# Supplementary material for: Coherent ultrafast photoemission from a single quantized state of a one-dimensional emitter
Source: Sci Adv. 2023 Oct 12;9(41):eadf4170. doi: 10.1126/sciadv.adf4170 (PMC10569710; doi:10.1126/sciadv.adf4170)
Supplement: Supplementary file 2 — Data file S1 [file sciadv.adf4170_data_file_s1.zip]

Archive with 67 entries (58 files):
- data and code/data_figure_2/
- data and code/data_figure_2/Figure2B.xlsx
- data and code/data_figure_2/Figure2C.xlsx
- data and code/data_figure_2/Figure2D.xlsx
- data and code/data_figure_3/
- data and code/data_figure_3/Figure3A.xlsx
- data and code/data_figure_3/Figure3B.xlsx
- data and code/data_figure_3/Figure3C.xlsx
- data and code/data_figure_3/Figure3D.xlsx
- data and code/data_figure_4/
- data and code/data_figure_4/Figure4A.xlsx
- data and code/data_figure_4/Figure4B/
- data and code/data_figure_4/Figure4B/0fs.png
- data and code/data_figure_4/Figure4B/0fs/
- data and code/data_figure_4/Figure4B/0fs/0fs.png
- data and code/data_figure_4/Figure4B/0fs/1
- data and code/data_figure_4/Figure4B/0fs/10
- data and code/data_figure_4/Figure4B/0fs/11
- data and code/data_figure_4/Figure4B/0fs/12
- data and code/data_figure_4/Figure4B/0fs/13
- data and code/data_figure_4/Figure4B/0fs/14
- data and code/data_figure_4/Figure4B/0fs/15
- data and code/data_figure_4/Figure4B/0fs/16
- data and code/data_figure_4/Figure4B/0fs/2
- data and code/data_figure_4/Figure4B/0fs/3
- data and code/data_figure_4/Figure4B/0fs/3D_LDOS_revised.py
- data and code/data_figure_4/Figure4B/0fs/4
- data and code/data_figure_4/Figure4B/0fs/5
- data and code/data_figure_4/Figure4B/0fs/6
- data and code/data_figure_4/Figure4B/0fs/7
- data and code/data_figure_4/Figure4B/0fs/8
- data and code/data_figure_4/Figure4B/0fs/9
- data and code/data_figure_4/Figure4B/15fs_test.png
- data and code/data_figure_4/Figure4B/15fsand27fs/
- data and code/data_figure_4/Figure4B/15fsand27fs/0.dat
- data and code/data_figure_4/Figure4B/15fsand27fs/1.dat
- data and code/data_figure_4/Figure4B/15fsand27fs/10.dat
- data and code/data_figure_4/Figure4B/15fsand27fs/11.dat
- data and code/data_figure_4/Figure4B/15fsand27fs/12.dat
- data and code/data_figure_4/Figure4B/15fsand27fs/13.dat
- data and code/data_figure_4/Figure4B/15fsand27fs/14.dat
- data and code/data_figure_4/Figure4B/15fsand27fs/15.dat
- data and code/data_figure_4/Figure4B/15fsand27fs/2.dat
- data and code/data_figure_4/Figure4B/15fsand27fs/3.dat
- data and code/data_figure_4/Figure4B/15fsand27fs/3D_LDOS_15and27fs.py
- data and code/data_figure_4/Figure4B/15fsand27fs/4.dat
- data and code/data_figure_4/Figure4B/15fsand27fs/5.dat
- data and code/data_figure_4/Figure4B/15fsand27fs/6.dat
- data and code/data_figure_4/Figure4B/15fsand27fs/7.dat
- data and code/data_figure_4/Figure4B/15fsand27fs/8.dat
- data and code/data_figure_4/Figure4B/15fsand27fs/9.dat
- data and code/data_figure_4/Figure4B/27fs_test.png
- data and code/data_figure_4/Figure4C/
- data and code/data_figure_4/Figure4C/I_27fs.dat
- data and code/data_figure_4/Figure4C/plot_excited_intergret.py
- data and code/data_figure_4/Figure4C/total_excited_e2 - ╕▒▒╛.png
- data and code/data_figure_4/Figure4C/UNTITLED.opju
- data and code/data_figure_4/Figure4D/
- data and code/data_figure_4/Figure4D/inset/
- data and code/data_figure_4/Figure4D/inset/0.1_1_2
- data and code/data_figure_4/Figure4D/inset/0.3_1_2
- data and code/data_figure_4/Figure4D/inset/cap_testpeak_0246.png
- data and code/data_figure_4/Figure4D/inset/compare_cap_024.py
- data and code/data_figure_4/Figure4D/inset/fu0.1_1_2
- data and code/data_figure_4/Figure4D/inset/fu0.3_1_2
- data and code/data_figure_4/Figure4D/splitting.dat
- data and code/data_figure_4/Figure4D/splitting.opju
