# Supplementary material for: Coherent ultrafast photoemission from a single quantized state of a one-dimensional emitter
Source: Sci Adv. 2023 Oct 12;9(41):eadf4170. doi: 10.1126/sciadv.adf4170 (PMC10569710; doi:10.1126/sciadv.adf4170)
Supplement: Supplementary file 2 — Data file S1 [file sciadv.adf4170_data_file_s1.zip › data and code/data_figure_2/Figure2B.xlsx]

## Sheet: Figure2B
Bias voltage	Current(A)	Bias voltage	Current(A)	Bias voltage	Current(A)	Bias voltage	Current(A)	Bias voltage	Current(A)	Bias voltage	Current(A)	Bias voltage	Current(A)	Bias voltage	Current(A)	Bias voltage	Current(A)	Bias voltage	Current(A)	Bias voltage	Current(A)
	13K		28K		61K		86K		111K		128K		158K		158K		184K		210K		235K
-10	-1.78e-11	-10	-3.87e-11	-10	-3.64e-11	-10	-1.787e-10	-10	-1.737e-10	-10	-1.429e-10	-10	-4.46e-11	-10	-9.8e-12	-10	-1.747e-10	-10	8.2e-12	-10	-5.85e-11
-9	-2.28e-11	-9	-3.84e-11	-9	-4.85e-11	-9	-1.256e-10	-7	-1.093e-10	-7	-7.77e-11	-5	-2.63e-11	-7	-1.83e-11	-5	-1.168e-10	-5	-3.8e-12	-5	-9.1e-12
-8	-2.89e-11	-8	-3.71e-11	-8	-4.51e-11	-8	-9.42e-11	-4	-8.77e-11	-4	-5.43e-11	0	-3.71e-11	-4	-7.5e-12	0	-1.021e-10	0	-1.11e-11	0	2.4e-12
-7	-1.38e-11	-7	-2.72e-11	-7	-4.19e-11	-7	-8.67e-11	-1	-9.23e-11	-1	-3.88e-11	5	-3.7e-11	-1	-1.15e-11	5	-8.33e-11	5	-6e-13	5	3.86e-11
-6	-9.8e-12	-6	-4.29e-11	-6	-5.67e-11	-6	-6.79e-11	2	-7.28e-11	2	-4.78e-11	10	-2.9e-11	2	-7.6e-12	10	-6.44e-11	10	4.894e-10	10	7.213e-10
-5	-3.32e-11	-5	-3.77e-11	-5	-4.3e-11	-5	-7.5e-11	5	-6.26e-11	5	-1.48e-11	15	-2.86e-11	5	-1.24e-11	15	9.01e-11	15	5.424e-10	15	7.684e-10
-4	-2.8e-11	-4	-3.99e-11	-4	-4.34e-11	-4	-5.31e-11	8	-6.61e-11	8	-2.06e-11	20	6.66e-11	8	-9.6e-12	20	1.328e-10	20	5.586e-10	20	8.356e-10
-3	-1.75e-11	-3	-2.28e-11	-3	-5.49e-11	-3	-5.65e-11	11	-5.01e-11	11	-2.66e-11	25	2.087e-10	11	8.2e-12	25	1.587e-10	25	5.886e-10	25	7.261e-10
-2	-1.5e-12	-2	-3.95e-11	-2	-4.9e-11	-2	-5.23e-11	14	-5e-11	14	-1.66e-11	30	2.55e-10	14	9.6e-12	30	1.293e-10	30	6.99e-10	30	8.201e-10
-1	-2.85e-11	-1	-4.81e-11	-1	-4.19e-11	-1	-4.92e-11	17	-2.14e-11	17	-9.2e-12	35	2.832e-10	17	2.74e-11	35	1.498e-10	35	5.676e-10	35	8.106e-10
0	-2.58e-11	0	-4.42e-11	0	-5.02e-11	0	-4.94e-11	20	-1.63e-11	20	3.2e-11	40	3.003e-10	20	1.146e-10	40	1.429e-10	40	5.238e-10	40	8.441e-10
1	-1.04e-11	1	-3.63e-11	1	-4.71e-11	1	-4.81e-11	23	2.05e-11	23	5.74e-11	45	2.464e-10	23	1.851e-10	45	1.407e-10	45	3.969e-10	45	7.109e-10
2	-6.1e-12	2	-3.32e-11	2	-4.34e-11	2	-4.73e-11	26	3.69e-11	26	7.1e-11	50	1.557e-10	26	2.14e-10	50	1.139e-10	50	2.999e-10	50	5.817e-10
3	-2.16e-11	3	-4.24e-11	3	-4.37e-11	3	-4.97e-11	29	4.34e-11	29	9.51e-11	55	8.52e-11	29	2.332e-10	55	7.29e-11	55	2.375e-10	55	6.14e-10
4	-1.7e-11	4	-4.22e-11	4	-3.66e-11	4	-3.72e-11	32	6.27e-11	32	1.004e-10	60	5.81e-11	32	2.62e-10	60	1.78e-11	60	2.309e-10	60	5.969e-10
5	-1.62e-11	5	-3.43e-11	5	-5.02e-11	5	-3.66e-11	35	6.34e-11	35	8.34e-11	65	5.27e-11	35	2.292e-10	65	3.06e-11	65	2.583e-10	65	6.714e-10
6	-2.43e-11	6	-4.11e-11	6	-6.84e-11	6	-3.47e-11	38	6.15e-11	38	1.029e-10	70	4.56e-11	38	2.302e-10	70	5.24e-11	70	2.68e-10	70	8.541e-10
7	-1.15e-11	7	-4.16e-11	7	-3.83e-11	7	-3.88e-11	41	6.31e-11	41	9.26e-11	75	7.27e-11	41	2.419e-10	75	3.86e-11	75	3.58e-10	75	8.555e-10
8	-3.2e-12	8	-3.37e-11	8	-5.43e-11	8	-3.49e-11	44	7.32e-11	44	8.66e-11	80	5.55e-11	44	1.792e-10	80	6.02e-11	80	6.934e-10	80	9.853e-10
9	-7.1e-12	9	-2.8e-11	9	-4.09e-11	9	-3.21e-11	47	5.95e-11	47	9.08e-11	85	6.65e-11	47	1.062e-10	85	8.9e-11	85	6.954e-10	85	9.549e-10
10	-2.07e-11	10	-2.5e-11	10	-4.48e-11	10	-3.3e-11	50	6.95e-11	50	8e-11	90	8.28e-11	50	7.11e-11	90	1.699e-10	90	8.307e-10	90	8.894e-10
11	-8.2e-12	11	-3.16e-11	11	-3.38e-11	11	-4.09e-11	53	6.12e-11	53	7.11e-11	95	1.036e-10	53	4.56e-11	95	1.529e-10	95	6.872e-10	95	9.546e-10
12	-1.72e-11	12	-3.96e-11	12	-3.41e-11	12	-2.82e-11	56	5.49e-11	56	8.15e-11	100	1.054e-10	56	5.51e-11	100	1.983e-10	100	7.661e-10	100	1.1036e-09
13	-1.2e-12	13	-2.91e-11	13	-2.64e-11	13	-3.11e-11	59	4.79e-11	59	6.83e-11	105	1.218e-10	59	3.9e-11	105	1.991e-10	105	7.636e-10	105	9.962e-10
14	-6e-12	14	-2.46e-11	14	-3.18e-11	14	-2.63e-11	62	4.92e-11	62	5.78e-11	110	1.856e-10	62	3.53e-11	110	1.983e-10	110	9.051e-10	110	1.0169e-09
15	-5e-12	15	-1.39e-11	15	-4.95e-11	15	-2.2e-11	65	3.8e-11	65	4.25e-11	115	2.204e-10	65	3.85e-11	115	2.441e-10	115	8.733e-10	115	1.1717e-09
16	-1.55e-11	16	-1.66e-11	16	-2.57e-11	16	-1.96e-11	68	1.71e-11	68	3.38e-11	120	3.494e-10	68	3.49e-11	120	2.005e-10	120	8.917e-10	120	9.991e-10
17	-7.1e-12	17	-3.85e-11	17	-2.74e-11	17	-2.6e-11	71	1.11e-11	71	1.93e-11	125	4.219e-10	71	5.02e-11	125	2.099e-10	125	8.99e-10	125	9.67e-10
18	2.7e-12	18	-2.25e-11	18	-1.95e-11	18	-1.91e-11	74	-4.3e-12	74	9e-12	130	4.241e-10	74	3.36e-11	130	1.988e-10	130	9.634e-10	130	1.0051e-09
19	-2.6e-12	19	-1.35e-11	19	-2.9e-11	19	2e-13	77	4.6e-12	77	1.05e-11	135	4.507e-10	77	6.17e-11	135	1.921e-10	135	8.052e-10	135	1.0744e-09
20	4.7e-12	20	-3.2e-12	20	-1.17e-11	20	-1.6e-12	80	1.08e-11	80	1.46e-11	140	4.297e-10	80	5.95e-11	140	1.924e-10	140	8.098e-10	140	1.1044e-09
21	3.8e-12	21	3.1e-12	21	-1.41e-11	21	2e-13	83	-3.4e-12	83	1.53e-11	145	4.465e-10	83	5.69e-11	145	1.916e-10	145	8.388e-10	145	1.0306e-09
22	8.6e-12	22	-1.16e-11	22	-8.5e-12	22	1.33e-11	86	-7e-12	86	1.87e-11	150	3.994e-10	86	3.7e-11	150	1.996e-10	150	8.405e-10	150	1.0448e-09
23	4.7e-12	23	-1.3e-12	23	-1.4e-12	23	5.2e-12	89	-2.4e-12	89	2.33e-11	155	4.121e-10	89	7.23e-11	155	1.973e-10	155	9.059e-10	155	1.1833e-09
24	2.11e-11	24	4e-13	24	6e-13	24	1.4e-11	92	3e-12	92	2.05e-11	160	3.818e-10	92	6.77e-11	160	1.721e-10	160	9.128e-10	160	1.1423e-09
25	4.02e-11	25	3.4e-12	25	9.6e-12	25	1.52e-11	95	4.4e-12	95	2.66e-11	165	3.897e-10	95	4.65e-11	165	2.003e-10	165	1.0209e-09	165	1.2597e-09
26	2.18e-11	26	4.7e-12	26	2.71e-11	26	2.64e-11	98	-3e-13	98	2.03e-11	170	4.024e-10	98	7.09e-11	170	1.84e-10	170	9.815e-10	170	1.1827e-09
27	2.48e-11	27	1.4e-11	27	1.77e-11	27	2.17e-11	101	7.7e-12	101	1.61e-11	175	3.823e-10	101	7.24e-11	175	1.913e-10	175	9.17e-10	175	1.137e-09
28	2.3e-11	28	2.36e-11	28	4.7e-12	28	2.03e-11	104	1.96e-11	104	1.98e-11	180	3.541e-10	104	8.47e-11	180	2.071e-10	180	1.0282e-09	180	1.2371e-09
29	2.91e-11	29	2.54e-11	29	4.4e-12	29	2.29e-11	107	1.52e-11	107	2.69e-11	185	3.508e-10	107	9.52e-11	185	1.997e-10	185	1.1399e-09	185	1.0554e-09
30	3.2e-11	30	1.35e-11	30	2.12e-11	30	2.72e-11	110	3.6e-12	110	3.63e-11	190	3.687e-10	110	1.181e-10	190	2.077e-10	190	9.922e-10	190	1.1937e-09
31	2.13e-11	31	4.1e-12	31	1.64e-11	31	3.53e-11	113	1.1e-11	113	1.45e-11	195	3.847e-10	113	1.347e-10	195	2.254e-10	195	1.0865e-09	195	1.3817e-09
32	3.16e-11	32	2.3e-12	32	1.05e-11	32	3.22e-11	116	-1.7e-12	116	2.43e-11	200	3.914e-10	116	1.531e-10	200	2.534e-10	200	9.673e-10	200	1.3327e-09
33	2.81e-11	33	2.34e-11	33	1.66e-11	33	3.58e-11	119	1.39e-11	119	2.44e-11	200	4.081e-10	119	1.876e-10	200	2.306e-10	200	8.325e-10	200	1.2389e-09
34	4.96e-11	34	2e-11	34	4.66e-11	34	3.2e-11	122	9.6e-12	122	2.86e-11			122	2.188e-10
35	4.44e-11	35	1.36e-11	35	2.94e-11	35	5.66e-11	125	1.46e-11	125	3.61e-11			125	2.367e-10
36	4.35e-11	36	2.16e-11	36	8.6e-12	36	3.57e-11	128	2.3e-12	128	1.89e-11			128	2.929e-10
37	4.31e-11	37	1.35e-11	37	1.35e-11	37	5.02e-11	131	7.8e-12	131	1.4e-11			131	2.958e-10
38	3.4e-11	38	2.63e-11	38	2.83e-11	38	4.49e-11	134	8.5e-12	134	2.8e-11			134	2.941e-10
39	3.06e-11	39	3e-11	39	2.72e-11	39	3.82e-11	137	1.31e-11	137	2.81e-11			137	3.607e-10
40	4.79e-11	40	3.79e-11	40	6.9e-12	40	4.36e-11	140	1.52e-11	140	3.82e-11			140	3.739e-10
41	4.03e-11	41	3.5e-11	41	3.93e-11	41	4.06e-11	143	1.72e-11	143	3.38e-11			143	3.594e-10
42	4.98e-11	42	1.59e-11	42	3.42e-11	42	5.19e-11	146	1.31e-11	146	1.91e-11			146	4.029e-10
43	3.65e-11	43	1.47e-11	43	2.07e-11	43	4.42e-11	149	1.78e-11	149	2.79e-11			149	3.697e-10
44	2.43e-11	44	1.23e-11	44	2.51e-11	44	3.3e-11	152	1.69e-11	152	4.34e-11			152	3.971e-10
45	3.73e-11	45	2.39e-11	45	3.61e-11	45	5.3e-11	155	1.48e-11	155	2.4e-11			155	4.025e-10
46	4.08e-11	46	2.98e-11	46	3.53e-11	46	4e-11	158	1.86e-11	158	3.4e-11			158	3.962e-10
47	5.35e-11	47	2.81e-11	47	3.02e-11	47	5.15e-11	161	1.65e-11	161	2.96e-11			161	3.734e-10
48	5.66e-11	48	3.53e-11	48	2.79e-11	48	5.27e-11	164	1.99e-11	164	4.22e-11			164	3.588e-10
49	5.85e-11	49	4.24e-11	49	4.99e-11	49	5.02e-11	167	1.84e-11	167	3.59e-11			167	3.636e-10
50	4.15e-11	50	3.79e-11	50	3.17e-11	50	5.29e-11	170	1.43e-11	170	3.44e-11			170	3.5e-10
51	3.03e-11	51	3.07e-11	51	1.37e-11	51	6.26e-11	173	1.37e-11	173	3.55e-11			173	3.504e-10
52	4.95e-11	52	3.56e-11	52	4.49e-11	52	5.62e-11	176	1.92e-11	176	2.98e-11			176	3.505e-10
53	5.45e-11	53	2.58e-11	53	4.38e-11	53	5.48e-11	179	1.65e-11	179	3.48e-11			179	3.401e-10
54	6.04e-11	54	3.45e-11	54	1.16e-11	54	4.88e-11	182	2.6e-11	182	5.55e-11			182	3.248e-10
55	5.73e-11	55	2.52e-11	55	2.95e-11	55	5.58e-11	185	3.12e-11	185	5.64e-11			185	3.389e-10
56	4.21e-11	56	1.8e-11	56	5.26e-11	56	6.09e-11	188	3.21e-11	188	3.01e-11			188	3.199e-10
57	5.87e-11	57	3.33e-11	57	5.05e-11	57	5.38e-11	191	3.3e-11	191	4.67e-11			191	3.109e-10
58	5.59e-11	58	4.3e-11	58	3.01e-11	58	5.67e-11	194	2.21e-11	194	3.13e-11			194	3.003e-10
59	5.86e-11	59	3.32e-11	59	3.51e-11	59	7.04e-11	197	1.58e-11	197	4.78e-11			197	2.959e-10
60	4.29e-11	60	4.21e-11	60	2.41e-11	60	7.05e-11	200	2.42e-11	200	4.86e-11			200	3.027e-10
61	4.71e-11	61	3.82e-11	61	3.17e-11	61	6.23e-11	200	2.49e-11	200	3.58e-11			200	2.909e-10
62	5.85e-11	62	2.96e-11	62	3.32e-11	62	5.55e-11
63	6.16e-11	63	2.41e-11	63	3.71e-11	63	4.44e-11
64	5.55e-11	64	3.53e-11	64	1.63e-11	64	5.31e-11
65	3.8e-11	65	2.9e-11	65	3.24e-11	65	5.84e-11
66	4.36e-11	66	1.29e-11	66	3.18e-11	66	4.75e-11
67	4.24e-11	67	1.03e-11	67	3.8e-12	67	3.87e-11
68	3.06e-11	68	3.3e-12	68	4.3e-12	68	2.99e-11
69	1.84e-11	69	2.99e-11	69	1.46e-11	69	4.65e-11
70	1.41e-11	70	4.2e-12	70	1.37e-11	70	5.1e-11
71	3.1e-11	71	2e-13	71	-3.6e-12	71	5.11e-11
72	3.22e-11	72	1.66e-11	72	1.3e-11	72	3.97e-11
73	1.42e-11	73	-4.5e-12	73	1.32e-11	73	1.7e-11
74	1.67e-11	74	2.12e-11	74	1.9e-12	74	2.75e-11
75	4.9e-12	75	1.53e-11	75	1e-12	75	3.78e-11
76	1.44e-11	76	2e-13	76	1.34e-11	76	4.19e-11
77	1.28e-11	77	-3.8e-12	77	-2.5e-12	77	1.46e-11
78	2.58e-11	78	-1e-11	78	-5.5e-12	78	1.98e-11
79	1.88e-11	79	-6.5e-12	79	-3.1e-12	79	2.15e-11
80	7.4e-12	80	1.24e-11	80	1.3e-11	80	2.6e-11
81	-6.3e-12	81	-1.75e-11	81	1.12e-11	81	2.23e-11
82	1.68e-11	82	-4e-12	82	1e-12	82	2.65e-11
83	1.19e-11	83	6e-13	83	-6.5e-12	83	2.36e-11
84	7.2e-12	84	1.45e-11	84	1.64e-11	84	1.28e-11
85	9.8e-12	85	5.7e-12	85	-8e-13	85	1.52e-11
86	1.41e-11	86	-4.7e-12	86	-5.8e-12	86	3.96e-11
87	1.16e-11	87	-1.4e-12	87	-2.6e-12	87	1.79e-11
88	7.2e-12	88	4.4e-12	88	-9.4e-12	88	1.46e-11
89	1.16e-11	89	2.68e-11	89	1.05e-11	89	2.92e-11
90	6.5e-12	90	1.29e-11	90	1.9e-12	90	2.18e-11
91	2.1e-12	91	-5.7e-12	91	5.7e-12	91	8.3e-12
92	3.1e-12	92	1.09e-11	92	-7e-13	92	1.89e-11
93	9.3e-12	93	1.72e-11	93	1.52e-11	93	1.74e-11
94	2.28e-11	94	-2.2e-12	94	9.8e-12	94	1.61e-11
95	1.46e-11	95	1.42e-11	95	-2.1e-12	95	1.59e-11
96	7.3e-12	96	8e-13	96	1.22e-11	96	1.49e-11
97	1.1e-11	97	5.1e-12	97	1.26e-11	97	3.07e-11
98	1.53e-11	98	1.01e-11	98	5e-13	98	3.2e-11
99	1.06e-11	99	6.4e-12	99	-4.6e-12	99	2.06e-11
100	1.18e-11	100	-6e-13	100	1.38e-11	100	2.49e-11
101	2.47e-11	101	1.4e-11	101	9.5e-12	101	1.92e-11
102	1.18e-11	102	-4.9e-12	102	1e-12	102	2.42e-11
103	1.99e-11	103	7.9e-12	103	5.4e-12	103	2.27e-11
104	1.74e-11	104	1.83e-11	104	1.37e-11	104	2.42e-11
105	1.69e-11	105	1.57e-11	105	1.84e-11	105	6.5e-12
106	6.5e-12	106	1.7e-12	106	1.1e-12	106	2.16e-11
107	5.7e-12	107	0	107	2.07e-11	107	2.2e-11
108	1.36e-11	108	1.75e-11	108	2.16e-11	108	3.17e-11
109	1.24e-11	109	8.9e-12	109	7.6e-12	109	2.08e-11
110	2.08e-11	110	1.46e-11	110	3e-13	110	3.2e-11
111	1.93e-11	111	4.8e-12	111	7.2e-12	111	1.91e-11
112	2.15e-11	112	-1.6e-12	112	1.14e-11	112	2.1e-11
113	8.1e-12	113	1.56e-11	113	1.34e-11	113	3.75e-11
114	1.69e-11	114	2.02e-11	114	2.11e-11	114	1.99e-11
115	3.08e-11	115	1.67e-11	115	1.85e-11	115	1.02e-11
116	3.3e-11	116	1.02e-11	116	1.37e-11	116	2.52e-11
117	1.51e-11	117	-5e-13	117	8.7e-12	117	1.85e-11
118	2.26e-11	118	1.4e-11	118	7e-13	118	3.11e-11
119	2.76e-11	119	2.25e-11	119	3e-13	119	3.41e-11
120	2.95e-11	120	1.72e-11	120	2.51e-11	120	2.24e-11
121	2.47e-11	121	8.2e-12	121	2.36e-11	121	2.75e-11
122	1.9e-11	122	-1.4e-12	122	8e-12	122	2.75e-11
123	8.3e-12	123	1.63e-11	123	-7.9e-12	123	3.54e-11
124	3.29e-11	124	2.92e-11	124	1.64e-11	124	2.82e-11
125	9e-12	125	1.28e-11	125	1.19e-11	125	2.53e-11
126	2.71e-11	126	-3e-13	126	1.9e-12	126	4.13e-11
127	2.59e-11	127	4.5e-12	127	2.8e-12	127	2.08e-11
128	3.2e-11	128	1.42e-11	128	3.36e-11	128	3.11e-11
129	2.99e-11	129	1.99e-11	129	2.88e-11	129	3.28e-11
130	2.61e-11	130	1.43e-11	130	9.1e-12	130	3.34e-11
131	2.78e-11	131	7.4e-12	131	1.53e-11	131	2.51e-11
132	3.03e-11	132	6.7e-12	132	1.91e-11	132	2.91e-11
133	2.44e-11	133	1.7e-12	133	1.34e-11	133	3.13e-11
134	3.1e-11	134	2e-11	134	1e-12	134	3.21e-11
135	3.27e-11	135	2.51e-11	135	2.99e-11	135	2.88e-11
136	2.79e-11	136	1.13e-11	136	1.55e-11	136	2.86e-11
137	2.72e-11	137	-2.3e-12	137	8.9e-12	137	3.48e-11
138	2.18e-11	138	1.16e-11	138	5.8e-12	138	3.58e-11
139	2.28e-11	139	7.9e-12	139	1.1e-11	139	1.77e-11
140	3.35e-11	140	-2.1e-12	140	2.13e-11	140	4.13e-11
141	1.31e-11	141	2.7e-11	141	5.5e-12	141	3e-11
142	2.35e-11	142	9.7e-12	142	2.7e-11	142	3.72e-11
143	1.64e-11	143	1.2e-12	143	3.04e-11	143	5.51e-11
144	3.09e-11	144	1.28e-11	144	1.32e-11	144	3.45e-11
145	2.41e-11	145	2.09e-11	145	1.27e-11	145	4.38e-11
146	3.24e-11	146	1.71e-11	146	1.6e-11	146	4.03e-11
147	3.53e-11	147	2.17e-11	147	2.44e-11	147	3.85e-11
148	1.62e-11	148	1.23e-11	148	-3e-13	148	3.9e-11
149	3.39e-11	149	6.2e-12	149	1.66e-11	149	3.87e-11
150	3.37e-11	150	2.65e-11	150	2.93e-11	150	4.22e-11
151	4.79e-11	151	3.05e-11	151	2.42e-11	151	3.58e-11
152	4.22e-11	152	1.41e-11	152	1.56e-11	152	4.39e-11
153	2.82e-11	153	9.6e-12	153	2.53e-11	153	3.34e-11
154	3.04e-11	154	1.66e-11	154	1.88e-11	154	4.54e-11
155	3.24e-11	155	6.7e-12	155	1.71e-11	155	2.68e-11
156	4.21e-11	156	7.2e-12	156	1.91e-11	156	3.92e-11
157	3.72e-11	157	1.85e-11	157	1.78e-11	157	3.37e-11
158	2.39e-11	158	2.54e-11	158	2.57e-11	158	5.37e-11
159	3.23e-11	159	2.15e-11	159	3.28e-11	159	4.37e-11
160	3.5e-11	160	2.11e-11	160	1.34e-11	160	4.88e-11
161	3.99e-11	161	5.3e-12	161	2.61e-11	161	4.37e-11
162	3.54e-11	162	2.14e-11	162	2.79e-11	162	6.23e-11
163	2.93e-11	163	2.84e-11	163	2.75e-11	163	3.98e-11
164	3.17e-11	164	2.68e-11	164	1.64e-11	164	4.8e-11
165	3.36e-11	165	1.61e-11	165	2.38e-11	165	4.02e-11
166	4.55e-11	166	2.13e-11	166	2.95e-11	166	4.17e-11
167	4.65e-11	167	2.51e-11	167	3.1e-11	167	3.93e-11
168	3.59e-11	168	3.21e-11	168	2.07e-11	168	4.29e-11
169	4.74e-11	169	1.54e-11	169	4.99e-11	169	4.13e-11
170	3.88e-11	170	1.61e-11	170	3.01e-11	170	3.79e-11
171	4.22e-11	171	2.67e-11	171	2.51e-11	171	5.49e-11
172	4.3e-11	172	2.01e-11	172	1.65e-11	172	5e-11
173	3.55e-11	173	1.98e-11	173	2.4e-11	173	5.41e-11
174	4.42e-11	174	1.64e-11	174	2.44e-11	174	5.66e-11
175	4.38e-11	175	1.77e-11	175	3.32e-11	175	5.1e-11
176	3.67e-11	176	2.39e-11	176	2.34e-11	176	4.51e-11
177	5.42e-11	177	2.63e-11	177	2.32e-11	177	5.18e-11
178	2.54e-11	178	2.38e-11	178	3.29e-11	178	4.87e-11
179	3.45e-11	179	1.76e-11	179	2.47e-11	179	4.37e-11
180	3.98e-11	180	2.41e-11	180	2.49e-11	180	3.94e-11
181	5.83e-11	181	3.25e-11	181	2.15e-11	181	4.95e-11
182	4.9e-11	182	1.71e-11	182	2.68e-11	182	4.14e-11
183	4.27e-11	183	2.63e-11	183	3.16e-11	183	5.09e-11
184	4.63e-11	184	2.05e-11	184	1.99e-11	184	5.81e-11
185	3.49e-11	185	3.33e-11	185	1.14e-11	185	5.35e-11
186	5.87e-11	186	2.53e-11	186	2.76e-11	186	6.11e-11
187	4.58e-11	187	2.33e-11	187	4.09e-11	187	5.68e-11
188	4.12e-11	188	2.1e-11	188	2.26e-11	188	5.48e-11
189	4.2e-11	189	1.53e-11	189	2.57e-11	189	4.88e-11
190	4.3e-11	190	2.45e-11	190	3.73e-11	190	6.11e-11
191	5.37e-11	191	3.74e-11	191	4.22e-11	191	5.82e-11
192	4.85e-11	192	2.26e-11	192	3.63e-11	192	6.47e-11
193	4.74e-11	193	3.97e-11	193	2.58e-11	193	5.17e-11
194	4.43e-11	194	2.26e-11	194	3.96e-11	194	6.19e-11
195	4.24e-11	195	1.98e-11	195	3.81e-11	195	6.62e-11
196	5.39e-11	196	2.02e-11	196	3.13e-11	196	5.24e-11
197	5.4e-11	197	3.64e-11	197	2.68e-11	197	5.73e-11
198	4.28e-11	198	2.56e-11	198	4e-11	198	6.49e-11
199	3.83e-11	199	2.93e-11	199	3.36e-11	199	4.94e-11
200	5.41e-11	200	2.54e-11	200	1.18e-11	200	5.51e-11
200	6.26e-11	200	3.31e-11	200	2.52e-11	200	6.17e-11
