# Supplementary material for: Coherent ultrafast photoemission from a single quantized state of a one-dimensional emitter
Source: Sci Adv. 2023 Oct 12;9(41):eadf4170. doi: 10.1126/sciadv.adf4170 (PMC10569710; doi:10.1126/sciadv.adf4170)
Supplement: Supplementary file 2 — Data file S1 [file sciadv.adf4170_data_file_s1.zip › data and code/data_figure_2/Figure2C.xlsx]

## Sheet: Figure2C
Temperature	Peak Spacing	Independent Variable	Fitted Curves Plot
K	V		ΔV = a×T^3/4×exp(b/T)
235	81	158	144.787
210	89	158.077	144.659
184	104	158.154	144.531
158	148	158.231	144.403
		158.308	144.275
		158.385	144.148
		158.462	144.021
		158.54	143.894
		158.617	143.767
		158.694	143.641
		158.771	143.514
		158.848	143.388
		158.925	143.262
		159.002	143.137
		159.079	143.011
		159.156	142.886
		159.233	142.761
		159.31	142.636
		159.387	142.511
		159.464	142.387
		159.542	142.262
		159.619	142.138
		159.696	142.015
		159.773	141.891
		159.85	141.767
		159.927	141.644
		160.004	141.521
		160.081	141.398
		160.158	141.276
		160.235	141.153
		160.312	141.031
		160.389	140.909
		160.466	140.787
		160.544	140.665
		160.621	140.544
		160.698	140.423
		160.775	140.302
		160.852	140.181
		160.929	140.06
		161.006	139.94
		161.083	139.819
		161.16	139.699
		161.237	139.579
		161.314	139.46
		161.391	139.34
		161.468	139.221
		161.546	139.102
		161.623	138.983
		161.7	138.864
		161.777	138.746
		161.854	138.627
		161.931	138.509
		162.008	138.391
		162.085	138.273
		162.162	138.156
		162.239	138.038
		162.316	137.921
		162.393	137.804
		162.47	137.687
		162.548	137.571
		162.625	137.454
		162.702	137.338
		162.779	137.222
		162.856	137.106
		162.933	136.99
		163.01	136.875
		163.087	136.759
		163.164	136.644
		163.241	136.529
		163.318	136.414
		163.395	136.3
		163.472	136.185
		163.55	136.071
		163.627	135.957
		163.704	135.843
		163.781	135.729
		163.858	135.616
		163.935	135.502
		164.012	135.389
		164.089	135.276
		164.166	135.163
		164.243	135.051
		164.32	134.938
		164.397	134.826
		164.474	134.714
		164.552	134.602
		164.629	134.49
		164.706	134.378
		164.783	134.267
		164.86	134.156
		164.937	134.045
		165.014	133.934
		165.091	133.823
		165.168	133.712
		165.245	133.602
		165.322	133.492
		165.399	133.382
		165.476	133.272
		165.554	133.162
		165.631	133.053
		165.708	132.943
		165.785	132.834
		165.862	132.725
		165.939	132.616
		166.016	132.508
		166.093	132.399
		166.17	132.291
		166.247	132.183
		166.324	132.075
		166.401	131.967
		166.478	131.859
		166.556	131.752
		166.633	131.644
		166.71	131.537
		166.787	131.43
		166.864	131.323
		166.941	131.216
		167.018	131.11
		167.095	131.004
		167.172	130.897
		167.249	130.791
		167.326	130.685
		167.403	130.58
		167.48	130.474
		167.558	130.369
		167.635	130.264
		167.712	130.159
		167.789	130.054
		167.866	129.949
		167.943	129.844
		168.02	129.74
		168.097	129.636
		168.174	129.532
		168.251	129.428
		168.328	129.324
		168.405	129.22
		168.482	129.117
		168.56	129.013
		168.637	128.91
		168.714	128.807
		168.791	128.704
		168.868	128.602
		168.945	128.499
		169.022	128.397
		169.099	128.295
		169.176	128.193
		169.253	128.091
		169.33	127.989
		169.407	127.887
		169.484	127.786
		169.562	127.685
		169.639	127.583
		169.716	127.482
		169.793	127.382
		169.87	127.281
		169.947	127.18
		170.024	127.08
		170.101	126.98
		170.178	126.88
		170.255	126.78
		170.332	126.68
		170.409	126.58
		170.486	126.481
		170.564	126.381
		170.641	126.282
		170.718	126.183
		170.795	126.084
		170.872	125.986
		170.949	125.887
		171.026	125.788
		171.103	125.69
		171.18	125.592
		171.257	125.494
		171.334	125.396
		171.411	125.298
		171.488	125.201
		171.566	125.103
		171.643	125.006
		171.72	124.909
		171.797	124.812
		171.874	124.715
		171.951	124.618
		172.028	124.522
		172.105	124.425
		172.182	124.329
		172.259	124.233
		172.336	124.137
		172.413	124.041
		172.49	123.945
		172.568	123.85
		172.645	123.754
		172.722	123.659
		172.799	123.564
		172.876	123.469
		172.953	123.374
		173.03	123.279
		173.107	123.185
		173.184	123.09
		173.261	122.996
		173.338	122.902
		173.415	122.808
		173.492	122.714
		173.57	122.62
		173.647	122.526
		173.724	122.433
		173.801	122.339
		173.878	122.246
		173.955	122.153
		174.032	122.06
		174.109	121.967
		174.186	121.874
		174.263	121.782
		174.34	121.689
		174.417	121.597
		174.494	121.505
		174.572	121.413
		174.649	121.321
		174.726	121.229
		174.803	121.138
		174.88	121.046
		174.957	120.955
		175.034	120.864
		175.111	120.773
		175.188	120.682
		175.265	120.591
		175.342	120.5
		175.419	120.409
		175.496	120.319
		175.574	120.229
		175.651	120.138
		175.728	120.048
		175.805	119.958
		175.882	119.869
		175.959	119.779
		176.036	119.689
		176.113	119.6
		176.19	119.511
		176.267	119.422
		176.344	119.333
		176.421	119.244
		176.499	119.155
		176.576	119.066
		176.653	118.978
		176.73	118.889
		176.807	118.801
		176.884	118.713
		176.961	118.625
		177.038	118.537
		177.115	118.449
		177.192	118.362
		177.269	118.274
		177.346	118.187
		177.423	118.099
		177.5	118.012
		177.578	117.925
		177.655	117.838
		177.732	117.751
		177.809	117.665
		177.886	117.578
		177.963	117.492
		178.04	117.406
		178.117	117.319
		178.194	117.233
		178.271	117.147
		178.348	117.062
		178.425	116.976
		178.502	116.89
		178.58	116.805
		178.657	116.72
		178.734	116.634
		178.811	116.549
		178.888	116.464
		178.965	116.379
		179.042	116.295
		179.119	116.21
		179.196	116.126
		179.273	116.041
		179.35	115.957
		179.427	115.873
		179.505	115.789
		179.582	115.705
		179.659	115.621
		179.736	115.537
		179.813	115.454
		179.89	115.37
		179.967	115.287
		180.044	115.204
		180.121	115.121
		180.198	115.038
		180.275	114.955
		180.352	114.872
		180.429	114.789
		180.507	114.707
		180.584	114.625
		180.661	114.542
		180.738	114.46
		180.815	114.378
		180.892	114.296
		180.969	114.214
		181.046	114.132
		181.123	114.051
		181.2	113.969
		181.277	113.888
		181.354	113.807
		181.431	113.725
		181.509	113.644
		181.586	113.563
		181.663	113.483
		181.74	113.402
		181.817	113.321
		181.894	113.241
		181.971	113.16
		182.048	113.08
		182.125	113
		182.202	112.92
		182.279	112.84
		182.356	112.76
		182.433	112.68
		182.511	112.601
		182.588	112.521
		182.665	112.442
		182.742	112.362
		182.819	112.283
		182.896	112.204
		182.973	112.125
		183.05	112.046
		183.127	111.967
		183.204	111.889
		183.281	111.81
		183.358	111.732
		183.435	111.653
		183.513	111.575
		183.59	111.497
		183.667	111.419
		183.744	111.341
		183.821	111.263
		183.898	111.186
		183.975	111.108
		184.052	111.03
		184.129	110.953
		184.206	110.876
		184.283	110.799
		184.36	110.722
		184.437	110.645
		184.515	110.568
		184.592	110.491
		184.669	110.414
		184.746	110.338
		184.823	110.261
		184.9	110.185
		184.977	110.109
		185.054	110.032
		185.131	109.956
		185.208	109.88
		185.285	109.804
		185.362	109.729
		185.439	109.653
		185.517	109.578
		185.594	109.502
		185.671	109.427
		185.748	109.351
		185.825	109.276
		185.902	109.201
		185.979	109.126
		186.056	109.051
		186.133	108.977
		186.21	108.902
		186.287	108.827
		186.364	108.753
		186.441	108.679
		186.519	108.604
		186.596	108.53
		186.673	108.456
		186.75	108.382
		186.827	108.308
		186.904	108.235
		186.981	108.161
		187.058	108.087
		187.135	108.014
		187.212	107.94
		187.289	107.867
		187.366	107.794
		187.443	107.721
		187.521	107.648
		187.598	107.575
		187.675	107.502
		187.752	107.429
		187.829	107.357
		187.906	107.284
		187.983	107.212
		188.06	107.139
		188.137	107.067
		188.214	106.995
		188.291	106.923
		188.368	106.851
		188.445	106.779
		188.523	106.707
		188.6	106.636
		188.677	106.564
		188.754	106.493
		188.831	106.421
		188.908	106.35
		188.985	106.279
		189.062	106.208
		189.139	106.137
		189.216	106.066
		189.293	105.995
		189.37	105.924
		189.447	105.853
		189.525	105.783
		189.602	105.712
		189.679	105.642
		189.756	105.572
		189.833	105.502
		189.91	105.431
		189.987	105.361
		190.064	105.291
		190.141	105.222
		190.218	105.152
		190.295	105.082
		190.372	105.013
		190.449	104.943
		190.527	104.874
		190.604	104.804
		190.681	104.735
		190.758	104.666
		190.835	104.597
		190.912	104.528
		190.989	104.459
		191.066	104.39
		191.143	104.322
		191.22	104.253
		191.297	104.185
		191.374	104.116
		191.451	104.048
		191.529	103.98
		191.606	103.912
		191.683	103.843
		191.76	103.775
		191.837	103.708
		191.914	103.64
		191.991	103.572
		192.068	103.504
		192.145	103.437
		192.222	103.369
		192.299	103.302
		192.376	103.235
		192.453	103.167
		192.531	103.1
		192.608	103.033
		192.685	102.966
		192.762	102.899
		192.839	102.833
		192.916	102.766
		192.993	102.699
		193.07	102.633
		193.147	102.566
		193.224	102.5
		193.301	102.434
		193.378	102.367
		193.455	102.301
		193.533	102.235
		193.61	102.169
		193.687	102.103
		193.764	102.038
		193.841	101.972
		193.918	101.906
		193.995	101.841
		194.072	101.775
		194.149	101.71
		194.226	101.645
		194.303	101.579
		194.38	101.514
		194.457	101.449
		194.535	101.384
		194.612	101.319
		194.689	101.255
		194.766	101.19
		194.843	101.125
		194.92	101.061
		194.997	100.996
		195.074	100.932
		195.151	100.867
		195.228	100.803
		195.305	100.739
		195.382	100.675
		195.459	100.611
		195.537	100.547
		195.614	100.483
		195.691	100.419
		195.768	100.356
		195.845	100.292
		195.922	100.229
		195.999	100.165
		196.076	100.102
		196.153	100.038
		196.23	99.9752
		196.307	99.912
		196.384	99.849
		196.461	99.786
		196.539	99.7231
		196.616	99.6603
		196.693	99.5975
		196.77	99.5348
		196.847	99.4722
		196.924	99.4097
		197.001	99.3473
		197.078	99.2849
		197.155	99.2226
		197.232	99.1604
		197.309	99.0983
		197.386	99.0362
		197.463	98.9742
		197.541	98.9123
		197.618	98.8505
		197.695	98.7887
		197.772	98.727
		197.849	98.6654
		197.926	98.6039
		198.003	98.5424
		198.08	98.481
		198.157	98.4197
		198.234	98.3585
		198.311	98.2973
		198.388	98.2362
		198.465	98.1752
		198.543	98.1143
		198.62	98.0534
		198.697	97.9926
		198.774	97.9319
		198.851	97.8713
		198.928	97.8107
		199.005	97.7502
		199.082	97.6898
		199.159	97.6294
		199.236	97.5692
		199.313	97.509
		199.39	97.4488
		199.467	97.3888
		199.545	97.3288
		199.622	97.2689
		199.699	97.209
		199.776	97.1493
		199.853	97.0896
		199.93	97.0299
		200.007	96.9704
		200.084	96.9109
		200.161	96.8515
		200.238	96.7922
		200.315	96.7329
		200.392	96.6737
		200.469	96.6146
		200.547	96.5555
		200.624	96.4965
		200.701	96.4376
		200.778	96.3788
		200.855	96.32
		200.932	96.2613
		201.009	96.2027
		201.086	96.1441
		201.163	96.0856
		201.24	96.0272
		201.317	95.9688
		201.394	95.9106
		201.471	95.8523
		201.549	95.7942
		201.626	95.7361
		201.703	95.6781
		201.78	95.6202
		201.857	95.5623
		201.934	95.5045
		202.011	95.4468
		202.088	95.3891
		202.165	95.3315
		202.242	95.274
		202.319	95.2165
		202.396	95.1591
		202.473	95.1018
		202.551	95.0446
		202.628	94.9874
		202.705	94.9303
		202.782	94.8732
		202.859	94.8162
		202.936	94.7593
		203.013	94.7025
		203.09	94.6457
		203.167	94.589
		203.244	94.5323
		203.321	94.4757
		203.398	94.4192
		203.475	94.3628
		203.553	94.3064
		203.63	94.2501
		203.707	94.1938
		203.784	94.1376
		203.861	94.0815
		203.938	94.0255
		204.015	93.9695
		204.092	93.9135
		204.169	93.8577
		204.246	93.8019
		204.323	93.7462
		204.4	93.6905
		204.477	93.6349
		204.555	93.5794
		204.632	93.5239
		204.709	93.4685
		204.786	93.4132
		204.863	93.3579
		204.94	93.3027
		205.017	93.2476
		205.094	93.1925
		205.171	93.1375
		205.248	93.0825
		205.325	93.0276
		205.402	92.9728
		205.479	92.918
		205.557	92.8633
		205.634	92.8087
		205.711	92.7541
		205.788	92.6996
		205.865	92.6452
		205.942	92.5908
		206.019	92.5365
		206.096	92.4822
		206.173	92.428
		206.25	92.3739
		206.327	92.3198
		206.404	92.2658
		206.481	92.2119
		206.559	92.158
		206.636	92.1042
		206.713	92.0504
		206.79	91.9967
		206.867	91.9431
		206.944	91.8895
		207.021	91.836
		207.098	91.7826
		207.175	91.7292
		207.252	91.6758
		207.329	91.6226
		207.406	91.5694
		207.483	91.5162
		207.561	91.4631
		207.638	91.4101
		207.715	91.3572
		207.792	91.3042
		207.869	91.2514
		207.946	91.1986
		208.023	91.1459
		208.1	91.0932
		208.177	91.0406
		208.254	90.9881
		208.331	90.9356
		208.408	90.8832
		208.485	90.8308
		208.563	90.7785
		208.64	90.7263
		208.717	90.6741
		208.794	90.622
		208.871	90.5699
		208.948	90.5179
		209.025	90.466
		209.102	90.4141
		209.179	90.3623
		209.256	90.3105
		209.333	90.2588
		209.41	90.2071
		209.487	90.1555
		209.565	90.104
		209.642	90.0525
		209.719	90.0011
		209.796	89.9497
		209.873	89.8984
		209.95	89.8472
		210.027	89.796
		210.104	89.7449
		210.181	89.6938
		210.258	89.6428
		210.335	89.5918
		210.412	89.5409
		210.489	89.4901
		210.567	89.4393
		210.644	89.3885
		210.721	89.3379
		210.798	89.2873
		210.875	89.2367
		210.952	89.1862
		211.029	89.1358
		211.106	89.0854
		211.183	89.035
		211.26	88.9848
		211.337	88.9345
		211.414	88.8844
		211.491	88.8342
		211.569	88.7842
		211.646	88.7342
		211.723	88.6843
		211.8	88.6344
		211.877	88.5845
		211.954	88.5348
		212.031	88.485
		212.108	88.4354
		212.185	88.3858
		212.262	88.3362
		212.339	88.2867
		212.416	88.2373
		212.493	88.1879
		212.571	88.1385
		212.648	88.0893
		212.725	88.04
		212.802	87.9909
		212.879	87.9417
		212.956	87.8927
		213.033	87.8437
		213.11	87.7947
		213.187	87.7458
		213.264	87.697
		213.341	87.6482
		213.418	87.5994
		213.495	87.5508
		213.573	87.5021
		213.65	87.4536
		213.727	87.405
		213.804	87.3565
		213.881	87.3081
		213.958	87.2598
		214.035	87.2115
		214.112	87.1632
		214.189	87.115
		214.266	87.0668
		214.343	87.0187
		214.42	86.9707
		214.498	86.9227
		214.575	86.8748
		214.652	86.8269
		214.729	86.779
		214.806	86.7313
		214.883	86.6835
		214.96	86.6358
		215.037	86.5882
		215.114	86.5406
		215.191	86.4931
		215.268	86.4456
		215.345	86.3982
		215.422	86.3508
		215.5	86.3035
		215.577	86.2562
		215.654	86.209
		215.731	86.1619
		215.808	86.1148
		215.885	86.0677
		215.962	86.0207
		216.039	85.9737
		216.116	85.9268
		216.193	85.88
		216.27	85.8332
		216.347	85.7864
		216.424	85.7397
		216.501	85.693
		216.579	85.6464
		216.656	85.5999
		216.733	85.5534
		216.81	85.5069
		216.887	85.4605
		216.964	85.4142
		217.041	85.3679
		217.118	85.3216
		217.195	85.2754
		217.272	85.2292
		217.349	85.1831
		217.426	85.1371
		217.504	85.0911
		217.581	85.0451
		217.658	84.9992
		217.735	84.9534
		217.812	84.9076
		217.889	84.8618
		217.966	84.8161
		218.043	84.7704
		218.12	84.7248
		218.197	84.6792
		218.274	84.6337
		218.351	84.5883
		218.428	84.5428
		218.506	84.4975
		218.583	84.4522
		218.66	84.4069
		218.737	84.3616
		218.814	84.3165
		218.891	84.2713
		218.968	84.2263
		219.045	84.1812
		219.122	84.1363
		219.199	84.0913
		219.276	84.0464
		219.353	84.0016
		219.43	83.9568
		219.508	83.912
		219.585	83.8674
		219.662	83.8227
		219.739	83.7781
		219.816	83.7335
		219.893	83.689
		219.97	83.6446
		220.047	83.6002
		220.124	83.5558
		220.201	83.5115
		220.278	83.4672
		220.355	83.423
		220.432	83.3788
		220.51	83.3346
		220.587	83.2906
		220.664	83.2465
		220.741	83.2025
		220.818	83.1586
		220.895	83.1147
		220.972	83.0708
		221.049	83.027
		221.126	82.9832
		221.203	82.9395
		221.28	82.8959
		221.357	82.8522
		221.434	82.8087
		221.512	82.7651
		221.589	82.7216
		221.666	82.6782
		221.743	82.6348
		221.82	82.5914
		221.897	82.5481
		221.974	82.5049
		222.051	82.4617
		222.128	82.4185
		222.205	82.3754
		222.282	82.3323
		222.359	82.2892
		222.436	82.2463
		222.514	82.2033
		222.591	82.1604
		222.668	82.1175
		222.745	82.0747
		222.822	82.032
		222.899	81.9892
		222.976	81.9466
		223.053	81.9039
		223.13	81.8614
		223.207	81.8188
		223.284	81.7763
		223.361	81.7338
		223.438	81.6914
		223.516	81.6491
		223.593	81.6067
		223.67	81.5644
		223.747	81.5222
		223.824	81.48
		223.901	81.4379
		223.978	81.3958
		224.055	81.3537
		224.132	81.3117
		224.209	81.2697
		224.286	81.2278
		224.363	81.1859
		224.44	81.144
		224.518	81.1022
		224.595	81.0605
		224.672	81.0187
		224.749	80.9771
		224.826	80.9354
		224.903	80.8939
		224.98	80.8523
		225.057	80.8108
		225.134	80.7693
		225.211	80.7279
		225.288	80.6865
		225.365	80.6452
		225.442	80.6039
		225.52	80.5627
		225.597	80.5215
		225.674	80.4803
		225.751	80.4392
		225.828	80.3981
		225.905	80.3571
		225.982	80.3161
		226.059	80.2751
		226.136	80.2342
		226.213	80.1933
		226.29	80.1525
		226.367	80.1117
		226.444	80.0709
		226.522	80.0302
		226.599	79.9896
		226.676	79.9489
		226.753	79.9084
		226.83	79.8678
		226.907	79.8273
		226.984	79.7869
		227.061	79.7465
		227.138	79.7061
		227.215	79.6658
		227.292	79.6255
		227.369	79.5852
		227.446	79.545
		227.524	79.5048
		227.601	79.4647
		227.678	79.4246
		227.755	79.3846
		227.832	79.3445
		227.909	79.3046
		227.986	79.2646
		228.063	79.2248
		228.14	79.1849
		228.217	79.1451
		228.294	79.1053
		228.371	79.0656
		228.448	79.0259
		228.526	78.9863
		228.603	78.9467
		228.68	78.9071
		228.757	78.8676
		228.834	78.8281
		228.911	78.7886
		228.988	78.7492
		229.065	78.7098
		229.142	78.6705
		229.219	78.6312
		229.296	78.592
		229.373	78.5528
		229.45	78.5136
		229.528	78.4745
		229.605	78.4353
		229.682	78.3963
		229.759	78.3573
		229.836	78.3183
		229.913	78.2794
		229.99	78.2405
		230.067	78.2016
		230.144	78.1628
		230.221	78.124
		230.298	78.0853
		230.375	78.0465
		230.452	78.0079
		230.53	77.9692
		230.607	77.9306
		230.684	77.8921
		230.761	77.8536
		230.838	77.8151
		230.915	77.7767
		230.992	77.7383
		231.069	77.6999
		231.146	77.6616
		231.223	77.6233
		231.3	77.585
		231.377	77.5468
		231.454	77.5087
		231.532	77.4705
		231.609	77.4324
		231.686	77.3944
		231.763	77.3564
		231.84	77.3184
		231.917	77.2804
		231.994	77.2425
		232.071	77.2046
		232.148	77.1668
		232.225	77.129
		232.302	77.0912
		232.379	77.0535
		232.456	77.0158
		232.534	76.9782
		232.611	76.9406
		232.688	76.903
		232.765	76.8655
		232.842	76.828
		232.919	76.7905
		232.996	76.7531
		233.073	76.7157
		233.15	76.6783
		233.227	76.641
		233.304	76.6037
		233.381	76.5665
		233.458	76.5293
		233.536	76.4921
		233.613	76.455
		233.69	76.4179
		233.767	76.3808
		233.844	76.3438
		233.921	76.3068
		233.998	76.2698
		234.075	76.2329
		234.152	76.196
		234.229	76.1592
		234.306	76.1224
		234.383	76.0856
		234.46	76.0489
		234.538	76.0122
		234.615	75.9755
		234.692	75.9388
		234.769	75.9022
		234.846	75.8657
		234.923	75.8292
		235	75.7927
