# Supplementary material for: Coherent ultrafast photoemission from a single quantized state of a one-dimensional emitter
Source: Sci Adv. 2023 Oct 12;9(41):eadf4170. doi: 10.1126/sciadv.adf4170 (PMC10569710; doi:10.1126/sciadv.adf4170)
Supplement: Supplementary file 2 — Data file S1 [file sciadv.adf4170_data_file_s1.zip › data and code/data_figure_2/Figure2D.xlsx]

## Sheet: Figure2D
Tem	Current	Independent Variable	Fitted Curves Plot
K	nA		I = a×exp[-b×(T+d)^-3/4×exp(c/(T+d))]
13	0.0415	13	1.94793e-16
28	0.0379	13.2222	2.65188e-16
61	0.0317	13.4444	3.59176e-16
86	0.0529	13.6667	4.84051e-16
111	0.0695	13.8889	6.49172e-16
128	0.08	14.1111	8.665e-16
158	0.0711	14.3333	1.15125e-15
184	0.1139	14.5556	1.52268e-15
210	0.2999	14.7778	2.00512e-15
235	0.5817	15	2.62911e-15
		15.2222	3.43287e-15
		15.4444	4.46409e-15
		15.6667	5.78197e-15
		15.8889	7.45981e-15
		16.1111	9.588e-15
		16.3333	1.22777e-14
		16.5556	1.56649e-14
		16.7778	1.99158e-14
		17	2.52328e-14
		17.2222	3.18611e-14
		17.4444	4.00976e-14
		17.6667	5.03002e-14
		17.8889	6.28992e-14
		18.1111	7.84106e-14
		18.3333	9.74515e-14
		18.5556	1.20757e-13
		18.7778	1.49203e-13
		19	1.83827e-13
		19.2222	2.25855e-13
		19.4444	2.76738e-13
		19.6667	3.38181e-13
		19.8889	4.12186e-13
		20.1111	5.01102e-13
		20.3333	6.07672e-13
		20.5556	7.35098e-13
		20.7778	8.87103e-13
		21	1.06801e-12
		21.2222	1.28285e-12
		21.4444	1.5374e-12
		21.6667	1.83836e-12
		21.8889	2.19344e-12
		22.1111	2.61151e-12
		22.3333	3.10273e-12
		22.5556	3.67875e-12
		22.7778	4.3529e-12
		23	5.14037e-12
		23.2222	6.05847e-12
		23.4444	7.12689e-12
		23.6667	8.36799e-12
		23.8889	9.80711e-12
		24.1111	1.14729e-11
		24.3333	1.33978e-11
		24.5556	1.56183e-11
		24.7778	1.81756e-11
		25	2.1116e-11
		25.2222	2.44914e-11
		25.4444	2.83601e-11
		25.6667	3.27873e-11
		25.8889	3.78461e-11
		26.1111	4.36178e-11
		26.3333	5.01933e-11
		26.5556	5.76738e-11
		26.7778	6.61716e-11
		27	7.58118e-11
		27.2222	8.67329e-11
		27.4444	9.90884e-11
		27.6667	1.13048e-10
		27.8889	1.288e-10
		28.1111	1.46552e-10
		28.3333	1.66531e-10
		28.5556	1.8899e-10
		28.7778	2.14205e-10
		29	2.42482e-10
		29.2222	2.74153e-10
		29.4444	3.09585e-10
		29.6667	3.49181e-10
		29.8889	3.93377e-10
		30.1111	4.42655e-10
		30.3333	4.97539e-10
		30.5556	5.58601e-10
		30.7778	6.26464e-10
		31	7.01806e-10
		31.2222	7.85367e-10
		31.4444	8.77948e-10
		31.6667	9.80422e-10
		31.8889	1.09373e-09
		32.1111	1.21891e-09
		32.3333	1.35705e-09
		32.5556	1.50937e-09
		32.7778	1.67716e-09
		33	1.86183e-09
		33.2222	2.06489e-09
		33.4444	2.28796e-09
		33.6667	2.53282e-09
		33.8889	2.80136e-09
		34.1111	3.09561e-09
		34.3333	3.41777e-09
		34.5556	3.7702e-09
		34.7778	4.15542e-09
		35	4.57614e-09
		35.2222	5.03528e-09
		35.4444	5.53595e-09
		35.6667	6.08148e-09
		35.8889	6.67545e-09
		36.1111	7.32166e-09
		36.3333	8.0242e-09
		36.5556	8.78741e-09
		36.7778	9.61594e-09
		37	1.05147e-08
		37.2222	1.14891e-08
		37.4444	1.25446e-08
		37.6667	1.36872e-08
		37.8889	1.49234e-08
		38.1111	1.62598e-08
		38.3333	1.77036e-08
		38.5556	1.92625e-08
		38.7778	2.09446e-08
		39	2.27584e-08
		39.2222	2.47131e-08
		39.4444	2.68182e-08
		39.6667	2.9084e-08
		39.8889	3.15212e-08
		40.1111	3.41414e-08
		40.3333	3.69565e-08
		40.5556	3.99794e-08
		40.7778	4.32234e-08
		41	4.67029e-08
		41.2222	5.04327e-08
		41.4444	5.44288e-08
		41.6667	5.87078e-08
		41.8889	6.32872e-08
		42.1111	6.81856e-08
		42.3333	7.34224e-08
		42.5556	7.9018e-08
		42.7778	8.4994e-08
		43	9.13731e-08
		43.2222	9.81789e-08
		43.4444	1.05437e-07
		43.6667	1.13172e-07
		43.8889	1.21413e-07
		44.1111	1.30188e-07
		44.3333	1.39528e-07
		44.5556	1.49463e-07
		44.7778	1.60028e-07
		45	1.71257e-07
		45.2222	1.83187e-07
		45.4444	1.95854e-07
		45.6667	2.093e-07
		45.8889	2.23566e-07
		46.1111	2.38694e-07
		46.3333	2.54731e-07
		46.5556	2.71724e-07
		46.7778	2.89722e-07
		47	3.08777e-07
		47.2222	3.28943e-07
		47.4444	3.50275e-07
		47.6667	3.72833e-07
		47.8889	3.96676e-07
		48.1111	4.2187e-07
		48.3333	4.48479e-07
		48.5556	4.76573e-07
		48.7778	5.06223e-07
		49	5.37504e-07
		49.2222	5.70492e-07
		49.4444	6.05269e-07
		49.6667	6.41919e-07
		49.8889	6.80527e-07
		50.1111	7.21185e-07
		50.3333	7.63985e-07
		50.5556	8.09026e-07
		50.7778	8.56408e-07
		51	9.06236e-07
		51.2222	9.58619e-07
		51.4444	1.01367e-06
		51.6667	1.0715e-06
		51.8889	1.13224e-06
		52.1111	1.196e-06
		52.3333	1.26293e-06
		52.5556	1.33315e-06
		52.7778	1.4068e-06
		53	1.48403e-06
		53.2222	1.56498e-06
		53.4444	1.64981e-06
		53.6667	1.73867e-06
		53.8889	1.83174e-06
		54.1111	1.92918e-06
		54.3333	2.03117e-06
		54.5556	2.13788e-06
		54.7778	2.2495e-06
		55	2.36624e-06
		55.2222	2.48828e-06
		55.4444	2.61583e-06
		55.6667	2.7491e-06
		55.8889	2.88832e-06
		56.1111	3.03371e-06
		56.3333	3.18549e-06
		56.5556	3.34392e-06
		56.7778	3.50923e-06
		57	3.68168e-06
		57.2222	3.86153e-06
		57.4444	4.04906e-06
		57.6667	4.24453e-06
		57.8889	4.44824e-06
		58.1111	4.66047e-06
		58.3333	4.88154e-06
		58.5556	5.11175e-06
		58.7778	5.35141e-06
		59	5.60087e-06
		59.2222	5.86045e-06
		59.4444	6.13051e-06
		59.6667	6.4114e-06
		59.8889	6.70348e-06
		60.1111	7.00714e-06
		60.3333	7.32276e-06
		60.5556	7.65074e-06
		60.7778	7.99148e-06
		61	8.3454e-06
		61.2222	8.71293e-06
		61.4444	9.09452e-06
		61.6667	9.4906e-06
		61.8889	9.90165e-06
		62.1111	1.03281e-05
		62.3333	1.07706e-05
		62.5556	1.12294e-05
		62.7778	1.17052e-05
		63	1.21984e-05
		63.2222	1.27096e-05
		63.4444	1.32394e-05
		63.6667	1.37883e-05
		63.8889	1.43569e-05
		64.1111	1.49457e-05
		64.3333	1.55554e-05
		64.5556	1.61866e-05
		64.7778	1.684e-05
		65	1.75161e-05
		65.2222	1.82156e-05
		65.4444	1.89393e-05
		65.6667	1.96878e-05
		65.8889	2.04617e-05
		66.1111	2.1262e-05
		66.3333	2.20891e-05
		66.5556	2.29441e-05
		66.7778	2.38275e-05
		67	2.47402e-05
		67.2222	2.5683e-05
		67.4444	2.66567e-05
		67.6667	2.76622e-05
		67.8889	2.87003e-05
		68.1111	2.97718e-05
		68.3333	3.08778e-05
		68.5556	3.20191e-05
		68.7778	3.31966e-05
		69	3.44113e-05
		69.2222	3.56641e-05
		69.4444	3.69561e-05
		69.6667	3.82882e-05
		69.8889	3.96615e-05
		70.1111	4.1077e-05
		70.3333	4.25358e-05
		70.5556	4.4039e-05
		70.7778	4.55876e-05
		71	4.71829e-05
		71.2222	4.8826e-05
		71.4444	5.05181e-05
		71.6667	5.22603e-05
		71.8889	5.40538e-05
		72.1111	5.59e-05
		72.3333	5.78001e-05
		72.5556	5.97553e-05
		72.7778	6.1767e-05
		73	6.38365e-05
		73.2222	6.59652e-05
		73.4444	6.81545e-05
		73.6667	7.04057e-05
		73.8889	7.27203e-05
		74.1111	7.50998e-05
		74.3333	7.75456e-05
		74.5556	8.00593e-05
		74.7778	8.26423e-05
		75	8.52963e-05
		75.2222	8.80228e-05
		75.4444	9.08234e-05
		75.6667	9.36998e-05
		75.8889	9.66536e-05
		76.1111	9.96866e-05
		76.3333	0.0001028
		76.5556	0.000105997
		76.7778	0.000109278
		77	0.000112645
		77.2222	0.0001161
		77.4444	0.000119645
		77.6667	0.000123281
		77.8889	0.000127012
		78.1111	0.000130838
		78.3333	0.000134762
		78.5556	0.000138785
		78.7778	0.00014291
		79	0.000147139
		79.2222	0.000151473
		79.4444	0.000155916
		79.6667	0.000160469
		79.8889	0.000165134
		80.1111	0.000169914
		80.3333	0.000174811
		80.5556	0.000179826
		80.7778	0.000184964
		81	0.000190225
		81.2222	0.000195612
		81.4444	0.000201128
		81.6667	0.000206776
		81.8889	0.000212557
		82.1111	0.000218474
		82.3333	0.000224529
		82.5556	0.000230726
		82.7778	0.000237068
		83	0.000243555
		83.2222	0.000250192
		83.4444	0.000256981
		83.6667	0.000263925
		83.8889	0.000271027
		84.1111	0.000278289
		84.3333	0.000285715
		84.5556	0.000293307
		84.7778	0.000301068
		85	0.000309002
		85.2222	0.000317111
		85.4444	0.000325399
		85.6667	0.000333868
		85.8889	0.000342521
		86.1111	0.000351363
		86.3333	0.000360396
		86.5556	0.000369623
		86.7778	0.000379048
		87	0.000388674
		87.2222	0.000398504
		87.4444	0.000408542
		87.6667	0.000418792
		87.8889	0.000429256
		88.1111	0.000439939
		88.3333	0.000450844
		88.5556	0.000461975
		88.7778	0.000473335
		89	0.000484927
		89.2222	0.000496757
		89.4444	0.000508827
		89.6667	0.000521142
		89.8889	0.000533705
		90.1111	0.00054652
		90.3333	0.000559592
		90.5556	0.000572924
		90.7778	0.00058652
		91	0.000600384
		91.2222	0.000614521
		91.4444	0.000628935
		91.6667	0.00064363
		91.8889	0.000658609
		92.1111	0.000673879
		92.3333	0.000689442
		92.5556	0.000705304
		92.7778	0.000721469
		93	0.000737941
		93.2222	0.000754724
		93.4444	0.000771824
		93.6667	0.000789246
		93.8889	0.000806993
		94.1111	0.00082507
		94.3333	0.000843483
		94.5556	0.000862236
		94.7778	0.000881333
		95	0.000900781
		95.2222	0.000920583
		95.4444	0.000940746
		95.6667	0.000961273
		95.8889	0.00098217
		96.1111	0.001
		96.3333	0.00103
		96.5556	0.00105
		96.7778	0.00107
		97	0.00109
		97.2222	0.00112
		97.4444	0.00114
		97.6667	0.00116
		97.8889	0.00119
		98.1111	0.00121
		98.3333	0.00124
		98.5556	0.00126
		98.7778	0.00129
		99	0.00132
		99.2222	0.00134
		99.4444	0.00137
		99.6667	0.0014
		99.8889	0.00143
		100.111	0.00146
		100.333	0.00149
		100.556	0.00152
		100.778	0.00155
		101	0.00158
		101.222	0.00161
		101.444	0.00164
		101.667	0.00167
		101.889	0.00171
		102.111	0.00174
		102.333	0.00177
		102.556	0.00181
		102.778	0.00184
		103	0.00188
		103.222	0.00192
		103.444	0.00195
		103.667	0.00199
		103.889	0.00203
		104.111	0.00207
		104.333	0.00211
		104.556	0.00215
		104.778	0.00219
		105	0.00223
		105.222	0.00227
		105.444	0.00231
		105.667	0.00235
		105.889	0.0024
		106.111	0.00244
		106.333	0.00249
		106.556	0.00253
		106.778	0.00258
		107	0.00263
		107.222	0.00267
		107.444	0.00272
		107.667	0.00277
		107.889	0.00282
		108.111	0.00287
		108.333	0.00292
		108.556	0.00297
		108.778	0.00303
		109	0.00308
		109.222	0.00314
		109.444	0.00319
		109.667	0.00325
		109.889	0.0033
		110.111	0.00336
		110.333	0.00342
		110.556	0.00348
		110.778	0.00354
		111	0.0036
		111.222	0.00366
		111.444	0.00372
		111.667	0.00379
		111.889	0.00385
		112.111	0.00391
		112.333	0.00398
		112.556	0.00405
		112.778	0.00412
		113	0.00418
		113.222	0.00425
		113.444	0.00432
		113.667	0.0044
		113.889	0.00447
		114.111	0.00454
		114.333	0.00462
		114.556	0.00469
		114.778	0.00477
		115	0.00484
		115.222	0.00492
		115.444	0.005
		115.667	0.00508
		115.889	0.00516
		116.111	0.00525
		116.333	0.00533
		116.556	0.00541
		116.778	0.0055
		117	0.00559
		117.222	0.00567
		117.444	0.00576
		117.667	0.00585
		117.889	0.00594
		118.111	0.00604
		118.333	0.00613
		118.556	0.00622
		118.778	0.00632
		119	0.00642
		119.222	0.00652
		119.444	0.00661
		119.667	0.00671
		119.889	0.00682
		120.111	0.00692
		120.333	0.00702
		120.556	0.00713
		120.778	0.00724
		121	0.00734
		121.222	0.00745
		121.444	0.00756
		121.667	0.00768
		121.889	0.00779
		122.111	0.0079
		122.333	0.00802
		122.556	0.00814
		122.778	0.00825
		123	0.00837
		123.222	0.0085
		123.444	0.00862
		123.667	0.00874
		123.889	0.00887
		124.111	0.009
		124.333	0.00912
		124.556	0.00925
		124.778	0.00939
		125	0.00952
		125.222	0.00965
		125.444	0.00979
		125.667	0.00993
		125.889	0.01006
		126.111	0.0102
		126.333	0.01035
		126.556	0.01049
		126.778	0.01064
		127	0.01078
		127.222	0.01093
		127.444	0.01108
		127.667	0.01123
		127.889	0.01138
		128.111	0.01154
		128.333	0.0117
		128.556	0.01185
		128.778	0.01201
		129	0.01218
		129.222	0.01234
		129.444	0.0125
		129.667	0.01267
		129.889	0.01284
		130.111	0.01301
		130.333	0.01318
		130.556	0.01335
		130.778	0.01353
		131	0.01371
		131.222	0.01389
		131.444	0.01407
		131.667	0.01425
		131.889	0.01443
		132.111	0.01462
		132.333	0.01481
		132.556	0.015
		132.778	0.01519
		133	0.01539
		133.222	0.01558
		133.444	0.01578
		133.667	0.01598
		133.889	0.01618
		134.111	0.01639
		134.333	0.01659
		134.556	0.0168
		134.778	0.01701
		135	0.01722
		135.222	0.01744
		135.444	0.01765
		135.667	0.01787
		135.889	0.01809
		136.111	0.01832
		136.333	0.01854
		136.556	0.01877
		136.778	0.019
		137	0.01923
		137.222	0.01946
		137.444	0.0197
		137.667	0.01994
		137.889	0.02018
		138.111	0.02042
		138.333	0.02066
		138.556	0.02091
		138.778	0.02116
		139	0.02141
		139.222	0.02167
		139.444	0.02192
		139.667	0.02218
		139.889	0.02244
		140.111	0.0227
		140.333	0.02297
		140.556	0.02324
		140.778	0.02351
		141	0.02378
		141.222	0.02406
		141.444	0.02434
		141.667	0.02462
		141.889	0.0249
		142.111	0.02519
		142.333	0.02547
		142.556	0.02576
		142.778	0.02606
		143	0.02635
		143.222	0.02665
		143.444	0.02695
		143.667	0.02726
		143.889	0.02756
		144.111	0.02787
		144.333	0.02818
		144.556	0.0285
		144.778	0.02881
		145	0.02913
		145.222	0.02946
		145.444	0.02978
		145.667	0.03011
		145.889	0.03044
		146.111	0.03077
		146.333	0.03111
		146.556	0.03145
		146.778	0.03179
		147	0.03213
		147.222	0.03248
		147.444	0.03283
		147.667	0.03319
		147.889	0.03354
		148.111	0.0339
		148.333	0.03426
		148.556	0.03463
		148.778	0.035
		149	0.03537
		149.222	0.03574
		149.444	0.03612
		149.667	0.0365
		149.889	0.03688
		150.111	0.03727
		150.333	0.03766
		150.556	0.03805
		150.778	0.03845
		151	0.03885
		151.222	0.03925
		151.444	0.03965
		151.667	0.04006
		151.889	0.04047
		152.111	0.04089
		152.333	0.04131
		152.556	0.04173
		152.778	0.04215
		153	0.04258
		153.222	0.04301
		153.444	0.04345
		153.667	0.04389
		153.889	0.04433
		154.111	0.04477
		154.333	0.04522
		154.556	0.04567
		154.778	0.04613
		155	0.04658
		155.222	0.04705
		155.444	0.04751
		155.667	0.04798
		155.889	0.04845
		156.111	0.04893
		156.333	0.04941
		156.556	0.04989
		156.778	0.05038
		157	0.05087
		157.222	0.05136
		157.444	0.05186
		157.667	0.05236
		157.889	0.05286
		158.111	0.05337
		158.333	0.05388
		158.556	0.0544
		158.778	0.05492
		159	0.05544
		159.222	0.05597
		159.444	0.0565
		159.667	0.05703
		159.889	0.05757
		160.111	0.05812
		160.333	0.05866
		160.556	0.05921
		160.778	0.05976
		161	0.06032
		161.222	0.06088
		161.444	0.06145
		161.667	0.06202
		161.889	0.06259
		162.111	0.06317
		162.333	0.06375
		162.556	0.06434
		162.778	0.06493
		163	0.06552
		163.222	0.06612
		163.444	0.06672
		163.667	0.06733
		163.889	0.06794
		164.111	0.06855
		164.333	0.06917
		164.556	0.06979
		164.778	0.07042
		165	0.07105
		165.222	0.07168
		165.444	0.07232
		165.667	0.07297
		165.889	0.07361
		166.111	0.07427
		166.333	0.07492
		166.556	0.07558
		166.778	0.07625
		167	0.07692
		167.222	0.07759
		167.444	0.07827
		167.667	0.07895
		167.889	0.07964
		168.111	0.08033
		168.333	0.08103
		168.556	0.08173
		168.778	0.08244
		169	0.08315
		169.222	0.08386
		169.444	0.08458
		169.667	0.0853
		169.889	0.08603
		170.111	0.08676
		170.333	0.0875
		170.556	0.08824
		170.778	0.08899
		171	0.08974
		171.222	0.0905
		171.444	0.09126
		171.667	0.09202
		171.889	0.09279
		172.111	0.09357
		172.333	0.09435
		172.556	0.09513
		172.778	0.09592
		173	0.09672
		173.222	0.09752
		173.444	0.09832
		173.667	0.09913
		173.889	0.09994
		174.111	0.10076
		174.333	0.10159
		174.556	0.10242
		174.778	0.10325
		175	0.10409
		175.222	0.10493
		175.444	0.10578
		175.667	0.10664
		175.889	0.10749
		176.111	0.10836
		176.333	0.10923
		176.556	0.1101
		176.778	0.11098
		177	0.11187
		177.222	0.11276
		177.444	0.11365
		177.667	0.11455
		177.889	0.11546
		178.111	0.11637
		178.333	0.11729
		178.556	0.11821
		178.778	0.11913
		179	0.12007
		179.222	0.121
		179.444	0.12195
		179.667	0.1229
		179.889	0.12385
		180.111	0.12481
		180.333	0.12577
		180.556	0.12674
		180.778	0.12772
		181	0.1287
		181.222	0.12969
		181.444	0.13068
		181.667	0.13168
		181.889	0.13268
		182.111	0.13369
		182.333	0.1347
		182.556	0.13572
		182.778	0.13675
		183	0.13778
		183.222	0.13882
		183.444	0.13986
		183.667	0.14091
		183.889	0.14196
		184.111	0.14302
		184.333	0.14409
		184.556	0.14516
		184.778	0.14624
		185	0.14732
		185.222	0.14841
		185.444	0.14951
		185.667	0.15061
		185.889	0.15171
		186.111	0.15283
		186.333	0.15394
		186.556	0.15507
		186.778	0.1562
		187	0.15733
		187.222	0.15848
		187.444	0.15963
		187.667	0.16078
		187.889	0.16194
		188.111	0.16311
		188.333	0.16428
		188.556	0.16546
		188.778	0.16664
		189	0.16783
		189.222	0.16903
		189.444	0.17024
		189.667	0.17144
		189.889	0.17266
		190.111	0.17388
		190.333	0.17511
		190.556	0.17635
		190.778	0.17759
		191	0.17883
		191.222	0.18009
		191.444	0.18135
		191.667	0.18261
		191.889	0.18389
		192.111	0.18516
		192.333	0.18645
		192.556	0.18774
		192.778	0.18904
		193	0.19034
		193.222	0.19166
		193.444	0.19297
		193.667	0.1943
		193.889	0.19563
		194.111	0.19697
		194.333	0.19831
		194.556	0.19966
		194.778	0.20102
		195	0.20238
		195.222	0.20375
		195.444	0.20513
		195.667	0.20651
		195.889	0.2079
		196.111	0.2093
		196.333	0.2107
		196.556	0.21211
		196.778	0.21353
		197	0.21495
		197.222	0.21639
		197.444	0.21782
		197.667	0.21927
		197.889	0.22072
		198.111	0.22218
		198.333	0.22364
		198.556	0.22511
		198.778	0.22659
		199	0.22808
		199.222	0.22957
		199.444	0.23107
		199.667	0.23258
		199.889	0.23409
		200.111	0.23561
		200.333	0.23714
		200.556	0.23868
		200.778	0.24022
		201	0.24177
		201.222	0.24332
		201.444	0.24489
		201.667	0.24646
		201.889	0.24803
		202.111	0.24962
		202.333	0.25121
		202.556	0.25281
		202.778	0.25442
		203	0.25603
		203.222	0.25765
		203.444	0.25928
		203.667	0.26091
		203.889	0.26256
		204.111	0.26421
		204.333	0.26586
		204.556	0.26753
		204.778	0.2692
		205	0.27088
		205.222	0.27257
		205.444	0.27426
		205.667	0.27596
		205.889	0.27767
		206.111	0.27939
		206.333	0.28112
		206.556	0.28285
		206.778	0.28459
		207	0.28633
		207.222	0.28809
		207.444	0.28985
		207.667	0.29162
		207.889	0.2934
		208.111	0.29518
		208.333	0.29697
		208.556	0.29878
		208.778	0.30058
		209	0.3024
		209.222	0.30422
		209.444	0.30605
		209.667	0.30789
		209.889	0.30974
		210.111	0.31159
		210.333	0.31346
		210.556	0.31533
		210.778	0.3172
		211	0.31909
		211.222	0.32098
		211.444	0.32288
		211.667	0.32479
		211.889	0.32671
		212.111	0.32864
		212.333	0.33057
		212.556	0.33251
		212.778	0.33446
		213	0.33642
		213.222	0.33838
		213.444	0.34035
		213.667	0.34234
		213.889	0.34432
		214.111	0.34632
		214.333	0.34833
		214.556	0.35034
		214.778	0.35236
		215	0.35439
		215.222	0.35643
		215.444	0.35848
		215.667	0.36053
		215.889	0.36259
		216.111	0.36466
		216.333	0.36674
		216.556	0.36883
		216.778	0.37093
		217	0.37303
		217.222	0.37514
		217.444	0.37726
		217.667	0.37939
		217.889	0.38153
		218.111	0.38367
		218.333	0.38583
		218.556	0.38799
		218.778	0.39016
		219	0.39234
		219.222	0.39453
		219.444	0.39672
		219.667	0.39893
		219.889	0.40114
		220.111	0.40336
		220.333	0.40559
		220.556	0.40783
		220.778	0.41008
		221	0.41233
		221.222	0.41459
		221.444	0.41687
		221.667	0.41915
		221.889	0.42144
		222.111	0.42374
		222.333	0.42604
		222.556	0.42836
		222.778	0.43069
		223	0.43302
		223.222	0.43536
		223.444	0.43771
		223.667	0.44007
		223.889	0.44244
		224.111	0.44482
		224.333	0.4472
		224.556	0.4496
		224.778	0.452
		225	0.45441
		225.222	0.45683
		225.444	0.45926
		225.667	0.4617
		225.889	0.46415
		226.111	0.46661
		226.333	0.46907
		226.556	0.47155
		226.778	0.47403
		227	0.47652
		227.222	0.47902
		227.444	0.48154
		227.667	0.48406
		227.889	0.48658
		228.111	0.48912
		228.333	0.49167
		228.556	0.49422
		228.778	0.49679
		229	0.49936
		229.222	0.50195
		229.444	0.50454
		229.667	0.50714
		229.889	0.50975
		230.111	0.51237
		230.333	0.515
		230.556	0.51764
		230.778	0.52028
		231	0.52294
		231.222	0.52561
		231.444	0.52828
		231.667	0.53096
		231.889	0.53366
		232.111	0.53636
		232.333	0.53907
		232.556	0.5418
		232.778	0.54453
		233	0.54727
		233.222	0.55002
		233.444	0.55277
		233.667	0.55554
		233.889	0.55832
		234.111	0.56111
		234.333	0.56391
		234.556	0.56671
		234.778	0.56953
		235	0.57235
