# Supplementary material for: Coherent ultrafast photoemission from a single quantized state of a one-dimensional emitter
Source: Sci Adv. 2023 Oct 12;9(41):eadf4170. doi: 10.1126/sciadv.adf4170 (PMC10569710; doi:10.1126/sciadv.adf4170)
Supplement: Supplementary file 2 — Data file S1 [file sciadv.adf4170_data_file_s1.zip › data and code/data_figure_3/Figure3A.xlsx]

## Sheet: Sheet1
Bias voltage(V)	Current(A)	Bias voltage(V)	Current(A)	Bias voltage(V)	Current(A)	Bias voltage(V)	Current(A)	Bias voltage(V)	Current(A)	Bias voltage(V)	Current(A)
	5mW		6mW		7mW		8mW		9mW		10mW
-10	-2.18e-11	-10	1.026e-10	-10	8.06e-11	-10	5.11e-11	-10	1.602e-10	-10	1.662e-10
-7	-1.03e-11	-7	4.48e-11	-7	4.35e-11	-7	1.82e-11	-7	8.39e-11	-7	1.21e-10
-4	-1.5e-11	-4	1.06e-11	-4	1.13e-11	-4	4.1e-12	-4	5.49e-11	-4	8.27e-11
-1	-1.21e-11	-1	1.77e-11	-1	1.06e-11	-1	1.55e-11	-1	5.61e-11	-1	7.66e-11
2	-1.76e-11	2	9.8e-12	2	1.29e-11	2	-1e-12	2	4.96e-11	2	6.78e-11
5	4.8e-12	5	1.75e-11	5	2.72e-11	5	1.36e-11	5	5.53e-11	5	6.03e-11
8	-7e-12	8	1.73e-11	8	8.1e-12	8	6.6e-12	8	5.15e-11	8	5.74e-11
11	-1.5e-12	11	1.92e-11	11	1.21e-11	11	8.5e-12	11	4.83e-11	11	5.72e-11
14	-7.4e-12	14	3e-13	14	8.1e-12	14	1e-11	14	3.37e-11	14	2.96e-11
17	-1.8e-12	17	2.58e-11	17	1.25e-11	17	9.4e-12	17	3.31e-11	17	5.66e-11
20	-9.7e-12	20	1.77e-11	20	1.36e-11	20	1.23e-11	20	4.29e-11	20	3.92e-11
23	-8.8e-12	23	1.73e-11	23	2.29e-11	23	2.63e-11	23	4.06e-11	23	4.66e-11
26	9.7e-12	26	3.52e-11	26	5.65e-11	26	8.49e-11	26	8.63e-11	26	8.94e-11
29	4.74e-11	29	9.97e-11	29	9.79e-11	29	1.932e-10	29	1.547e-10	29	1.61e-10
32	8.84e-11	32	1.627e-10	32	1.754e-10	32	2.633e-10	32	2.882e-10	32	2.834e-10
35	8.81e-11	35	1.62e-10	35	2.089e-10	35	3.379e-10	35	3.672e-10	35	3.897e-10
38	7.7e-11	38	1.392e-10	38	2.087e-10	38	3.537e-10	38	3.917e-10	38	4.003e-10
41	9.55e-11	41	1.667e-10	41	2.23e-10	41	3.326e-10	41	4.048e-10	41	4.426e-10
44	1.022e-10	44	1.624e-10	44	2.11e-10	44	3.22e-10	44	4.291e-10	44	4.232e-10
47	1.123e-10	47	1.472e-10	47	1.928e-10	47	3.516e-10	47	3.571e-10	47	4.55e-10
50	9.79e-11	50	1.654e-10	50	2.031e-10	50	3.548e-10	50	4.2e-10	50	4.36e-10
53	8.65e-11	53	1.839e-10	53	2.848e-10	53	4.421e-10	53	4.611e-10	53	5.071e-10
56	7.63e-11	56	1.616e-10	56	2.142e-10	56	4.02e-10	56	4.36e-10	56	5.126e-10
59	6.6e-11	59	1.303e-10	59	2.019e-10	59	3.93e-10	59	4.853e-10	59	4.965e-10
62	5.41e-11	62	8.74e-11	62	1.678e-10	62	4.08e-10	62	4.062e-10	62	4.849e-10
65	5.31e-11	65	7.41e-11	65	1.301e-10	65	3.72e-10	65	3.981e-10	65	4.04e-10
68	2.33e-11	68	6.92e-11	68	1.084e-10	68	3.048e-10	68	2.967e-10	68	3.577e-10
71	3.03e-11	71	5.24e-11	71	9.63e-11	71	2.536e-10	71	2.628e-10	71	3.066e-10
74	3.57e-11	74	3.93e-11	74	8.06e-11	74	2.505e-10	74	2.68e-10	74	3.292e-10
77	2.25e-11	77	5.14e-11	77	7.91e-11	77	2.26e-10	77	2.147e-10	77	2.798e-10
80	3.2e-11	80	4.76e-11	80	9.44e-11	80	2.095e-10	80	2.107e-10	80	2.197e-10
83	3.66e-11	83	5.85e-11	83	8.78e-11	83	1.903e-10	83	1.96e-10	83	1.955e-10
86	3.77e-11	86	6.71e-11	86	8.23e-11	86	2.168e-10	86	1.808e-10	86	1.737e-10
89	4.53e-11	89	6.5e-11	89	1.064e-10	89	1.929e-10	89	1.857e-10	89	1.481e-10
92	4.29e-11	92	6.78e-11	92	1.038e-10	92	2.064e-10	92	2.185e-10	92	1.422e-10
95	4.01e-11	95	7.66e-11	95	1.032e-10	95	2.233e-10	95	1.851e-10	95	1.314e-10
98	4.59e-11	98	9e-11	98	1.226e-10	98	2.338e-10	98	1.769e-10	98	1.647e-10
101	4.98e-11	101	7.53e-11	101	1.3e-10	101	2.305e-10	101	1.586e-10	101	1.319e-10
104	5e-11	104	8.64e-11	104	1.335e-10	104	2.205e-10	104	3.873e-10	104	1.495e-10
107	4.62e-11	107	8.96e-11	107	1.148e-10	107	2.533e-10	107	4.118e-10	107	2.434e-10
110	6.98e-11	110	9.73e-11	110	1.143e-10	110	2.221e-10	110	3.802e-10	110	3.193e-10
113	3.98e-11	113	7.76e-11	113	1.022e-10	113	2.048e-10	113	3.744e-10	113	2.804e-10
116	5.57e-11	116	8.5e-11	116	1.073e-10	116	2.08e-10	116	4.009e-10	116	2.989e-10
119	4.64e-11	119	6.3e-11	119	9.69e-11	119	2.404e-10	119	4.069e-10	119	3.27e-10
122	5.66e-11	122	8.8e-11	122	9.51e-11	122	2.335e-10	122	4.155e-10	122	3.087e-10
125	5.26e-11	125	8.95e-11	125	9.99e-11	125	2.369e-10	125	3.889e-10	125	2.781e-10
128	6.48e-11	128	8.24e-11	128	9.22e-11	128	2.299e-10	128	3.597e-10	128	2.427e-10
131	3.69e-11	131	7.96e-11	131	1.009e-10	131	2.327e-10	131	3.868e-10	131	3.078e-10
134	6.43e-11	134	7.95e-11	134	1.095e-10	134	2.348e-10	134	3.484e-10	134	3.34e-10
137	5.45e-11	137	7.82e-11	137	1.099e-10	137	2.37e-10	137	3.847e-10	137	3.153e-10
140	5e-11	140	7.42e-11	140	1.21e-10	140	2.651e-10	140	3.515e-10	140	3.108e-10
143	5.66e-11	143	7.86e-11	143	1.238e-10	143	2.883e-10	143	3.975e-10	143	3.288e-10
146	4.75e-11	146	6.47e-11	146	1.445e-10	146	2.78e-10	146	3.408e-10	146	3.256e-10
149	5.42e-11	149	7.14e-11	149	1.347e-10	149	2.945e-10	149	3.943e-10	149	3.449e-10
152	5.08e-11	152	8.6e-11	152	1.435e-10	152	2.668e-10	152	4.064e-10	152	3.583e-10
155	5.27e-11	155	9.16e-11	155	1.732e-10	155	2.892e-10	155	3.965e-10	155	3.629e-10
158	5.06e-11	158	9.59e-11	158	1.664e-10	158	3.141e-10	158	4.242e-10	158	3.614e-10
161	5.49e-11	161	8.86e-11	161	1.886e-10	161	3.529e-10	161	4.399e-10	161	3.363e-10
164	5.13e-11	164	1.095e-10	164	1.765e-10	164	3.168e-10	164	4.546e-10	164	3.966e-10
167	5.95e-11	167	1.214e-10	167	2.056e-10	167	3.331e-10	167	4.762e-10	167	4.582e-10
170	4.22e-11	170	1.184e-10	170	2.45e-10	170	3.313e-10	170	5.786e-10	170	4.301e-10
173	5.39e-11	173	1.163e-10	173	2.796e-10	173	3.697e-10	173	5.839e-10	173	4.869e-10
176	4.82e-11	176	1.199e-10	176	2.518e-10	176	4.146e-10	176	5.197e-10	176	4.378e-10
179	5.8e-11	179	1.596e-10	179	2.646e-10	179	4.41e-10	179	5.089e-10	179	4.492e-10
182	5.7e-11	182	1.492e-10	182	3.361e-10	182	4.258e-10	182	5.556e-10	182	4.604e-10
185	8.34e-11	185	1.669e-10	185	3e-10	185	4.477e-10	185	5.899e-10	185	4.891e-10
188	8.5e-11	188	2.122e-10	188	3.313e-10	188	4.837e-10	188	5.721e-10	188	5.285e-10
191	6.81e-11	191	2.276e-10	191	3.072e-10	191	4.741e-10	191	6.451e-10	191	4.688e-10
194	9.38e-11	194	2.439e-10	194	4.144e-10	194	4.927e-10	194	5.578e-10	194	4.651e-10
197	9.65e-11	197	1.987e-10	197	4.047e-10	197	5.549e-10	197	6.51e-10	197	5.813e-10
200	1.088e-10	200	2.139e-10	200	3.441e-10	200	5.401e-10	200	6.231e-10	200	5.368e-10
200	1.227e-10	200	2.484e-10	200	4.148e-10	200	5.684e-10	200	6.13e-10	200	5.605e-10
