# Supplementary material for: Coherent ultrafast photoemission from a single quantized state of a one-dimensional emitter
Source: Sci Adv. 2023 Oct 12;9(41):eadf4170. doi: 10.1126/sciadv.adf4170 (PMC10569710; doi:10.1126/sciadv.adf4170)
Supplement: Supplementary file 2 — Data file S1 [file sciadv.adf4170_data_file_s1.zip › data and code/data_figure_3/Figure3B.xlsx]

## Sheet: Sheet1
P	Current	Error	QuickFit X1	QuickFit Y1
mW	nA
5	0.11	0.01762	5	0.10664
6	0.18	0.02828	5.00235	0.10679
7	0.28	0.03038	5.00471	0.10694
8	0.44	0.04788	5.00706	0.10709
9	0.48	0.05523	5.00942	0.10724
10	0.51	0.07006	5.01178	0.10739
			5.01413	0.10754
			5.01649	0.10769
			5.01885	0.10784
			5.02122	0.10799
			5.02358	0.10814
			5.02594	0.10829
			5.02831	0.10844
			5.03067	0.10859
			5.03304	0.10874
			5.03541	0.1089
			5.03778	0.10905
			5.04015	0.1092
			5.04252	0.10935
			5.0449	0.1095
			5.04727	0.10966
			5.04964	0.10981
			5.05202	0.10996
			5.0544	0.11012
			5.05678	0.11027
			5.05916	0.11042
			5.06154	0.11058
			5.06392	0.11073
			5.0663	0.11089
			5.06869	0.11104
			5.07107	0.1112
			5.07346	0.11135
			5.07585	0.11151
			5.07823	0.11166
			5.08062	0.11182
			5.08301	0.11197
			5.08541	0.11213
			5.0878	0.11228
			5.09019	0.11244
			5.09259	0.1126
			5.09499	0.11276
			5.09738	0.11291
			5.09978	0.11307
			5.10218	0.11323
			5.10458	0.11339
			5.10699	0.11354
			5.10939	0.1137
			5.11179	0.11386
			5.1142	0.11402
			5.11661	0.11418
			5.11901	0.11434
			5.12142	0.1145
			5.12383	0.11466
			5.12624	0.11482
			5.12866	0.11498
			5.13107	0.11514
			5.13348	0.1153
			5.1359	0.11546
			5.13832	0.11562
			5.14073	0.11578
			5.14315	0.11594
			5.14557	0.1161
			5.14799	0.11626
			5.15042	0.11643
			5.15284	0.11659
			5.15527	0.11675
			5.15769	0.11691
			5.16012	0.11708
			5.16255	0.11724
			5.16498	0.1174
			5.16741	0.11757
			5.16984	0.11773
			5.17227	0.1179
			5.17471	0.11806
			5.17714	0.11823
			5.17958	0.11839
			5.18201	0.11856
			5.18445	0.11872
			5.18689	0.11889
			5.18933	0.11905
			5.19178	0.11922
			5.19422	0.11938
			5.19666	0.11955
			5.19911	0.11972
			5.20156	0.11988
			5.204	0.12005
			5.20645	0.12022
			5.2089	0.12039
			5.21135	0.12055
			5.21381	0.12072
			5.21626	0.12089
			5.21871	0.12106
			5.22117	0.12123
			5.22363	0.1214
			5.22609	0.12157
			5.22854	0.12174
			5.23101	0.12191
			5.23347	0.12208
			5.23593	0.12225
			5.23839	0.12242
			5.24086	0.12259
			5.24332	0.12276
			5.24579	0.12293
			5.24826	0.1231
			5.25073	0.12327
			5.2532	0.12344
			5.25567	0.12362
			5.25815	0.12379
			5.26062	0.12396
			5.2631	0.12413
			5.26557	0.12431
			5.26805	0.12448
			5.27053	0.12465
			5.27301	0.12483
			5.27549	0.125
			5.27797	0.12518
			5.28046	0.12535
			5.28294	0.12552
			5.28543	0.1257
			5.28792	0.12588
			5.29041	0.12605
			5.29289	0.12623
			5.29539	0.1264
			5.29788	0.12658
			5.30037	0.12676
			5.30286	0.12693
			5.30536	0.12711
			5.30786	0.12729
			5.31035	0.12746
			5.31285	0.12764
			5.31535	0.12782
			5.31785	0.128
			5.32036	0.12818
			5.32286	0.12835
			5.32537	0.12853
			5.32787	0.12871
			5.33038	0.12889
			5.33289	0.12907
			5.3354	0.12925
			5.33791	0.12943
			5.34042	0.12961
			5.34293	0.12979
			5.34545	0.12997
			5.34796	0.13016
			5.35048	0.13034
			5.353	0.13052
			5.35552	0.1307
			5.35804	0.13088
			5.36056	0.13107
			5.36308	0.13125
			5.3656	0.13143
			5.36813	0.13161
			5.37066	0.1318
			5.37318	0.13198
			5.37571	0.13217
			5.37824	0.13235
			5.38077	0.13253
			5.3833	0.13272
			5.38584	0.1329
			5.38837	0.13309
			5.39091	0.13328
			5.39344	0.13346
			5.39598	0.13365
			5.39852	0.13383
			5.40106	0.13402
			5.4036	0.13421
			5.40615	0.13439
			5.40869	0.13458
			5.41124	0.13477
			5.41378	0.13496
			5.41633	0.13515
			5.41888	0.13533
			5.42143	0.13552
			5.42398	0.13571
			5.42653	0.1359
			5.42909	0.13609
			5.43164	0.13628
			5.4342	0.13647
			5.43675	0.13666
			5.43931	0.13685
			5.44187	0.13704
			5.44443	0.13723
			5.447	0.13742
			5.44956	0.13762
			5.45212	0.13781
			5.45469	0.138
			5.45726	0.13819
			5.45982	0.13838
			5.46239	0.13858
			5.46496	0.13877
			5.46754	0.13896
			5.47011	0.13916
			5.47268	0.13935
			5.47526	0.13955
			5.47783	0.13974
			5.48041	0.13994
			5.48299	0.14013
			5.48557	0.14033
			5.48815	0.14052
			5.49074	0.14072
			5.49332	0.14091
			5.4959	0.14111
			5.49849	0.14131
			5.50108	0.1415
			5.50367	0.1417
			5.50626	0.1419
			5.50885	0.1421
			5.51144	0.1423
			5.51403	0.14249
			5.51663	0.14269
			5.51923	0.14289
			5.52182	0.14309
			5.52442	0.14329
			5.52702	0.14349
			5.52962	0.14369
			5.53222	0.14389
			5.53483	0.14409
			5.53743	0.14429
			5.54004	0.14449
			5.54264	0.14469
			5.54525	0.1449
			5.54786	0.1451
			5.55047	0.1453
			5.55309	0.1455
			5.5557	0.14571
			5.55831	0.14591
			5.56093	0.14611
			5.56355	0.14632
			5.56616	0.14652
			5.56878	0.14672
			5.5714	0.14693
			5.57403	0.14713
			5.57665	0.14734
			5.57927	0.14754
			5.5819	0.14775
			5.58452	0.14796
			5.58715	0.14816
			5.58978	0.14837
			5.59241	0.14858
			5.59504	0.14878
			5.59768	0.14899
			5.60031	0.1492
			5.60295	0.14941
			5.60558	0.14961
			5.60822	0.14982
			5.61086	0.15003
			5.6135	0.15024
			5.61614	0.15045
			5.61879	0.15066
			5.62143	0.15087
			5.62407	0.15108
			5.62672	0.15129
			5.62937	0.1515
			5.63202	0.15171
			5.63467	0.15193
			5.63732	0.15214
			5.63997	0.15235
			5.64263	0.15256
			5.64528	0.15277
			5.64794	0.15299
			5.6506	0.1532
			5.65326	0.15341
			5.65592	0.15363
			5.65858	0.15384
			5.66124	0.15406
			5.6639	0.15427
			5.66657	0.15449
			5.66924	0.1547
			5.6719	0.15492
			5.67457	0.15513
			5.67724	0.15535
			5.67992	0.15557
			5.68259	0.15578
			5.68526	0.156
			5.68794	0.15622
			5.69061	0.15644
			5.69329	0.15665
			5.69597	0.15687
			5.69865	0.15709
			5.70133	0.15731
			5.70402	0.15753
			5.7067	0.15775
			5.70939	0.15797
			5.71207	0.15819
			5.71476	0.15841
			5.71745	0.15863
			5.72014	0.15885
			5.72283	0.15907
			5.72553	0.1593
			5.72822	0.15952
			5.73092	0.15974
			5.73361	0.15996
			5.73631	0.16019
			5.73901	0.16041
			5.74171	0.16063
			5.74441	0.16086
			5.74712	0.16108
			5.74982	0.16131
			5.75253	0.16153
			5.75523	0.16176
			5.75794	0.16198
			5.76065	0.16221
			5.76336	0.16243
			5.76607	0.16266
			5.76879	0.16289
			5.7715	0.16311
			5.77422	0.16334
			5.77694	0.16357
			5.77965	0.1638
			5.78237	0.16403
			5.7851	0.16425
			5.78782	0.16448
			5.79054	0.16471
			5.79327	0.16494
			5.79599	0.16517
			5.79872	0.1654
			5.80145	0.16563
			5.80418	0.16586
			5.80691	0.1661
			5.80964	0.16633
			5.81238	0.16656
			5.81511	0.16679
			5.81785	0.16702
			5.82059	0.16726
			5.82333	0.16749
			5.82607	0.16772
			5.82881	0.16796
			5.83155	0.16819
			5.83429	0.16843
			5.83704	0.16866
			5.83979	0.1689
			5.84254	0.16913
			5.84528	0.16937
			5.84804	0.1696
			5.85079	0.16984
			5.85354	0.17008
			5.8563	0.17031
			5.85905	0.17055
			5.86181	0.17079
			5.86457	0.17103
			5.86733	0.17127
			5.87009	0.1715
			5.87285	0.17174
			5.87561	0.17198
			5.87838	0.17222
			5.88115	0.17246
			5.88391	0.1727
			5.88668	0.17294
			5.88945	0.17319
			5.89222	0.17343
			5.895	0.17367
			5.89777	0.17391
			5.90055	0.17415
			5.90332	0.1744
			5.9061	0.17464
			5.90888	0.17488
			5.91166	0.17513
			5.91444	0.17537
			5.91723	0.17562
			5.92001	0.17586
			5.9228	0.17611
			5.92558	0.17635
			5.92837	0.1766
			5.93116	0.17684
			5.93395	0.17709
			5.93674	0.17734
			5.93954	0.17758
			5.94233	0.17783
			5.94513	0.17808
			5.94793	0.17833
			5.95073	0.17858
			5.95353	0.17883
			5.95633	0.17907
			5.95913	0.17932
			5.96194	0.17957
			5.96474	0.17982
			5.96755	0.18008
			5.97036	0.18033
			5.97317	0.18058
			5.97598	0.18083
			5.97879	0.18108
			5.9816	0.18133
			5.98442	0.18159
			5.98723	0.18184
			5.99005	0.18209
			5.99287	0.18235
			5.99569	0.1826
			5.99851	0.18286
			6.00133	0.18311
			6.00416	0.18337
			6.00698	0.18362
			6.00981	0.18388
			6.01264	0.18414
			6.01547	0.18439
			6.0183	0.18465
			6.02113	0.18491
			6.02396	0.18516
			6.0268	0.18542
			6.02964	0.18568
			6.03247	0.18594
			6.03531	0.1862
			6.03815	0.18646
			6.04099	0.18672
			6.04384	0.18698
			6.04668	0.18724
			6.04953	0.1875
			6.05237	0.18776
			6.05522	0.18802
			6.05807	0.18829
			6.06092	0.18855
			6.06377	0.18881
			6.06663	0.18907
			6.06948	0.18934
			6.07234	0.1896
			6.0752	0.18987
			6.07805	0.19013
			6.08091	0.1904
			6.08378	0.19066
			6.08664	0.19093
			6.0895	0.19119
			6.09237	0.19146
			6.09524	0.19173
			6.0981	0.19199
			6.10097	0.19226
			6.10385	0.19253
			6.10672	0.1928
			6.10959	0.19307
			6.11247	0.19334
			6.11534	0.19361
			6.11822	0.19388
			6.1211	0.19415
			6.12398	0.19442
			6.12686	0.19469
			6.12975	0.19496
			6.13263	0.19523
			6.13552	0.1955
			6.1384	0.19578
			6.14129	0.19605
			6.14418	0.19632
			6.14707	0.1966
			6.14997	0.19687
			6.15286	0.19715
			6.15576	0.19742
			6.15865	0.1977
			6.16155	0.19797
			6.16445	0.19825
			6.16735	0.19852
			6.17025	0.1988
			6.17316	0.19908
			6.17606	0.19936
			6.17897	0.19963
			6.18188	0.19991
			6.18478	0.20019
			6.1877	0.20047
			6.19061	0.20075
			6.19352	0.20103
			6.19643	0.20131
			6.19935	0.20159
			6.20227	0.20187
			6.20519	0.20215
			6.20811	0.20243
			6.21103	0.20272
			6.21395	0.203
			6.21688	0.20328
			6.2198	0.20357
			6.22273	0.20385
			6.22566	0.20413
			6.22859	0.20442
			6.23152	0.2047
			6.23445	0.20499
			6.23738	0.20527
			6.24032	0.20556
			6.24326	0.20585
			6.24619	0.20613
			6.24913	0.20642
			6.25207	0.20671
			6.25502	0.207
			6.25796	0.20729
			6.2609	0.20758
			6.26385	0.20786
			6.2668	0.20815
			6.26975	0.20845
			6.2727	0.20874
			6.27565	0.20903
			6.2786	0.20932
			6.28156	0.20961
			6.28451	0.2099
			6.28747	0.21019
			6.29043	0.21049
			6.29339	0.21078
			6.29635	0.21108
			6.29931	0.21137
			6.30228	0.21166
			6.30524	0.21196
			6.30821	0.21226
			6.31118	0.21255
			6.31415	0.21285
			6.31712	0.21314
			6.32009	0.21344
			6.32307	0.21374
			6.32604	0.21404
			6.32902	0.21434
			6.332	0.21463
			6.33498	0.21493
			6.33796	0.21523
			6.34094	0.21553
			6.34393	0.21583
			6.34691	0.21613
			6.3499	0.21644
			6.35289	0.21674
			6.35588	0.21704
			6.35887	0.21734
			6.36186	0.21765
			6.36485	0.21795
			6.36785	0.21825
			6.37084	0.21856
			6.37384	0.21886
			6.37684	0.21917
			6.37984	0.21947
			6.38285	0.21978
			6.38585	0.22009
			6.38885	0.22039
			6.39186	0.2207
			6.39487	0.22101
			6.39788	0.22132
			6.40089	0.22162
			6.4039	0.22193
			6.40691	0.22224
			6.40993	0.22255
			6.41295	0.22286
			6.41596	0.22317
			6.41898	0.22348
			6.422	0.2238
			6.42503	0.22411
			6.42805	0.22442
			6.43107	0.22473
			6.4341	0.22505
			6.43713	0.22536
			6.44016	0.22567
			6.44319	0.22599
			6.44622	0.2263
			6.44925	0.22662
			6.45229	0.22694
			6.45532	0.22725
			6.45836	0.22757
			6.4614	0.22789
			6.46444	0.2282
			6.46748	0.22852
			6.47053	0.22884
			6.47357	0.22916
			6.47662	0.22948
			6.47967	0.2298
			6.48272	0.23012
			6.48577	0.23044
			6.48882	0.23076
			6.49187	0.23108
			6.49493	0.23141
			6.49798	0.23173
			6.50104	0.23205
			6.5041	0.23238
			6.50716	0.2327
			6.51022	0.23302
			6.51329	0.23335
			6.51635	0.23367
			6.51942	0.234
			6.52249	0.23433
			6.52556	0.23465
			6.52863	0.23498
			6.5317	0.23531
			6.53477	0.23564
			6.53785	0.23596
			6.54093	0.23629
			6.544	0.23662
			6.54708	0.23695
			6.55016	0.23728
			6.55325	0.23761
			6.55633	0.23795
			6.55942	0.23828
			6.5625	0.23861
			6.56559	0.23894
			6.56868	0.23928
			6.57177	0.23961
			6.57486	0.23994
			6.57796	0.24028
			6.58105	0.24061
			6.58415	0.24095
			6.58725	0.24128
			6.59035	0.24162
			6.59345	0.24196
			6.59655	0.24229
			6.59966	0.24263
			6.60276	0.24297
			6.60587	0.24331
			6.60898	0.24365
			6.61209	0.24399
			6.6152	0.24433
			6.61831	0.24467
			6.62143	0.24501
			6.62454	0.24535
			6.62766	0.24569
			6.63078	0.24604
			6.6339	0.24638
			6.63702	0.24672
			6.64014	0.24707
			6.64327	0.24741
			6.6464	0.24776
			6.64952	0.2481
			6.65265	0.24845
			6.65578	0.24879
			6.65892	0.24914
			6.66205	0.24949
			6.66518	0.24984
			6.66832	0.25019
			6.67146	0.25053
			6.6746	0.25088
			6.67774	0.25123
			6.68088	0.25158
			6.68403	0.25193
			6.68717	0.25229
			6.69032	0.25264
			6.69347	0.25299
			6.69662	0.25334
			6.69977	0.2537
			6.70292	0.25405
			6.70607	0.2544
			6.70923	0.25476
			6.71239	0.25511
			6.71555	0.25547
			6.71871	0.25583
			6.72187	0.25618
			6.72503	0.25654
			6.7282	0.2569
			6.73136	0.25725
			6.73453	0.25761
			6.7377	0.25797
			6.74087	0.25833
			6.74404	0.25869
			6.74722	0.25905
			6.75039	0.25941
			6.75357	0.25978
			6.75675	0.26014
			6.75993	0.2605
			6.76311	0.26086
			6.76629	0.26123
			6.76947	0.26159
			6.77266	0.26196
			6.77585	0.26232
			6.77903	0.26269
			6.78222	0.26305
			6.78542	0.26342
			6.78861	0.26379
			6.7918	0.26416
			6.795	0.26452
			6.7982	0.26489
			6.8014	0.26526
			6.8046	0.26563
			6.8078	0.266
			6.811	0.26637
			6.81421	0.26675
			6.81741	0.26712
			6.82062	0.26749
			6.82383	0.26786
			6.82704	0.26824
			6.83026	0.26861
			6.83347	0.26898
			6.83669	0.26936
			6.8399	0.26974
			6.84312	0.27011
			6.84634	0.27049
			6.84956	0.27086
			6.85279	0.27124
			6.85601	0.27162
			6.85924	0.272
			6.86247	0.27238
			6.8657	0.27276
			6.86893	0.27314
			6.87216	0.27352
			6.87539	0.2739
			6.87863	0.27428
			6.88187	0.27467
			6.8851	0.27505
			6.88834	0.27543
			6.89159	0.27582
			6.89483	0.2762
			6.89807	0.27659
			6.90132	0.27697
			6.90457	0.27736
			6.90782	0.27774
			6.91107	0.27813
			6.91432	0.27852
			6.91757	0.27891
			6.92083	0.2793
			6.92409	0.27969
			6.92734	0.28008
			6.9306	0.28047
			6.93387	0.28086
			6.93713	0.28125
			6.94039	0.28164
			6.94366	0.28203
			6.94693	0.28243
			6.9502	0.28282
			6.95347	0.28322
			6.95674	0.28361
			6.96001	0.28401
			6.96329	0.2844
			6.96656	0.2848
			6.96984	0.2852
			6.97312	0.28559
			6.9764	0.28599
			6.97969	0.28639
			6.98297	0.28679
			6.98626	0.28719
			6.98955	0.28759
			6.99283	0.28799
			6.99612	0.28839
			6.99942	0.28879
			7.00271	0.2892
			7.00601	0.2896
			7.0093	0.29
			7.0126	0.29041
			7.0159	0.29081
			7.0192	0.29122
			7.02251	0.29162
			7.02581	0.29203
			7.02912	0.29244
			7.03243	0.29285
			7.03573	0.29325
			7.03905	0.29366
			7.04236	0.29407
			7.04567	0.29448
			7.04899	0.29489
			7.0523	0.2953
			7.05562	0.29572
			7.05894	0.29613
			7.06227	0.29654
			7.06559	0.29695
			7.06891	0.29737
			7.07224	0.29778
			7.07557	0.2982
			7.0789	0.29861
			7.08223	0.29903
			7.08556	0.29945
			7.0889	0.29987
			7.09223	0.30028
			7.09557	0.3007
			7.09891	0.30112
			7.10225	0.30154
			7.10559	0.30196
			7.10894	0.30238
			7.11228	0.3028
			7.11563	0.30323
			7.11898	0.30365
			7.12233	0.30407
			7.12568	0.3045
			7.12903	0.30492
			7.13239	0.30535
			7.13574	0.30577
			7.1391	0.3062
			7.14246	0.30663
			7.14582	0.30705
			7.14918	0.30748
			7.15255	0.30791
			7.15591	0.30834
			7.15928	0.30877
			7.16265	0.3092
			7.16602	0.30963
			7.16939	0.31006
			7.17277	0.31049
			7.17614	0.31093
			7.17952	0.31136
			7.1829	0.3118
			7.18628	0.31223
			7.18966	0.31267
			7.19304	0.3131
			7.19643	0.31354
			7.19982	0.31397
			7.2032	0.31441
			7.20659	0.31485
			7.20998	0.31529
			7.21338	0.31573
			7.21677	0.31617
			7.22017	0.31661
			7.22357	0.31705
			7.22696	0.31749
			7.23037	0.31794
			7.23377	0.31838
			7.23717	0.31882
			7.24058	0.31927
			7.24399	0.31971
			7.24739	0.32016
			7.2508	0.32061
			7.25422	0.32105
			7.25763	0.3215
			7.26105	0.32195
			7.26446	0.3224
			7.26788	0.32285
			7.2713	0.3233
			7.27472	0.32375
			7.27815	0.3242
			7.28157	0.32465
			7.285	0.3251
			7.28843	0.32556
			7.29186	0.32601
			7.29529	0.32647
			7.29872	0.32692
			7.30216	0.32738
			7.30559	0.32783
			7.30903	0.32829
			7.31247	0.32875
			7.31591	0.32921
			7.31935	0.32967
			7.3228	0.33013
			7.32624	0.33059
			7.32969	0.33105
			7.33314	0.33151
			7.33659	0.33197
			7.34004	0.33243
			7.3435	0.3329
			7.34695	0.33336
			7.35041	0.33383
			7.35387	0.33429
			7.35733	0.33476
			7.36079	0.33522
			7.36426	0.33569
			7.36772	0.33616
			7.37119	0.33663
			7.37466	0.3371
			7.37813	0.33757
			7.3816	0.33804
			7.38507	0.33851
			7.38855	0.33898
			7.39203	0.33945
			7.3955	0.33993
			7.39899	0.3404
			7.40247	0.34088
			7.40595	0.34135
			7.40944	0.34183
			7.41292	0.3423
			7.41641	0.34278
			7.4199	0.34326
			7.42339	0.34374
			7.42689	0.34422
			7.43038	0.3447
			7.43388	0.34518
			7.43738	0.34566
			7.44088	0.34614
			7.44438	0.34662
			7.44788	0.34711
			7.45139	0.34759
			7.45489	0.34808
			7.4584	0.34856
			7.46191	0.34905
			7.46542	0.34953
			7.46893	0.35002
			7.47245	0.35051
			7.47597	0.351
			7.47948	0.35149
			7.483	0.35198
			7.48652	0.35247
			7.49005	0.35296
			7.49357	0.35345
			7.4971	0.35394
			7.50063	0.35444
			7.50416	0.35493
			7.50769	0.35543
			7.51122	0.35592
			7.51476	0.35642
			7.51829	0.35692
			7.52183	0.35741
			7.52537	0.35791
			7.52891	0.35841
			7.53245	0.35891
			7.536	0.35941
			7.53954	0.35991
			7.54309	0.36041
			7.54664	0.36092
			7.55019	0.36142
			7.55375	0.36192
			7.5573	0.36243
			7.56086	0.36293
			7.56442	0.36344
			7.56798	0.36395
			7.57154	0.36445
			7.5751	0.36496
			7.57866	0.36547
			7.58223	0.36598
			7.5858	0.36649
			7.58937	0.367
			7.59294	0.36751
			7.59651	0.36803
			7.60009	0.36854
			7.60366	0.36905
			7.60724	0.36957
			7.61082	0.37008
			7.6144	0.3706
			7.61799	0.37112
			7.62157	0.37163
			7.62516	0.37215
			7.62875	0.37267
			7.63234	0.37319
			7.63593	0.37371
			7.63952	0.37423
			7.64312	0.37475
			7.64671	0.37527
			7.65031	0.3758
			7.65391	0.37632
			7.65751	0.37685
			7.66112	0.37737
			7.66472	0.3779
			7.66833	0.37843
			7.67194	0.37895
			7.67555	0.37948
			7.67916	0.38001
			7.68277	0.38054
			7.68639	0.38107
			7.69001	0.3816
			7.69363	0.38213
			7.69725	0.38267
			7.70087	0.3832
			7.70449	0.38373
			7.70812	0.38427
			7.71175	0.38481
			7.71537	0.38534
			7.71901	0.38588
			7.72264	0.38642
			7.72627	0.38696
			7.72991	0.3875
			7.73355	0.38804
			7.73718	0.38858
			7.74083	0.38912
			7.74447	0.38966
			7.74811	0.3902
			7.75176	0.39075
			7.75541	0.39129
			7.75906	0.39184
			7.76271	0.39239
			7.76636	0.39293
			7.77002	0.39348
			7.77367	0.39403
			7.77733	0.39458
			7.78099	0.39513
			7.78465	0.39568
			7.78831	0.39623
			7.79198	0.39678
			7.79565	0.39734
			7.79932	0.39789
			7.80299	0.39845
			7.80666	0.399
			7.81033	0.39956
			7.81401	0.40011
			7.81768	0.40067
			7.82136	0.40123
			7.82504	0.40179
			7.82873	0.40235
			7.83241	0.40291
			7.8361	0.40347
			7.83978	0.40404
			7.84347	0.4046
			7.84716	0.40516
			7.85086	0.40573
			7.85455	0.40629
			7.85825	0.40686
			7.86194	0.40743
			7.86564	0.408
			7.86935	0.40857
			7.87305	0.40913
			7.87675	0.40971
			7.88046	0.41028
			7.88417	0.41085
			7.88788	0.41142
			7.89159	0.412
			7.8953	0.41257
			7.89902	0.41314
			7.90274	0.41372
			7.90646	0.4143
			7.91018	0.41488
			7.9139	0.41545
			7.91762	0.41603
			7.92135	0.41661
			7.92508	0.41719
			7.92881	0.41778
			7.93254	0.41836
			7.93627	0.41894
			7.94001	0.41953
			7.94374	0.42011
			7.94748	0.4207
			7.95122	0.42128
			7.95496	0.42187
			7.95871	0.42246
			7.96245	0.42305
			7.9662	0.42364
			7.96995	0.42423
			7.9737	0.42482
			7.97745	0.42541
			7.9812	0.42601
			7.98496	0.4266
			7.98872	0.42719
			7.99248	0.42779
			7.99624	0.42839
			8	0.42898
