# Supplementary material for: Coherent ultrafast photoemission from a single quantized state of a one-dimensional emitter
Source: Sci Adv. 2023 Oct 12;9(41):eadf4170. doi: 10.1126/sciadv.adf4170 (PMC10569710; doi:10.1126/sciadv.adf4170)
Supplement: Supplementary file 2 — Data file S1 [file sciadv.adf4170_data_file_s1.zip › data and code/data_figure_3/Figure3C.xlsx]

## Sheet: Sheet1
Laser Power(mW)	Peak splitting(V)	Error
0	10	1.3
5	14	1.1
6	15.55	1.8
7	16.46	1.6
8	17.4	1
9	17.7	2
10	17.86	1.9
