# Supplementary material for: Coherent ultrafast photoemission from a single quantized state of a one-dimensional emitter
Source: Sci Adv. 2023 Oct 12;9(41):eadf4170. doi: 10.1126/sciadv.adf4170 (PMC10569710; doi:10.1126/sciadv.adf4170)
Supplement: Supplementary file 2 — Data file S1 [file sciadv.adf4170_data_file_s1.zip › data and code/data_figure_3/Figure3D.xlsx]

## Sheet: Sheet1
Bias Voltage (V)	Norm. dI / dV
2	0.03241
2.49749	0.03242
2.99497	0.03244
3.49246	0.03246
3.98995	-0.03225
4.48744	-0.10117
4.98492	-0.10535
5.48241	-0.1053
5.9799	-0.15761
6.47739	-0.2172
6.97487	-0.22442
7.47236	-0.22431
7.96985	-0.08761
8.46734	0.07985
8.96482	0.11076
9.46231	0.11099
9.9598	0.06442
10.4573	0.00272
10.9548	-0.01211
11.4523	-0.01168
11.9497	-0.04374
12.4472	-0.0901
12.9447	-0.10378
13.4422	-0.10298
13.9397	-0.05562
14.4372	0.01884
14.9347	0.04703
15.4322	0.04844
15.9297	0.05004
16.4271	0.05187
16.9246	0.05394
17.4221	0.05628
17.9196	0.05892
18.4171	0.06189
18.9146	0.06522
19.4121	0.06896
19.9095	0.07315
20.407	0.07788
20.9045	0.08327
21.402	0.08952
21.8995	0.09696
22.397	0.1061
22.8945	0.11771
23.392	0.13296
23.8895	0.1534
24.3869	0.18107
24.8844	0.21833
25.3819	0.26769
25.8794	0.33132
26.3769	0.41039
26.8744	0.50434
27.3719	0.61002
27.8694	0.72118
28.3668	0.82832
28.8643	0.91929
29.3618	0.98071
29.8593	1
30.3568	0.96786
30.8543	0.88055
31.3518	0.74142
31.8493	0.5612
32.3467	0.35688
32.8442	0.14918
33.3417	-0.04072
33.8392	-0.19464
34.3367	-0.3001
34.8342	-0.35188
35.3317	-0.35209
35.8291	-0.30884
36.3266	-0.23415
36.8241	-0.14147
37.3216	-0.04344
37.8191	0.04965
38.3166	0.13067
38.8141	0.19573
39.3116	0.24367
39.809	0.2753
40.3065	0.29266
40.804	0.29822
41.3015	0.2945
41.799	0.2837
42.2965	0.26758
42.794	0.24752
43.2915	0.2245
43.7889	0.19926
44.2864	0.17231
44.7839	0.14407
45.2814	0.11487
45.7789	0.085
46.2764	0.05473
46.7739	0.02431
47.2714	-0.006
47.7688	-0.03595
48.2663	-0.0653
48.7638	-0.09383
49.2613	-0.12131
49.7588	-0.14753
50.2563	-0.1723
50.7538	-0.19546
51.2513	-0.21685
51.7487	-0.23635
52.2462	-0.25385
52.7437	-0.26926
53.2412	-0.28254
53.7387	-0.29365
54.2362	-0.30258
54.7337	-0.30934
55.2312	-0.31399
55.7286	-0.31656
56.2261	-0.31715
56.7236	-0.31585
57.2211	-0.31275
57.7186	-0.308
58.2161	-0.30171
58.7136	-0.29404
59.2111	-0.28512
59.7085	-0.27511
60.206	-0.26416
60.7035	-0.25242
61.201	-0.24004
61.6985	-0.22716
62.196	-0.21392
62.6935	-0.20046
63.191	-0.18689
63.6884	-0.17333
64.1859	-0.15988
64.6834	-0.14664
65.1809	-0.13369
65.6784	-0.1211
66.1759	-0.10893
66.6734	-0.09723
67.1709	-0.08605
67.6683	-0.07542
68.1658	-0.06536
68.6633	-0.05587
69.1608	-0.04698
69.6583	-0.03868
70.1558	-0.03097
70.6533	-0.02383
71.1508	-0.01725
71.6482	-0.01121
72.1457	-0.00568
72.6432	-0.000647353
73.1407	0.00392
73.6382	0.00805
74.1357	0.01177
74.6332	0.0151
75.1307	0.01809
75.6281	0.02074
76.1256	0.0231
76.6231	0.02519
77.1206	0.02703
77.6181	0.02865
78.1156	0.03006
78.6131	0.0313
79.1106	0.03237
79.608	0.03331
80.1055	0.03411
80.603	0.0348
81.1005	0.0354
81.598	0.03591
82.0955	0.03634
82.593	0.03671
83.0905	0.03703
83.5879	0.03729
84.0854	0.03751
84.5829	0.0377
85.0804	0.03786
85.5779	0.03799
86.0754	0.0381
86.5729	0.03819
87.0704	0.03826
87.5678	0.03832
88.0653	0.03837
88.5628	0.03841
89.0603	0.03845
89.5578	0.03848
90.0553	0.0385
90.5528	0.03852
91.0503	0.03853
91.5477	0.03854
92.0452	0.03855
92.5427	0.03856
93.0402	0.03857
93.5377	0.03857
94.0352	0.03857
94.5327	0.03858
95.0302	0.03858
95.5276	0.03858
96.0251	0.03858
96.5226	0.03858
97.0201	0.03859
97.5176	0.03859
98.0151	0.03859
98.5126	0.03859
99.0101	0.03859
99.5075	0.03859
100.005	0.03859
100.503	0.03859
101	0.03859
