# Supplementary material for: Coherent ultrafast photoemission from a single quantized state of a one-dimensional emitter
Source: Sci Adv. 2023 Oct 12;9(41):eadf4170. doi: 10.1126/sciadv.adf4170 (PMC10569710; doi:10.1126/sciadv.adf4170)
Supplement: Supplementary file 2 — Data file S1 [file sciadv.adf4170_data_file_s1.zip › data and code/data_figure_4/Figure4A.xlsx]

## Sheet: Sheet1
Position (nm)	Local potential (eV)
0	0
0.01	-0.03488
0.02	-0.07497
0.03	-0.12073
0.04	-0.17667
0.05	-0.24495
0.06	-0.33333
0.07	-0.44754
0.08	-0.60293
0.09	-0.8116
0.1	-1.07418
0.11	-1.33631
0.12	-1.54921
0.13	-1.67758
0.14	-1.74498
0.15	-1.78437
0.16	-1.94884
0.17	-2.51181
0.18	-3.37118
0.19	-4.18517
0.2	-4.68935
0.21	-4.86819
0.22	-4.8931
0.23	-4.9189
0.24	-4.9206
0.25	-4.72547
0.26	-4.23025
0.27	-3.5199
0.28	-2.98411
0.29	-3.13094
0.3	-3.82078
0.31	-4.50702
0.32	-4.92001
0.33	-5.04799
0.34	-5.03981
0.35	-5.04241
0.36	-5.01209
0.37	-4.77749
0.38	-4.22122
0.39	-3.46275
0.4	-2.80489
0.41	-2.76135
0.42	-3.3756
0.43	-4.14388
0.44	-4.73389
0.45	-5.00715
0.46	-5.05426
0.47	-5.05411
0.48	-5.06342
0.49	-4.95357
0.5	-4.55231
0.51	-3.86587
0.52	-3.10929
0.53	-2.72284
0.54	-3.07986
0.55	-3.8352
0.56	-4.5368
0.57	-4.96115
0.58	-5.08972
0.59	-5.09068
0.6	-5.0992
0.61	-5.06717
0.62	-4.81732
0.63	-4.24783
0.64	-3.48751
0.65	-2.85586
0.66	-2.86192
0.67	-3.50221
0.68	-4.26601
0.69	-4.83749
0.7	-5.08858
0.71	-5.12421
0.72	-5.11984
0.73	-5.12275
0.74	-4.99507
0.75	-4.5708
0.76	-3.8698
0.77	-3.11884
0.78	-2.77126
0.79	-3.16796
0.8	-3.92899
0.81	-4.61831
0.82	-5.02112
0.83	-5.13532
0.84	-5.13191
0.85	-5.13935
0.86	-5.09663
0.87	-4.82584
0.88	-4.23616
0.89	-3.47006
0.9	-2.86056
0.91	-2.91296
0.92	-3.57368
0.93	-4.33209
0.94	-4.88515
0.95	-5.1187
0.96	-5.14779
0.97	-5.14599
0.98	-5.1473
0.99	-5.00727
1	-4.56411
1.01	-3.85357
1.02	-3.1119
1.03	-2.80703
1.04	-3.24197
1.05	-4.0082
1.06	-4.68438
1.07	-5.06702
1.08	-5.16823
1.09	-5.1634
1.1	-5.17144
1.11	-5.12065
1.12	-4.8311
1.13	-4.22522
1.14	-3.45672
1.15	-2.87367
1.16	-2.97199
1.17	-3.65184
1.18	-4.40423
1.19	-4.93952
1.2	-5.15507
1.21	-5.17638
1.22	-5.17302
1.23	-5.16841
1.24	-5.01127
1.25	-4.54663
1.26	-3.82366
1.27	-3.08955
1.28	-2.82406
1.29	-3.29253
1.3	-4.06016
1.31	-4.72137
1.32	-5.08238
1.33	-5.1708
1.34	-5.16372
1.35	-5.17137
1.36	-5.11009
1.37	-4.80014
1.38	-4.17642
1.39	-3.40524
1.4	-2.84811
1.41	-2.98977
1.42	-3.68537
1.43	-4.4322
1.44	-4.95149
1.45	-5.1532
1.46	-5.1707
1.47	-5.17056
1.48	-5.16458
1.49	-4.99658
1.5	-4.51683
1.51	-3.78793
1.52	-3.06598
1.53	-2.84001
1.54	-3.33882
1.55	-4.1096
1.56	-4.76011
1.57	-5.10557
1.58	-5.18495
1.59	-5.17735
1.6	-5.18456
1.61	-5.11495
1.62	-4.78851
1.63	-4.15209
1.64	-3.37983
1.65	-2.84798
1.66	-3.02798
1.67	-3.73483
1.68	-4.47036
1.69	-4.96702
1.7	-5.14784
1.71	-5.1548
1.72	-5.14947
1.73	-5.13236
1.74	-4.94159
1.75	-4.4353
1.76	-3.68936
1.77	-2.97166
1.78	-2.78097
1.79	-3.30445
1.8	-4.07124
1.81	-4.70589
1.82	-5.03564
1.83	-5.11535
1.84	-5.12569
1.85	-5.15838
1.86	-5.11006
1.87	-4.80063
1.88	-4.18823
1.89	-3.45289
1.9	-3.03345
1.91	-3.34264
1.92	-4.0886
1.93	-4.79186
1.94	-5.24764
1.95	-5.46043
1.96	-5.59727
1.97	-5.84742
1.98	-6.22905
1.99	-6.48107
2	-6.32752
2.01	-5.78586
2.02	-5.26685
2.03	-5.1249
2.04	-5.24794
2.05	-5.26823
2.06	-5.04614
2.07	-4.58347
2.08	-4.00932
2.09	-3.47086
2.1	-3.01173
2.11	-2.5227
2.12	-1.91666
2.13	-1.30137
2.14	-0.82887
2.15	-0.54906
2.16	-0.36136
2.17	-0.22082
2.18	-0.12806
2.19	-0.06683
2.2	0.31315
2.21	0.31315
2.22	0.31315
2.23	0.31315
2.24	0.31315
2.25	0.31315
2.26	0.31315
2.27	0.31315
2.28	0.31315
2.29	0.31315
2.3	0.31315
2.31	0.31315
2.32	0.31315
2.33	0.31315
2.34	0.31315
2.35	0.31315
2.36	0.31315
2.37	0.31315
2.38	0.31315
2.39	0.31315
2.4	0.31315
2.41	0.31315
2.42	0.31315
2.43	0.31315
2.44	0.31315
2.45	0.31315
2.46	0.31315
2.47	0.31315
2.48	0.31315
2.49	0.31315
2.5	0.31315
2.51	0.31315
2.52	0.31315
2.53	0.31315
2.54	0.31315
2.55	0.31315
2.56	0.31315
2.57	0.31315
2.58	0.31315
2.59	0.31315
2.6	0.31315
2.61	0.31315
2.62	0.31315
2.63	0.31315
2.64	0.31315
2.65	0.31315
2.66	0.31315
2.67	0.31315
2.68	0.31315
2.69	0.31315
2.7	0.31315
2.71	0.31315
2.72	0.31315
2.73	0.31315
2.74	0.31315
2.75	0.31315
2.76	0.31315
2.77	0.31315
2.78	0.31315
2.79	0.31315
2.8	0.31315
2.81	0.31315
2.82	0.31315
2.83	0.31315
2.84	0.31315
2.85	0.31315
2.86	0.31315
2.87	0.31315
2.88	0.31315
2.89	0.31315
2.9	0.31315
2.91	0.31315
2.92	0.31315
2.93	0.31315
2.94	0.31315
2.95	0.31315
2.96	0.31315
2.97	0.31315
2.98	0.31315
2.99	0.31315
3	0.31315
3.01	0.31315
3.02	0.31315
3.03	0.31315
3.04	0.31315
3.05	0.31315
3.06	0.31315
3.07	0.31315
3.08	0.31315
3.09	0.31315
3.1	0.31315
3.11	0.31315
3.12	0.31315
3.13	0.31315
3.14	0.31315
3.15	0.31315
3.16	0.31315
3.17	0.31315
3.18	0.31315
3.19	0.31315
3.2	0.31315
3.21	0.31315
3.22	0.31315
3.23	0.31315
3.24	0.31315
3.25	0.31315
3.26	0.31315
3.27	0.31315
3.28	0.31315
3.29	0.31315
3.3	0.31315
3.31	0.31315
3.32	0.31315
3.33	0.31315
3.34	0.31315
3.35	0.31315
3.36	0.31315
3.37	0.31315
3.38	0.31315
3.39	0.31315
3.4	0.31315
3.41	0.31315
3.42	0.31315
3.43	0.31315
3.44	0.31315
3.45	0.31315
3.46	0.31315
3.47	0.31315
3.48	0.31315
3.49	0.31315
3.5	0.31315
3.51	0.31315
3.52	0.31315
3.53	0.31315
3.54	0.31315
3.55	0.31315
3.56	0.31315
3.57	0.31315
3.58	0.31315
3.59	0.31315
3.6	0.31315
3.61	0.31315
3.62	0.31315
3.63	0.31315
3.64	0.31315
3.65	0.31315
3.66	0.31315
3.67	0.31315
3.68	0.31315
3.69	0.31315
3.7	0.31315
3.71	0.31315
3.72	0.31315
3.73	0.31315
3.74	0.31315
3.75	0.31315
3.76	0.31315
3.77	0.31315
3.78	0.31315
3.79	0.31315
3.8	0.31315
3.81	0.31315
3.82	0.31315
3.83	0.31315
3.84	0.31315
3.85	0.31315
3.86	0.31315
3.87	0.31315
3.88	0.31315
3.89	0.31315
3.9	0.31315
3.91	0.31315
3.92	0.31315
3.93	0.31315
3.94	0.31315
3.95	0.31315
3.96	0.31315
3.97	0.31315
3.98	0.31315
3.99	0.31315
