# Supplementary material for: Coherent ultrafast photoemission from a single quantized state of a one-dimensional emitter
Source: Sci Adv. 2023 Oct 12;9(41):eadf4170. doi: 10.1126/sciadv.adf4170 (PMC10569710; doi:10.1126/sciadv.adf4170)
Supplement: Supplementary file 2 — Data file S1 [file sciadv.adf4170_data_file_s1.zip › data and code/data_figure_4/Figure4B/0fs/1]

     #Energy           s          py          pz          px         dxy         dyz         dz2         dxz         dx2       tot  
   -11.46319   608.93000    40.76810    33.82000    40.83470     0.00000     0.00000     0.00000     0.00000     0.00000   724.35280
   -11.45019     0.38631     0.07693     0.00621     0.06046     0.00000     0.00000     0.00000     0.00000     0.00000     0.52990
   -11.43819     0.66428     0.13152     0.01058     0.10542     0.00000     0.00000     0.00000     0.00000     0.00000     0.91180
   -11.42519     1.01229     0.19918     0.01603     0.16296     0.00000     0.00000     0.00000     0.00000     0.00000     1.39046
   -11.41319     1.36717     0.26737     0.02174     0.22335     0.00000     0.00000     0.00000     0.00000     0.00000     1.87964
   -11.40019     1.63770     0.31831     0.02695     0.27179     0.00000     0.00000     0.00000     0.00000     0.00000     2.25475
   -11.38819     1.74340     0.33689     0.03216     0.29452     0.00000     0.00000     0.00000     0.00000     0.00000     2.40697
   -11.37519     1.65720     0.31905     0.04084     0.28675     0.00000     0.00000     0.00000     0.00000     0.00000     2.30384
   -11.36319     1.42780     0.27548     0.06095     0.25707     0.00000     0.00000     0.00000     0.00000     0.00000     2.02131
   -11.35019     1.15936     0.22799     0.10507     0.22494     0.00000     0.00000     0.00000     0.00000     0.00000     1.71736
   -11.33819     0.96752     0.20039     0.18783     0.21256     0.00000     0.00000     0.00000     0.00000     0.00000     1.56830
   -11.32519     0.93108     0.20916     0.31987     0.23498     0.00000     0.00000     0.00000     0.00000     0.00000     1.69509
   -11.31319     1.06717     0.25736     0.50001     0.29333     0.00000     0.00000     0.00000     0.00000     0.00000     2.11787
   -11.30019     1.33088     0.33364     0.71018     0.37372     0.00000     0.00000     0.00000     0.00000     0.00000     2.74842
   -11.28819     1.63881     0.41630     0.91776     0.45287     0.00000     0.00000     0.00000     0.00000     0.00000     3.42574
   -11.27519     1.90494     0.48143     1.08707     0.50769     0.00000     0.00000     0.00000     0.00000     0.00000     3.98112
   -11.26319     2.07070     0.51205     1.19194     0.52499     0.00000     0.00000     0.00000     0.00000     0.00000     4.29968
   -11.25019     2.12160     0.50395     1.22252     0.50535     0.00000     0.00000     0.00000     0.00000     0.00000     4.35342
   -11.23819     2.07850     0.46495     1.18372     0.46004     0.00000     0.00000     0.00000     0.00000     0.00000     4.18721
   -11.22519     1.97957     0.40945     1.08658     0.40411     0.00000     0.00000     0.00000     0.00000     0.00000     3.87971
   -11.21319     1.86068     0.35135     0.94403     0.35007     0.00000     0.00000     0.00000     0.00000     0.00000     3.50613
   -11.20019     1.74388     0.29954     0.77238     0.30458     0.00000     0.00000     0.00000     0.00000     0.00000     3.12037
   -11.18819     1.63150     0.25678     0.59126     0.26832     0.00000     0.00000     0.00000     0.00000     0.00000     2.74786
   -11.17519     1.50769     0.22093     0.42172     0.23761     0.00000     0.00000     0.00000     0.00000     0.00000     2.38795
   -11.16319     1.35004     0.18772     0.28020     0.20708     0.00000     0.00000     0.00000     0.00000     0.00000     2.02504
   -11.15019     1.14674     0.15398     0.17409     0.17321     0.00000     0.00000     0.00000     0.00000     0.00000     1.64802
   -11.13819     0.91134     0.12007     0.10194     0.13670     0.00000     0.00000     0.00000     0.00000     0.00000     1.27004
   -11.12519     0.68398     0.09000     0.05698     0.10268     0.00000     0.00000     0.00000     0.00000     0.00000     0.93364
   -11.11319     0.51503     0.06965     0.03140     0.07836     0.00000     0.00000     0.00000     0.00000     0.00000     0.69444
   -11.10019     0.44488     0.06415     0.01876     0.06972     0.00000     0.00000     0.00000     0.00000     0.00000     0.59751
   -11.08819     0.48755     0.07543     0.01469     0.07904     0.00000     0.00000     0.00000     0.00000     0.00000     0.65672
   -11.07519     0.62359     0.10104     0.01669     0.10364     0.00000     0.00000     0.00000     0.00000     0.00000     0.84496
   -11.06319     0.80379     0.13463     0.02417     0.13654     0.00000     0.00000     0.00000     0.00000     0.00000     1.09913
   -11.05019     0.96481     0.16834     0.03910     0.16909     0.00000     0.00000     0.00000     0.00000     0.00000     1.34134
   -11.03819     1.05556     0.19671     0.06693     0.19506     0.00000     0.00000     0.00000     0.00000     0.00000     1.51426
   -11.02519     1.05977     0.21946     0.11617     0.21383     0.00000     0.00000     0.00000     0.00000     0.00000     1.60922
   -11.01319     1.00198     0.24047     0.19480     0.22971     0.00000     0.00000     0.00000     0.00000     0.00000     1.66696
   -11.00019     0.92692     0.26309     0.30357     0.24720     0.00000     0.00000     0.00000     0.00000     0.00000     1.74078
   -10.98819     0.86830     0.28490     0.42919     0.26547     0.00000     0.00000     0.00000     0.00000     0.00000     1.84786
   -10.97519     0.82994     0.29732     0.54347     0.27721     0.00000     0.00000     0.00000     0.00000     0.00000     1.94794
   -10.96319     0.79203     0.29113     0.61279     0.27334     0.00000     0.00000     0.00000     0.00000     0.00000     1.96929
   -10.95019     0.73729     0.26408     0.61406     0.25030     0.00000     0.00000     0.00000     0.00000     0.00000     1.86572
   -10.93819     0.67494     0.22485     0.54773     0.21470     0.00000     0.00000     0.00000     0.00000     0.00000     1.66222
   -10.92519     0.64581     0.19026     0.43838     0.18159     0.00000     0.00000     0.00000     0.00000     0.00000     1.45604
   -10.91319     0.70432     0.17770     0.32183     0.16797     0.00000     0.00000     0.00000     0.00000     0.00000     1.37182
   -10.90019     0.88618     0.19689     0.22828     0.18471     0.00000     0.00000     0.00000     0.00000     0.00000     1.49607
   -10.88819     1.17891     0.24499     0.17138     0.23123     0.00000     0.00000     0.00000     0.00000     0.00000     1.82651
   -10.87519     1.51300     0.30730     0.14768     0.29518     0.00000     0.00000     0.00000     0.00000     0.00000     2.26316
   -10.86319     1.78370     0.36406     0.14410     0.35759     0.00000     0.00000     0.00000     0.00000     0.00000     2.64946
   -10.85019     1.89900     0.40014     0.14727     0.40211     0.00000     0.00000     0.00000     0.00000     0.00000     2.84852
   -10.83819     1.82470     0.41236     0.14944     0.42270     0.00000     0.00000     0.00000     0.00000     0.00000     2.80920
   -10.82519     1.59780     0.40842     0.14905     0.42435     0.00000     0.00000     0.00000     0.00000     0.00000     2.57962
   -10.81319     1.30001     0.39853     0.14737     0.41604     0.00000     0.00000     0.00000     0.00000     0.00000     2.26195
   -10.80019     1.00898     0.38612     0.14439     0.40158     0.00000     0.00000     0.00000     0.00000     0.00000     1.94108
   -10.78819     0.76588     0.36554     0.13766     0.37710     0.00000     0.00000     0.00000     0.00000     0.00000     1.64618
   -10.77519     0.57436     0.32851     0.12419     0.33594     0.00000     0.00000     0.00000     0.00000     0.00000     1.36300
   -10.76319     0.42102     0.27286     0.10345     0.27695     0.00000     0.00000     0.00000     0.00000     0.00000     1.07428
   -10.75019     0.29561     0.20590     0.07870     0.20771     0.00000     0.00000     0.00000     0.00000     0.00000     0.78792
   -10.73819     0.19825     0.14070     0.05555     0.14105     0.00000     0.00000     0.00000     0.00000     0.00000     0.53555
   -10.72519     0.13526     0.08939     0.03963     0.08867     0.00000     0.00000     0.00000     0.00000     0.00000     0.35295
   -10.71319     0.11298     0.05859     0.03483     0.05669     0.00000     0.00000     0.00000     0.00000     0.00000     0.26309
   -10.70019     0.13415     0.04898     0.04276     0.04538     0.00000     0.00000     0.00000     0.00000     0.00000     0.27126
   -10.68819     0.19669     0.05725     0.06240     0.05130     0.00000     0.00000     0.00000     0.00000     0.00000     0.36764
   -10.67519     0.29400     0.07813     0.08971     0.06943     0.00000     0.00000     0.00000     0.00000     0.00000     0.53127
   -10.66319     0.41740     0.10596     0.11763     0.09480     0.00000     0.00000     0.00000     0.00000     0.00000     0.73580
   -10.65019     0.56297     0.13644     0.13778     0.12407     0.00000     0.00000     0.00000     0.00000     0.00000     0.96126
   -10.63819     0.73746     0.16839     0.14378     0.15693     0.00000     0.00000     0.00000     0.00000     0.00000     1.20655
   -10.62519     0.95548     0.20366     0.13417     0.19554     0.00000     0.00000     0.00000     0.00000     0.00000     1.48885
   -10.61319     1.22148     0.24399     0.11307     0.24137     0.00000     0.00000     0.00000     0.00000     0.00000     1.81991
   -10.60019     1.50620     0.28626     0.08752     0.29020     0.00000     0.00000     0.00000     0.00000     0.00000     2.17017
   -10.58819     1.74190     0.32028     0.06378     0.33043     0.00000     0.00000     0.00000     0.00000     0.00000     2.45638
   -10.57519     1.84460     0.33256     0.04504     0.34710     0.00000     0.00000     0.00000     0.00000     0.00000     2.56931
   -10.56319     1.76160     0.31405     0.03146     0.33034     0.00000     0.00000     0.00000     0.00000     0.00000     2.43745
   -10.55019     1.50370     0.26631     0.02171     0.28166     0.00000     0.00000     0.00000     0.00000     0.00000     2.07337
   -10.53819     1.14153     0.20139     0.01451     0.21392     0.00000     0.00000     0.00000     0.00000     0.00000     1.57136
   -10.52519     0.76964     0.13544     0.00925     0.14431     0.00000     0.00000     0.00000     0.00000     0.00000     1.05865
   -10.51319     0.46222     0.08123     0.00588     0.08661     0.00000     0.00000     0.00000     0.00000     0.00000     0.63595
   -10.50019     0.25307     0.04451     0.00469     0.04696     0.00000     0.00000     0.00000     0.00000     0.00000     0.34924
   -10.48819     0.14126     0.02507     0.00637     0.02498     0.00000     0.00000     0.00000     0.00000     0.00000     0.19768
   -10.47519     0.11116     0.02015     0.01229     0.01729     0.00000     0.00000     0.00000     0.00000     0.00000     0.16089
   -10.46219     0.14923     0.02745     0.02471     0.02081     0.00000     0.00000     0.00000     0.00000     0.00000     0.22219
   -10.45019     0.24955     0.04600     0.04671     0.03398     0.00000     0.00000     0.00000     0.00000     0.00000     0.37624
   -10.43719     0.40847     0.07525     0.08192     0.05622     0.00000     0.00000     0.00000     0.00000     0.00000     0.62185
   -10.42519     0.61473     0.11330     0.13392     0.08652     0.00000     0.00000     0.00000     0.00000     0.00000     0.94847
   -10.41219     0.84263     0.15573     0.20561     0.12237     0.00000     0.00000     0.00000     0.00000     0.00000     1.32635
   -10.40019     1.05379     0.19588     0.29840     0.15970     0.00000     0.00000     0.00000     0.00000     0.00000     1.70776
   -10.38719     1.20863     0.22661     0.41127     0.19398     0.00000     0.00000     0.00000     0.00000     0.00000     2.04049
   -10.37519     1.28173     0.24332     0.54020     0.22185     0.00000     0.00000     0.00000     0.00000     0.00000     2.28711
   -10.36219     1.27269     0.24571     0.67723     0.24193     0.00000     0.00000     0.00000     0.00000     0.00000     2.43756
   -10.35019     1.20221     0.23759     0.80954     0.25430     0.00000     0.00000     0.00000     0.00000     0.00000     2.50364
   -10.33719     1.10012     0.22426     0.91856     0.25873     0.00000     0.00000     0.00000     0.00000     0.00000     2.50166
   -10.32519     0.98682     0.20921     0.98205     0.25357     0.00000     0.00000     0.00000     0.00000     0.00000     2.43165
   -10.31219     0.86756     0.19262     0.98026     0.23661     0.00000     0.00000     0.00000     0.00000     0.00000     2.27705
   -10.30019     0.73850     0.17223     0.90537     0.20721     0.00000     0.00000     0.00000     0.00000     0.00000     2.02331
   -10.28719     0.59751     0.14634     0.76778     0.16812     0.00000     0.00000     0.00000     0.00000     0.00000     1.67975
   -10.27519     0.45125     0.11573     0.59404     0.12515     0.00000     0.00000     0.00000     0.00000     0.00000     1.28616
   -10.26219     0.31363     0.08391     0.41734     0.08486     0.00000     0.00000     0.00000     0.00000     0.00000     0.89974
   -10.25019     0.19859     0.05516     0.26514     0.05220     0.00000     0.00000     0.00000     0.00000     0.00000     0.57109
   -10.23719     0.11376     0.03264     0.15186     0.02901     0.00000     0.00000     0.00000     0.00000     0.00000     0.32728
   -10.22519     0.05868     0.01731     0.07818     0.01454     0.00000     0.00000     0.00000     0.00000     0.00000     0.16871
   -10.21219     0.02715     0.00820     0.03608     0.00656     0.00000     0.00000     0.00000     0.00000     0.00000     0.07798
   -10.20019     0.01125     0.00346     0.01489     0.00265     0.00000     0.00000     0.00000     0.00000     0.00000     0.03226
   -10.18719     0.00424     0.00131     0.00549     0.00097     0.00000     0.00000     0.00000     0.00000     0.00000     0.01202
   -10.17519     0.00175     0.00049     0.00183     0.00037     0.00000     0.00000     0.00000     0.00000     0.00000     0.00444
   -10.16219     0.00184     0.00035     0.00062     0.00031     0.00000     0.00000     0.00000     0.00000     0.00000     0.00312
   -10.15019     0.00485     0.00078     0.00045     0.00075     0.00000     0.00000     0.00000     0.00000     0.00000     0.00682
   -10.13719     0.01385     0.00217     0.00094     0.00212     0.00000     0.00000     0.00000     0.00000     0.00000     0.01908
   -10.12519     0.03557     0.00557     0.00235     0.00545     0.00000     0.00000     0.00000     0.00000     0.00000     0.04894
   -10.11219     0.08087     0.01266     0.00534     0.01238     0.00000     0.00000     0.00000     0.00000     0.00000     0.11124
   -10.10019     0.16244     0.02544     0.01071     0.02487     0.00000     0.00000     0.00000     0.00000     0.00000     0.22345
   -10.08719     0.28827     0.04514     0.01901     0.04413     0.00000     0.00000     0.00000     0.00000     0.00000     0.39655
   -10.07519     0.45200     0.07078     0.02982     0.06919     0.00000     0.00000     0.00000     0.00000     0.00000     0.62178
   -10.06219     0.62620     0.09806     0.04132     0.09585     0.00000     0.00000     0.00000     0.00000     0.00000     0.86143
   -10.05019     0.76648     0.12002     0.05064     0.11732     0.00000     0.00000     0.00000     0.00000     0.00000     1.05446
   -10.03719     0.82896     0.12983     0.05503     0.12690     0.00000     0.00000     0.00000     0.00000     0.00000     1.14073
   -10.02519     0.79230     0.12416     0.05362     0.12137     0.00000     0.00000     0.00000     0.00000     0.00000     1.09145
   -10.01219     0.66969     0.10518     0.04871     0.10281     0.00000     0.00000     0.00000     0.00000     0.00000     0.92639
   -10.00019     0.50195     0.07951     0.04654     0.07773     0.00000     0.00000     0.00000     0.00000     0.00000     0.70574
    -9.98719     0.33712     0.05518     0.05739     0.05395     0.00000     0.00000     0.00000     0.00000     0.00000     0.50364
    -9.97519     0.21101     0.03857     0.09522     0.03774     0.00000     0.00000     0.00000     0.00000     0.00000     0.38254
    -9.96219     0.13862     0.03300     0.17526     0.03234     0.00000     0.00000     0.00000     0.00000     0.00000     0.37922
    -9.95019     0.11744     0.03877     0.30762     0.03805     0.00000     0.00000     0.00000     0.00000     0.00000     0.50187
    -9.93719     0.13446     0.05360     0.48719     0.05260     0.00000     0.00000     0.00000     0.00000     0.00000     0.72784
    -9.92519     0.17260     0.07297     0.68565     0.07154     0.00000     0.00000     0.00000     0.00000     0.00000     1.00277
    -9.91219     0.21559     0.09126     0.85458     0.08928     0.00000     0.00000     0.00000     0.00000     0.00000     1.25071
    -9.90019     0.25437     0.10389     0.94386     0.10112     0.00000     0.00000     0.00000     0.00000     0.00000     1.40324
    -9.88719     0.29436     0.11028     0.92715     0.10627     0.00000     0.00000     0.00000     0.00000     0.00000     1.43806
    -9.87519     0.35854     0.11530     0.81823     0.10948     0.00000     0.00000     0.00000     0.00000     0.00000     1.40155
    -9.86219     0.48084     0.12765     0.66439     0.11953     0.00000     0.00000     0.00000     0.00000     0.00000     1.39242
    -9.85019     0.68700     0.15481     0.52148     0.14469     0.00000     0.00000     0.00000     0.00000     0.00000     1.50798
    -9.83719     0.97080     0.19734     0.42657     0.18690     0.00000     0.00000     0.00000     0.00000     0.00000     1.78161
    -9.82519     1.28060     0.24604     0.38436     0.23831     0.00000     0.00000     0.00000     0.00000     0.00000     2.14931
    -9.81219     1.53050     0.28480     0.37334     0.28310     0.00000     0.00000     0.00000     0.00000     0.00000     2.47174
    -9.80019     1.63970     0.29864     0.36363     0.30471     0.00000     0.00000     0.00000     0.00000     0.00000     2.60668
    -9.78719     1.57690     0.28220     0.33534     0.29490     0.00000     0.00000     0.00000     0.00000     0.00000     2.48935
    -9.77519     1.38350     0.24356     0.28747     0.25896     0.00000     0.00000     0.00000     0.00000     0.00000     2.17349
    -9.76219     1.16019     0.20073     0.23502     0.21374     0.00000     0.00000     0.00000     0.00000     0.00000     1.80969
    -9.75019     1.01935     0.17305     0.19840     0.17961     0.00000     0.00000     0.00000     0.00000     0.00000     1.57042
    -9.73719     1.03513     0.17227     0.19231     0.17115     0.00000     0.00000     0.00000     0.00000     0.00000     1.57086
    -9.72519     1.20988     0.19777     0.21955     0.19104     0.00000     0.00000     0.00000     0.00000     0.00000     1.81824
    -9.71219     1.47202     0.23720     0.27194     0.22949     0.00000     0.00000     0.00000     0.00000     0.00000     2.21065
    -9.70019     1.70700     0.27228     0.33787     0.26876     0.00000     0.00000     0.00000     0.00000     0.00000     2.58591
    -9.68719     1.80580     0.28752     0.41229     0.29136     0.00000     0.00000     0.00000     0.00000     0.00000     2.79697
    -9.67519     1.71450     0.27705     0.50275     0.28795     0.00000     0.00000     0.00000     0.00000     0.00000     2.78224
    -9.66219     1.45452     0.24653     0.62437     0.26088     0.00000     0.00000     0.00000     0.00000     0.00000     2.58630
    -9.65019     1.10433     0.20834     0.78371     0.22115     0.00000     0.00000     0.00000     0.00000     0.00000     2.31753
    -9.63719     0.75763     0.17397     0.96141     0.18133     0.00000     0.00000     0.00000     0.00000     0.00000     2.07434
    -9.62519     0.48404     0.14880     1.10960     0.14921     0.00000     0.00000     0.00000     0.00000     0.00000     1.89166
    -9.61219     0.31544     0.13225     1.17154     0.12657     0.00000     0.00000     0.00000     0.00000     0.00000     1.74580
    -9.60019     0.25471     0.12183     1.11314     0.11208     0.00000     0.00000     0.00000     0.00000     0.00000     1.60176
    -9.58719     0.29143     0.11718     0.94463     0.10512     0.00000     0.00000     0.00000     0.00000     0.00000     1.45836
    -9.57519     0.40878     0.12048     0.71476     0.10692     0.00000     0.00000     0.00000     0.00000     0.00000     1.35094
    -9.56219     0.57932     0.13396     0.48502     0.11893     0.00000     0.00000     0.00000     0.00000     0.00000     1.31724
    -9.55019     0.76020     0.15752     0.30223     0.14104     0.00000     0.00000     0.00000     0.00000     0.00000     1.36098
    -9.53719     0.90006     0.18940     0.18755     0.17216     0.00000     0.00000     0.00000     0.00000     0.00000     1.44917
    -9.52519     0.96021     0.22965     0.14322     0.21309     0.00000     0.00000     0.00000     0.00000     0.00000     1.54616
    -9.51219     0.93605     0.28238     0.16645     0.26809     0.00000     0.00000     0.00000     0.00000     0.00000     1.65297
    -9.50019     0.86197     0.35335     0.25740     0.34237     0.00000     0.00000     0.00000     0.00000     0.00000     1.81509
    -9.48719     0.79229     0.44288     0.41511     0.43537     0.00000     0.00000     0.00000     0.00000     0.00000     2.08565
    -9.47519     0.76770     0.53914     0.62508     0.53517     0.00000     0.00000     0.00000     0.00000     0.00000     2.46709
    -9.46219     0.79158     0.61836     0.84915     0.61874     0.00000     0.00000     0.00000     0.00000     0.00000     2.87783
    -9.44919     0.82987     0.65364     1.02931     0.66008     0.00000     0.00000     0.00000     0.00000     0.00000     3.17290
    -9.43719     0.83442     0.62862     1.10874     0.64228     0.00000     0.00000     0.00000     0.00000     0.00000     3.21406
    -9.42419     0.77257     0.54587     1.05919     0.56608     0.00000     0.00000     0.00000     0.00000     0.00000     2.94370
    -9.41219     0.64472     0.42593     0.89670     0.45003     0.00000     0.00000     0.00000     0.00000     0.00000     2.41737
    -9.39919     0.48011     0.29784     0.67238     0.32153     0.00000     0.00000     0.00000     0.00000     0.00000     1.77186
    -9.38719     0.31762     0.18618     0.44637     0.20590     0.00000     0.00000     0.00000     0.00000     0.00000     1.15607
    -9.37419     0.18627     0.10388     0.26226     0.11792     0.00000     0.00000     0.00000     0.00000     0.00000     0.67033
    -9.36219     0.09676     0.05164     0.13636     0.06025     0.00000     0.00000     0.00000     0.00000     0.00000     0.34501
    -9.34919     0.04449     0.02285     0.06273     0.02742     0.00000     0.00000     0.00000     0.00000     0.00000     0.15748
    -9.33719     0.01810     0.00898     0.02553     0.01109     0.00000     0.00000     0.00000     0.00000     0.00000     0.06371
    -9.32419     0.00652     0.00314     0.00919     0.00399     0.00000     0.00000     0.00000     0.00000     0.00000     0.02283
    -9.31219     0.00207     0.00097     0.00293     0.00127     0.00000     0.00000     0.00000     0.00000     0.00000     0.00724
    -9.29919     0.00058     0.00027     0.00082     0.00036     0.00000     0.00000     0.00000     0.00000     0.00000     0.00203
    -9.28719     0.00015     0.00006     0.00021     0.00009     0.00000     0.00000     0.00000     0.00000     0.00000     0.00051
    -9.27419     0.00003     0.00001     0.00005     0.00002     0.00000     0.00000     0.00000     0.00000     0.00000     0.00011
    -9.26219     0.00001     0.00000     0.00001     0.00000     0.00000     0.00000     0.00000     0.00000     0.00000     0.00002
    -9.24919     0.00000     0.00000     0.00000     0.00000     0.00000     0.00000     0.00000     0.00000     0.00000     0.00000
    -9.23719     0.00000     0.00000     0.00000     0.00000     0.00000     0.00000     0.00000     0.00000     0.00000     0.00000
    -9.22419     0.00000     0.00000     0.00000     0.00000     0.00000     0.00000     0.00000     0.00000     0.00000     0.00001
    -9.21219     0.00002     0.00001     0.00001     0.00001     0.00000     0.00000     0.00000     0.00000     0.00000     0.00004
    -9.19919     0.00011     0.00003     0.00003     0.00002     0.00000     0.00000     0.00000     0.00000     0.00000     0.00020
    -9.18719     0.00046     0.00014     0.00011     0.00010     0.00000     0.00000     0.00000     0.00000     0.00000     0.00080
    -9.17419     0.00165     0.00050     0.00040     0.00038     0.00000     0.00000     0.00000     0.00000     0.00000     0.00293
    -9.16219     0.00529     0.00162     0.00130     0.00125     0.00000     0.00000     0.00000     0.00000     0.00000     0.00946
    -9.14919     0.01498     0.00471     0.00371     0.00369     0.00000     0.00000     0.00000     0.00000     0.00000     0.02709
    -9.13719     0.03759     0.01211     0.00944     0.00968     0.00000     0.00000     0.00000     0.00000     0.00000     0.06882
    -9.12419     0.08364     0.02769     0.02133     0.02257     0.00000     0.00000     0.00000     0.00000     0.00000     0.15523
    -9.11219     0.16510     0.05625     0.04299     0.04681     0.00000     0.00000     0.00000     0.00000     0.00000     0.31115
    -9.09919     0.28934     0.10160     0.07775     0.08642     0.00000     0.00000     0.00000     0.00000     0.00000     0.55511
    -9.08719     0.45065     0.16349     0.12762     0.14224     0.00000     0.00000     0.00000     0.00000     0.00000     0.88400
    -9.07419     0.62508     0.23499     0.19419     0.20935     0.00000     0.00000     0.00000     0.00000     0.00000     1.26360
    -9.06219     0.77517     0.30347     0.28339     0.27726     0.00000     0.00000     0.00000     0.00000     0.00000     1.63929
    -9.04919     0.86589     0.35620     0.41307     0.33435     0.00000     0.00000     0.00000     0.00000     0.00000     1.96951
    -9.03719     0.88387     0.38814     0.61686     0.37497     0.00000     0.00000     0.00000     0.00000     0.00000     2.26384
    -9.02419     0.84593     0.40620     0.93463     0.40371     0.00000     0.00000     0.00000     0.00000     0.00000     2.59048
    -9.01219     0.78825     0.42502     1.38577     0.43233     0.00000     0.00000     0.00000     0.00000     0.00000     3.03137
    -8.99919     0.74389     0.45631     1.93690     0.47009     0.00000     0.00000     0.00000     0.00000     0.00000     3.60719
    -8.98719     0.72425     0.49903     2.48860     0.51490     0.00000     0.00000     0.00000     0.00000     0.00000     4.22678
    -8.97419     0.71816     0.53877     2.90520     0.55269     0.00000     0.00000     0.00000     0.00000     0.00000     4.71482
    -8.96219     0.70668     0.55678     3.07420     0.56633     0.00000     0.00000     0.00000     0.00000     0.00000     4.90399
    -8.94919     0.67937     0.54218     2.96380     0.54700     0.00000     0.00000     0.00000     0.00000     0.00000     4.73235
    -8.93719     0.63853     0.49769     2.63590     0.49896     0.00000     0.00000     0.00000     0.00000     0.00000     4.27108
    -8.92419     0.59144     0.43615     2.20830     0.43559     0.00000     0.00000     0.00000     0.00000     0.00000     3.67149
    -8.91219     0.54072     0.37223     1.79900     0.37116     0.00000     0.00000     0.00000     0.00000     0.00000     3.08311
    -8.89919     0.48284     0.31667     1.48960     0.31566     0.00000     0.00000     0.00000     0.00000     0.00000     2.60478
    -8.88719     0.41450     0.27588     1.31814     0.27515     0.00000     0.00000     0.00000     0.00000     0.00000     2.28367
    -8.87419     0.33876     0.25439     1.28872     0.25420     0.00000     0.00000     0.00000     0.00000     0.00000     2.13606
    -8.86219     0.26501     0.25550     1.37631     0.25633     0.00000     0.00000     0.00000     0.00000     0.00000     2.15315
    -8.84919     0.20409     0.27862     1.52831     0.28086     0.00000     0.00000     0.00000     0.00000     0.00000     2.29187
    -8.83719     0.16453     0.31614     1.67295     0.31985     0.00000     0.00000     0.00000     0.00000     0.00000     2.47348
    -8.82419     0.15436     0.35406     1.74170     0.35868     0.00000     0.00000     0.00000     0.00000     0.00000     2.60880
    -8.81219     0.18531     0.37718     1.69890     0.38164     0.00000     0.00000     0.00000     0.00000     0.00000     2.64302
    -8.79919     0.27465     0.37668     1.55680     0.37971     0.00000     0.00000     0.00000     0.00000     0.00000     2.58785
    -8.78719     0.43810     0.35458     1.36763     0.35549     0.00000     0.00000     0.00000     0.00000     0.00000     2.51580
    -8.77419     0.67462     0.32171     1.19237     0.32098     0.00000     0.00000     0.00000     0.00000     0.00000     2.50968
    -8.76219     0.95216     0.29055     1.07072     0.29004     0.00000     0.00000     0.00000     0.00000     0.00000     2.60347
    -8.74919     1.20668     0.26868     1.00227     0.27136     0.00000     0.00000     0.00000     0.00000     0.00000     2.74899
    -8.73719     1.36424     0.25852     0.95587     0.26723     0.00000     0.00000     0.00000     0.00000     0.00000     2.84586
    -8.72419     1.37553     0.26261     0.89766     0.27896     0.00000     0.00000     0.00000     0.00000     0.00000     2.81476
    -8.71219     1.24592     0.28865     0.81719     0.31238     0.00000     0.00000     0.00000     0.00000     0.00000     2.66413
    -8.69919     1.03269     0.34778     0.73273     0.37661     0.00000     0.00000     0.00000     0.00000     0.00000     2.48981
    -8.68719     0.81785     0.44505     0.67395     0.47503     0.00000     0.00000     0.00000     0.00000     0.00000     2.41188
    -8.67419     0.66938     0.56882     0.65723     0.59482     0.00000     0.00000     0.00000     0.00000     0.00000     2.49026
    -8.66219     0.61645     0.68903     0.67259     0.70568     0.00000     0.00000     0.00000     0.00000     0.00000     2.68375
    -8.64919     0.64681     0.76774     0.69095     0.77122     0.00000     0.00000     0.00000     0.00000     0.00000     2.87672
    -8.63719     0.72072     0.77751     0.68291     0.76720     0.00000     0.00000     0.00000     0.00000     0.00000     2.94834
    -8.62419     0.79003     0.71465     0.63470     0.69382     0.00000     0.00000     0.00000     0.00000     0.00000     2.83321
    -8.61219     0.81503     0.59868     0.55123     0.57335     0.00000     0.00000     0.00000     0.00000     0.00000     2.53829
    -8.59919     0.77558     0.46052     0.44824     0.43673     0.00000     0.00000     0.00000     0.00000     0.00000     2.12107
    -8.58719     0.67480     0.32798     0.34256     0.30976     0.00000     0.00000     0.00000     0.00000     0.00000     1.65510
    -8.57419     0.53442     0.21785     0.24614     0.20631     0.00000     0.00000     0.00000     0.00000     0.00000     1.20472
    -8.56219     0.38419     0.13548     0.16560     0.12950     0.00000     0.00000     0.00000     0.00000     0.00000     0.81477
    -8.54919     0.25015     0.07882     0.10352     0.07643     0.00000     0.00000     0.00000     0.00000     0.00000     0.50892
    -8.53719     0.14722     0.04268     0.05955     0.04211     0.00000     0.00000     0.00000     0.00000     0.00000     0.29156
    -8.52419     0.07815     0.02136     0.03124     0.02144     0.00000     0.00000     0.00000     0.00000     0.00000     0.15220
    -8.51219     0.03739     0.00984     0.01485     0.01003     0.00000     0.00000     0.00000     0.00000     0.00000     0.07211
    -8.49919     0.01634     0.00428     0.00642     0.00439     0.00000     0.00000     0.00000     0.00000     0.00000     0.03143
    -8.48719     0.00741     0.00228     0.00272     0.00224     0.00000     0.00000     0.00000     0.00000     0.00000     0.01465
    -8.47419     0.00626     0.00296     0.00178     0.00262     0.00000     0.00000     0.00000     0.00000     0.00000     0.01362
    -8.46119     0.01272     0.00718     0.00300     0.00621     0.00000     0.00000     0.00000     0.00000     0.00000     0.02912
    -8.44919     0.03132     0.01798     0.00713     0.01568     0.00000     0.00000     0.00000     0.00000     0.00000     0.07211
    -8.43619     0.07126     0.04061     0.01610     0.03588     0.00000     0.00000     0.00000     0.00000     0.00000     0.16384
    -8.42419     0.14445     0.08141     0.03256     0.07299     0.00000     0.00000     0.00000     0.00000     0.00000     0.33141
    -8.41119     0.25983     0.14474     0.05882     0.13176     0.00000     0.00000     0.00000     0.00000     0.00000     0.59515
    -8.39919     0.41464     0.22823     0.09547     0.21119     0.00000     0.00000     0.00000     0.00000     0.00000     0.94953
    -8.38619     0.58728     0.31949     0.14125     0.30060     0.00000     0.00000     0.00000     0.00000     0.00000     1.34862
    -8.37419     0.73852     0.39749     0.19562     0.38058     0.00000     0.00000     0.00000     0.00000     0.00000     1.71221
    -8.36119     0.82530     0.44077     0.26410     0.42979     0.00000     0.00000     0.00000     0.00000     0.00000     1.95996
    -8.34919     0.82134     0.43810     0.36304     0.43548     0.00000     0.00000     0.00000     0.00000     0.00000     2.05795
    -8.33619     0.73116     0.39505     0.51808     0.40070     0.00000     0.00000     0.00000     0.00000     0.00000     2.04499
    -8.32419     0.58815     0.33094     0.75183     0.34263     0.00000     0.00000     0.00000     0.00000     0.00000     2.01355
    -8.31119     0.43685     0.26835     1.06463     0.28284     0.00000     0.00000     0.00000     0.00000     0.00000     2.05267
    -8.29919     0.31241     0.22213     1.41962     0.23635     0.00000     0.00000     0.00000     0.00000     0.00000     2.19051
    -8.28619     0.22871     0.19466     1.74506     0.20627     0.00000     0.00000     0.00000     0.00000     0.00000     2.37470
    -8.27419     0.18038     0.17893     1.95690     0.18654     0.00000     0.00000     0.00000     0.00000     0.00000     2.50275
    -8.26119     0.15248     0.16591     1.99220     0.16915     0.00000     0.00000     0.00000     0.00000     0.00000     2.47974
    -8.24919     0.13100     0.15126     1.83790     0.15076     0.00000     0.00000     0.00000     0.00000     0.00000     2.27093
    -8.23619     0.10849     0.13866     1.53619     0.13568     0.00000     0.00000     0.00000     0.00000     0.00000     1.91902
    -8.22419     0.08455     0.13887     1.16758     0.13490     0.00000     0.00000     0.00000     0.00000     0.00000     1.52590
    -8.21119     0.06279     0.16566     0.81729     0.16176     0.00000     0.00000     0.00000     0.00000     0.00000     1.20751
    -8.19919     0.04725     0.22871     0.54652     0.22541     0.00000     0.00000     0.00000     0.00000     0.00000     1.04789
    -8.18619     0.03988     0.32581     0.37714     0.32305     0.00000     0.00000     0.00000     0.00000     0.00000     1.06589
    -8.17419     0.04028     0.43823     0.29529     0.43577     0.00000     0.00000     0.00000     0.00000     0.00000     1.20956
    -8.16119     0.04723     0.53414     0.26718     0.53176     0.00000     0.00000     0.00000     0.00000     0.00000     1.38031
    -8.14919     0.06134     0.58129     0.25791     0.57913     0.00000     0.00000     0.00000     0.00000     0.00000     1.47968
    -8.13619     0.08711     0.56319     0.24530     0.56149     0.00000     0.00000     0.00000     0.00000     0.00000     1.45710
    -8.12419     0.13229     0.48773     0.22424     0.48685     0.00000     0.00000     0.00000     0.00000     0.00000     1.33112
    -8.11119     0.20353     0.38239     0.20204     0.38264     0.00000     0.00000     0.00000     0.00000     0.00000     1.17060
    -8.09919     0.29913     0.27886     0.18825     0.28052     0.00000     0.00000     0.00000     0.00000     0.00000     1.04676
    -8.08619     0.40361     0.19829     0.18596     0.20136     0.00000     0.00000     0.00000     0.00000     0.00000     0.98922
    -8.07419     0.48948     0.14540     0.18924     0.14953     0.00000     0.00000     0.00000     0.00000     0.00000     0.97366
    -8.06119     0.52846     0.11286     0.18748     0.11752     0.00000     0.00000     0.00000     0.00000     0.00000     0.94632
    -8.04919     0.50571     0.09007     0.17270     0.09460     0.00000     0.00000     0.00000     0.00000     0.00000     0.86308
    -8.03619     0.42818     0.06988     0.14444     0.07374     0.00000     0.00000     0.00000     0.00000     0.00000     0.71624
    -8.02419     0.32051     0.05049     0.10988     0.05338     0.00000     0.00000     0.00000     0.00000     0.00000     0.53426
    -8.01119     0.21211     0.03358     0.08108     0.03546     0.00000     0.00000     0.00000     0.00000     0.00000     0.36223
    -7.99919     0.12431     0.02172     0.07312     0.02272     0.00000     0.00000     0.00000     0.00000     0.00000     0.24187
    -7.98619     0.06508     0.01709     0.10586     0.01735     0.00000     0.00000     0.00000     0.00000     0.00000     0.20539
    -7.97419     0.03177     0.02159     0.20735     0.02112     0.00000     0.00000     0.00000     0.00000     0.00000     0.28183
    -7.96119     0.01712     0.03719     0.41187     0.03582     0.00000     0.00000     0.00000     0.00000     0.00000     0.50200
    -7.94919     0.01402     0.06531     0.74569     0.06274     0.00000     0.00000     0.00000     0.00000     0.00000     0.88777
    -7.93619     0.01741     0.10496     1.20149     0.10090     0.00000     0.00000     0.00000     0.00000     0.00000     1.42476
    -7.92419     0.02411     0.15113     1.71660     0.14564     0.00000     0.00000     0.00000     0.00000     0.00000     2.03749
    -7.91119     0.03245     0.19613     2.17910     0.18986     0.00000     0.00000     0.00000     0.00000     0.00000     2.59754
    -7.89919     0.04272     0.23516     2.47570     0.22932     0.00000     0.00000     0.00000     0.00000     0.00000     2.98289
    -7.88619     0.05816     0.27393     2.56000     0.27017     0.00000     0.00000     0.00000     0.00000     0.00000     3.16226
    -7.87419     0.08525     0.33328     2.49700     0.33284     0.00000     0.00000     0.00000     0.00000     0.00000     3.24836
    -7.86119     0.13157     0.44428     2.43920     0.44728     0.00000     0.00000     0.00000     0.00000     0.00000     3.46233
    -7.84919     0.20095     0.63178     2.53940     0.63629     0.00000     0.00000     0.00000     0.00000     0.00000     4.00842
    -7.83619     0.28779     0.89246     2.85170     0.89514     0.00000     0.00000     0.00000     0.00000     0.00000     4.92709
    -7.82419     0.37481     1.18122     3.28220     1.17840     0.00000     0.00000     0.00000     0.00000     0.00000     6.01663
    -7.81119     0.43758     1.41916     3.63140     1.40960     0.00000     0.00000     0.00000     0.00000     0.00000     6.89774
    -7.79919     0.45520     1.52611     3.70010     1.51148     0.00000     0.00000     0.00000     0.00000     0.00000     7.19289
    -7.78619     0.42094     1.46036     3.39930     1.44481     0.00000     0.00000     0.00000     0.00000     0.00000     6.72541
    -7.77419     0.34588     1.24036     2.78990     1.22842     0.00000     0.00000     0.00000     0.00000     0.00000     5.60456
    -7.76119     0.25297     0.93447     2.03820     0.92764     0.00000     0.00000     0.00000     0.00000     0.00000     4.15328
    -7.74919     0.16636     0.62430     1.32497     0.62250     0.00000     0.00000     0.00000     0.00000     0.00000     2.73813
    -7.73619     0.10309     0.37065     0.76999     0.37163     0.00000     0.00000     0.00000     0.00000     0.00000     1.61536
    -7.72419     0.07159     0.19756     0.41004     0.19941     0.00000     0.00000     0.00000     0.00000     0.00000     0.87860
    -7.71119     0.07493     0.09917     0.22224     0.10062     0.00000     0.00000     0.00000     0.00000     0.00000     0.49696
    -7.69919     0.11421     0.05554     0.16125     0.05615     0.00000     0.00000     0.00000     0.00000     0.00000     0.38716
    -7.68619     0.18784     0.04620     0.18475     0.04600     0.00000     0.00000     0.00000     0.00000     0.00000     0.46480
    -7.67419     0.28739     0.05561     0.26115     0.05483     0.00000     0.00000     0.00000     0.00000     0.00000     0.65898
    -7.66119     0.39434     0.07323     0.36825     0.07228     0.00000     0.00000     0.00000     0.00000     0.00000     0.90810
    -7.64919     0.48344     0.09252     0.49454     0.09224     0.00000     0.00000     0.00000     0.00000     0.00000     1.16273
    -7.63619     0.53357     0.11132     0.64556     0.11324     0.00000     0.00000     0.00000     0.00000     0.00000     1.40369
    -7.62419     0.53940     0.13318     0.84727     0.13970     0.00000     0.00000     0.00000     0.00000     0.00000     1.65955
    -7.61119     0.51437     0.16737     1.13412     0.18163     0.00000     0.00000     0.00000     0.00000     0.00000     1.99749
    -7.59919     0.48131     0.22595     1.52139     0.25098     0.00000     0.00000     0.00000     0.00000     0.00000     2.47963
    -7.58619     0.45714     0.31806     1.97560     0.35542     0.00000     0.00000     0.00000     0.00000     0.00000     3.10622
    -7.57419     0.44305     0.44317     2.41090     0.49147     0.00000     0.00000     0.00000     0.00000     0.00000     3.78859
    -7.56119     0.42720     0.58652     2.71690     0.64054     0.00000     0.00000     0.00000     0.00000     0.00000     4.37115
    -7.54919     0.39583     0.71899     2.80690     0.77091     0.00000     0.00000     0.00000     0.00000     0.00000     4.69263
    -7.53619     0.34345     0.80499     2.65430     0.84665     0.00000     0.00000     0.00000     0.00000     0.00000     4.64938
    -7.52419     0.27548     0.81611     2.29950     0.84217     0.00000     0.00000     0.00000     0.00000     0.00000     4.23326
    -7.51119     0.20367     0.74479     1.82670     0.75497     0.00000     0.00000     0.00000     0.00000     0.00000     3.53013
    -7.49919     0.13997     0.60961     1.33186     0.60770     0.00000     0.00000     0.00000     0.00000     0.00000     2.68913
    -7.48619     0.09295     0.44685     0.89669     0.43868     0.00000     0.00000     0.00000     0.00000     0.00000     1.87516
    -7.47419     0.06799     0.29503     0.57338     0.28581     0.00000     0.00000     0.00000     0.00000     0.00000     1.22221
    -7.46119     0.06955     0.18095     0.38636     0.17374     0.00000     0.00000     0.00000     0.00000     0.00000     0.81060
    -7.44819     0.10276     0.11536     0.33975     0.11128     0.00000     0.00000     0.00000     0.00000     0.00000     0.66916
    -7.43619     0.17287     0.09765     0.42526     0.09656     0.00000     0.00000     0.00000     0.00000     0.00000     0.79234
    -7.42319     0.28209     0.12269     0.62392     0.12431     0.00000     0.00000     0.00000     0.00000     0.00000     1.15301
    -7.41119     0.42552     0.18514     0.90154     0.18966     0.00000     0.00000     0.00000     0.00000     0.00000     1.70186
    -7.39819     0.58893     0.27870     1.20499     0.28692     0.00000     0.00000     0.00000     0.00000     0.00000     2.35955
    -7.38619     0.75005     0.39240     1.46665     0.40564     0.00000     0.00000     0.00000     0.00000     0.00000     3.01473
    -7.37319     0.88324     0.50858     1.62240     0.52795     0.00000     0.00000     0.00000     0.00000     0.00000     3.54216
    -7.36119     0.96550     0.60648     1.63280     0.63150     0.00000     0.00000     0.00000     0.00000     0.00000     3.83628
    -7.34819     0.98182     0.67172     1.49947     0.69869     0.00000     0.00000     0.00000     0.00000     0.00000     3.85170
    -7.33619     0.92885     0.70589     1.26429     0.72690     0.00000     0.00000     0.00000     0.00000     0.00000     3.62593
    -7.32319     0.81612     0.72805     0.99424     0.73160     0.00000     0.00000     0.00000     0.00000     0.00000     3.27001
    -7.31119     0.66435     0.76221     0.75462     0.73640     0.00000     0.00000     0.00000     0.00000     0.00000     2.91758
    -7.29819     0.50006     0.81835     0.58808     0.75557     0.00000     0.00000     0.00000     0.00000     0.00000     2.66206
    -7.28619     0.34817     0.88026     0.50421     0.78167     0.00000     0.00000     0.00000     0.00000     0.00000     2.51431
    -7.27319     0.22529     0.91262     0.48352     0.78951     0.00000     0.00000     0.00000     0.00000     0.00000     2.41093
    -7.26119     0.13699     0.88259     0.49050     0.75219     0.00000     0.00000     0.00000     0.00000     0.00000     2.26227
    -7.24819     0.07971     0.78059     0.49042     0.66108     0.00000     0.00000     0.00000     0.00000     0.00000     2.01181
    -7.23619     0.04549     0.62691     0.46375     0.53043     0.00000     0.00000     0.00000     0.00000     0.00000     1.66658
    -7.22319     0.02624     0.45998     0.41394     0.39123     0.00000     0.00000     0.00000     0.00000     0.00000     1.29139
    -7.21119     0.01614     0.31940     0.36642     0.27635     0.00000     0.00000     0.00000     0.00000     0.00000     0.97832
    -7.19819     0.01196     0.23219     0.35945     0.21015     0.00000     0.00000     0.00000     0.00000     0.00000     0.81375
    -7.18619     0.01220     0.20902     0.42960     0.20469     0.00000     0.00000     0.00000     0.00000     0.00000     0.85551
    -7.17319     0.01605     0.24552     0.59529     0.25945     0.00000     0.00000     0.00000     0.00000     0.00000     1.11631
    -7.16119     0.02254     0.32454     0.84264     0.36119     0.00000     0.00000     0.00000     0.00000     0.00000     1.55091
    -7.14819     0.03013     0.41923     1.12062     0.48388     0.00000     0.00000     0.00000     0.00000     0.00000     2.05386
    -7.13619     0.03692     0.50015     1.35299     0.59372     0.00000     0.00000     0.00000     0.00000     0.00000     2.48378
    -7.12319     0.04132     0.54709     1.46635     0.66105     0.00000     0.00000     0.00000     0.00000     0.00000     2.71582
    -7.11119     0.04298     0.56155     1.42400     0.67580     0.00000     0.00000     0.00000     0.00000     0.00000     2.70432
    -7.09819     0.04303     0.57129     1.24365     0.65752     0.00000     0.00000     0.00000     0.00000     0.00000     2.51548
    -7.08619     0.04365     0.62067     0.98928     0.65098     0.00000     0.00000     0.00000     0.00000     0.00000     2.30459
    -7.07319     0.04687     0.74820     0.74087     0.70681     0.00000     0.00000     0.00000     0.00000     0.00000     2.24275
    -7.06119     0.05347     0.96156     0.56407     0.85534     0.00000     0.00000     0.00000     0.00000     0.00000     2.43445
    -7.04819     0.06274     1.22406     0.49382     1.08545     0.00000     0.00000     0.00000     0.00000     0.00000     2.86607
    -7.03619     0.07292     1.46442     0.53568     1.34286     0.00000     0.00000     0.00000     0.00000     0.00000     3.41588
    -7.02319     0.08216     1.60650     0.67416     1.54808     0.00000     0.00000     0.00000     0.00000     0.00000     3.91090
    -7.01119     0.08903     1.60583     0.87728     1.63077     0.00000     0.00000     0.00000     0.00000     0.00000     4.20291
    -6.99819     0.09252     1.46513     1.09649     1.56173     0.00000     0.00000     0.00000     0.00000     0.00000     4.21587
    -6.98619     0.09176     1.22891     1.27204     1.36073     0.00000     0.00000     0.00000     0.00000     0.00000     3.95345
    -6.97319     0.08617     0.95615     1.34758     1.08361     0.00000     0.00000     0.00000     0.00000     0.00000     3.47351
    -6.96119     0.07603     0.69689     1.29318     0.79449     0.00000     0.00000     0.00000     0.00000     0.00000     2.86059
    -6.94819     0.06323     0.48185     1.11889     0.54387     0.00000     0.00000     0.00000     0.00000     0.00000     2.20784
    -6.93619     0.05143     0.32636     0.87307     0.36088     0.00000     0.00000     0.00000     0.00000     0.00000     1.61174
    -6.92319     0.04559     0.23837     0.61881     0.25859     0.00000     0.00000     0.00000     0.00000     0.00000     1.16135
    -6.91119     0.05097     0.22503     0.41324     0.24203     0.00000     0.00000     0.00000     0.00000     0.00000     0.93127
    -6.89819     0.07156     0.29240     0.29427     0.31173     0.00000     0.00000     0.00000     0.00000     0.00000     0.96995
    -6.88619     0.10802     0.43863     0.28294     0.45926     0.00000     0.00000     0.00000     0.00000     0.00000     1.28885
    -6.87319     0.15580     0.64430     0.39035     0.65935     0.00000     0.00000     0.00000     0.00000     0.00000     1.84979
    -6.86119     0.20478     0.86741     0.61823     0.86722     0.00000     0.00000     0.00000     0.00000     0.00000     2.55764
    -6.84819     0.24212     1.05040     0.94886     1.02854     0.00000     0.00000     0.00000     0.00000     0.00000     3.26992
    -6.83619     0.25718     1.14308     1.33137     1.10057     0.00000     0.00000     0.00000     0.00000     0.00000     3.83220
    -6.82319     0.24628     1.12476     1.68151     1.07140     0.00000     0.00000     0.00000     0.00000     0.00000     4.12395
    -6.81119     0.21391     1.01387     1.90334     0.96325     0.00000     0.00000     0.00000     0.00000     0.00000     4.09437
    -6.79819     0.16990     0.85531     1.93037     0.81815     0.00000     0.00000     0.00000     0.00000     0.00000     3.77373
    -6.78619     0.12492     0.69433     1.76004     0.67480     0.00000     0.00000     0.00000     0.00000     0.00000     3.25409
    -6.77319     0.08699     0.55716     1.46012     0.55252     0.00000     0.00000     0.00000     0.00000     0.00000     2.65679
    -6.76119     0.06048     0.44723     1.14126     0.45172     0.00000     0.00000     0.00000     0.00000     0.00000     2.10069
    -6.74819     0.04686     0.35641     0.91187     0.36468     0.00000     0.00000     0.00000     0.00000     0.00000     1.67982
    -6.73619     0.04561     0.27831     0.84247     0.28736     0.00000     0.00000     0.00000     0.00000     0.00000     1.45375
    -6.72319     0.05498     0.21438     0.95030     0.22321     0.00000     0.00000     0.00000     0.00000     0.00000     1.44287
    -6.71119     0.07245     0.17103     1.20542     0.17957     0.00000     0.00000     0.00000     0.00000     0.00000     1.62847
    -6.69819     0.09550     0.15306     1.54969     0.16120     0.00000     0.00000     0.00000     0.00000     0.00000     1.95945
    -6.68619     0.12255     0.15900     1.91483     0.16635     0.00000     0.00000     0.00000     0.00000     0.00000     2.36272
    -6.67319     0.15329     0.18044     2.23450     0.18648     0.00000     0.00000     0.00000     0.00000     0.00000     2.75470
    -6.66119     0.18778     0.20474     2.45230     0.20922     0.00000     0.00000     0.00000     0.00000     0.00000     3.05404
    -6.64819     0.22439     0.21964     2.52590     0.22275     0.00000     0.00000     0.00000     0.00000     0.00000     3.19267
    -6.63619     0.25791     0.21757     2.43950     0.21973     0.00000     0.00000     0.00000     0.00000     0.00000     3.13472
    -6.62319     0.28018     0.19816     2.20745     0.19957     0.00000     0.00000     0.00000     0.00000     0.00000     2.88536
    -6.61119     0.28314     0.16735     1.87391     0.16779     0.00000     0.00000     0.00000     0.00000     0.00000     2.49219
    -6.59819     0.26356     0.13465     1.49910     0.13340     0.00000     0.00000     0.00000     0.00000     0.00000     2.03071
    -6.58619     0.22619     0.11039     1.14326     0.10638     0.00000     0.00000     0.00000     0.00000     0.00000     1.58622
    -6.57319     0.18288     0.10462     0.85164     0.09675     0.00000     0.00000     0.00000     0.00000     0.00000     1.23589
    -6.56119     0.14808     0.12783     0.65229     0.11498     0.00000     0.00000     0.00000     0.00000     0.00000     1.04318
    -6.54819     0.13378     0.19115     0.55576     0.17232     0.00000     0.00000     0.00000     0.00000     0.00000     1.05300
    -6.53619     0.14561     0.30497     0.56173     0.27941     0.00000     0.00000     0.00000     0.00000     0.00000     1.29171
    -6.52319     0.18163     0.47618     0.66228     0.44405     0.00000     0.00000     0.00000     0.00000     0.00000     1.76414
    -6.51119     0.23310     0.70719     0.84484     0.67075     0.00000     0.00000     0.00000     0.00000     0.00000     2.45588
    -6.49819     0.28744     0.99961     1.09633     0.96520     0.00000     0.00000     0.00000     0.00000     0.00000     3.34858
    -6.48619     0.33262     1.36082     1.40892     1.34079     0.00000     0.00000     0.00000     0.00000     0.00000     4.44315
    -6.47319     0.36103     1.80328     1.78048     1.81819     0.00000     0.00000     0.00000     0.00000     0.00000     5.76298
    -6.46019     0.37148     2.33413     2.20400     2.40891     0.00000     0.00000     0.00000     0.00000     0.00000     7.31852
    -6.44819     0.36749     2.92968     2.64810     3.08490     0.00000     0.00000     0.00000     0.00000     0.00000     9.03017
    -6.43519     0.35461     3.52002     3.03970     3.75682     0.00000     0.00000     0.00000     0.00000     0.00000    10.67115
    -6.42319     0.33781     3.99738     3.27840     4.28282     0.00000     0.00000     0.00000     0.00000     0.00000    11.89641
    -6.41019     0.32008     4.25419     3.27640     4.52348     0.00000     0.00000     0.00000     0.00000     0.00000    12.37415
    -6.39819     0.30209     4.22919     3.00880     4.40561     0.00000     0.00000     0.00000     0.00000     0.00000    11.94569
    -6.38519     0.28234     3.93089     2.53360     3.95925     0.00000     0.00000     0.00000     0.00000     0.00000    10.70608
    -6.37319     0.25819     3.42595     1.96830     3.30050     0.00000     0.00000     0.00000     0.00000     0.00000     8.95294
    -6.36019     0.22750     2.80982     1.43493     2.57697     0.00000     0.00000     0.00000     0.00000     0.00000     7.04922
    -6.34819     0.19054     2.17730     1.01317     1.91012     0.00000     0.00000     0.00000     0.00000     0.00000     5.29113
    -6.33519     0.15037     1.60771     0.72544     1.37025     0.00000     0.00000     0.00000     0.00000     0.00000     3.85377
    -6.32319     0.11188     1.15776     0.55175     0.98086     0.00000     0.00000     0.00000     0.00000     0.00000     2.80225
    -6.31019     0.07963     0.85996     0.45610     0.73640     0.00000     0.00000     0.00000     0.00000     0.00000     2.13209
    -6.29819     0.05657     0.72314     0.40643     0.62360     0.00000     0.00000     0.00000     0.00000     0.00000     1.80974
    -6.28519     0.04362     0.73845     0.38366     0.63131     0.00000     0.00000     0.00000     0.00000     0.00000     1.79704
    -6.27319     0.04010     0.88082     0.38242     0.74935     0.00000     0.00000     0.00000     0.00000     0.00000     2.05269
    -6.26019     0.04439     1.10525     0.40878     0.95704     0.00000     0.00000     0.00000     0.00000     0.00000     2.51546
    -6.24819     0.05461     1.34493     0.47765     1.20892     0.00000     0.00000     0.00000     0.00000     0.00000     3.08611
    -6.23519     0.06917     1.51933     0.60983     1.43413     0.00000     0.00000     0.00000     0.00000     0.00000     3.63245
    -6.22319     0.08731     1.56274     0.82617     1.55702     0.00000     0.00000     0.00000     0.00000     0.00000     4.03324
    -6.21019     0.10902     1.45439     1.13442     1.53043     0.00000     0.00000     0.00000     0.00000     0.00000     4.22826
    -6.19819     0.13381     1.22876     1.51090     1.36081     0.00000     0.00000     0.00000     0.00000     0.00000     4.23429
    -6.18519     0.15929     0.95764     1.89150     1.10520     0.00000     0.00000     0.00000     0.00000     0.00000     4.11363
    -6.17319     0.18065     0.71237     2.18270     0.83982     0.00000     0.00000     0.00000     0.00000     0.00000     3.91553
    -6.16019     0.19212     0.53434     2.30240     0.62316     0.00000     0.00000     0.00000     0.00000     0.00000     3.65202
    -6.14819     0.18987     0.42620     2.22420     0.47703     0.00000     0.00000     0.00000     0.00000     0.00000     3.31730
    -6.13519     0.17421     0.36618     1.99180     0.39123     0.00000     0.00000     0.00000     0.00000     0.00000     2.92341
    -6.12319     0.14967     0.32932     1.69610     0.34402     0.00000     0.00000     0.00000     0.00000     0.00000     2.51911
    -6.11019     0.12285     0.30244     1.42746     0.31888     0.00000     0.00000     0.00000     0.00000     0.00000     2.17163
    -6.09819     0.09952     0.28722     1.23506     0.31089     0.00000     0.00000     0.00000     0.00000     0.00000     1.93269
    -6.08519     0.08303     0.29548     1.12208     0.32461     0.00000     0.00000     0.00000     0.00000     0.00000     1.82520
    -6.07319     0.07427     0.34356     1.06618     0.37084     0.00000     0.00000     0.00000     0.00000     0.00000     1.85485
    -6.06019     0.07294     0.44980     1.04760     0.46662     0.00000     0.00000     0.00000     0.00000     0.00000     2.03697
    -6.04819     0.07876     0.63325     1.06498     0.63550     0.00000     0.00000     0.00000     0.00000     0.00000     2.41249
    -6.03519     0.09165     0.91033     1.13114     0.90384     0.00000     0.00000     0.00000     0.00000     0.00000     3.03696
    -6.02319     0.11110     1.28725     1.25597     1.28953     0.00000     0.00000     0.00000     0.00000     0.00000     3.94385
    -6.01019     0.13498     1.74854     1.43122     1.78488     0.00000     0.00000     0.00000     0.00000     0.00000     5.09962
    -5.99819     0.15920     2.25213     1.62300     2.34733     0.00000     0.00000     0.00000     0.00000     0.00000     6.38166
    -5.98519     0.17827     2.73298     1.77910     2.89868     0.00000     0.00000     0.00000     0.00000     0.00000     7.58903
    -5.97319     0.18717     3.12177     1.84980     3.34902     0.00000     0.00000     0.00000     0.00000     0.00000     8.50776
    -5.96019     0.18347     3.36636     1.80950     3.62542     0.00000     0.00000     0.00000     0.00000     0.00000     8.98475
    -5.94819     0.16851     3.45011     1.67256     3.69615     0.00000     0.00000     0.00000     0.00000     0.00000     8.98733
    -5.93519     0.14704     3.38748     1.48831     3.57545     0.00000     0.00000     0.00000     0.00000     0.00000     8.59828
    -5.92319     0.12502     3.20885     1.32005     3.30704     0.00000     0.00000     0.00000     0.00000     0.00000     7.96096
    -5.91019     0.10708     2.94255     1.21377     2.94042     0.00000     0.00000     0.00000     0.00000     0.00000     7.20382
    -5.89819     0.09458     2.60981     1.17648     2.52038     0.00000     0.00000     0.00000     0.00000     0.00000     6.40125
    -5.88519     0.08580     2.23714     1.17568     2.09035     0.00000     0.00000     0.00000     0.00000     0.00000     5.58897
    -5.87319     0.07747     1.86799     1.15804     1.70017     0.00000     0.00000     0.00000     0.00000     0.00000     4.80367
    -5.86019     0.06712     1.56341     1.08172     1.40467     0.00000     0.00000     0.00000     0.00000     0.00000     4.11692
    -5.84819     0.05437     1.37938     0.93757     1.24571     0.00000     0.00000     0.00000     0.00000     0.00000     3.61704
    -5.83519     0.04077     1.33727     0.75043     1.22851     0.00000     0.00000     0.00000     0.00000     0.00000     3.35698
    -5.82319     0.02852     1.40362     0.56207     1.30764     0.00000     0.00000     0.00000     0.00000     0.00000     3.30185
    -5.81019     0.01927     1.49870     0.40767     1.40068     0.00000     0.00000     0.00000     0.00000     0.00000     3.32632
    -5.79819     0.01349     1.53421     0.30294     1.42338     0.00000     0.00000     0.00000     0.00000     0.00000     3.27403
    -5.78519     0.01090     1.45745     0.24602     1.33195     0.00000     0.00000     0.00000     0.00000     0.00000     3.04632
    -5.77319     0.01113     1.27948     0.22835     1.14467     0.00000     0.00000     0.00000     0.00000     0.00000     2.66364
    -5.76019     0.01442     1.06708     0.24440     0.93105     0.00000     0.00000     0.00000     0.00000     0.00000     2.25695
    -5.74819     0.02151     0.90867     0.29459     0.77702     0.00000     0.00000     0.00000     0.00000     0.00000     2.00179
    -5.73519     0.03312     0.87088     0.38157     0.74675     0.00000     0.00000     0.00000     0.00000     0.00000     2.03232
    -5.72319     0.04881     0.97248     0.50577     0.85982     0.00000     0.00000     0.00000     0.00000     0.00000     2.38688
    -5.71019     0.06641     1.18341     0.66451     1.09187     0.00000     0.00000     0.00000     0.00000     0.00000     3.00619
    -5.69819     0.08215     1.44638     0.85633     1.39298     0.00000     0.00000     0.00000     0.00000     0.00000     3.77784
    -5.68519     0.09217     1.71338     1.08659     1.71644     0.00000     0.00000     0.00000     0.00000     0.00000     4.60858
    -5.67319     0.09426     1.96695     1.36762     2.03841     0.00000     0.00000     0.00000     0.00000     0.00000     5.46724
    -5.66019     0.08910     2.21703     1.70770     2.35307     0.00000     0.00000     0.00000     0.00000     0.00000     6.36690
    -5.64819     0.07990     2.46607     2.09160     2.64429     0.00000     0.00000     0.00000     0.00000     0.00000     7.28186
    -5.63519     0.07094     2.67980     2.47050     2.86449     0.00000     0.00000     0.00000     0.00000     0.00000     8.08573
    -5.62319     0.06577     2.78715     2.77100     2.93983     0.00000     0.00000     0.00000     0.00000     0.00000     8.56375
    -5.61019     0.06602     2.71914     2.92510     2.81452     0.00000     0.00000     0.00000     0.00000     0.00000     8.52478
    -5.59819     0.07098     2.45940     2.90260     2.49438     0.00000     0.00000     0.00000     0.00000     0.00000     7.92736
    -5.58519     0.07807     2.06074     2.72010     2.05378     0.00000     0.00000     0.00000     0.00000     0.00000     6.91269
    -5.57319     0.08393     1.61739     2.42600     1.59858     0.00000     0.00000     0.00000     0.00000     0.00000     5.72590
    -5.56019     0.08571     1.21743     2.07800     1.21219     0.00000     0.00000     0.00000     0.00000     0.00000     4.59333
    -5.54819     0.08218     0.90706     1.72680     0.92727     0.00000     0.00000     0.00000     0.00000     0.00000     3.64331
    -5.53519     0.07390     0.69011     1.41482     0.73123     0.00000     0.00000     0.00000     0.00000     0.00000     2.91006
    -5.52319     0.06264     0.54784     1.17709     0.59555     0.00000     0.00000     0.00000     0.00000     0.00000     2.38312
    -5.51019     0.05056     0.46017     1.04211     0.49780     0.00000     0.00000     0.00000     0.00000     0.00000     2.05064
    -5.49819     0.03959     0.41191     1.02433     0.42759     0.00000     0.00000     0.00000     0.00000     0.00000     1.90342
    -5.48519     0.03098     0.38991     1.11587     0.37959     0.00000     0.00000     0.00000     0.00000     0.00000     1.91635
    -5.47319     0.02532     0.37916     1.28359     0.34642     0.00000     0.00000     0.00000     0.00000     0.00000     2.03449
    -5.46019     0.02261     0.36430     1.47996     0.31781     0.00000     0.00000     0.00000     0.00000     0.00000     2.18468
    -5.44719     0.02257     0.33579     1.66352     0.28542     0.00000     0.00000     0.00000     0.00000     0.00000     2.30731
    -5.43519     0.02486     0.29345     1.81616     0.24725     0.00000     0.00000     0.00000     0.00000     0.00000     2.38172
    -5.42219     0.02898     0.24498     1.93879     0.20714     0.00000     0.00000     0.00000     0.00000     0.00000     2.41988
    -5.41019     0.03411     0.20047     2.03218     0.17116     0.00000     0.00000     0.00000     0.00000     0.00000     2.43793
    -5.39719     0.03913     0.16709     2.08220     0.14375     0.00000     0.00000     0.00000     0.00000     0.00000     2.43217
    -5.38519     0.04289     0.14767     2.06360     0.12668     0.00000     0.00000     0.00000     0.00000     0.00000     2.38085
    -5.37219     0.04476     0.14245     1.96380     0.12069     0.00000     0.00000     0.00000     0.00000     0.00000     2.27169
    -5.36019     0.04480     0.15218     1.79700     0.12811     0.00000     0.00000     0.00000     0.00000     0.00000     2.12210
    -5.34719     0.04368     0.18080     1.59989     0.15512     0.00000     0.00000     0.00000     0.00000     0.00000     1.97949
    -5.33519     0.04216     0.23718     1.40783     0.21297     0.00000     0.00000     0.00000     0.00000     0.00000     1.90014
    -5.32219     0.04085     0.33457     1.23660     0.31681     0.00000     0.00000     0.00000     0.00000     0.00000     1.92883
    -5.31019     0.04011     0.48543     1.08094     0.47935     0.00000     0.00000     0.00000     0.00000     0.00000     2.08583
    -5.29719     0.04006     0.69006     0.92855     0.69901     0.00000     0.00000     0.00000     0.00000     0.00000     2.35768
    -5.28519     0.04049     0.92469     0.77789     0.94764     0.00000     0.00000     0.00000     0.00000     0.00000     2.69071
    -5.27219     0.04082     1.13806     0.64494     1.16992     0.00000     0.00000     0.00000     0.00000     0.00000     2.99374
    -5.26019     0.04025     1.26745     0.55630     1.30185     0.00000     0.00000     0.00000     0.00000     0.00000     3.16585
    -5.24719     0.03820     1.26932     0.53353     1.30070     0.00000     0.00000     0.00000     0.00000     0.00000     3.14175
    -5.23519     0.03468     1.14176     0.57832     1.16830     0.00000     0.00000     0.00000     0.00000     0.00000     2.92306
    -5.22219     0.03028     0.92747     0.66707     0.95027     0.00000     0.00000     0.00000     0.00000     0.00000     2.57509
    -5.21019     0.02582     0.69085     0.75992     0.71081     0.00000     0.00000     0.00000     0.00000     0.00000     2.18740
    -5.19719     0.02196     0.48784     0.82024     0.50359     0.00000     0.00000     0.00000     0.00000     0.00000     1.83363
    -5.18519     0.01902     0.34828     0.83373     0.35665     0.00000     0.00000     0.00000     0.00000     0.00000     1.55769
    -5.17219     0.01712     0.27567     0.81409     0.27378     0.00000     0.00000     0.00000     0.00000     0.00000     1.38065
    -5.16019     0.01624     0.25845     0.79268     0.24599     0.00000     0.00000     0.00000     0.00000     0.00000     1.31336
    -5.14719     0.01637     0.28127     0.79962     0.26089     0.00000     0.00000     0.00000     0.00000     0.00000     1.35815
    -5.13519     0.01747     0.33075     0.84980     0.30664     0.00000     0.00000     0.00000     0.00000     0.00000     1.50466
    -5.12219     0.01959     0.39624     0.93947     0.37199     0.00000     0.00000     0.00000     0.00000     0.00000     1.72729
    -5.11019     0.02276     0.46791     1.05069     0.44538     0.00000     0.00000     0.00000     0.00000     0.00000     1.98674
    -5.09719     0.02699     0.53489     1.15665     0.51428     0.00000     0.00000     0.00000     0.00000     0.00000     2.23281
    -5.08519     0.03201     0.58544     1.22943     0.56599     0.00000     0.00000     0.00000     0.00000     0.00000     2.41287
    -5.07219     0.03725     0.60868     1.24648     0.58969     0.00000     0.00000     0.00000     0.00000     0.00000     2.48210
    -5.06019     0.04198     0.59773     1.19938     0.57948     0.00000     0.00000     0.00000     0.00000     0.00000     2.41857
    -5.04719     0.04553     0.55211     1.09833     0.53675     0.00000     0.00000     0.00000     0.00000     0.00000     2.23272
    -5.03519     0.04743     0.47837     0.96600     0.46979     0.00000     0.00000     0.00000     0.00000     0.00000     1.96159
    -5.02219     0.04741     0.38834     0.82638     0.39064     0.00000     0.00000     0.00000     0.00000     0.00000     1.65277
    -5.01019     0.04521     0.29557     0.69315     0.31049     0.00000     0.00000     0.00000     0.00000     0.00000     1.34442
    -4.99719     0.04072     0.21135     0.56856     0.23681     0.00000     0.00000     0.00000     0.00000     0.00000     1.05743
    -4.98519     0.03418     0.14262     0.45016     0.17321     0.00000     0.00000     0.00000     0.00000     0.00000     0.80017
    -4.97219     0.02643     0.09174     0.33940     0.12114     0.00000     0.00000     0.00000     0.00000     0.00000     0.57871
    -4.96019     0.01873     0.05808     0.24432     0.08149     0.00000     0.00000     0.00000     0.00000     0.00000     0.40262
    -4.94719     0.01228     0.03952     0.17577     0.05498     0.00000     0.00000     0.00000     0.00000     0.00000     0.28255
    -4.93519     0.00781     0.03352     0.14075     0.04149     0.00000     0.00000     0.00000     0.00000     0.00000     0.22357
    -4.92219     0.00540     0.03745     0.13914     0.03971     0.00000     0.00000     0.00000     0.00000     0.00000     0.22169
    -4.91019     0.00471     0.04898     0.16459     0.04776     0.00000     0.00000     0.00000     0.00000     0.00000     0.26604
    -4.89719     0.00535     0.06698     0.21000     0.06461     0.00000     0.00000     0.00000     0.00000     0.00000     0.34694
    -4.88519     0.00714     0.09249     0.27333     0.09124     0.00000     0.00000     0.00000     0.00000     0.00000     0.46420
    -4.87219     0.01020     0.12846     0.35991     0.13026     0.00000     0.00000     0.00000     0.00000     0.00000     0.62883
    -4.86019     0.01470     0.17718     0.47719     0.18306     0.00000     0.00000     0.00000     0.00000     0.00000     0.85214
    -4.84719     0.02045     0.23622     0.62435     0.24555     0.00000     0.00000     0.00000     0.00000     0.00000     1.12657
    -4.83519     0.02651     0.29537     0.78448     0.30571     0.00000     0.00000     0.00000     0.00000     0.00000     1.41207
    -4.82219     0.03134     0.33898     0.92795     0.34686     0.00000     0.00000     0.00000     0.00000     0.00000     1.64513
    -4.81019     0.03338     0.35299     1.02711     0.35517     0.00000     0.00000     0.00000     0.00000     0.00000     1.76865
    -4.79719     0.03186     0.33261     1.07122     0.32752     0.00000     0.00000     0.00000     0.00000     0.00000     1.76321
    -4.78519     0.02726     0.28500     1.06733     0.27308     0.00000     0.00000     0.00000     0.00000     0.00000     1.65267
    -4.77219     0.02099     0.22489     1.02818     0.20821     0.00000     0.00000     0.00000     0.00000     0.00000     1.48227
    -4.76019     0.01468     0.16695     0.95861     0.14832     0.00000     0.00000     0.00000     0.00000     0.00000     1.28857
    -4.74719     0.00953     0.12102     0.85482     0.10303     0.00000     0.00000     0.00000     0.00000     0.00000     1.08840
    -4.73519     0.00608     0.09241     0.71621     0.07690     0.00000     0.00000     0.00000     0.00000     0.00000     0.89160
    -4.72219     0.00444     0.08647     0.55710     0.07417     0.00000     0.00000     0.00000     0.00000     0.00000     0.72218
    -4.71019     0.00469     0.11268     0.40602     0.10304     0.00000     0.00000     0.00000     0.00000     0.00000     0.62644
    -4.69719     0.00707     0.18514     0.29532     0.17641     0.00000     0.00000     0.00000     0.00000     0.00000     0.66393
    -4.68519     0.01188     0.31767     0.24901     0.30695     0.00000     0.00000     0.00000     0.00000     0.00000     0.88551
    -4.67219     0.01917     0.51397     0.27638     0.49797     0.00000     0.00000     0.00000     0.00000     0.00000     1.30749
    -4.66019     0.02834     0.75738     0.37205     0.73339     0.00000     0.00000     0.00000     0.00000     0.00000     1.89116
    -4.64719     0.03796     1.00734     0.51907     0.97563     0.00000     0.00000     0.00000     0.00000     0.00000     2.54000
    -4.63519     0.04613     1.20976     0.69545     1.17385     0.00000     0.00000     0.00000     0.00000     0.00000     3.12519
    -4.62219     0.05132     1.31866     0.88431     1.28619     0.00000     0.00000     0.00000     0.00000     0.00000     3.54048
    -4.61019     0.05339     1.31975     1.08475     1.30010     0.00000     0.00000     0.00000     0.00000     0.00000     3.75799
    -4.59719     0.05420     1.24030     1.31615     1.23964     0.00000     0.00000     0.00000     0.00000     0.00000     3.85029
    -4.58519     0.05754     1.13837     1.60850     1.15802     0.00000     0.00000     0.00000     0.00000     0.00000     3.96243
    -4.57219     0.06784     1.07700     1.98160     1.11108     0.00000     0.00000     0.00000     0.00000     0.00000     4.23752
    -4.56019     0.08802     1.09387     2.42160     1.13332     0.00000     0.00000     0.00000     0.00000     0.00000     4.73681
    -4.54719     0.11707     1.18497     2.86770     1.22037     0.00000     0.00000     0.00000     0.00000     0.00000     5.39011
    -4.53519     0.14890     1.30417     3.22010     1.32926     0.00000     0.00000     0.00000     0.00000     0.00000     6.00243
    -4.52219     0.17378     1.38419     3.36960     1.39686     0.00000     0.00000     0.00000     0.00000     0.00000     6.32443
    -4.51019     0.18243     1.36686     3.24490     1.36877     0.00000     0.00000     0.00000     0.00000     0.00000     6.16296
    -4.49719     0.17076     1.23100     2.84870     1.22599     0.00000     0.00000     0.00000     0.00000     0.00000     5.47645
    -4.48519     0.14207     1.00233     2.26600     0.99433     0.00000     0.00000     0.00000     0.00000     0.00000     4.40473
    -4.47219     0.10494     0.73720     1.62980     0.72966     0.00000     0.00000     0.00000     0.00000     0.00000     3.20161
    -4.45919     0.06899     0.49481     1.06591     0.48940     0.00000     0.00000     0.00000     0.00000     0.00000     2.11910
    -4.44719     0.04064     0.31254     0.64765     0.30957     0.00000     0.00000     0.00000     0.00000     0.00000     1.31041
    -4.43419     0.02188     0.19842     0.38541     0.19748     0.00000     0.00000     0.00000     0.00000     0.00000     0.80320
    -4.42219     0.01131     0.13998     0.24604     0.14024     0.00000     0.00000     0.00000     0.00000     0.00000     0.53756
    -4.40919     0.00624     0.11908     0.18292     0.11971     0.00000     0.00000     0.00000     0.00000     0.00000     0.42794
    -4.39719     0.00432     0.12398     0.15813     0.12408     0.00000     0.00000     0.00000     0.00000     0.00000     0.41051
    -4.38419     0.00416     0.15408     0.15097     0.15281     0.00000     0.00000     0.00000     0.00000     0.00000     0.46203
    -4.37219     0.00522     0.21753     0.15626     0.21428     0.00000     0.00000     0.00000     0.00000     0.00000     0.59328
    -4.35919     0.00741     0.32342     0.17794     0.31831     0.00000     0.00000     0.00000     0.00000     0.00000     0.82708
    -4.34719     0.01070     0.47206     0.22351     0.46636     0.00000     0.00000     0.00000     0.00000     0.00000     1.17263
    -4.33419     0.01482     0.64877     0.30160     0.64511     0.00000     0.00000     0.00000     0.00000     0.00000     1.61029
    -4.32219     0.01934     0.82623     0.42231     0.82811     0.00000     0.00000     0.00000     0.00000     0.00000     2.09599
    -4.30919     0.02386     0.97634     0.59708     0.98690     0.00000     0.00000     0.00000     0.00000     0.00000     2.58418
    -4.29719     0.02828     1.08478     0.83297     1.10513     0.00000     0.00000     0.00000     0.00000     0.00000     3.05117
    -4.28419     0.03281     1.15763     1.12168     1.18481     0.00000     0.00000     0.00000     0.00000     0.00000     3.49693
    -4.27219     0.03768     1.21514     1.43103     1.24274     0.00000     0.00000     0.00000     0.00000     0.00000     3.92659
    -4.25919     0.04273     1.27932     1.71064     1.29991     0.00000     0.00000     0.00000     0.00000     0.00000     4.33260
    -4.24719     0.04730     1.36360     1.90910     1.37268     0.00000     0.00000     0.00000     0.00000     0.00000     4.69268
    -4.23419     0.05039     1.46882     2.00010     1.47049     0.00000     0.00000     0.00000     0.00000     0.00000     4.98980
    -4.22219     0.05111     1.58527     1.98700     1.59116     0.00000     0.00000     0.00000     0.00000     0.00000     5.21454
    -4.20919     0.04907     1.69506     1.89638     1.71707     0.00000     0.00000     0.00000     0.00000     0.00000     5.35758
    -4.19719     0.04454     1.77087     1.75485     1.81085     0.00000     0.00000     0.00000     0.00000     0.00000     5.38110
    -4.18419     0.03828     1.78379     1.57663     1.82931     0.00000     0.00000     0.00000     0.00000     0.00000     5.22801
    -4.17219     0.03139     1.71719     1.36702     1.74957     0.00000     0.00000     0.00000     0.00000     0.00000     4.86517
    -4.15919     0.02508     1.58687     1.13540     1.59312     0.00000     0.00000     0.00000     0.00000     0.00000     4.34047
    -4.14719     0.02047     1.44788     0.90610     1.43044     0.00000     0.00000     0.00000     0.00000     0.00000     3.80489
    -4.13419     0.01842     1.37902     0.71233     1.35166     0.00000     0.00000     0.00000     0.00000     0.00000     3.46143
    -4.12219     0.01915     1.44157     0.58160     1.41987     0.00000     0.00000     0.00000     0.00000     0.00000     3.46219
    -4.10919     0.02207     1.63940     0.52001     1.63081     0.00000     0.00000     0.00000     0.00000     0.00000     3.81229
    -4.09719     0.02583     1.90340     0.50804     1.90550     0.00000     0.00000     0.00000     0.00000     0.00000     4.34276
    -4.08419     0.02867     2.11940     0.51125     2.12260     0.00000     0.00000     0.00000     0.00000     0.00000     4.78192
    -4.07219     0.02927     2.18100     0.49825     2.17610     0.00000     0.00000     0.00000     0.00000     0.00000     4.88462
    -4.05919     0.02729     2.04130     0.45570     2.02400     0.00000     0.00000     0.00000     0.00000     0.00000     4.54829
    -4.04719     0.02353     1.72950     0.39345     1.70160     0.00000     0.00000     0.00000     0.00000     0.00000     3.84808
    -4.03419     0.01960     1.32832     0.33856     1.29490     0.00000     0.00000     0.00000     0.00000     0.00000     2.98138
    -4.02219     0.01730     0.93055     0.32374     0.89709     0.00000     0.00000     0.00000     0.00000     0.00000     2.16868
    -4.00919     0.01797     0.60386     0.37407     0.57426     0.00000     0.00000     0.00000     0.00000     0.00000     1.57016
    -3.99719     0.02194     0.37642     0.49503     0.35169     0.00000     0.00000     0.00000     0.00000     0.00000     1.24508
    -3.98419     0.02826     0.24162     0.66422     0.22095     0.00000     0.00000     0.00000     0.00000     0.00000     1.15505
    -3.97219     0.03483     0.17347     0.83329     0.15566     0.00000     0.00000     0.00000     0.00000     0.00000     1.19726
    -3.95919     0.03915     0.14169     0.94384     0.12616     0.00000     0.00000     0.00000     0.00000     0.00000     1.25083
    -3.94719     0.03936     0.12239     0.95255     0.10928     0.00000     0.00000     0.00000     0.00000     0.00000     1.22358
    -3.93419     0.03516     0.10253     0.85301     0.09229     0.00000     0.00000     0.00000     0.00000     0.00000     1.08299
    -3.92219     0.02784     0.07908     0.67654     0.07186     0.00000     0.00000     0.00000     0.00000     0.00000     0.85531
    -3.90919     0.01953     0.05493     0.47495     0.05042     0.00000     0.00000     0.00000     0.00000     0.00000     0.59982
    -3.89719     0.01217     0.03430     0.29513     0.03181     0.00000     0.00000     0.00000     0.00000     0.00000     0.37341
    -3.88419     0.00684     0.01998     0.16238     0.01877     0.00000     0.00000     0.00000     0.00000     0.00000     0.20797
    -3.87219     0.00373     0.01286     0.07932     0.01230     0.00000     0.00000     0.00000     0.00000     0.00000     0.10821
    -3.85919     0.00255     0.01287     0.03492     0.01254     0.00000     0.00000     0.00000     0.00000     0.00000     0.06289
    -3.84719     0.00290     0.02009     0.01492     0.01971     0.00000     0.00000     0.00000     0.00000     0.00000     0.05762
    -3.83419     0.00443     0.03495     0.00814     0.03434     0.00000     0.00000     0.00000     0.00000     0.00000     0.08186
    -3.82219     0.00680     0.05799     0.00805     0.05696     0.00000     0.00000     0.00000     0.00000     0.00000     0.12980
    -3.80919     0.00950     0.08985     0.01207     0.08821     0.00000     0.00000     0.00000     0.00000     0.00000     0.19964
    -3.79719     0.01185     0.13246     0.02086     0.12993     0.00000     0.00000     0.00000     0.00000     0.00000     0.29509
    -3.78419     0.01320     0.19033     0.03848     0.18647     0.00000     0.00000     0.00000     0.00000     0.00000     0.42849
    -3.77219     0.01332     0.27013     0.07341     0.26434     0.00000     0.00000     0.00000     0.00000     0.00000     0.62121
    -3.75919     0.01254     0.37583     0.13898     0.36735     0.00000     0.00000     0.00000     0.00000     0.00000     0.89471
    -3.74719     0.01166     0.50167     0.25153     0.48978     0.00000     0.00000     0.00000     0.00000     0.00000     1.25463
    -3.73419     0.01156     0.62869     0.42403     0.61293     0.00000     0.00000     0.00000     0.00000     0.00000     1.67722
    -3.72219     0.01283     0.73072     0.65567     0.71082     0.00000     0.00000     0.00000     0.00000     0.00000     2.11005
    -3.70919     0.01547     0.78744     0.92199     0.76363     0.00000     0.00000     0.00000     0.00000     0.00000     2.48853
    -3.69719     0.01896     0.79672     1.17425     0.76967     0.00000     0.00000     0.00000     0.00000     0.00000     2.75960
    -3.68419     0.02262     0.77409     1.35500     0.74571     0.00000     0.00000     0.00000     0.00000     0.00000     2.89741
    -3.67219     0.02601     0.74350     1.42630     0.71677     0.00000     0.00000     0.00000     0.00000     0.00000     2.91259
    -3.65919     0.02934     0.72305     1.39377     0.70174     0.00000     0.00000     0.00000     0.00000     0.00000     2.84790
    -3.64719     0.03342     0.72004     1.30710     0.70631     0.00000     0.00000     0.00000     0.00000     0.00000     2.76687
    -3.63419     0.03916     0.73329     1.23604     0.72579     0.00000     0.00000     0.00000     0.00000     0.00000     2.73428
    -3.62219     0.04684     0.75803     1.22987     0.75236     0.00000     0.00000     0.00000     0.00000     0.00000     2.78710
    -3.60919     0.05543     0.78970     1.28876     0.78007     0.00000     0.00000     0.00000     0.00000     0.00000     2.91396
    -3.59719     0.06266     0.82357     1.36452     0.80795     0.00000     0.00000     0.00000     0.00000     0.00000     3.05870
    -3.58419     0.06596     0.85595     1.38999     0.83955     0.00000     0.00000     0.00000     0.00000     0.00000     3.15145
    -3.57219     0.06390     0.88584     1.31799     0.88183     0.00000     0.00000     0.00000     0.00000     0.00000     3.14956
    -3.55919     0.05704     0.91630     1.15165     0.94464     0.00000     0.00000     0.00000     0.00000     0.00000     3.06963
    -3.54719     0.04770     0.95378     0.93886     1.03705     0.00000     0.00000     0.00000     0.00000     0.00000     2.97739
    -3.53419     0.03883     1.00713     0.74592     1.16290     0.00000     0.00000     0.00000     0.00000     0.00000     2.95478
    -3.52219     0.03258     1.08334     0.62200     1.31490     0.00000     0.00000     0.00000     0.00000     0.00000     3.05282
    -3.50919     0.02951     1.18258     0.57865     1.47117     0.00000     0.00000     0.00000     0.00000     0.00000     3.26191
    -3.49719     0.02873     1.29320     0.59163     1.59742     0.00000     0.00000     0.00000     0.00000     0.00000     3.51098
    -3.48419     0.02867     1.39197     0.61998     1.65866     0.00000     0.00000     0.00000     0.00000     0.00000     3.69928
    -3.47219     0.02804     1.45550     0.62991     1.63781     0.00000     0.00000     0.00000     0.00000     0.00000     3.75126
    -3.45919     0.02639     1.47366     0.61014     1.54714     0.00000     0.00000     0.00000     0.00000     0.00000     3.65733
    -3.44619     0.02413     1.45665     0.57157     1.42303     0.00000     0.00000     0.00000     0.00000     0.00000     3.47538
    -3.43419     0.02200     1.42585     0.53367     1.30652     0.00000     0.00000     0.00000     0.00000     0.00000     3.28804
    -3.42119     0.02049     1.39453     0.50784     1.21913     0.00000     0.00000     0.00000     0.00000     0.00000     3.14199
    -3.40919     0.01945     1.35448     0.48965     1.15298     0.00000     0.00000     0.00000     0.00000     0.00000     3.01656
    -3.39619     0.01835     1.28047     0.46382     1.07861     0.00000     0.00000     0.00000     0.00000     0.00000     2.84124
    -3.38419     0.01669     1.15179     0.41677     0.96956     0.00000     0.00000     0.00000     0.00000     0.00000     2.55481
    -3.37119     0.01446     0.97110     0.34657     0.82117     0.00000     0.00000     0.00000     0.00000     0.00000     2.15330
    -3.35919     0.01216     0.76894     0.26391     0.65686     0.00000     0.00000     0.00000     0.00000     0.00000     1.70187
    -3.34619     0.01047     0.58994     0.18523     0.51275     0.00000     0.00000     0.00000     0.00000     0.00000     1.29839
    -3.33419     0.00991     0.46881     0.12399     0.41867     0.00000     0.00000     0.00000     0.00000     0.00000     1.02138
    -3.32119     0.01051     0.41762     0.08629     0.38499     0.00000     0.00000     0.00000     0.00000     0.00000     0.89941
    -3.30919     0.01192     0.42630     0.07190     0.40289     0.00000     0.00000     0.00000     0.00000     0.00000     0.91301
    -3.29619     0.01383     0.47440     0.07895     0.45433     0.00000     0.00000     0.00000     0.00000     0.00000     1.02151
    -3.28419     0.01628     0.54281     0.10853     0.52242     0.00000     0.00000     0.00000     0.00000     0.00000     1.19005
    -3.27119     0.01984     0.61758     0.16659     0.59462     0.00000     0.00000     0.00000     0.00000     0.00000     1.39863
    -3.25919     0.02530     0.68744     0.26162     0.66069     0.00000     0.00000     0.00000     0.00000     0.00000     1.63506
    -3.24619     0.03306     0.74184     0.39797     0.71078     0.00000     0.00000     0.00000     0.00000     0.00000     1.88365
    -3.23419     0.04249     0.77561     0.56679     0.74048     0.00000     0.00000     0.00000     0.00000     0.00000     2.12537
    -3.22119     0.05169     0.79526     0.74056     0.75730     0.00000     0.00000     0.00000     0.00000     0.00000     2.34481
    -3.20919     0.05806     0.81853     0.87720     0.77944     0.00000     0.00000     0.00000     0.00000     0.00000     2.53323
    -3.19619     0.05932     0.86239     0.93574     0.82461     0.00000     0.00000     0.00000     0.00000     0.00000     2.68206
    -3.18419     0.05470     0.92617     0.89628     0.89201     0.00000     0.00000     0.00000     0.00000     0.00000     2.76916
    -3.17119     0.04533     0.98395     0.77053     0.95502     0.00000     0.00000     0.00000     0.00000     0.00000     2.75483
    -3.15919     0.03372     0.99536     0.59562     0.97278     0.00000     0.00000     0.00000     0.00000     0.00000     2.59748
    -3.14619     0.02253     0.93014     0.41549     0.91376     0.00000     0.00000     0.00000     0.00000     0.00000     2.28193
    -3.13419     0.01357     0.78746     0.26314     0.77643     0.00000     0.00000     0.00000     0.00000     0.00000     1.84060
    -3.12119     0.00743     0.59810     0.15301     0.59144     0.00000     0.00000     0.00000     0.00000     0.00000     1.34998
    -3.10919     0.00383     0.40679     0.08465     0.40350     0.00000     0.00000     0.00000     0.00000     0.00000     0.89876
    -3.09619     0.00214     0.25151     0.05103     0.25109     0.00000     0.00000     0.00000     0.00000     0.00000     0.55577
    -3.08419     0.00185     0.15063     0.04622     0.15318     0.00000     0.00000     0.00000     0.00000     0.00000     0.35188
    -3.07119     0.00278     0.10399     0.06917     0.11020     0.00000     0.00000     0.00000     0.00000     0.00000     0.28614
    -3.05919     0.00501     0.10067     0.12381     0.11143     0.00000     0.00000     0.00000     0.00000     0.00000     0.34091
    -3.04619     0.00874     0.12606     0.21575     0.14184     0.00000     0.00000     0.00000     0.00000     0.00000     0.49240
    -3.03419     0.01403     0.16577     0.34580     0.18606     0.00000     0.00000     0.00000     0.00000     0.00000     0.71165
    -3.02119     0.02047     0.20780     0.50310     0.23084     0.00000     0.00000     0.00000     0.00000     0.00000     0.96222
    -3.00919     0.02711     0.24496     0.66139     0.26854     0.00000     0.00000     0.00000     0.00000     0.00000     1.20200
    -2.99619     0.03264     0.27763     0.78407     0.30017     0.00000     0.00000     0.00000     0.00000     0.00000     1.39450
    -2.98419     0.03593     0.31407     0.83852     0.33546     0.00000     0.00000     0.00000     0.00000     0.00000     1.52397
    -2.97119     0.03663     0.36588     0.81292     0.38770     0.00000     0.00000     0.00000     0.00000     0.00000     1.60313
    -2.95919     0.03538     0.43988     0.72467     0.46431     0.00000     0.00000     0.00000     0.00000     0.00000     1.66424
    -2.94619     0.03345     0.53022     0.61243     0.55895     0.00000     0.00000     0.00000     0.00000     0.00000     1.73505
    -2.93419     0.03197     0.61696     0.51696     0.65132     0.00000     0.00000     0.00000     0.00000     0.00000     1.81721
    -2.92119     0.03136     0.67446     0.46207     0.71672     0.00000     0.00000     0.00000     0.00000     0.00000     1.88460
    -2.90919     0.03124     0.68492     0.44670     0.74071     0.00000     0.00000     0.00000     0.00000     0.00000     1.90357
    -2.89619     0.03080     0.64852     0.45103     0.72819     0.00000     0.00000     0.00000     0.00000     0.00000     1.85854
    -2.88419     0.02929     0.58313     0.45004     0.69899     0.00000     0.00000     0.00000     0.00000     0.00000     1.76145
    -2.87119     0.02643     0.51227     0.42671     0.67379     0.00000     0.00000     0.00000     0.00000     0.00000     1.63920
    -2.85919     0.02246     0.45250     0.37785     0.65936     0.00000     0.00000     0.00000     0.00000     0.00000     1.51217
    -2.84619     0.01800     0.40721     0.31180     0.64521     0.00000     0.00000     0.00000     0.00000     0.00000     1.38222
    -2.83419     0.01369     0.37137     0.24134     0.61354     0.00000     0.00000     0.00000     0.00000     0.00000     1.23994
    -2.82119     0.00999     0.34089     0.17726     0.55411     0.00000     0.00000     0.00000     0.00000     0.00000     1.08226
    -2.80919     0.00713     0.32126     0.12570     0.47454     0.00000     0.00000     0.00000     0.00000     0.00000     0.92863
    -2.79619     0.00517     0.32842     0.08864     0.39719     0.00000     0.00000     0.00000     0.00000     0.00000     0.81942
    -2.78419     0.00405     0.38208     0.06556     0.34833     0.00000     0.00000     0.00000     0.00000     0.00000     0.80002
    -2.77119     0.00368     0.49304     0.05459     0.34515     0.00000     0.00000     0.00000     0.00000     0.00000     0.89644
    -2.75919     0.00387     0.65060     0.05277     0.38771     0.00000     0.00000     0.00000     0.00000     0.00000     1.09495
    -2.74619     0.00438     0.81915     0.05624     0.45992     0.00000     0.00000     0.00000     0.00000     0.00000     1.33969
    -2.73419     0.00494     0.95030     0.06091     0.53992     0.00000     0.00000     0.00000     0.00000     0.00000     1.55606
    -2.72119     0.00536     1.00692     0.06389     0.61407     0.00000     0.00000     0.00000     0.00000     0.00000     1.69024
    -2.70919     0.00564     0.98633     0.06455     0.68648     0.00000     0.00000     0.00000     0.00000     0.00000     1.74299
    -2.69619     0.00594     0.92527     0.06453     0.77453     0.00000     0.00000     0.00000     0.00000     0.00000     1.77026
    -2.68419     0.00648     0.87916     0.06637     0.89387     0.00000     0.00000     0.00000     0.00000     0.00000     1.84588
    -2.67119     0.00739     0.89452     0.07177     1.04232     0.00000     0.00000     0.00000     0.00000     0.00000     2.01601
    -2.65919     0.00860     0.98594     0.08056     1.19785     0.00000     0.00000     0.00000     0.00000     0.00000     2.27295
    -2.64619     0.00991     1.13267     0.09080     1.32804     0.00000     0.00000     0.00000     0.00000     0.00000     2.56143
    -2.63419     0.01103     1.28943     0.09985     1.40692     0.00000     0.00000     0.00000     0.00000     0.00000     2.80722
    -2.62119     0.01169     1.40608     0.10552     1.42356     0.00000     0.00000     0.00000     0.00000     0.00000     2.94685
    -2.60919     0.01172     1.45062     0.10717     1.38580     0.00000     0.00000     0.00000     0.00000     0.00000     2.95532
    -2.59619     0.01112     1.42343     0.10644     1.31796     0.00000     0.00000     0.00000     0.00000     0.00000     2.85895
    -2.58419     0.01010     1.35601     0.10731     1.25572     0.00000     0.00000     0.00000     0.00000     0.00000     2.72915
    -2.57119     0.00910     1.29365     0.11468     1.23070     0.00000     0.00000     0.00000     0.00000     0.00000     2.64813
    -2.55919     0.00857     1.26346     0.13188     1.25114     0.00000     0.00000     0.00000     0.00000     0.00000     2.65506
    -2.54619     0.00880     1.25658     0.15807     1.29185     0.00000     0.00000     0.00000     0.00000     0.00000     2.71530
    -2.53419     0.00973     1.23385     0.18730     1.30334     0.00000     0.00000     0.00000     0.00000     0.00000     2.73422
    -2.52119     0.01101     1.15623     0.21017     1.24239     0.00000     0.00000     0.00000     0.00000     0.00000     2.61980
    -2.50919     0.01214     1.01329     0.21805     1.10011     0.00000     0.00000     0.00000     0.00000     0.00000     2.34359
    -2.49619     0.01277     0.83316     0.20699     0.90898     0.00000     0.00000     0.00000     0.00000     0.00000     1.96190
    -2.48419     0.01284     0.66145     0.17957     0.72073     0.00000     0.00000     0.00000     0.00000     0.00000     1.57459
    -2.47119     0.01249     0.53470     0.14331     0.57600     0.00000     0.00000     0.00000     0.00000     0.00000     1.26650
    -2.45819     0.01188     0.45973     0.10665     0.48422     0.00000     0.00000     0.00000     0.00000     0.00000     1.06248
    -2.44619     0.01101     0.41739     0.07553     0.42741     0.00000     0.00000     0.00000     0.00000     0.00000     0.93133
    -2.43319     0.00978     0.37973     0.05194     0.37842     0.00000     0.00000     0.00000     0.00000     0.00000     0.81986
    -2.42119     0.00814     0.32888     0.03511     0.32001     0.00000     0.00000     0.00000     0.00000     0.00000     0.69215
    -2.40819     0.00625     0.26522     0.02338     0.25275     0.00000     0.00000     0.00000     0.00000     0.00000     0.54760
    -2.39619     0.00441     0.20436     0.01551     0.19140     0.00000     0.00000     0.00000     0.00000     0.00000     0.41568
    -2.38319     0.00295     0.16761     0.01106     0.15541     0.00000     0.00000     0.00000     0.00000     0.00000     0.33702
    -2.37119     0.00208     0.17274     0.00993     0.16054     0.00000     0.00000     0.00000     0.00000     0.00000     0.34528
    -2.35819     0.00182     0.22742     0.01198     0.21303     0.00000     0.00000     0.00000     0.00000     0.00000     0.45425
    -2.34619     0.00207     0.32463     0.01654     0.30563     0.00000     0.00000     0.00000     0.00000     0.00000     0.64887
    -2.33319     0.00258     0.44111     0.02225     0.41613     0.00000     0.00000     0.00000     0.00000     0.00000     0.88207
    -2.32119     0.00309     0.54155     0.02724     0.51129     0.00000     0.00000     0.00000     0.00000     0.00000     1.08317
    -2.30819     0.00335     0.59122     0.02971     0.55833     0.00000     0.00000     0.00000     0.00000     0.00000     1.18261
    -2.29619     0.00323     0.57127     0.02871     0.53954     0.00000     0.00000     0.00000     0.00000     0.00000     1.14274
    -2.28319     0.00276     0.48805     0.02452     0.46093     0.00000     0.00000     0.00000     0.00000     0.00000     0.97627
    -2.27119     0.00210     0.36862     0.01852     0.34816     0.00000     0.00000     0.00000     0.00000     0.00000     0.73740
    -2.25819     0.00143     0.24665     0.01239     0.23299     0.00000     0.00000     0.00000     0.00000     0.00000     0.49345
    -2.24619     0.00094     0.14770     0.00742     0.13965     0.00000     0.00000     0.00000     0.00000     0.00000     0.29570
    -2.23319     0.00074     0.08313     0.00416     0.07890     0.00000     0.00000     0.00000     0.00000     0.00000     0.16694
    -2.22119     0.00093     0.05277     0.00263     0.05070     0.00000     0.00000     0.00000     0.00000     0.00000     0.10702
    -2.20819     0.00157     0.05182     0.00257     0.05053     0.00000     0.00000     0.00000     0.00000     0.00000     0.10649
    -2.19619     0.00272     0.07615     0.00380     0.07431     0.00000     0.00000     0.00000     0.00000     0.00000     0.15698
    -2.18319     0.00431     0.12478     0.00638     0.12041     0.00000     0.00000     0.00000     0.00000     0.00000     0.25588
    -2.17119     0.00617     0.20154     0.01069     0.19110     0.00000     0.00000     0.00000     0.00000     0.00000     0.40949
    -2.15819     0.00796     0.31738     0.01766     0.29547     0.00000     0.00000     0.00000     0.00000     0.00000     0.63847
    -2.14619     0.00943     0.49181     0.02884     0.45186     0.00000     0.00000     0.00000     0.00000     0.00000     0.98195
    -2.13319     0.01049     0.74628     0.04591     0.68375     0.00000     0.00000     0.00000     0.00000     0.00000     1.48643
    -2.12119     0.01127     1.08579     0.06943     1.00342     0.00000     0.00000     0.00000     0.00000     0.00000     2.16991
    -2.10819     0.01194     1.47726     0.09728     1.38837     0.00000     0.00000     0.00000     0.00000     0.00000     2.97486
    -2.09619     0.01247     1.84374     0.12420     1.76994     0.00000     0.00000     0.00000     0.00000     0.00000     3.75034
    -2.08319     0.01258     2.08846     0.14333     2.05220     0.00000     0.00000     0.00000     0.00000     0.00000     4.29657
    -2.07119     0.01196     2.14622     0.14975     2.15796     0.00000     0.00000     0.00000     0.00000     0.00000     4.46589
    -2.05819     0.01051     2.02186     0.14326     2.07474     0.00000     0.00000     0.00000     0.00000     0.00000     4.25037
    -2.04619     0.00847     1.78740     0.12851     1.86020     0.00000     0.00000     0.00000     0.00000     0.00000     3.78458
    -2.03319     0.00630     1.53622     0.11184     1.60500     0.00000     0.00000     0.00000     0.00000     0.00000     3.25935
    -2.02119     0.00443     1.32931     0.09760     1.37761     0.00000     0.00000     0.00000     0.00000     0.00000     2.80894
    -2.00819     0.00307     1.17158     0.08639     1.19644     0.00000     0.00000     0.00000     0.00000     0.00000     2.45748
    -1.99619     0.00224     1.03449     0.07638     1.04470     0.00000     0.00000     0.00000     0.00000     0.00000     2.15782
    -1.98319     0.00186     0.89404     0.06600     0.90504     0.00000     0.00000     0.00000     0.00000     0.00000     1.86694
    -1.97119     0.00186     0.75577     0.05574     0.78693     0.00000     0.00000     0.00000     0.00000     0.00000     1.60029
    -1.95819     0.00228     0.65186     0.04791     0.72264     0.00000     0.00000     0.00000     0.00000     0.00000     1.42468
    -1.94619     0.00317     0.61761     0.04493     0.74326     0.00000     0.00000     0.00000     0.00000     0.00000     1.40896
    -1.93319     0.00453     0.66836     0.04769     0.85294     0.00000     0.00000     0.00000     0.00000     0.00000     1.57351
    -1.92119     0.00627     0.79098     0.05486     1.01939     0.00000     0.00000     0.00000     0.00000     0.00000     1.87149
    -1.90819     0.00820     0.94996     0.06354     1.18559     0.00000     0.00000     0.00000     0.00000     0.00000     2.20729
    -1.89619     0.01010     1.10162     0.07055     1.29435     0.00000     0.00000     0.00000     0.00000     0.00000     2.47662
    -1.88319     0.01175     1.20664     0.07357     1.31079     0.00000     0.00000     0.00000     0.00000     0.00000     2.60275
    -1.87119     0.01294     1.23842     0.07170     1.23211     0.00000     0.00000     0.00000     0.00000     0.00000     2.55516
    -1.85819     0.01345     1.18485     0.06528     1.07940     0.00000     0.00000     0.00000     0.00000     0.00000     2.34298
    -1.84619     0.01310     1.05188     0.05550     0.88437     0.00000     0.00000     0.00000     0.00000     0.00000     2.00485
    -1.83319     0.01183     0.86112     0.04393     0.67846     0.00000     0.00000     0.00000     0.00000     0.00000     1.59534
    -1.82119     0.00980     0.64663     0.03222     0.48556     0.00000     0.00000     0.00000     0.00000     0.00000     1.17421
    -1.80819     0.00738     0.44289     0.02176     0.32243     0.00000     0.00000     0.00000     0.00000     0.00000     0.79446
    -1.79619     0.00501     0.27546     0.01345     0.19725     0.00000     0.00000     0.00000     0.00000     0.00000     0.49117
    -1.78319     0.00306     0.15503     0.00757     0.11039     0.00000     0.00000     0.00000     0.00000     0.00000     0.27605
    -1.77119     0.00167     0.07872     0.00386     0.05615     0.00000     0.00000     0.00000     0.00000     0.00000     0.14040
    -1.75819     0.00081     0.03601     0.00178     0.02586     0.00000     0.00000     0.00000     0.00000     0.00000     0.06447
    -1.74619     0.00035     0.01499     0.00075     0.01089     0.00000     0.00000     0.00000     0.00000     0.00000     0.02698
    -1.73319     0.00014     0.00635     0.00033     0.00477     0.00000     0.00000     0.00000     0.00000     0.00000     0.01159
    -1.72119     0.00006     0.00501     0.00030     0.00415     0.00000     0.00000     0.00000     0.00000     0.00000     0.00951
    -1.70819     0.00004     0.01046     0.00066     0.00921     0.00000     0.00000     0.00000     0.00000     0.00000     0.02037
    -1.69619     0.00009     0.02718     0.00175     0.02439     0.00000     0.00000     0.00000     0.00000     0.00000     0.05341
    -1.68319     0.00020     0.06510     0.00421     0.05913     0.00000     0.00000     0.00000     0.00000     0.00000     0.12864
    -1.67119     0.00043     0.13836     0.00899     0.12709     0.00000     0.00000     0.00000     0.00000     0.00000     0.27488
    -1.65819     0.00082     0.25993     0.01698     0.24147     0.00000     0.00000     0.00000     0.00000     0.00000     0.51920
    -1.64619     0.00137     0.43151     0.02834     0.40542     0.00000     0.00000     0.00000     0.00000     0.00000     0.86665
    -1.63319     0.00202     0.63298     0.04181     0.60150     0.00000     0.00000     0.00000     0.00000     0.00000     1.27831
    -1.62119     0.00263     0.82072     0.05450     0.78870     0.00000     0.00000     0.00000     0.00000     0.00000     1.66655
    -1.60819     0.00304     0.94030     0.06278     0.91381     0.00000     0.00000     0.00000     0.00000     0.00000     1.91992
    -1.59619     0.00311     0.95269     0.06395     0.93643     0.00000     0.00000     0.00000     0.00000     0.00000     1.95618
    -1.58319     0.00285     0.85475     0.05764     0.84982     0.00000     0.00000     0.00000     0.00000     0.00000     1.76507
    -1.57119     0.00242     0.68259     0.04616     0.68648     0.00000     0.00000     0.00000     0.00000     0.00000     1.41765
    -1.55819     0.00210     0.49362     0.03323     0.50205     0.00000     0.00000     0.00000     0.00000     0.00000     1.03099
    -1.54619     0.00218     0.34086     0.02233     0.35014     0.00000     0.00000     0.00000     0.00000     0.00000     0.71551
    -1.53319     0.00294     0.25536     0.01549     0.26355     0.00000     0.00000     0.00000     0.00000     0.00000     0.53735
    -1.52119     0.00451     0.24213     0.01301     0.24888     0.00000     0.00000     0.00000     0.00000     0.00000     0.50853
    -1.50819     0.00677     0.28521     0.01390     0.29089     0.00000     0.00000     0.00000     0.00000     0.00000     0.59677
    -1.49619     0.00930     0.35564     0.01650     0.36037     0.00000     0.00000     0.00000     0.00000     0.00000     0.74181
    -1.48319     0.01145     0.41988     0.01905     0.42337     0.00000     0.00000     0.00000     0.00000     0.00000     0.87375
    -1.47119     0.01253     0.44965     0.02015     0.45136     0.00000     0.00000     0.00000     0.00000     0.00000     0.93369
    -1.45819     0.01217     0.43137     0.01916     0.43111     0.00000     0.00000     0.00000     0.00000     0.00000     0.89381
    -1.44519     0.01048     0.37126     0.01637     0.36939     0.00000     0.00000     0.00000     0.00000     0.00000     0.76750
    -1.43319     0.00800     0.29202     0.01280     0.28947     0.00000     0.00000     0.00000     0.00000     0.00000     0.60230
    -1.42019     0.00544     0.22351     0.00977     0.22132     0.00000     0.00000     0.00000     0.00000     0.00000     0.46003
    -1.40819     0.00334     0.19204     0.00842     0.19110     0.00000     0.00000     0.00000     0.00000     0.00000     0.39490
    -1.39519     0.00194     0.21270     0.00941     0.21370     0.00000     0.00000     0.00000     0.00000     0.00000     0.43775
    -1.38319     0.00120     0.28529     0.01271     0.28881     0.00000     0.00000     0.00000     0.00000     0.00000     0.58801
    -1.37019     0.00094     0.39259     0.01759     0.39892     0.00000     0.00000     0.00000     0.00000     0.00000     0.81005
    -1.35819     0.00095     0.50320     0.02264     0.51225     0.00000     0.00000     0.00000     0.00000     0.00000     1.03903
    -1.34519     0.00107     0.58111     0.02625     0.59173     0.00000     0.00000     0.00000     0.00000     0.00000     1.20016
    -1.33319     0.00122     0.60010     0.02721     0.61056     0.00000     0.00000     0.00000     0.00000     0.00000     1.23910
    -1.32019     0.00142     0.55631     0.02530     0.56427     0.00000     0.00000     0.00000     0.00000     0.00000     1.14729
    -1.30819     0.00173     0.46849     0.02128     0.47230     0.00000     0.00000     0.00000     0.00000     0.00000     0.96380
    -1.29519     0.00222     0.36846     0.01660     0.36807     0.00000     0.00000     0.00000     0.00000     0.00000     0.75534
    -1.28319     0.00290     0.28690     0.01268     0.28429     0.00000     0.00000     0.00000     0.00000     0.00000     0.58677
    -1.27019     0.00370     0.24567     0.01068     0.24492     0.00000     0.00000     0.00000     0.00000     0.00000     0.50497
    -1.25819     0.00448     0.25901     0.01146     0.26537     0.00000     0.00000     0.00000     0.00000     0.00000     0.54031
    -1.24519     0.00514     0.33784     0.01572     0.35647     0.00000     0.00000     0.00000     0.00000     0.00000     0.71517
    -1.23319     0.00570     0.48956     0.02388     0.52338     0.00000     0.00000     0.00000     0.00000     0.00000     1.04252
    -1.22019     0.00622     0.70847     0.03552     0.75613     0.00000     0.00000     0.00000     0.00000     0.00000     1.50635
    -1.20819     0.00677     0.96402     0.04890     1.01798     0.00000     0.00000     0.00000     0.00000     0.00000     2.03767
    -1.19519     0.00723     1.19774     0.06086     1.24645     0.00000     0.00000     0.00000     0.00000     0.00000     2.51229
    -1.18319     0.00739     1.34085     0.06789     1.37229     0.00000     0.00000     0.00000     0.00000     0.00000     2.78842
    -1.17019     0.00703     1.34333     0.06760     1.35139     0.00000     0.00000     0.00000     0.00000     0.00000     2.76936
    -1.15819     0.00611     1.20029     0.05996     1.18704     0.00000     0.00000     0.00000     0.00000     0.00000     2.45340
    -1.14519     0.00478     0.95536     0.04735     0.92878     0.00000     0.00000     0.00000     0.00000     0.00000     1.93627
    -1.13319     0.00336     0.67650     0.03326     0.64697     0.00000     0.00000     0.00000     0.00000     0.00000     1.36009
    -1.12019     0.00213     0.42657     0.02081     0.40166     0.00000     0.00000     0.00000     0.00000     0.00000     0.85117
    -1.10819     0.00127     0.24115     0.01167     0.22407     0.00000     0.00000     0.00000     0.00000     0.00000     0.47816
    -1.09519     0.00086     0.12695     0.00606     0.11721     0.00000     0.00000     0.00000     0.00000     0.00000     0.25108
    -1.08319     0.00091     0.07300     0.00339     0.06854     0.00000     0.00000     0.00000     0.00000     0.00000     0.14584
    -1.07019     0.00147     0.06406     0.00283     0.06270     0.00000     0.00000     0.00000     0.00000     0.00000     0.13105
    -1.05819     0.00254     0.08754     0.00375     0.08750     0.00000     0.00000     0.00000     0.00000     0.00000     0.18132
    -1.04519     0.00407     0.13317     0.00563     0.13301     0.00000     0.00000     0.00000     0.00000     0.00000     0.27588
    -1.03319     0.00583     0.18927     0.00795     0.18768     0.00000     0.00000     0.00000     0.00000     0.00000     0.39073
    -1.02019     0.00743     0.24108     0.01006     0.23702     0.00000     0.00000     0.00000     0.00000     0.00000     0.49559
    -1.00819     0.00845     0.27390     0.01133     0.26700     0.00000     0.00000     0.00000     0.00000     0.00000     0.56068
    -0.99519     0.00870     0.27954     0.01140     0.27036     0.00000     0.00000     0.00000     0.00000     0.00000     0.56999
    -0.98319     0.00829     0.26056     0.01036     0.25049     0.00000     0.00000     0.00000     0.00000     0.00000     0.52970
    -0.97019     0.00759     0.22877     0.00872     0.21932     0.00000     0.00000     0.00000     0.00000     0.00000     0.46440
    -0.95819     0.00699     0.19758     0.00705     0.18994     0.00000     0.00000     0.00000     0.00000     0.00000     0.40156
    -0.94519     0.00665     0.17451     0.00574     0.16903     0.00000     0.00000     0.00000     0.00000     0.00000     0.35593
    -0.93319     0.00643     0.15841     0.00482     0.15489     0.00000     0.00000     0.00000     0.00000     0.00000     0.32456
    -0.92019     0.00605     0.14293     0.00411     0.14084     0.00000     0.00000     0.00000     0.00000     0.00000     0.29392
    -0.90819     0.00531     0.12259     0.00341     0.12136     0.00000     0.00000     0.00000     0.00000     0.00000     0.25267
    -0.89519     0.00423     0.09657     0.00264     0.09588     0.00000     0.00000     0.00000     0.00000     0.00000     0.19932
    -0.88319     0.00302     0.06850     0.00186     0.06811     0.00000     0.00000     0.00000     0.00000     0.00000     0.14149
    -0.87019     0.00191     0.04335     0.00117     0.04313     0.00000     0.00000     0.00000     0.00000     0.00000     0.08957
    -0.85819     0.00107     0.02446     0.00066     0.02434     0.00000     0.00000     0.00000     0.00000     0.00000     0.05054
    -0.84519     0.00054     0.01271     0.00036     0.01264     0.00000     0.00000     0.00000     0.00000     0.00000     0.02624
    -0.83319     0.00025     0.00755     0.00025     0.00747     0.00000     0.00000     0.00000     0.00000     0.00000     0.01552
    -0.82019     0.00015     0.00899     0.00038     0.00885     0.00000     0.00000     0.00000     0.00000     0.00000     0.01837
    -0.80819     0.00018     0.01960     0.00090     0.01927     0.00000     0.00000     0.00000     0.00000     0.00000     0.03996
    -0.79519     0.00037     0.04568     0.00213     0.04504     0.00000     0.00000     0.00000     0.00000     0.00000     0.09322
    -0.78319     0.00078     0.09671     0.00452     0.09565     0.00000     0.00000     0.00000     0.00000     0.00000     0.19766
    -0.77019     0.00146     0.18161     0.00850     0.18016     0.00000     0.00000     0.00000     0.00000     0.00000     0.37173
    -0.75819     0.00243     0.30146     0.01414     0.29997     0.00000     0.00000     0.00000     0.00000     0.00000     0.61799
    -0.74519     0.00356     0.44223     0.02077     0.44146     0.00000     0.00000     0.00000     0.00000     0.00000     0.90803
    -0.73319     0.00463     0.57328     0.02697     0.57400     0.00000     0.00000     0.00000     0.00000     0.00000     1.17888
    -0.72019     0.00531     0.65668     0.03093     0.65962     0.00000     0.00000     0.00000     0.00000     0.00000     1.35254
    -0.70819     0.00538     0.66471     0.03136     0.66977     0.00000     0.00000     0.00000     0.00000     0.00000     1.37122
    -0.69519     0.00482     0.59462     0.02809     0.60095     0.00000     0.00000     0.00000     0.00000     0.00000     1.22849
    -0.68319     0.00382     0.47003     0.02224     0.47648     0.00000     0.00000     0.00000     0.00000     0.00000     0.97257
    -0.67019     0.00267     0.32836     0.01556     0.33385     0.00000     0.00000     0.00000     0.00000     0.00000     0.68044
    -0.65819     0.00165     0.20277     0.00962     0.20679     0.00000     0.00000     0.00000     0.00000     0.00000     0.42083
    -0.64519     0.00091     0.11083     0.00527     0.11333     0.00000     0.00000     0.00000     0.00000     0.00000     0.23034
    -0.63319     0.00045     0.05396     0.00256     0.05526     0.00000     0.00000     0.00000     0.00000     0.00000     0.11224
    -0.62019     0.00023     0.02423     0.00114     0.02473     0.00000     0.00000     0.00000     0.00000     0.00000     0.05032
    -0.60819     0.00017     0.01198     0.00053     0.01203     0.00000     0.00000     0.00000     0.00000     0.00000     0.02471
    -0.59519     0.00028     0.01051     0.00038     0.01031     0.00000     0.00000     0.00000     0.00000     0.00000     0.02147
    -0.58319     0.00058     0.01727     0.00052     0.01697     0.00000     0.00000     0.00000     0.00000     0.00000     0.03535
    -0.57019     0.00118     0.03297     0.00094     0.03267     0.00000     0.00000     0.00000     0.00000     0.00000     0.06776
    -0.55819     0.00217     0.05934     0.00165     0.05910     0.00000     0.00000     0.00000     0.00000     0.00000     0.12225
    -0.54519     0.00354     0.09618     0.00264     0.09605     0.00000     0.00000     0.00000     0.00000     0.00000     0.19841
    -0.53319     0.00513     0.13879     0.00379     0.13879     0.00000     0.00000     0.00000     0.00000     0.00000     0.28650
    -0.52019     0.00657     0.17762     0.00484     0.17774     0.00000     0.00000     0.00000     0.00000     0.00000     0.36677
    -0.50819     0.00744     0.20147     0.00549     0.20163     0.00000     0.00000     0.00000     0.00000     0.00000     0.41602
    -0.49519     0.00746     0.20288     0.00553     0.20304     0.00000     0.00000     0.00000     0.00000     0.00000     0.41891
    -0.48319     0.00660     0.18292     0.00500     0.18296     0.00000     0.00000     0.00000     0.00000     0.00000     0.37748
    -0.47019     0.00517     0.15153     0.00418     0.15136     0.00000     0.00000     0.00000     0.00000     0.00000     0.31223
    -0.45719     0.00358     0.12353     0.00349     0.12295     0.00000     0.00000     0.00000     0.00000     0.00000     0.25356
    -0.44519     0.00221     0.11260     0.00331     0.11141     0.00000     0.00000     0.00000     0.00000     0.00000     0.22953
    -0.43219     0.00124     0.12655     0.00387     0.12455     0.00000     0.00000     0.00000     0.00000     0.00000     0.25620
    -0.42019     0.00065     0.16526     0.00516     0.16243     0.00000     0.00000     0.00000     0.00000     0.00000     0.33350
    -0.40719     0.00037     0.22162     0.00696     0.21818     0.00000     0.00000     0.00000     0.00000     0.00000     0.44713
    -0.39519     0.00025     0.28446     0.00894     0.28106     0.00000     0.00000     0.00000     0.00000     0.00000     0.57471
    -0.38219     0.00022     0.34230     0.01073     0.33970     0.00000     0.00000     0.00000     0.00000     0.00000     0.69296
    -0.37019     0.00022     0.38599     0.01208     0.38486     0.00000     0.00000     0.00000     0.00000     0.00000     0.78315
    -0.35719     0.00023     0.40903     0.01277     0.40963     0.00000     0.00000     0.00000     0.00000     0.00000     0.83166
    -0.34519     0.00023     0.40719     0.01270     0.40916     0.00000     0.00000     0.00000     0.00000     0.00000     0.82928
    -0.33219     0.00022     0.37870     0.01180     0.38132     0.00000     0.00000     0.00000     0.00000     0.00000     0.77204
    -0.32019     0.00020     0.32630     0.01017     0.32875     0.00000     0.00000     0.00000     0.00000     0.00000     0.66542
    -0.30719     0.00018     0.25814     0.00806     0.25992     0.00000     0.00000     0.00000     0.00000     0.00000     0.52630
    -0.29519     0.00014     0.18614     0.00583     0.18715     0.00000     0.00000     0.00000     0.00000     0.00000     0.37926
    -0.28219     0.00010     0.12174     0.00383     0.12215     0.00000     0.00000     0.00000     0.00000     0.00000     0.24782
    -0.27019     0.00007     0.07200     0.00228     0.07210     0.00000     0.00000     0.00000     0.00000     0.00000     0.14644
    -0.25719     0.00004     0.03847     0.00123     0.03846     0.00000     0.00000     0.00000     0.00000     0.00000     0.07820
    -0.24519     0.00002     0.01856     0.00060     0.01855     0.00000     0.00000     0.00000     0.00000     0.00000     0.03773
    -0.23219     0.00001     0.00810     0.00026     0.00810     0.00000     0.00000     0.00000     0.00000     0.00000     0.01647
    -0.22019     0.00001     0.00319     0.00011     0.00320     0.00000     0.00000     0.00000     0.00000     0.00000     0.00650
    -0.20719     0.00000     0.00114     0.00004     0.00114     0.00000     0.00000     0.00000     0.00000     0.00000     0.00232
    -0.19519     0.00000     0.00037     0.00001     0.00037     0.00000     0.00000     0.00000     0.00000     0.00000     0.00075
    -0.18219     0.00000     0.00011     0.00000     0.00011     0.00000     0.00000     0.00000     0.00000     0.00000     0.00022
    -0.17019     0.00000     0.00003     0.00000     0.00003     0.00000     0.00000     0.00000     0.00000     0.00000     0.00006
    -0.15719     0.00000     0.00001     0.00000     0.00001     0.00000     0.00000     0.00000     0.00000     0.00000     0.00001
    -0.14519     0.00000     0.00000     0.00000     0.00000     0.00000     0.00000     0.00000     0.00000     0.00000     0.00000
    -0.13219     0.00000     0.00000     0.00000     0.00000     0.00000     0.00000     0.00000     0.00000     0.00000     0.00000
    -0.12019     0.00000     0.00000     0.00000     0.00000     0.00000     0.00000     0.00000     0.00000     0.00000     0.00000
    -0.10719     0.00000     0.00000     0.00000     0.00000     0.00000     0.00000     0.00000     0.00000     0.00000     0.00001
    -0.09519     0.00000     0.00002     0.00000     0.00002     0.00000     0.00000     0.00000     0.00000     0.00000     0.00004
    -0.08219     0.00000     0.00009     0.00000     0.00009     0.00000     0.00000     0.00000     0.00000     0.00000     0.00018
    -0.07019     0.00001     0.00034     0.00001     0.00034     0.00000     0.00000     0.00000     0.00000     0.00000     0.00071
    -0.05719     0.00003     0.00119     0.00003     0.00119     0.00000     0.00000     0.00000     0.00000     0.00000     0.00245
    -0.04519     0.00010     0.00363     0.00011     0.00362     0.00000     0.00000     0.00000     0.00000     0.00000     0.00746
    -0.03219     0.00028     0.00977     0.00029     0.00976     0.00000     0.00000     0.00000     0.00000     0.00000     0.02008
    -0.02019     0.00066     0.02325     0.00068     0.02322     0.00000     0.00000     0.00000     0.00000     0.00000     0.04780
    -0.00719     0.00138     0.04888     0.00143     0.04882     0.00000     0.00000     0.00000     0.00000     0.00000     0.10051
     0.00481     0.00257     0.09082     0.00265     0.09071     0.00000     0.00000     0.00000     0.00000     0.00000     0.18675
     0.01781     0.00421     0.14906     0.00435     0.14887     0.00000     0.00000     0.00000     0.00000     0.00000     0.30650
     0.02981     0.00611     0.21617     0.00631     0.21590     0.00000     0.00000     0.00000     0.00000     0.00000     0.44449
     0.04281     0.00782     0.27700     0.00809     0.27662     0.00000     0.00000     0.00000     0.00000     0.00000     0.56953
     0.05481     0.00886     0.31357     0.00916     0.31317     0.00000     0.00000     0.00000     0.00000     0.00000     0.64476
     0.06781     0.00886     0.31364     0.00916     0.31324     0.00000     0.00000     0.00000     0.00000     0.00000     0.64491
     0.07981     0.00783     0.27717     0.00810     0.27682     0.00000     0.00000     0.00000     0.00000     0.00000     0.56992
     0.09281     0.00611     0.21642     0.00632     0.21614     0.00000     0.00000     0.00000     0.00000     0.00000     0.44499
     0.10481     0.00422     0.14930     0.00436     0.14910     0.00000     0.00000     0.00000     0.00000     0.00000     0.30698
     0.11781     0.00257     0.09101     0.00266     0.09088     0.00000     0.00000     0.00000     0.00000     0.00000     0.18712
     0.12981     0.00138     0.04900     0.00143     0.04894     0.00000     0.00000     0.00000     0.00000     0.00000     0.10076
     0.14281     0.00066     0.02331     0.00068     0.02329     0.00000     0.00000     0.00000     0.00000     0.00000     0.04794
     0.15481     0.00028     0.00980     0.00029     0.00979     0.00000     0.00000     0.00000     0.00000     0.00000     0.02015
     0.16781     0.00010     0.00364     0.00011     0.00363     0.00000     0.00000     0.00000     0.00000     0.00000     0.00748
     0.17981     0.00003     0.00119     0.00003     0.00119     0.00000     0.00000     0.00000     0.00000     0.00000     0.00246
     0.19281     0.00001     0.00035     0.00001     0.00035     0.00000     0.00000     0.00000     0.00000     0.00000     0.00071
     0.20481     0.00000     0.00009     0.00000     0.00009     0.00000     0.00000     0.00000     0.00000     0.00000     0.00018
     0.21781     0.00000     0.00002     0.00000     0.00002     0.00000     0.00000     0.00000     0.00000     0.00000     0.00004
     0.22981     0.00000     0.00000     0.00000     0.00000     0.00000     0.00000     0.00000     0.00000     0.00000     0.00001
     0.24281     0.00000     0.00000     0.00000     0.00000     0.00000     0.00000     0.00000     0.00000     0.00000     0.00000
     0.25481     0.00000     0.00000     0.00000     0.00000     0.00000     0.00000     0.00000     0.00000     0.00000     0.00000
     0.26781     0.00000     0.00000     0.00000     0.00000     0.00000     0.00000     0.00000     0.00000     0.00000     0.00000
     0.27981     0.00000     0.00000     0.00000     0.00000     0.00000     0.00000     0.00000     0.00000     0.00000     0.00000
     0.29281     0.00000     0.00000     0.00000     0.00000     0.00000     0.00000     0.00000     0.00000     0.00000     0.00000
     0.30481     0.00000     0.00000     0.00000     0.00000     0.00000     0.00000     0.00000     0.00000     0.00000     0.00000
     0.31781     0.00000     0.00000     0.00000     0.00000     0.00000     0.00000     0.00000     0.00000     0.00000     0.00000
     0.32981     0.00000     0.00000     0.00000     0.00000     0.00000     0.00000     0.00000     0.00000     0.00000     0.00000
     0.34281     0.00000     0.00000     0.00000     0.00000     0.00000     0.00000     0.00000     0.00000     0.00000     0.00000
     0.35481     0.00000     0.00000     0.00000     0.00000     0.00000     0.00000     0.00000     0.00000     0.00000     0.00000
     0.36781     0.00000     0.00000     0.00000     0.00000     0.00000     0.00000     0.00000     0.00000     0.00000     0.00000
     0.37981     0.00000     0.00000     0.00000     0.00000     0.00000     0.00000     0.00000     0.00000     0.00000     0.00001
     0.39281     0.00000     0.00002     0.00000     0.00002     0.00000     0.00000     0.00000     0.00000     0.00000     0.00003
     0.40481     0.00000     0.00008     0.00000     0.00008     0.00000     0.00000     0.00000     0.00000     0.00000     0.00016
     0.41781     0.00000     0.00031     0.00001     0.00031     0.00000     0.00000     0.00000     0.00000     0.00000     0.00062
     0.42981     0.00001     0.00108     0.00002     0.00108     0.00000     0.00000     0.00000     0.00000     0.00000     0.00219
     0.44281     0.00003     0.00338     0.00006     0.00338     0.00000     0.00000     0.00000     0.00000     0.00000     0.00685
     0.45481     0.00009     0.00931     0.00017     0.00932     0.00000     0.00000     0.00000     0.00000     0.00000     0.01890
     0.46781     0.00022     0.02271     0.00042     0.02273     0.00000     0.00000     0.00000     0.00000     0.00000     0.04608
     0.47981     0.00047     0.04893     0.00090     0.04897     0.00000     0.00000     0.00000     0.00000     0.00000     0.09927
     0.49281     0.00090     0.09311     0.00171     0.09319     0.00000     0.00000     0.00000     0.00000     0.00000     0.18891
     0.50481     0.00152     0.15656     0.00287     0.15670     0.00000     0.00000     0.00000     0.00000     0.00000     0.31765
     0.51781     0.00225     0.23260     0.00426     0.23280     0.00000     0.00000     0.00000     0.00000     0.00000     0.47192
     0.52981     0.00296     0.30530     0.00559     0.30560     0.00000     0.00000     0.00000     0.00000     0.00000     0.61944
     0.54281     0.00343     0.35405     0.00649     0.35439     0.00000     0.00000     0.00000     0.00000     0.00000     0.71835
     0.55581     0.00351     0.36279     0.00665     0.36312     0.00000     0.00000     0.00000     0.00000     0.00000     0.73607
     0.56781     0.00318     0.32843     0.00602     0.32872     0.00000     0.00000     0.00000     0.00000     0.00000     0.66635
     0.58081     0.00254     0.26270     0.00481     0.26297     0.00000     0.00000     0.00000     0.00000     0.00000     0.53302
     0.59281     0.00180     0.18566     0.00340     0.18584     0.00000     0.00000     0.00000     0.00000     0.00000     0.37669
     0.60581     0.00112     0.11596     0.00212     0.11607     0.00000     0.00000     0.00000     0.00000     0.00000     0.23528
     0.61781     0.00062     0.06412     0.00118     0.06418     0.00000     0.00000     0.00000     0.00000     0.00000     0.13009
     0.63081     0.00031     0.03180     0.00059     0.03183     0.00000     0.00000     0.00000     0.00000     0.00000     0.06453
     0.64281     0.00017     0.01554     0.00032     0.01555     0.00000     0.00000     0.00000     0.00000     0.00000     0.03158
     0.65581     0.00017     0.01142     0.00030     0.01142     0.00000     0.00000     0.00000     0.00000     0.00000     0.02331
     0.66781     0.00034     0.01832     0.00058     0.01832     0.00000     0.00000     0.00000     0.00000     0.00000     0.03755
     0.68081     0.00075     0.03910     0.00129     0.03908     0.00000     0.00000     0.00000     0.00000     0.00000     0.08022
     0.69281     0.00152     0.07937     0.00263     0.07934     0.00000     0.00000     0.00000     0.00000     0.00000     0.16286
     0.70581     0.00276     0.14379     0.00476     0.14374     0.00000     0.00000     0.00000     0.00000     0.00000     0.29505
     0.71781     0.00442     0.23045     0.00763     0.23034     0.00000     0.00000     0.00000     0.00000     0.00000     0.47285
     0.73081     0.00626     0.32635     0.01081     0.32621     0.00000     0.00000     0.00000     0.00000     0.00000     0.66963
     0.74281     0.00784     0.40832     0.01352     0.40816     0.00000     0.00000     0.00000     0.00000     0.00000     0.83783
     0.75581     0.00866     0.45141     0.01494     0.45122     0.00000     0.00000     0.00000     0.00000     0.00000     0.92624
     0.76781     0.00846     0.44091     0.01459     0.44073     0.00000     0.00000     0.00000     0.00000     0.00000     0.90470
     0.78081     0.00730     0.38052     0.01259     0.38034     0.00000     0.00000     0.00000     0.00000     0.00000     0.78076
     0.79281     0.00557     0.29012     0.00960     0.29001     0.00000     0.00000     0.00000     0.00000     0.00000     0.59530
     0.80581     0.00375     0.19546     0.00647     0.19538     0.00000     0.00000     0.00000     0.00000     0.00000     0.40105
     0.81781     0.00223     0.11634     0.00385     0.11628     0.00000     0.00000     0.00000     0.00000     0.00000     0.23870
     0.83081     0.00117     0.06118     0.00202     0.06115     0.00000     0.00000     0.00000     0.00000     0.00000     0.12553
     0.84281     0.00055     0.02842     0.00094     0.02841     0.00000     0.00000     0.00000     0.00000     0.00000     0.05832
     0.85581     0.00022     0.01167     0.00039     0.01166     0.00000     0.00000     0.00000     0.00000     0.00000     0.02394
     0.86781     0.00008     0.00423     0.00014     0.00423     0.00000     0.00000     0.00000     0.00000     0.00000     0.00868
     0.88081     0.00003     0.00136     0.00004     0.00136     0.00000     0.00000     0.00000     0.00000     0.00000     0.00278
     0.89281     0.00001     0.00038     0.00001     0.00038     0.00000     0.00000     0.00000     0.00000     0.00000     0.00079
     0.90581     0.00000     0.00010     0.00000     0.00010     0.00000     0.00000     0.00000     0.00000     0.00000     0.00020
     0.91781     0.00000     0.00002     0.00000     0.00002     0.00000     0.00000     0.00000     0.00000     0.00000     0.00004
     0.93081     0.00000     0.00000     0.00000     0.00000     0.00000     0.00000     0.00000     0.00000     0.00000     0.00001
     0.94281     0.00000     0.00000     0.00000     0.00000     0.00000     0.00000     0.00000     0.00000     0.00000     0.00000
     0.95581     0.00000     0.00000     0.00000     0.00000     0.00000     0.00000     0.00000     0.00000     0.00000     0.00000
     0.96781     0.00000     0.00000     0.00000     0.00000     0.00000     0.00000     0.00000     0.00000     0.00000     0.00000
     0.98081     0.00000     0.00000     0.00000     0.00000     0.00000     0.00000     0.00000     0.00000     0.00000     0.00000
     0.99281     0.00000     0.00000     0.00000     0.00000     0.00000     0.00000     0.00000     0.00000     0.00000     0.00000
     1.00581     0.00000     0.00000     0.00000     0.00000     0.00000     0.00000     0.00000     0.00000     0.00000     0.00000
     1.01781     0.00000     0.00000     0.00000     0.00000     0.00000     0.00000     0.00000     0.00000     0.00000     0.00000
     1.03081     0.00000     0.00000     0.00000     0.00000     0.00000     0.00000     0.00000     0.00000     0.00000     0.00001
     1.04281     0.00000     0.00000     0.00001     0.00000     0.00000     0.00000     0.00000     0.00000     0.00000     0.00002
     1.05581     0.00001     0.00000     0.00002     0.00000     0.00000     0.00000     0.00000     0.00000     0.00000     0.00003
     1.06781     0.00001     0.00001     0.00003     0.00001     0.00000     0.00000     0.00000     0.00000     0.00000     0.00005
     1.08081     0.00002     0.00001     0.00004     0.00001     0.00000     0.00000     0.00000     0.00000     0.00000     0.00008
     1.09281     0.00003     0.00001     0.00006     0.00001     0.00000     0.00000     0.00000     0.00000     0.00000     0.00011
     1.10581     0.00003     0.00002     0.00007     0.00002     0.00000     0.00000     0.00000     0.00000     0.00000     0.00014
     1.11781     0.00004     0.00003     0.00008     0.00003     0.00000     0.00000     0.00000     0.00000     0.00000     0.00018
     1.13081     0.00004     0.00007     0.00008     0.00007     0.00000     0.00000     0.00000     0.00000     0.00000     0.00026
     1.14281     0.00005     0.00021     0.00008     0.00022     0.00000     0.00000     0.00000     0.00000     0.00000     0.00056
     1.15581     0.00007     0.00070     0.00008     0.00071     0.00000     0.00000     0.00000     0.00000     0.00000     0.00155
     1.16781     0.00014     0.00214     0.00007     0.00215     0.00000     0.00000     0.00000     0.00000     0.00000     0.00450
     1.18081     0.00033     0.00581     0.00009     0.00583     0.00000     0.00000     0.00000     0.00000     0.00000     0.01206
     1.19281     0.00076     0.01400     0.00014     0.01404     0.00000     0.00000     0.00000     0.00000     0.00000     0.02894
     1.20581     0.00160     0.02981     0.00026     0.02990     0.00000     0.00000     0.00000     0.00000     0.00000     0.06157
     1.21781     0.00299     0.05610     0.00046     0.05627     0.00000     0.00000     0.00000     0.00000     0.00000     0.11582
     1.23081     0.00497     0.09328     0.00075     0.09357     0.00000     0.00000     0.00000     0.00000     0.00000     0.19257
     1.24281     0.00730     0.13703     0.00110     0.13743     0.00000     0.00000     0.00000     0.00000     0.00000     0.28286
     1.25581     0.00948     0.17787     0.00142     0.17839     0.00000     0.00000     0.00000     0.00000     0.00000     0.36715
     1.26781     0.01087     0.20398     0.00163     0.20458     0.00000     0.00000     0.00000     0.00000     0.00000     0.42106
     1.28081     0.01101     0.20669     0.00165     0.20731     0.00000     0.00000     0.00000     0.00000     0.00000     0.42666
     1.29281     0.00986     0.18504     0.00147     0.18559     0.00000     0.00000     0.00000     0.00000     0.00000     0.38197
     1.30581     0.00780     0.14636     0.00117     0.14681     0.00000     0.00000     0.00000     0.00000     0.00000     0.30213
     1.31781     0.00545     0.10228     0.00081     0.10259     0.00000     0.00000     0.00000     0.00000     0.00000     0.21114
     1.33081     0.00337     0.06315     0.00050     0.06335     0.00000     0.00000     0.00000     0.00000     0.00000     0.13037
     1.34281     0.00184     0.03446     0.00027     0.03456     0.00000     0.00000     0.00000     0.00000     0.00000     0.07113
     1.35581     0.00089     0.01663     0.00013     0.01669     0.00000     0.00000     0.00000     0.00000     0.00000     0.03434
     1.36781     0.00038     0.00716     0.00006     0.00723     0.00000     0.00000     0.00000     0.00000     0.00000     0.01483
     1.38081     0.00014     0.00296     0.00004     0.00311     0.00000     0.00000     0.00000     0.00000     0.00000     0.00625
     1.39281     0.00005     0.00176     0.00005     0.00217     0.00000     0.00000     0.00000     0.00000     0.00000     0.00403
     1.40581     0.00003     0.00251     0.00012     0.00358     0.00000     0.00000     0.00000     0.00000     0.00000     0.00623
     1.41781     0.00004     0.00520     0.00026     0.00764     0.00000     0.00000     0.00000     0.00000     0.00000     0.01314
     1.43081     0.00008     0.01038     0.00052     0.01528     0.00000     0.00000     0.00000     0.00000     0.00000     0.02626
     1.44281     0.00014     0.01857     0.00094     0.02725     0.00000     0.00000     0.00000     0.00000     0.00000     0.04690
     1.45581     0.00022     0.02964     0.00149     0.04317     0.00000     0.00000     0.00000     0.00000     0.00000     0.07452
     1.46781     0.00032     0.04257     0.00212     0.06104     0.00000     0.00000     0.00000     0.00000     0.00000     0.10605
     1.48081     0.00042     0.05624     0.00274     0.07801     0.00000     0.00000     0.00000     0.00000     0.00000     0.13742
     1.49281     0.00053     0.07113     0.00334     0.09263     0.00000     0.00000     0.00000     0.00000     0.00000     0.16763
     1.50581     0.00067     0.09132     0.00404     0.10756     0.00000     0.00000     0.00000     0.00000     0.00000     0.20360
     1.51781     0.00093     0.12496     0.00516     0.13074     0.00000     0.00000     0.00000     0.00000     0.00000     0.26178
     1.53081     0.00139     0.18195     0.00712     0.17335     0.00000     0.00000     0.00000     0.00000     0.00000     0.36381
     1.54381     0.00214     0.26845     0.01023     0.24441     0.00000     0.00000     0.00000     0.00000     0.00000     0.52523
     1.55581     0.00316     0.38087     0.01442     0.34371     0.00000     0.00000     0.00000     0.00000     0.00000     0.74216
     1.56881     0.00435     0.50186     0.01908     0.45712     0.00000     0.00000     0.00000     0.00000     0.00000     0.98240
     1.58081     0.00542     0.60308     0.02309     0.55779     0.00000     0.00000     0.00000     0.00000     0.00000     1.18937
     1.59381     0.00607     0.65492     0.02528     0.61535     0.00000     0.00000     0.00000     0.00000     0.00000     1.30162
     1.60581     0.00608     0.63956     0.02486     0.60923     0.00000     0.00000     0.00000     0.00000     0.00000     1.27973
     1.61881     0.00544     0.56067     0.02191     0.54070     0.00000     0.00000     0.00000     0.00000     0.00000     1.12873
     1.63081     0.00439     0.44445     0.01739     0.43323     0.00000     0.00000     0.00000     0.00000     0.00000     0.89947
     1.64381     0.00330     0.33034     0.01277     0.32572     0.00000     0.00000     0.00000     0.00000     0.00000     0.67213
     1.65581     0.00263     0.26108     0.00960     0.26147     0.00000     0.00000     0.00000     0.00000     0.00000     0.53478
     1.66881     0.00282     0.27639     0.00921     0.28168     0.00000     0.00000     0.00000     0.00000     0.00000     0.57011
     1.68081     0.00431     0.40992     0.01260     0.42109     0.00000     0.00000     0.00000     0.00000     0.00000     0.84793
     1.69381     0.00744     0.68084     0.02026     0.69903     0.00000     0.00000     0.00000     0.00000     0.00000     1.40758
     1.70581     0.01233     1.07607     0.03170     1.10149     0.00000     0.00000     0.00000     0.00000     0.00000     2.22159
     1.71881     0.01860     1.53324     0.04501     1.56308     0.00000     0.00000     0.00000     0.00000     0.00000     3.15992
     1.73081     0.02522     1.94167     0.05695     1.97172     0.00000     0.00000     0.00000     0.00000     0.00000     3.99555
     1.74381     0.03068     2.17882     0.06398     2.20357     0.00000     0.00000     0.00000     0.00000     0.00000     4.47705
     1.75581     0.03351     2.16553     0.06386     2.18145     0.00000     0.00000     0.00000     0.00000     0.00000     4.44435
     1.76881     0.03287     1.90704     0.05674     1.91302     0.00000     0.00000     0.00000     0.00000     0.00000     3.90967
     1.78081     0.02897     1.48832     0.04501     1.48736     0.00000     0.00000     0.00000     0.00000     0.00000     3.04967
     1.79381     0.02293     1.03059     0.03205     1.02581     0.00000     0.00000     0.00000     0.00000     0.00000     2.11138
     1.80581     0.01629     0.63363     0.02061     0.62840     0.00000     0.00000     0.00000     0.00000     0.00000     1.29893
     1.81881     0.01038     0.34652     0.01206     0.34243     0.00000     0.00000     0.00000     0.00000     0.00000     0.71139
     1.83081     0.00592     0.16885     0.00648     0.16630     0.00000     0.00000     0.00000     0.00000     0.00000     0.34755
     1.84381     0.00302     0.07348     0.00322     0.07217     0.00000     0.00000     0.00000     0.00000     0.00000     0.15189
     1.85581     0.00137     0.02866     0.00149     0.02808     0.00000     0.00000     0.00000     0.00000     0.00000     0.05960
     1.86881     0.00056     0.01005     0.00064     0.00983     0.00000     0.00000     0.00000     0.00000     0.00000     0.02108
     1.88081     0.00020     0.00319     0.00025     0.00311     0.00000     0.00000     0.00000     0.00000     0.00000     0.00676
     1.89381     0.00006     0.00092     0.00009     0.00090     0.00000     0.00000     0.00000     0.00000     0.00000     0.00197
     1.90581     0.00002     0.00025     0.00003     0.00024     0.00000     0.00000     0.00000     0.00000     0.00000     0.00054
     1.91881     0.00001     0.00009     0.00001     0.00009     0.00000     0.00000     0.00000     0.00000     0.00000     0.00019
     1.93081     0.00001     0.00015     0.00001     0.00016     0.00000     0.00000     0.00000     0.00000     0.00000     0.00034
     1.94381     0.00005     0.00063     0.00004     0.00067     0.00000     0.00000     0.00000     0.00000     0.00000     0.00139
     1.95581     0.00015     0.00247     0.00018     0.00262     0.00000     0.00000     0.00000     0.00000     0.00000     0.00542
     1.96881     0.00044     0.00869     0.00062     0.00917     0.00000     0.00000     0.00000     0.00000     0.00000     0.01892
     1.98081     0.00116     0.02712     0.00194     0.02850     0.00000     0.00000     0.00000     0.00000     0.00000     0.05872
     1.99381     0.00277     0.07514     0.00538     0.07857     0.00000     0.00000     0.00000     0.00000     0.00000     0.16186
     2.00581     0.00599     0.18449     0.01319     0.19197     0.00000     0.00000     0.00000     0.00000     0.00000     0.39564
     2.01881     0.01174     0.40128     0.02864     0.41540     0.00000     0.00000     0.00000     0.00000     0.00000     0.85706
     2.03081     0.02080     0.77284     0.05504     0.79581     0.00000     0.00000     0.00000     0.00000     0.00000     1.64449
     2.04381     0.03324     1.31813     0.09366     1.35007     0.00000     0.00000     0.00000     0.00000     0.00000     2.79510
     2.05581     0.04783     1.99162     0.14119     2.02930     0.00000     0.00000     0.00000     0.00000     0.00000     4.20994
     2.06881     0.06198     2.66797     0.18894     2.70365     0.00000     0.00000     0.00000     0.00000     0.00000     5.62254
     2.08081     0.07249     3.17343     0.22486     3.19922     0.00000     0.00000     0.00000     0.00000     0.00000     6.67000
     2.09381     0.07691     3.36095     0.23906     3.37022     0.00000     0.00000     0.00000     0.00000     0.00000     7.04714
     2.10581     0.07472     3.18341     0.22859     3.17376     0.00000     0.00000     0.00000     0.00000     0.00000     6.66048
     2.11881     0.06735     2.71459     0.19862     2.68873     0.00000     0.00000     0.00000     0.00000     0.00000     5.66929
     2.13081     0.05719     2.10458     0.15916     2.06738     0.00000     0.00000     0.00000     0.00000     0.00000     4.38831
     2.14381     0.04638     1.50342     0.11983     1.45996     0.00000     0.00000     0.00000     0.00000     0.00000     3.12960
     2.15581     0.03617     1.00386     0.08641     0.95939     0.00000     0.00000     0.00000     0.00000     0.00000     2.08584
     2.16881     0.02707     0.63493     0.06042     0.59398     0.00000     0.00000     0.00000     0.00000     0.00000     1.31639
     2.18081     0.01926     0.38278     0.04106     0.34905     0.00000     0.00000     0.00000     0.00000     0.00000     0.79215
     2.19381     0.01291     0.21989     0.02700     0.19508     0.00000     0.00000     0.00000     0.00000     0.00000     0.45488
     2.20581     0.00815     0.12052     0.01725     0.10433     0.00000     0.00000     0.00000     0.00000     0.00000     0.25025
     2.21881     0.00493     0.06549     0.01122     0.05616     0.00000     0.00000     0.00000     0.00000     0.00000     0.13780
     2.23081     0.00307     0.04160     0.00850     0.03692     0.00000     0.00000     0.00000     0.00000     0.00000     0.09010
     2.24381     0.00232     0.04042     0.00876     0.03856     0.00000     0.00000     0.00000     0.00000     0.00000     0.09006
     2.25581     0.00252     0.05731     0.01170     0.05710     0.00000     0.00000     0.00000     0.00000     0.00000     0.12864
     2.26881     0.00371     0.09059     0.01699     0.09138     0.00000     0.00000     0.00000     0.00000     0.00000     0.20267
     2.28081     0.00616     0.14095     0.02422     0.14225     0.00000     0.00000     0.00000     0.00000     0.00000     0.31358
     2.29381     0.01022     0.21168     0.03282     0.21291     0.00000     0.00000     0.00000     0.00000     0.00000     0.46763
     2.30581     0.01609     0.30883     0.04208     0.30911     0.00000     0.00000     0.00000     0.00000     0.00000     0.67612
     2.31881     0.02351     0.43870     0.05113     0.43722     0.00000     0.00000     0.00000     0.00000     0.00000     0.95057
     2.33081     0.03161     0.60208     0.05885     0.59829     0.00000     0.00000     0.00000     0.00000     0.00000     1.29082
     2.34381     0.03898     0.78579     0.06401     0.77949     0.00000     0.00000     0.00000     0.00000     0.00000     1.66826
     2.35581     0.04402     0.95778     0.06547     0.94983     0.00000     0.00000     0.00000     0.00000     0.00000     2.01710
     2.36881     0.04549     1.07409     0.06258     1.06534     0.00000     0.00000     0.00000     0.00000     0.00000     2.24751
     2.38081     0.04295     1.09485     0.05555     1.08663     0.00000     0.00000     0.00000     0.00000     0.00000     2.27998
     2.39381     0.03692     1.00578     0.04550     0.99892     0.00000     0.00000     0.00000     0.00000     0.00000     2.08711
     2.40581     0.02878     0.82786     0.03416     0.82283     0.00000     0.00000     0.00000     0.00000     0.00000     1.71363
     2.41881     0.02028     0.60810     0.02339     0.60494     0.00000     0.00000     0.00000     0.00000     0.00000     1.25672
     2.43081     0.01289     0.39838     0.01464     0.39660     0.00000     0.00000     0.00000     0.00000     0.00000     0.82250
     2.44381     0.00749     0.23484     0.00864     0.23391     0.00000     0.00000     0.00000     0.00000     0.00000     0.48488
     2.45581     0.00425     0.13168     0.00558     0.13102     0.00000     0.00000     0.00000     0.00000     0.00000     0.27253
     2.46881     0.00292     0.08727     0.00541     0.08632     0.00000     0.00000     0.00000     0.00000     0.00000     0.18193
     2.48081     0.00314     0.09546     0.00815     0.09357     0.00000     0.00000     0.00000     0.00000     0.00000     0.20032
     2.49381     0.00452     0.15162     0.01384     0.14800     0.00000     0.00000     0.00000     0.00000     0.00000     0.31797
     2.50581     0.00665     0.25058     0.02215     0.24435     0.00000     0.00000     0.00000     0.00000     0.00000     0.52373
     2.51881     0.00898     0.37901     0.03189     0.36957     0.00000     0.00000     0.00000     0.00000     0.00000     0.78945
     2.53081     0.01086     0.51016     0.04093     0.49760     0.00000     0.00000     0.00000     0.00000     0.00000     1.05956
     2.54381     0.01173     0.60812     0.04678     0.59373     0.00000     0.00000     0.00000     0.00000     0.00000     1.26036
     2.55681     0.01139     0.64228     0.04781     0.62888     0.00000     0.00000     0.00000     0.00000     0.00000     1.33036
     2.56881     0.01024     0.60383     0.04436     0.59631     0.00000     0.00000     0.00000     0.00000     0.00000     1.25473
     2.58181     0.00924     0.51301     0.03911     0.51890     0.00000     0.00000     0.00000     0.00000     0.00000     1.08026
     2.59381     0.00987     0.41150     0.03665     0.44185     0.00000     0.00000     0.00000     0.00000     0.00000     0.89987
     2.60681     0.01390     0.34578     0.04236     0.41422     0.00000     0.00000     0.00000     0.00000     0.00000     0.81626
     2.61881     0.02311     0.35066     0.06113     0.46916     0.00000     0.00000     0.00000     0.00000     0.00000     0.90407
     2.63181     0.03867     0.43994     0.09552     0.61031     0.00000     0.00000     0.00000     0.00000     0.00000     1.18443
     2.64381     0.06005     0.60343     0.14365     0.80852     0.00000     0.00000     0.00000     0.00000     0.00000     1.61565
     2.65681     0.08427     0.80897     0.19772     1.00990     0.00000     0.00000     0.00000     0.00000     0.00000     2.10086
     2.66881     0.10619     1.00819     0.24490     1.15520     0.00000     0.00000     0.00000     0.00000     0.00000     2.51447
     2.68181     0.12052     1.14867     0.27170     1.20136     0.00000     0.00000     0.00000     0.00000     0.00000     2.74225
     2.69381     0.12463     1.19214     0.27007     1.13869     0.00000     0.00000     0.00000     0.00000     0.00000     2.72553
     2.70681     0.12024     1.12970     0.24147     0.99272     0.00000     0.00000     0.00000     0.00000     0.00000     2.48413
     2.71881     0.11239     0.98783     0.19627     0.81190     0.00000     0.00000     0.00000     0.00000     0.00000     2.10840
     2.73181     0.10628     0.81840     0.14845     0.64903     0.00000     0.00000     0.00000     0.00000     0.00000     1.72216
     2.74381     0.10414     0.67770     0.10923     0.54498     0.00000     0.00000     0.00000     0.00000     0.00000     1.43605
     2.75681     0.10457     0.60672     0.08377     0.52083     0.00000     0.00000     0.00000     0.00000     0.00000     1.31590
     2.76881     0.10428     0.61933     0.07147     0.57593     0.00000     0.00000     0.00000     0.00000     0.00000     1.37101
     2.78181     0.10064     0.70027     0.06835     0.68883     0.00000     0.00000     0.00000     0.00000     0.00000     1.55808
     2.79381     0.09295     0.80960     0.06943     0.81915     0.00000     0.00000     0.00000     0.00000     0.00000     1.79113
     2.80681     0.08198     0.89483     0.07018     0.91614     0.00000     0.00000     0.00000     0.00000     0.00000     1.96313
     2.81881     0.06890     0.90992     0.06731     0.93581     0.00000     0.00000     0.00000     0.00000     0.00000     1.98194
     2.83181     0.05478     0.83507     0.05955     0.86055     0.00000     0.00000     0.00000     0.00000     0.00000     1.80994
     2.84381     0.04071     0.68528     0.04784     0.70671     0.00000     0.00000     0.00000     0.00000     0.00000     1.48054
     2.85681     0.02800     0.50113     0.03476     0.51775     0.00000     0.00000     0.00000     0.00000     0.00000     1.08164
     2.86881     0.01794     0.32846     0.02336     0.34134     0.00000     0.00000     0.00000     0.00000     0.00000     0.71110
     2.88181     0.01152     0.20002     0.01615     0.21226     0.00000     0.00000     0.00000     0.00000     0.00000     0.43995
     2.89381     0.00932     0.13018     0.01489     0.14585     0.00000     0.00000     0.00000     0.00000     0.00000     0.30025
     2.90681     0.01173     0.12035     0.02093     0.14289     0.00000     0.00000     0.00000     0.00000     0.00000     0.29589
     2.91881     0.01924     0.16643     0.03548     0.19597     0.00000     0.00000     0.00000     0.00000     0.00000     0.41711
     2.93181     0.03244     0.26179     0.05961     0.29208     0.00000     0.00000     0.00000     0.00000     0.00000     0.64592
     2.94381     0.05223     0.39502     0.09422     0.41214     0.00000     0.00000     0.00000     0.00000     0.00000     0.95361
     2.95681     0.08011     0.54868     0.14079     0.53388     0.00000     0.00000     0.00000     0.00000     0.00000     1.30346
     2.96881     0.11874     0.70256     0.20248     0.63955     0.00000     0.00000     0.00000     0.00000     0.00000     1.66334
     2.98181     0.17125     0.84180     0.28389     0.72526     0.00000     0.00000     0.00000     0.00000     0.00000     2.02220
     2.99381     0.23849     0.96016     0.38707     0.79951     0.00000     0.00000     0.00000     0.00000     0.00000     2.38523
     3.00681     0.31507     1.05415     0.50504     0.87290     0.00000     0.00000     0.00000     0.00000     0.00000     2.74716
     3.01881     0.38690     1.11562     0.61736     0.94225     0.00000     0.00000     0.00000     0.00000     0.00000     3.06213
     3.03181     0.43449     1.12674     0.69431     0.98687     0.00000     0.00000     0.00000     0.00000     0.00000     3.24241
     3.04381     0.44133     1.07173     0.70996     0.97958     0.00000     0.00000     0.00000     0.00000     0.00000     3.20260
     3.05681     0.40300     0.95041     0.65665     0.90670     0.00000     0.00000     0.00000     0.00000     0.00000     2.91676
     3.06881     0.33002     0.78548     0.55039     0.77925     0.00000     0.00000     0.00000     0.00000     0.00000     2.44514
     3.08181     0.24286     0.61350     0.42248     0.62801     0.00000     0.00000     0.00000     0.00000     0.00000     1.90685
     3.09381     0.16205     0.46642     0.30402     0.48565     0.00000     0.00000     0.00000     0.00000     0.00000     1.41814
     3.10681     0.10016     0.35883     0.21303     0.37313     0.00000     0.00000     0.00000     0.00000     0.00000     1.04515
     3.11881     0.05994     0.28757     0.15198     0.29579     0.00000     0.00000     0.00000     0.00000     0.00000     0.79528
     3.13181     0.03710     0.24233     0.11341     0.25102     0.00000     0.00000     0.00000     0.00000     0.00000     0.64386
     3.14381     0.02508     0.21682     0.08817     0.23832     0.00000     0.00000     0.00000     0.00000     0.00000     0.56839
     3.15681     0.01851     0.21287     0.07050     0.26283     0.00000     0.00000     0.00000     0.00000     0.00000     0.56472
     3.16881     0.01445     0.23609     0.05869     0.32993     0.00000     0.00000     0.00000     0.00000     0.00000     0.63916
     3.18181     0.01196     0.28768     0.05286     0.43505     0.00000     0.00000     0.00000     0.00000     0.00000     0.78754
     3.19381     0.01118     0.35983     0.05291     0.55776     0.00000     0.00000     0.00000     0.00000     0.00000     0.98168
     3.20681     0.01277     0.43816     0.05786     0.66655     0.00000     0.00000     0.00000     0.00000     0.00000     1.17534
     3.21881     0.01769     0.50971     0.06680     0.73367     0.00000     0.00000     0.00000     0.00000     0.00000     1.32787
     3.23181     0.02713     0.56970     0.07976     0.74936     0.00000     0.00000     0.00000     0.00000     0.00000     1.42596
     3.24381     0.04205     0.61970     0.09761     0.72402     0.00000     0.00000     0.00000     0.00000     0.00000     1.48338
     3.25681     0.06229     0.66073     0.12042     0.67860     0.00000     0.00000     0.00000     0.00000     0.00000     1.52205
     3.26881     0.08569     0.68631     0.14593     0.62925     0.00000     0.00000     0.00000     0.00000     0.00000     1.54718
     3.28181     0.10798     0.68430     0.16925     0.58033     0.00000     0.00000     0.00000     0.00000     0.00000     1.54186
     3.29381     0.12394     0.64628     0.18442     0.52841     0.00000     0.00000     0.00000     0.00000     0.00000     1.48305
     3.30681     0.12959     0.57505     0.18715     0.47016     0.00000     0.00000     0.00000     0.00000     0.00000     1.36195
     3.31881     0.12453     0.48350     0.17774     0.40662     0.00000     0.00000     0.00000     0.00000     0.00000     1.19239
     3.33181     0.11311     0.38839     0.16229     0.34219     0.00000     0.00000     0.00000     0.00000     0.00000     1.00598
     3.34381     0.10375     0.30328     0.15180     0.28210     0.00000     0.00000     0.00000     0.00000     0.00000     0.84093
     3.35681     0.10648     0.23655     0.15886     0.23119     0.00000     0.00000     0.00000     0.00000     0.00000     0.73308
     3.36881     0.12918     0.19221     0.19256     0.19383     0.00000     0.00000     0.00000     0.00000     0.00000     0.70778
     3.38181     0.17384     0.17110     0.25332     0.17287     0.00000     0.00000     0.00000     0.00000     0.00000     0.77113
     3.39381     0.23430     0.16996     0.33012     0.16742     0.00000     0.00000     0.00000     0.00000     0.00000     0.90181
     3.40681     0.29661     0.18095     0.40239     0.17174     0.00000     0.00000     0.00000     0.00000     0.00000     1.05169
     3.41881     0.34311     0.19298     0.44724     0.17676     0.00000     0.00000     0.00000     0.00000     0.00000     1.16009
     3.43181     0.35889     0.19580     0.44897     0.17411     0.00000     0.00000     0.00000     0.00000     0.00000     1.17777
     3.44381     0.33813     0.18366     0.40570     0.15956     0.00000     0.00000     0.00000     0.00000     0.00000     1.08705
     3.45681     0.28641     0.15736     0.32972     0.13435     0.00000     0.00000     0.00000     0.00000     0.00000     0.90784
     3.46881     0.21788     0.12274     0.24093     0.10354     0.00000     0.00000     0.00000     0.00000     0.00000     0.68508
     3.48181     0.14869     0.08722     0.15828     0.07313     0.00000     0.00000     0.00000     0.00000     0.00000     0.46733
     3.49381     0.09101     0.05666     0.09351     0.04749     0.00000     0.00000     0.00000     0.00000     0.00000     0.28867
     3.50681     0.04993     0.03379     0.04968     0.02848     0.00000     0.00000     0.00000     0.00000     0.00000     0.16189
     3.51881     0.02458     0.01858     0.02376     0.01583     0.00000     0.00000     0.00000     0.00000     0.00000     0.08275
     3.53181     0.01087     0.00945     0.01024     0.00816     0.00000     0.00000     0.00000     0.00000     0.00000     0.03873
     3.54481     0.00433     0.00445     0.00399     0.00390     0.00000     0.00000     0.00000     0.00000     0.00000     0.01666
     3.55681     0.00156     0.00193     0.00141     0.00172     0.00000     0.00000     0.00000     0.00000     0.00000     0.00661
     3.56981     0.00051     0.00077     0.00045     0.00069     0.00000     0.00000     0.00000     0.00000     0.00000     0.00242
     3.58181     0.00015     0.00028     0.00013     0.00025     0.00000     0.00000     0.00000     0.00000     0.00000     0.00082
     3.59481     0.00004     0.00009     0.00004     0.00008     0.00000     0.00000     0.00000     0.00000     0.00000     0.00025
     3.60681     0.00001     0.00003     0.00001     0.00003     0.00000     0.00000     0.00000     0.00000     0.00000     0.00007
     3.61981     0.00000     0.00001     0.00000     0.00001     0.00000     0.00000     0.00000     0.00000     0.00000     0.00002
     3.63181     0.00000     0.00000     0.00000     0.00000     0.00000     0.00000     0.00000     0.00000     0.00000     0.00000
     3.64481     0.00000     0.00000     0.00000     0.00000     0.00000     0.00000     0.00000     0.00000     0.00000     0.00000
     3.65681     0.00000     0.00000     0.00000     0.00000     0.00000     0.00000     0.00000     0.00000     0.00000     0.00000
     3.66981     0.00000     0.00000     0.00000     0.00000     0.00000     0.00000     0.00000     0.00000     0.00000     0.00000
     3.68181     0.00000     0.00000     0.00000     0.00000     0.00000     0.00000     0.00000     0.00000     0.00000     0.00000
     3.69481     0.00000     0.00000     0.00000     0.00000     0.00000     0.00000     0.00000     0.00000     0.00000     0.00000
     3.70681     0.00000     0.00000     0.00000     0.00000     0.00000     0.00000     0.00000     0.00000     0.00000     0.00000
     3.71981     0.00000     0.00000     0.00000     0.00000     0.00000     0.00000     0.00000     0.00000     0.00000     0.00000
     3.73181     0.00000     0.00000     0.00000     0.00000     0.00000     0.00000     0.00000     0.00000     0.00000     0.00000
     3.74481     0.00000     0.00000     0.00000     0.00000     0.00000     0.00000     0.00000     0.00000     0.00000     0.00000
     3.75681     0.00000     0.00000     0.00000     0.00000     0.00000     0.00000     0.00000     0.00000     0.00000     0.00000
     3.76981     0.00000     0.00000     0.00000     0.00000     0.00000     0.00000     0.00000     0.00000     0.00000     0.00000
     3.78181     0.00000     0.00000     0.00000     0.00000     0.00000     0.00000     0.00000     0.00000     0.00000     0.00000
     3.79481     0.00000     0.00000     0.00000     0.00000     0.00000     0.00000     0.00000     0.00000     0.00000     0.00000
     3.80681     0.00000     0.00000     0.00000     0.00000     0.00000     0.00000     0.00000     0.00000     0.00000     0.00000
     3.81981     0.00000     0.00000     0.00000     0.00000     0.00000     0.00000     0.00000     0.00000     0.00000     0.00000
     3.83181     0.00000     0.00000     0.00000     0.00000     0.00000     0.00000     0.00000     0.00000     0.00000     0.00000
     3.84481     0.00000     0.00000     0.00000     0.00000     0.00000     0.00000     0.00000     0.00000     0.00000     0.00000
     3.85681     0.00000     0.00000     0.00000     0.00000     0.00000     0.00000     0.00000     0.00000     0.00000     0.00000
     3.86981     0.00000     0.00000     0.00000     0.00000     0.00000     0.00000     0.00000     0.00000     0.00000     0.00000
     3.88181     0.00000     0.00000     0.00000     0.00000     0.00000     0.00000     0.00000     0.00000     0.00000     0.00000
     3.89481     0.00000     0.00000     0.00000     0.00000     0.00000     0.00000     0.00000     0.00000     0.00000     0.00000
     3.90681     0.00000     0.00000     0.00000     0.00000     0.00000     0.00000     0.00000     0.00000     0.00000     0.00000
     3.91981     0.00000     0.00000     0.00000     0.00000     0.00000     0.00000     0.00000     0.00000     0.00000     0.00000
     3.93181     0.00000     0.00000     0.00000     0.00000     0.00000     0.00000     0.00000     0.00000     0.00000     0.00000
     3.94481     0.00000     0.00000     0.00000     0.00000     0.00000     0.00000     0.00000     0.00000     0.00000     0.00000
     3.95681     0.00000     0.00000     0.00000     0.00000     0.00000     0.00000     0.00000     0.00000     0.00000     0.00000
     3.96981     0.00000     0.00000     0.00000     0.00000     0.00000     0.00000     0.00000     0.00000     0.00000     0.00000
     3.98181     0.00000     0.00000     0.00000     0.00000     0.00000     0.00000     0.00000     0.00000     0.00000     0.00000
     3.99481     0.00000     0.00000     0.00000     0.00000     0.00000     0.00000     0.00000     0.00000     0.00000     0.00000
     4.00681     0.00000     0.00000     0.00000     0.00000     0.00000     0.00000     0.00000     0.00000     0.00000     0.00000
     4.01981     0.00000     0.00000     0.00000     0.00000     0.00000     0.00000     0.00000     0.00000     0.00000     0.00000
     4.03181     0.00000     0.00000     0.00000     0.00000     0.00000     0.00000     0.00000     0.00000     0.00000     0.00000
     4.04481     0.00000     0.00000     0.00000     0.00000     0.00000     0.00000     0.00000     0.00000     0.00000     0.00000
     4.05681     0.00000     0.00000     0.00000     0.00000     0.00000     0.00000     0.00000     0.00000     0.00000     0.00000
     4.06981     0.00000     0.00000     0.00000     0.00000     0.00000     0.00000     0.00000     0.00000     0.00000     0.00000
     4.08181     0.00000     0.00000     0.00000     0.00000     0.00000     0.00000     0.00000     0.00000     0.00000     0.00000
     4.09481     0.00000     0.00000     0.00000     0.00000     0.00000     0.00000     0.00000     0.00000     0.00000     0.00000
     4.10681     0.00000     0.00000     0.00000     0.00000     0.00000     0.00000     0.00000     0.00000     0.00000     0.00000
     4.11981     0.00000     0.00000     0.00000     0.00000     0.00000     0.00000     0.00000     0.00000     0.00000     0.00000
     4.13181     0.00000     0.00000     0.00000     0.00000     0.00000     0.00000     0.00000     0.00000     0.00000     0.00000
     4.14481     0.00000     0.00000     0.00000     0.00000     0.00000     0.00000     0.00000     0.00000     0.00000     0.00000
     4.15681     0.00000     0.00000     0.00000     0.00000     0.00000     0.00000     0.00000     0.00000     0.00000     0.00000
     4.16981     0.00000     0.00000     0.00000     0.00000     0.00000     0.00000     0.00000     0.00000     0.00000     0.00000
     4.18181     0.00000     0.00000     0.00000     0.00000     0.00000     0.00000     0.00000     0.00000     0.00000     0.00000
     4.19481     0.00000     0.00000     0.00000     0.00000     0.00000     0.00000     0.00000     0.00000     0.00000     0.00000
     4.20681     0.00000     0.00000     0.00000     0.00000     0.00000     0.00000     0.00000     0.00000     0.00000     0.00000
     4.21981     0.00000     0.00000     0.00000     0.00000     0.00000     0.00000     0.00000     0.00000     0.00000     0.00000
     4.23181     0.00000     0.00000     0.00000     0.00000     0.00000     0.00000     0.00000     0.00000     0.00000     0.00000
     4.24481     0.00000     0.00000     0.00000     0.00000     0.00000     0.00000     0.00000     0.00000     0.00000     0.00000
     4.25681     0.00000     0.00000     0.00000     0.00000     0.00000     0.00000     0.00000     0.00000     0.00000     0.00000
     4.26981     0.00000     0.00000     0.00000     0.00000     0.00000     0.00000     0.00000     0.00000     0.00000     0.00000
     4.28181     0.00000     0.00000     0.00000     0.00000     0.00000     0.00000     0.00000     0.00000     0.00000     0.00000
     4.29481     0.00000     0.00000     0.00000     0.00000     0.00000     0.00000     0.00000     0.00000     0.00000     0.00000
     4.30681     0.00000     0.00000     0.00000     0.00000     0.00000     0.00000     0.00000     0.00000     0.00000     0.00000
     4.31981     0.00000     0.00000     0.00000     0.00000     0.00000     0.00000     0.00000     0.00000     0.00000     0.00000
     4.33181     0.00000     0.00000     0.00000     0.00000     0.00000     0.00000     0.00000     0.00000     0.00000     0.00000
     4.34481     0.00000     0.00000     0.00000     0.00000     0.00000     0.00000     0.00000     0.00000     0.00000     0.00000
     4.35681     0.00000     0.00000     0.00000     0.00000     0.00000     0.00000     0.00000     0.00000     0.00000     0.00000
     4.36981     0.00000     0.00000     0.00000     0.00000     0.00000     0.00000     0.00000     0.00000     0.00000     0.00000
     4.38181     0.00000     0.00000     0.00000     0.00000     0.00000     0.00000     0.00000     0.00000     0.00000     0.00000
     4.39481     0.00000     0.00000     0.00000     0.00000     0.00000     0.00000     0.00000     0.00000     0.00000     0.00000
     4.40681     0.00000     0.00000     0.00000     0.00000     0.00000     0.00000     0.00000     0.00000     0.00000     0.00000
     4.41981     0.00000     0.00000     0.00000     0.00000     0.00000     0.00000     0.00000     0.00000     0.00000     0.00000
     4.43181     0.00000     0.00000     0.00000     0.00000     0.00000     0.00000     0.00000     0.00000     0.00000     0.00000
     4.44481     0.00000     0.00000     0.00000     0.00000     0.00000     0.00000     0.00000     0.00000     0.00000     0.00000
     4.45681     0.00000     0.00000     0.00000     0.00000     0.00000     0.00000     0.00000     0.00000     0.00000     0.00000
     4.46981     0.00000     0.00000     0.00000     0.00000     0.00000     0.00000     0.00000     0.00000     0.00000     0.00000
     4.48181     0.00000     0.00000     0.00000     0.00000     0.00000     0.00000     0.00000     0.00000     0.00000     0.00000
     4.49481     0.00000     0.00000     0.00000     0.00000     0.00000     0.00000     0.00000     0.00000     0.00000     0.00000
     4.50681     0.00000     0.00000     0.00000     0.00000     0.00000     0.00000     0.00000     0.00000     0.00000     0.00000
     4.51981     0.00000     0.00000     0.00000     0.00000     0.00000     0.00000     0.00000     0.00000     0.00000     0.00000
     4.53181     0.00000     0.00000     0.00000     0.00000     0.00000     0.00000     0.00000     0.00000     0.00000     0.00000
     4.54481     0.00000     0.00000     0.00000     0.00000     0.00000     0.00000     0.00000     0.00000     0.00000     0.00000
     4.55781     0.00000     0.00000     0.00000     0.00000     0.00000     0.00000     0.00000     0.00000     0.00000     0.00000
     4.56981     0.00000     0.00000     0.00000     0.00000     0.00000     0.00000     0.00000     0.00000     0.00000     0.00000
     4.58281     0.00000     0.00000     0.00000     0.00000     0.00000     0.00000     0.00000     0.00000     0.00000     0.00000
     4.59481     0.00000     0.00000     0.00000     0.00000     0.00000     0.00000     0.00000     0.00000     0.00000     0.00000
     4.60781     0.00000     0.00000     0.00000     0.00000     0.00000     0.00000     0.00000     0.00000     0.00000     0.00000
     4.61981     0.00000     0.00000     0.00000     0.00000     0.00000     0.00000     0.00000     0.00000     0.00000     0.00000
     4.63281     0.00000     0.00000     0.00000     0.00000     0.00000     0.00000     0.00000     0.00000     0.00000     0.00000
     4.64481     0.00000     0.00000     0.00000     0.00000     0.00000     0.00000     0.00000     0.00000     0.00000     0.00000
     4.65781     0.00000     0.00000     0.00000     0.00000     0.00000     0.00000     0.00000     0.00000     0.00000     0.00000
     4.66981     0.00000     0.00000     0.00000     0.00000     0.00000     0.00000     0.00000     0.00000     0.00000     0.00000
     4.68281     0.00000     0.00000     0.00000     0.00000     0.00000     0.00000     0.00000     0.00000     0.00000     0.00000
     4.69481     0.00000     0.00000     0.00000     0.00000     0.00000     0.00000     0.00000     0.00000     0.00000     0.00000
     4.70781     0.00000     0.00000     0.00000     0.00000     0.00000     0.00000     0.00000     0.00000     0.00000     0.00000
     4.71981     0.00000     0.00000     0.00000     0.00000     0.00000     0.00000     0.00000     0.00000     0.00000     0.00000
     4.73281     0.00000     0.00000     0.00000     0.00000     0.00000     0.00000     0.00000     0.00000     0.00000     0.00000
     4.74481     0.00000     0.00000     0.00000     0.00000     0.00000     0.00000     0.00000     0.00000     0.00000     0.00000
     4.75781     0.00000     0.00000     0.00000     0.00000     0.00000     0.00000     0.00000     0.00000     0.00000     0.00000
     4.76981     0.00000     0.00000     0.00000     0.00000     0.00000     0.00000     0.00000     0.00000     0.00000     0.00000
     4.78281     0.00000     0.00000     0.00000     0.00000     0.00000     0.00000     0.00000     0.00000     0.00000     0.00000
     4.79481     0.00000     0.00000     0.00000     0.00000     0.00000     0.00000     0.00000     0.00000     0.00000     0.00000
     4.80781     0.00000     0.00000     0.00000     0.00000     0.00000     0.00000     0.00000     0.00000     0.00000     0.00000
     4.81981     0.00000     0.00000     0.00000     0.00000     0.00000     0.00000     0.00000     0.00000     0.00000     0.00000
     4.83281     0.00000     0.00000     0.00000     0.00000     0.00000     0.00000     0.00000     0.00000     0.00000     0.00000
     4.84481     0.00000     0.00000     0.00000     0.00000     0.00000     0.00000     0.00000     0.00000     0.00000     0.00000
     4.85781     0.00000     0.00000     0.00000     0.00000     0.00000     0.00000     0.00000     0.00000     0.00000     0.00000
     4.86981     0.00000     0.00000     0.00000     0.00000     0.00000     0.00000     0.00000     0.00000     0.00000     0.00000
     4.88281     0.00000     0.00000     0.00000     0.00000     0.00000     0.00000     0.00000     0.00000     0.00000     0.00000
     4.89481     0.00000     0.00000     0.00000     0.00000     0.00000     0.00000     0.00000     0.00000     0.00000     0.00000
     4.90781     0.00000     0.00000     0.00000     0.00000     0.00000     0.00000     0.00000     0.00000     0.00000     0.00000
     4.91981     0.00000     0.00000     0.00000     0.00000     0.00000     0.00000     0.00000     0.00000     0.00000     0.00000
     4.93281     0.00000     0.00000     0.00000     0.00000     0.00000     0.00000     0.00000     0.00000     0.00000     0.00000
     4.94481     0.00000     0.00000     0.00000     0.00000     0.00000     0.00000     0.00000     0.00000     0.00000     0.00000
     4.95781     0.00000     0.00000     0.00000     0.00000     0.00000     0.00000     0.00000     0.00000     0.00000     0.00000
     4.96981     0.00000     0.00000     0.00000     0.00000     0.00000     0.00000     0.00000     0.00000     0.00000     0.00000
     4.98281     0.00000     0.00000     0.00000     0.00000     0.00000     0.00000     0.00000     0.00000     0.00000     0.00000
     4.99481     0.00000     0.00000     0.00000     0.00000     0.00000     0.00000     0.00000     0.00000     0.00000     0.00000
     5.00781     0.00000     0.00000     0.00000     0.00000     0.00000     0.00000     0.00000     0.00000     0.00000     0.00000
     5.01981     0.00000     0.00000     0.00000     0.00000     0.00000     0.00000     0.00000     0.00000     0.00000     0.00000
     5.03281     0.00000     0.00000     0.00000     0.00000     0.00000     0.00000     0.00000     0.00000     0.00000     0.00000
     5.04481     0.00000     0.00000     0.00000     0.00000     0.00000     0.00000     0.00000     0.00000     0.00000     0.00000
     5.05781     0.00000     0.00000     0.00000     0.00000     0.00000     0.00000     0.00000     0.00000     0.00000     0.00000
     5.06981     0.00000     0.00000     0.00000     0.00000     0.00000     0.00000     0.00000     0.00000     0.00000     0.00000
     5.08281     0.00000     0.00000     0.00000     0.00000     0.00000     0.00000     0.00000     0.00000     0.00000     0.00000
     5.09481     0.00000     0.00000     0.00000     0.00000     0.00000     0.00000     0.00000     0.00000     0.00000     0.00000
     5.10781     0.00000     0.00000     0.00000     0.00000     0.00000     0.00000     0.00000     0.00000     0.00000     0.00000
     5.11981     0.00000     0.00000     0.00000     0.00000     0.00000     0.00000     0.00000     0.00000     0.00000     0.00000
     5.13281     0.00000     0.00000     0.00000     0.00000     0.00000     0.00000     0.00000     0.00000     0.00000     0.00000
     5.14481     0.00000     0.00000     0.00000     0.00000     0.00000     0.00000     0.00000     0.00000     0.00000     0.00000
     5.15781     0.00000     0.00000     0.00000     0.00000     0.00000     0.00000     0.00000     0.00000     0.00000     0.00000
     5.16981     0.00000     0.00000     0.00000     0.00000     0.00000     0.00000     0.00000     0.00000     0.00000     0.00000
     5.18281     0.00000     0.00000     0.00000     0.00000     0.00000     0.00000     0.00000     0.00000     0.00000     0.00000
     5.19481     0.00000     0.00000     0.00000     0.00000     0.00000     0.00000     0.00000     0.00000     0.00000     0.00000
     5.20781     0.00000     0.00000     0.00000     0.00000     0.00000     0.00000     0.00000     0.00000     0.00000     0.00000
     5.21981     0.00000     0.00000     0.00000     0.00000     0.00000     0.00000     0.00000     0.00000     0.00000     0.00000
     5.23281     0.00000     0.00000     0.00000     0.00000     0.00000     0.00000     0.00000     0.00000     0.00000     0.00000
     5.24481     0.00000     0.00000     0.00000     0.00000     0.00000     0.00000     0.00000     0.00000     0.00000     0.00000
     5.25781     0.00000     0.00000     0.00000     0.00000     0.00000     0.00000     0.00000     0.00000     0.00000     0.00000
     5.26981     0.00000     0.00000     0.00000     0.00000     0.00000     0.00000     0.00000     0.00000     0.00000     0.00000
     5.28281     0.00000     0.00000     0.00000     0.00000     0.00000     0.00000     0.00000     0.00000     0.00000     0.00000
     5.29481     0.00000     0.00000     0.00000     0.00000     0.00000     0.00000     0.00000     0.00000     0.00000     0.00000
     5.30781     0.00000     0.00000     0.00000     0.00000     0.00000     0.00000     0.00000     0.00000     0.00000     0.00000
     5.31981     0.00000     0.00000     0.00000     0.00000     0.00000     0.00000     0.00000     0.00000     0.00000     0.00000
     5.33281     0.00000     0.00000     0.00000     0.00000     0.00000     0.00000     0.00000     0.00000     0.00000     0.00000
     5.34481     0.00000     0.00000     0.00000     0.00000     0.00000     0.00000     0.00000     0.00000     0.00000     0.00000
     5.35781     0.00000     0.00000     0.00000     0.00000     0.00000     0.00000     0.00000     0.00000     0.00000     0.00000
     5.36981     0.00000     0.00000     0.00000     0.00000     0.00000     0.00000     0.00000     0.00000     0.00000     0.00000
     5.38281     0.00000     0.00000     0.00000     0.00000     0.00000     0.00000     0.00000     0.00000     0.00000     0.00000
     5.39481     0.00000     0.00000     0.00000     0.00000     0.00000     0.00000     0.00000     0.00000     0.00000     0.00000
     5.40781     0.00000     0.00000     0.00000     0.00000     0.00000     0.00000     0.00000     0.00000     0.00000     0.00000
     5.41981     0.00000     0.00000     0.00000     0.00000     0.00000     0.00000     0.00000     0.00000     0.00000     0.00000
     5.43281     0.00000     0.00000     0.00000     0.00000     0.00000     0.00000     0.00000     0.00000     0.00000     0.00000
     5.44481     0.00000     0.00000     0.00000     0.00000     0.00000     0.00000     0.00000     0.00000     0.00000     0.00000
     5.45781     0.00000     0.00000     0.00000     0.00000     0.00000     0.00000     0.00000     0.00000     0.00000     0.00000
     5.46981     0.00000     0.00000     0.00000     0.00000     0.00000     0.00000     0.00000     0.00000     0.00000     0.00000
     5.48281     0.00000     0.00000     0.00000     0.00000     0.00000     0.00000     0.00000     0.00000     0.00000     0.00000
     5.49481     0.00000     0.00000     0.00000     0.00000     0.00000     0.00000     0.00000     0.00000     0.00000     0.00000
     5.50781     0.00000     0.00000     0.00000     0.00000     0.00000     0.00000     0.00000     0.00000     0.00000     0.00000
     5.51981     0.00000     0.00000     0.00000     0.00000     0.00000     0.00000     0.00000     0.00000     0.00000     0.00000
     5.53281     0.00000     0.00000     0.00000     0.00000     0.00000     0.00000     0.00000     0.00000     0.00000     0.00000
     5.54581     0.00000     0.00000     0.00000     0.00000     0.00000     0.00000     0.00000     0.00000     0.00000     0.00000
     5.55781     0.00000     0.00000     0.00000     0.00000     0.00000     0.00000     0.00000     0.00000     0.00000     0.00000
     5.57081     0.00000     0.00000     0.00000     0.00000     0.00000     0.00000     0.00000     0.00000     0.00000     0.00000
     5.58281     0.00000     0.00000     0.00000     0.00000     0.00000     0.00000     0.00000     0.00000     0.00000     0.00000
     5.59581     0.00000     0.00000     0.00000     0.00000     0.00000     0.00000     0.00000     0.00000     0.00000     0.00000
     5.60781     0.00000     0.00000     0.00000     0.00000     0.00000     0.00000     0.00000     0.00000     0.00000     0.00000
     5.62081     0.00000     0.00000     0.00000     0.00000     0.00000     0.00000     0.00000     0.00000     0.00000     0.00000
     5.63281     0.00000     0.00000     0.00000     0.00000     0.00000     0.00000     0.00000     0.00000     0.00000     0.00000
     5.64581     0.00000     0.00000     0.00000     0.00000     0.00000     0.00000     0.00000     0.00000     0.00000     0.00000
     5.65781     0.00000     0.00000     0.00000     0.00000     0.00000     0.00000     0.00000     0.00000     0.00000     0.00000
     5.67081     0.00000     0.00000     0.00000     0.00000     0.00000     0.00000     0.00000     0.00000     0.00000     0.00000
     5.68281     0.00000     0.00000     0.00000     0.00000     0.00000     0.00000     0.00000     0.00000     0.00000     0.00000
     5.69581     0.00000     0.00000     0.00000     0.00000     0.00000     0.00000     0.00000     0.00000     0.00000     0.00000
     5.70781     0.00000     0.00000     0.00000     0.00000     0.00000     0.00000     0.00000     0.00000     0.00000     0.00000
     5.72081     0.00000     0.00000     0.00000     0.00000     0.00000     0.00000     0.00000     0.00000     0.00000     0.00000
     5.73281     0.00000     0.00000     0.00000     0.00000     0.00000     0.00000     0.00000     0.00000     0.00000     0.00000
     5.74581     0.00000     0.00000     0.00000     0.00000     0.00000     0.00000     0.00000     0.00000     0.00000     0.00000
     5.75781     0.00000     0.00000     0.00000     0.00000     0.00000     0.00000     0.00000     0.00000     0.00000     0.00000
     5.77081     0.00000     0.00000     0.00000     0.00000     0.00000     0.00000     0.00000     0.00000     0.00000     0.00000
     5.78281     0.00000     0.00000     0.00000     0.00000     0.00000     0.00000     0.00000     0.00000     0.00000     0.00000
     5.79581     0.00000     0.00000     0.00000     0.00000     0.00000     0.00000     0.00000     0.00000     0.00000     0.00000
     5.80781     0.00000     0.00000     0.00000     0.00000     0.00000     0.00000     0.00000     0.00000     0.00000     0.00000
     5.82081     0.00000     0.00000     0.00000     0.00000     0.00000     0.00000     0.00000     0.00000     0.00000     0.00000
     5.83281     0.00000     0.00000     0.00000     0.00000     0.00000     0.00000     0.00000     0.00000     0.00000     0.00000
     5.84581     0.00000     0.00000     0.00000     0.00000     0.00000     0.00000     0.00000     0.00000     0.00000     0.00000
     5.85781     0.00000     0.00000     0.00000     0.00000     0.00000     0.00000     0.00000     0.00000     0.00000     0.00000
     5.87081     0.00000     0.00000     0.00000     0.00000     0.00000     0.00000     0.00000     0.00000     0.00000     0.00000
     5.88281     0.00000     0.00000     0.00000     0.00000     0.00000     0.00000     0.00000     0.00000     0.00000     0.00000
     5.89581     0.00000     0.00000     0.00000     0.00000     0.00000     0.00000     0.00000     0.00000     0.00000     0.00000
     5.90781     0.00000     0.00000     0.00000     0.00000     0.00000     0.00000     0.00000     0.00000     0.00000     0.00000
     5.92081     0.00000     0.00000     0.00000     0.00000     0.00000     0.00000     0.00000     0.00000     0.00000     0.00000
     5.93281     0.00000     0.00000     0.00000     0.00000     0.00000     0.00000     0.00000     0.00000     0.00000     0.00000
     5.94581     0.00000     0.00000     0.00000     0.00000     0.00000     0.00000     0.00000     0.00000     0.00000     0.00000
     5.95781     0.00000     0.00000     0.00000     0.00000     0.00000     0.00000     0.00000     0.00000     0.00000     0.00000
     5.97081     0.00000     0.00000     0.00000     0.00000     0.00000     0.00000     0.00000     0.00000     0.00000     0.00000
     5.98281     0.00000     0.00000     0.00000     0.00000     0.00000     0.00000     0.00000     0.00000     0.00000     0.00000
     5.99581     0.00000     0.00000     0.00000     0.00000     0.00000     0.00000     0.00000     0.00000     0.00000     0.00000
     6.00781     0.00000     0.00000     0.00000     0.00000     0.00000     0.00000     0.00000     0.00000     0.00000     0.00000
     6.02081     0.00000     0.00000     0.00000     0.00000     0.00000     0.00000     0.00000     0.00000     0.00000     0.00000
     6.03281     0.00000     0.00000     0.00000     0.00000     0.00000     0.00000     0.00000     0.00000     0.00000     0.00000
     6.04581     0.00000     0.00000     0.00000     0.00000     0.00000     0.00000     0.00000     0.00000     0.00000     0.00000
     6.05781     0.00000     0.00000     0.00000     0.00000     0.00000     0.00000     0.00000     0.00000     0.00000     0.00000
     6.07081     0.00000     0.00000     0.00000     0.00000     0.00000     0.00000     0.00000     0.00000     0.00000     0.00000
     6.08281     0.00000     0.00000     0.00000     0.00000     0.00000     0.00000     0.00000     0.00000     0.00000     0.00000
     6.09581     0.00000     0.00000     0.00000     0.00000     0.00000     0.00000     0.00000     0.00000     0.00000     0.00000
     6.10781     0.00000     0.00000     0.00000     0.00000     0.00000     0.00000     0.00000     0.00000     0.00000     0.00000
     6.12081     0.00000     0.00000     0.00000     0.00000     0.00000     0.00000     0.00000     0.00000     0.00000     0.00000
     6.13281     0.00000     0.00000     0.00000     0.00000     0.00000     0.00000     0.00000     0.00000     0.00000     0.00000
     6.14581     0.00000     0.00000     0.00000     0.00000     0.00000     0.00000     0.00000     0.00000     0.00000     0.00000
     6.15781     0.00000     0.00000     0.00000     0.00000     0.00000     0.00000     0.00000     0.00000     0.00000     0.00000
     6.17081     0.00000     0.00000     0.00000     0.00000     0.00000     0.00000     0.00000     0.00000     0.00000     0.00000
     6.18281     0.00000     0.00000     0.00000     0.00000     0.00000     0.00000     0.00000     0.00000     0.00000     0.00000
     6.19581     0.00000     0.00000     0.00000     0.00000     0.00000     0.00000     0.00000     0.00000     0.00000     0.00000
     6.20781     0.00000     0.00000     0.00000     0.00000     0.00000     0.00000     0.00000     0.00000     0.00000     0.00000
     6.22081     0.00000     0.00000     0.00000     0.00000     0.00000     0.00000     0.00000     0.00000     0.00000     0.00000
     6.23281     0.00000     0.00000     0.00000     0.00000     0.00000     0.00000     0.00000     0.00000     0.00000     0.00000
     6.24581     0.00000     0.00000     0.00000     0.00000     0.00000     0.00000     0.00000     0.00000     0.00000     0.00000
     6.25781     0.00000     0.00000     0.00000     0.00000     0.00000     0.00000     0.00000     0.00000     0.00000     0.00000
     6.27081     0.00000     0.00000     0.00000     0.00000     0.00000     0.00000     0.00000     0.00000     0.00000     0.00000
     6.28281     0.00000     0.00000     0.00000     0.00000     0.00000     0.00000     0.00000     0.00000     0.00000     0.00000
     6.29581     0.00000     0.00000     0.00000     0.00000     0.00000     0.00000     0.00000     0.00000     0.00000     0.00000
     6.30781     0.00000     0.00000     0.00000     0.00000     0.00000     0.00000     0.00000     0.00000     0.00000     0.00000
     6.32081     0.00000     0.00000     0.00000     0.00000     0.00000     0.00000     0.00000     0.00000     0.00000     0.00000
     6.33281     0.00000     0.00000     0.00000     0.00000     0.00000     0.00000     0.00000     0.00000     0.00000     0.00000
     6.34581     0.00000     0.00000     0.00000     0.00000     0.00000     0.00000     0.00000     0.00000     0.00000     0.00000
     6.35781     0.00000     0.00000     0.00000     0.00000     0.00000     0.00000     0.00000     0.00000     0.00000     0.00000
     6.37081     0.00000     0.00000     0.00000     0.00000     0.00000     0.00000     0.00000     0.00000     0.00000     0.00000
     6.38281     0.00000     0.00000     0.00000     0.00000     0.00000     0.00000     0.00000     0.00000     0.00000     0.00000
     6.39581     0.00000     0.00000     0.00000     0.00000     0.00000     0.00000     0.00000     0.00000     0.00000     0.00000
     6.40781     0.00000     0.00000     0.00000     0.00000     0.00000     0.00000     0.00000     0.00000     0.00000     0.00000
     6.42081     0.00000     0.00000     0.00000     0.00000     0.00000     0.00000     0.00000     0.00000     0.00000     0.00000
     6.43281     0.00000     0.00000     0.00000     0.00000     0.00000     0.00000     0.00000     0.00000     0.00000     0.00000
     6.44581     0.00000     0.00000     0.00000     0.00000     0.00000     0.00000     0.00000     0.00000     0.00000     0.00000
     6.45781     0.00000     0.00000     0.00000     0.00000     0.00000     0.00000     0.00000     0.00000     0.00000     0.00000
     6.47081     0.00000     0.00000     0.00000     0.00000     0.00000     0.00000     0.00000     0.00000     0.00000     0.00000
     6.48281     0.00000     0.00000     0.00000     0.00000     0.00000     0.00000     0.00000     0.00000     0.00000     0.00000
     6.49581     0.00000     0.00000     0.00000     0.00000     0.00000     0.00000     0.00000     0.00000     0.00000     0.00000
     6.50781     0.00000     0.00000     0.00000     0.00000     0.00000     0.00000     0.00000     0.00000     0.00000     0.00000
     6.52081     0.00000     0.00000     0.00000     0.00000     0.00000     0.00000     0.00000     0.00000     0.00000     0.00000
     6.53281     0.00000     0.00000     0.00000     0.00000     0.00000     0.00000     0.00000     0.00000     0.00000     0.00000
     6.54581     0.00000     0.00000     0.00000     0.00000     0.00000     0.00000     0.00000     0.00000     0.00000     0.00000
     6.55881     0.00000     0.00000     0.00000     0.00000     0.00000     0.00000     0.00000     0.00000     0.00000     0.00000
     6.57081     0.00000     0.00000     0.00000     0.00000     0.00000     0.00000     0.00000     0.00000     0.00000     0.00000
     6.58381     0.00000     0.00000     0.00000     0.00000     0.00000     0.00000     0.00000     0.00000     0.00000     0.00000
     6.59581     0.00000     0.00000     0.00000     0.00000     0.00000     0.00000     0.00000     0.00000     0.00000     0.00000
     6.60881     0.00000     0.00000     0.00000     0.00000     0.00000     0.00000     0.00000     0.00000     0.00000     0.00000
     6.62081     0.00000     0.00000     0.00000     0.00000     0.00000     0.00000     0.00000     0.00000     0.00000     0.00000
     6.63381     0.00000     0.00000     0.00000     0.00000     0.00000     0.00000     0.00000     0.00000     0.00000     0.00000
     6.64581     0.00000     0.00000     0.00000     0.00000     0.00000     0.00000     0.00000     0.00000     0.00000     0.00000
     6.65881     0.00000     0.00000     0.00000     0.00000     0.00000     0.00000     0.00000     0.00000     0.00000     0.00000
     6.67081     0.00000     0.00000     0.00000     0.00000     0.00000     0.00000     0.00000     0.00000     0.00000     0.00000
     6.68381     0.00000     0.00000     0.00000     0.00000     0.00000     0.00000     0.00000     0.00000     0.00000     0.00000
     6.69581     0.00000     0.00000     0.00000     0.00000     0.00000     0.00000     0.00000     0.00000     0.00000     0.00000
     6.70881     0.00000     0.00000     0.00000     0.00000     0.00000     0.00000     0.00000     0.00000     0.00000     0.00000
     6.72081     0.00000     0.00000     0.00000     0.00000     0.00000     0.00000     0.00000     0.00000     0.00000     0.00000
     6.73381     0.00000     0.00000     0.00000     0.00000     0.00000     0.00000     0.00000     0.00000     0.00000     0.00000
     6.74581     0.00000     0.00000     0.00000     0.00000     0.00000     0.00000     0.00000     0.00000     0.00000     0.00000
     6.75881     0.00000     0.00000     0.00000     0.00000     0.00000     0.00000     0.00000     0.00000     0.00000     0.00000
     6.77081     0.00000     0.00000     0.00000     0.00000     0.00000     0.00000     0.00000     0.00000     0.00000     0.00000
     6.78381     0.00000     0.00000     0.00000     0.00000     0.00000     0.00000     0.00000     0.00000     0.00000     0.00000
     6.79581     0.00000     0.00000     0.00000     0.00000     0.00000     0.00000     0.00000     0.00000     0.00000     0.00000
     6.80881     0.00000     0.00000     0.00000     0.00000     0.00000     0.00000     0.00000     0.00000     0.00000     0.00000
     6.82081     0.00000     0.00000     0.00000     0.00000     0.00000     0.00000     0.00000     0.00000     0.00000     0.00000
     6.83381     0.00000     0.00000     0.00000     0.00000     0.00000     0.00000     0.00000     0.00000     0.00000     0.00000
     6.84581     0.00000     0.00000     0.00000     0.00000     0.00000     0.00000     0.00000     0.00000     0.00000     0.00000
     6.85881     0.00000     0.00000     0.00000     0.00000     0.00000     0.00000     0.00000     0.00000     0.00000     0.00000
     6.87081     0.00000     0.00000     0.00000     0.00000     0.00000     0.00000     0.00000     0.00000     0.00000     0.00000
     6.88381     0.00000     0.00000     0.00000     0.00000     0.00000     0.00000     0.00000     0.00000     0.00000     0.00000
     6.89581     0.00000     0.00000     0.00000     0.00000     0.00000     0.00000     0.00000     0.00000     0.00000     0.00000
     6.90881     0.00000     0.00000     0.00000     0.00000     0.00000     0.00000     0.00000     0.00000     0.00000     0.00000
     6.92081     0.00000     0.00000     0.00000     0.00000     0.00000     0.00000     0.00000     0.00000     0.00000     0.00000
     6.93381     0.00000     0.00000     0.00000     0.00000     0.00000     0.00000     0.00000     0.00000     0.00000     0.00000
     6.94581     0.00000     0.00000     0.00000     0.00000     0.00000     0.00000     0.00000     0.00000     0.00000     0.00000
     6.95881     0.00000     0.00000     0.00000     0.00000     0.00000     0.00000     0.00000     0.00000     0.00000     0.00000
     6.97081     0.00000     0.00000     0.00000     0.00000     0.00000     0.00000     0.00000     0.00000     0.00000     0.00000
     6.98381     0.00000     0.00000     0.00000     0.00000     0.00000     0.00000     0.00000     0.00000     0.00000     0.00000
     6.99581     0.00000     0.00000     0.00000     0.00000     0.00000     0.00000     0.00000     0.00000     0.00000     0.00000
     7.00881     0.00000     0.00000     0.00000     0.00000     0.00000     0.00000     0.00000     0.00000     0.00000     0.00000
     7.02081     0.00000     0.00000     0.00000     0.00000     0.00000     0.00000     0.00000     0.00000     0.00000     0.00000
     7.03381     0.00000     0.00000     0.00000     0.00000     0.00000     0.00000     0.00000     0.00000     0.00000     0.00000
     7.04581     0.00000     0.00000     0.00000     0.00000     0.00000     0.00000     0.00000     0.00000     0.00000     0.00000
     7.05881     0.00000     0.00000     0.00000     0.00000     0.00000     0.00000     0.00000     0.00000     0.00000     0.00000
     7.07081     0.00000     0.00000     0.00000     0.00000     0.00000     0.00000     0.00000     0.00000     0.00000     0.00000
     7.08381     0.00000     0.00000     0.00000     0.00000     0.00000     0.00000     0.00000     0.00000     0.00000     0.00000
     7.09581     0.00000     0.00000     0.00000     0.00000     0.00000     0.00000     0.00000     0.00000     0.00000     0.00000
     7.10881     0.00000     0.00000     0.00000     0.00000     0.00000     0.00000     0.00000     0.00000     0.00000     0.00000
     7.12081     0.00000     0.00000     0.00000     0.00000     0.00000     0.00000     0.00000     0.00000     0.00000     0.00000
     7.13381     0.00000     0.00000     0.00000     0.00000     0.00000     0.00000     0.00000     0.00000     0.00000     0.00000
     7.14581     0.00000     0.00000     0.00000     0.00000     0.00000     0.00000     0.00000     0.00000     0.00000     0.00000
     7.15881     0.00000     0.00000     0.00000     0.00000     0.00000     0.00000     0.00000     0.00000     0.00000     0.00000
     7.17081     0.00000     0.00000     0.00000     0.00000     0.00000     0.00000     0.00000     0.00000     0.00000     0.00000
     7.18381     0.00000     0.00000     0.00000     0.00000     0.00000     0.00000     0.00000     0.00000     0.00000     0.00000
     7.19581     0.00000     0.00000     0.00000     0.00000     0.00000     0.00000     0.00000     0.00000     0.00000     0.00000
     7.20881     0.00000     0.00000     0.00000     0.00000     0.00000     0.00000     0.00000     0.00000     0.00000     0.00000
     7.22081     0.00000     0.00000     0.00000     0.00000     0.00000     0.00000     0.00000     0.00000     0.00000     0.00000
     7.23381     0.00000     0.00000     0.00000     0.00000     0.00000     0.00000     0.00000     0.00000     0.00000     0.00000
     7.24581     0.00000     0.00000     0.00000     0.00000     0.00000     0.00000     0.00000     0.00000     0.00000     0.00000
     7.25881     0.00000     0.00000     0.00000     0.00000     0.00000     0.00000     0.00000     0.00000     0.00000     0.00000
     7.27081     0.00000     0.00000     0.00000     0.00000     0.00000     0.00000     0.00000     0.00000     0.00000     0.00000
     7.28381     0.00000     0.00000     0.00000     0.00000     0.00000     0.00000     0.00000     0.00000     0.00000     0.00000
     7.29581     0.00000     0.00000     0.00000     0.00000     0.00000     0.00000     0.00000     0.00000     0.00000     0.00000
     7.30881     0.00000     0.00000     0.00000     0.00000     0.00000     0.00000     0.00000     0.00000     0.00000     0.00000
     7.32081     0.00000     0.00000     0.00000     0.00000     0.00000     0.00000     0.00000     0.00000     0.00000     0.00000
     7.33381     0.00000     0.00000     0.00000     0.00000     0.00000     0.00000     0.00000     0.00000     0.00000     0.00000
     7.34581     0.00000     0.00000     0.00000     0.00000     0.00000     0.00000     0.00000     0.00000     0.00000     0.00000
     7.35881     0.00000     0.00000     0.00000     0.00000     0.00000     0.00000     0.00000     0.00000     0.00000     0.00000
     7.37081     0.00000     0.00000     0.00000     0.00000     0.00000     0.00000     0.00000     0.00000     0.00000     0.00000
     7.38381     0.00000     0.00000     0.00000     0.00000     0.00000     0.00000     0.00000     0.00000     0.00000     0.00000
     7.39581     0.00000     0.00000     0.00000     0.00000     0.00000     0.00000     0.00000     0.00000     0.00000     0.00000
     7.40881     0.00000     0.00000     0.00000     0.00000     0.00000     0.00000     0.00000     0.00000     0.00000     0.00000
     7.42081     0.00000     0.00000     0.00000     0.00000     0.00000     0.00000     0.00000     0.00000     0.00000     0.00000
     7.43381     0.00000     0.00000     0.00000     0.00000     0.00000     0.00000     0.00000     0.00000     0.00000     0.00000
     7.44581     0.00000     0.00000     0.00000     0.00000     0.00000     0.00000     0.00000     0.00000     0.00000     0.00000
     7.45881     0.00000     0.00000     0.00000     0.00000     0.00000     0.00000     0.00000     0.00000     0.00000     0.00000
     7.47081     0.00000     0.00000     0.00000     0.00000     0.00000     0.00000     0.00000     0.00000     0.00000     0.00000
     7.48381     0.00000     0.00000     0.00000     0.00000     0.00000     0.00000     0.00000     0.00000     0.00000     0.00000
     7.49581     0.00000     0.00000     0.00000     0.00000     0.00000     0.00000     0.00000     0.00000     0.00000     0.00000
     7.50881     0.00000     0.00000     0.00000     0.00000     0.00000     0.00000     0.00000     0.00000     0.00000     0.00000
     7.52081     0.00000     0.00000     0.00000     0.00000     0.00000     0.00000     0.00000     0.00000     0.00000     0.00000
     7.53381     0.00000     0.00000     0.00000     0.00000     0.00000     0.00000     0.00000     0.00000     0.00000     0.00000
     7.54681     0.00000     0.00000     0.00000     0.00000     0.00000     0.00000     0.00000     0.00000     0.00000     0.00000
     7.55881     0.00000     0.00000     0.00000     0.00000     0.00000     0.00000     0.00000     0.00000     0.00000     0.00000
     7.57181     0.00000     0.00000     0.00000     0.00000     0.00000     0.00000     0.00000     0.00000     0.00000     0.00000
     7.58381     0.00000     0.00000     0.00000     0.00000     0.00000     0.00000     0.00000     0.00000     0.00000     0.00000
     7.59681     0.00000     0.00000     0.00000     0.00000     0.00000     0.00000     0.00000     0.00000     0.00000     0.00000
     7.60881     0.00000     0.00000     0.00000     0.00000     0.00000     0.00000     0.00000     0.00000     0.00000     0.00000
     7.62181     0.00000     0.00000     0.00000     0.00000     0.00000     0.00000     0.00000     0.00000     0.00000     0.00000
     7.63381     0.00000     0.00000     0.00000     0.00000     0.00000     0.00000     0.00000     0.00000     0.00000     0.00000
     7.64681     0.00000     0.00000     0.00000     0.00000     0.00000     0.00000     0.00000     0.00000     0.00000     0.00000
     7.65881     0.00000     0.00000     0.00000     0.00000     0.00000     0.00000     0.00000     0.00000     0.00000     0.00000
     7.67181     0.00000     0.00000     0.00000     0.00000     0.00000     0.00000     0.00000     0.00000     0.00000     0.00000
     7.68381     0.00000     0.00000     0.00000     0.00000     0.00000     0.00000     0.00000     0.00000     0.00000     0.00000
     7.69681     0.00000     0.00000     0.00000     0.00000     0.00000     0.00000     0.00000     0.00000     0.00000     0.00000
     7.70881     0.00000     0.00000     0.00000     0.00000     0.00000     0.00000     0.00000     0.00000     0.00000     0.00000
     7.72181     0.00000     0.00000     0.00000     0.00000     0.00000     0.00000     0.00000     0.00000     0.00000     0.00000
     7.73381     0.00000     0.00000     0.00000     0.00000     0.00000     0.00000     0.00000     0.00000     0.00000     0.00000
     7.74681     0.00000     0.00000     0.00000     0.00000     0.00000     0.00000     0.00000     0.00000     0.00000     0.00000
     7.75881     0.00000     0.00000     0.00000     0.00000     0.00000     0.00000     0.00000     0.00000     0.00000     0.00000
     7.77181     0.00000     0.00000     0.00000     0.00000     0.00000     0.00000     0.00000     0.00000     0.00000     0.00000
     7.78381     0.00000     0.00000     0.00000     0.00000     0.00000     0.00000     0.00000     0.00000     0.00000     0.00000
     7.79681     0.00000     0.00000     0.00000     0.00000     0.00000     0.00000     0.00000     0.00000     0.00000     0.00000
     7.80881     0.00000     0.00000     0.00000     0.00000     0.00000     0.00000     0.00000     0.00000     0.00000     0.00000
     7.82181     0.00000     0.00000     0.00000     0.00000     0.00000     0.00000     0.00000     0.00000     0.00000     0.00000
     7.83381     0.00000     0.00000     0.00000     0.00000     0.00000     0.00000     0.00000     0.00000     0.00000     0.00000
     7.84681     0.00000     0.00000     0.00000     0.00000     0.00000     0.00000     0.00000     0.00000     0.00000     0.00000
     7.85881     0.00000     0.00000     0.00000     0.00000     0.00000     0.00000     0.00000     0.00000     0.00000     0.00000
     7.87181     0.00000     0.00000     0.00000     0.00000     0.00000     0.00000     0.00000     0.00000     0.00000     0.00000
     7.88381     0.00000     0.00000     0.00000     0.00000     0.00000     0.00000     0.00000     0.00000     0.00000     0.00000
     7.89681     0.00000     0.00000     0.00000     0.00000     0.00000     0.00000     0.00000     0.00000     0.00000     0.00000
     7.90881     0.00000     0.00000     0.00000     0.00000     0.00000     0.00000     0.00000     0.00000     0.00000     0.00000
     7.92181     0.00000     0.00000     0.00000     0.00000     0.00000     0.00000     0.00000     0.00000     0.00000     0.00000
     7.93381     0.00000     0.00000     0.00000     0.00000     0.00000     0.00000     0.00000     0.00000     0.00000     0.00000
     7.94681     0.00000     0.00000     0.00000     0.00000     0.00000     0.00000     0.00000     0.00000     0.00000     0.00000
     7.95881     0.00000     0.00000     0.00000     0.00000     0.00000     0.00000     0.00000     0.00000     0.00000     0.00000
     7.97181     0.00000     0.00000     0.00000     0.00000     0.00000     0.00000     0.00000     0.00000     0.00000     0.00000
     7.98381     0.00000     0.00000     0.00000     0.00000     0.00000     0.00000     0.00000     0.00000     0.00000     0.00000
     7.99681     0.00000     0.00000     0.00000     0.00000     0.00000     0.00000     0.00000     0.00000     0.00000     0.00000
     8.00881     0.00000     0.00000     0.00000     0.00000     0.00000     0.00000     0.00000     0.00000     0.00000     0.00000
     8.02181     0.00000     0.00000     0.00000     0.00000     0.00000     0.00000     0.00000     0.00000     0.00000     0.00000
     8.03381     0.00000     0.00000     0.00000     0.00000     0.00000     0.00000     0.00000     0.00000     0.00000     0.00000
     8.04681     0.00000     0.00000     0.00000     0.00000     0.00000     0.00000     0.00000     0.00000     0.00000     0.00000
     8.05881     0.00000     0.00000     0.00000     0.00000     0.00000     0.00000     0.00000     0.00000     0.00000     0.00000
     8.07181     0.00000     0.00000     0.00000     0.00000     0.00000     0.00000     0.00000     0.00000     0.00000     0.00000
     8.08381     0.00000     0.00000     0.00000     0.00000     0.00000     0.00000     0.00000     0.00000     0.00000     0.00000
     8.09681     0.00000     0.00000     0.00000     0.00000     0.00000     0.00000     0.00000     0.00000     0.00000     0.00000
     8.10881     0.00000     0.00000     0.00000     0.00000     0.00000     0.00000     0.00000     0.00000     0.00000     0.00000
     8.12181     0.00000     0.00000     0.00000     0.00000     0.00000     0.00000     0.00000     0.00000     0.00000     0.00000
     8.13381     0.00000     0.00000     0.00000     0.00000     0.00000     0.00000     0.00000     0.00000     0.00000     0.00000
     8.14681     0.00000     0.00000     0.00000     0.00000     0.00000     0.00000     0.00000     0.00000     0.00000     0.00000
     8.15881     0.00000     0.00000     0.00000     0.00000     0.00000     0.00000     0.00000     0.00000     0.00000     0.00000
     8.17181     0.00000     0.00000     0.00000     0.00000     0.00000     0.00000     0.00000     0.00000     0.00000     0.00000
     8.18381     0.00000     0.00000     0.00000     0.00000     0.00000     0.00000     0.00000     0.00000     0.00000     0.00000
     8.19681     0.00000     0.00000     0.00000     0.00000     0.00000     0.00000     0.00000     0.00000     0.00000     0.00000
     8.20881     0.00000     0.00000     0.00000     0.00000     0.00000     0.00000     0.00000     0.00000     0.00000     0.00000
     8.22181     0.00000     0.00000     0.00000     0.00000     0.00000     0.00000     0.00000     0.00000     0.00000     0.00000
     8.23381     0.00000     0.00000     0.00000     0.00000     0.00000     0.00000     0.00000     0.00000     0.00000     0.00000
     8.24681     0.00000     0.00000     0.00000     0.00000     0.00000     0.00000     0.00000     0.00000     0.00000     0.00000
     8.25881     0.00000     0.00000     0.00000     0.00000     0.00000     0.00000     0.00000     0.00000     0.00000     0.00000
     8.27181     0.00000     0.00000     0.00000     0.00000     0.00000     0.00000     0.00000     0.00000     0.00000     0.00000
     8.28381     0.00000     0.00000     0.00000     0.00000     0.00000     0.00000     0.00000     0.00000     0.00000     0.00000
     8.29681     0.00000     0.00000     0.00000     0.00000     0.00000     0.00000     0.00000     0.00000     0.00000     0.00000
     8.30881     0.00000     0.00000     0.00000     0.00000     0.00000     0.00000     0.00000     0.00000     0.00000     0.00000
     8.32181     0.00000     0.00000     0.00000     0.00000     0.00000     0.00000     0.00000     0.00000     0.00000     0.00000
     8.33381     0.00000     0.00000     0.00000     0.00000     0.00000     0.00000     0.00000     0.00000     0.00000     0.00000
     8.34681     0.00000     0.00000     0.00000     0.00000     0.00000     0.00000     0.00000     0.00000     0.00000     0.00000
     8.35881     0.00000     0.00000     0.00000     0.00000     0.00000     0.00000     0.00000     0.00000     0.00000     0.00000
     8.37181     0.00000     0.00000     0.00000     0.00000     0.00000     0.00000     0.00000     0.00000     0.00000     0.00000
     8.38381     0.00000     0.00000     0.00000     0.00000     0.00000     0.00000     0.00000     0.00000     0.00000     0.00000
     8.39681     0.00000     0.00000     0.00000     0.00000     0.00000     0.00000     0.00000     0.00000     0.00000     0.00000
     8.40881     0.00000     0.00000     0.00000     0.00000     0.00000     0.00000     0.00000     0.00000     0.00000     0.00000
     8.42181     0.00000     0.00000     0.00000     0.00000     0.00000     0.00000     0.00000     0.00000     0.00000     0.00000
     8.43381     0.00000     0.00000     0.00000     0.00000     0.00000     0.00000     0.00000     0.00000     0.00000     0.00000
     8.44681     0.00000     0.00000     0.00000     0.00000     0.00000     0.00000     0.00000     0.00000     0.00000     0.00000
     8.45881     0.00000     0.00000     0.00000     0.00000     0.00000     0.00000     0.00000     0.00000     0.00000     0.00000
     8.47181     0.00000     0.00000     0.00000     0.00000     0.00000     0.00000     0.00000     0.00000     0.00000     0.00000
     8.48381     0.00000     0.00000     0.00000     0.00000     0.00000     0.00000     0.00000     0.00000     0.00000     0.00000
     8.49681     0.00000     0.00000     0.00000     0.00000     0.00000     0.00000     0.00000     0.00000     0.00000     0.00000
     8.50881     0.00000     0.00000     0.00000     0.00000     0.00000     0.00000     0.00000     0.00000     0.00000     0.00000
     8.52181     0.00000     0.00000     0.00000     0.00000     0.00000     0.00000     0.00000     0.00000     0.00000     0.00000
     8.53381     0.00000     0.00000     0.00000     0.00000     0.00000     0.00000     0.00000     0.00000     0.00000     0.00000
     8.54681     0.00000     0.00000     0.00000     0.00000     0.00000     0.00000     0.00000     0.00000     0.00000     0.00000
     8.55981     0.00000     0.00000     0.00000     0.00000     0.00000     0.00000     0.00000     0.00000     0.00000     0.00000
     8.57181     0.00000     0.00000     0.00000     0.00000     0.00000     0.00000     0.00000     0.00000     0.00000     0.00000
     8.58481     0.00000     0.00000     0.00000     0.00000     0.00000     0.00000     0.00000     0.00000     0.00000     0.00000
     8.59681     0.00000     0.00000     0.00000     0.00000     0.00000     0.00000     0.00000     0.00000     0.00000     0.00000
     8.60981     0.00000     0.00000     0.00000     0.00000     0.00000     0.00000     0.00000     0.00000     0.00000     0.00000
     8.62181     0.00000     0.00000     0.00000     0.00000     0.00000     0.00000     0.00000     0.00000     0.00000     0.00000
     8.63481     0.00000     0.00000     0.00000     0.00000     0.00000     0.00000     0.00000     0.00000     0.00000     0.00000
     8.64681     0.00000     0.00000     0.00000     0.00000     0.00000     0.00000     0.00000     0.00000     0.00000     0.00000
     8.65981     0.00000     0.00000     0.00000     0.00000     0.00000     0.00000     0.00000     0.00000     0.00000     0.00000
     8.67181     0.00000     0.00000     0.00000     0.00000     0.00000     0.00000     0.00000     0.00000     0.00000     0.00000
     8.68481     0.00000     0.00000     0.00000     0.00000     0.00000     0.00000     0.00000     0.00000     0.00000     0.00000
     8.69681     0.00000     0.00000     0.00000     0.00000     0.00000     0.00000     0.00000     0.00000     0.00000     0.00000
     8.70981     0.00000     0.00000     0.00000     0.00000     0.00000     0.00000     0.00000     0.00000     0.00000     0.00000
     8.72181     0.00000     0.00000     0.00000     0.00000     0.00000     0.00000     0.00000     0.00000     0.00000     0.00000
     8.73481     0.00000     0.00000     0.00000     0.00000     0.00000     0.00000     0.00000     0.00000     0.00000     0.00000
     8.74681     0.00000     0.00000     0.00000     0.00000     0.00000     0.00000     0.00000     0.00000     0.00000     0.00000
     8.75981     0.00000     0.00000     0.00000     0.00000     0.00000     0.00000     0.00000     0.00000     0.00000     0.00000
     8.77181     0.00000     0.00000     0.00000     0.00000     0.00000     0.00000     0.00000     0.00000     0.00000     0.00000
     8.78481     0.00000     0.00000     0.00000     0.00000     0.00000     0.00000     0.00000     0.00000     0.00000     0.00000
     8.79681     0.00000     0.00000     0.00000     0.00000     0.00000     0.00000     0.00000     0.00000     0.00000     0.00000
     8.80981     0.00000     0.00000     0.00000     0.00000     0.00000     0.00000     0.00000     0.00000     0.00000     0.00000
     8.82181     0.00000     0.00000     0.00000     0.00000     0.00000     0.00000     0.00000     0.00000     0.00000     0.00000
     8.83481     0.00000     0.00000     0.00000     0.00000     0.00000     0.00000     0.00000     0.00000     0.00000     0.00000
     8.84681     0.00000     0.00000     0.00000     0.00000     0.00000     0.00000     0.00000     0.00000     0.00000     0.00000
     8.85981     0.00000     0.00000     0.00000     0.00000     0.00000     0.00000     0.00000     0.00000     0.00000     0.00000
     8.87181     0.00000     0.00000     0.00000     0.00000     0.00000     0.00000     0.00000     0.00000     0.00000     0.00000
     8.88481     0.00000     0.00000     0.00000     0.00000     0.00000     0.00000     0.00000     0.00000     0.00000     0.00000
     8.89681     0.00000     0.00000     0.00000     0.00000     0.00000     0.00000     0.00000     0.00000     0.00000     0.00000
     8.90981     0.00000     0.00000     0.00000     0.00000     0.00000     0.00000     0.00000     0.00000     0.00000     0.00000
     8.92181     0.00000     0.00000     0.00000     0.00000     0.00000     0.00000     0.00000     0.00000     0.00000     0.00000
     8.93481     0.00000     0.00000     0.00000     0.00000     0.00000     0.00000     0.00000     0.00000     0.00000     0.00000
     8.94681     0.00000     0.00000     0.00000     0.00000     0.00000     0.00000     0.00000     0.00000     0.00000     0.00000
     8.95981     0.00000     0.00000     0.00000     0.00000     0.00000     0.00000     0.00000     0.00000     0.00000     0.00000
     8.97181     0.00000     0.00000     0.00000     0.00000     0.00000     0.00000     0.00000     0.00000     0.00000     0.00000
     8.98481     0.00000     0.00000     0.00000     0.00000     0.00000     0.00000     0.00000     0.00000     0.00000     0.00000
     8.99681     0.00000     0.00000     0.00000     0.00000     0.00000     0.00000     0.00000     0.00000     0.00000     0.00000
     9.00981     0.00000     0.00000     0.00000     0.00000     0.00000     0.00000     0.00000     0.00000     0.00000     0.00000
     9.02181     0.00000     0.00000     0.00000     0.00000     0.00000     0.00000     0.00000     0.00000     0.00000     0.00000
     9.03481     0.00000     0.00000     0.00000     0.00000     0.00000     0.00000     0.00000     0.00000     0.00000     0.00000
     9.04681     0.00000     0.00000     0.00000     0.00000     0.00000     0.00000     0.00000     0.00000     0.00000     0.00000
     9.05981     0.00000     0.00000     0.00000     0.00000     0.00000     0.00000     0.00000     0.00000     0.00000     0.00000
     9.07181     0.00000     0.00000     0.00000     0.00000     0.00000     0.00000     0.00000     0.00000     0.00000     0.00000
     9.08481     0.00000     0.00000     0.00000     0.00000     0.00000     0.00000     0.00000     0.00000     0.00000     0.00000
     9.09681     0.00000     0.00000     0.00000     0.00000     0.00000     0.00000     0.00000     0.00000     0.00000     0.00000
     9.10981     0.00000     0.00000     0.00000     0.00000     0.00000     0.00000     0.00000     0.00000     0.00000     0.00000
     9.12181     0.00000     0.00000     0.00000     0.00000     0.00000     0.00000     0.00000     0.00000     0.00000     0.00000
     9.13481     0.00000     0.00000     0.00000     0.00000     0.00000     0.00000     0.00000     0.00000     0.00000     0.00000
     9.14681     0.00000     0.00000     0.00000     0.00000     0.00000     0.00000     0.00000     0.00000     0.00000     0.00000
     9.15981     0.00000     0.00000     0.00000     0.00000     0.00000     0.00000     0.00000     0.00000     0.00000     0.00000
     9.17181     0.00000     0.00000     0.00000     0.00000     0.00000     0.00000     0.00000     0.00000     0.00000     0.00000
     9.18481     0.00000     0.00000     0.00000     0.00000     0.00000     0.00000     0.00000     0.00000     0.00000     0.00000
     9.19681     0.00000     0.00000     0.00000     0.00000     0.00000     0.00000     0.00000     0.00000     0.00000     0.00000
     9.20981     0.00000     0.00000     0.00000     0.00000     0.00000     0.00000     0.00000     0.00000     0.00000     0.00000
     9.22181     0.00000     0.00000     0.00000     0.00000     0.00000     0.00000     0.00000     0.00000     0.00000     0.00000
     9.23481     0.00000     0.00000     0.00000     0.00000     0.00000     0.00000     0.00000     0.00000     0.00000     0.00000
     9.24681     0.00000     0.00000     0.00000     0.00000     0.00000     0.00000     0.00000     0.00000     0.00000     0.00000
     9.25981     0.00000     0.00000     0.00000     0.00000     0.00000     0.00000     0.00000     0.00000     0.00000     0.00000
     9.27181     0.00000     0.00000     0.00000     0.00000     0.00000     0.00000     0.00000     0.00000     0.00000     0.00000
     9.28481     0.00000     0.00000     0.00000     0.00000     0.00000     0.00000     0.00000     0.00000     0.00000     0.00000
     9.29681     0.00000     0.00000     0.00000     0.00000     0.00000     0.00000     0.00000     0.00000     0.00000     0.00000
     9.30981     0.00000     0.00000     0.00000     0.00000     0.00000     0.00000     0.00000     0.00000     0.00000     0.00000
     9.32181     0.00000     0.00000     0.00000     0.00000     0.00000     0.00000     0.00000     0.00000     0.00000     0.00000
     9.33481     0.00000     0.00000     0.00000     0.00000     0.00000     0.00000     0.00000     0.00000     0.00000     0.00000
     9.34681     0.00000     0.00000     0.00000     0.00000     0.00000     0.00000     0.00000     0.00000     0.00000     0.00000
     9.35981     0.00000     0.00000     0.00000     0.00000     0.00000     0.00000     0.00000     0.00000     0.00000     0.00000
     9.37181     0.00000     0.00000     0.00000     0.00000     0.00000     0.00000     0.00000     0.00000     0.00000     0.00000
     9.38481     0.00000     0.00000     0.00000     0.00000     0.00000     0.00000     0.00000     0.00000     0.00000     0.00000
     9.39681     0.00000     0.00000     0.00000     0.00000     0.00000     0.00000     0.00000     0.00000     0.00000     0.00000
     9.40981     0.00000     0.00000     0.00000     0.00000     0.00000     0.00000     0.00000     0.00000     0.00000     0.00000
     9.42181     0.00000     0.00000     0.00000     0.00000     0.00000     0.00000     0.00000     0.00000     0.00000     0.00000
     9.43481     0.00000     0.00000     0.00000     0.00000     0.00000     0.00000     0.00000     0.00000     0.00000     0.00000
     9.44681     0.00000     0.00000     0.00000     0.00000     0.00000     0.00000     0.00000     0.00000     0.00000     0.00000
     9.45981     0.00000     0.00000     0.00000     0.00000     0.00000     0.00000     0.00000     0.00000     0.00000     0.00000
     9.47181     0.00000     0.00000     0.00000     0.00000     0.00000     0.00000     0.00000     0.00000     0.00000     0.00000
     9.48481     0.00000     0.00000     0.00000     0.00000     0.00000     0.00000     0.00000     0.00000     0.00000     0.00000
     9.49681     0.00000     0.00000     0.00000     0.00000     0.00000     0.00000     0.00000     0.00000     0.00000     0.00000
     9.50981     0.00000     0.00000     0.00000     0.00000     0.00000     0.00000     0.00000     0.00000     0.00000     0.00000
     9.52181     0.00000     0.00000     0.00000     0.00000     0.00000     0.00000     0.00000     0.00000     0.00000     0.00000
     9.53481     0.00000     0.00000     0.00000     0.00000     0.00000     0.00000     0.00000     0.00000     0.00000     0.00000
     9.54781     0.00000     0.00000     0.00000     0.00000     0.00000     0.00000     0.00000     0.00000     0.00000     0.00000
     9.55981     0.00000     0.00000     0.00000     0.00000     0.00000     0.00000     0.00000     0.00000     0.00000     0.00000
     9.57281     0.00000     0.00000     0.00000     0.00000     0.00000     0.00000     0.00000     0.00000     0.00000     0.00000
     9.58481     0.00000     0.00000     0.00000     0.00000     0.00000     0.00000     0.00000     0.00000     0.00000     0.00000
     9.59781     0.00000     0.00000     0.00000     0.00000     0.00000     0.00000     0.00000     0.00000     0.00000     0.00000
     9.60981     0.00000     0.00000     0.00000     0.00000     0.00000     0.00000     0.00000     0.00000     0.00000     0.00000
     9.62281     0.00000     0.00000     0.00000     0.00000     0.00000     0.00000     0.00000     0.00000     0.00000     0.00000
     9.63481     0.00000     0.00000     0.00000     0.00000     0.00000     0.00000     0.00000     0.00000     0.00000     0.00000
     9.64781     0.00000     0.00000     0.00000     0.00000     0.00000     0.00000     0.00000     0.00000     0.00000     0.00000
     9.65981     0.00000     0.00000     0.00000     0.00000     0.00000     0.00000     0.00000     0.00000     0.00000     0.00000
     9.67281     0.00000     0.00000     0.00000     0.00000     0.00000     0.00000     0.00000     0.00000     0.00000     0.00000
     9.68481     0.00000     0.00000     0.00000     0.00000     0.00000     0.00000     0.00000     0.00000     0.00000     0.00000
     9.69781     0.00000     0.00000     0.00000     0.00000     0.00000     0.00000     0.00000     0.00000     0.00000     0.00000
     9.70981     0.00000     0.00000     0.00000     0.00000     0.00000     0.00000     0.00000     0.00000     0.00000     0.00000
     9.72281     0.00000     0.00000     0.00000     0.00000     0.00000     0.00000     0.00000     0.00000     0.00000     0.00000
     9.73481     0.00000     0.00000     0.00000     0.00000     0.00000     0.00000     0.00000     0.00000     0.00000     0.00000
     9.74781     0.00000     0.00000     0.00000     0.00000     0.00000     0.00000     0.00000     0.00000     0.00000     0.00000
     9.75981     0.00000     0.00000     0.00000     0.00000     0.00000     0.00000     0.00000     0.00000     0.00000     0.00000
     9.77281     0.00000     0.00000     0.00000     0.00000     0.00000     0.00000     0.00000     0.00000     0.00000     0.00000
     9.78481     0.00000     0.00000     0.00000     0.00000     0.00000     0.00000     0.00000     0.00000     0.00000     0.00000
     9.79781     0.00000     0.00000     0.00000     0.00000     0.00000     0.00000     0.00000     0.00000     0.00000     0.00000
     9.80981     0.00000     0.00000     0.00000     0.00000     0.00000     0.00000     0.00000     0.00000     0.00000     0.00000
     9.82281     0.00000     0.00000     0.00000     0.00000     0.00000     0.00000     0.00000     0.00000     0.00000     0.00000
     9.83481     0.00000     0.00000     0.00000     0.00000     0.00000     0.00000     0.00000     0.00000     0.00000     0.00000
     9.84781     0.00000     0.00000     0.00000     0.00000     0.00000     0.00000     0.00000     0.00000     0.00000     0.00000
     9.85981     0.00000     0.00000     0.00000     0.00000     0.00000     0.00000     0.00000     0.00000     0.00000     0.00000
     9.87281     0.00000     0.00000     0.00000     0.00000     0.00000     0.00000     0.00000     0.00000     0.00000     0.00000
     9.88481     0.00000     0.00000     0.00000     0.00000     0.00000     0.00000     0.00000     0.00000     0.00000     0.00000
     9.89781     0.00000     0.00000     0.00000     0.00000     0.00000     0.00000     0.00000     0.00000     0.00000     0.00000
     9.90981     0.00000     0.00000     0.00000     0.00000     0.00000     0.00000     0.00000     0.00000     0.00000     0.00000
     9.92281     0.00000     0.00000     0.00000     0.00000     0.00000     0.00000     0.00000     0.00000     0.00000     0.00000
     9.93481     0.00000     0.00000     0.00000     0.00000     0.00000     0.00000     0.00000     0.00000     0.00000     0.00000
     9.94781     0.00000     0.00000     0.00000     0.00000     0.00000     0.00000     0.00000     0.00000     0.00000     0.00000
     9.95981     0.00000     0.00000     0.00000     0.00000     0.00000     0.00000     0.00000     0.00000     0.00000     0.00000
     9.97281     0.00000     0.00000     0.00000     0.00000     0.00000     0.00000     0.00000     0.00000     0.00000     0.00000
     9.98481     0.00000     0.00000     0.00000     0.00000     0.00000     0.00000     0.00000     0.00000     0.00000     0.00000
     9.99781     0.00000     0.00000     0.00000     0.00000     0.00000     0.00000     0.00000     0.00000     0.00000     0.00000
    10.00981     0.00000     0.00000     0.00000     0.00000     0.00000     0.00000     0.00000     0.00000     0.00000     0.00000
    10.02281     0.00000     0.00000     0.00000     0.00000     0.00000     0.00000     0.00000     0.00000     0.00000     0.00000
    10.03481     0.00000     0.00000     0.00000     0.00000     0.00000     0.00000     0.00000     0.00000     0.00000     0.00000
    10.04781     0.00000     0.00000     0.00000     0.00000     0.00000     0.00000     0.00000     0.00000     0.00000     0.00000
    10.05981     0.00000     0.00000     0.00000     0.00000     0.00000     0.00000     0.00000     0.00000     0.00000     0.00000
    10.07281     0.00000     0.00000     0.00000     0.00000     0.00000     0.00000     0.00000     0.00000     0.00000     0.00000
    10.08481     0.00000     0.00000     0.00000     0.00000     0.00000     0.00000     0.00000     0.00000     0.00000     0.00000
    10.09781     0.00000     0.00000     0.00000     0.00000     0.00000     0.00000     0.00000     0.00000     0.00000     0.00000
    10.10981     0.00000     0.00000     0.00000     0.00000     0.00000     0.00000     0.00000     0.00000     0.00000     0.00000
    10.12281     0.00000     0.00000     0.00000     0.00000     0.00000     0.00000     0.00000     0.00000     0.00000     0.00000
    10.13481     0.00000     0.00000     0.00000     0.00000     0.00000     0.00000     0.00000     0.00000     0.00000     0.00000
    10.14781     0.00000     0.00000     0.00000     0.00000     0.00000     0.00000     0.00000     0.00000     0.00000     0.00000
    10.15981     0.00000     0.00000     0.00000     0.00000     0.00000     0.00000     0.00000     0.00000     0.00000     0.00000
    10.17281     0.00000     0.00000     0.00000     0.00000     0.00000     0.00000     0.00000     0.00000     0.00000     0.00000
    10.18481     0.00000     0.00000     0.00000     0.00000     0.00000     0.00000     0.00000     0.00000     0.00000     0.00000
    10.19781     0.00000     0.00000     0.00000     0.00000     0.00000     0.00000     0.00000     0.00000     0.00000     0.00000
    10.20981     0.00000     0.00000     0.00000     0.00000     0.00000     0.00000     0.00000     0.00000     0.00000     0.00000
    10.22281     0.00000     0.00000     0.00000     0.00000     0.00000     0.00000     0.00000     0.00000     0.00000     0.00000
    10.23481     0.00000     0.00000     0.00000     0.00000     0.00000     0.00000     0.00000     0.00000     0.00000     0.00000
    10.24781     0.00000     0.00000     0.00000     0.00000     0.00000     0.00000     0.00000     0.00000     0.00000     0.00000
    10.25981     0.00000     0.00000     0.00000     0.00000     0.00000     0.00000     0.00000     0.00000     0.00000     0.00000
    10.27281     0.00000     0.00000     0.00000     0.00000     0.00000     0.00000     0.00000     0.00000     0.00000     0.00000
    10.28481     0.00000     0.00000     0.00000     0.00000     0.00000     0.00000     0.00000     0.00000     0.00000     0.00000
    10.29781     0.00000     0.00000     0.00000     0.00000     0.00000     0.00000     0.00000     0.00000     0.00000     0.00000
    10.30981     0.00000     0.00000     0.00000     0.00000     0.00000     0.00000     0.00000     0.00000     0.00000     0.00000
    10.32281     0.00000     0.00000     0.00000     0.00000     0.00000     0.00000     0.00000     0.00000     0.00000     0.00000
    10.33481     0.00000     0.00000     0.00000     0.00000     0.00000     0.00000     0.00000     0.00000     0.00000     0.00000
    10.34781     0.00000     0.00000     0.00000     0.00000     0.00000     0.00000     0.00000     0.00000     0.00000     0.00000
    10.35981     0.00000     0.00000     0.00000     0.00000     0.00000     0.00000     0.00000     0.00000     0.00000     0.00000
    10.37281     0.00000     0.00000     0.00000     0.00000     0.00000     0.00000     0.00000     0.00000     0.00000     0.00000
    10.38481     0.00000     0.00000     0.00000     0.00000     0.00000     0.00000     0.00000     0.00000     0.00000     0.00000
    10.39781     0.00000     0.00000     0.00000     0.00000     0.00000     0.00000     0.00000     0.00000     0.00000     0.00000
    10.40981     0.00000     0.00000     0.00000     0.00000     0.00000     0.00000     0.00000     0.00000     0.00000     0.00000
    10.42281     0.00000     0.00000     0.00000     0.00000     0.00000     0.00000     0.00000     0.00000     0.00000     0.00000
    10.43481     0.00000     0.00000     0.00000     0.00000     0.00000     0.00000     0.00000     0.00000     0.00000     0.00000
    10.44781     0.00000     0.00000     0.00000     0.00000     0.00000     0.00000     0.00000     0.00000     0.00000     0.00000
    10.45981     0.00000     0.00000     0.00000     0.00000     0.00000     0.00000     0.00000     0.00000     0.00000     0.00000
    10.47281     0.00000     0.00000     0.00000     0.00000     0.00000     0.00000     0.00000     0.00000     0.00000     0.00000
    10.48481     0.00000     0.00000     0.00000     0.00000     0.00000     0.00000     0.00000     0.00000     0.00000     0.00000
    10.49781     0.00000     0.00000     0.00000     0.00000     0.00000     0.00000     0.00000     0.00000     0.00000     0.00000
    10.50981     0.00000     0.00000     0.00000     0.00000     0.00000     0.00000     0.00000     0.00000     0.00000     0.00000
    10.52281     0.00000     0.00000     0.00000     0.00000     0.00000     0.00000     0.00000     0.00000     0.00000     0.00000
    10.53481     0.00000     0.00000     0.00000     0.00000     0.00000     0.00000     0.00000     0.00000     0.00000     0.00000
    10.54781     0.00000     0.00000     0.00000     0.00000     0.00000     0.00000     0.00000     0.00000     0.00000     0.00000
    10.56081     0.00000     0.00000     0.00000     0.00000     0.00000     0.00000     0.00000     0.00000     0.00000     0.00000
    10.57281     0.00000     0.00000     0.00000     0.00000     0.00000     0.00000     0.00000     0.00000     0.00000     0.00000
    10.58581     0.00000     0.00000     0.00000     0.00000     0.00000     0.00000     0.00000     0.00000     0.00000     0.00000
    10.59781     0.00000     0.00000     0.00000     0.00000     0.00000     0.00000     0.00000     0.00000     0.00000     0.00000
    10.61081     0.00000     0.00000     0.00000     0.00000     0.00000     0.00000     0.00000     0.00000     0.00000     0.00000
    10.62281     0.00000     0.00000     0.00000     0.00000     0.00000     0.00000     0.00000     0.00000     0.00000     0.00000
    10.63581     0.00000     0.00000     0.00000     0.00000     0.00000     0.00000     0.00000     0.00000     0.00000     0.00000
    10.64781     0.00000     0.00000     0.00000     0.00000     0.00000     0.00000     0.00000     0.00000     0.00000     0.00000
    10.66081     0.00000     0.00000     0.00000     0.00000     0.00000     0.00000     0.00000     0.00000     0.00000     0.00000
    10.67281     0.00000     0.00000     0.00000     0.00000     0.00000     0.00000     0.00000     0.00000     0.00000     0.00000
    10.68581     0.00000     0.00000     0.00000     0.00000     0.00000     0.00000     0.00000     0.00000     0.00000     0.00000
    10.69781     0.00000     0.00000     0.00000     0.00000     0.00000     0.00000     0.00000     0.00000     0.00000     0.00000
    10.71081     0.00000     0.00000     0.00000     0.00000     0.00000     0.00000     0.00000     0.00000     0.00000     0.00000
    10.72281     0.00000     0.00000     0.00000     0.00000     0.00000     0.00000     0.00000     0.00000     0.00000     0.00000
    10.73581     0.00000     0.00000     0.00000     0.00000     0.00000     0.00000     0.00000     0.00000     0.00000     0.00000
    10.74781     0.00000     0.00000     0.00000     0.00000     0.00000     0.00000     0.00000     0.00000     0.00000     0.00000
    10.76081     0.00000     0.00000     0.00000     0.00000     0.00000     0.00000     0.00000     0.00000     0.00000     0.00000
    10.77281     0.00000     0.00000     0.00000     0.00000     0.00000     0.00000     0.00000     0.00000     0.00000     0.00000
    10.78581     0.00000     0.00000     0.00000     0.00000     0.00000     0.00000     0.00000     0.00000     0.00000     0.00000
    10.79781     0.00000     0.00000     0.00000     0.00000     0.00000     0.00000     0.00000     0.00000     0.00000     0.00000
    10.81081     0.00000     0.00000     0.00000     0.00000     0.00000     0.00000     0.00000     0.00000     0.00000     0.00000
    10.82281     0.00000     0.00000     0.00000     0.00000     0.00000     0.00000     0.00000     0.00000     0.00000     0.00000
    10.83581     0.00000     0.00000     0.00000     0.00000     0.00000     0.00000     0.00000     0.00000     0.00000     0.00000
    10.84781     0.00000     0.00000     0.00000     0.00000     0.00000     0.00000     0.00000     0.00000     0.00000     0.00000
    10.86081     0.00000     0.00000     0.00000     0.00000     0.00000     0.00000     0.00000     0.00000     0.00000     0.00000
    10.87281     0.00000     0.00000     0.00000     0.00000     0.00000     0.00000     0.00000     0.00000     0.00000     0.00000
    10.88581     0.00000     0.00000     0.00000     0.00000     0.00000     0.00000     0.00000     0.00000     0.00000     0.00000
    10.89781     0.00000     0.00000     0.00000     0.00000     0.00000     0.00000     0.00000     0.00000     0.00000     0.00000
    10.91081     0.00000     0.00000     0.00000     0.00000     0.00000     0.00000     0.00000     0.00000     0.00000     0.00000
    10.92281     0.00000     0.00000     0.00000     0.00000     0.00000     0.00000     0.00000     0.00000     0.00000     0.00000
    10.93581     0.00000     0.00000     0.00000     0.00000     0.00000     0.00000     0.00000     0.00000     0.00000     0.00000
    10.94781     0.00000     0.00000     0.00000     0.00000     0.00000     0.00000     0.00000     0.00000     0.00000     0.00000
    10.96081     0.00000     0.00000     0.00000     0.00000     0.00000     0.00000     0.00000     0.00000     0.00000     0.00000
    10.97281     0.00000     0.00000     0.00000     0.00000     0.00000     0.00000     0.00000     0.00000     0.00000     0.00000
    10.98581     0.00000     0.00000     0.00000     0.00000     0.00000     0.00000     0.00000     0.00000     0.00000     0.00000
    10.99781     0.00000     0.00000     0.00000     0.00000     0.00000     0.00000     0.00000     0.00000     0.00000     0.00000
    11.01081     0.00000     0.00000     0.00000     0.00000     0.00000     0.00000     0.00000     0.00000     0.00000     0.00000
    11.02281     0.00000     0.00000     0.00000     0.00000     0.00000     0.00000     0.00000     0.00000     0.00000     0.00000
    11.03581     0.00000     0.00000     0.00000     0.00000     0.00000     0.00000     0.00000     0.00000     0.00000     0.00000
    11.04781     0.00000     0.00000     0.00000     0.00000     0.00000     0.00000     0.00000     0.00000     0.00000     0.00000
    11.06081     0.00000     0.00000     0.00000     0.00000     0.00000     0.00000     0.00000     0.00000     0.00000     0.00000
    11.07281     0.00000     0.00000     0.00000     0.00000     0.00000     0.00000     0.00000     0.00000     0.00000     0.00000
    11.08581     0.00000     0.00000     0.00000     0.00000     0.00000     0.00000     0.00000     0.00000     0.00000     0.00000
    11.09781     0.00000     0.00000     0.00000     0.00000     0.00000     0.00000     0.00000     0.00000     0.00000     0.00000
    11.11081     0.00000     0.00000     0.00000     0.00000     0.00000     0.00000     0.00000     0.00000     0.00000     0.00000
    11.12281     0.00000     0.00000     0.00000     0.00000     0.00000     0.00000     0.00000     0.00000     0.00000     0.00000
    11.13581     0.00000     0.00000     0.00000     0.00000     0.00000     0.00000     0.00000     0.00000     0.00000     0.00000
    11.14781     0.00000     0.00000     0.00000     0.00000     0.00000     0.00000     0.00000     0.00000     0.00000     0.00000
    11.16081     0.00000     0.00000     0.00000     0.00000     0.00000     0.00000     0.00000     0.00000     0.00000     0.00000
    11.17281     0.00000     0.00000     0.00000     0.00000     0.00000     0.00000     0.00000     0.00000     0.00000     0.00000
    11.18581     0.00000     0.00000     0.00000     0.00000     0.00000     0.00000     0.00000     0.00000     0.00000     0.00000
    11.19781     0.00000     0.00000     0.00000     0.00000     0.00000     0.00000     0.00000     0.00000     0.00000     0.00000
    11.21081     0.00000     0.00000     0.00000     0.00000     0.00000     0.00000     0.00000     0.00000     0.00000     0.00000
    11.22281     0.00000     0.00000     0.00000     0.00000     0.00000     0.00000     0.00000     0.00000     0.00000     0.00000
    11.23581     0.00000     0.00000     0.00000     0.00000     0.00000     0.00000     0.00000     0.00000     0.00000     0.00000
    11.24781     0.00000     0.00000     0.00000     0.00000     0.00000     0.00000     0.00000     0.00000     0.00000     0.00000
    11.26081     0.00000     0.00000     0.00000     0.00000     0.00000     0.00000     0.00000     0.00000     0.00000     0.00000
    11.27281     0.00000     0.00000     0.00000     0.00000     0.00000     0.00000     0.00000     0.00000     0.00000     0.00000
    11.28581     0.00000     0.00000     0.00000     0.00000     0.00000     0.00000     0.00000     0.00000     0.00000     0.00000
    11.29781     0.00000     0.00000     0.00000     0.00000     0.00000     0.00000     0.00000     0.00000     0.00000     0.00000
    11.31081     0.00000     0.00000     0.00000     0.00000     0.00000     0.00000     0.00000     0.00000     0.00000     0.00000
    11.32281     0.00000     0.00000     0.00000     0.00000     0.00000     0.00000     0.00000     0.00000     0.00000     0.00000
    11.33581     0.00000     0.00000     0.00000     0.00000     0.00000     0.00000     0.00000     0.00000     0.00000     0.00000
    11.34781     0.00000     0.00000     0.00000     0.00000     0.00000     0.00000     0.00000     0.00000     0.00000     0.00000
    11.36081     0.00000     0.00000     0.00000     0.00000     0.00000     0.00000     0.00000     0.00000     0.00000     0.00000
    11.37281     0.00000     0.00000     0.00000     0.00000     0.00000     0.00000     0.00000     0.00000     0.00000     0.00000
    11.38581     0.00000     0.00000     0.00000     0.00000     0.00000     0.00000     0.00000     0.00000     0.00000     0.00000
    11.39781     0.00000     0.00000     0.00000     0.00000     0.00000     0.00000     0.00000     0.00000     0.00000     0.00000
    11.41081     0.00000     0.00000     0.00000     0.00000     0.00000     0.00000     0.00000     0.00000     0.00000     0.00000
    11.42281     0.00000     0.00000     0.00000     0.00000     0.00000     0.00000     0.00000     0.00000     0.00000     0.00000
    11.43581     0.00000     0.00000     0.00000     0.00000     0.00000     0.00000     0.00000     0.00000     0.00000     0.00000
    11.44781     0.00000     0.00000     0.00000     0.00000     0.00000     0.00000     0.00000     0.00000     0.00000     0.00000
    11.46081     0.00000     0.00000     0.00000     0.00000     0.00000     0.00000     0.00000     0.00000     0.00000     0.00000
    11.47281     0.00000     0.00000     0.00000     0.00000     0.00000     0.00000     0.00000     0.00000     0.00000     0.00000
    11.48581     0.00000     0.00000     0.00000     0.00000     0.00000     0.00000     0.00000     0.00000     0.00000     0.00000
    11.49781     0.00000     0.00000     0.00000     0.00000     0.00000     0.00000     0.00000     0.00000     0.00000     0.00000
    11.51081     0.00000     0.00000     0.00000     0.00000     0.00000     0.00000     0.00000     0.00000     0.00000     0.00000
    11.52281     0.00000     0.00000     0.00000     0.00000     0.00000     0.00000     0.00000     0.00000     0.00000     0.00000
    11.53581     0.00000     0.00000     0.00000     0.00000     0.00000     0.00000     0.00000     0.00000     0.00000     0.00000
    11.54881     0.00000     0.00000     0.00000     0.00000     0.00000     0.00000     0.00000     0.00000     0.00000     0.00000
    11.56081     0.00000     0.00000     0.00000     0.00000     0.00000     0.00000     0.00000     0.00000     0.00000     0.00000
    11.57381     0.00000     0.00000     0.00000     0.00000     0.00000     0.00000     0.00000     0.00000     0.00000     0.00000
    11.58581     0.00000     0.00000     0.00000     0.00000     0.00000     0.00000     0.00000     0.00000     0.00000     0.00000
    11.59881     0.00000     0.00000     0.00000     0.00000     0.00000     0.00000     0.00000     0.00000     0.00000     0.00000
    11.61081     0.00000     0.00000     0.00000     0.00000     0.00000     0.00000     0.00000     0.00000     0.00000     0.00000
    11.62381     0.00000     0.00000     0.00000     0.00000     0.00000     0.00000     0.00000     0.00000     0.00000     0.00000
    11.63581     0.00000     0.00000     0.00000     0.00000     0.00000     0.00000     0.00000     0.00000     0.00000     0.00000
    11.64881     0.00000     0.00000     0.00000     0.00000     0.00000     0.00000     0.00000     0.00000     0.00000     0.00000
    11.66081     0.00000     0.00000     0.00000     0.00000     0.00000     0.00000     0.00000     0.00000     0.00000     0.00000
    11.67381     0.00000     0.00000     0.00000     0.00000     0.00000     0.00000     0.00000     0.00000     0.00000     0.00000
    11.68581     0.00000     0.00000     0.00000     0.00000     0.00000     0.00000     0.00000     0.00000     0.00000     0.00000
    11.69881     0.00000     0.00000     0.00000     0.00000     0.00000     0.00000     0.00000     0.00000     0.00000     0.00000
    11.71081     0.00000     0.00000     0.00000     0.00000     0.00000     0.00000     0.00000     0.00000     0.00000     0.00000
    11.72381     0.00000     0.00000     0.00000     0.00000     0.00000     0.00000     0.00000     0.00000     0.00000     0.00000
    11.73581     0.00000     0.00000     0.00000     0.00000     0.00000     0.00000     0.00000     0.00000     0.00000     0.00000
    11.74881     0.00000     0.00000     0.00000     0.00000     0.00000     0.00000     0.00000     0.00000     0.00000     0.00000
    11.76081     0.00000     0.00000     0.00000     0.00000     0.00000     0.00000     0.00000     0.00000     0.00000     0.00000
    11.77381     0.00000     0.00000     0.00000     0.00000     0.00000     0.00000     0.00000     0.00000     0.00000     0.00000
    11.78581     0.00000     0.00000     0.00000     0.00000     0.00000     0.00000     0.00000     0.00000     0.00000     0.00000
    11.79881     0.00000     0.00000     0.00000     0.00000     0.00000     0.00000     0.00000     0.00000     0.00000     0.00000
    11.81081     0.00000     0.00000     0.00000     0.00000     0.00000     0.00000     0.00000     0.00000     0.00000     0.00000
    11.82381     0.00000     0.00000     0.00000     0.00000     0.00000     0.00000     0.00000     0.00000     0.00000     0.00000
    11.83581     0.00000     0.00000     0.00000     0.00000     0.00000     0.00000     0.00000     0.00000     0.00000     0.00000
    11.84881     0.00000     0.00000     0.00000     0.00000     0.00000     0.00000     0.00000     0.00000     0.00000     0.00000
    11.86081     0.00000     0.00000     0.00000     0.00000     0.00000     0.00000     0.00000     0.00000     0.00000     0.00000
    11.87381     0.00000     0.00000     0.00000     0.00000     0.00000     0.00000     0.00000     0.00000     0.00000     0.00000
    11.88581     0.00000     0.00000     0.00000     0.00000     0.00000     0.00000     0.00000     0.00000     0.00000     0.00000
    11.89881     0.00000     0.00000     0.00000     0.00000     0.00000     0.00000     0.00000     0.00000     0.00000     0.00000
    11.91081     0.00000     0.00000     0.00000     0.00000     0.00000     0.00000     0.00000     0.00000     0.00000     0.00000
    11.92381     0.00000     0.00000     0.00000     0.00000     0.00000     0.00000     0.00000     0.00000     0.00000     0.00000
    11.93581     0.00000     0.00000     0.00000     0.00000     0.00000     0.00000     0.00000     0.00000     0.00000     0.00000
    11.94881     0.00000     0.00000     0.00000     0.00000     0.00000     0.00000     0.00000     0.00000     0.00000     0.00000
    11.96081     0.00000     0.00000     0.00000     0.00000     0.00000     0.00000     0.00000     0.00000     0.00000     0.00000
    11.97381     0.00000     0.00000     0.00000     0.00000     0.00000     0.00000     0.00000     0.00000     0.00000     0.00000
    11.98581     0.00000     0.00000     0.00000     0.00000     0.00000     0.00000     0.00000     0.00000     0.00000     0.00000
    11.99881     0.00000     0.00000     0.00000     0.00000     0.00000     0.00000     0.00000     0.00000     0.00000     0.00000
    12.01081     0.00000     0.00000     0.00000     0.00000     0.00000     0.00000     0.00000     0.00000     0.00000     0.00000
    12.02381     0.00000     0.00000     0.00000     0.00000     0.00000     0.00000     0.00000     0.00000     0.00000     0.00000
    12.03581     0.00000     0.00000     0.00000     0.00000     0.00000     0.00000     0.00000     0.00000     0.00000     0.00000
    12.04881     0.00000     0.00000     0.00000     0.00000     0.00000     0.00000     0.00000     0.00000     0.00000     0.00000
    12.06081     0.00000     0.00000     0.00000     0.00000     0.00000     0.00000     0.00000     0.00000     0.00000     0.00000
    12.07381     0.00000     0.00000     0.00000     0.00000     0.00000     0.00000     0.00000     0.00000     0.00000     0.00000
    12.08581     0.00000     0.00000     0.00000     0.00000     0.00000     0.00000     0.00000     0.00000     0.00000     0.00000
    12.09881     0.00000     0.00000     0.00000     0.00000     0.00000     0.00000     0.00000     0.00000     0.00000     0.00000
    12.11081     0.00000     0.00000     0.00000     0.00000     0.00000     0.00000     0.00000     0.00000     0.00000     0.00000
    12.12381     0.00000     0.00000     0.00000     0.00000     0.00000     0.00000     0.00000     0.00000     0.00000     0.00000
    12.13581     0.00000     0.00000     0.00000     0.00000     0.00000     0.00000     0.00000     0.00000     0.00000     0.00000
    12.14881     0.00000     0.00000     0.00000     0.00000     0.00000     0.00000     0.00000     0.00000     0.00000     0.00000
    12.16081     0.00000     0.00000     0.00000     0.00000     0.00000     0.00000     0.00000     0.00000     0.00000     0.00000
    12.17381     0.00000     0.00000     0.00000     0.00000     0.00000     0.00000     0.00000     0.00000     0.00000     0.00000
    12.18581     0.00000     0.00000     0.00000     0.00000     0.00000     0.00000     0.00000     0.00000     0.00000     0.00000
    12.19881     0.00000     0.00000     0.00000     0.00000     0.00000     0.00000     0.00000     0.00000     0.00000     0.00000
    12.21081     0.00000     0.00000     0.00000     0.00000     0.00000     0.00000     0.00000     0.00000     0.00000     0.00000
    12.22381     0.00000     0.00000     0.00000     0.00000     0.00000     0.00000     0.00000     0.00000     0.00000     0.00000
    12.23581     0.00000     0.00000     0.00000     0.00000     0.00000     0.00000     0.00000     0.00000     0.00000     0.00000
    12.24881     0.00000     0.00000     0.00000     0.00000     0.00000     0.00000     0.00000     0.00000     0.00000     0.00000
    12.26081     0.00000     0.00000     0.00000     0.00000     0.00000     0.00000     0.00000     0.00000     0.00000     0.00000
    12.27381     0.00000     0.00000     0.00000     0.00000     0.00000     0.00000     0.00000     0.00000     0.00000     0.00000
    12.28581     0.00000     0.00000     0.00000     0.00000     0.00000     0.00000     0.00000     0.00000     0.00000     0.00000
    12.29881     0.00000     0.00000     0.00000     0.00000     0.00000     0.00000     0.00000     0.00000     0.00000     0.00000
    12.31081     0.00000     0.00000     0.00000     0.00000     0.00000     0.00000     0.00000     0.00000     0.00000     0.00000
    12.32381     0.00000     0.00000     0.00000     0.00000     0.00000     0.00000     0.00000     0.00000     0.00000     0.00000
    12.33581     0.00000     0.00000     0.00000     0.00000     0.00000     0.00000     0.00000     0.00000     0.00000     0.00000
    12.34881     0.00000     0.00000     0.00000     0.00000     0.00000     0.00000     0.00000     0.00000     0.00000     0.00000
    12.36081     0.00000     0.00000     0.00000     0.00000     0.00000     0.00000     0.00000     0.00000     0.00000     0.00000
    12.37381     0.00000     0.00000     0.00000     0.00000     0.00000     0.00000     0.00000     0.00000     0.00000     0.00000
    12.38581     0.00000     0.00000     0.00000     0.00000     0.00000     0.00000     0.00000     0.00000     0.00000     0.00000
    12.39881     0.00000     0.00000     0.00000     0.00000     0.00000     0.00000     0.00000     0.00000     0.00000     0.00000
    12.41081     0.00000     0.00000     0.00000     0.00000     0.00000     0.00000     0.00000     0.00000     0.00000     0.00000
    12.42381     0.00000     0.00000     0.00000     0.00000     0.00000     0.00000     0.00000     0.00000     0.00000     0.00000
    12.43581     0.00000     0.00000     0.00000     0.00000     0.00000     0.00000     0.00000     0.00000     0.00000     0.00000
    12.44881     0.00000     0.00000     0.00000     0.00000     0.00000     0.00000     0.00000     0.00000     0.00000     0.00000
    12.46081     0.00000     0.00000     0.00000     0.00000     0.00000     0.00000     0.00000     0.00000     0.00000     0.00000
    12.47381     0.00000     0.00000     0.00000     0.00000     0.00000     0.00000     0.00000     0.00000     0.00000     0.00000
    12.48581     0.00000     0.00000     0.00000     0.00000     0.00000     0.00000     0.00000     0.00000     0.00000     0.00000
    12.49881     0.00000     0.00000     0.00000     0.00000     0.00000     0.00000     0.00000     0.00000     0.00000     0.00000
    12.51081     0.00000     0.00000     0.00000     0.00000     0.00000     0.00000     0.00000     0.00000     0.00000     0.00000
    12.52381     0.00000     0.00000     0.00000     0.00000     0.00000     0.00000     0.00000     0.00000     0.00000     0.00000
    12.53581     0.00000     0.00000     0.00000     0.00000     0.00000     0.00000     0.00000     0.00000     0.00000     0.00000
    12.54881     0.00000     0.00000     0.00000     0.00000     0.00000     0.00000     0.00000     0.00000     0.00000     0.00000
    12.56181     0.00000     0.00000     0.00000     0.00000     0.00000     0.00000     0.00000     0.00000     0.00000     0.00000
    12.57381     0.00000     0.00000     0.00000     0.00000     0.00000     0.00000     0.00000     0.00000     0.00000     0.00000
    12.58681     0.00000     0.00000     0.00000     0.00000     0.00000     0.00000     0.00000     0.00000     0.00000     0.00000
    12.59881     0.00000     0.00000     0.00000     0.00000     0.00000     0.00000     0.00000     0.00000     0.00000     0.00000
    12.61181     0.00000     0.00000     0.00000     0.00000     0.00000     0.00000     0.00000     0.00000     0.00000     0.00000
    12.62381     0.00000     0.00000     0.00000     0.00000     0.00000     0.00000     0.00000     0.00000     0.00000     0.00000
    12.63681     0.00000     0.00000     0.00000     0.00000     0.00000     0.00000     0.00000     0.00000     0.00000     0.00000
    12.64881     0.00000     0.00000     0.00000     0.00000     0.00000     0.00000     0.00000     0.00000     0.00000     0.00000
    12.66181     0.00000     0.00000     0.00000     0.00000     0.00000     0.00000     0.00000     0.00000     0.00000     0.00000
    12.67381     0.00000     0.00000     0.00000     0.00000     0.00000     0.00000     0.00000     0.00000     0.00000     0.00000
    12.68681     0.00000     0.00000     0.00000     0.00000     0.00000     0.00000     0.00000     0.00000     0.00000     0.00000
    12.69881     0.00000     0.00000     0.00000     0.00000     0.00000     0.00000     0.00000     0.00000     0.00000     0.00000
    12.71181     0.00000     0.00000     0.00000     0.00000     0.00000     0.00000     0.00000     0.00000     0.00000     0.00000
    12.72381     0.00000     0.00000     0.00000     0.00000     0.00000     0.00000     0.00000     0.00000     0.00000     0.00000
    12.73681     0.00000     0.00000     0.00000     0.00000     0.00000     0.00000     0.00000     0.00000     0.00000     0.00000
    12.74881     0.00000     0.00000     0.00000     0.00000     0.00000     0.00000     0.00000     0.00000     0.00000     0.00000
    12.76181     0.00000     0.00000     0.00000     0.00000     0.00000     0.00000     0.00000     0.00000     0.00000     0.00000
    12.77381     0.00000     0.00000     0.00000     0.00000     0.00000     0.00000     0.00000     0.00000     0.00000     0.00000
    12.78681     0.00000     0.00000     0.00000     0.00000     0.00000     0.00000     0.00000     0.00000     0.00000     0.00000
    12.79881     0.00000     0.00000     0.00000     0.00000     0.00000     0.00000     0.00000     0.00000     0.00000     0.00000
    12.81181     0.00000     0.00000     0.00000     0.00000     0.00000     0.00000     0.00000     0.00000     0.00000     0.00000
    12.82381     0.00000     0.00000     0.00000     0.00000     0.00000     0.00000     0.00000     0.00000     0.00000     0.00000
    12.83681     0.00000     0.00000     0.00000     0.00000     0.00000     0.00000     0.00000     0.00000     0.00000     0.00000
    12.84881     0.00000     0.00000     0.00000     0.00000     0.00000     0.00000     0.00000     0.00000     0.00000     0.00000
    12.86181     0.00000     0.00000     0.00000     0.00000     0.00000     0.00000     0.00000     0.00000     0.00000     0.00000
    12.87381     0.00000     0.00000     0.00000     0.00000     0.00000     0.00000     0.00000     0.00000     0.00000     0.00000
    12.88681     0.00000     0.00000     0.00000     0.00000     0.00000     0.00000     0.00000     0.00000     0.00000     0.00000
    12.89881     0.00000     0.00000     0.00000     0.00000     0.00000     0.00000     0.00000     0.00000     0.00000     0.00000
    12.91181     0.00000     0.00000     0.00000     0.00000     0.00000     0.00000     0.00000     0.00000     0.00000     0.00000
    12.92381     0.00000     0.00000     0.00000     0.00000     0.00000     0.00000     0.00000     0.00000     0.00000     0.00000
    12.93681     0.00000     0.00000     0.00000     0.00000     0.00000     0.00000     0.00000     0.00000     0.00000     0.00000
    12.94881     0.00000     0.00000     0.00000     0.00000     0.00000     0.00000     0.00000     0.00000     0.00000     0.00000
    12.96181     0.00000     0.00000     0.00000     0.00000     0.00000     0.00000     0.00000     0.00000     0.00000     0.00000
    12.97381     0.00000     0.00000     0.00000     0.00000     0.00000     0.00000     0.00000     0.00000     0.00000     0.00000
    12.98681     0.00000     0.00000     0.00000     0.00000     0.00000     0.00000     0.00000     0.00000     0.00000     0.00000
    12.99881     0.00000     0.00000     0.00000     0.00000     0.00000     0.00000     0.00000     0.00000     0.00000     0.00000
    13.01181     0.00000     0.00000     0.00000     0.00000     0.00000     0.00000     0.00000     0.00000     0.00000     0.00000
    13.02381     0.00000     0.00000     0.00000     0.00000     0.00000     0.00000     0.00000     0.00000     0.00000     0.00000
    13.03681     0.00000     0.00000     0.00000     0.00000     0.00000     0.00000     0.00000     0.00000     0.00000     0.00000
    13.04881     0.00000     0.00000     0.00000     0.00000     0.00000     0.00000     0.00000     0.00000     0.00000     0.00000
    13.06181     0.00000     0.00000     0.00000     0.00000     0.00000     0.00000     0.00000     0.00000     0.00000     0.00000
    13.07381     0.00000     0.00000     0.00000     0.00000     0.00000     0.00000     0.00000     0.00000     0.00000     0.00000
    13.08681     0.00000     0.00000     0.00000     0.00000     0.00000     0.00000     0.00000     0.00000     0.00000     0.00000
    13.09881     0.00000     0.00000     0.00000     0.00000     0.00000     0.00000     0.00000     0.00000     0.00000     0.00000
    13.11181     0.00000     0.00000     0.00000     0.00000     0.00000     0.00000     0.00000     0.00000     0.00000     0.00000
    13.12381     0.00000     0.00000     0.00000     0.00000     0.00000     0.00000     0.00000     0.00000     0.00000     0.00000
    13.13681     0.00000     0.00000     0.00000     0.00000     0.00000     0.00000     0.00000     0.00000     0.00000     0.00000
    13.14881     0.00000     0.00000     0.00000     0.00000     0.00000     0.00000     0.00000     0.00000     0.00000     0.00000
    13.16181     0.00000     0.00000     0.00000     0.00000     0.00000     0.00000     0.00000     0.00000     0.00000     0.00000
    13.17381     0.00000     0.00000     0.00000     0.00000     0.00000     0.00000     0.00000     0.00000     0.00000     0.00000
    13.18681     0.00000     0.00000     0.00000     0.00000     0.00000     0.00000     0.00000     0.00000     0.00000     0.00000
    13.19881     0.00000     0.00000     0.00000     0.00000     0.00000     0.00000     0.00000     0.00000     0.00000     0.00000
    13.21181     0.00000     0.00000     0.00000     0.00000     0.00000     0.00000     0.00000     0.00000     0.00000     0.00000
    13.22381     0.00000     0.00000     0.00000     0.00000     0.00000     0.00000     0.00000     0.00000     0.00000     0.00000
    13.23681     0.00000     0.00000     0.00000     0.00000     0.00000     0.00000     0.00000     0.00000     0.00000     0.00000
    13.24881     0.00000     0.00000     0.00000     0.00000     0.00000     0.00000     0.00000     0.00000     0.00000     0.00000
    13.26181     0.00000     0.00000     0.00000     0.00000     0.00000     0.00000     0.00000     0.00000     0.00000     0.00000
    13.27381     0.00000     0.00000     0.00000     0.00000     0.00000     0.00000     0.00000     0.00000     0.00000     0.00000
    13.28681     0.00000     0.00000     0.00000     0.00000     0.00000     0.00000     0.00000     0.00000     0.00000     0.00000
    13.29881     0.00000     0.00000     0.00000     0.00000     0.00000     0.00000     0.00000     0.00000     0.00000     0.00000
    13.31181     0.00000     0.00000     0.00000     0.00000     0.00000     0.00000     0.00000     0.00000     0.00000     0.00000
    13.32381     0.00000     0.00000     0.00000     0.00000     0.00000     0.00000     0.00000     0.00000     0.00000     0.00000
    13.33681     0.00000     0.00000     0.00000     0.00000     0.00000     0.00000     0.00000     0.00000     0.00000     0.00000
    13.34881     0.00000     0.00000     0.00000     0.00000     0.00000     0.00000     0.00000     0.00000     0.00000     0.00000
    13.36181     0.00000     0.00000     0.00000     0.00000     0.00000     0.00000     0.00000     0.00000     0.00000     0.00000
    13.37381     0.00000     0.00000     0.00000     0.00000     0.00000     0.00000     0.00000     0.00000     0.00000     0.00000
    13.38681     0.00000     0.00000     0.00000     0.00000     0.00000     0.00000     0.00000     0.00000     0.00000     0.00000
    13.39881     0.00000     0.00000     0.00000     0.00000     0.00000     0.00000     0.00000     0.00000     0.00000     0.00000
    13.41181     0.00000     0.00000     0.00000     0.00000     0.00000     0.00000     0.00000     0.00000     0.00000     0.00000
    13.42381     0.00000     0.00000     0.00000     0.00000     0.00000     0.00000     0.00000     0.00000     0.00000     0.00000
    13.43681     0.00000     0.00000     0.00000     0.00000     0.00000     0.00000     0.00000     0.00000     0.00000     0.00000
    13.44881     0.00000     0.00000     0.00000     0.00000     0.00000     0.00000     0.00000     0.00000     0.00000     0.00000
    13.46181     0.00000     0.00000     0.00000     0.00000     0.00000     0.00000     0.00000     0.00000     0.00000     0.00000
    13.47381     0.00000     0.00000     0.00000     0.00000     0.00000     0.00000     0.00000     0.00000     0.00000     0.00000
    13.48681     0.00000     0.00000     0.00000     0.00000     0.00000     0.00000     0.00000     0.00000     0.00000     0.00000
    13.49881     0.00000     0.00000     0.00000     0.00000     0.00000     0.00000     0.00000     0.00000     0.00000     0.00000
    13.51181     0.00000     0.00000     0.00000     0.00000     0.00000     0.00000     0.00000     0.00000     0.00000     0.00000
    13.52381     0.00000     0.00000     0.00000     0.00000     0.00000     0.00000     0.00000     0.00000     0.00000     0.00000
    13.53681     0.00000     0.00000     0.00000     0.00000     0.00000     0.00000     0.00000     0.00000     0.00000     0.00000
