# Supplementary material for: Coherent ultrafast photoemission from a single quantized state of a one-dimensional emitter
Source: Sci Adv. 2023 Oct 12;9(41):eadf4170. doi: 10.1126/sciadv.adf4170 (PMC10569710; doi:10.1126/sciadv.adf4170)
Supplement: Supplementary file 2 — Data file S1 [file sciadv.adf4170_data_file_s1.zip › data and code/data_figure_4/Figure4B/0fs/10]

     #Energy           s          py          pz          px         dxy         dyz         dz2         dxz         dx2       tot  
   -11.46319   584.11000    40.20600    78.74100    40.14690     0.00000     0.00000     0.00000     0.00000     0.00000   743.20390
   -11.45019     0.36383     0.07240     0.01780     0.07473     0.00000     0.00000     0.00000     0.00000     0.00000     0.52876
   -11.43819     0.62808     0.12506     0.03096     0.12892     0.00000     0.00000     0.00000     0.00000     0.00000     0.91301
   -11.42519     0.96082     0.19146     0.04777     0.19707     0.00000     0.00000     0.00000     0.00000     0.00000     1.39711
   -11.41319     1.30260     0.25974     0.06550     0.26697     0.00000     0.00000     0.00000     0.00000     0.00000     1.89481
   -11.40019     1.56570     0.31230     0.08027     0.32053     0.00000     0.00000     0.00000     0.00000     0.00000     2.27879
   -11.38819     1.66860     0.33289     0.08921     0.34113     0.00000     0.00000     0.00000     0.00000     0.00000     2.43183
   -11.37519     1.57900     0.31473     0.09354     0.32194     0.00000     0.00000     0.00000     0.00000     0.00000     2.30921
   -11.36319     1.33115     0.26429     0.10056     0.26969     0.00000     0.00000     0.00000     0.00000     0.00000     1.96569
   -11.35019     1.00990     0.19795     0.12329     0.20118     0.00000     0.00000     0.00000     0.00000     0.00000     1.53232
   -11.33819     0.70995     0.13396     0.17670     0.13492     0.00000     0.00000     0.00000     0.00000     0.00000     1.15552
   -11.32519     0.49792     0.08498     0.27102     0.08378     0.00000     0.00000     0.00000     0.00000     0.00000     0.93770
   -11.31319     0.39812     0.05533     0.40398     0.05225     0.00000     0.00000     0.00000     0.00000     0.00000     0.90968
   -11.30019     0.40111     0.04289     0.55650     0.03835     0.00000     0.00000     0.00000     0.00000     0.00000     1.03884
   -11.28819     0.48221     0.04268     0.69617     0.03736     0.00000     0.00000     0.00000     0.00000     0.00000     1.25842
   -11.27519     0.61529     0.04985     0.78923     0.04459     0.00000     0.00000     0.00000     0.00000     0.00000     1.49897
   -11.26319     0.77578     0.06065     0.81583     0.05628     0.00000     0.00000     0.00000     0.00000     0.00000     1.70854
   -11.25019     0.93636     0.07208     0.77941     0.06915     0.00000     0.00000     0.00000     0.00000     0.00000     1.85700
   -11.23819     1.06353     0.08127     0.70433     0.07991     0.00000     0.00000     0.00000     0.00000     0.00000     1.92904
   -11.22519     1.12150     0.08550     0.62365     0.08538     0.00000     0.00000     0.00000     0.00000     0.00000     1.91603
   -11.21319     1.08742     0.08295     0.56447     0.08358     0.00000     0.00000     0.00000     0.00000     0.00000     1.81841
   -11.20019     0.96227     0.07362     0.53777     0.07453     0.00000     0.00000     0.00000     0.00000     0.00000     1.64819
   -11.18819     0.77384     0.05949     0.53592     0.06038     0.00000     0.00000     0.00000     0.00000     0.00000     1.42962
   -11.17519     0.56468     0.04370     0.53788     0.04445     0.00000     0.00000     0.00000     0.00000     0.00000     1.19071
   -11.16319     0.37437     0.02924     0.52064     0.02983     0.00000     0.00000     0.00000     0.00000     0.00000     0.95408
   -11.15019     0.22650     0.01790     0.47246     0.01836     0.00000     0.00000     0.00000     0.00000     0.00000     0.73523
   -11.13819     0.12606     0.01012     0.40135     0.01048     0.00000     0.00000     0.00000     0.00000     0.00000     0.54801
   -11.12519     0.06553     0.00534     0.33443     0.00567     0.00000     0.00000     0.00000     0.00000     0.00000     0.41097
   -11.11319     0.03307     0.00272     0.30865     0.00311     0.00000     0.00000     0.00000     0.00000     0.00000     0.34755
   -11.10019     0.01831     0.00155     0.35692     0.00210     0.00000     0.00000     0.00000     0.00000     0.00000     0.37887
   -11.08819     0.01463     0.00149     0.49369     0.00236     0.00000     0.00000     0.00000     0.00000     0.00000     0.51217
   -11.07519     0.01953     0.00283     0.70299     0.00415     0.00000     0.00000     0.00000     0.00000     0.00000     0.72951
   -11.06319     0.03479     0.00677     0.93538     0.00862     0.00000     0.00000     0.00000     0.00000     0.00000     0.98556
   -11.05019     0.06725     0.01566     1.12030     0.01809     0.00000     0.00000     0.00000     0.00000     0.00000     1.22130
   -11.03819     0.12884     0.03303     1.19488     0.03604     0.00000     0.00000     0.00000     0.00000     0.00000     1.39278
   -11.02519     0.23358     0.06243     1.13375     0.06612     0.00000     0.00000     0.00000     0.00000     0.00000     1.49588
   -11.01319     0.38940     0.10516     0.96182     0.10975     0.00000     0.00000     0.00000     0.00000     0.00000     1.56613
   -11.00019     0.58712     0.15754     0.73851     0.16328     0.00000     0.00000     0.00000     0.00000     0.00000     1.64645
   -10.98819     0.79373     0.20968     0.52538     0.21670     0.00000     0.00000     0.00000     0.00000     0.00000     1.74550
   -10.97519     0.95869     0.24802     0.36006     0.25612     0.00000     0.00000     0.00000     0.00000     0.00000     1.82289
   -10.96319     1.03552     0.26128     0.24980     0.27006     0.00000     0.00000     0.00000     0.00000     0.00000     1.81666
   -10.95019     1.00829     0.24676     0.18313     0.25582     0.00000     0.00000     0.00000     0.00000     0.00000     1.69400
   -10.93819     0.90700     0.21293     0.14647     0.22226     0.00000     0.00000     0.00000     0.00000     0.00000     1.48867
   -10.92519     0.79935     0.17637     0.13403     0.18658     0.00000     0.00000     0.00000     0.00000     0.00000     1.29633
   -10.91319     0.76203     0.15477     0.14765     0.16678     0.00000     0.00000     0.00000     0.00000     0.00000     1.23123
   -10.90019     0.84470     0.15966     0.18978     0.17391     0.00000     0.00000     0.00000     0.00000     0.00000     1.36805
   -10.88819     1.04376     0.19227     0.25553     0.20783     0.00000     0.00000     0.00000     0.00000     0.00000     1.69939
   -10.87519     1.29853     0.24395     0.32903     0.25827     0.00000     0.00000     0.00000     0.00000     0.00000     2.12979
   -10.86319     1.51600     0.30133     0.38726     0.31127     0.00000     0.00000     0.00000     0.00000     0.00000     2.51586
   -10.85019     1.61330     0.35391     0.40993     0.35720     0.00000     0.00000     0.00000     0.00000     0.00000     2.73433
   -10.83819     1.55890     0.39893     0.38954     0.39552     0.00000     0.00000     0.00000     0.00000     0.00000     2.74289
   -10.82519     1.38171     0.43976     0.33450     0.43173     0.00000     0.00000     0.00000     0.00000     0.00000     2.58771
   -10.81319     1.14768     0.47804     0.26340     0.46836     0.00000     0.00000     0.00000     0.00000     0.00000     2.35749
   -10.80019     0.91748     0.50652     0.19460     0.49756     0.00000     0.00000     0.00000     0.00000     0.00000     2.11615
   -10.78819     0.72191     0.51023     0.13861     0.50311     0.00000     0.00000     0.00000     0.00000     0.00000     1.87386
   -10.77519     0.56238     0.47668     0.09720     0.47140     0.00000     0.00000     0.00000     0.00000     0.00000     1.60766
   -10.76319     0.43162     0.40678     0.06721     0.40303     0.00000     0.00000     0.00000     0.00000     0.00000     1.30864
   -10.75019     0.33404     0.31854     0.04508     0.31617     0.00000     0.00000     0.00000     0.00000     0.00000     1.01383
   -10.73819     0.29572     0.24172     0.02888     0.24105     0.00000     0.00000     0.00000     0.00000     0.00000     0.80737
   -10.72519     0.36452     0.20924     0.01810     0.21083     0.00000     0.00000     0.00000     0.00000     0.00000     0.80269
   -10.71319     0.60279     0.25031     0.01278     0.25466     0.00000     0.00000     0.00000     0.00000     0.00000     1.12054
   -10.70019     1.06679     0.38453     0.01313     0.39157     0.00000     0.00000     0.00000     0.00000     0.00000     1.85602
   -10.68819     1.76870     0.61267     0.02021     0.62091     0.00000     0.00000     0.00000     0.00000     0.00000     3.02250
   -10.67519     2.63300     0.90453     0.03737     0.91081     0.00000     0.00000     0.00000     0.00000     0.00000     4.48572
   -10.66319     3.48180     1.19597     0.07235     1.19598     0.00000     0.00000     0.00000     0.00000     0.00000     5.94610
   -10.65019     4.08420     1.40358     0.13881     1.39424     0.00000     0.00000     0.00000     0.00000     0.00000     7.02083
   -10.63819     4.25610     1.46146     0.25453     1.44239     0.00000     0.00000     0.00000     0.00000     0.00000     7.41448
   -10.62519     3.95820     1.35188     0.43307     1.32710     0.00000     0.00000     0.00000     0.00000     0.00000     7.07025
   -10.61319     3.31300     1.11687     0.66981     1.09224     0.00000     0.00000     0.00000     0.00000     0.00000     6.19192
   -10.60019     2.53290     0.83130     0.93003     0.81269     0.00000     0.00000     0.00000     0.00000     0.00000     5.10691
   -10.58819     1.80950     0.56600     1.15120     0.55619     0.00000     0.00000     0.00000     0.00000     0.00000     4.08289
   -10.57519     1.24371     0.36097     1.26553     0.35941     0.00000     0.00000     0.00000     0.00000     0.00000     3.22962
   -10.56319     0.84229     0.22188     1.23333     0.22586     0.00000     0.00000     0.00000     0.00000     0.00000     2.52336
   -10.55019     0.56511     0.13449     1.06449     0.14070     0.00000     0.00000     0.00000     0.00000     0.00000     1.90479
   -10.53819     0.36917     0.08064     0.81338     0.08661     0.00000     0.00000     0.00000     0.00000     0.00000     1.34979
   -10.52519     0.22903     0.04701     0.55045     0.05152     0.00000     0.00000     0.00000     0.00000     0.00000     0.87801
   -10.51319     0.13383     0.02617     0.33123     0.02909     0.00000     0.00000     0.00000     0.00000     0.00000     0.52032
   -10.50019     0.07898     0.01430     0.18101     0.01608     0.00000     0.00000     0.00000     0.00000     0.00000     0.29038
   -10.48819     0.06199     0.00935     0.09935     0.01068     0.00000     0.00000     0.00000     0.00000     0.00000     0.18137
   -10.47519     0.08353     0.01032     0.07447     0.01197     0.00000     0.00000     0.00000     0.00000     0.00000     0.18028
   -10.46219     0.14865     0.01724     0.09530     0.02004     0.00000     0.00000     0.00000     0.00000     0.00000     0.28122
   -10.45019     0.26399     0.03079     0.15568     0.03569     0.00000     0.00000     0.00000     0.00000     0.00000     0.48615
   -10.43719     0.43038     0.05149     0.25162     0.05949     0.00000     0.00000     0.00000     0.00000     0.00000     0.79297
   -10.42519     0.63437     0.07844     0.37628     0.09045     0.00000     0.00000     0.00000     0.00000     0.00000     1.17954
   -10.41219     0.84409     0.10855     0.51784     0.12500     0.00000     0.00000     0.00000     0.00000     0.00000     1.59549
   -10.40019     1.01511     0.13657     0.66135     0.15721     0.00000     0.00000     0.00000     0.00000     0.00000     1.97024
   -10.38719     1.10538     0.15658     0.79422     0.18016     0.00000     0.00000     0.00000     0.00000     0.00000     2.23634
   -10.37519     1.09321     0.16440     0.91022     0.18863     0.00000     0.00000     0.00000     0.00000     0.00000     2.35646
   -10.36219     0.98718     0.15961     1.00890     0.18138     0.00000     0.00000     0.00000     0.00000     0.00000     2.33707
   -10.35019     0.82200     0.14587     1.09020     0.16172     0.00000     0.00000     0.00000     0.00000     0.00000     2.21978
   -10.33719     0.64131     0.12900     1.14717     0.13581     0.00000     0.00000     0.00000     0.00000     0.00000     2.05329
   -10.32519     0.47975     0.11384     1.16443     0.10976     0.00000     0.00000     0.00000     0.00000     0.00000     1.86777
   -10.31219     0.35288     0.10210     1.12380     0.08724     0.00000     0.00000     0.00000     0.00000     0.00000     1.66602
   -10.30019     0.25926     0.09214     1.01612     0.06889     0.00000     0.00000     0.00000     0.00000     0.00000     1.43641
   -10.28719     0.18958     0.08104     0.84997     0.05364     0.00000     0.00000     0.00000     0.00000     0.00000     1.17423
   -10.27519     0.13508     0.06714     0.65171     0.04028     0.00000     0.00000     0.00000     0.00000     0.00000     0.89421
   -10.26219     0.09132     0.05105     0.45487     0.02844     0.00000     0.00000     0.00000     0.00000     0.00000     0.62568
   -10.25019     0.05728     0.03504     0.28757     0.01850     0.00000     0.00000     0.00000     0.00000     0.00000     0.39839
   -10.23719     0.03282     0.02153     0.16406     0.01092     0.00000     0.00000     0.00000     0.00000     0.00000     0.22933
   -10.22519     0.01700     0.01177     0.08420     0.00580     0.00000     0.00000     0.00000     0.00000     0.00000     0.11877
   -10.21219     0.00791     0.00572     0.03876     0.00275     0.00000     0.00000     0.00000     0.00000     0.00000     0.05514
   -10.20019     0.00331     0.00246     0.01597     0.00117     0.00000     0.00000     0.00000     0.00000     0.00000     0.02290
   -10.18719     0.00129     0.00094     0.00588     0.00045     0.00000     0.00000     0.00000     0.00000     0.00000     0.00856
   -10.17519     0.00071     0.00035     0.00196     0.00018     0.00000     0.00000     0.00000     0.00000     0.00000     0.00320
   -10.16219     0.00128     0.00022     0.00068     0.00017     0.00000     0.00000     0.00000     0.00000     0.00000     0.00234
   -10.15019     0.00385     0.00043     0.00054     0.00042     0.00000     0.00000     0.00000     0.00000     0.00000     0.00524
   -10.13719     0.01114     0.00118     0.00117     0.00119     0.00000     0.00000     0.00000     0.00000     0.00000     0.01468
   -10.12519     0.02865     0.00302     0.00294     0.00305     0.00000     0.00000     0.00000     0.00000     0.00000     0.03766
   -10.11219     0.06514     0.00686     0.00667     0.00693     0.00000     0.00000     0.00000     0.00000     0.00000     0.08560
   -10.10019     0.13083     0.01378     0.01340     0.01392     0.00000     0.00000     0.00000     0.00000     0.00000     0.17193
   -10.08719     0.23220     0.02445     0.02379     0.02470     0.00000     0.00000     0.00000     0.00000     0.00000     0.30513
   -10.07519     0.36410     0.03834     0.03730     0.03872     0.00000     0.00000     0.00000     0.00000     0.00000     0.47846
   -10.06219     0.50440     0.05312     0.05167     0.05365     0.00000     0.00000     0.00000     0.00000     0.00000     0.66284
   -10.05019     0.61738     0.06503     0.06326     0.06566     0.00000     0.00000     0.00000     0.00000     0.00000     0.81132
   -10.03719     0.66768     0.07031     0.06851     0.07100     0.00000     0.00000     0.00000     0.00000     0.00000     0.87750
   -10.02519     0.63805     0.06720     0.06581     0.06786     0.00000     0.00000     0.00000     0.00000     0.00000     0.83892
   -10.01219     0.53890     0.05679     0.05672     0.05733     0.00000     0.00000     0.00000     0.00000     0.00000     0.70974
   -10.00019     0.40269     0.04251     0.04576     0.04287     0.00000     0.00000     0.00000     0.00000     0.00000     0.53383
    -9.98719     0.26735     0.02843     0.03920     0.02853     0.00000     0.00000     0.00000     0.00000     0.00000     0.36351
    -9.97519     0.16016     0.01750     0.04374     0.01727     0.00000     0.00000     0.00000     0.00000     0.00000     0.23868
    -9.96219     0.09162     0.01094     0.06524     0.01024     0.00000     0.00000     0.00000     0.00000     0.00000     0.17803
    -9.95019     0.05835     0.00848     0.10684     0.00710     0.00000     0.00000     0.00000     0.00000     0.00000     0.18077
    -9.93719     0.05027     0.00904     0.16617     0.00679     0.00000     0.00000     0.00000     0.00000     0.00000     0.23226
    -9.92519     0.05639     0.01129     0.23324     0.00809     0.00000     0.00000     0.00000     0.00000     0.00000     0.30901
    -9.91219     0.06801     0.01407     0.29198     0.01004     0.00000     0.00000     0.00000     0.00000     0.00000     0.38410
    -9.90019     0.08087     0.01682     0.32702     0.01226     0.00000     0.00000     0.00000     0.00000     0.00000     0.43697
    -9.88719     0.09686     0.02002     0.33286     0.01531     0.00000     0.00000     0.00000     0.00000     0.00000     0.46504
    -9.87519     0.12452     0.02544     0.31939     0.02078     0.00000     0.00000     0.00000     0.00000     0.00000     0.49013
    -9.86219     0.17616     0.03557     0.30849     0.03087     0.00000     0.00000     0.00000     0.00000     0.00000     0.55109
    -9.85019     0.26082     0.05221     0.32228     0.04714     0.00000     0.00000     0.00000     0.00000     0.00000     0.68245
    -9.83719     0.37524     0.07476     0.36931     0.06891     0.00000     0.00000     0.00000     0.00000     0.00000     0.88822
    -9.82519     0.49895     0.09915     0.43747     0.09246     0.00000     0.00000     0.00000     0.00000     0.00000     1.12803
    -9.81219     0.59880     0.11895     0.49843     0.11178     0.00000     0.00000     0.00000     0.00000     0.00000     1.32796
    -9.80019     0.64391     0.12833     0.52251     0.12164     0.00000     0.00000     0.00000     0.00000     0.00000     1.41640
    -9.78719     0.62357     0.12594     0.49508     0.12109     0.00000     0.00000     0.00000     0.00000     0.00000     1.36568
    -9.77519     0.55700     0.11692     0.42475     0.11552     0.00000     0.00000     0.00000     0.00000     0.00000     1.21419
    -9.76219     0.48734     0.11195     0.33862     0.11559     0.00000     0.00000     0.00000     0.00000     0.00000     1.05349
    -9.75019     0.46281     0.12299     0.26835     0.13288     0.00000     0.00000     0.00000     0.00000     0.00000     0.98703
    -9.73719     0.51449     0.15785     0.23576     0.17399     0.00000     0.00000     0.00000     0.00000     0.00000     1.08209
    -9.72519     0.64010     0.21521     0.24514     0.23558     0.00000     0.00000     0.00000     0.00000     0.00000     1.33603
    -9.71219     0.80181     0.28282     0.28472     0.30325     0.00000     0.00000     0.00000     0.00000     0.00000     1.67260
    -9.70019     0.93995     0.34086     0.33519     0.35625     0.00000     0.00000     0.00000     0.00000     0.00000     1.97225
    -9.68719     0.99848     0.36993     0.38108     0.37633     0.00000     0.00000     0.00000     0.00000     0.00000     2.12581
    -9.67519     0.95073     0.36009     0.41908     0.35688     0.00000     0.00000     0.00000     0.00000     0.00000     2.08678
    -9.66219     0.81038     0.31578     0.45767     0.30575     0.00000     0.00000     0.00000     0.00000     0.00000     1.88958
    -9.65019     0.62148     0.25239     0.50724     0.24035     0.00000     0.00000     0.00000     0.00000     0.00000     1.62145
    -9.63719     0.43482     0.18796     0.56731     0.17824     0.00000     0.00000     0.00000     0.00000     0.00000     1.36834
    -9.62519     0.28701     0.13501     0.62171     0.12983     0.00000     0.00000     0.00000     0.00000     0.00000     1.17356
    -9.61219     0.19318     0.09759     0.64782     0.09704     0.00000     0.00000     0.00000     0.00000     0.00000     1.03563
    -9.60019     0.15268     0.07396     0.63336     0.07677     0.00000     0.00000     0.00000     0.00000     0.00000     0.93676
    -9.58719     0.15861     0.06075     0.58752     0.06558     0.00000     0.00000     0.00000     0.00000     0.00000     0.87246
    -9.57519     0.20245     0.05596     0.53605     0.06196     0.00000     0.00000     0.00000     0.00000     0.00000     0.85642
    -9.56219     0.27239     0.05914     0.50411     0.06598     0.00000     0.00000     0.00000     0.00000     0.00000     0.90162
    -9.55019     0.35096     0.07081     0.50050     0.07830     0.00000     0.00000     0.00000     0.00000     0.00000     1.00058
    -9.53719     0.41849     0.09240     0.51584     0.10014     0.00000     0.00000     0.00000     0.00000     0.00000     1.12687
    -9.52519     0.46337     0.12673     0.53512     0.13402     0.00000     0.00000     0.00000     0.00000     0.00000     1.25923
    -9.51219     0.49233     0.17734     0.55289     0.18343     0.00000     0.00000     0.00000     0.00000     0.00000     1.40599
    -9.50019     0.53080     0.24534     0.57787     0.24996     0.00000     0.00000     0.00000     0.00000     0.00000     1.60398
    -9.48719     0.60889     0.32520     0.62313     0.32862     0.00000     0.00000     0.00000     0.00000     0.00000     1.88583
    -9.47519     0.73869     0.40275     0.69014     0.40542     0.00000     0.00000     0.00000     0.00000     0.00000     2.23700
    -9.46219     0.89841     0.45846     0.76028     0.46044     0.00000     0.00000     0.00000     0.00000     0.00000     2.57759
    -9.44919     1.03543     0.47527     0.80101     0.47597     0.00000     0.00000     0.00000     0.00000     0.00000     2.78767
    -9.43719     1.09156     0.44655     0.78321     0.44506     0.00000     0.00000     0.00000     0.00000     0.00000     2.76638
    -9.42419     1.03354     0.37934     0.69777     0.37519     0.00000     0.00000     0.00000     0.00000     0.00000     2.48584
    -9.41219     0.87183     0.29083     0.56059     0.28453     0.00000     0.00000     0.00000     0.00000     0.00000     2.00778
    -9.39919     0.65280     0.20092     0.40378     0.19384     0.00000     0.00000     0.00000     0.00000     0.00000     1.45134
    -9.38719     0.43311     0.12485     0.25983     0.11843     0.00000     0.00000     0.00000     0.00000     0.00000     0.93622
    -9.37419     0.25446     0.06964     0.14901     0.06481     0.00000     0.00000     0.00000     0.00000     0.00000     0.53791
    -9.36219     0.13229     0.03479     0.07603     0.03170     0.00000     0.00000     0.00000     0.00000     0.00000     0.27481
    -9.34919     0.06087     0.01554     0.03447     0.01384     0.00000     0.00000     0.00000     0.00000     0.00000     0.12472
    -9.33719     0.02477     0.00619     0.01387     0.00539     0.00000     0.00000     0.00000     0.00000     0.00000     0.05022
    -9.32419     0.00892     0.00220     0.00495     0.00187     0.00000     0.00000     0.00000     0.00000     0.00000     0.01793
    -9.31219     0.00284     0.00069     0.00157     0.00057     0.00000     0.00000     0.00000     0.00000     0.00000     0.00567
    -9.29919     0.00080     0.00019     0.00044     0.00016     0.00000     0.00000     0.00000     0.00000     0.00000     0.00159
    -9.28719     0.00020     0.00005     0.00011     0.00004     0.00000     0.00000     0.00000     0.00000     0.00000     0.00039
    -9.27419     0.00004     0.00001     0.00002     0.00001     0.00000     0.00000     0.00000     0.00000     0.00000     0.00009
    -9.26219     0.00001     0.00000     0.00000     0.00000     0.00000     0.00000     0.00000     0.00000     0.00000     0.00002
    -9.24919     0.00000     0.00000     0.00000     0.00000     0.00000     0.00000     0.00000     0.00000     0.00000     0.00000
    -9.23719     0.00000     0.00000     0.00000     0.00000     0.00000     0.00000     0.00000     0.00000     0.00000     0.00000
    -9.22419     0.00000     0.00000     0.00001     0.00000     0.00000     0.00000     0.00000     0.00000     0.00000     0.00001
    -9.21219     0.00001     0.00000     0.00003     0.00000     0.00000     0.00000     0.00000     0.00000     0.00000     0.00004
    -9.19919     0.00003     0.00000     0.00016     0.00001     0.00000     0.00000     0.00000     0.00000     0.00000     0.00020
    -9.18719     0.00011     0.00002     0.00064     0.00004     0.00000     0.00000     0.00000     0.00000     0.00000     0.00080
    -9.17419     0.00041     0.00008     0.00228     0.00014     0.00000     0.00000     0.00000     0.00000     0.00000     0.00290
    -9.16219     0.00134     0.00025     0.00723     0.00045     0.00000     0.00000     0.00000     0.00000     0.00000     0.00926
    -9.14919     0.00389     0.00073     0.02029     0.00128     0.00000     0.00000     0.00000     0.00000     0.00000     0.02619
    -9.13719     0.01008     0.00190     0.05041     0.00325     0.00000     0.00000     0.00000     0.00000     0.00000     0.06565
    -9.12419     0.02318     0.00442     0.11095     0.00733     0.00000     0.00000     0.00000     0.00000     0.00000     0.14588
    -9.11219     0.04738     0.00914     0.21630     0.01471     0.00000     0.00000     0.00000     0.00000     0.00000     0.28753
    -9.09919     0.08615     0.01686     0.37386     0.02627     0.00000     0.00000     0.00000     0.00000     0.00000     0.50314
    -9.08719     0.13943     0.02789     0.57335     0.04191     0.00000     0.00000     0.00000     0.00000     0.00000     0.78259
    -9.07419     0.20129     0.04172     0.78152     0.06016     0.00000     0.00000     0.00000     0.00000     0.00000     1.08469
    -9.06219     0.26021     0.05738     0.95003     0.07872     0.00000     0.00000     0.00000     0.00000     0.00000     1.34634
    -9.04919     0.30371     0.07464     1.03713     0.09621     0.00000     0.00000     0.00000     0.00000     0.00000     1.51169
    -9.03719     0.32542     0.09553     1.03220     0.11415     0.00000     0.00000     0.00000     0.00000     0.00000     1.56730
    -9.02419     0.33028     0.12492     0.96424     0.13760     0.00000     0.00000     0.00000     0.00000     0.00000     1.55704
    -9.01219     0.33412     0.16947     0.88860     0.17400     0.00000     0.00000     0.00000     0.00000     0.00000     1.56618
    -8.99919     0.35829     0.23620     0.85597     0.23138     0.00000     0.00000     0.00000     0.00000     0.00000     1.68184
    -8.98719     0.42474     0.33285     0.88702     0.31892     0.00000     0.00000     0.00000     0.00000     0.00000     1.96353
    -8.97419     0.55573     0.47087     0.96620     0.44993     0.00000     0.00000     0.00000     0.00000     0.00000     2.44273
    -8.96219     0.77459     0.66691     1.05620     0.64274     0.00000     0.00000     0.00000     0.00000     0.00000     3.14044
    -8.94919     1.09940     0.93530     1.12065     0.91285     0.00000     0.00000     0.00000     0.00000     0.00000     4.06820
    -8.93719     1.52470     1.27124     1.13828     1.25377     0.00000     0.00000     0.00000     0.00000     0.00000     5.18799
    -8.92419     1.99890     1.63082     1.10428     1.61949     0.00000     0.00000     0.00000     0.00000     0.00000     6.35349
    -8.91219     2.42400     1.93293     1.02276     1.92638     0.00000     0.00000     0.00000     0.00000     0.00000     7.30607
    -8.89919     2.68940     2.08924     0.90210     2.08405     0.00000     0.00000     0.00000     0.00000     0.00000     7.76479
    -8.88719     2.72380     2.05092     0.75751     2.04361     0.00000     0.00000     0.00000     0.00000     0.00000     7.57584
    -8.87419     2.53300     1.84068     0.61301     1.82805     0.00000     0.00000     0.00000     0.00000     0.00000     6.81474
    -8.86219     2.19180     1.54250     0.49756     1.52185     0.00000     0.00000     0.00000     0.00000     0.00000     5.75371
    -8.84919     1.79530     1.25661     0.43371     1.22463     0.00000     0.00000     0.00000     0.00000     0.00000     4.71025
    -8.83719     1.41515     1.04716     0.42731     1.00194     0.00000     0.00000     0.00000     0.00000     0.00000     3.89156
    -8.82419     1.08447     0.92111     0.46622     0.86259     0.00000     0.00000     0.00000     0.00000     0.00000     3.33439
    -8.81219     0.81305     0.84098     0.53059     0.77319     0.00000     0.00000     0.00000     0.00000     0.00000     2.95781
    -8.79919     0.60737     0.75966     0.60757     0.68984     0.00000     0.00000     0.00000     0.00000     0.00000     2.66445
    -8.78719     0.47678     0.65114     0.69829     0.58763     0.00000     0.00000     0.00000     0.00000     0.00000     2.41384
    -8.77419     0.42440     0.51917     0.81041     0.46794     0.00000     0.00000     0.00000     0.00000     0.00000     2.22193
    -8.76219     0.43680     0.38616     0.94012     0.34955     0.00000     0.00000     0.00000     0.00000     0.00000     2.11263
    -8.74919     0.48419     0.27557     1.06055     0.25221     0.00000     0.00000     0.00000     0.00000     0.00000     2.07252
    -8.73719     0.53298     0.20005     1.13003     0.18680     0.00000     0.00000     0.00000     0.00000     0.00000     2.04987
    -8.72419     0.56344     0.16158     1.11875     0.15556     0.00000     0.00000     0.00000     0.00000     0.00000     1.99933
    -8.71219     0.58053     0.15761     1.03175     0.15763     0.00000     0.00000     0.00000     0.00000     0.00000     1.92752
    -8.69919     0.60909     0.18607     0.91294     0.19298     0.00000     0.00000     0.00000     0.00000     0.00000     1.90108
    -8.68719     0.67526     0.24448     0.82131     0.26062     0.00000     0.00000     0.00000     0.00000     0.00000     2.00167
    -8.67419     0.78575     0.32611     0.80050     0.35472     0.00000     0.00000     0.00000     0.00000     0.00000     2.26707
    -8.66219     0.91936     0.41813     0.85969     0.46235     0.00000     0.00000     0.00000     0.00000     0.00000     2.65954
    -8.64919     1.03683     0.50456     0.97477     0.56612     0.00000     0.00000     0.00000     0.00000     0.00000     3.08228
    -8.63719     1.10112     0.57167     1.10289     0.64881     0.00000     0.00000     0.00000     0.00000     0.00000     3.42449
    -8.62419     1.09308     0.61126     1.19986     0.69689     0.00000     0.00000     0.00000     0.00000     0.00000     3.60109
    -8.61219     1.01481     0.61944     1.23029     0.70196     0.00000     0.00000     0.00000     0.00000     0.00000     3.56649
    -8.59919     0.88319     0.59412     1.17548     0.65997     0.00000     0.00000     0.00000     0.00000     0.00000     3.31276
    -8.58719     0.72022     0.53549     1.03813     0.57508     0.00000     0.00000     0.00000     0.00000     0.00000     2.86892
    -8.57419     0.54796     0.44838     0.84119     0.46030     0.00000     0.00000     0.00000     0.00000     0.00000     2.29783
    -8.56219     0.38612     0.34469     0.62135     0.33546     0.00000     0.00000     0.00000     0.00000     0.00000     1.68761
    -8.54919     0.24993     0.24082     0.41606     0.22107     0.00000     0.00000     0.00000     0.00000     0.00000     1.12788
    -8.53719     0.14741     0.15172     0.25139     0.13102     0.00000     0.00000     0.00000     0.00000     0.00000     0.68154
    -8.52419     0.07872     0.08570     0.13656     0.06958     0.00000     0.00000     0.00000     0.00000     0.00000     0.37056
    -8.51219     0.03789     0.04325     0.06654     0.03303     0.00000     0.00000     0.00000     0.00000     0.00000     0.18071
    -8.49919     0.01649     0.01946     0.02919     0.01401     0.00000     0.00000     0.00000     0.00000     0.00000     0.07916
    -8.48719     0.00694     0.00786     0.01215     0.00539     0.00000     0.00000     0.00000     0.00000     0.00000     0.03235
    -8.47419     0.00430     0.00308     0.00684     0.00215     0.00000     0.00000     0.00000     0.00000     0.00000     0.01637
    -8.46119     0.00689     0.00183     0.00969     0.00163     0.00000     0.00000     0.00000     0.00000     0.00000     0.02004
    -8.44919     0.01629     0.00275     0.02207     0.00295     0.00000     0.00000     0.00000     0.00000     0.00000     0.04407
    -8.43619     0.03702     0.00585     0.04943     0.00642     0.00000     0.00000     0.00000     0.00000     0.00000     0.09872
    -8.42419     0.07525     0.01188     0.09943     0.01287     0.00000     0.00000     0.00000     0.00000     0.00000     0.19942
    -8.41119     0.13584     0.02156     0.17801     0.02298     0.00000     0.00000     0.00000     0.00000     0.00000     0.35840
    -8.39919     0.21766     0.03478     0.28432     0.03643     0.00000     0.00000     0.00000     0.00000     0.00000     0.57318
    -8.38619     0.30968     0.04982     0.40804     0.05126     0.00000     0.00000     0.00000     0.00000     0.00000     0.81880
    -8.37419     0.39173     0.06344     0.53363     0.06415     0.00000     0.00000     0.00000     0.00000     0.00000     1.05295
    -8.36119     0.44157     0.07198     0.65318     0.07158     0.00000     0.00000     0.00000     0.00000     0.00000     1.23831
    -8.34919     0.44587     0.07309     0.77993     0.07168     0.00000     0.00000     0.00000     0.00000     0.00000     1.37057
    -8.33619     0.40780     0.06718     0.95063     0.06526     0.00000     0.00000     0.00000     0.00000     0.00000     1.49087
    -8.32419     0.34563     0.05716     1.20760     0.05537     0.00000     0.00000     0.00000     0.00000     0.00000     1.66577
    -8.31119     0.28289     0.04693     1.56652     0.04568     0.00000     0.00000     0.00000     0.00000     0.00000     1.94202
    -8.29919     0.23657     0.03943     1.98980     0.03861     0.00000     0.00000     0.00000     0.00000     0.00000     2.30442
    -8.28619     0.21079     0.03547     2.38600     0.03451     0.00000     0.00000     0.00000     0.00000     0.00000     2.66677
    -8.27419     0.19846     0.03387     2.64180     0.03211     0.00000     0.00000     0.00000     0.00000     0.00000     2.90624
    -8.26119     0.18806     0.03265     2.67130     0.02973     0.00000     0.00000     0.00000     0.00000     0.00000     2.92174
    -8.24919     0.17099     0.03020     2.45560     0.02633     0.00000     0.00000     0.00000     0.00000     0.00000     2.68312
    -8.23619     0.14521     0.02612     2.05180     0.02191     0.00000     0.00000     0.00000     0.00000     0.00000     2.24504
    -8.22419     0.11509     0.02117     1.56813     0.01738     0.00000     0.00000     0.00000     0.00000     0.00000     1.72176
    -8.21119     0.08801     0.01676     1.12045     0.01392     0.00000     0.00000     0.00000     0.00000     0.00000     1.23914
    -8.19919     0.07022     0.01412     0.79106     0.01246     0.00000     0.00000     0.00000     0.00000     0.00000     0.88786
    -8.18619     0.06411     0.01379     0.60682     0.01325     0.00000     0.00000     0.00000     0.00000     0.00000     0.69797
    -8.17419     0.06769     0.01548     0.54265     0.01590     0.00000     0.00000     0.00000     0.00000     0.00000     0.64172
    -8.16119     0.07646     0.01855     0.54398     0.01984     0.00000     0.00000     0.00000     0.00000     0.00000     0.65883
    -8.14919     0.08667     0.02281     0.55590     0.02512     0.00000     0.00000     0.00000     0.00000     0.00000     0.69051
    -8.13619     0.09840     0.02926     0.54701     0.03316     0.00000     0.00000     0.00000     0.00000     0.00000     0.70783
    -8.12419     0.11605     0.04001     0.51766     0.04661     0.00000     0.00000     0.00000     0.00000     0.00000     0.72033
    -8.11119     0.14541     0.05712     0.48985     0.06787     0.00000     0.00000     0.00000     0.00000     0.00000     0.76025
    -8.09919     0.18828     0.08053     0.48565     0.09680     0.00000     0.00000     0.00000     0.00000     0.00000     0.85126
    -8.08619     0.23804     0.10649     0.50837     0.12873     0.00000     0.00000     0.00000     0.00000     0.00000     0.98163
    -8.07419     0.28017     0.12801     0.53813     0.15512     0.00000     0.00000     0.00000     0.00000     0.00000     1.10143
    -8.06119     0.29852     0.13766     0.54461     0.16701     0.00000     0.00000     0.00000     0.00000     0.00000     1.14780
    -8.04919     0.28407     0.13153     0.50636     0.15965     0.00000     0.00000     0.00000     0.00000     0.00000     1.08161
    -8.03619     0.23998     0.11129     0.42346     0.13510     0.00000     0.00000     0.00000     0.00000     0.00000     0.90983
    -8.02419     0.17960     0.08329     0.31561     0.10113     0.00000     0.00000     0.00000     0.00000     0.00000     0.67964
    -8.01119     0.11932     0.05519     0.20935     0.06699     0.00000     0.00000     0.00000     0.00000     0.00000     0.45085
    -7.99919     0.07144     0.03257     0.12540     0.03945     0.00000     0.00000     0.00000     0.00000     0.00000     0.26887
    -7.98619     0.04141     0.01765     0.07307     0.02118     0.00000     0.00000     0.00000     0.00000     0.00000     0.15330
    -7.97419     0.02946     0.01000     0.05279     0.01155     0.00000     0.00000     0.00000     0.00000     0.00000     0.10380
    -7.96119     0.03369     0.00812     0.06143     0.00858     0.00000     0.00000     0.00000     0.00000     0.00000     0.11182
    -7.94919     0.05186     0.01053     0.09508     0.01038     0.00000     0.00000     0.00000     0.00000     0.00000     0.16785
    -7.93619     0.08083     0.01627     0.14790     0.01569     0.00000     0.00000     0.00000     0.00000     0.00000     0.26069
    -7.92419     0.11527     0.02514     0.20930     0.02421     0.00000     0.00000     0.00000     0.00000     0.00000     0.37392
    -7.91119     0.14789     0.03878     0.26369     0.03770     0.00000     0.00000     0.00000     0.00000     0.00000     0.48807
    -7.89919     0.17270     0.06324     0.29506     0.06238     0.00000     0.00000     0.00000     0.00000     0.00000     0.59338
    -7.88619     0.18969     0.11225     0.29473     0.11202     0.00000     0.00000     0.00000     0.00000     0.00000     0.70870
    -7.87419     0.20758     0.20846     0.26643     0.20894     0.00000     0.00000     0.00000     0.00000     0.00000     0.89142
    -7.86119     0.24076     0.37846     0.22474     0.37865     0.00000     0.00000     0.00000     0.00000     0.00000     1.22262
    -7.84919     0.30074     0.63847     0.18713     0.63615     0.00000     0.00000     0.00000     0.00000     0.00000     1.76249
    -7.83619     0.38594     0.97432     0.16497     0.96678     0.00000     0.00000     0.00000     0.00000     0.00000     2.49201
    -7.82419     0.47748     1.32980     0.15871     1.31474     0.00000     0.00000     0.00000     0.00000     0.00000     3.28073
    -7.81119     0.54501     1.61478     0.15979     1.59320     0.00000     0.00000     0.00000     0.00000     0.00000     3.91278
    -7.79919     0.56137     1.74125     0.15711     1.71691     0.00000     0.00000     0.00000     0.00000     0.00000     4.17664
    -7.78619     0.51676     1.66576     0.14345     1.64382     0.00000     0.00000     0.00000     0.00000     0.00000     3.96978
    -7.77419     0.42357     1.41321     0.11855     1.39789     0.00000     0.00000     0.00000     0.00000     0.00000     3.35322
    -7.76119     0.30935     1.06303     0.08776     1.05555     0.00000     0.00000     0.00000     0.00000     0.00000     2.51569
    -7.74919     0.20328     0.70908     0.05821     0.70792     0.00000     0.00000     0.00000     0.00000     0.00000     1.67849
    -7.73619     0.12621     0.42050     0.03537     0.42263     0.00000     0.00000     0.00000     0.00000     0.00000     1.00472
    -7.72419     0.08849     0.22417     0.02176     0.22719     0.00000     0.00000     0.00000     0.00000     0.00000     0.56161
    -7.71119     0.09411     0.11310     0.01768     0.11578     0.00000     0.00000     0.00000     0.00000     0.00000     0.34067
    -7.69919     0.14474     0.06457     0.02258     0.06681     0.00000     0.00000     0.00000     0.00000     0.00000     0.29871
    -7.68619     0.23862     0.05524     0.03581     0.05748     0.00000     0.00000     0.00000     0.00000     0.00000     0.38715
    -7.67419     0.36510     0.06711     0.05678     0.06984     0.00000     0.00000     0.00000     0.00000     0.00000     0.55883
    -7.66119     0.50044     0.08727     0.08548     0.09076     0.00000     0.00000     0.00000     0.00000     0.00000     0.76395
    -7.64919     0.61234     0.10641     0.12438     0.11060     0.00000     0.00000     0.00000     0.00000     0.00000     0.95373
    -7.63619     0.67394     0.11879     0.18080     0.12341     0.00000     0.00000     0.00000     0.00000     0.00000     1.09694
    -7.62419     0.67974     0.12349     0.26687     0.12820     0.00000     0.00000     0.00000     0.00000     0.00000     1.19830
    -7.61119     0.65086     0.12417     0.39411     0.12873     0.00000     0.00000     0.00000     0.00000     0.00000     1.29787
    -7.59919     0.62427     0.12661     0.56250     0.13097     0.00000     0.00000     0.00000     0.00000     0.00000     1.44435
    -7.58619     0.63216     0.13494     0.75152     0.13915     0.00000     0.00000     0.00000     0.00000     0.00000     1.65777
    -7.57419     0.68456     0.14893     0.92098     0.15294     0.00000     0.00000     0.00000     0.00000     0.00000     1.90741
    -7.56119     0.76509     0.16396     1.02555     0.16759     0.00000     0.00000     0.00000     0.00000     0.00000     2.12219
    -7.54919     0.83932     0.17351     1.03508     0.17650     0.00000     0.00000     0.00000     0.00000     0.00000     2.22440
    -7.53619     0.87042     0.17225     0.94845     0.17438     0.00000     0.00000     0.00000     0.00000     0.00000     2.16551
    -7.52419     0.83465     0.15811     0.79163     0.15943     0.00000     0.00000     0.00000     0.00000     0.00000     1.94382
    -7.51119     0.73067     0.13307     0.60465     0.13374     0.00000     0.00000     0.00000     0.00000     0.00000     1.60213
    -7.49919     0.57967     0.10209     0.42581     0.10239     0.00000     0.00000     0.00000     0.00000     0.00000     1.20995
    -7.48619     0.41564     0.07133     0.28278     0.07146     0.00000     0.00000     0.00000     0.00000     0.00000     0.84120
    -7.47419     0.27157     0.04609     0.19224     0.04617     0.00000     0.00000     0.00000     0.00000     0.00000     0.55608
    -7.46119     0.16912     0.02993     0.16457     0.02998     0.00000     0.00000     0.00000     0.00000     0.00000     0.39359
    -7.44819     0.11626     0.02514     0.20895     0.02511     0.00000     0.00000     0.00000     0.00000     0.00000     0.37545
    -7.43619     0.11176     0.03449     0.33512     0.03426     0.00000     0.00000     0.00000     0.00000     0.00000     0.51563
    -7.42319     0.15088     0.06309     0.54934     0.06235     0.00000     0.00000     0.00000     0.00000     0.00000     0.82565
    -7.41119     0.22820     0.11879     0.84631     0.11695     0.00000     0.00000     0.00000     0.00000     0.00000     1.31024
    -7.39819     0.33670     0.21010     1.20028     0.20612     0.00000     0.00000     0.00000     0.00000     0.00000     1.95320
    -7.38619     0.46451     0.34097     1.56162     0.33351     0.00000     0.00000     0.00000     0.00000     0.00000     2.70061
    -7.37319     0.59303     0.50454     1.86390     0.49224     0.00000     0.00000     0.00000     0.00000     0.00000     3.45371
    -7.36119     0.69836     0.68016     2.04130     0.66172     0.00000     0.00000     0.00000     0.00000     0.00000     4.08154
    -7.34819     0.75823     0.83730     2.05620     0.81127     0.00000     0.00000     0.00000     0.00000     0.00000     4.46299
    -7.33619     0.76107     0.94791     1.91890     0.91172     0.00000     0.00000     0.00000     0.00000     0.00000     4.53960
    -7.32319     0.71322     0.99726     1.68630     0.94711     0.00000     0.00000     0.00000     0.00000     0.00000     4.34389
    -7.31119     0.63847     0.98989     1.43658     0.92161     0.00000     0.00000     0.00000     0.00000     0.00000     3.98655
    -7.29819     0.56847     0.94215     1.23003     0.85358     0.00000     0.00000     0.00000     0.00000     0.00000     3.59423
    -7.28619     0.52820     0.86891     1.08169     0.76326     0.00000     0.00000     0.00000     0.00000     0.00000     3.24206
    -7.27319     0.52375     0.77654     0.96658     0.66348     0.00000     0.00000     0.00000     0.00000     0.00000     2.93035
    -7.26119     0.53941     0.66483     0.84657     0.55837     0.00000     0.00000     0.00000     0.00000     0.00000     2.60918
    -7.24819     0.54671     0.53694     0.70050     0.45030     0.00000     0.00000     0.00000     0.00000     0.00000     2.23445
    -7.23619     0.52052     0.40505     0.53591     0.34742     0.00000     0.00000     0.00000     0.00000     0.00000     1.80891
    -7.22319     0.45258     0.28936     0.38115     0.26584     0.00000     0.00000     0.00000     0.00000     0.00000     1.38893
    -7.21119     0.35437     0.21199     0.26841     0.22727     0.00000     0.00000     0.00000     0.00000     0.00000     1.06204
    -7.19819     0.24890     0.19211     0.22128     0.25417     0.00000     0.00000     0.00000     0.00000     0.00000     0.91646
    -7.18619     0.15791     0.24346     0.25072     0.36289     0.00000     0.00000     0.00000     0.00000     0.00000     1.01498
    -7.17319     0.09319     0.37124     0.35394     0.55419     0.00000     0.00000     0.00000     0.00000     0.00000     1.37255
    -7.16119     0.05520     0.56570     0.51250     0.80338     0.00000     0.00000     0.00000     0.00000     0.00000     1.93678
    -7.14819     0.03754     0.79616     0.69088     1.05876     0.00000     0.00000     0.00000     0.00000     0.00000     2.58333
    -7.13619     0.03237     1.01397     0.84243     1.25641     0.00000     0.00000     0.00000     0.00000     0.00000     3.14518
    -7.12319     0.03445     1.16749     0.92501     1.34742     0.00000     0.00000     0.00000     0.00000     0.00000     3.47437
    -7.11119     0.04279     1.22916     0.91990     1.32504     0.00000     0.00000     0.00000     0.00000     0.00000     3.51688
    -7.09819     0.06085     1.20886     0.84126     1.22783     0.00000     0.00000     0.00000     0.00000     0.00000     3.33880
    -7.08619     0.09623     1.14933     0.72848     1.11771     0.00000     0.00000     0.00000     0.00000     0.00000     3.09175
    -7.07319     0.15989     1.09898     0.62602     1.04432     0.00000     0.00000     0.00000     0.00000     0.00000     2.92921
    -7.06119     0.26422     1.08406     0.56468     1.02171     0.00000     0.00000     0.00000     0.00000     0.00000     2.93467
    -7.04819     0.41766     1.09763     0.55504     1.02929     0.00000     0.00000     0.00000     0.00000     0.00000     3.09962
    -7.03619     0.61586     1.11306     0.59301     1.03362     0.00000     0.00000     0.00000     0.00000     0.00000     3.35555
    -7.02319     0.83275     1.10363     0.66815     1.00995     0.00000     0.00000     0.00000     0.00000     0.00000     3.61448
    -7.01119     1.02064     1.05800     0.76573     0.95229     0.00000     0.00000     0.00000     0.00000     0.00000     3.79666
    -6.99819     1.12509     0.97981     0.86329     0.86766     0.00000     0.00000     0.00000     0.00000     0.00000     3.83585
    -6.98619     1.10974     0.87849     0.93001     0.76688     0.00000     0.00000     0.00000     0.00000     0.00000     3.68512
    -6.97319     0.97689     0.76214     0.93557     0.65712     0.00000     0.00000     0.00000     0.00000     0.00000     3.33172
    -6.96119     0.76634     0.63575     0.86544     0.54273     0.00000     0.00000     0.00000     0.00000     0.00000     2.81026
    -6.94819     0.53595     0.50540     0.73214     0.42864     0.00000     0.00000     0.00000     0.00000     0.00000     2.20213
    -6.93619     0.33538     0.38238     0.57343     0.32358     0.00000     0.00000     0.00000     0.00000     0.00000     1.61477
    -6.92319     0.19046     0.28246     0.44021     0.24009     0.00000     0.00000     0.00000     0.00000     0.00000     1.15322
    -6.91119     0.10360     0.22158     0.38168     0.19177     0.00000     0.00000     0.00000     0.00000     0.00000     0.89863
    -6.89819     0.06362     0.21016     0.43584     0.18875     0.00000     0.00000     0.00000     0.00000     0.00000     0.89837
    -6.88619     0.05615     0.24801     0.62405     0.23304     0.00000     0.00000     0.00000     0.00000     0.00000     1.16125
    -6.87319     0.06885     0.32202     0.94543     0.31495     0.00000     0.00000     0.00000     0.00000     0.00000     1.65124
    -6.86119     0.09218     0.40795     1.37059     0.41274     0.00000     0.00000     0.00000     0.00000     0.00000     2.28346
    -6.84819     0.11836     0.47828     1.83740     0.49852     0.00000     0.00000     0.00000     0.00000     0.00000     2.93255
    -6.83619     0.14072     0.51332     2.25910     0.54916     0.00000     0.00000     0.00000     0.00000     0.00000     3.46230
    -6.82319     0.15418     0.51018     2.54230     0.55709     0.00000     0.00000     0.00000     0.00000     0.00000     3.76375
    -6.81119     0.15576     0.48230     2.61510     0.53271     0.00000     0.00000     0.00000     0.00000     0.00000     3.78587
    -6.79819     0.14546     0.44984     2.45760     0.49658     0.00000     0.00000     0.00000     0.00000     0.00000     3.54948
    -6.78619     0.12595     0.42687     2.11240     0.46618     0.00000     0.00000     0.00000     0.00000     0.00000     3.13140
    -6.77319     0.10203     0.41588     1.67753     0.44845     0.00000     0.00000     0.00000     0.00000     0.00000     2.64389
    -6.76119     0.07944     0.41299     1.27384     0.44315     0.00000     0.00000     0.00000     0.00000     0.00000     2.20942
    -6.74819     0.06338     0.41912     1.00618     0.45342     0.00000     0.00000     0.00000     0.00000     0.00000     1.94210
    -6.73619     0.05750     0.44830     0.93494     0.49326     0.00000     0.00000     0.00000     0.00000     0.00000     1.93400
    -6.72319     0.06322     0.52518     1.06434     0.58529     0.00000     0.00000     0.00000     0.00000     0.00000     2.23803
    -6.71119     0.07985     0.67241     1.35185     0.74800     0.00000     0.00000     0.00000     0.00000     0.00000     2.85211
    -6.69819     0.10475     0.89384     1.72769     0.98022     0.00000     0.00000     0.00000     0.00000     0.00000     3.70650
    -6.68619     0.13364     1.16198     2.11640     1.25016     0.00000     0.00000     0.00000     0.00000     0.00000     4.66219
    -6.67319     0.16085     1.41725     2.45340     1.49750     0.00000     0.00000     0.00000     0.00000     0.00000     5.52900
    -6.66119     0.18031     1.58537     2.68880     1.65053     0.00000     0.00000     0.00000     0.00000     0.00000     6.10501
    -6.64819     0.18749     1.60785     2.78960     1.65490     0.00000     0.00000     0.00000     0.00000     0.00000     6.23984
    -6.63619     0.18181     1.47007     2.73920     1.50016     0.00000     0.00000     0.00000     0.00000     0.00000     5.89124
    -6.62319     0.16796     1.20975     2.54106     1.22665     0.00000     0.00000     0.00000     0.00000     0.00000     5.14542
    -6.61119     0.15436     0.89868     2.22186     0.90621     0.00000     0.00000     0.00000     0.00000     0.00000     4.18111
    -6.59819     0.14989     0.60856     1.82670     0.61042     0.00000     0.00000     0.00000     0.00000     0.00000     3.19557
    -6.58619     0.15997     0.38666     1.41225     0.38586     0.00000     0.00000     0.00000     0.00000     0.00000     2.34474
    -6.57319     0.18574     0.24856     1.03546     0.24814     0.00000     0.00000     0.00000     0.00000     0.00000     1.71791
    -6.56119     0.22623     0.18936     0.73877     0.19270     0.00000     0.00000     0.00000     0.00000     0.00000     1.34705
    -6.54819     0.28157     0.19897     0.54372     0.20936     0.00000     0.00000     0.00000     0.00000     0.00000     1.23362
    -6.53619     0.35332     0.27209     0.45003     0.29108     0.00000     0.00000     0.00000     0.00000     0.00000     1.36652
    -6.52319     0.44068     0.40805     0.44105     0.43390     0.00000     0.00000     0.00000     0.00000     0.00000     1.72368
    -6.51119     0.53491     0.60449     0.49075     0.63161     0.00000     0.00000     0.00000     0.00000     0.00000     2.26176
    -6.49819     0.61837     0.84865     0.57090     0.86977     0.00000     0.00000     0.00000     0.00000     0.00000     2.90769
    -6.48619     0.67056     1.11244     0.65850     1.12221     0.00000     0.00000     0.00000     0.00000     0.00000     3.56371
    -6.47319     0.67811     1.35243     0.74177     1.35170     0.00000     0.00000     0.00000     0.00000     0.00000     4.12401
    -6.46019     0.64123     1.52107     0.82066     1.51613     0.00000     0.00000     0.00000     0.00000     0.00000     4.49909
    -6.44819     0.57281     1.58242     0.90022     1.58017     0.00000     0.00000     0.00000     0.00000     0.00000     4.63562
    -6.43519     0.49153     1.52771     0.98050     1.53169     0.00000     0.00000     0.00000     0.00000     0.00000     4.53143
    -6.42319     0.41420     1.38152     1.04985     1.38799     0.00000     0.00000     0.00000     0.00000     0.00000     4.23356
    -6.41019     0.35090     1.18813     1.08766     1.18960     0.00000     0.00000     0.00000     0.00000     0.00000     3.81629
    -6.39819     0.30419     0.99073     1.07527     0.98134     0.00000     0.00000     0.00000     0.00000     0.00000     3.35153
    -6.38519     0.27034     0.81476     1.00683     0.79423     0.00000     0.00000     0.00000     0.00000     0.00000     2.88616
    -6.37319     0.24261     0.66617     0.89259     0.63933     0.00000     0.00000     0.00000     0.00000     0.00000     2.44070
    -6.36019     0.21468     0.54136     0.75486     0.51498     0.00000     0.00000     0.00000     0.00000     0.00000     2.02588
    -6.34819     0.18324     0.43931     0.61763     0.41757     0.00000     0.00000     0.00000     0.00000     0.00000     1.65775
    -6.33519     0.14899     0.36512     0.49806     0.34818     0.00000     0.00000     0.00000     0.00000     0.00000     1.36035
    -6.32319     0.11557     0.32591     0.40344     0.31035     0.00000     0.00000     0.00000     0.00000     0.00000     1.15527
    -6.31019     0.08786     0.32462     0.33209     0.30492     0.00000     0.00000     0.00000     0.00000     0.00000     1.04949
    -6.29819     0.07043     0.35810     0.27734     0.32767     0.00000     0.00000     0.00000     0.00000     0.00000     1.03354
    -6.28519     0.06631     0.41955     0.23142     0.37220     0.00000     0.00000     0.00000     0.00000     0.00000     1.08948
    -6.27319     0.07602     0.50141     0.18924     0.43346     0.00000     0.00000     0.00000     0.00000     0.00000     1.20013
    -6.26019     0.09667     0.59396     0.14980     0.50695     0.00000     0.00000     0.00000     0.00000     0.00000     1.34738
    -6.24819     0.12171     0.68190     0.11579     0.58426     0.00000     0.00000     0.00000     0.00000     0.00000     1.50366
    -6.23519     0.14235     0.74444     0.09170     0.65014     0.00000     0.00000     0.00000     0.00000     0.00000     1.62862
    -6.22319     0.15072     0.76466     0.08217     0.68736     0.00000     0.00000     0.00000     0.00000     0.00000     1.68491
    -6.21019     0.14333     0.74020     0.09159     0.68846     0.00000     0.00000     0.00000     0.00000     0.00000     1.66358
    -6.19819     0.12278     0.68998     0.12374     0.66252     0.00000     0.00000     0.00000     0.00000     0.00000     1.59902
    -6.18519     0.09704     0.64495     0.17997     0.63349     0.00000     0.00000     0.00000     0.00000     0.00000     1.55545
    -6.17319     0.07666     0.63386     0.25634     0.62827     0.00000     0.00000     0.00000     0.00000     0.00000     1.59514
    -6.16019     0.07221     0.67159     0.34158     0.66553     0.00000     0.00000     0.00000     0.00000     0.00000     1.75091
    -6.14819     0.09260     0.75834     0.41970     0.75213     0.00000     0.00000     0.00000     0.00000     0.00000     2.02278
    -6.13519     0.14333     0.88711     0.47669     0.88625     0.00000     0.00000     0.00000     0.00000     0.00000     2.39338
    -6.12319     0.22349     1.04750     0.50738     1.05700     0.00000     0.00000     0.00000     0.00000     0.00000     2.83537
    -6.11019     0.32258     1.22129     0.51816     1.24098     0.00000     0.00000     0.00000     0.00000     0.00000     3.30301
    -6.09819     0.42033     1.37528     0.52411     1.39785     0.00000     0.00000     0.00000     0.00000     0.00000     3.71757
    -6.08519     0.49276     1.46774     0.54520     1.48026     0.00000     0.00000     0.00000     0.00000     0.00000     3.98596
    -6.07319     0.52200     1.46660     0.60525     1.45749     0.00000     0.00000     0.00000     0.00000     0.00000     4.05134
    -6.06019     0.50473     1.37114     0.73298     1.33662     0.00000     0.00000     0.00000     0.00000     0.00000     3.94547
    -6.04819     0.45267     1.21943     0.95869     1.16432     0.00000     0.00000     0.00000     0.00000     0.00000     3.79511
    -6.03519     0.38611     1.07101     1.30207     1.00463     0.00000     0.00000     0.00000     0.00000     0.00000     3.76382
    -6.02319     0.32472     0.98040     1.75217     0.91008     0.00000     0.00000     0.00000     0.00000     0.00000     3.96737
    -6.01019     0.28114     0.97428     2.25260     0.90102     0.00000     0.00000     0.00000     0.00000     0.00000     4.40904
    -5.99819     0.25915     1.04644     2.70540     0.96506     0.00000     0.00000     0.00000     0.00000     0.00000     4.97605
    -5.98519     0.25524     1.16261     2.99790     1.06925     0.00000     0.00000     0.00000     0.00000     0.00000     5.48500
    -5.97319     0.26139     1.27619     3.05040     1.17641     0.00000     0.00000     0.00000     0.00000     0.00000     5.76439
    -5.96019     0.26916     1.34753     2.85070     1.25805     0.00000     0.00000     0.00000     0.00000     0.00000     5.72544
    -5.94819     0.27269     1.36061     2.46260     1.30440     0.00000     0.00000     0.00000     0.00000     0.00000     5.40030
    -5.93519     0.27013     1.33066     1.99670     1.32660     0.00000     0.00000     0.00000     0.00000     0.00000     4.92409
    -5.92319     0.26251     1.29624     1.56500     1.34666     0.00000     0.00000     0.00000     0.00000     0.00000     4.47041
    -5.91019     0.25129     1.29382     1.23822     1.37791     0.00000     0.00000     0.00000     0.00000     0.00000     4.16124
    -5.89819     0.23676     1.33041     1.03043     1.40906     0.00000     0.00000     0.00000     0.00000     0.00000     4.00666
    -5.88519     0.21838     1.37280     0.91015     1.40491     0.00000     0.00000     0.00000     0.00000     0.00000     3.90624
    -5.87319     0.19638     1.36665     0.83096     1.32840     0.00000     0.00000     0.00000     0.00000     0.00000     3.72239
    -5.86019     0.17302     1.26990     0.76218     1.16745     0.00000     0.00000     0.00000     0.00000     0.00000     3.37255
    -5.84819     0.15207     1.08118     0.70448     0.94965     0.00000     0.00000     0.00000     0.00000     0.00000     2.88738
    -5.83519     0.13692     0.84278     0.68385     0.72896     0.00000     0.00000     0.00000     0.00000     0.00000     2.39251
    -5.82319     0.12828     0.61999     0.72777     0.56403     0.00000     0.00000     0.00000     0.00000     0.00000     2.04008
    -5.81019     0.12353     0.47821     0.83860     0.49925     0.00000     0.00000     0.00000     0.00000     0.00000     1.93959
    -5.79819     0.11853     0.47201     0.98191     0.56345     0.00000     0.00000     0.00000     0.00000     0.00000     2.13590
    -5.78519     0.11073     0.64675     1.09933     0.77986     0.00000     0.00000     0.00000     0.00000     0.00000     2.63668
    -5.77319     0.10163     1.03646     1.14317     1.16986     0.00000     0.00000     0.00000     0.00000     0.00000     3.45112
    -5.76019     0.09650     1.64391     1.11105     1.73663     0.00000     0.00000     0.00000     0.00000     0.00000     4.58809
    -5.74819     0.10171     2.40936     1.05915     2.43619     0.00000     0.00000     0.00000     0.00000     0.00000     6.00641
    -5.73519     0.12109     3.19387     1.08244     3.15666     0.00000     0.00000     0.00000     0.00000     0.00000     7.55406
    -5.72319     0.15320     3.81056     1.26887     3.73903     0.00000     0.00000     0.00000     0.00000     0.00000     8.97166
    -5.71019     0.19094     4.09454     1.65060     4.03642     0.00000     0.00000     0.00000     0.00000     0.00000     9.97250
    -5.69819     0.22400     3.98039     2.17450     3.98093     0.00000     0.00000     0.00000     0.00000     0.00000    10.35982
    -5.68519     0.24336     3.52974     2.71320     3.61284     0.00000     0.00000     0.00000     0.00000     0.00000    10.09914
    -5.67319     0.24570     2.89655     3.11640     3.05465     0.00000     0.00000     0.00000     0.00000     0.00000     9.31330
    -5.66019     0.23538     2.24981     3.27750     2.45043     0.00000     0.00000     0.00000     0.00000     0.00000     8.21312
    -5.64819     0.22259     1.70672     3.17850     1.90805     0.00000     0.00000     0.00000     0.00000     0.00000     7.01586
    -5.63519     0.21912     1.30733     2.88240     1.47463     0.00000     0.00000     0.00000     0.00000     0.00000     5.88348
    -5.62319     0.23326     1.02962     2.48660     1.14531     0.00000     0.00000     0.00000     0.00000     0.00000     4.89479
    -5.61019     0.26605     0.82786     2.07330     0.89034     0.00000     0.00000     0.00000     0.00000     0.00000     4.05755
    -5.59819     0.30961     0.66372     1.69150     0.68274     0.00000     0.00000     0.00000     0.00000     0.00000     3.34757
    -5.58519     0.34867     0.51956     1.36147     0.50909     0.00000     0.00000     0.00000     0.00000     0.00000     2.73879
    -5.57319     0.36652     0.39376     1.09050     0.36752     0.00000     0.00000     0.00000     0.00000     0.00000     2.21830
    -5.56019     0.35247     0.29079     0.88071     0.25991     0.00000     0.00000     0.00000     0.00000     0.00000     1.78388
    -5.54819     0.30782     0.21393     0.72879     0.18626     0.00000     0.00000     0.00000     0.00000     0.00000     1.43680
    -5.53519     0.24485     0.16368     0.62972     0.14417     0.00000     0.00000     0.00000     0.00000     0.00000     1.18241
    -5.52319     0.18077     0.13851     0.58254     0.13004     0.00000     0.00000     0.00000     0.00000     0.00000     1.03186
    -5.51019     0.12976     0.13567     0.59352     0.13979     0.00000     0.00000     0.00000     0.00000     0.00000     0.99873
    -5.49819     0.09832     0.14999     0.67124     0.16727     0.00000     0.00000     0.00000     0.00000     0.00000     1.08682
    -5.48519     0.08545     0.17355     0.81494     0.20311     0.00000     0.00000     0.00000     0.00000     0.00000     1.27705
    -5.47319     0.08592     0.19662     1.00540     0.23535     0.00000     0.00000     0.00000     0.00000     0.00000     1.52329
    -5.46019     0.09401     0.21082     1.20974     0.25330     0.00000     0.00000     0.00000     0.00000     0.00000     1.76787
    -5.44719     0.10597     0.21223     1.39932     0.25198     0.00000     0.00000     0.00000     0.00000     0.00000     1.96950
    -5.43519     0.12049     0.20249     1.56911     0.23459     0.00000     0.00000     0.00000     0.00000     0.00000     2.12668
    -5.42219     0.13716     0.18688     1.74100     0.21072     0.00000     0.00000     0.00000     0.00000     0.00000     2.27577
    -5.41019     0.15471     0.17092     1.94810     0.19148     0.00000     0.00000     0.00000     0.00000     0.00000     2.46521
    -5.39719     0.17006     0.15805     2.21330     0.18452     0.00000     0.00000     0.00000     0.00000     0.00000     2.72593
    -5.38519     0.17968     0.15002     2.53910     0.19188     0.00000     0.00000     0.00000     0.00000     0.00000     3.06067
    -5.37219     0.18147     0.14847     2.90470     0.21069     0.00000     0.00000     0.00000     0.00000     0.00000     3.44533
    -5.36019     0.17592     0.15659     3.26600     0.23581     0.00000     0.00000     0.00000     0.00000     0.00000     3.83433
    -5.34719     0.16527     0.17851     3.55660     0.26228     0.00000     0.00000     0.00000     0.00000     0.00000     4.16265
    -5.33519     0.15218     0.21767     3.69830     0.28803     0.00000     0.00000     0.00000     0.00000     0.00000     4.35617
    -5.32219     0.13863     0.27523     3.63320     0.31559     0.00000     0.00000     0.00000     0.00000     0.00000     4.36266
    -5.31019     0.12611     0.34894     3.35540     0.35172     0.00000     0.00000     0.00000     0.00000     0.00000     4.18217
    -5.29719     0.11582     0.43222     2.92300     0.40302     0.00000     0.00000     0.00000     0.00000     0.00000     3.87406
    -5.28519     0.10841     0.51336     2.43200     0.46997     0.00000     0.00000     0.00000     0.00000     0.00000     3.52373
    -5.27219     0.10331     0.57743     1.97540     0.54362     0.00000     0.00000     0.00000     0.00000     0.00000     3.19977
    -5.26019     0.09894     0.61163     1.61078     0.60956     0.00000     0.00000     0.00000     0.00000     0.00000     2.93091
    -5.24719     0.09360     0.61488     1.35473     0.65684     0.00000     0.00000     0.00000     0.00000     0.00000     2.72005
    -5.23519     0.08657     0.60490     1.19497     0.68535     0.00000     0.00000     0.00000     0.00000     0.00000     2.57179
    -5.22219     0.07844     0.61678     1.10353     0.70598     0.00000     0.00000     0.00000     0.00000     0.00000     2.50473
    -5.21019     0.07044     0.69107     1.04926     0.73563     0.00000     0.00000     0.00000     0.00000     0.00000     2.54641
    -5.19719     0.06375     0.85459     1.00767     0.79162     0.00000     0.00000     0.00000     0.00000     0.00000     2.71763
    -5.18519     0.05922     1.10185     0.97081     0.88800     0.00000     0.00000     0.00000     0.00000     0.00000     3.01989
    -5.17219     0.05754     1.38847     0.95002     1.03013     0.00000     0.00000     0.00000     0.00000     0.00000     3.42616
    -5.16019     0.05911     1.64287     0.96785     1.20808     0.00000     0.00000     0.00000     0.00000     0.00000     3.87791
    -5.14719     0.06391     1.79402     1.04179     1.39171     0.00000     0.00000     0.00000     0.00000     0.00000     4.29143
    -5.13519     0.07116     1.80416     1.17032     1.53561     0.00000     0.00000     0.00000     0.00000     0.00000     4.58125
    -5.12219     0.07945     1.68233     1.32968     1.59527     0.00000     0.00000     0.00000     0.00000     0.00000     4.68673
    -5.11019     0.08707     1.47772     1.48043     1.54879     0.00000     0.00000     0.00000     0.00000     0.00000     4.59401
    -5.09719     0.09225     1.25007     1.57781     1.40514     0.00000     0.00000     0.00000     0.00000     0.00000     4.32527
    -5.08519     0.09357     1.04510     1.58691     1.20084     0.00000     0.00000     0.00000     0.00000     0.00000     3.92642
    -5.07219     0.09026     0.88132     1.49196     0.98144     0.00000     0.00000     0.00000     0.00000     0.00000     3.44498
    -5.06019     0.08250     0.75303     1.30445     0.78378     0.00000     0.00000     0.00000     0.00000     0.00000     2.92376
    -5.04719     0.07152     0.64430     1.05877     0.62679     0.00000     0.00000     0.00000     0.00000     0.00000     2.40138
    -5.03519     0.05920     0.54110     0.79974     0.51183     0.00000     0.00000     0.00000     0.00000     0.00000     1.91187
    -5.02219     0.04729     0.43835     0.56658     0.42916     0.00000     0.00000     0.00000     0.00000     0.00000     1.48138
    -5.01019     0.03685     0.33903     0.38141     0.36500     0.00000     0.00000     0.00000     0.00000     0.00000     1.12229
    -4.99719     0.02816     0.24957     0.24814     0.30714     0.00000     0.00000     0.00000     0.00000     0.00000     0.83301
    -4.98519     0.02102     0.17578     0.15883     0.24915     0.00000     0.00000     0.00000     0.00000     0.00000     0.60476
    -4.97219     0.01526     0.12110     0.10229     0.19191     0.00000     0.00000     0.00000     0.00000     0.00000     0.43055
    -4.96019     0.01097     0.08745     0.06973     0.14184     0.00000     0.00000     0.00000     0.00000     0.00000     0.30998
    -4.94719     0.00844     0.07554     0.05621     0.10705     0.00000     0.00000     0.00000     0.00000     0.00000     0.24723
    -4.93519     0.00793     0.08472     0.05907     0.09268     0.00000     0.00000     0.00000     0.00000     0.00000     0.24440
    -4.92219     0.00959     0.11163     0.07587     0.09866     0.00000     0.00000     0.00000     0.00000     0.00000     0.29574
    -4.91019     0.01364     0.15014     0.10358     0.12033     0.00000     0.00000     0.00000     0.00000     0.00000     0.38769
    -4.89719     0.02079     0.19349     0.14010     0.15196     0.00000     0.00000     0.00000     0.00000     0.00000     0.50634
    -4.88519     0.03256     0.23860     0.18657     0.19129     0.00000     0.00000     0.00000     0.00000     0.00000     0.64903
    -4.87219     0.05095     0.28894     0.24814     0.24189     0.00000     0.00000     0.00000     0.00000     0.00000     0.82993
    -4.86019     0.07714     0.35207     0.33051     0.31041     0.00000     0.00000     0.00000     0.00000     0.00000     1.07013
    -4.84719     0.10954     0.43158     0.43281     0.39874     0.00000     0.00000     0.00000     0.00000     0.00000     1.37267
    -4.83519     0.14278     0.51835     0.54291     0.49638     0.00000     0.00000     0.00000     0.00000     0.00000     1.70042
    -4.82219     0.16884     0.58950     0.64011     0.57993     0.00000     0.00000     0.00000     0.00000     0.00000     1.97838
    -4.81019     0.18071     0.61846     0.70582     0.62306     0.00000     0.00000     0.00000     0.00000     0.00000     2.12805
    -4.79719     0.17590     0.59002     0.73328     0.61060     0.00000     0.00000     0.00000     0.00000     0.00000     2.10980
    -4.78519     0.15755     0.50963     0.72839     0.54694     0.00000     0.00000     0.00000     0.00000     0.00000     1.94251
    -4.77219     0.13213     0.39984     0.70049     0.45213     0.00000     0.00000     0.00000     0.00000     0.00000     1.68459
    -4.76019     0.10573     0.28811     0.65289     0.35037     0.00000     0.00000     0.00000     0.00000     0.00000     1.39710
    -4.74719     0.08179     0.19482     0.58285     0.25948     0.00000     0.00000     0.00000     0.00000     0.00000     1.11894
    -4.73519     0.06140     0.12948     0.49009     0.18855     0.00000     0.00000     0.00000     0.00000     0.00000     0.86952
    -4.72219     0.04489     0.09420     0.38511     0.14158     0.00000     0.00000     0.00000     0.00000     0.00000     0.66578
    -4.71019     0.03310     0.08949     0.28996     0.12260     0.00000     0.00000     0.00000     0.00000     0.00000     0.53515
    -4.69719     0.02759     0.11685     0.23078     0.13654     0.00000     0.00000     0.00000     0.00000     0.00000     0.51175
    -4.68519     0.03003     0.17695     0.22947     0.18617     0.00000     0.00000     0.00000     0.00000     0.00000     0.62262
    -4.67219     0.04154     0.26491     0.29730     0.26719     0.00000     0.00000     0.00000     0.00000     0.00000     0.87095
    -4.66019     0.06216     0.36723     0.43170     0.36511     0.00000     0.00000     0.00000     0.00000     0.00000     1.22620
    -4.64719     0.09043     0.46360     0.61524     0.45777     0.00000     0.00000     0.00000     0.00000     0.00000     1.62704
    -4.63519     0.12348     0.53485     0.81943     0.52385     0.00000     0.00000     0.00000     0.00000     0.00000     2.00162
    -4.62219     0.15768     0.57299     1.01485     0.55415     0.00000     0.00000     0.00000     0.00000     0.00000     2.29967
    -4.61019     0.18962     0.58800     1.18395     0.55900     0.00000     0.00000     0.00000     0.00000     0.00000     2.52058
    -4.59719     0.21713     0.60641     1.32780     0.56685     0.00000     0.00000     0.00000     0.00000     0.00000     2.71820
    -4.58519     0.23878     0.66139     1.45917     0.61370     0.00000     0.00000     0.00000     0.00000     0.00000     2.97304
    -4.57219     0.25300     0.77821     1.58515     0.72615     0.00000     0.00000     0.00000     0.00000     0.00000     3.34251
    -4.56019     0.25714     0.95805     1.69538     0.90589     0.00000     0.00000     0.00000     0.00000     0.00000     3.81646
    -4.54719     0.24846     1.17013     1.76360     1.12058     0.00000     0.00000     0.00000     0.00000     0.00000     4.30277
    -4.53519     0.22615     1.35613     1.76210     1.31098     0.00000     0.00000     0.00000     0.00000     0.00000     4.65536
    -4.52219     0.19312     1.45352     1.67828     1.41402     0.00000     0.00000     0.00000     0.00000     0.00000     4.73894
    -4.51019     0.15585     1.42659     1.52091     1.39359     0.00000     0.00000     0.00000     0.00000     0.00000     4.49695
    -4.49719     0.12249     1.28916     1.32030     1.26370     0.00000     0.00000     0.00000     0.00000     0.00000     3.99564
    -4.48519     0.10043     1.10239     1.12224     1.08445     0.00000     0.00000     0.00000     0.00000     0.00000     3.40951
    -4.47219     0.09453     0.94597     0.97639     0.93610     0.00000     0.00000     0.00000     0.00000     0.00000     2.95299
    -4.45919     0.10579     0.88153     0.91938     0.88153     0.00000     0.00000     0.00000     0.00000     0.00000     2.78823
    -4.44719     0.13088     0.92507     0.95838     0.93936     0.00000     0.00000     0.00000     0.00000     0.00000     2.95369
    -4.43419     0.16240     1.04486     1.06369     1.07899     0.00000     0.00000     0.00000     0.00000     0.00000     3.34994
    -4.42219     0.19077     1.18048     1.17943     1.23795     0.00000     0.00000     0.00000     0.00000     0.00000     3.78864
    -4.40919     0.20734     1.27379     1.24806     1.35059     0.00000     0.00000     0.00000     0.00000     0.00000     4.07978
    -4.39719     0.20753     1.29593     1.23413     1.37693     0.00000     0.00000     0.00000     0.00000     0.00000     4.11452
    -4.38419     0.19256     1.25954     1.13862     1.31965     0.00000     0.00000     0.00000     0.00000     0.00000     3.91037
    -4.37219     0.16883     1.20976     0.99562     1.22399     0.00000     0.00000     0.00000     0.00000     0.00000     3.59819
    -4.35919     0.14499     1.19901     0.85446     1.15735     0.00000     0.00000     0.00000     0.00000     0.00000     3.35582
    -4.34719     0.12796     1.25599     0.75802     1.17468     0.00000     0.00000     0.00000     0.00000     0.00000     3.31666
    -4.33419     0.12028     1.36762     0.72988     1.28992     0.00000     0.00000     0.00000     0.00000     0.00000     3.50770
    -4.32219     0.11978     1.48616     0.77403     1.46633     0.00000     0.00000     0.00000     0.00000     0.00000     3.84630
    -4.30919     0.12192     1.56022     0.88435     1.63546     0.00000     0.00000     0.00000     0.00000     0.00000     4.20195
    -4.29719     0.12292     1.56332     1.05168     1.73523     0.00000     0.00000     0.00000     0.00000     0.00000     4.47315
    -4.28419     0.12147     1.50451     1.25923     1.73621     0.00000     0.00000     0.00000     0.00000     0.00000     4.62142
    -4.27219     0.11853     1.41339     1.47619     1.64942     0.00000     0.00000     0.00000     0.00000     0.00000     4.65753
    -4.25919     0.11584     1.31798     1.65517     1.50766     0.00000     0.00000     0.00000     0.00000     0.00000     4.59665
    -4.24719     0.11486     1.23050     1.75118     1.34601     0.00000     0.00000     0.00000     0.00000     0.00000     4.44255
    -4.23419     0.11616     1.15000     1.74129     1.18885     0.00000     0.00000     0.00000     0.00000     0.00000     4.19630
    -4.22219     0.11949     1.07031     1.63556     1.04868     0.00000     0.00000     0.00000     0.00000     0.00000     3.87404
    -4.20919     0.12361     0.98598     1.46798     0.92834     0.00000     0.00000     0.00000     0.00000     0.00000     3.50590
    -4.19719     0.12616     0.89478     1.27623     0.82323     0.00000     0.00000     0.00000     0.00000     0.00000     3.12040
    -4.18419     0.12451     0.79708     1.08507     0.72593     0.00000     0.00000     0.00000     0.00000     0.00000     2.73259
    -4.17219     0.11688     0.69875     0.90460     0.63359     0.00000     0.00000     0.00000     0.00000     0.00000     2.35382
    -4.15919     0.10402     0.61402     0.73947     0.55563     0.00000     0.00000     0.00000     0.00000     0.00000     2.01314
    -4.14719     0.08930     0.56716     0.59926     0.51513     0.00000     0.00000     0.00000     0.00000     0.00000     1.77085
    -4.13419     0.07750     0.58419     0.49841     0.53903     0.00000     0.00000     0.00000     0.00000     0.00000     1.69913
    -4.12219     0.07226     0.67766     0.44856     0.64055     0.00000     0.00000     0.00000     0.00000     0.00000     1.83903
    -4.10919     0.07406     0.83092     0.44671     0.80304     0.00000     0.00000     0.00000     0.00000     0.00000     2.15473
    -4.09719     0.07966     0.99556     0.47164     0.97727     0.00000     0.00000     0.00000     0.00000     0.00000     2.52413
    -4.08419     0.08384     1.10702     0.49163     1.09836     0.00000     0.00000     0.00000     0.00000     0.00000     2.78085
    -4.07219     0.08212     1.11486     0.47964     1.11445     0.00000     0.00000     0.00000     0.00000     0.00000     2.79107
    -4.05919     0.07309     1.00868     0.42606     1.01373     0.00000     0.00000     0.00000     0.00000     0.00000     2.52156
    -4.04719     0.05883     0.82074     0.34131     0.82833     0.00000     0.00000     0.00000     0.00000     0.00000     2.04921
    -4.03419     0.04351     0.61004     0.24753     0.61770     0.00000     0.00000     0.00000     0.00000     0.00000     1.51877
    -4.02219     0.03126     0.43385     0.16666     0.44042     0.00000     0.00000     0.00000     0.00000     0.00000     1.07219
    -4.00919     0.02460     0.32761     0.11163     0.33319     0.00000     0.00000     0.00000     0.00000     0.00000     0.79702
    -3.99719     0.02384     0.29788     0.08444     0.30306     0.00000     0.00000     0.00000     0.00000     0.00000     0.70921
    -3.98419     0.02740     0.32615     0.07872     0.33137     0.00000     0.00000     0.00000     0.00000     0.00000     0.76364
    -3.97219     0.03248     0.37872     0.08409     0.38382     0.00000     0.00000     0.00000     0.00000     0.00000     0.87912
    -3.95919     0.03614     0.41926     0.09017     0.42361     0.00000     0.00000     0.00000     0.00000     0.00000     0.96919
    -3.94719     0.03629     0.42153     0.08969     0.42456     0.00000     0.00000     0.00000     0.00000     0.00000     0.97206
    -3.93419     0.03245     0.37837     0.08024     0.37984     0.00000     0.00000     0.00000     0.00000     0.00000     0.87091
    -3.92219     0.02572     0.30167     0.06385     0.30184     0.00000     0.00000     0.00000     0.00000     0.00000     0.69308
    -3.90919     0.01806     0.21408     0.04505     0.21349     0.00000     0.00000     0.00000     0.00000     0.00000     0.49068
    -3.89719     0.01124     0.13800     0.02819     0.13717     0.00000     0.00000     0.00000     0.00000     0.00000     0.31460
    -3.88419     0.00625     0.08905     0.01575     0.08821     0.00000     0.00000     0.00000     0.00000     0.00000     0.19925
    -3.87219     0.00320     0.07682     0.00815     0.07594     0.00000     0.00000     0.00000     0.00000     0.00000     0.16412
    -3.85919     0.00175     0.10972     0.00458     0.10844     0.00000     0.00000     0.00000     0.00000     0.00000     0.22449
    -3.84719     0.00143     0.19721     0.00391     0.19503     0.00000     0.00000     0.00000     0.00000     0.00000     0.39758
    -3.83419     0.00186     0.34523     0.00532     0.34147     0.00000     0.00000     0.00000     0.00000     0.00000     0.69387
    -3.82219     0.00278     0.54502     0.00835     0.53926     0.00000     0.00000     0.00000     0.00000     0.00000     1.09541
    -3.80919     0.00399     0.76406     0.01305     0.75639     0.00000     0.00000     0.00000     0.00000     0.00000     1.53749
    -3.79719     0.00531     0.94941     0.02052     0.94082     0.00000     0.00000     0.00000     0.00000     0.00000     1.91606
    -3.78419     0.00671     1.04753     0.03439     1.03971     0.00000     0.00000     0.00000     0.00000     0.00000     2.12834
    -3.77219     0.00842     1.03050     0.06305     1.02654     0.00000     0.00000     0.00000     0.00000     0.00000     2.12851
    -3.75919     0.01097     0.91194     0.12220     0.91505     0.00000     0.00000     0.00000     0.00000     0.00000     1.96016
    -3.74719     0.01503     0.73760     0.23577     0.75085     0.00000     0.00000     0.00000     0.00000     0.00000     1.73924
    -3.73419     0.02107     0.56136     0.43282     0.58726     0.00000     0.00000     0.00000     0.00000     0.00000     1.60251
    -3.72219     0.02897     0.42136     0.73747     0.46148     0.00000     0.00000     0.00000     0.00000     0.00000     1.64928
    -3.70919     0.03779     0.33283     1.15384     0.38756     0.00000     0.00000     0.00000     0.00000     0.00000     1.91202
    -3.69719     0.04585     0.29595     1.65080     0.36374     0.00000     0.00000     0.00000     0.00000     0.00000     2.35634
    -3.68419     0.05137     0.30879     2.15879     0.38499     0.00000     0.00000     0.00000     0.00000     0.00000     2.90394
    -3.67219     0.05338     0.37597     2.58480     0.45154     0.00000     0.00000     0.00000     0.00000     0.00000     3.46569
    -3.65919     0.05234     0.51007     2.84120     0.57130     0.00000     0.00000     0.00000     0.00000     0.00000     3.97491
    -3.64719     0.05012     0.72603     2.87900     0.75616     0.00000     0.00000     0.00000     0.00000     0.00000     4.41131
    -3.63419     0.04898     1.02924     2.70520     1.01230     0.00000     0.00000     0.00000     0.00000     0.00000     4.79572
    -3.62219     0.05031     1.39970     2.37550     1.32701     0.00000     0.00000     0.00000     0.00000     0.00000     5.15252
    -3.60919     0.05379     1.78209     1.96950     1.65614     0.00000     0.00000     0.00000     0.00000     0.00000     5.46152
    -3.59719     0.05754     2.09267     1.56223     1.93072     0.00000     0.00000     0.00000     0.00000     0.00000     5.64316
    -3.58419     0.05940     2.24923     1.20458     2.07951     0.00000     0.00000     0.00000     0.00000     0.00000     5.59272
    -3.57219     0.05848     2.21312     0.92224     2.06302     0.00000     0.00000     0.00000     0.00000     0.00000     5.25686
    -3.55919     0.05625     2.00667     0.72466     1.89524     0.00000     0.00000     0.00000     0.00000     0.00000     4.68282
    -3.54719     0.05624     1.70637     0.61418     1.63637     0.00000     0.00000     0.00000     0.00000     0.00000     4.01316
    -3.53419     0.06252     1.40159     0.58736     1.36313     0.00000     0.00000     0.00000     0.00000     0.00000     3.41460
    -3.52219     0.07750     1.15665     0.63092     1.13585     0.00000     0.00000     0.00000     0.00000     0.00000     3.00092
    -3.50919     0.10002     0.99268     0.71645     0.97932     0.00000     0.00000     0.00000     0.00000     0.00000     2.78847
    -3.49719     0.12508     0.89264     0.80269     0.88472     0.00000     0.00000     0.00000     0.00000     0.00000     2.70513
    -3.48419     0.14571     0.82425     0.84759     0.82491     0.00000     0.00000     0.00000     0.00000     0.00000     2.64246
    -3.47219     0.15631     0.76174     0.82547     0.77340     0.00000     0.00000     0.00000     0.00000     0.00000     2.51692
    -3.45919     0.15577     0.69795     0.73715     0.71792     0.00000     0.00000     0.00000     0.00000     0.00000     2.30879
    -3.44619     0.14760     0.64200     0.60825     0.66207     0.00000     0.00000     0.00000     0.00000     0.00000     2.05992
    -3.43419     0.13745     0.60664     0.47321     0.61662     0.00000     0.00000     0.00000     0.00000     0.00000     1.83392
    -3.42119     0.12916     0.59527     0.35845     0.58753     0.00000     0.00000     0.00000     0.00000     0.00000     1.67040
    -3.40919     0.12265     0.59770     0.27342     0.57032     0.00000     0.00000     0.00000     0.00000     0.00000     1.56409
    -3.39619     0.11484     0.59903     0.21312     0.55578     0.00000     0.00000     0.00000     0.00000     0.00000     1.48278
    -3.38419     0.10280     0.59564     0.16704     0.54340     0.00000     0.00000     0.00000     0.00000     0.00000     1.40888
    -3.37119     0.08611     0.60712     0.12715     0.55219     0.00000     0.00000     0.00000     0.00000     0.00000     1.37258
    -3.35919     0.06745     0.67348     0.09108     0.61849     0.00000     0.00000     0.00000     0.00000     0.00000     1.45050
    -3.34619     0.05076     0.83415     0.06027     0.77770     0.00000     0.00000     0.00000     0.00000     0.00000     1.72288
    -3.33419     0.03907     1.09904     0.03698     1.03721     0.00000     0.00000     0.00000     0.00000     0.00000     2.21229
    -3.32119     0.03313     1.42746     0.02219     1.35945     0.00000     0.00000     0.00000     0.00000     0.00000     2.84222
    -3.30919     0.03161     1.73852     0.01567     1.66858     0.00000     0.00000     0.00000     0.00000     0.00000     3.45439
    -3.29619     0.03230     1.94586     0.01739     1.88520     0.00000     0.00000     0.00000     0.00000     0.00000     3.88075
    -3.28419     0.03330     2.00330     0.02902     1.96563     0.00000     0.00000     0.00000     0.00000     0.00000     4.03125
    -3.27119     0.03361     1.92523     0.05463     1.92118     0.00000     0.00000     0.00000     0.00000     0.00000     3.93465
    -3.25919     0.03298     1.76885     0.09957     1.80050     0.00000     0.00000     0.00000     0.00000     0.00000     3.70190
    -3.24619     0.03143     1.59635     0.16702     1.65536     0.00000     0.00000     0.00000     0.00000     0.00000     3.45015
    -3.23419     0.02898     1.44317     0.25307     1.51383     0.00000     0.00000     0.00000     0.00000     0.00000     3.23905
    -3.22119     0.02573     1.31171     0.34346     1.37796     0.00000     0.00000     0.00000     0.00000     0.00000     3.05886
    -3.20919     0.02192     1.18532     0.41560     1.23630     0.00000     0.00000     0.00000     0.00000     0.00000     2.85914
    -3.19619     0.01795     1.04772     0.44727     1.08006     0.00000     0.00000     0.00000     0.00000     0.00000     2.59300
    -3.18419     0.01418     0.89265     0.42762     0.90910     0.00000     0.00000     0.00000     0.00000     0.00000     2.24355
    -3.17119     0.01085     0.72563     0.36311     0.73178     0.00000     0.00000     0.00000     0.00000     0.00000     1.83137
    -3.15919     0.00806     0.55920     0.27401     0.56034     0.00000     0.00000     0.00000     0.00000     0.00000     1.40161
    -3.14619     0.00578     0.40672     0.18404     0.40631     0.00000     0.00000     0.00000     0.00000     0.00000     1.00284
    -3.13419     0.00398     0.27810     0.11045     0.27772     0.00000     0.00000     0.00000     0.00000     0.00000     0.67025
    -3.12119     0.00269     0.17821     0.05989     0.17827     0.00000     0.00000     0.00000     0.00000     0.00000     0.41906
    -3.10919     0.00199     0.10759     0.03074     0.10813     0.00000     0.00000     0.00000     0.00000     0.00000     0.24844
    -3.09619     0.00205     0.06388     0.01795     0.06514     0.00000     0.00000     0.00000     0.00000     0.00000     0.14903
    -3.08419     0.00325     0.04326     0.01693     0.04587     0.00000     0.00000     0.00000     0.00000     0.00000     0.10932
    -3.07119     0.00615     0.04147     0.02491     0.04654     0.00000     0.00000     0.00000     0.00000     0.00000     0.11907
    -3.05919     0.01144     0.05399     0.04026     0.06309     0.00000     0.00000     0.00000     0.00000     0.00000     0.16878
    -3.04619     0.01966     0.07563     0.06099     0.09049     0.00000     0.00000     0.00000     0.00000     0.00000     0.24677
    -3.03419     0.03084     0.10025     0.08380     0.12229     0.00000     0.00000     0.00000     0.00000     0.00000     0.33719
    -3.02119     0.04390     0.12182     0.10464     0.15158     0.00000     0.00000     0.00000     0.00000     0.00000     0.42194
    -3.00919     0.05661     0.13676     0.12090     0.17341     0.00000     0.00000     0.00000     0.00000     0.00000     0.48768
    -2.99619     0.06602     0.14647     0.13525     0.18774     0.00000     0.00000     0.00000     0.00000     0.00000     0.53548
    -2.98419     0.06959     0.15831     0.16008     0.20093     0.00000     0.00000     0.00000     0.00000     0.00000     0.58891
    -2.97119     0.06653     0.18373     0.22104     0.22442     0.00000     0.00000     0.00000     0.00000     0.00000     0.69571
    -2.95919     0.05831     0.23421     0.35714     0.27091     0.00000     0.00000     0.00000     0.00000     0.00000     0.92057
    -2.94619     0.04804     0.31660     0.61290     0.34940     0.00000     0.00000     0.00000     0.00000     0.00000     1.32694
    -2.93419     0.03896     0.42910     1.01851     0.46094     0.00000     0.00000     0.00000     0.00000     0.00000     1.94752
    -2.92119     0.03308     0.55960     1.56270     0.59617     0.00000     0.00000     0.00000     0.00000     0.00000     2.75155
    -2.90919     0.03056     0.68765     2.17410     0.73598     0.00000     0.00000     0.00000     0.00000     0.00000     3.62829
    -2.89619     0.03020     0.79004     2.72850     0.85583     0.00000     0.00000     0.00000     0.00000     0.00000     4.40457
    -2.88419     0.03034     0.84913     3.09170     0.93251     0.00000     0.00000     0.00000     0.00000     0.00000     4.90368
    -2.87119     0.02966     0.85916     3.17630     0.95262     0.00000     0.00000     0.00000     0.00000     0.00000     5.01774
    -2.85919     0.02769     0.82789     2.98010     0.91679     0.00000     0.00000     0.00000     0.00000     0.00000     4.75247
    -2.84619     0.02466     0.77098     2.58110     0.83833     0.00000     0.00000     0.00000     0.00000     0.00000     4.21507
    -2.83419     0.02115     0.70432     2.09370     0.73711     0.00000     0.00000     0.00000     0.00000     0.00000     3.55629
    -2.82119     0.01775     0.63698     1.62000     0.63144     0.00000     0.00000     0.00000     0.00000     0.00000     2.90617
    -2.80919     0.01477     0.57155     1.21675     0.53400     0.00000     0.00000     0.00000     0.00000     0.00000     2.33706
    -2.79619     0.01229     0.50812     0.89724     0.45186     0.00000     0.00000     0.00000     0.00000     0.00000     1.86951
    -2.78419     0.01033     0.44943     0.64814     0.38963     0.00000     0.00000     0.00000     0.00000     0.00000     1.49753
    -2.77119     0.00891     0.40179     0.45225     0.35066     0.00000     0.00000     0.00000     0.00000     0.00000     1.21361
    -2.75919     0.00807     0.37094     0.29938     0.33542     0.00000     0.00000     0.00000     0.00000     0.00000     1.01380
    -2.74619     0.00774     0.35655     0.18561     0.33867     0.00000     0.00000     0.00000     0.00000     0.00000     0.88857
    -2.73419     0.00782     0.35158     0.10805     0.35064     0.00000     0.00000     0.00000     0.00000     0.00000     0.81809
    -2.72119     0.00819     0.34789     0.06131     0.36273     0.00000     0.00000     0.00000     0.00000     0.00000     0.78013
    -2.70919     0.00889     0.34427     0.03779     0.37411     0.00000     0.00000     0.00000     0.00000     0.00000     0.76506
    -2.69619     0.01009     0.34958     0.03008     0.39244     0.00000     0.00000     0.00000     0.00000     0.00000     0.78219
    -2.68419     0.01193     0.37836     0.03260     0.42847     0.00000     0.00000     0.00000     0.00000     0.00000     0.85137
    -2.67119     0.01438     0.44231     0.04182     0.48880     0.00000     0.00000     0.00000     0.00000     0.00000     0.98731
    -2.65919     0.01710     0.54380     0.05541     0.57298     0.00000     0.00000     0.00000     0.00000     0.00000     1.18929
    -2.64619     0.01963     0.67349     0.07132     0.67482     0.00000     0.00000     0.00000     0.00000     0.00000     1.43926
    -2.63419     0.02144     0.81300     0.08738     0.78548     0.00000     0.00000     0.00000     0.00000     0.00000     1.70729
    -2.62119     0.02211     0.93785     0.10200     0.89144     0.00000     0.00000     0.00000     0.00000     0.00000     1.95340
    -2.60919     0.02139     1.02548     0.11648     0.97583     0.00000     0.00000     0.00000     0.00000     0.00000     2.13918
    -2.59619     0.01929     1.06388     0.13884     1.02523     0.00000     0.00000     0.00000     0.00000     0.00000     2.24725
    -2.58419     0.01613     1.06223     0.18724     1.04150     0.00000     0.00000     0.00000     0.00000     0.00000     2.30710
    -2.57119     0.01249     1.04948     0.28923     1.04618     0.00000     0.00000     0.00000     0.00000     0.00000     2.39738
    -2.55919     0.00905     1.06085     0.47253     1.07141     0.00000     0.00000     0.00000     0.00000     0.00000     2.61384
    -2.54619     0.00636     1.11422     0.74675     1.13612     0.00000     0.00000     0.00000     0.00000     0.00000     3.00345
    -2.53419     0.00469     1.19670     1.08378     1.22959     0.00000     0.00000     0.00000     0.00000     0.00000     3.51476
    -2.52119     0.00404     1.27146     1.41160     1.31730     0.00000     0.00000     0.00000     0.00000     0.00000     4.00440
    -2.50919     0.00430     1.30859     1.63540     1.36896     0.00000     0.00000     0.00000     0.00000     0.00000     4.31725
    -2.49619     0.00532     1.30882     1.68020     1.38278     0.00000     0.00000     0.00000     0.00000     0.00000     4.37712
    -2.48419     0.00695     1.30402     1.52920     1.38380     0.00000     0.00000     0.00000     0.00000     0.00000     4.22397
    -2.47119     0.00893     1.32599     1.23409     1.39559     0.00000     0.00000     0.00000     0.00000     0.00000     3.96460
    -2.45819     0.01078     1.37355     0.88447     1.41116     0.00000     0.00000     0.00000     0.00000     0.00000     3.67996
    -2.44619     0.01194     1.40359     0.56509     1.39172     0.00000     0.00000     0.00000     0.00000     0.00000     3.37234
    -2.43319     0.01195     1.35926     0.32379     1.29337     0.00000     0.00000     0.00000     0.00000     0.00000     2.98837
    -2.42119     0.01070     1.21003     0.16805     1.10305     0.00000     0.00000     0.00000     0.00000     0.00000     2.49183
    -2.40819     0.00853     0.97205     0.08015     0.84916     0.00000     0.00000     0.00000     0.00000     0.00000     1.90989
    -2.39619     0.00605     0.69820     0.03582     0.58517     0.00000     0.00000     0.00000     0.00000     0.00000     1.32524
    -2.38319     0.00381     0.44736     0.01535     0.36048     0.00000     0.00000     0.00000     0.00000     0.00000     0.82699
    -2.37119     0.00213     0.25731     0.00651     0.20053     0.00000     0.00000     0.00000     0.00000     0.00000     0.46648
    -2.35819     0.00106     0.13664     0.00296     0.10495     0.00000     0.00000     0.00000     0.00000     0.00000     0.24561
    -2.34619     0.00049     0.07291     0.00172     0.05805     0.00000     0.00000     0.00000     0.00000     0.00000     0.13317
    -2.33319     0.00022     0.04587     0.00145     0.04050     0.00000     0.00000     0.00000     0.00000     0.00000     0.08803
    -2.32119     0.00011     0.03729     0.00150     0.03652     0.00000     0.00000     0.00000     0.00000     0.00000     0.07542
    -2.30819     0.00007     0.03483     0.00156     0.03594     0.00000     0.00000     0.00000     0.00000     0.00000     0.07241
    -2.29619     0.00006     0.03209     0.00149     0.03372     0.00000     0.00000     0.00000     0.00000     0.00000     0.06736
    -2.28319     0.00005     0.02716     0.00127     0.02870     0.00000     0.00000     0.00000     0.00000     0.00000     0.05717
    -2.27119     0.00004     0.02091     0.00096     0.02210     0.00000     0.00000     0.00000     0.00000     0.00000     0.04401
    -2.25819     0.00005     0.01556     0.00064     0.01637     0.00000     0.00000     0.00000     0.00000     0.00000     0.03262
    -2.24619     0.00011     0.01396     0.00039     0.01445     0.00000     0.00000     0.00000     0.00000     0.00000     0.02891
    -2.23319     0.00026     0.01973     0.00022     0.02002     0.00000     0.00000     0.00000     0.00000     0.00000     0.04023
    -2.22119     0.00058     0.03772     0.00015     0.03794     0.00000     0.00000     0.00000     0.00000     0.00000     0.07638
    -2.20819     0.00117     0.07354     0.00017     0.07383     0.00000     0.00000     0.00000     0.00000     0.00000     0.14871
    -2.19619     0.00209     0.13115     0.00025     0.13172     0.00000     0.00000     0.00000     0.00000     0.00000     0.26521
    -2.18319     0.00332     0.20887     0.00042     0.21003     0.00000     0.00000     0.00000     0.00000     0.00000     0.42263
    -2.17119     0.00468     0.29654     0.00066     0.29877     0.00000     0.00000     0.00000     0.00000     0.00000     0.60064
    -2.15819     0.00586     0.37742     0.00101     0.38145     0.00000     0.00000     0.00000     0.00000     0.00000     0.76574
    -2.14619     0.00657     0.43583     0.00153     0.44255     0.00000     0.00000     0.00000     0.00000     0.00000     0.88648
    -2.13319     0.00666     0.46582     0.00228     0.47589     0.00000     0.00000     0.00000     0.00000     0.00000     0.95065
    -2.12119     0.00622     0.47368     0.00330     0.48708     0.00000     0.00000     0.00000     0.00000     0.00000     0.97028
    -2.10819     0.00549     0.47168     0.00449     0.48705     0.00000     0.00000     0.00000     0.00000     0.00000     0.96870
    -2.09619     0.00471     0.46757     0.00562     0.48239     0.00000     0.00000     0.00000     0.00000     0.00000     0.96029
    -2.08319     0.00401     0.46066     0.00636     0.47195     0.00000     0.00000     0.00000     0.00000     0.00000     0.94298
    -2.07119     0.00343     0.44800     0.00646     0.45367     0.00000     0.00000     0.00000     0.00000     0.00000     0.91156
    -2.05819     0.00296     0.43623     0.00587     0.43594     0.00000     0.00000     0.00000     0.00000     0.00000     0.88099
    -2.04619     0.00268     0.44744     0.00478     0.44235     0.00000     0.00000     0.00000     0.00000     0.00000     0.89725
    -2.03319     0.00272     0.51186     0.00353     0.50359     0.00000     0.00000     0.00000     0.00000     0.00000     1.02171
    -2.02119     0.00319     0.64937     0.00242     0.63903     0.00000     0.00000     0.00000     0.00000     0.00000     1.29401
    -2.00819     0.00405     0.85060     0.00161     0.83848     0.00000     0.00000     0.00000     0.00000     0.00000     1.69474
    -1.99619     0.00510     1.07106     0.00110     1.05798     0.00000     0.00000     0.00000     0.00000     0.00000     2.13524
    -1.98319     0.00605     1.24704     0.00083     1.23474     0.00000     0.00000     0.00000     0.00000     0.00000     2.48866
    -1.97119     0.00665     1.32745     0.00072     1.32028     0.00000     0.00000     0.00000     0.00000     0.00000     2.65510
    -1.95819     0.00691     1.30418     0.00074     1.30838     0.00000     0.00000     0.00000     0.00000     0.00000     2.62021
    -1.94619     0.00705     1.21906     0.00087     1.24076     0.00000     0.00000     0.00000     0.00000     0.00000     2.46774
    -1.93319     0.00746     1.14122     0.00112     1.18356     0.00000     0.00000     0.00000     0.00000     0.00000     2.33335
    -1.92119     0.00850     1.13243     0.00144     1.19231     0.00000     0.00000     0.00000     0.00000     0.00000     2.33469
    -1.90819     0.01045     1.22303     0.00177     1.28974     0.00000     0.00000     0.00000     0.00000     0.00000     2.52500
    -1.89619     0.01342     1.40894     0.00204     1.46575     0.00000     0.00000     0.00000     0.00000     0.00000     2.89015
    -1.88319     0.01728     1.66120     0.00219     1.69087     0.00000     0.00000     0.00000     0.00000     0.00000     3.37154
    -1.87119     0.02159     1.93194     0.00218     1.92203     0.00000     0.00000     0.00000     0.00000     0.00000     3.87774
    -1.85819     0.02546     2.15416     0.00203     2.10415     0.00000     0.00000     0.00000     0.00000     0.00000     4.28581
    -1.84619     0.02775     2.25414     0.00177     2.17373     0.00000     0.00000     0.00000     0.00000     0.00000     4.45740
    -1.83319     0.02755     2.17502     0.00145     2.08115     0.00000     0.00000     0.00000     0.00000     0.00000     4.28516
    -1.82119     0.02465     1.90949     0.00110     1.82010     0.00000     0.00000     0.00000     0.00000     0.00000     3.75533
    -1.80819     0.01975     1.51074     0.00077     1.43814     0.00000     0.00000     0.00000     0.00000     0.00000     2.96939
    -1.79619     0.01410     1.07035     0.00049     1.01917     0.00000     0.00000     0.00000     0.00000     0.00000     2.10412
    -1.78319     0.00896     0.67596     0.00029     0.64448     0.00000     0.00000     0.00000     0.00000     0.00000     1.32968
    -1.77119     0.00505     0.37945     0.00015     0.36251     0.00000     0.00000     0.00000     0.00000     0.00000     0.74716
    -1.75819     0.00252     0.18901     0.00007     0.18101     0.00000     0.00000     0.00000     0.00000     0.00000     0.37261
    -1.74619     0.00112     0.08350     0.00003     0.08018     0.00000     0.00000     0.00000     0.00000     0.00000     0.16483
    -1.73319     0.00044     0.03289     0.00002     0.03170     0.00000     0.00000     0.00000     0.00000     0.00000     0.06505
    -1.72119     0.00016     0.01229     0.00003     0.01195     0.00000     0.00000     0.00000     0.00000     0.00000     0.02443
    -1.70819     0.00008     0.00662     0.00007     0.00662     0.00000     0.00000     0.00000     0.00000     0.00000     0.01339
    -1.69619     0.00011     0.00967     0.00019     0.00983     0.00000     0.00000     0.00000     0.00000     0.00000     0.01979
    -1.68319     0.00023     0.02148     0.00045     0.02170     0.00000     0.00000     0.00000     0.00000     0.00000     0.04386
    -1.67119     0.00049     0.04576     0.00096     0.04573     0.00000     0.00000     0.00000     0.00000     0.00000     0.09294
    -1.65819     0.00092     0.08689     0.00181     0.08585     0.00000     0.00000     0.00000     0.00000     0.00000     0.17547
    -1.64619     0.00154     0.14591     0.00303     0.14254     0.00000     0.00000     0.00000     0.00000     0.00000     0.29302
    -1.63319     0.00227     0.21655     0.00447     0.20914     0.00000     0.00000     0.00000     0.00000     0.00000     0.43243
    -1.62119     0.00296     0.28400     0.00583     0.27123     0.00000     0.00000     0.00000     0.00000     0.00000     0.56402
    -1.60819     0.00342     0.32927     0.00674     0.31097     0.00000     0.00000     0.00000     0.00000     0.00000     0.65039
    -1.59619     0.00348     0.33768     0.00691     0.31554     0.00000     0.00000     0.00000     0.00000     0.00000     0.66361
    -1.58319     0.00315     0.30703     0.00636     0.28437     0.00000     0.00000     0.00000     0.00000     0.00000     0.60090
    -1.57119     0.00254     0.24944     0.00540     0.23026     0.00000     0.00000     0.00000     0.00000     0.00000     0.48764
    -1.55819     0.00188     0.18552     0.00455     0.17349     0.00000     0.00000     0.00000     0.00000     0.00000     0.36544
    -1.54619     0.00137     0.13552     0.00431     0.13334     0.00000     0.00000     0.00000     0.00000     0.00000     0.27453
    -1.53319     0.00112     0.11202     0.00497     0.12140     0.00000     0.00000     0.00000     0.00000     0.00000     0.23952
    -1.52119     0.00118     0.11773     0.00647     0.13920     0.00000     0.00000     0.00000     0.00000     0.00000     0.26458
    -1.50819     0.00146     0.14627     0.00841     0.17879     0.00000     0.00000     0.00000     0.00000     0.00000     0.33493
    -1.49619     0.00183     0.18484     0.01019     0.22530     0.00000     0.00000     0.00000     0.00000     0.00000     0.42217
    -1.48319     0.00215     0.21793     0.01119     0.26144     0.00000     0.00000     0.00000     0.00000     0.00000     0.49271
    -1.47119     0.00229     0.23244     0.01102     0.27338     0.00000     0.00000     0.00000     0.00000     0.00000     0.51913
    -1.45819     0.00219     0.22271     0.00972     0.25651     0.00000     0.00000     0.00000     0.00000     0.00000     0.49113
    -1.44519     0.00192     0.19346     0.00767     0.21795     0.00000     0.00000     0.00000     0.00000     0.00000     0.42099
    -1.43319     0.00163     0.15896     0.00541     0.17469     0.00000     0.00000     0.00000     0.00000     0.00000     0.34069
    -1.42019     0.00158     0.13911     0.00343     0.14930     0.00000     0.00000     0.00000     0.00000     0.00000     0.29342
    -1.40819     0.00202     0.15509     0.00197     0.16587     0.00000     0.00000     0.00000     0.00000     0.00000     0.32495
    -1.39519     0.00320     0.22527     0.00108     0.24691     0.00000     0.00000     0.00000     0.00000     0.00000     0.47646
    -1.38319     0.00524     0.36102     0.00066     0.40893     0.00000     0.00000     0.00000     0.00000     0.00000     0.77585
    -1.37019     0.00809     0.56155     0.00057     0.65434     0.00000     0.00000     0.00000     0.00000     0.00000     1.22454
    -1.35819     0.01139     0.81064     0.00068     0.96167     0.00000     0.00000     0.00000     0.00000     0.00000     1.78438
    -1.34519     0.01457     1.07708     0.00090     1.28249     0.00000     0.00000     0.00000     0.00000     0.00000     2.37505
    -1.33319     0.01701     1.32189     0.00115     1.54926     0.00000     0.00000     0.00000     0.00000     0.00000     2.88932
    -1.32019     0.01827     1.50571     0.00135     1.70017     0.00000     0.00000     0.00000     0.00000     0.00000     3.22549
    -1.30819     0.01823     1.59839     0.00145     1.70198     0.00000     0.00000     0.00000     0.00000     0.00000     3.32005
    -1.29519     0.01710     1.58334     0.00146     1.56574     0.00000     0.00000     0.00000     0.00000     0.00000     3.16764
    -1.28319     0.01531     1.46636     0.00137     1.33818     0.00000     0.00000     0.00000     0.00000     0.00000     2.82122
    -1.27019     0.01326     1.27335     0.00123     1.08167     0.00000     0.00000     0.00000     0.00000     0.00000     2.36951
    -1.25819     0.01130     1.04948     0.00107     0.85189     0.00000     0.00000     0.00000     0.00000     0.00000     1.91374
    -1.24519     0.00966     0.84370     0.00091     0.68425     0.00000     0.00000     0.00000     0.00000     0.00000     1.53852
    -1.23319     0.00849     0.69549     0.00077     0.59222     0.00000     0.00000     0.00000     0.00000     0.00000     1.29697
    -1.22019     0.00784     0.62192     0.00067     0.56981     0.00000     0.00000     0.00000     0.00000     0.00000     1.20024
    -1.20819     0.00763     0.61321     0.00060     0.59470     0.00000     0.00000     0.00000     0.00000     0.00000     1.21614
    -1.19519     0.00762     0.63680     0.00056     0.63246     0.00000     0.00000     0.00000     0.00000     0.00000     1.27744
    -1.18319     0.00747     0.65182     0.00053     0.64653     0.00000     0.00000     0.00000     0.00000     0.00000     1.30634
    -1.17019     0.00692     0.62550     0.00047     0.61210     0.00000     0.00000     0.00000     0.00000     0.00000     1.24499
    -1.15819     0.00589     0.54758     0.00040     0.52589     0.00000     0.00000     0.00000     0.00000     0.00000     1.07976
    -1.14519     0.00454     0.43122     0.00031     0.40603     0.00000     0.00000     0.00000     0.00000     0.00000     0.84210
    -1.13319     0.00314     0.30392     0.00022     0.28058     0.00000     0.00000     0.00000     0.00000     0.00000     0.58786
    -1.12019     0.00195     0.19202     0.00015     0.17418     0.00000     0.00000     0.00000     0.00000     0.00000     0.36831
    -1.10819     0.00111     0.11149     0.00013     0.10016     0.00000     0.00000     0.00000     0.00000     0.00000     0.21290
    -1.09519     0.00065     0.06695     0.00019     0.06148     0.00000     0.00000     0.00000     0.00000     0.00000     0.12927
    -1.08319     0.00053     0.05699     0.00039     0.05624     0.00000     0.00000     0.00000     0.00000     0.00000     0.11415
    -1.07019     0.00071     0.07955     0.00077     0.08278     0.00000     0.00000     0.00000     0.00000     0.00000     0.16382
    -1.05819     0.00118     0.13309     0.00141     0.13995     0.00000     0.00000     0.00000     0.00000     0.00000     0.27562
    -1.04519     0.00189     0.21320     0.00228     0.22328     0.00000     0.00000     0.00000     0.00000     0.00000     0.44064
    -1.03319     0.00275     0.30848     0.00325     0.32068     0.00000     0.00000     0.00000     0.00000     0.00000     0.63516
    -1.02019     0.00364     0.40117     0.00411     0.41356     0.00000     0.00000     0.00000     0.00000     0.00000     0.82249
    -1.00819     0.00449     0.47494     0.00460     0.48534     0.00000     0.00000     0.00000     0.00000     0.00000     0.96937
    -0.99519     0.00538     0.52619     0.00454     0.53307     0.00000     0.00000     0.00000     0.00000     0.00000     1.06918
    -0.98319     0.00652     0.56895     0.00397     0.57190     0.00000     0.00000     0.00000     0.00000     0.00000     1.15134
    -0.97019     0.00817     0.62612     0.00307     0.62596     0.00000     0.00000     0.00000     0.00000     0.00000     1.26333
    -0.95819     0.01033     0.70997     0.00212     0.70807     0.00000     0.00000     0.00000     0.00000     0.00000     1.43048
    -0.94519     0.01260     0.80655     0.00131     0.80418     0.00000     0.00000     0.00000     0.00000     0.00000     1.62464
    -0.93319     0.01425     0.87732     0.00073     0.87530     0.00000     0.00000     0.00000     0.00000     0.00000     1.76761
    -0.92019     0.01460     0.88099     0.00038     0.87931     0.00000     0.00000     0.00000     0.00000     0.00000     1.77529
    -0.90819     0.01335     0.79873     0.00019     0.79757     0.00000     0.00000     0.00000     0.00000     0.00000     1.60985
    -0.89519     0.01085     0.64625     0.00010     0.64545     0.00000     0.00000     0.00000     0.00000     0.00000     1.30265
    -0.88319     0.00781     0.46420     0.00005     0.46370     0.00000     0.00000     0.00000     0.00000     0.00000     0.93577
    -0.87019     0.00497     0.29530     0.00003     0.29500     0.00000     0.00000     0.00000     0.00000     0.00000     0.59530
    -0.85819     0.00280     0.16649     0.00002     0.16630     0.00000     0.00000     0.00000     0.00000     0.00000     0.33560
    -0.84519     0.00140     0.08436     0.00001     0.08420     0.00000     0.00000     0.00000     0.00000     0.00000     0.16997
    -0.83319     0.00065     0.04266     0.00001     0.04230     0.00000     0.00000     0.00000     0.00000     0.00000     0.08561
    -0.82019     0.00036     0.03380     0.00001     0.03286     0.00000     0.00000     0.00000     0.00000     0.00000     0.06704
    -0.80819     0.00043     0.05855     0.00002     0.05621     0.00000     0.00000     0.00000     0.00000     0.00000     0.11521
    -0.79519     0.00085     0.13073     0.00006     0.12554     0.00000     0.00000     0.00000     0.00000     0.00000     0.25719
    -0.78319     0.00177     0.27517     0.00012     0.26508     0.00000     0.00000     0.00000     0.00000     0.00000     0.54215
    -0.77019     0.00333     0.51628     0.00023     0.49905     0.00000     0.00000     0.00000     0.00000     0.00000     1.01889
    -0.75819     0.00553     0.85691     0.00039     0.83115     0.00000     0.00000     0.00000     0.00000     0.00000     1.69398
    -0.74519     0.00813     1.25691     0.00057     1.22352     0.00000     0.00000     0.00000     0.00000     0.00000     2.48912
    -0.73319     0.01056     1.62924     0.00074     1.59153     0.00000     0.00000     0.00000     0.00000     0.00000     3.23206
    -0.72019     0.01211     1.86608     0.00084     1.82945     0.00000     0.00000     0.00000     0.00000     0.00000     3.70849
    -0.70819     0.01228     1.88878     0.00085     1.85835     0.00000     0.00000     0.00000     0.00000     0.00000     3.76027
    -0.69519     0.01101     1.68960     0.00077     1.66834     0.00000     0.00000     0.00000     0.00000     0.00000     3.36971
    -0.68319     0.00872     1.33608     0.00062     1.32448     0.00000     0.00000     0.00000     0.00000     0.00000     2.66990
    -0.67019     0.00612     0.93522     0.00045     0.93108     0.00000     0.00000     0.00000     0.00000     0.00000     1.87287
    -0.65819     0.00382     0.58197     0.00034     0.58333     0.00000     0.00000     0.00000     0.00000     0.00000     1.16946
    -0.64519     0.00217     0.32752     0.00031     0.33335     0.00000     0.00000     0.00000     0.00000     0.00000     0.66335
    -0.63319     0.00119     0.17675     0.00038     0.18757     0.00000     0.00000     0.00000     0.00000     0.00000     0.36590
    -0.62019     0.00075     0.10653     0.00055     0.12364     0.00000     0.00000     0.00000     0.00000     0.00000     0.23148
    -0.60819     0.00064     0.08587     0.00080     0.11030     0.00000     0.00000     0.00000     0.00000     0.00000     0.19760
    -0.59519     0.00068     0.08813     0.00107     0.11935     0.00000     0.00000     0.00000     0.00000     0.00000     0.20923
    -0.58319     0.00074     0.09528     0.00135     0.13072     0.00000     0.00000     0.00000     0.00000     0.00000     0.22810
    -0.57019     0.00077     0.09791     0.00164     0.13362     0.00000     0.00000     0.00000     0.00000     0.00000     0.23394
    -0.55819     0.00075     0.09392     0.00199     0.12585     0.00000     0.00000     0.00000     0.00000     0.00000     0.22251
    -0.54519     0.00070     0.08579     0.00244     0.11121     0.00000     0.00000     0.00000     0.00000     0.00000     0.20014
    -0.53319     0.00066     0.07721     0.00297     0.09542     0.00000     0.00000     0.00000     0.00000     0.00000     0.17625
    -0.52019     0.00062     0.07025     0.00346     0.08211     0.00000     0.00000     0.00000     0.00000     0.00000     0.15643
    -0.50819     0.00059     0.06452     0.00375     0.07162     0.00000     0.00000     0.00000     0.00000     0.00000     0.14048
    -0.49519     0.00055     0.05882     0.00373     0.06253     0.00000     0.00000     0.00000     0.00000     0.00000     0.12564
    -0.48319     0.00052     0.05340     0.00342     0.05428     0.00000     0.00000     0.00000     0.00000     0.00000     0.11162
    -0.47019     0.00054     0.05122     0.00304     0.04885     0.00000     0.00000     0.00000     0.00000     0.00000     0.10365
    -0.45719     0.00067     0.05746     0.00289     0.05049     0.00000     0.00000     0.00000     0.00000     0.00000     0.11151
    -0.44519     0.00097     0.07728     0.00323     0.06383     0.00000     0.00000     0.00000     0.00000     0.00000     0.14531
    -0.43219     0.00148     0.11311     0.00417     0.09157     0.00000     0.00000     0.00000     0.00000     0.00000     0.21033
    -0.42019     0.00218     0.16275     0.00560     0.13277     0.00000     0.00000     0.00000     0.00000     0.00000     0.30330
    -0.40719     0.00298     0.21938     0.00720     0.18281     0.00000     0.00000     0.00000     0.00000     0.00000     0.41238
    -0.39519     0.00376     0.27440     0.00863     0.23521     0.00000     0.00000     0.00000     0.00000     0.00000     0.52201
    -0.38219     0.00443     0.32075     0.00962     0.28401     0.00000     0.00000     0.00000     0.00000     0.00000     0.61881
    -0.37019     0.00494     0.35506     0.01015     0.32551     0.00000     0.00000     0.00000     0.00000     0.00000     0.69566
    -0.35719     0.00525     0.37654     0.01032     0.35731     0.00000     0.00000     0.00000     0.00000     0.00000     0.74942
    -0.34519     0.00537     0.38394     0.01028     0.37633     0.00000     0.00000     0.00000     0.00000     0.00000     0.77591
    -0.33219     0.00524     0.37436     0.01004     0.37825     0.00000     0.00000     0.00000     0.00000     0.00000     0.76789
    -0.32019     0.00484     0.34504     0.00950     0.35929     0.00000     0.00000     0.00000     0.00000     0.00000     0.71866
    -0.30719     0.00418     0.29675     0.00854     0.31916     0.00000     0.00000     0.00000     0.00000     0.00000     0.62863
    -0.29519     0.00333     0.23559     0.00717     0.26285     0.00000     0.00000     0.00000     0.00000     0.00000     0.50894
    -0.28219     0.00244     0.17129     0.00554     0.19927     0.00000     0.00000     0.00000     0.00000     0.00000     0.37855
    -0.27019     0.00163     0.11342     0.00390     0.13825     0.00000     0.00000     0.00000     0.00000     0.00000     0.25720
    -0.25719     0.00099     0.06812     0.00249     0.08731     0.00000     0.00000     0.00000     0.00000     0.00000     0.15891
    -0.24519     0.00054     0.03701     0.00143     0.04998     0.00000     0.00000     0.00000     0.00000     0.00000     0.08896
    -0.23219     0.00027     0.01813     0.00074     0.02580     0.00000     0.00000     0.00000     0.00000     0.00000     0.04493
    -0.22019     0.00012     0.00799     0.00034     0.01197     0.00000     0.00000     0.00000     0.00000     0.00000     0.02042
    -0.20719     0.00005     0.00316     0.00014     0.00498     0.00000     0.00000     0.00000     0.00000     0.00000     0.00832
    -0.19519     0.00002     0.00112     0.00005     0.00185     0.00000     0.00000     0.00000     0.00000     0.00000     0.00304
    -0.18219     0.00001     0.00035     0.00002     0.00061     0.00000     0.00000     0.00000     0.00000     0.00000     0.00099
    -0.17019     0.00000     0.00010     0.00000     0.00018     0.00000     0.00000     0.00000     0.00000     0.00000     0.00029
    -0.15719     0.00000     0.00003     0.00000     0.00005     0.00000     0.00000     0.00000     0.00000     0.00000     0.00007
    -0.14519     0.00000     0.00001     0.00000     0.00001     0.00000     0.00000     0.00000     0.00000     0.00000     0.00002
    -0.13219     0.00000     0.00000     0.00000     0.00000     0.00000     0.00000     0.00000     0.00000     0.00000     0.00000
    -0.12019     0.00000     0.00000     0.00000     0.00000     0.00000     0.00000     0.00000     0.00000     0.00000     0.00000
    -0.10719     0.00000     0.00001     0.00000     0.00001     0.00000     0.00000     0.00000     0.00000     0.00000     0.00001
    -0.09519     0.00000     0.00004     0.00000     0.00004     0.00000     0.00000     0.00000     0.00000     0.00000     0.00007
    -0.08219     0.00000     0.00016     0.00000     0.00016     0.00000     0.00000     0.00000     0.00000     0.00000     0.00032
    -0.07019     0.00001     0.00061     0.00000     0.00062     0.00000     0.00000     0.00000     0.00000     0.00000     0.00124
    -0.05719     0.00002     0.00212     0.00000     0.00212     0.00000     0.00000     0.00000     0.00000     0.00000     0.00427
    -0.04519     0.00006     0.00647     0.00002     0.00648     0.00000     0.00000     0.00000     0.00000     0.00000     0.01302
    -0.03219     0.00017     0.01742     0.00004     0.01746     0.00000     0.00000     0.00000     0.00000     0.00000     0.03509
    -0.02019     0.00041     0.04146     0.00010     0.04154     0.00000     0.00000     0.00000     0.00000     0.00000     0.08351
    -0.00719     0.00086     0.08719     0.00020     0.08736     0.00000     0.00000     0.00000     0.00000     0.00000     0.17562
     0.00481     0.00160     0.16198     0.00038     0.16230     0.00000     0.00000     0.00000     0.00000     0.00000     0.32626
     0.01781     0.00263     0.26587     0.00062     0.26638     0.00000     0.00000     0.00000     0.00000     0.00000     0.53550
     0.02981     0.00382     0.38556     0.00090     0.38631     0.00000     0.00000     0.00000     0.00000     0.00000     0.77658
     0.04281     0.00489     0.49401     0.00116     0.49498     0.00000     0.00000     0.00000     0.00000     0.00000     0.99504
     0.05481     0.00553     0.55927     0.00131     0.56036     0.00000     0.00000     0.00000     0.00000     0.00000     1.12647
     0.06781     0.00554     0.55939     0.00131     0.56046     0.00000     0.00000     0.00000     0.00000     0.00000     1.12669
     0.07981     0.00489     0.49434     0.00116     0.49532     0.00000     0.00000     0.00000     0.00000     0.00000     0.99571
     0.09281     0.00382     0.38598     0.00090     0.38674     0.00000     0.00000     0.00000     0.00000     0.00000     0.77743
     0.10481     0.00264     0.26627     0.00062     0.26680     0.00000     0.00000     0.00000     0.00000     0.00000     0.53633
     0.11781     0.00161     0.16229     0.00038     0.16260     0.00000     0.00000     0.00000     0.00000     0.00000     0.32688
     0.12981     0.00086     0.08739     0.00020     0.08758     0.00000     0.00000     0.00000     0.00000     0.00000     0.17604
     0.14281     0.00041     0.04158     0.00010     0.04166     0.00000     0.00000     0.00000     0.00000     0.00000     0.08375
     0.15481     0.00017     0.01748     0.00004     0.01751     0.00000     0.00000     0.00000     0.00000     0.00000     0.03521
     0.16781     0.00006     0.00649     0.00002     0.00650     0.00000     0.00000     0.00000     0.00000     0.00000     0.01307
     0.17981     0.00002     0.00213     0.00000     0.00213     0.00000     0.00000     0.00000     0.00000     0.00000     0.00429
     0.19281     0.00001     0.00062     0.00000     0.00062     0.00000     0.00000     0.00000     0.00000     0.00000     0.00124
     0.20481     0.00000     0.00016     0.00000     0.00016     0.00000     0.00000     0.00000     0.00000     0.00000     0.00032
     0.21781     0.00000     0.00004     0.00000     0.00004     0.00000     0.00000     0.00000     0.00000     0.00000     0.00007
     0.22981     0.00000     0.00001     0.00000     0.00001     0.00000     0.00000     0.00000     0.00000     0.00000     0.00001
     0.24281     0.00000     0.00000     0.00000     0.00000     0.00000     0.00000     0.00000     0.00000     0.00000     0.00000
     0.25481     0.00000     0.00000     0.00000     0.00000     0.00000     0.00000     0.00000     0.00000     0.00000     0.00000
     0.26781     0.00000     0.00000     0.00000     0.00000     0.00000     0.00000     0.00000     0.00000     0.00000     0.00000
     0.27981     0.00000     0.00000     0.00000     0.00000     0.00000     0.00000     0.00000     0.00000     0.00000     0.00000
     0.29281     0.00000     0.00000     0.00000     0.00000     0.00000     0.00000     0.00000     0.00000     0.00000     0.00000
     0.30481     0.00000     0.00000     0.00000     0.00000     0.00000     0.00000     0.00000     0.00000     0.00000     0.00000
     0.31781     0.00000     0.00000     0.00000     0.00000     0.00000     0.00000     0.00000     0.00000     0.00000     0.00000
     0.32981     0.00000     0.00000     0.00000     0.00000     0.00000     0.00000     0.00000     0.00000     0.00000     0.00000
     0.34281     0.00000     0.00000     0.00000     0.00000     0.00000     0.00000     0.00000     0.00000     0.00000     0.00000
     0.35481     0.00000     0.00000     0.00000     0.00000     0.00000     0.00000     0.00000     0.00000     0.00000     0.00000
     0.36781     0.00000     0.00000     0.00000     0.00000     0.00000     0.00000     0.00000     0.00000     0.00000     0.00000
     0.37981     0.00000     0.00000     0.00000     0.00000     0.00000     0.00000     0.00000     0.00000     0.00000     0.00000
     0.39281     0.00000     0.00001     0.00000     0.00001     0.00000     0.00000     0.00000     0.00000     0.00000     0.00001
     0.40481     0.00000     0.00002     0.00000     0.00002     0.00000     0.00000     0.00000     0.00000     0.00000     0.00005
     0.41781     0.00000     0.00009     0.00001     0.00009     0.00000     0.00000     0.00000     0.00000     0.00000     0.00019
     0.42981     0.00000     0.00032     0.00002     0.00033     0.00000     0.00000     0.00000     0.00000     0.00000     0.00067
     0.44281     0.00000     0.00101     0.00006     0.00102     0.00000     0.00000     0.00000     0.00000     0.00000     0.00210
     0.45481     0.00001     0.00279     0.00018     0.00282     0.00000     0.00000     0.00000     0.00000     0.00000     0.00579
     0.46781     0.00001     0.00681     0.00044     0.00686     0.00000     0.00000     0.00000     0.00000     0.00000     0.01412
     0.47981     0.00003     0.01466     0.00094     0.01479     0.00000     0.00000     0.00000     0.00000     0.00000     0.03042
     0.49281     0.00006     0.02790     0.00178     0.02814     0.00000     0.00000     0.00000     0.00000     0.00000     0.05789
     0.50481     0.00010     0.04692     0.00300     0.04732     0.00000     0.00000     0.00000     0.00000     0.00000     0.09734
     0.51781     0.00015     0.06970     0.00446     0.07030     0.00000     0.00000     0.00000     0.00000     0.00000     0.14460
     0.52981     0.00019     0.09150     0.00585     0.09227     0.00000     0.00000     0.00000     0.00000     0.00000     0.18981
     0.54281     0.00022     0.10610     0.00678     0.10701     0.00000     0.00000     0.00000     0.00000     0.00000     0.22013
     0.55581     0.00023     0.10872     0.00695     0.10966     0.00000     0.00000     0.00000     0.00000     0.00000     0.22555
     0.56781     0.00021     0.09842     0.00629     0.09927     0.00000     0.00000     0.00000     0.00000     0.00000     0.20420
     0.58081     0.00017     0.07873     0.00503     0.07941     0.00000     0.00000     0.00000     0.00000     0.00000     0.16334
     0.59281     0.00012     0.05564     0.00356     0.05612     0.00000     0.00000     0.00000     0.00000     0.00000     0.11544
     0.60581     0.00007     0.03477     0.00222     0.03507     0.00000     0.00000     0.00000     0.00000     0.00000     0.07214
     0.61781     0.00004     0.01931     0.00123     0.01948     0.00000     0.00000     0.00000     0.00000     0.00000     0.04006
     0.63081     0.00002     0.00990     0.00061     0.00998     0.00000     0.00000     0.00000     0.00000     0.00000     0.02050
     0.64281     0.00002     0.00590     0.00029     0.00593     0.00000     0.00000     0.00000     0.00000     0.00000     0.01214
     0.65581     0.00003     0.00713     0.00019     0.00713     0.00000     0.00000     0.00000     0.00000     0.00000     0.01448
     0.66781     0.00007     0.01524     0.00028     0.01522     0.00000     0.00000     0.00000     0.00000     0.00000     0.03081
     0.68081     0.00016     0.03437     0.00059     0.03431     0.00000     0.00000     0.00000     0.00000     0.00000     0.06944
     0.69281     0.00032     0.07032     0.00120     0.07018     0.00000     0.00000     0.00000     0.00000     0.00000     0.14203
     0.70581     0.00059     0.12749     0.00217     0.12725     0.00000     0.00000     0.00000     0.00000     0.00000     0.25750
     0.71781     0.00094     0.20435     0.00348     0.20398     0.00000     0.00000     0.00000     0.00000     0.00000     0.41275
     0.73081     0.00134     0.28940     0.00493     0.28885     0.00000     0.00000     0.00000     0.00000     0.00000     0.58452
     0.74281     0.00167     0.36210     0.00617     0.36142     0.00000     0.00000     0.00000     0.00000     0.00000     0.73136
     0.75581     0.00185     0.40031     0.00682     0.39956     0.00000     0.00000     0.00000     0.00000     0.00000     0.80853
     0.76781     0.00181     0.39100     0.00666     0.39029     0.00000     0.00000     0.00000     0.00000     0.00000     0.78976
     0.78081     0.00156     0.33742     0.00575     0.33680     0.00000     0.00000     0.00000     0.00000     0.00000     0.68153
     0.79281     0.00119     0.25728     0.00438     0.25681     0.00000     0.00000     0.00000     0.00000     0.00000     0.51966
     0.80581     0.00080     0.17333     0.00295     0.17301     0.00000     0.00000     0.00000     0.00000     0.00000     0.35009
     0.81781     0.00048     0.10316     0.00176     0.10298     0.00000     0.00000     0.00000     0.00000     0.00000     0.20837
     0.83081     0.00025     0.05425     0.00092     0.05415     0.00000     0.00000     0.00000     0.00000     0.00000     0.10958
     0.84281     0.00012     0.02521     0.00043     0.02516     0.00000     0.00000     0.00000     0.00000     0.00000     0.05091
     0.85581     0.00005     0.01035     0.00018     0.01033     0.00000     0.00000     0.00000     0.00000     0.00000     0.02090
     0.86781     0.00002     0.00375     0.00006     0.00375     0.00000     0.00000     0.00000     0.00000     0.00000     0.00758
     0.88081     0.00001     0.00120     0.00002     0.00120     0.00000     0.00000     0.00000     0.00000     0.00000     0.00243
     0.89281     0.00000     0.00034     0.00001     0.00034     0.00000     0.00000     0.00000     0.00000     0.00000     0.00069
     0.90581     0.00000     0.00009     0.00000     0.00008     0.00000     0.00000     0.00000     0.00000     0.00000     0.00017
     0.91781     0.00000     0.00002     0.00000     0.00002     0.00000     0.00000     0.00000     0.00000     0.00000     0.00004
     0.93081     0.00000     0.00000     0.00000     0.00000     0.00000     0.00000     0.00000     0.00000     0.00000     0.00001
     0.94281     0.00000     0.00000     0.00000     0.00000     0.00000     0.00000     0.00000     0.00000     0.00000     0.00000
     0.95581     0.00000     0.00000     0.00000     0.00000     0.00000     0.00000     0.00000     0.00000     0.00000     0.00000
     0.96781     0.00000     0.00000     0.00000     0.00000     0.00000     0.00000     0.00000     0.00000     0.00000     0.00000
     0.98081     0.00000     0.00000     0.00000     0.00000     0.00000     0.00000     0.00000     0.00000     0.00000     0.00000
     0.99281     0.00000     0.00000     0.00000     0.00000     0.00000     0.00000     0.00000     0.00000     0.00000     0.00000
     1.00581     0.00000     0.00000     0.00000     0.00000     0.00000     0.00000     0.00000     0.00000     0.00000     0.00000
     1.01781     0.00000     0.00000     0.00000     0.00000     0.00000     0.00000     0.00000     0.00000     0.00000     0.00000
     1.03081     0.00000     0.00000     0.00000     0.00000     0.00000     0.00000     0.00000     0.00000     0.00000     0.00000
     1.04281     0.00000     0.00000     0.00000     0.00000     0.00000     0.00000     0.00000     0.00000     0.00000     0.00000
     1.05581     0.00000     0.00000     0.00000     0.00000     0.00000     0.00000     0.00000     0.00000     0.00000     0.00000
     1.06781     0.00000     0.00000     0.00000     0.00000     0.00000     0.00000     0.00000     0.00000     0.00000     0.00000
     1.08081     0.00000     0.00000     0.00000     0.00000     0.00000     0.00000     0.00000     0.00000     0.00000     0.00000
     1.09281     0.00000     0.00000     0.00000     0.00000     0.00000     0.00000     0.00000     0.00000     0.00000     0.00000
     1.10581     0.00000     0.00001     0.00000     0.00001     0.00000     0.00000     0.00000     0.00000     0.00000     0.00001
     1.11781     0.00000     0.00004     0.00000     0.00004     0.00000     0.00000     0.00000     0.00000     0.00000     0.00007
     1.13081     0.00000     0.00016     0.00000     0.00016     0.00000     0.00000     0.00000     0.00000     0.00000     0.00032
     1.14281     0.00000     0.00063     0.00000     0.00063     0.00000     0.00000     0.00000     0.00000     0.00000     0.00125
     1.15581     0.00000     0.00218     0.00000     0.00219     0.00000     0.00000     0.00000     0.00000     0.00000     0.00438
     1.16781     0.00001     0.00675     0.00000     0.00678     0.00000     0.00000     0.00000     0.00000     0.00000     0.01353
     1.18081     0.00002     0.01841     0.00001     0.01849     0.00000     0.00000     0.00000     0.00000     0.00000     0.03693
     1.19281     0.00004     0.04439     0.00002     0.04459     0.00000     0.00000     0.00000     0.00000     0.00000     0.08903
     1.20581     0.00008     0.09456     0.00004     0.09499     0.00000     0.00000     0.00000     0.00000     0.00000     0.18967
     1.21781     0.00015     0.17796     0.00008     0.17876     0.00000     0.00000     0.00000     0.00000     0.00000     0.35695
     1.23081     0.00024     0.29591     0.00014     0.29723     0.00000     0.00000     0.00000     0.00000     0.00000     0.59352
     1.24281     0.00036     0.43472     0.00020     0.43664     0.00000     0.00000     0.00000     0.00000     0.00000     0.87192
     1.25581     0.00047     0.56427     0.00026     0.56677     0.00000     0.00000     0.00000     0.00000     0.00000     1.13177
     1.26781     0.00053     0.64711     0.00030     0.64991     0.00000     0.00000     0.00000     0.00000     0.00000     1.29786
     1.28081     0.00054     0.65574     0.00031     0.65864     0.00000     0.00000     0.00000     0.00000     0.00000     1.31522
     1.29281     0.00048     0.58697     0.00027     0.58960     0.00000     0.00000     0.00000     0.00000     0.00000     1.17733
     1.30581     0.00038     0.46430     0.00022     0.46638     0.00000     0.00000     0.00000     0.00000     0.00000     0.93128
     1.31781     0.00027     0.32447     0.00015     0.32593     0.00000     0.00000     0.00000     0.00000     0.00000     0.65082
     1.33081     0.00017     0.20036     0.00009     0.20124     0.00000     0.00000     0.00000     0.00000     0.00000     0.40186
     1.34281     0.00009     0.10929     0.00005     0.10979     0.00000     0.00000     0.00000     0.00000     0.00000     0.21923
     1.35581     0.00004     0.05271     0.00003     0.05297     0.00000     0.00000     0.00000     0.00000     0.00000     0.10575
     1.36781     0.00002     0.02256     0.00002     0.02274     0.00000     0.00000     0.00000     0.00000     0.00000     0.04533
     1.38081     0.00001     0.00886     0.00004     0.00915     0.00000     0.00000     0.00000     0.00000     0.00000     0.01806
     1.39281     0.00001     0.00404     0.00009     0.00479     0.00000     0.00000     0.00000     0.00000     0.00000     0.00893
     1.40581     0.00001     0.00401     0.00024     0.00591     0.00000     0.00000     0.00000     0.00000     0.00000     0.01017
     1.41781     0.00002     0.00749     0.00055     0.01180     0.00000     0.00000     0.00000     0.00000     0.00000     0.01986
     1.43081     0.00005     0.01472     0.00111     0.02339     0.00000     0.00000     0.00000     0.00000     0.00000     0.03927
     1.44281     0.00009     0.02620     0.00198     0.04158     0.00000     0.00000     0.00000     0.00000     0.00000     0.06986
     1.45581     0.00014     0.04148     0.00313     0.06556     0.00000     0.00000     0.00000     0.00000     0.00000     0.11031
     1.46781     0.00020     0.05855     0.00441     0.09163     0.00000     0.00000     0.00000     0.00000     0.00000     0.15479
     1.48081     0.00025     0.07440     0.00558     0.11407     0.00000     0.00000     0.00000     0.00000     0.00000     0.19430
     1.49281     0.00029     0.08678     0.00645     0.12769     0.00000     0.00000     0.00000     0.00000     0.00000     0.22121
     1.50581     0.00031     0.09628     0.00708     0.13107     0.00000     0.00000     0.00000     0.00000     0.00000     0.23474
     1.51781     0.00033     0.10669     0.00781     0.12811     0.00000     0.00000     0.00000     0.00000     0.00000     0.24293
     1.53081     0.00036     0.12287     0.00911     0.12602     0.00000     0.00000     0.00000     0.00000     0.00000     0.25835
     1.54381     0.00040     0.14725     0.01135     0.13121     0.00000     0.00000     0.00000     0.00000     0.00000     0.29021
     1.55581     0.00046     0.17695     0.01446     0.14513     0.00000     0.00000     0.00000     0.00000     0.00000     0.33700
     1.56881     0.00050     0.20405     0.01786     0.16326     0.00000     0.00000     0.00000     0.00000     0.00000     0.38567
     1.58081     0.00052     0.21911     0.02059     0.17737     0.00000     0.00000     0.00000     0.00000     0.00000     0.41758
     1.59381     0.00048     0.21547     0.02170     0.17962     0.00000     0.00000     0.00000     0.00000     0.00000     0.41727
     1.60581     0.00041     0.19264     0.02070     0.16636     0.00000     0.00000     0.00000     0.00000     0.00000     0.38011
     1.61881     0.00032     0.15614     0.01776     0.13976     0.00000     0.00000     0.00000     0.00000     0.00000     0.31398
     1.63081     0.00023     0.11512     0.01366     0.10657     0.00000     0.00000     0.00000     0.00000     0.00000     0.23558
     1.64381     0.00016     0.07913     0.00941     0.07554     0.00000     0.00000     0.00000     0.00000     0.00000     0.16424
     1.65581     0.00013     0.05602     0.00583     0.05499     0.00000     0.00000     0.00000     0.00000     0.00000     0.11697
     1.66881     0.00015     0.05191     0.00334     0.05198     0.00000     0.00000     0.00000     0.00000     0.00000     0.10738
     1.68081     0.00025     0.07214     0.00197     0.07273     0.00000     0.00000     0.00000     0.00000     0.00000     0.14708
     1.69381     0.00042     0.12128     0.00154     0.12236     0.00000     0.00000     0.00000     0.00000     0.00000     0.24560
     1.70581     0.00067     0.20067     0.00180     0.20258     0.00000     0.00000     0.00000     0.00000     0.00000     0.40573
     1.71881     0.00095     0.30441     0.00253     0.30747     0.00000     0.00000     0.00000     0.00000     0.00000     0.61535
     1.73081     0.00120     0.41637     0.00347     0.42073     0.00000     0.00000     0.00000     0.00000     0.00000     0.84177
     1.74381     0.00135     0.51215     0.00437     0.51771     0.00000     0.00000     0.00000     0.00000     0.00000     1.03557
     1.75581     0.00133     0.56671     0.00498     0.57299     0.00000     0.00000     0.00000     0.00000     0.00000     1.14601
     1.76881     0.00117     0.56443     0.00510     0.57073     0.00000     0.00000     0.00000     0.00000     0.00000     1.14143
     1.78081     0.00091     0.50614     0.00470     0.51176     0.00000     0.00000     0.00000     0.00000     0.00000     1.02351
     1.79381     0.00063     0.40856     0.00390     0.41304     0.00000     0.00000     0.00000     0.00000     0.00000     0.82612
     1.80581     0.00038     0.29670     0.00290     0.29987     0.00000     0.00000     0.00000     0.00000     0.00000     0.59986
     1.81881     0.00021     0.19368     0.00194     0.19571     0.00000     0.00000     0.00000     0.00000     0.00000     0.39154
     1.83081     0.00010     0.11356     0.00116     0.11468     0.00000     0.00000     0.00000     0.00000     0.00000     0.22950
     1.84381     0.00004     0.05973     0.00062     0.06031     0.00000     0.00000     0.00000     0.00000     0.00000     0.12070
     1.85581     0.00002     0.02816     0.00030     0.02843     0.00000     0.00000     0.00000     0.00000     0.00000     0.05691
     1.86881     0.00001     0.01190     0.00013     0.01201     0.00000     0.00000     0.00000     0.00000     0.00000     0.02404
     1.88081     0.00000     0.00450     0.00005     0.00454     0.00000     0.00000     0.00000     0.00000     0.00000     0.00909
     1.89381     0.00000     0.00152     0.00002     0.00154     0.00000     0.00000     0.00000     0.00000     0.00000     0.00308
     1.90581     0.00000     0.00046     0.00001     0.00047     0.00000     0.00000     0.00000     0.00000     0.00000     0.00094
     1.91881     0.00000     0.00014     0.00001     0.00014     0.00000     0.00000     0.00000     0.00000     0.00000     0.00028
     1.93081     0.00000     0.00008     0.00002     0.00008     0.00000     0.00000     0.00000     0.00000     0.00000     0.00018
     1.94381     0.00001     0.00018     0.00006     0.00018     0.00000     0.00000     0.00000     0.00000     0.00000     0.00044
     1.95581     0.00003     0.00060     0.00019     0.00060     0.00000     0.00000     0.00000     0.00000     0.00000     0.00142
     1.96881     0.00010     0.00190     0.00049     0.00186     0.00000     0.00000     0.00000     0.00000     0.00000     0.00434
     1.98081     0.00028     0.00543     0.00112     0.00526     0.00000     0.00000     0.00000     0.00000     0.00000     0.01207
     1.99381     0.00071     0.01403     0.00229     0.01348     0.00000     0.00000     0.00000     0.00000     0.00000     0.03051
     2.00581     0.00164     0.03272     0.00421     0.03131     0.00000     0.00000     0.00000     0.00000     0.00000     0.06988
     2.01881     0.00343     0.06857     0.00695     0.06556     0.00000     0.00000     0.00000     0.00000     0.00000     0.14451
     2.03081     0.00642     0.12888     0.01039     0.12349     0.00000     0.00000     0.00000     0.00000     0.00000     0.26919
     2.04381     0.01072     0.21695     0.01421     0.20881     0.00000     0.00000     0.00000     0.00000     0.00000     0.45068
     2.05581     0.01594     0.32728     0.01797     0.31710     0.00000     0.00000     0.00000     0.00000     0.00000     0.67829
     2.06881     0.02111     0.44349     0.02133     0.43327     0.00000     0.00000     0.00000     0.00000     0.00000     0.91920
     2.08081     0.02487     0.54251     0.02420     0.53516     0.00000     0.00000     0.00000     0.00000     0.00000     1.12674
     2.09381     0.02605     0.60388     0.02664     0.60189     0.00000     0.00000     0.00000     0.00000     0.00000     1.25845
     2.10581     0.02432     0.61854     0.02866     0.62233     0.00000     0.00000     0.00000     0.00000     0.00000     1.29385
     2.11881     0.02030     0.59020     0.02999     0.59816     0.00000     0.00000     0.00000     0.00000     0.00000     1.23865
     2.13081     0.01525     0.53054     0.03007     0.53934     0.00000     0.00000     0.00000     0.00000     0.00000     1.11519
     2.14381     0.01040     0.45198     0.02833     0.45848     0.00000     0.00000     0.00000     0.00000     0.00000     0.94920
     2.15581     0.00656     0.36488     0.02466     0.36741     0.00000     0.00000     0.00000     0.00000     0.00000     0.76351
     2.16881     0.00396     0.27884     0.01959     0.27770     0.00000     0.00000     0.00000     0.00000     0.00000     0.58008
     2.18081     0.00256     0.20555     0.01408     0.20229     0.00000     0.00000     0.00000     0.00000     0.00000     0.42447
     2.19381     0.00240     0.16004     0.00913     0.15649     0.00000     0.00000     0.00000     0.00000     0.00000     0.32806
     2.20581     0.00390     0.16087     0.00538     0.15837     0.00000     0.00000     0.00000     0.00000     0.00000     0.32852
     2.21881     0.00805     0.22885     0.00301     0.22808     0.00000     0.00000     0.00000     0.00000     0.00000     0.46798
     2.23081     0.01634     0.38253     0.00187     0.38357     0.00000     0.00000     0.00000     0.00000     0.00000     0.78431
     2.24381     0.03019     0.62793     0.00177     0.63036     0.00000     0.00000     0.00000     0.00000     0.00000     1.29024
     2.25581     0.04988     0.94611     0.00267     0.94881     0.00000     0.00000     0.00000     0.00000     0.00000     1.94747
     2.26881     0.07344     1.28852     0.00481     1.28949     0.00000     0.00000     0.00000     0.00000     0.00000     2.65625
     2.28081     0.09631     1.58979     0.00860     1.58689     0.00000     0.00000     0.00000     0.00000     0.00000     3.28160
     2.29381     0.11270     1.80057     0.01441     1.79075     0.00000     0.00000     0.00000     0.00000     0.00000     3.71842
     2.30581     0.11796     1.91596     0.02206     1.89752     0.00000     0.00000     0.00000     0.00000     0.00000     3.95350
     2.31881     0.11094     1.98318     0.03052     1.95580     0.00000     0.00000     0.00000     0.00000     0.00000     4.08044
     2.33081     0.09446     2.07203     0.03783     2.03771     0.00000     0.00000     0.00000     0.00000     0.00000     4.24203
     2.34381     0.07361     2.22360     0.04189     2.18605     0.00000     0.00000     0.00000     0.00000     0.00000     4.52515
     2.35581     0.05334     2.41249     0.04134     2.37621     0.00000     0.00000     0.00000     0.00000     0.00000     4.88338
     2.36881     0.03660     2.55048     0.03638     2.51913     0.00000     0.00000     0.00000     0.00000     0.00000     5.14259
     2.38081     0.02422     2.53361     0.02858     2.50943     0.00000     0.00000     0.00000     0.00000     0.00000     5.09584
     2.39381     0.01561     2.30562     0.02009     2.28929     0.00000     0.00000     0.00000     0.00000     0.00000     4.63061
     2.40581     0.00978     1.89322     0.01268     1.88343     0.00000     0.00000     0.00000     0.00000     0.00000     3.79911
     2.41881     0.00588     1.39103     0.00722     1.38575     0.00000     0.00000     0.00000     0.00000     0.00000     2.78987
     2.43081     0.00333     0.91114     0.00372     0.90880     0.00000     0.00000     0.00000     0.00000     0.00000     1.82699
     2.44381     0.00175     0.53356     0.00175     0.53273     0.00000     0.00000     0.00000     0.00000     0.00000     1.06979
     2.45581     0.00085     0.28735     0.00076     0.28737     0.00000     0.00000     0.00000     0.00000     0.00000     0.57633
     2.46881     0.00039     0.16287     0.00032     0.16358     0.00000     0.00000     0.00000     0.00000     0.00000     0.32716
     2.48081     0.00020     0.13620     0.00018     0.13792     0.00000     0.00000     0.00000     0.00000     0.00000     0.27449
     2.49381     0.00016     0.18637     0.00018     0.18971     0.00000     0.00000     0.00000     0.00000     0.00000     0.37641
     2.50581     0.00020     0.29667     0.00025     0.30240     0.00000     0.00000     0.00000     0.00000     0.00000     0.59952
     2.51881     0.00028     0.44581     0.00037     0.45450     0.00000     0.00000     0.00000     0.00000     0.00000     0.90095
     2.53081     0.00038     0.59985     0.00048     0.61139     0.00000     0.00000     0.00000     0.00000     0.00000     1.21209
     2.54381     0.00049     0.71577     0.00058     0.72891     0.00000     0.00000     0.00000     0.00000     0.00000     1.44575
     2.55681     0.00068     0.75778     0.00064     0.76982     0.00000     0.00000     0.00000     0.00000     0.00000     1.52892
     2.56881     0.00112     0.71690     0.00071     0.72280     0.00000     0.00000     0.00000     0.00000     0.00000     1.44153
     2.58181     0.00219     0.61903     0.00090     0.61126     0.00000     0.00000     0.00000     0.00000     0.00000     1.23338
     2.59381     0.00450     0.51642     0.00138     0.48348     0.00000     0.00000     0.00000     0.00000     0.00000     1.00578
     2.60681     0.00884     0.46523     0.00238     0.39308     0.00000     0.00000     0.00000     0.00000     0.00000     0.86954
     2.61881     0.01591     0.50304     0.00408     0.37959     0.00000     0.00000     0.00000     0.00000     0.00000     0.90263
     2.63181     0.02588     0.63420     0.00653     0.45857     0.00000     0.00000     0.00000     0.00000     0.00000     1.12519
     2.64381     0.03796     0.82762     0.00953     0.62004     0.00000     0.00000     0.00000     0.00000     0.00000     1.49515
     2.65681     0.05028     1.02838     0.01268     0.83156     0.00000     0.00000     0.00000     0.00000     0.00000     1.92291
     2.66881     0.06026     1.17838     0.01551     1.04647     0.00000     0.00000     0.00000     0.00000     0.00000     2.30062
     2.68181     0.06549     1.24049     0.01771     1.21619     0.00000     0.00000     0.00000     0.00000     0.00000     2.53989
     2.69381     0.06461     1.21356     0.01941     1.30703     0.00000     0.00000     0.00000     0.00000     0.00000     2.60460
     2.70681     0.05790     1.12985     0.02113     1.31425     0.00000     0.00000     0.00000     0.00000     0.00000     2.52313
     2.71881     0.04717     1.03625     0.02356     1.26041     0.00000     0.00000     0.00000     0.00000     0.00000     2.36738
     2.73181     0.03502     0.96640     0.02705     1.18068     0.00000     0.00000     0.00000     0.00000     0.00000     2.20915
     2.74381     0.02384     0.92408     0.03137     1.09678     0.00000     0.00000     0.00000     0.00000     0.00000     2.07607
     2.75681     0.01508     0.88517     0.03571     1.00734     0.00000     0.00000     0.00000     0.00000     0.00000     1.94329
     2.76881     0.00906     0.81677     0.03917     0.89535     0.00000     0.00000     0.00000     0.00000     0.00000     1.76035
     2.78181     0.00535     0.70149     0.04112     0.74939     0.00000     0.00000     0.00000     0.00000     0.00000     1.49735
     2.79381     0.00320     0.54845     0.04131     0.57751     0.00000     0.00000     0.00000     0.00000     0.00000     1.17046
     2.80681     0.00197     0.38563     0.03958     0.40388     0.00000     0.00000     0.00000     0.00000     0.00000     0.83106
     2.81881     0.00125     0.24262     0.03586     0.25472     0.00000     0.00000     0.00000     0.00000     0.00000     0.53445
     2.83181     0.00080     0.13654     0.03031     0.14483     0.00000     0.00000     0.00000     0.00000     0.00000     0.31248
     2.84381     0.00051     0.06911     0.02358     0.07473     0.00000     0.00000     0.00000     0.00000     0.00000     0.16793
     2.85681     0.00032     0.03235     0.01676     0.03583     0.00000     0.00000     0.00000     0.00000     0.00000     0.08526
     2.86881     0.00023     0.01612     0.01107     0.01770     0.00000     0.00000     0.00000     0.00000     0.00000     0.04511
     2.88181     0.00023     0.01320     0.00745     0.01285     0.00000     0.00000     0.00000     0.00000     0.00000     0.03374
     2.89381     0.00039     0.02087     0.00655     0.01825     0.00000     0.00000     0.00000     0.00000     0.00000     0.04607
     2.90681     0.00082     0.04002     0.00874     0.03470     0.00000     0.00000     0.00000     0.00000     0.00000     0.08428
     2.91881     0.00178     0.07314     0.01421     0.06523     0.00000     0.00000     0.00000     0.00000     0.00000     0.15435
     2.93181     0.00373     0.12235     0.02272     0.11342     0.00000     0.00000     0.00000     0.00000     0.00000     0.26221
     2.94381     0.00755     0.18859     0.03327     0.18251     0.00000     0.00000     0.00000     0.00000     0.00000     0.41191
     2.95681     0.01461     0.27293     0.04415     0.27576     0.00000     0.00000     0.00000     0.00000     0.00000     0.60745
     2.96881     0.02665     0.37910     0.05346     0.39778     0.00000     0.00000     0.00000     0.00000     0.00000     0.85699
     2.98181     0.04515     0.51365     0.06001     0.55348     0.00000     0.00000     0.00000     0.00000     0.00000     1.17230
     2.99381     0.07019     0.68022     0.06373     0.74216     0.00000     0.00000     0.00000     0.00000     0.00000     1.55630
     3.00681     0.09930     0.86951     0.06531     0.94903     0.00000     0.00000     0.00000     0.00000     0.00000     1.98315
     3.01881     0.12726     1.05347     0.06532     1.14036     0.00000     0.00000     0.00000     0.00000     0.00000     2.38641
     3.03181     0.14741     1.19068     0.06366     1.27206     0.00000     0.00000     0.00000     0.00000     0.00000     2.67381
     3.04381     0.15430     1.24488     0.05981     1.30941     0.00000     0.00000     0.00000     0.00000     0.00000     2.76840
     3.05681     0.14604     1.20500     0.05365     1.24528     0.00000     0.00000     0.00000     0.00000     0.00000     2.64998
     3.06881     0.12535     1.09148     0.04598     1.10692     0.00000     0.00000     0.00000     0.00000     0.00000     2.36973
     3.08181     0.09816     0.94430     0.03821     0.93883     0.00000     0.00000     0.00000     0.00000     0.00000     2.01950
     3.09381     0.07094     0.80037     0.03158     0.78116     0.00000     0.00000     0.00000     0.00000     0.00000     1.68405
     3.10681     0.04831     0.67716     0.02647     0.65105     0.00000     0.00000     0.00000     0.00000     0.00000     1.40300
     3.11881     0.03208     0.57166     0.02247     0.54378     0.00000     0.00000     0.00000     0.00000     0.00000     1.17000
     3.13181     0.02183     0.47338     0.01891     0.44699     0.00000     0.00000     0.00000     0.00000     0.00000     0.96110
     3.14381     0.01616     0.37848     0.01544     0.35465     0.00000     0.00000     0.00000     0.00000     0.00000     0.76474
     3.15681     0.01384     0.29385     0.01229     0.27169     0.00000     0.00000     0.00000     0.00000     0.00000     0.59166
     3.16881     0.01403     0.23116     0.00991     0.20841     0.00000     0.00000     0.00000     0.00000     0.00000     0.46350
     3.18181     0.01608     0.19705     0.00863     0.17131     0.00000     0.00000     0.00000     0.00000     0.00000     0.39307
     3.19381     0.01912     0.18825     0.00839     0.15786     0.00000     0.00000     0.00000     0.00000     0.00000     0.37362
     3.20681     0.02205     0.19341     0.00877     0.15864     0.00000     0.00000     0.00000     0.00000     0.00000     0.38286
     3.21881     0.02389     0.20070     0.00931     0.16355     0.00000     0.00000     0.00000     0.00000     0.00000     0.39746
     3.23181     0.02427     0.20499     0.00973     0.16842     0.00000     0.00000     0.00000     0.00000     0.00000     0.40741
     3.24381     0.02357     0.21160     0.00998     0.17840     0.00000     0.00000     0.00000     0.00000     0.00000     0.42355
     3.25681     0.02266     0.23550     0.01013     0.20772     0.00000     0.00000     0.00000     0.00000     0.00000     0.47601
     3.26881     0.02249     0.29726     0.01021     0.27610     0.00000     0.00000     0.00000     0.00000     0.00000     0.60605
     3.28181     0.02375     0.41597     0.01017     0.40178     0.00000     0.00000     0.00000     0.00000     0.00000     0.85167
     3.29381     0.02662     0.59827     0.00992     0.59041     0.00000     0.00000     0.00000     0.00000     0.00000     1.22522
     3.30681     0.03066     0.82632     0.00943     0.82249     0.00000     0.00000     0.00000     0.00000     0.00000     1.68891
     3.31881     0.03471     1.05245     0.00874     1.04887     0.00000     0.00000     0.00000     0.00000     0.00000     2.14477
     3.33181     0.03714     1.21028     0.00786     1.20330     0.00000     0.00000     0.00000     0.00000     0.00000     2.45858
     3.34381     0.03656     1.24418     0.00681     1.23169     0.00000     0.00000     0.00000     0.00000     0.00000     2.51924
     3.35681     0.03256     1.13809     0.00563     1.12064     0.00000     0.00000     0.00000     0.00000     0.00000     2.29693
     3.36881     0.02598     0.92471     0.00445     0.90563     0.00000     0.00000     0.00000     0.00000     0.00000     1.86078
     3.38181     0.01849     0.66883     0.00346     0.65150     0.00000     0.00000     0.00000     0.00000     0.00000     1.34227
     3.39381     0.01173     0.43370     0.00280     0.42060     0.00000     0.00000     0.00000     0.00000     0.00000     0.86882
     3.40681     0.00665     0.25703     0.00250     0.24876     0.00000     0.00000     0.00000     0.00000     0.00000     0.51496
     3.41881     0.00342     0.14522     0.00247     0.14102     0.00000     0.00000     0.00000     0.00000     0.00000     0.29212
     3.43181     0.00163     0.08400     0.00249     0.08245     0.00000     0.00000     0.00000     0.00000     0.00000     0.17058
     3.44381     0.00076     0.05325     0.00241     0.05309     0.00000     0.00000     0.00000     0.00000     0.00000     0.10951
     3.45681     0.00038     0.03696     0.00213     0.03730     0.00000     0.00000     0.00000     0.00000     0.00000     0.07677
     3.46881     0.00021     0.02622     0.00170     0.02662     0.00000     0.00000     0.00000     0.00000     0.00000     0.05476
     3.48181     0.00013     0.01775     0.00121     0.01803     0.00000     0.00000     0.00000     0.00000     0.00000     0.03711
     3.49381     0.00008     0.01100     0.00077     0.01115     0.00000     0.00000     0.00000     0.00000     0.00000     0.02300
     3.50681     0.00005     0.00613     0.00043     0.00620     0.00000     0.00000     0.00000     0.00000     0.00000     0.01281
     3.51881     0.00003     0.00305     0.00022     0.00307     0.00000     0.00000     0.00000     0.00000     0.00000     0.00637
     3.53181     0.00002     0.00136     0.00010     0.00136     0.00000     0.00000     0.00000     0.00000     0.00000     0.00283
     3.54481     0.00001     0.00054     0.00004     0.00053     0.00000     0.00000     0.00000     0.00000     0.00000     0.00112
     3.55681     0.00000     0.00019     0.00001     0.00019     0.00000     0.00000     0.00000     0.00000     0.00000     0.00040
     3.56981     0.00000     0.00006     0.00000     0.00006     0.00000     0.00000     0.00000     0.00000     0.00000     0.00013
     3.58181     0.00000     0.00002     0.00000     0.00002     0.00000     0.00000     0.00000     0.00000     0.00000     0.00004
     3.59481     0.00000     0.00000     0.00000     0.00000     0.00000     0.00000     0.00000     0.00000     0.00000     0.00001
     3.60681     0.00000     0.00000     0.00000     0.00000     0.00000     0.00000     0.00000     0.00000     0.00000     0.00000
     3.61981     0.00000     0.00000     0.00000     0.00000     0.00000     0.00000     0.00000     0.00000     0.00000     0.00000
     3.63181     0.00000     0.00000     0.00000     0.00000     0.00000     0.00000     0.00000     0.00000     0.00000     0.00000
     3.64481     0.00000     0.00000     0.00000     0.00000     0.00000     0.00000     0.00000     0.00000     0.00000     0.00000
     3.65681     0.00000     0.00000     0.00000     0.00000     0.00000     0.00000     0.00000     0.00000     0.00000     0.00000
     3.66981     0.00000     0.00000     0.00000     0.00000     0.00000     0.00000     0.00000     0.00000     0.00000     0.00000
     3.68181     0.00000     0.00000     0.00000     0.00000     0.00000     0.00000     0.00000     0.00000     0.00000     0.00000
     3.69481     0.00000     0.00000     0.00000     0.00000     0.00000     0.00000     0.00000     0.00000     0.00000     0.00000
     3.70681     0.00000     0.00000     0.00000     0.00000     0.00000     0.00000     0.00000     0.00000     0.00000     0.00000
     3.71981     0.00000     0.00000     0.00000     0.00000     0.00000     0.00000     0.00000     0.00000     0.00000     0.00000
     3.73181     0.00000     0.00000     0.00000     0.00000     0.00000     0.00000     0.00000     0.00000     0.00000     0.00000
     3.74481     0.00000     0.00000     0.00000     0.00000     0.00000     0.00000     0.00000     0.00000     0.00000     0.00000
     3.75681     0.00000     0.00000     0.00000     0.00000     0.00000     0.00000     0.00000     0.00000     0.00000     0.00000
     3.76981     0.00000     0.00000     0.00000     0.00000     0.00000     0.00000     0.00000     0.00000     0.00000     0.00000
     3.78181     0.00000     0.00000     0.00000     0.00000     0.00000     0.00000     0.00000     0.00000     0.00000     0.00000
     3.79481     0.00000     0.00000     0.00000     0.00000     0.00000     0.00000     0.00000     0.00000     0.00000     0.00000
     3.80681     0.00000     0.00000     0.00000     0.00000     0.00000     0.00000     0.00000     0.00000     0.00000     0.00000
     3.81981     0.00000     0.00000     0.00000     0.00000     0.00000     0.00000     0.00000     0.00000     0.00000     0.00000
     3.83181     0.00000     0.00000     0.00000     0.00000     0.00000     0.00000     0.00000     0.00000     0.00000     0.00000
     3.84481     0.00000     0.00000     0.00000     0.00000     0.00000     0.00000     0.00000     0.00000     0.00000     0.00000
     3.85681     0.00000     0.00000     0.00000     0.00000     0.00000     0.00000     0.00000     0.00000     0.00000     0.00000
     3.86981     0.00000     0.00000     0.00000     0.00000     0.00000     0.00000     0.00000     0.00000     0.00000     0.00000
     3.88181     0.00000     0.00000     0.00000     0.00000     0.00000     0.00000     0.00000     0.00000     0.00000     0.00000
     3.89481     0.00000     0.00000     0.00000     0.00000     0.00000     0.00000     0.00000     0.00000     0.00000     0.00000
     3.90681     0.00000     0.00000     0.00000     0.00000     0.00000     0.00000     0.00000     0.00000     0.00000     0.00000
     3.91981     0.00000     0.00000     0.00000     0.00000     0.00000     0.00000     0.00000     0.00000     0.00000     0.00000
     3.93181     0.00000     0.00000     0.00000     0.00000     0.00000     0.00000     0.00000     0.00000     0.00000     0.00000
     3.94481     0.00000     0.00000     0.00000     0.00000     0.00000     0.00000     0.00000     0.00000     0.00000     0.00000
     3.95681     0.00000     0.00000     0.00000     0.00000     0.00000     0.00000     0.00000     0.00000     0.00000     0.00000
     3.96981     0.00000     0.00000     0.00000     0.00000     0.00000     0.00000     0.00000     0.00000     0.00000     0.00000
     3.98181     0.00000     0.00000     0.00000     0.00000     0.00000     0.00000     0.00000     0.00000     0.00000     0.00000
     3.99481     0.00000     0.00000     0.00000     0.00000     0.00000     0.00000     0.00000     0.00000     0.00000     0.00000
     4.00681     0.00000     0.00000     0.00000     0.00000     0.00000     0.00000     0.00000     0.00000     0.00000     0.00000
     4.01981     0.00000     0.00000     0.00000     0.00000     0.00000     0.00000     0.00000     0.00000     0.00000     0.00000
     4.03181     0.00000     0.00000     0.00000     0.00000     0.00000     0.00000     0.00000     0.00000     0.00000     0.00000
     4.04481     0.00000     0.00000     0.00000     0.00000     0.00000     0.00000     0.00000     0.00000     0.00000     0.00000
     4.05681     0.00000     0.00000     0.00000     0.00000     0.00000     0.00000     0.00000     0.00000     0.00000     0.00000
     4.06981     0.00000     0.00000     0.00000     0.00000     0.00000     0.00000     0.00000     0.00000     0.00000     0.00000
     4.08181     0.00000     0.00000     0.00000     0.00000     0.00000     0.00000     0.00000     0.00000     0.00000     0.00000
     4.09481     0.00000     0.00000     0.00000     0.00000     0.00000     0.00000     0.00000     0.00000     0.00000     0.00000
     4.10681     0.00000     0.00000     0.00000     0.00000     0.00000     0.00000     0.00000     0.00000     0.00000     0.00000
     4.11981     0.00000     0.00000     0.00000     0.00000     0.00000     0.00000     0.00000     0.00000     0.00000     0.00000
     4.13181     0.00000     0.00000     0.00000     0.00000     0.00000     0.00000     0.00000     0.00000     0.00000     0.00000
     4.14481     0.00000     0.00000     0.00000     0.00000     0.00000     0.00000     0.00000     0.00000     0.00000     0.00000
     4.15681     0.00000     0.00000     0.00000     0.00000     0.00000     0.00000     0.00000     0.00000     0.00000     0.00000
     4.16981     0.00000     0.00000     0.00000     0.00000     0.00000     0.00000     0.00000     0.00000     0.00000     0.00000
     4.18181     0.00000     0.00000     0.00000     0.00000     0.00000     0.00000     0.00000     0.00000     0.00000     0.00000
     4.19481     0.00000     0.00000     0.00000     0.00000     0.00000     0.00000     0.00000     0.00000     0.00000     0.00000
     4.20681     0.00000     0.00000     0.00000     0.00000     0.00000     0.00000     0.00000     0.00000     0.00000     0.00000
     4.21981     0.00000     0.00000     0.00000     0.00000     0.00000     0.00000     0.00000     0.00000     0.00000     0.00000
     4.23181     0.00000     0.00000     0.00000     0.00000     0.00000     0.00000     0.00000     0.00000     0.00000     0.00000
     4.24481     0.00000     0.00000     0.00000     0.00000     0.00000     0.00000     0.00000     0.00000     0.00000     0.00000
     4.25681     0.00000     0.00000     0.00000     0.00000     0.00000     0.00000     0.00000     0.00000     0.00000     0.00000
     4.26981     0.00000     0.00000     0.00000     0.00000     0.00000     0.00000     0.00000     0.00000     0.00000     0.00000
     4.28181     0.00000     0.00000     0.00000     0.00000     0.00000     0.00000     0.00000     0.00000     0.00000     0.00000
     4.29481     0.00000     0.00000     0.00000     0.00000     0.00000     0.00000     0.00000     0.00000     0.00000     0.00000
     4.30681     0.00000     0.00000     0.00000     0.00000     0.00000     0.00000     0.00000     0.00000     0.00000     0.00000
     4.31981     0.00000     0.00000     0.00000     0.00000     0.00000     0.00000     0.00000     0.00000     0.00000     0.00000
     4.33181     0.00000     0.00000     0.00000     0.00000     0.00000     0.00000     0.00000     0.00000     0.00000     0.00000
     4.34481     0.00000     0.00000     0.00000     0.00000     0.00000     0.00000     0.00000     0.00000     0.00000     0.00000
     4.35681     0.00000     0.00000     0.00000     0.00000     0.00000     0.00000     0.00000     0.00000     0.00000     0.00000
     4.36981     0.00000     0.00000     0.00000     0.00000     0.00000     0.00000     0.00000     0.00000     0.00000     0.00000
     4.38181     0.00000     0.00000     0.00000     0.00000     0.00000     0.00000     0.00000     0.00000     0.00000     0.00000
     4.39481     0.00000     0.00000     0.00000     0.00000     0.00000     0.00000     0.00000     0.00000     0.00000     0.00000
     4.40681     0.00000     0.00000     0.00000     0.00000     0.00000     0.00000     0.00000     0.00000     0.00000     0.00000
     4.41981     0.00000     0.00000     0.00000     0.00000     0.00000     0.00000     0.00000     0.00000     0.00000     0.00000
     4.43181     0.00000     0.00000     0.00000     0.00000     0.00000     0.00000     0.00000     0.00000     0.00000     0.00000
     4.44481     0.00000     0.00000     0.00000     0.00000     0.00000     0.00000     0.00000     0.00000     0.00000     0.00000
     4.45681     0.00000     0.00000     0.00000     0.00000     0.00000     0.00000     0.00000     0.00000     0.00000     0.00000
     4.46981     0.00000     0.00000     0.00000     0.00000     0.00000     0.00000     0.00000     0.00000     0.00000     0.00000
     4.48181     0.00000     0.00000     0.00000     0.00000     0.00000     0.00000     0.00000     0.00000     0.00000     0.00000
     4.49481     0.00000     0.00000     0.00000     0.00000     0.00000     0.00000     0.00000     0.00000     0.00000     0.00000
     4.50681     0.00000     0.00000     0.00000     0.00000     0.00000     0.00000     0.00000     0.00000     0.00000     0.00000
     4.51981     0.00000     0.00000     0.00000     0.00000     0.00000     0.00000     0.00000     0.00000     0.00000     0.00000
     4.53181     0.00000     0.00000     0.00000     0.00000     0.00000     0.00000     0.00000     0.00000     0.00000     0.00000
     4.54481     0.00000     0.00000     0.00000     0.00000     0.00000     0.00000     0.00000     0.00000     0.00000     0.00000
     4.55781     0.00000     0.00000     0.00000     0.00000     0.00000     0.00000     0.00000     0.00000     0.00000     0.00000
     4.56981     0.00000     0.00000     0.00000     0.00000     0.00000     0.00000     0.00000     0.00000     0.00000     0.00000
     4.58281     0.00000     0.00000     0.00000     0.00000     0.00000     0.00000     0.00000     0.00000     0.00000     0.00000
     4.59481     0.00000     0.00000     0.00000     0.00000     0.00000     0.00000     0.00000     0.00000     0.00000     0.00000
     4.60781     0.00000     0.00000     0.00000     0.00000     0.00000     0.00000     0.00000     0.00000     0.00000     0.00000
     4.61981     0.00000     0.00000     0.00000     0.00000     0.00000     0.00000     0.00000     0.00000     0.00000     0.00000
     4.63281     0.00000     0.00000     0.00000     0.00000     0.00000     0.00000     0.00000     0.00000     0.00000     0.00000
     4.64481     0.00000     0.00000     0.00000     0.00000     0.00000     0.00000     0.00000     0.00000     0.00000     0.00000
     4.65781     0.00000     0.00000     0.00000     0.00000     0.00000     0.00000     0.00000     0.00000     0.00000     0.00000
     4.66981     0.00000     0.00000     0.00000     0.00000     0.00000     0.00000     0.00000     0.00000     0.00000     0.00000
     4.68281     0.00000     0.00000     0.00000     0.00000     0.00000     0.00000     0.00000     0.00000     0.00000     0.00000
     4.69481     0.00000     0.00000     0.00000     0.00000     0.00000     0.00000     0.00000     0.00000     0.00000     0.00000
     4.70781     0.00000     0.00000     0.00000     0.00000     0.00000     0.00000     0.00000     0.00000     0.00000     0.00000
     4.71981     0.00000     0.00000     0.00000     0.00000     0.00000     0.00000     0.00000     0.00000     0.00000     0.00000
     4.73281     0.00000     0.00000     0.00000     0.00000     0.00000     0.00000     0.00000     0.00000     0.00000     0.00000
     4.74481     0.00000     0.00000     0.00000     0.00000     0.00000     0.00000     0.00000     0.00000     0.00000     0.00000
     4.75781     0.00000     0.00000     0.00000     0.00000     0.00000     0.00000     0.00000     0.00000     0.00000     0.00000
     4.76981     0.00000     0.00000     0.00000     0.00000     0.00000     0.00000     0.00000     0.00000     0.00000     0.00000
     4.78281     0.00000     0.00000     0.00000     0.00000     0.00000     0.00000     0.00000     0.00000     0.00000     0.00000
     4.79481     0.00000     0.00000     0.00000     0.00000     0.00000     0.00000     0.00000     0.00000     0.00000     0.00000
     4.80781     0.00000     0.00000     0.00000     0.00000     0.00000     0.00000     0.00000     0.00000     0.00000     0.00000
     4.81981     0.00000     0.00000     0.00000     0.00000     0.00000     0.00000     0.00000     0.00000     0.00000     0.00000
     4.83281     0.00000     0.00000     0.00000     0.00000     0.00000     0.00000     0.00000     0.00000     0.00000     0.00000
     4.84481     0.00000     0.00000     0.00000     0.00000     0.00000     0.00000     0.00000     0.00000     0.00000     0.00000
     4.85781     0.00000     0.00000     0.00000     0.00000     0.00000     0.00000     0.00000     0.00000     0.00000     0.00000
     4.86981     0.00000     0.00000     0.00000     0.00000     0.00000     0.00000     0.00000     0.00000     0.00000     0.00000
     4.88281     0.00000     0.00000     0.00000     0.00000     0.00000     0.00000     0.00000     0.00000     0.00000     0.00000
     4.89481     0.00000     0.00000     0.00000     0.00000     0.00000     0.00000     0.00000     0.00000     0.00000     0.00000
     4.90781     0.00000     0.00000     0.00000     0.00000     0.00000     0.00000     0.00000     0.00000     0.00000     0.00000
     4.91981     0.00000     0.00000     0.00000     0.00000     0.00000     0.00000     0.00000     0.00000     0.00000     0.00000
     4.93281     0.00000     0.00000     0.00000     0.00000     0.00000     0.00000     0.00000     0.00000     0.00000     0.00000
     4.94481     0.00000     0.00000     0.00000     0.00000     0.00000     0.00000     0.00000     0.00000     0.00000     0.00000
     4.95781     0.00000     0.00000     0.00000     0.00000     0.00000     0.00000     0.00000     0.00000     0.00000     0.00000
     4.96981     0.00000     0.00000     0.00000     0.00000     0.00000     0.00000     0.00000     0.00000     0.00000     0.00000
     4.98281     0.00000     0.00000     0.00000     0.00000     0.00000     0.00000     0.00000     0.00000     0.00000     0.00000
     4.99481     0.00000     0.00000     0.00000     0.00000     0.00000     0.00000     0.00000     0.00000     0.00000     0.00000
     5.00781     0.00000     0.00000     0.00000     0.00000     0.00000     0.00000     0.00000     0.00000     0.00000     0.00000
     5.01981     0.00000     0.00000     0.00000     0.00000     0.00000     0.00000     0.00000     0.00000     0.00000     0.00000
     5.03281     0.00000     0.00000     0.00000     0.00000     0.00000     0.00000     0.00000     0.00000     0.00000     0.00000
     5.04481     0.00000     0.00000     0.00000     0.00000     0.00000     0.00000     0.00000     0.00000     0.00000     0.00000
     5.05781     0.00000     0.00000     0.00000     0.00000     0.00000     0.00000     0.00000     0.00000     0.00000     0.00000
     5.06981     0.00000     0.00000     0.00000     0.00000     0.00000     0.00000     0.00000     0.00000     0.00000     0.00000
     5.08281     0.00000     0.00000     0.00000     0.00000     0.00000     0.00000     0.00000     0.00000     0.00000     0.00000
     5.09481     0.00000     0.00000     0.00000     0.00000     0.00000     0.00000     0.00000     0.00000     0.00000     0.00000
     5.10781     0.00000     0.00000     0.00000     0.00000     0.00000     0.00000     0.00000     0.00000     0.00000     0.00000
     5.11981     0.00000     0.00000     0.00000     0.00000     0.00000     0.00000     0.00000     0.00000     0.00000     0.00000
     5.13281     0.00000     0.00000     0.00000     0.00000     0.00000     0.00000     0.00000     0.00000     0.00000     0.00000
     5.14481     0.00000     0.00000     0.00000     0.00000     0.00000     0.00000     0.00000     0.00000     0.00000     0.00000
     5.15781     0.00000     0.00000     0.00000     0.00000     0.00000     0.00000     0.00000     0.00000     0.00000     0.00000
     5.16981     0.00000     0.00000     0.00000     0.00000     0.00000     0.00000     0.00000     0.00000     0.00000     0.00000
     5.18281     0.00000     0.00000     0.00000     0.00000     0.00000     0.00000     0.00000     0.00000     0.00000     0.00000
     5.19481     0.00000     0.00000     0.00000     0.00000     0.00000     0.00000     0.00000     0.00000     0.00000     0.00000
     5.20781     0.00000     0.00000     0.00000     0.00000     0.00000     0.00000     0.00000     0.00000     0.00000     0.00000
     5.21981     0.00000     0.00000     0.00000     0.00000     0.00000     0.00000     0.00000     0.00000     0.00000     0.00000
     5.23281     0.00000     0.00000     0.00000     0.00000     0.00000     0.00000     0.00000     0.00000     0.00000     0.00000
     5.24481     0.00000     0.00000     0.00000     0.00000     0.00000     0.00000     0.00000     0.00000     0.00000     0.00000
     5.25781     0.00000     0.00000     0.00000     0.00000     0.00000     0.00000     0.00000     0.00000     0.00000     0.00000
     5.26981     0.00000     0.00000     0.00000     0.00000     0.00000     0.00000     0.00000     0.00000     0.00000     0.00000
     5.28281     0.00000     0.00000     0.00000     0.00000     0.00000     0.00000     0.00000     0.00000     0.00000     0.00000
     5.29481     0.00000     0.00000     0.00000     0.00000     0.00000     0.00000     0.00000     0.00000     0.00000     0.00000
     5.30781     0.00000     0.00000     0.00000     0.00000     0.00000     0.00000     0.00000     0.00000     0.00000     0.00000
     5.31981     0.00000     0.00000     0.00000     0.00000     0.00000     0.00000     0.00000     0.00000     0.00000     0.00000
     5.33281     0.00000     0.00000     0.00000     0.00000     0.00000     0.00000     0.00000     0.00000     0.00000     0.00000
     5.34481     0.00000     0.00000     0.00000     0.00000     0.00000     0.00000     0.00000     0.00000     0.00000     0.00000
     5.35781     0.00000     0.00000     0.00000     0.00000     0.00000     0.00000     0.00000     0.00000     0.00000     0.00000
     5.36981     0.00000     0.00000     0.00000     0.00000     0.00000     0.00000     0.00000     0.00000     0.00000     0.00000
     5.38281     0.00000     0.00000     0.00000     0.00000     0.00000     0.00000     0.00000     0.00000     0.00000     0.00000
     5.39481     0.00000     0.00000     0.00000     0.00000     0.00000     0.00000     0.00000     0.00000     0.00000     0.00000
     5.40781     0.00000     0.00000     0.00000     0.00000     0.00000     0.00000     0.00000     0.00000     0.00000     0.00000
     5.41981     0.00000     0.00000     0.00000     0.00000     0.00000     0.00000     0.00000     0.00000     0.00000     0.00000
     5.43281     0.00000     0.00000     0.00000     0.00000     0.00000     0.00000     0.00000     0.00000     0.00000     0.00000
     5.44481     0.00000     0.00000     0.00000     0.00000     0.00000     0.00000     0.00000     0.00000     0.00000     0.00000
     5.45781     0.00000     0.00000     0.00000     0.00000     0.00000     0.00000     0.00000     0.00000     0.00000     0.00000
     5.46981     0.00000     0.00000     0.00000     0.00000     0.00000     0.00000     0.00000     0.00000     0.00000     0.00000
     5.48281     0.00000     0.00000     0.00000     0.00000     0.00000     0.00000     0.00000     0.00000     0.00000     0.00000
     5.49481     0.00000     0.00000     0.00000     0.00000     0.00000     0.00000     0.00000     0.00000     0.00000     0.00000
     5.50781     0.00000     0.00000     0.00000     0.00000     0.00000     0.00000     0.00000     0.00000     0.00000     0.00000
     5.51981     0.00000     0.00000     0.00000     0.00000     0.00000     0.00000     0.00000     0.00000     0.00000     0.00000
     5.53281     0.00000     0.00000     0.00000     0.00000     0.00000     0.00000     0.00000     0.00000     0.00000     0.00000
     5.54581     0.00000     0.00000     0.00000     0.00000     0.00000     0.00000     0.00000     0.00000     0.00000     0.00000
     5.55781     0.00000     0.00000     0.00000     0.00000     0.00000     0.00000     0.00000     0.00000     0.00000     0.00000
     5.57081     0.00000     0.00000     0.00000     0.00000     0.00000     0.00000     0.00000     0.00000     0.00000     0.00000
     5.58281     0.00000     0.00000     0.00000     0.00000     0.00000     0.00000     0.00000     0.00000     0.00000     0.00000
     5.59581     0.00000     0.00000     0.00000     0.00000     0.00000     0.00000     0.00000     0.00000     0.00000     0.00000
     5.60781     0.00000     0.00000     0.00000     0.00000     0.00000     0.00000     0.00000     0.00000     0.00000     0.00000
     5.62081     0.00000     0.00000     0.00000     0.00000     0.00000     0.00000     0.00000     0.00000     0.00000     0.00000
     5.63281     0.00000     0.00000     0.00000     0.00000     0.00000     0.00000     0.00000     0.00000     0.00000     0.00000
     5.64581     0.00000     0.00000     0.00000     0.00000     0.00000     0.00000     0.00000     0.00000     0.00000     0.00000
     5.65781     0.00000     0.00000     0.00000     0.00000     0.00000     0.00000     0.00000     0.00000     0.00000     0.00000
     5.67081     0.00000     0.00000     0.00000     0.00000     0.00000     0.00000     0.00000     0.00000     0.00000     0.00000
     5.68281     0.00000     0.00000     0.00000     0.00000     0.00000     0.00000     0.00000     0.00000     0.00000     0.00000
     5.69581     0.00000     0.00000     0.00000     0.00000     0.00000     0.00000     0.00000     0.00000     0.00000     0.00000
     5.70781     0.00000     0.00000     0.00000     0.00000     0.00000     0.00000     0.00000     0.00000     0.00000     0.00000
     5.72081     0.00000     0.00000     0.00000     0.00000     0.00000     0.00000     0.00000     0.00000     0.00000     0.00000
     5.73281     0.00000     0.00000     0.00000     0.00000     0.00000     0.00000     0.00000     0.00000     0.00000     0.00000
     5.74581     0.00000     0.00000     0.00000     0.00000     0.00000     0.00000     0.00000     0.00000     0.00000     0.00000
     5.75781     0.00000     0.00000     0.00000     0.00000     0.00000     0.00000     0.00000     0.00000     0.00000     0.00000
     5.77081     0.00000     0.00000     0.00000     0.00000     0.00000     0.00000     0.00000     0.00000     0.00000     0.00000
     5.78281     0.00000     0.00000     0.00000     0.00000     0.00000     0.00000     0.00000     0.00000     0.00000     0.00000
     5.79581     0.00000     0.00000     0.00000     0.00000     0.00000     0.00000     0.00000     0.00000     0.00000     0.00000
     5.80781     0.00000     0.00000     0.00000     0.00000     0.00000     0.00000     0.00000     0.00000     0.00000     0.00000
     5.82081     0.00000     0.00000     0.00000     0.00000     0.00000     0.00000     0.00000     0.00000     0.00000     0.00000
     5.83281     0.00000     0.00000     0.00000     0.00000     0.00000     0.00000     0.00000     0.00000     0.00000     0.00000
     5.84581     0.00000     0.00000     0.00000     0.00000     0.00000     0.00000     0.00000     0.00000     0.00000     0.00000
     5.85781     0.00000     0.00000     0.00000     0.00000     0.00000     0.00000     0.00000     0.00000     0.00000     0.00000
     5.87081     0.00000     0.00000     0.00000     0.00000     0.00000     0.00000     0.00000     0.00000     0.00000     0.00000
     5.88281     0.00000     0.00000     0.00000     0.00000     0.00000     0.00000     0.00000     0.00000     0.00000     0.00000
     5.89581     0.00000     0.00000     0.00000     0.00000     0.00000     0.00000     0.00000     0.00000     0.00000     0.00000
     5.90781     0.00000     0.00000     0.00000     0.00000     0.00000     0.00000     0.00000     0.00000     0.00000     0.00000
     5.92081     0.00000     0.00000     0.00000     0.00000     0.00000     0.00000     0.00000     0.00000     0.00000     0.00000
     5.93281     0.00000     0.00000     0.00000     0.00000     0.00000     0.00000     0.00000     0.00000     0.00000     0.00000
     5.94581     0.00000     0.00000     0.00000     0.00000     0.00000     0.00000     0.00000     0.00000     0.00000     0.00000
     5.95781     0.00000     0.00000     0.00000     0.00000     0.00000     0.00000     0.00000     0.00000     0.00000     0.00000
     5.97081     0.00000     0.00000     0.00000     0.00000     0.00000     0.00000     0.00000     0.00000     0.00000     0.00000
     5.98281     0.00000     0.00000     0.00000     0.00000     0.00000     0.00000     0.00000     0.00000     0.00000     0.00000
     5.99581     0.00000     0.00000     0.00000     0.00000     0.00000     0.00000     0.00000     0.00000     0.00000     0.00000
     6.00781     0.00000     0.00000     0.00000     0.00000     0.00000     0.00000     0.00000     0.00000     0.00000     0.00000
     6.02081     0.00000     0.00000     0.00000     0.00000     0.00000     0.00000     0.00000     0.00000     0.00000     0.00000
     6.03281     0.00000     0.00000     0.00000     0.00000     0.00000     0.00000     0.00000     0.00000     0.00000     0.00000
     6.04581     0.00000     0.00000     0.00000     0.00000     0.00000     0.00000     0.00000     0.00000     0.00000     0.00000
     6.05781     0.00000     0.00000     0.00000     0.00000     0.00000     0.00000     0.00000     0.00000     0.00000     0.00000
     6.07081     0.00000     0.00000     0.00000     0.00000     0.00000     0.00000     0.00000     0.00000     0.00000     0.00000
     6.08281     0.00000     0.00000     0.00000     0.00000     0.00000     0.00000     0.00000     0.00000     0.00000     0.00000
     6.09581     0.00000     0.00000     0.00000     0.00000     0.00000     0.00000     0.00000     0.00000     0.00000     0.00000
     6.10781     0.00000     0.00000     0.00000     0.00000     0.00000     0.00000     0.00000     0.00000     0.00000     0.00000
     6.12081     0.00000     0.00000     0.00000     0.00000     0.00000     0.00000     0.00000     0.00000     0.00000     0.00000
     6.13281     0.00000     0.00000     0.00000     0.00000     0.00000     0.00000     0.00000     0.00000     0.00000     0.00000
     6.14581     0.00000     0.00000     0.00000     0.00000     0.00000     0.00000     0.00000     0.00000     0.00000     0.00000
     6.15781     0.00000     0.00000     0.00000     0.00000     0.00000     0.00000     0.00000     0.00000     0.00000     0.00000
     6.17081     0.00000     0.00000     0.00000     0.00000     0.00000     0.00000     0.00000     0.00000     0.00000     0.00000
     6.18281     0.00000     0.00000     0.00000     0.00000     0.00000     0.00000     0.00000     0.00000     0.00000     0.00000
     6.19581     0.00000     0.00000     0.00000     0.00000     0.00000     0.00000     0.00000     0.00000     0.00000     0.00000
     6.20781     0.00000     0.00000     0.00000     0.00000     0.00000     0.00000     0.00000     0.00000     0.00000     0.00000
     6.22081     0.00000     0.00000     0.00000     0.00000     0.00000     0.00000     0.00000     0.00000     0.00000     0.00000
     6.23281     0.00000     0.00000     0.00000     0.00000     0.00000     0.00000     0.00000     0.00000     0.00000     0.00000
     6.24581     0.00000     0.00000     0.00000     0.00000     0.00000     0.00000     0.00000     0.00000     0.00000     0.00000
     6.25781     0.00000     0.00000     0.00000     0.00000     0.00000     0.00000     0.00000     0.00000     0.00000     0.00000
     6.27081     0.00000     0.00000     0.00000     0.00000     0.00000     0.00000     0.00000     0.00000     0.00000     0.00000
     6.28281     0.00000     0.00000     0.00000     0.00000     0.00000     0.00000     0.00000     0.00000     0.00000     0.00000
     6.29581     0.00000     0.00000     0.00000     0.00000     0.00000     0.00000     0.00000     0.00000     0.00000     0.00000
     6.30781     0.00000     0.00000     0.00000     0.00000     0.00000     0.00000     0.00000     0.00000     0.00000     0.00000
     6.32081     0.00000     0.00000     0.00000     0.00000     0.00000     0.00000     0.00000     0.00000     0.00000     0.00000
     6.33281     0.00000     0.00000     0.00000     0.00000     0.00000     0.00000     0.00000     0.00000     0.00000     0.00000
     6.34581     0.00000     0.00000     0.00000     0.00000     0.00000     0.00000     0.00000     0.00000     0.00000     0.00000
     6.35781     0.00000     0.00000     0.00000     0.00000     0.00000     0.00000     0.00000     0.00000     0.00000     0.00000
     6.37081     0.00000     0.00000     0.00000     0.00000     0.00000     0.00000     0.00000     0.00000     0.00000     0.00000
     6.38281     0.00000     0.00000     0.00000     0.00000     0.00000     0.00000     0.00000     0.00000     0.00000     0.00000
     6.39581     0.00000     0.00000     0.00000     0.00000     0.00000     0.00000     0.00000     0.00000     0.00000     0.00000
     6.40781     0.00000     0.00000     0.00000     0.00000     0.00000     0.00000     0.00000     0.00000     0.00000     0.00000
     6.42081     0.00000     0.00000     0.00000     0.00000     0.00000     0.00000     0.00000     0.00000     0.00000     0.00000
     6.43281     0.00000     0.00000     0.00000     0.00000     0.00000     0.00000     0.00000     0.00000     0.00000     0.00000
     6.44581     0.00000     0.00000     0.00000     0.00000     0.00000     0.00000     0.00000     0.00000     0.00000     0.00000
     6.45781     0.00000     0.00000     0.00000     0.00000     0.00000     0.00000     0.00000     0.00000     0.00000     0.00000
     6.47081     0.00000     0.00000     0.00000     0.00000     0.00000     0.00000     0.00000     0.00000     0.00000     0.00000
     6.48281     0.00000     0.00000     0.00000     0.00000     0.00000     0.00000     0.00000     0.00000     0.00000     0.00000
     6.49581     0.00000     0.00000     0.00000     0.00000     0.00000     0.00000     0.00000     0.00000     0.00000     0.00000
     6.50781     0.00000     0.00000     0.00000     0.00000     0.00000     0.00000     0.00000     0.00000     0.00000     0.00000
     6.52081     0.00000     0.00000     0.00000     0.00000     0.00000     0.00000     0.00000     0.00000     0.00000     0.00000
     6.53281     0.00000     0.00000     0.00000     0.00000     0.00000     0.00000     0.00000     0.00000     0.00000     0.00000
     6.54581     0.00000     0.00000     0.00000     0.00000     0.00000     0.00000     0.00000     0.00000     0.00000     0.00000
     6.55881     0.00000     0.00000     0.00000     0.00000     0.00000     0.00000     0.00000     0.00000     0.00000     0.00000
     6.57081     0.00000     0.00000     0.00000     0.00000     0.00000     0.00000     0.00000     0.00000     0.00000     0.00000
     6.58381     0.00000     0.00000     0.00000     0.00000     0.00000     0.00000     0.00000     0.00000     0.00000     0.00000
     6.59581     0.00000     0.00000     0.00000     0.00000     0.00000     0.00000     0.00000     0.00000     0.00000     0.00000
     6.60881     0.00000     0.00000     0.00000     0.00000     0.00000     0.00000     0.00000     0.00000     0.00000     0.00000
     6.62081     0.00000     0.00000     0.00000     0.00000     0.00000     0.00000     0.00000     0.00000     0.00000     0.00000
     6.63381     0.00000     0.00000     0.00000     0.00000     0.00000     0.00000     0.00000     0.00000     0.00000     0.00000
     6.64581     0.00000     0.00000     0.00000     0.00000     0.00000     0.00000     0.00000     0.00000     0.00000     0.00000
     6.65881     0.00000     0.00000     0.00000     0.00000     0.00000     0.00000     0.00000     0.00000     0.00000     0.00000
     6.67081     0.00000     0.00000     0.00000     0.00000     0.00000     0.00000     0.00000     0.00000     0.00000     0.00000
     6.68381     0.00000     0.00000     0.00000     0.00000     0.00000     0.00000     0.00000     0.00000     0.00000     0.00000
     6.69581     0.00000     0.00000     0.00000     0.00000     0.00000     0.00000     0.00000     0.00000     0.00000     0.00000
     6.70881     0.00000     0.00000     0.00000     0.00000     0.00000     0.00000     0.00000     0.00000     0.00000     0.00000
     6.72081     0.00000     0.00000     0.00000     0.00000     0.00000     0.00000     0.00000     0.00000     0.00000     0.00000
     6.73381     0.00000     0.00000     0.00000     0.00000     0.00000     0.00000     0.00000     0.00000     0.00000     0.00000
     6.74581     0.00000     0.00000     0.00000     0.00000     0.00000     0.00000     0.00000     0.00000     0.00000     0.00000
     6.75881     0.00000     0.00000     0.00000     0.00000     0.00000     0.00000     0.00000     0.00000     0.00000     0.00000
     6.77081     0.00000     0.00000     0.00000     0.00000     0.00000     0.00000     0.00000     0.00000     0.00000     0.00000
     6.78381     0.00000     0.00000     0.00000     0.00000     0.00000     0.00000     0.00000     0.00000     0.00000     0.00000
     6.79581     0.00000     0.00000     0.00000     0.00000     0.00000     0.00000     0.00000     0.00000     0.00000     0.00000
     6.80881     0.00000     0.00000     0.00000     0.00000     0.00000     0.00000     0.00000     0.00000     0.00000     0.00000
     6.82081     0.00000     0.00000     0.00000     0.00000     0.00000     0.00000     0.00000     0.00000     0.00000     0.00000
     6.83381     0.00000     0.00000     0.00000     0.00000     0.00000     0.00000     0.00000     0.00000     0.00000     0.00000
     6.84581     0.00000     0.00000     0.00000     0.00000     0.00000     0.00000     0.00000     0.00000     0.00000     0.00000
     6.85881     0.00000     0.00000     0.00000     0.00000     0.00000     0.00000     0.00000     0.00000     0.00000     0.00000
     6.87081     0.00000     0.00000     0.00000     0.00000     0.00000     0.00000     0.00000     0.00000     0.00000     0.00000
     6.88381     0.00000     0.00000     0.00000     0.00000     0.00000     0.00000     0.00000     0.00000     0.00000     0.00000
     6.89581     0.00000     0.00000     0.00000     0.00000     0.00000     0.00000     0.00000     0.00000     0.00000     0.00000
     6.90881     0.00000     0.00000     0.00000     0.00000     0.00000     0.00000     0.00000     0.00000     0.00000     0.00000
     6.92081     0.00000     0.00000     0.00000     0.00000     0.00000     0.00000     0.00000     0.00000     0.00000     0.00000
     6.93381     0.00000     0.00000     0.00000     0.00000     0.00000     0.00000     0.00000     0.00000     0.00000     0.00000
     6.94581     0.00000     0.00000     0.00000     0.00000     0.00000     0.00000     0.00000     0.00000     0.00000     0.00000
     6.95881     0.00000     0.00000     0.00000     0.00000     0.00000     0.00000     0.00000     0.00000     0.00000     0.00000
     6.97081     0.00000     0.00000     0.00000     0.00000     0.00000     0.00000     0.00000     0.00000     0.00000     0.00000
     6.98381     0.00000     0.00000     0.00000     0.00000     0.00000     0.00000     0.00000     0.00000     0.00000     0.00000
     6.99581     0.00000     0.00000     0.00000     0.00000     0.00000     0.00000     0.00000     0.00000     0.00000     0.00000
     7.00881     0.00000     0.00000     0.00000     0.00000     0.00000     0.00000     0.00000     0.00000     0.00000     0.00000
     7.02081     0.00000     0.00000     0.00000     0.00000     0.00000     0.00000     0.00000     0.00000     0.00000     0.00000
     7.03381     0.00000     0.00000     0.00000     0.00000     0.00000     0.00000     0.00000     0.00000     0.00000     0.00000
     7.04581     0.00000     0.00000     0.00000     0.00000     0.00000     0.00000     0.00000     0.00000     0.00000     0.00000
     7.05881     0.00000     0.00000     0.00000     0.00000     0.00000     0.00000     0.00000     0.00000     0.00000     0.00000
     7.07081     0.00000     0.00000     0.00000     0.00000     0.00000     0.00000     0.00000     0.00000     0.00000     0.00000
     7.08381     0.00000     0.00000     0.00000     0.00000     0.00000     0.00000     0.00000     0.00000     0.00000     0.00000
     7.09581     0.00000     0.00000     0.00000     0.00000     0.00000     0.00000     0.00000     0.00000     0.00000     0.00000
     7.10881     0.00000     0.00000     0.00000     0.00000     0.00000     0.00000     0.00000     0.00000     0.00000     0.00000
     7.12081     0.00000     0.00000     0.00000     0.00000     0.00000     0.00000     0.00000     0.00000     0.00000     0.00000
     7.13381     0.00000     0.00000     0.00000     0.00000     0.00000     0.00000     0.00000     0.00000     0.00000     0.00000
     7.14581     0.00000     0.00000     0.00000     0.00000     0.00000     0.00000     0.00000     0.00000     0.00000     0.00000
     7.15881     0.00000     0.00000     0.00000     0.00000     0.00000     0.00000     0.00000     0.00000     0.00000     0.00000
     7.17081     0.00000     0.00000     0.00000     0.00000     0.00000     0.00000     0.00000     0.00000     0.00000     0.00000
     7.18381     0.00000     0.00000     0.00000     0.00000     0.00000     0.00000     0.00000     0.00000     0.00000     0.00000
     7.19581     0.00000     0.00000     0.00000     0.00000     0.00000     0.00000     0.00000     0.00000     0.00000     0.00000
     7.20881     0.00000     0.00000     0.00000     0.00000     0.00000     0.00000     0.00000     0.00000     0.00000     0.00000
     7.22081     0.00000     0.00000     0.00000     0.00000     0.00000     0.00000     0.00000     0.00000     0.00000     0.00000
     7.23381     0.00000     0.00000     0.00000     0.00000     0.00000     0.00000     0.00000     0.00000     0.00000     0.00000
     7.24581     0.00000     0.00000     0.00000     0.00000     0.00000     0.00000     0.00000     0.00000     0.00000     0.00000
     7.25881     0.00000     0.00000     0.00000     0.00000     0.00000     0.00000     0.00000     0.00000     0.00000     0.00000
     7.27081     0.00000     0.00000     0.00000     0.00000     0.00000     0.00000     0.00000     0.00000     0.00000     0.00000
     7.28381     0.00000     0.00000     0.00000     0.00000     0.00000     0.00000     0.00000     0.00000     0.00000     0.00000
     7.29581     0.00000     0.00000     0.00000     0.00000     0.00000     0.00000     0.00000     0.00000     0.00000     0.00000
     7.30881     0.00000     0.00000     0.00000     0.00000     0.00000     0.00000     0.00000     0.00000     0.00000     0.00000
     7.32081     0.00000     0.00000     0.00000     0.00000     0.00000     0.00000     0.00000     0.00000     0.00000     0.00000
     7.33381     0.00000     0.00000     0.00000     0.00000     0.00000     0.00000     0.00000     0.00000     0.00000     0.00000
     7.34581     0.00000     0.00000     0.00000     0.00000     0.00000     0.00000     0.00000     0.00000     0.00000     0.00000
     7.35881     0.00000     0.00000     0.00000     0.00000     0.00000     0.00000     0.00000     0.00000     0.00000     0.00000
     7.37081     0.00000     0.00000     0.00000     0.00000     0.00000     0.00000     0.00000     0.00000     0.00000     0.00000
     7.38381     0.00000     0.00000     0.00000     0.00000     0.00000     0.00000     0.00000     0.00000     0.00000     0.00000
     7.39581     0.00000     0.00000     0.00000     0.00000     0.00000     0.00000     0.00000     0.00000     0.00000     0.00000
     7.40881     0.00000     0.00000     0.00000     0.00000     0.00000     0.00000     0.00000     0.00000     0.00000     0.00000
     7.42081     0.00000     0.00000     0.00000     0.00000     0.00000     0.00000     0.00000     0.00000     0.00000     0.00000
     7.43381     0.00000     0.00000     0.00000     0.00000     0.00000     0.00000     0.00000     0.00000     0.00000     0.00000
     7.44581     0.00000     0.00000     0.00000     0.00000     0.00000     0.00000     0.00000     0.00000     0.00000     0.00000
     7.45881     0.00000     0.00000     0.00000     0.00000     0.00000     0.00000     0.00000     0.00000     0.00000     0.00000
     7.47081     0.00000     0.00000     0.00000     0.00000     0.00000     0.00000     0.00000     0.00000     0.00000     0.00000
     7.48381     0.00000     0.00000     0.00000     0.00000     0.00000     0.00000     0.00000     0.00000     0.00000     0.00000
     7.49581     0.00000     0.00000     0.00000     0.00000     0.00000     0.00000     0.00000     0.00000     0.00000     0.00000
     7.50881     0.00000     0.00000     0.00000     0.00000     0.00000     0.00000     0.00000     0.00000     0.00000     0.00000
     7.52081     0.00000     0.00000     0.00000     0.00000     0.00000     0.00000     0.00000     0.00000     0.00000     0.00000
     7.53381     0.00000     0.00000     0.00000     0.00000     0.00000     0.00000     0.00000     0.00000     0.00000     0.00000
     7.54681     0.00000     0.00000     0.00000     0.00000     0.00000     0.00000     0.00000     0.00000     0.00000     0.00000
     7.55881     0.00000     0.00000     0.00000     0.00000     0.00000     0.00000     0.00000     0.00000     0.00000     0.00000
     7.57181     0.00000     0.00000     0.00000     0.00000     0.00000     0.00000     0.00000     0.00000     0.00000     0.00000
     7.58381     0.00000     0.00000     0.00000     0.00000     0.00000     0.00000     0.00000     0.00000     0.00000     0.00000
     7.59681     0.00000     0.00000     0.00000     0.00000     0.00000     0.00000     0.00000     0.00000     0.00000     0.00000
     7.60881     0.00000     0.00000     0.00000     0.00000     0.00000     0.00000     0.00000     0.00000     0.00000     0.00000
     7.62181     0.00000     0.00000     0.00000     0.00000     0.00000     0.00000     0.00000     0.00000     0.00000     0.00000
     7.63381     0.00000     0.00000     0.00000     0.00000     0.00000     0.00000     0.00000     0.00000     0.00000     0.00000
     7.64681     0.00000     0.00000     0.00000     0.00000     0.00000     0.00000     0.00000     0.00000     0.00000     0.00000
     7.65881     0.00000     0.00000     0.00000     0.00000     0.00000     0.00000     0.00000     0.00000     0.00000     0.00000
     7.67181     0.00000     0.00000     0.00000     0.00000     0.00000     0.00000     0.00000     0.00000     0.00000     0.00000
     7.68381     0.00000     0.00000     0.00000     0.00000     0.00000     0.00000     0.00000     0.00000     0.00000     0.00000
     7.69681     0.00000     0.00000     0.00000     0.00000     0.00000     0.00000     0.00000     0.00000     0.00000     0.00000
     7.70881     0.00000     0.00000     0.00000     0.00000     0.00000     0.00000     0.00000     0.00000     0.00000     0.00000
     7.72181     0.00000     0.00000     0.00000     0.00000     0.00000     0.00000     0.00000     0.00000     0.00000     0.00000
     7.73381     0.00000     0.00000     0.00000     0.00000     0.00000     0.00000     0.00000     0.00000     0.00000     0.00000
     7.74681     0.00000     0.00000     0.00000     0.00000     0.00000     0.00000     0.00000     0.00000     0.00000     0.00000
     7.75881     0.00000     0.00000     0.00000     0.00000     0.00000     0.00000     0.00000     0.00000     0.00000     0.00000
     7.77181     0.00000     0.00000     0.00000     0.00000     0.00000     0.00000     0.00000     0.00000     0.00000     0.00000
     7.78381     0.00000     0.00000     0.00000     0.00000     0.00000     0.00000     0.00000     0.00000     0.00000     0.00000
     7.79681     0.00000     0.00000     0.00000     0.00000     0.00000     0.00000     0.00000     0.00000     0.00000     0.00000
     7.80881     0.00000     0.00000     0.00000     0.00000     0.00000     0.00000     0.00000     0.00000     0.00000     0.00000
     7.82181     0.00000     0.00000     0.00000     0.00000     0.00000     0.00000     0.00000     0.00000     0.00000     0.00000
     7.83381     0.00000     0.00000     0.00000     0.00000     0.00000     0.00000     0.00000     0.00000     0.00000     0.00000
     7.84681     0.00000     0.00000     0.00000     0.00000     0.00000     0.00000     0.00000     0.00000     0.00000     0.00000
     7.85881     0.00000     0.00000     0.00000     0.00000     0.00000     0.00000     0.00000     0.00000     0.00000     0.00000
     7.87181     0.00000     0.00000     0.00000     0.00000     0.00000     0.00000     0.00000     0.00000     0.00000     0.00000
     7.88381     0.00000     0.00000     0.00000     0.00000     0.00000     0.00000     0.00000     0.00000     0.00000     0.00000
     7.89681     0.00000     0.00000     0.00000     0.00000     0.00000     0.00000     0.00000     0.00000     0.00000     0.00000
     7.90881     0.00000     0.00000     0.00000     0.00000     0.00000     0.00000     0.00000     0.00000     0.00000     0.00000
     7.92181     0.00000     0.00000     0.00000     0.00000     0.00000     0.00000     0.00000     0.00000     0.00000     0.00000
     7.93381     0.00000     0.00000     0.00000     0.00000     0.00000     0.00000     0.00000     0.00000     0.00000     0.00000
     7.94681     0.00000     0.00000     0.00000     0.00000     0.00000     0.00000     0.00000     0.00000     0.00000     0.00000
     7.95881     0.00000     0.00000     0.00000     0.00000     0.00000     0.00000     0.00000     0.00000     0.00000     0.00000
     7.97181     0.00000     0.00000     0.00000     0.00000     0.00000     0.00000     0.00000     0.00000     0.00000     0.00000
     7.98381     0.00000     0.00000     0.00000     0.00000     0.00000     0.00000     0.00000     0.00000     0.00000     0.00000
     7.99681     0.00000     0.00000     0.00000     0.00000     0.00000     0.00000     0.00000     0.00000     0.00000     0.00000
     8.00881     0.00000     0.00000     0.00000     0.00000     0.00000     0.00000     0.00000     0.00000     0.00000     0.00000
     8.02181     0.00000     0.00000     0.00000     0.00000     0.00000     0.00000     0.00000     0.00000     0.00000     0.00000
     8.03381     0.00000     0.00000     0.00000     0.00000     0.00000     0.00000     0.00000     0.00000     0.00000     0.00000
     8.04681     0.00000     0.00000     0.00000     0.00000     0.00000     0.00000     0.00000     0.00000     0.00000     0.00000
     8.05881     0.00000     0.00000     0.00000     0.00000     0.00000     0.00000     0.00000     0.00000     0.00000     0.00000
     8.07181     0.00000     0.00000     0.00000     0.00000     0.00000     0.00000     0.00000     0.00000     0.00000     0.00000
     8.08381     0.00000     0.00000     0.00000     0.00000     0.00000     0.00000     0.00000     0.00000     0.00000     0.00000
     8.09681     0.00000     0.00000     0.00000     0.00000     0.00000     0.00000     0.00000     0.00000     0.00000     0.00000
     8.10881     0.00000     0.00000     0.00000     0.00000     0.00000     0.00000     0.00000     0.00000     0.00000     0.00000
     8.12181     0.00000     0.00000     0.00000     0.00000     0.00000     0.00000     0.00000     0.00000     0.00000     0.00000
     8.13381     0.00000     0.00000     0.00000     0.00000     0.00000     0.00000     0.00000     0.00000     0.00000     0.00000
     8.14681     0.00000     0.00000     0.00000     0.00000     0.00000     0.00000     0.00000     0.00000     0.00000     0.00000
     8.15881     0.00000     0.00000     0.00000     0.00000     0.00000     0.00000     0.00000     0.00000     0.00000     0.00000
     8.17181     0.00000     0.00000     0.00000     0.00000     0.00000     0.00000     0.00000     0.00000     0.00000     0.00000
     8.18381     0.00000     0.00000     0.00000     0.00000     0.00000     0.00000     0.00000     0.00000     0.00000     0.00000
     8.19681     0.00000     0.00000     0.00000     0.00000     0.00000     0.00000     0.00000     0.00000     0.00000     0.00000
     8.20881     0.00000     0.00000     0.00000     0.00000     0.00000     0.00000     0.00000     0.00000     0.00000     0.00000
     8.22181     0.00000     0.00000     0.00000     0.00000     0.00000     0.00000     0.00000     0.00000     0.00000     0.00000
     8.23381     0.00000     0.00000     0.00000     0.00000     0.00000     0.00000     0.00000     0.00000     0.00000     0.00000
     8.24681     0.00000     0.00000     0.00000     0.00000     0.00000     0.00000     0.00000     0.00000     0.00000     0.00000
     8.25881     0.00000     0.00000     0.00000     0.00000     0.00000     0.00000     0.00000     0.00000     0.00000     0.00000
     8.27181     0.00000     0.00000     0.00000     0.00000     0.00000     0.00000     0.00000     0.00000     0.00000     0.00000
     8.28381     0.00000     0.00000     0.00000     0.00000     0.00000     0.00000     0.00000     0.00000     0.00000     0.00000
     8.29681     0.00000     0.00000     0.00000     0.00000     0.00000     0.00000     0.00000     0.00000     0.00000     0.00000
     8.30881     0.00000     0.00000     0.00000     0.00000     0.00000     0.00000     0.00000     0.00000     0.00000     0.00000
     8.32181     0.00000     0.00000     0.00000     0.00000     0.00000     0.00000     0.00000     0.00000     0.00000     0.00000
     8.33381     0.00000     0.00000     0.00000     0.00000     0.00000     0.00000     0.00000     0.00000     0.00000     0.00000
     8.34681     0.00000     0.00000     0.00000     0.00000     0.00000     0.00000     0.00000     0.00000     0.00000     0.00000
     8.35881     0.00000     0.00000     0.00000     0.00000     0.00000     0.00000     0.00000     0.00000     0.00000     0.00000
     8.37181     0.00000     0.00000     0.00000     0.00000     0.00000     0.00000     0.00000     0.00000     0.00000     0.00000
     8.38381     0.00000     0.00000     0.00000     0.00000     0.00000     0.00000     0.00000     0.00000     0.00000     0.00000
     8.39681     0.00000     0.00000     0.00000     0.00000     0.00000     0.00000     0.00000     0.00000     0.00000     0.00000
     8.40881     0.00000     0.00000     0.00000     0.00000     0.00000     0.00000     0.00000     0.00000     0.00000     0.00000
     8.42181     0.00000     0.00000     0.00000     0.00000     0.00000     0.00000     0.00000     0.00000     0.00000     0.00000
     8.43381     0.00000     0.00000     0.00000     0.00000     0.00000     0.00000     0.00000     0.00000     0.00000     0.00000
     8.44681     0.00000     0.00000     0.00000     0.00000     0.00000     0.00000     0.00000     0.00000     0.00000     0.00000
     8.45881     0.00000     0.00000     0.00000     0.00000     0.00000     0.00000     0.00000     0.00000     0.00000     0.00000
     8.47181     0.00000     0.00000     0.00000     0.00000     0.00000     0.00000     0.00000     0.00000     0.00000     0.00000
     8.48381     0.00000     0.00000     0.00000     0.00000     0.00000     0.00000     0.00000     0.00000     0.00000     0.00000
     8.49681     0.00000     0.00000     0.00000     0.00000     0.00000     0.00000     0.00000     0.00000     0.00000     0.00000
     8.50881     0.00000     0.00000     0.00000     0.00000     0.00000     0.00000     0.00000     0.00000     0.00000     0.00000
     8.52181     0.00000     0.00000     0.00000     0.00000     0.00000     0.00000     0.00000     0.00000     0.00000     0.00000
     8.53381     0.00000     0.00000     0.00000     0.00000     0.00000     0.00000     0.00000     0.00000     0.00000     0.00000
     8.54681     0.00000     0.00000     0.00000     0.00000     0.00000     0.00000     0.00000     0.00000     0.00000     0.00000
     8.55981     0.00000     0.00000     0.00000     0.00000     0.00000     0.00000     0.00000     0.00000     0.00000     0.00000
     8.57181     0.00000     0.00000     0.00000     0.00000     0.00000     0.00000     0.00000     0.00000     0.00000     0.00000
     8.58481     0.00000     0.00000     0.00000     0.00000     0.00000     0.00000     0.00000     0.00000     0.00000     0.00000
     8.59681     0.00000     0.00000     0.00000     0.00000     0.00000     0.00000     0.00000     0.00000     0.00000     0.00000
     8.60981     0.00000     0.00000     0.00000     0.00000     0.00000     0.00000     0.00000     0.00000     0.00000     0.00000
     8.62181     0.00000     0.00000     0.00000     0.00000     0.00000     0.00000     0.00000     0.00000     0.00000     0.00000
     8.63481     0.00000     0.00000     0.00000     0.00000     0.00000     0.00000     0.00000     0.00000     0.00000     0.00000
     8.64681     0.00000     0.00000     0.00000     0.00000     0.00000     0.00000     0.00000     0.00000     0.00000     0.00000
     8.65981     0.00000     0.00000     0.00000     0.00000     0.00000     0.00000     0.00000     0.00000     0.00000     0.00000
     8.67181     0.00000     0.00000     0.00000     0.00000     0.00000     0.00000     0.00000     0.00000     0.00000     0.00000
     8.68481     0.00000     0.00000     0.00000     0.00000     0.00000     0.00000     0.00000     0.00000     0.00000     0.00000
     8.69681     0.00000     0.00000     0.00000     0.00000     0.00000     0.00000     0.00000     0.00000     0.00000     0.00000
     8.70981     0.00000     0.00000     0.00000     0.00000     0.00000     0.00000     0.00000     0.00000     0.00000     0.00000
     8.72181     0.00000     0.00000     0.00000     0.00000     0.00000     0.00000     0.00000     0.00000     0.00000     0.00000
     8.73481     0.00000     0.00000     0.00000     0.00000     0.00000     0.00000     0.00000     0.00000     0.00000     0.00000
     8.74681     0.00000     0.00000     0.00000     0.00000     0.00000     0.00000     0.00000     0.00000     0.00000     0.00000
     8.75981     0.00000     0.00000     0.00000     0.00000     0.00000     0.00000     0.00000     0.00000     0.00000     0.00000
     8.77181     0.00000     0.00000     0.00000     0.00000     0.00000     0.00000     0.00000     0.00000     0.00000     0.00000
     8.78481     0.00000     0.00000     0.00000     0.00000     0.00000     0.00000     0.00000     0.00000     0.00000     0.00000
     8.79681     0.00000     0.00000     0.00000     0.00000     0.00000     0.00000     0.00000     0.00000     0.00000     0.00000
     8.80981     0.00000     0.00000     0.00000     0.00000     0.00000     0.00000     0.00000     0.00000     0.00000     0.00000
     8.82181     0.00000     0.00000     0.00000     0.00000     0.00000     0.00000     0.00000     0.00000     0.00000     0.00000
     8.83481     0.00000     0.00000     0.00000     0.00000     0.00000     0.00000     0.00000     0.00000     0.00000     0.00000
     8.84681     0.00000     0.00000     0.00000     0.00000     0.00000     0.00000     0.00000     0.00000     0.00000     0.00000
     8.85981     0.00000     0.00000     0.00000     0.00000     0.00000     0.00000     0.00000     0.00000     0.00000     0.00000
     8.87181     0.00000     0.00000     0.00000     0.00000     0.00000     0.00000     0.00000     0.00000     0.00000     0.00000
     8.88481     0.00000     0.00000     0.00000     0.00000     0.00000     0.00000     0.00000     0.00000     0.00000     0.00000
     8.89681     0.00000     0.00000     0.00000     0.00000     0.00000     0.00000     0.00000     0.00000     0.00000     0.00000
     8.90981     0.00000     0.00000     0.00000     0.00000     0.00000     0.00000     0.00000     0.00000     0.00000     0.00000
     8.92181     0.00000     0.00000     0.00000     0.00000     0.00000     0.00000     0.00000     0.00000     0.00000     0.00000
     8.93481     0.00000     0.00000     0.00000     0.00000     0.00000     0.00000     0.00000     0.00000     0.00000     0.00000
     8.94681     0.00000     0.00000     0.00000     0.00000     0.00000     0.00000     0.00000     0.00000     0.00000     0.00000
     8.95981     0.00000     0.00000     0.00000     0.00000     0.00000     0.00000     0.00000     0.00000     0.00000     0.00000
     8.97181     0.00000     0.00000     0.00000     0.00000     0.00000     0.00000     0.00000     0.00000     0.00000     0.00000
     8.98481     0.00000     0.00000     0.00000     0.00000     0.00000     0.00000     0.00000     0.00000     0.00000     0.00000
     8.99681     0.00000     0.00000     0.00000     0.00000     0.00000     0.00000     0.00000     0.00000     0.00000     0.00000
     9.00981     0.00000     0.00000     0.00000     0.00000     0.00000     0.00000     0.00000     0.00000     0.00000     0.00000
     9.02181     0.00000     0.00000     0.00000     0.00000     0.00000     0.00000     0.00000     0.00000     0.00000     0.00000
     9.03481     0.00000     0.00000     0.00000     0.00000     0.00000     0.00000     0.00000     0.00000     0.00000     0.00000
     9.04681     0.00000     0.00000     0.00000     0.00000     0.00000     0.00000     0.00000     0.00000     0.00000     0.00000
     9.05981     0.00000     0.00000     0.00000     0.00000     0.00000     0.00000     0.00000     0.00000     0.00000     0.00000
     9.07181     0.00000     0.00000     0.00000     0.00000     0.00000     0.00000     0.00000     0.00000     0.00000     0.00000
     9.08481     0.00000     0.00000     0.00000     0.00000     0.00000     0.00000     0.00000     0.00000     0.00000     0.00000
     9.09681     0.00000     0.00000     0.00000     0.00000     0.00000     0.00000     0.00000     0.00000     0.00000     0.00000
     9.10981     0.00000     0.00000     0.00000     0.00000     0.00000     0.00000     0.00000     0.00000     0.00000     0.00000
     9.12181     0.00000     0.00000     0.00000     0.00000     0.00000     0.00000     0.00000     0.00000     0.00000     0.00000
     9.13481     0.00000     0.00000     0.00000     0.00000     0.00000     0.00000     0.00000     0.00000     0.00000     0.00000
     9.14681     0.00000     0.00000     0.00000     0.00000     0.00000     0.00000     0.00000     0.00000     0.00000     0.00000
     9.15981     0.00000     0.00000     0.00000     0.00000     0.00000     0.00000     0.00000     0.00000     0.00000     0.00000
     9.17181     0.00000     0.00000     0.00000     0.00000     0.00000     0.00000     0.00000     0.00000     0.00000     0.00000
     9.18481     0.00000     0.00000     0.00000     0.00000     0.00000     0.00000     0.00000     0.00000     0.00000     0.00000
     9.19681     0.00000     0.00000     0.00000     0.00000     0.00000     0.00000     0.00000     0.00000     0.00000     0.00000
     9.20981     0.00000     0.00000     0.00000     0.00000     0.00000     0.00000     0.00000     0.00000     0.00000     0.00000
     9.22181     0.00000     0.00000     0.00000     0.00000     0.00000     0.00000     0.00000     0.00000     0.00000     0.00000
     9.23481     0.00000     0.00000     0.00000     0.00000     0.00000     0.00000     0.00000     0.00000     0.00000     0.00000
     9.24681     0.00000     0.00000     0.00000     0.00000     0.00000     0.00000     0.00000     0.00000     0.00000     0.00000
     9.25981     0.00000     0.00000     0.00000     0.00000     0.00000     0.00000     0.00000     0.00000     0.00000     0.00000
     9.27181     0.00000     0.00000     0.00000     0.00000     0.00000     0.00000     0.00000     0.00000     0.00000     0.00000
     9.28481     0.00000     0.00000     0.00000     0.00000     0.00000     0.00000     0.00000     0.00000     0.00000     0.00000
     9.29681     0.00000     0.00000     0.00000     0.00000     0.00000     0.00000     0.00000     0.00000     0.00000     0.00000
     9.30981     0.00000     0.00000     0.00000     0.00000     0.00000     0.00000     0.00000     0.00000     0.00000     0.00000
     9.32181     0.00000     0.00000     0.00000     0.00000     0.00000     0.00000     0.00000     0.00000     0.00000     0.00000
     9.33481     0.00000     0.00000     0.00000     0.00000     0.00000     0.00000     0.00000     0.00000     0.00000     0.00000
     9.34681     0.00000     0.00000     0.00000     0.00000     0.00000     0.00000     0.00000     0.00000     0.00000     0.00000
     9.35981     0.00000     0.00000     0.00000     0.00000     0.00000     0.00000     0.00000     0.00000     0.00000     0.00000
     9.37181     0.00000     0.00000     0.00000     0.00000     0.00000     0.00000     0.00000     0.00000     0.00000     0.00000
     9.38481     0.00000     0.00000     0.00000     0.00000     0.00000     0.00000     0.00000     0.00000     0.00000     0.00000
     9.39681     0.00000     0.00000     0.00000     0.00000     0.00000     0.00000     0.00000     0.00000     0.00000     0.00000
     9.40981     0.00000     0.00000     0.00000     0.00000     0.00000     0.00000     0.00000     0.00000     0.00000     0.00000
     9.42181     0.00000     0.00000     0.00000     0.00000     0.00000     0.00000     0.00000     0.00000     0.00000     0.00000
     9.43481     0.00000     0.00000     0.00000     0.00000     0.00000     0.00000     0.00000     0.00000     0.00000     0.00000
     9.44681     0.00000     0.00000     0.00000     0.00000     0.00000     0.00000     0.00000     0.00000     0.00000     0.00000
     9.45981     0.00000     0.00000     0.00000     0.00000     0.00000     0.00000     0.00000     0.00000     0.00000     0.00000
     9.47181     0.00000     0.00000     0.00000     0.00000     0.00000     0.00000     0.00000     0.00000     0.00000     0.00000
     9.48481     0.00000     0.00000     0.00000     0.00000     0.00000     0.00000     0.00000     0.00000     0.00000     0.00000
     9.49681     0.00000     0.00000     0.00000     0.00000     0.00000     0.00000     0.00000     0.00000     0.00000     0.00000
     9.50981     0.00000     0.00000     0.00000     0.00000     0.00000     0.00000     0.00000     0.00000     0.00000     0.00000
     9.52181     0.00000     0.00000     0.00000     0.00000     0.00000     0.00000     0.00000     0.00000     0.00000     0.00000
     9.53481     0.00000     0.00000     0.00000     0.00000     0.00000     0.00000     0.00000     0.00000     0.00000     0.00000
     9.54781     0.00000     0.00000     0.00000     0.00000     0.00000     0.00000     0.00000     0.00000     0.00000     0.00000
     9.55981     0.00000     0.00000     0.00000     0.00000     0.00000     0.00000     0.00000     0.00000     0.00000     0.00000
     9.57281     0.00000     0.00000     0.00000     0.00000     0.00000     0.00000     0.00000     0.00000     0.00000     0.00000
     9.58481     0.00000     0.00000     0.00000     0.00000     0.00000     0.00000     0.00000     0.00000     0.00000     0.00000
     9.59781     0.00000     0.00000     0.00000     0.00000     0.00000     0.00000     0.00000     0.00000     0.00000     0.00000
     9.60981     0.00000     0.00000     0.00000     0.00000     0.00000     0.00000     0.00000     0.00000     0.00000     0.00000
     9.62281     0.00000     0.00000     0.00000     0.00000     0.00000     0.00000     0.00000     0.00000     0.00000     0.00000
     9.63481     0.00000     0.00000     0.00000     0.00000     0.00000     0.00000     0.00000     0.00000     0.00000     0.00000
     9.64781     0.00000     0.00000     0.00000     0.00000     0.00000     0.00000     0.00000     0.00000     0.00000     0.00000
     9.65981     0.00000     0.00000     0.00000     0.00000     0.00000     0.00000     0.00000     0.00000     0.00000     0.00000
     9.67281     0.00000     0.00000     0.00000     0.00000     0.00000     0.00000     0.00000     0.00000     0.00000     0.00000
     9.68481     0.00000     0.00000     0.00000     0.00000     0.00000     0.00000     0.00000     0.00000     0.00000     0.00000
     9.69781     0.00000     0.00000     0.00000     0.00000     0.00000     0.00000     0.00000     0.00000     0.00000     0.00000
     9.70981     0.00000     0.00000     0.00000     0.00000     0.00000     0.00000     0.00000     0.00000     0.00000     0.00000
     9.72281     0.00000     0.00000     0.00000     0.00000     0.00000     0.00000     0.00000     0.00000     0.00000     0.00000
     9.73481     0.00000     0.00000     0.00000     0.00000     0.00000     0.00000     0.00000     0.00000     0.00000     0.00000
     9.74781     0.00000     0.00000     0.00000     0.00000     0.00000     0.00000     0.00000     0.00000     0.00000     0.00000
     9.75981     0.00000     0.00000     0.00000     0.00000     0.00000     0.00000     0.00000     0.00000     0.00000     0.00000
     9.77281     0.00000     0.00000     0.00000     0.00000     0.00000     0.00000     0.00000     0.00000     0.00000     0.00000
     9.78481     0.00000     0.00000     0.00000     0.00000     0.00000     0.00000     0.00000     0.00000     0.00000     0.00000
     9.79781     0.00000     0.00000     0.00000     0.00000     0.00000     0.00000     0.00000     0.00000     0.00000     0.00000
     9.80981     0.00000     0.00000     0.00000     0.00000     0.00000     0.00000     0.00000     0.00000     0.00000     0.00000
     9.82281     0.00000     0.00000     0.00000     0.00000     0.00000     0.00000     0.00000     0.00000     0.00000     0.00000
     9.83481     0.00000     0.00000     0.00000     0.00000     0.00000     0.00000     0.00000     0.00000     0.00000     0.00000
     9.84781     0.00000     0.00000     0.00000     0.00000     0.00000     0.00000     0.00000     0.00000     0.00000     0.00000
     9.85981     0.00000     0.00000     0.00000     0.00000     0.00000     0.00000     0.00000     0.00000     0.00000     0.00000
     9.87281     0.00000     0.00000     0.00000     0.00000     0.00000     0.00000     0.00000     0.00000     0.00000     0.00000
     9.88481     0.00000     0.00000     0.00000     0.00000     0.00000     0.00000     0.00000     0.00000     0.00000     0.00000
     9.89781     0.00000     0.00000     0.00000     0.00000     0.00000     0.00000     0.00000     0.00000     0.00000     0.00000
     9.90981     0.00000     0.00000     0.00000     0.00000     0.00000     0.00000     0.00000     0.00000     0.00000     0.00000
     9.92281     0.00000     0.00000     0.00000     0.00000     0.00000     0.00000     0.00000     0.00000     0.00000     0.00000
     9.93481     0.00000     0.00000     0.00000     0.00000     0.00000     0.00000     0.00000     0.00000     0.00000     0.00000
     9.94781     0.00000     0.00000     0.00000     0.00000     0.00000     0.00000     0.00000     0.00000     0.00000     0.00000
     9.95981     0.00000     0.00000     0.00000     0.00000     0.00000     0.00000     0.00000     0.00000     0.00000     0.00000
     9.97281     0.00000     0.00000     0.00000     0.00000     0.00000     0.00000     0.00000     0.00000     0.00000     0.00000
     9.98481     0.00000     0.00000     0.00000     0.00000     0.00000     0.00000     0.00000     0.00000     0.00000     0.00000
     9.99781     0.00000     0.00000     0.00000     0.00000     0.00000     0.00000     0.00000     0.00000     0.00000     0.00000
    10.00981     0.00000     0.00000     0.00000     0.00000     0.00000     0.00000     0.00000     0.00000     0.00000     0.00000
    10.02281     0.00000     0.00000     0.00000     0.00000     0.00000     0.00000     0.00000     0.00000     0.00000     0.00000
    10.03481     0.00000     0.00000     0.00000     0.00000     0.00000     0.00000     0.00000     0.00000     0.00000     0.00000
    10.04781     0.00000     0.00000     0.00000     0.00000     0.00000     0.00000     0.00000     0.00000     0.00000     0.00000
    10.05981     0.00000     0.00000     0.00000     0.00000     0.00000     0.00000     0.00000     0.00000     0.00000     0.00000
    10.07281     0.00000     0.00000     0.00000     0.00000     0.00000     0.00000     0.00000     0.00000     0.00000     0.00000
    10.08481     0.00000     0.00000     0.00000     0.00000     0.00000     0.00000     0.00000     0.00000     0.00000     0.00000
    10.09781     0.00000     0.00000     0.00000     0.00000     0.00000     0.00000     0.00000     0.00000     0.00000     0.00000
    10.10981     0.00000     0.00000     0.00000     0.00000     0.00000     0.00000     0.00000     0.00000     0.00000     0.00000
    10.12281     0.00000     0.00000     0.00000     0.00000     0.00000     0.00000     0.00000     0.00000     0.00000     0.00000
    10.13481     0.00000     0.00000     0.00000     0.00000     0.00000     0.00000     0.00000     0.00000     0.00000     0.00000
    10.14781     0.00000     0.00000     0.00000     0.00000     0.00000     0.00000     0.00000     0.00000     0.00000     0.00000
    10.15981     0.00000     0.00000     0.00000     0.00000     0.00000     0.00000     0.00000     0.00000     0.00000     0.00000
    10.17281     0.00000     0.00000     0.00000     0.00000     0.00000     0.00000     0.00000     0.00000     0.00000     0.00000
    10.18481     0.00000     0.00000     0.00000     0.00000     0.00000     0.00000     0.00000     0.00000     0.00000     0.00000
    10.19781     0.00000     0.00000     0.00000     0.00000     0.00000     0.00000     0.00000     0.00000     0.00000     0.00000
    10.20981     0.00000     0.00000     0.00000     0.00000     0.00000     0.00000     0.00000     0.00000     0.00000     0.00000
    10.22281     0.00000     0.00000     0.00000     0.00000     0.00000     0.00000     0.00000     0.00000     0.00000     0.00000
    10.23481     0.00000     0.00000     0.00000     0.00000     0.00000     0.00000     0.00000     0.00000     0.00000     0.00000
    10.24781     0.00000     0.00000     0.00000     0.00000     0.00000     0.00000     0.00000     0.00000     0.00000     0.00000
    10.25981     0.00000     0.00000     0.00000     0.00000     0.00000     0.00000     0.00000     0.00000     0.00000     0.00000
    10.27281     0.00000     0.00000     0.00000     0.00000     0.00000     0.00000     0.00000     0.00000     0.00000     0.00000
    10.28481     0.00000     0.00000     0.00000     0.00000     0.00000     0.00000     0.00000     0.00000     0.00000     0.00000
    10.29781     0.00000     0.00000     0.00000     0.00000     0.00000     0.00000     0.00000     0.00000     0.00000     0.00000
    10.30981     0.00000     0.00000     0.00000     0.00000     0.00000     0.00000     0.00000     0.00000     0.00000     0.00000
    10.32281     0.00000     0.00000     0.00000     0.00000     0.00000     0.00000     0.00000     0.00000     0.00000     0.00000
    10.33481     0.00000     0.00000     0.00000     0.00000     0.00000     0.00000     0.00000     0.00000     0.00000     0.00000
    10.34781     0.00000     0.00000     0.00000     0.00000     0.00000     0.00000     0.00000     0.00000     0.00000     0.00000
    10.35981     0.00000     0.00000     0.00000     0.00000     0.00000     0.00000     0.00000     0.00000     0.00000     0.00000
    10.37281     0.00000     0.00000     0.00000     0.00000     0.00000     0.00000     0.00000     0.00000     0.00000     0.00000
    10.38481     0.00000     0.00000     0.00000     0.00000     0.00000     0.00000     0.00000     0.00000     0.00000     0.00000
    10.39781     0.00000     0.00000     0.00000     0.00000     0.00000     0.00000     0.00000     0.00000     0.00000     0.00000
    10.40981     0.00000     0.00000     0.00000     0.00000     0.00000     0.00000     0.00000     0.00000     0.00000     0.00000
    10.42281     0.00000     0.00000     0.00000     0.00000     0.00000     0.00000     0.00000     0.00000     0.00000     0.00000
    10.43481     0.00000     0.00000     0.00000     0.00000     0.00000     0.00000     0.00000     0.00000     0.00000     0.00000
    10.44781     0.00000     0.00000     0.00000     0.00000     0.00000     0.00000     0.00000     0.00000     0.00000     0.00000
    10.45981     0.00000     0.00000     0.00000     0.00000     0.00000     0.00000     0.00000     0.00000     0.00000     0.00000
    10.47281     0.00000     0.00000     0.00000     0.00000     0.00000     0.00000     0.00000     0.00000     0.00000     0.00000
    10.48481     0.00000     0.00000     0.00000     0.00000     0.00000     0.00000     0.00000     0.00000     0.00000     0.00000
    10.49781     0.00000     0.00000     0.00000     0.00000     0.00000     0.00000     0.00000     0.00000     0.00000     0.00000
    10.50981     0.00000     0.00000     0.00000     0.00000     0.00000     0.00000     0.00000     0.00000     0.00000     0.00000
    10.52281     0.00000     0.00000     0.00000     0.00000     0.00000     0.00000     0.00000     0.00000     0.00000     0.00000
    10.53481     0.00000     0.00000     0.00000     0.00000     0.00000     0.00000     0.00000     0.00000     0.00000     0.00000
    10.54781     0.00000     0.00000     0.00000     0.00000     0.00000     0.00000     0.00000     0.00000     0.00000     0.00000
    10.56081     0.00000     0.00000     0.00000     0.00000     0.00000     0.00000     0.00000     0.00000     0.00000     0.00000
    10.57281     0.00000     0.00000     0.00000     0.00000     0.00000     0.00000     0.00000     0.00000     0.00000     0.00000
    10.58581     0.00000     0.00000     0.00000     0.00000     0.00000     0.00000     0.00000     0.00000     0.00000     0.00000
    10.59781     0.00000     0.00000     0.00000     0.00000     0.00000     0.00000     0.00000     0.00000     0.00000     0.00000
    10.61081     0.00000     0.00000     0.00000     0.00000     0.00000     0.00000     0.00000     0.00000     0.00000     0.00000
    10.62281     0.00000     0.00000     0.00000     0.00000     0.00000     0.00000     0.00000     0.00000     0.00000     0.00000
    10.63581     0.00000     0.00000     0.00000     0.00000     0.00000     0.00000     0.00000     0.00000     0.00000     0.00000
    10.64781     0.00000     0.00000     0.00000     0.00000     0.00000     0.00000     0.00000     0.00000     0.00000     0.00000
    10.66081     0.00000     0.00000     0.00000     0.00000     0.00000     0.00000     0.00000     0.00000     0.00000     0.00000
    10.67281     0.00000     0.00000     0.00000     0.00000     0.00000     0.00000     0.00000     0.00000     0.00000     0.00000
    10.68581     0.00000     0.00000     0.00000     0.00000     0.00000     0.00000     0.00000     0.00000     0.00000     0.00000
    10.69781     0.00000     0.00000     0.00000     0.00000     0.00000     0.00000     0.00000     0.00000     0.00000     0.00000
    10.71081     0.00000     0.00000     0.00000     0.00000     0.00000     0.00000     0.00000     0.00000     0.00000     0.00000
    10.72281     0.00000     0.00000     0.00000     0.00000     0.00000     0.00000     0.00000     0.00000     0.00000     0.00000
    10.73581     0.00000     0.00000     0.00000     0.00000     0.00000     0.00000     0.00000     0.00000     0.00000     0.00000
    10.74781     0.00000     0.00000     0.00000     0.00000     0.00000     0.00000     0.00000     0.00000     0.00000     0.00000
    10.76081     0.00000     0.00000     0.00000     0.00000     0.00000     0.00000     0.00000     0.00000     0.00000     0.00000
    10.77281     0.00000     0.00000     0.00000     0.00000     0.00000     0.00000     0.00000     0.00000     0.00000     0.00000
    10.78581     0.00000     0.00000     0.00000     0.00000     0.00000     0.00000     0.00000     0.00000     0.00000     0.00000
    10.79781     0.00000     0.00000     0.00000     0.00000     0.00000     0.00000     0.00000     0.00000     0.00000     0.00000
    10.81081     0.00000     0.00000     0.00000     0.00000     0.00000     0.00000     0.00000     0.00000     0.00000     0.00000
    10.82281     0.00000     0.00000     0.00000     0.00000     0.00000     0.00000     0.00000     0.00000     0.00000     0.00000
    10.83581     0.00000     0.00000     0.00000     0.00000     0.00000     0.00000     0.00000     0.00000     0.00000     0.00000
    10.84781     0.00000     0.00000     0.00000     0.00000     0.00000     0.00000     0.00000     0.00000     0.00000     0.00000
    10.86081     0.00000     0.00000     0.00000     0.00000     0.00000     0.00000     0.00000     0.00000     0.00000     0.00000
    10.87281     0.00000     0.00000     0.00000     0.00000     0.00000     0.00000     0.00000     0.00000     0.00000     0.00000
    10.88581     0.00000     0.00000     0.00000     0.00000     0.00000     0.00000     0.00000     0.00000     0.00000     0.00000
    10.89781     0.00000     0.00000     0.00000     0.00000     0.00000     0.00000     0.00000     0.00000     0.00000     0.00000
    10.91081     0.00000     0.00000     0.00000     0.00000     0.00000     0.00000     0.00000     0.00000     0.00000     0.00000
    10.92281     0.00000     0.00000     0.00000     0.00000     0.00000     0.00000     0.00000     0.00000     0.00000     0.00000
    10.93581     0.00000     0.00000     0.00000     0.00000     0.00000     0.00000     0.00000     0.00000     0.00000     0.00000
    10.94781     0.00000     0.00000     0.00000     0.00000     0.00000     0.00000     0.00000     0.00000     0.00000     0.00000
    10.96081     0.00000     0.00000     0.00000     0.00000     0.00000     0.00000     0.00000     0.00000     0.00000     0.00000
    10.97281     0.00000     0.00000     0.00000     0.00000     0.00000     0.00000     0.00000     0.00000     0.00000     0.00000
    10.98581     0.00000     0.00000     0.00000     0.00000     0.00000     0.00000     0.00000     0.00000     0.00000     0.00000
    10.99781     0.00000     0.00000     0.00000     0.00000     0.00000     0.00000     0.00000     0.00000     0.00000     0.00000
    11.01081     0.00000     0.00000     0.00000     0.00000     0.00000     0.00000     0.00000     0.00000     0.00000     0.00000
    11.02281     0.00000     0.00000     0.00000     0.00000     0.00000     0.00000     0.00000     0.00000     0.00000     0.00000
    11.03581     0.00000     0.00000     0.00000     0.00000     0.00000     0.00000     0.00000     0.00000     0.00000     0.00000
    11.04781     0.00000     0.00000     0.00000     0.00000     0.00000     0.00000     0.00000     0.00000     0.00000     0.00000
    11.06081     0.00000     0.00000     0.00000     0.00000     0.00000     0.00000     0.00000     0.00000     0.00000     0.00000
    11.07281     0.00000     0.00000     0.00000     0.00000     0.00000     0.00000     0.00000     0.00000     0.00000     0.00000
    11.08581     0.00000     0.00000     0.00000     0.00000     0.00000     0.00000     0.00000     0.00000     0.00000     0.00000
    11.09781     0.00000     0.00000     0.00000     0.00000     0.00000     0.00000     0.00000     0.00000     0.00000     0.00000
    11.11081     0.00000     0.00000     0.00000     0.00000     0.00000     0.00000     0.00000     0.00000     0.00000     0.00000
    11.12281     0.00000     0.00000     0.00000     0.00000     0.00000     0.00000     0.00000     0.00000     0.00000     0.00000
    11.13581     0.00000     0.00000     0.00000     0.00000     0.00000     0.00000     0.00000     0.00000     0.00000     0.00000
    11.14781     0.00000     0.00000     0.00000     0.00000     0.00000     0.00000     0.00000     0.00000     0.00000     0.00000
    11.16081     0.00000     0.00000     0.00000     0.00000     0.00000     0.00000     0.00000     0.00000     0.00000     0.00000
    11.17281     0.00000     0.00000     0.00000     0.00000     0.00000     0.00000     0.00000     0.00000     0.00000     0.00000
    11.18581     0.00000     0.00000     0.00000     0.00000     0.00000     0.00000     0.00000     0.00000     0.00000     0.00000
    11.19781     0.00000     0.00000     0.00000     0.00000     0.00000     0.00000     0.00000     0.00000     0.00000     0.00000
    11.21081     0.00000     0.00000     0.00000     0.00000     0.00000     0.00000     0.00000     0.00000     0.00000     0.00000
    11.22281     0.00000     0.00000     0.00000     0.00000     0.00000     0.00000     0.00000     0.00000     0.00000     0.00000
    11.23581     0.00000     0.00000     0.00000     0.00000     0.00000     0.00000     0.00000     0.00000     0.00000     0.00000
    11.24781     0.00000     0.00000     0.00000     0.00000     0.00000     0.00000     0.00000     0.00000     0.00000     0.00000
    11.26081     0.00000     0.00000     0.00000     0.00000     0.00000     0.00000     0.00000     0.00000     0.00000     0.00000
    11.27281     0.00000     0.00000     0.00000     0.00000     0.00000     0.00000     0.00000     0.00000     0.00000     0.00000
    11.28581     0.00000     0.00000     0.00000     0.00000     0.00000     0.00000     0.00000     0.00000     0.00000     0.00000
    11.29781     0.00000     0.00000     0.00000     0.00000     0.00000     0.00000     0.00000     0.00000     0.00000     0.00000
    11.31081     0.00000     0.00000     0.00000     0.00000     0.00000     0.00000     0.00000     0.00000     0.00000     0.00000
    11.32281     0.00000     0.00000     0.00000     0.00000     0.00000     0.00000     0.00000     0.00000     0.00000     0.00000
    11.33581     0.00000     0.00000     0.00000     0.00000     0.00000     0.00000     0.00000     0.00000     0.00000     0.00000
    11.34781     0.00000     0.00000     0.00000     0.00000     0.00000     0.00000     0.00000     0.00000     0.00000     0.00000
    11.36081     0.00000     0.00000     0.00000     0.00000     0.00000     0.00000     0.00000     0.00000     0.00000     0.00000
    11.37281     0.00000     0.00000     0.00000     0.00000     0.00000     0.00000     0.00000     0.00000     0.00000     0.00000
    11.38581     0.00000     0.00000     0.00000     0.00000     0.00000     0.00000     0.00000     0.00000     0.00000     0.00000
    11.39781     0.00000     0.00000     0.00000     0.00000     0.00000     0.00000     0.00000     0.00000     0.00000     0.00000
    11.41081     0.00000     0.00000     0.00000     0.00000     0.00000     0.00000     0.00000     0.00000     0.00000     0.00000
    11.42281     0.00000     0.00000     0.00000     0.00000     0.00000     0.00000     0.00000     0.00000     0.00000     0.00000
    11.43581     0.00000     0.00000     0.00000     0.00000     0.00000     0.00000     0.00000     0.00000     0.00000     0.00000
    11.44781     0.00000     0.00000     0.00000     0.00000     0.00000     0.00000     0.00000     0.00000     0.00000     0.00000
    11.46081     0.00000     0.00000     0.00000     0.00000     0.00000     0.00000     0.00000     0.00000     0.00000     0.00000
    11.47281     0.00000     0.00000     0.00000     0.00000     0.00000     0.00000     0.00000     0.00000     0.00000     0.00000
    11.48581     0.00000     0.00000     0.00000     0.00000     0.00000     0.00000     0.00000     0.00000     0.00000     0.00000
    11.49781     0.00000     0.00000     0.00000     0.00000     0.00000     0.00000     0.00000     0.00000     0.00000     0.00000
    11.51081     0.00000     0.00000     0.00000     0.00000     0.00000     0.00000     0.00000     0.00000     0.00000     0.00000
    11.52281     0.00000     0.00000     0.00000     0.00000     0.00000     0.00000     0.00000     0.00000     0.00000     0.00000
    11.53581     0.00000     0.00000     0.00000     0.00000     0.00000     0.00000     0.00000     0.00000     0.00000     0.00000
    11.54881     0.00000     0.00000     0.00000     0.00000     0.00000     0.00000     0.00000     0.00000     0.00000     0.00000
    11.56081     0.00000     0.00000     0.00000     0.00000     0.00000     0.00000     0.00000     0.00000     0.00000     0.00000
    11.57381     0.00000     0.00000     0.00000     0.00000     0.00000     0.00000     0.00000     0.00000     0.00000     0.00000
    11.58581     0.00000     0.00000     0.00000     0.00000     0.00000     0.00000     0.00000     0.00000     0.00000     0.00000
    11.59881     0.00000     0.00000     0.00000     0.00000     0.00000     0.00000     0.00000     0.00000     0.00000     0.00000
    11.61081     0.00000     0.00000     0.00000     0.00000     0.00000     0.00000     0.00000     0.00000     0.00000     0.00000
    11.62381     0.00000     0.00000     0.00000     0.00000     0.00000     0.00000     0.00000     0.00000     0.00000     0.00000
    11.63581     0.00000     0.00000     0.00000     0.00000     0.00000     0.00000     0.00000     0.00000     0.00000     0.00000
    11.64881     0.00000     0.00000     0.00000     0.00000     0.00000     0.00000     0.00000     0.00000     0.00000     0.00000
    11.66081     0.00000     0.00000     0.00000     0.00000     0.00000     0.00000     0.00000     0.00000     0.00000     0.00000
    11.67381     0.00000     0.00000     0.00000     0.00000     0.00000     0.00000     0.00000     0.00000     0.00000     0.00000
    11.68581     0.00000     0.00000     0.00000     0.00000     0.00000     0.00000     0.00000     0.00000     0.00000     0.00000
    11.69881     0.00000     0.00000     0.00000     0.00000     0.00000     0.00000     0.00000     0.00000     0.00000     0.00000
    11.71081     0.00000     0.00000     0.00000     0.00000     0.00000     0.00000     0.00000     0.00000     0.00000     0.00000
    11.72381     0.00000     0.00000     0.00000     0.00000     0.00000     0.00000     0.00000     0.00000     0.00000     0.00000
    11.73581     0.00000     0.00000     0.00000     0.00000     0.00000     0.00000     0.00000     0.00000     0.00000     0.00000
    11.74881     0.00000     0.00000     0.00000     0.00000     0.00000     0.00000     0.00000     0.00000     0.00000     0.00000
    11.76081     0.00000     0.00000     0.00000     0.00000     0.00000     0.00000     0.00000     0.00000     0.00000     0.00000
    11.77381     0.00000     0.00000     0.00000     0.00000     0.00000     0.00000     0.00000     0.00000     0.00000     0.00000
    11.78581     0.00000     0.00000     0.00000     0.00000     0.00000     0.00000     0.00000     0.00000     0.00000     0.00000
    11.79881     0.00000     0.00000     0.00000     0.00000     0.00000     0.00000     0.00000     0.00000     0.00000     0.00000
    11.81081     0.00000     0.00000     0.00000     0.00000     0.00000     0.00000     0.00000     0.00000     0.00000     0.00000
    11.82381     0.00000     0.00000     0.00000     0.00000     0.00000     0.00000     0.00000     0.00000     0.00000     0.00000
    11.83581     0.00000     0.00000     0.00000     0.00000     0.00000     0.00000     0.00000     0.00000     0.00000     0.00000
    11.84881     0.00000     0.00000     0.00000     0.00000     0.00000     0.00000     0.00000     0.00000     0.00000     0.00000
    11.86081     0.00000     0.00000     0.00000     0.00000     0.00000     0.00000     0.00000     0.00000     0.00000     0.00000
    11.87381     0.00000     0.00000     0.00000     0.00000     0.00000     0.00000     0.00000     0.00000     0.00000     0.00000
    11.88581     0.00000     0.00000     0.00000     0.00000     0.00000     0.00000     0.00000     0.00000     0.00000     0.00000
    11.89881     0.00000     0.00000     0.00000     0.00000     0.00000     0.00000     0.00000     0.00000     0.00000     0.00000
    11.91081     0.00000     0.00000     0.00000     0.00000     0.00000     0.00000     0.00000     0.00000     0.00000     0.00000
    11.92381     0.00000     0.00000     0.00000     0.00000     0.00000     0.00000     0.00000     0.00000     0.00000     0.00000
    11.93581     0.00000     0.00000     0.00000     0.00000     0.00000     0.00000     0.00000     0.00000     0.00000     0.00000
    11.94881     0.00000     0.00000     0.00000     0.00000     0.00000     0.00000     0.00000     0.00000     0.00000     0.00000
    11.96081     0.00000     0.00000     0.00000     0.00000     0.00000     0.00000     0.00000     0.00000     0.00000     0.00000
    11.97381     0.00000     0.00000     0.00000     0.00000     0.00000     0.00000     0.00000     0.00000     0.00000     0.00000
    11.98581     0.00000     0.00000     0.00000     0.00000     0.00000     0.00000     0.00000     0.00000     0.00000     0.00000
    11.99881     0.00000     0.00000     0.00000     0.00000     0.00000     0.00000     0.00000     0.00000     0.00000     0.00000
    12.01081     0.00000     0.00000     0.00000     0.00000     0.00000     0.00000     0.00000     0.00000     0.00000     0.00000
    12.02381     0.00000     0.00000     0.00000     0.00000     0.00000     0.00000     0.00000     0.00000     0.00000     0.00000
    12.03581     0.00000     0.00000     0.00000     0.00000     0.00000     0.00000     0.00000     0.00000     0.00000     0.00000
    12.04881     0.00000     0.00000     0.00000     0.00000     0.00000     0.00000     0.00000     0.00000     0.00000     0.00000
    12.06081     0.00000     0.00000     0.00000     0.00000     0.00000     0.00000     0.00000     0.00000     0.00000     0.00000
    12.07381     0.00000     0.00000     0.00000     0.00000     0.00000     0.00000     0.00000     0.00000     0.00000     0.00000
    12.08581     0.00000     0.00000     0.00000     0.00000     0.00000     0.00000     0.00000     0.00000     0.00000     0.00000
    12.09881     0.00000     0.00000     0.00000     0.00000     0.00000     0.00000     0.00000     0.00000     0.00000     0.00000
    12.11081     0.00000     0.00000     0.00000     0.00000     0.00000     0.00000     0.00000     0.00000     0.00000     0.00000
    12.12381     0.00000     0.00000     0.00000     0.00000     0.00000     0.00000     0.00000     0.00000     0.00000     0.00000
    12.13581     0.00000     0.00000     0.00000     0.00000     0.00000     0.00000     0.00000     0.00000     0.00000     0.00000
    12.14881     0.00000     0.00000     0.00000     0.00000     0.00000     0.00000     0.00000     0.00000     0.00000     0.00000
    12.16081     0.00000     0.00000     0.00000     0.00000     0.00000     0.00000     0.00000     0.00000     0.00000     0.00000
    12.17381     0.00000     0.00000     0.00000     0.00000     0.00000     0.00000     0.00000     0.00000     0.00000     0.00000
    12.18581     0.00000     0.00000     0.00000     0.00000     0.00000     0.00000     0.00000     0.00000     0.00000     0.00000
    12.19881     0.00000     0.00000     0.00000     0.00000     0.00000     0.00000     0.00000     0.00000     0.00000     0.00000
    12.21081     0.00000     0.00000     0.00000     0.00000     0.00000     0.00000     0.00000     0.00000     0.00000     0.00000
    12.22381     0.00000     0.00000     0.00000     0.00000     0.00000     0.00000     0.00000     0.00000     0.00000     0.00000
    12.23581     0.00000     0.00000     0.00000     0.00000     0.00000     0.00000     0.00000     0.00000     0.00000     0.00000
    12.24881     0.00000     0.00000     0.00000     0.00000     0.00000     0.00000     0.00000     0.00000     0.00000     0.00000
    12.26081     0.00000     0.00000     0.00000     0.00000     0.00000     0.00000     0.00000     0.00000     0.00000     0.00000
    12.27381     0.00000     0.00000     0.00000     0.00000     0.00000     0.00000     0.00000     0.00000     0.00000     0.00000
    12.28581     0.00000     0.00000     0.00000     0.00000     0.00000     0.00000     0.00000     0.00000     0.00000     0.00000
    12.29881     0.00000     0.00000     0.00000     0.00000     0.00000     0.00000     0.00000     0.00000     0.00000     0.00000
    12.31081     0.00000     0.00000     0.00000     0.00000     0.00000     0.00000     0.00000     0.00000     0.00000     0.00000
    12.32381     0.00000     0.00000     0.00000     0.00000     0.00000     0.00000     0.00000     0.00000     0.00000     0.00000
    12.33581     0.00000     0.00000     0.00000     0.00000     0.00000     0.00000     0.00000     0.00000     0.00000     0.00000
    12.34881     0.00000     0.00000     0.00000     0.00000     0.00000     0.00000     0.00000     0.00000     0.00000     0.00000
    12.36081     0.00000     0.00000     0.00000     0.00000     0.00000     0.00000     0.00000     0.00000     0.00000     0.00000
    12.37381     0.00000     0.00000     0.00000     0.00000     0.00000     0.00000     0.00000     0.00000     0.00000     0.00000
    12.38581     0.00000     0.00000     0.00000     0.00000     0.00000     0.00000     0.00000     0.00000     0.00000     0.00000
    12.39881     0.00000     0.00000     0.00000     0.00000     0.00000     0.00000     0.00000     0.00000     0.00000     0.00000
    12.41081     0.00000     0.00000     0.00000     0.00000     0.00000     0.00000     0.00000     0.00000     0.00000     0.00000
    12.42381     0.00000     0.00000     0.00000     0.00000     0.00000     0.00000     0.00000     0.00000     0.00000     0.00000
    12.43581     0.00000     0.00000     0.00000     0.00000     0.00000     0.00000     0.00000     0.00000     0.00000     0.00000
    12.44881     0.00000     0.00000     0.00000     0.00000     0.00000     0.00000     0.00000     0.00000     0.00000     0.00000
    12.46081     0.00000     0.00000     0.00000     0.00000     0.00000     0.00000     0.00000     0.00000     0.00000     0.00000
    12.47381     0.00000     0.00000     0.00000     0.00000     0.00000     0.00000     0.00000     0.00000     0.00000     0.00000
    12.48581     0.00000     0.00000     0.00000     0.00000     0.00000     0.00000     0.00000     0.00000     0.00000     0.00000
    12.49881     0.00000     0.00000     0.00000     0.00000     0.00000     0.00000     0.00000     0.00000     0.00000     0.00000
    12.51081     0.00000     0.00000     0.00000     0.00000     0.00000     0.00000     0.00000     0.00000     0.00000     0.00000
    12.52381     0.00000     0.00000     0.00000     0.00000     0.00000     0.00000     0.00000     0.00000     0.00000     0.00000
    12.53581     0.00000     0.00000     0.00000     0.00000     0.00000     0.00000     0.00000     0.00000     0.00000     0.00000
    12.54881     0.00000     0.00000     0.00000     0.00000     0.00000     0.00000     0.00000     0.00000     0.00000     0.00000
    12.56181     0.00000     0.00000     0.00000     0.00000     0.00000     0.00000     0.00000     0.00000     0.00000     0.00000
    12.57381     0.00000     0.00000     0.00000     0.00000     0.00000     0.00000     0.00000     0.00000     0.00000     0.00000
    12.58681     0.00000     0.00000     0.00000     0.00000     0.00000     0.00000     0.00000     0.00000     0.00000     0.00000
    12.59881     0.00000     0.00000     0.00000     0.00000     0.00000     0.00000     0.00000     0.00000     0.00000     0.00000
    12.61181     0.00000     0.00000     0.00000     0.00000     0.00000     0.00000     0.00000     0.00000     0.00000     0.00000
    12.62381     0.00000     0.00000     0.00000     0.00000     0.00000     0.00000     0.00000     0.00000     0.00000     0.00000
    12.63681     0.00000     0.00000     0.00000     0.00000     0.00000     0.00000     0.00000     0.00000     0.00000     0.00000
    12.64881     0.00000     0.00000     0.00000     0.00000     0.00000     0.00000     0.00000     0.00000     0.00000     0.00000
    12.66181     0.00000     0.00000     0.00000     0.00000     0.00000     0.00000     0.00000     0.00000     0.00000     0.00000
    12.67381     0.00000     0.00000     0.00000     0.00000     0.00000     0.00000     0.00000     0.00000     0.00000     0.00000
    12.68681     0.00000     0.00000     0.00000     0.00000     0.00000     0.00000     0.00000     0.00000     0.00000     0.00000
    12.69881     0.00000     0.00000     0.00000     0.00000     0.00000     0.00000     0.00000     0.00000     0.00000     0.00000
    12.71181     0.00000     0.00000     0.00000     0.00000     0.00000     0.00000     0.00000     0.00000     0.00000     0.00000
    12.72381     0.00000     0.00000     0.00000     0.00000     0.00000     0.00000     0.00000     0.00000     0.00000     0.00000
    12.73681     0.00000     0.00000     0.00000     0.00000     0.00000     0.00000     0.00000     0.00000     0.00000     0.00000
    12.74881     0.00000     0.00000     0.00000     0.00000     0.00000     0.00000     0.00000     0.00000     0.00000     0.00000
    12.76181     0.00000     0.00000     0.00000     0.00000     0.00000     0.00000     0.00000     0.00000     0.00000     0.00000
    12.77381     0.00000     0.00000     0.00000     0.00000     0.00000     0.00000     0.00000     0.00000     0.00000     0.00000
    12.78681     0.00000     0.00000     0.00000     0.00000     0.00000     0.00000     0.00000     0.00000     0.00000     0.00000
    12.79881     0.00000     0.00000     0.00000     0.00000     0.00000     0.00000     0.00000     0.00000     0.00000     0.00000
    12.81181     0.00000     0.00000     0.00000     0.00000     0.00000     0.00000     0.00000     0.00000     0.00000     0.00000
    12.82381     0.00000     0.00000     0.00000     0.00000     0.00000     0.00000     0.00000     0.00000     0.00000     0.00000
    12.83681     0.00000     0.00000     0.00000     0.00000     0.00000     0.00000     0.00000     0.00000     0.00000     0.00000
    12.84881     0.00000     0.00000     0.00000     0.00000     0.00000     0.00000     0.00000     0.00000     0.00000     0.00000
    12.86181     0.00000     0.00000     0.00000     0.00000     0.00000     0.00000     0.00000     0.00000     0.00000     0.00000
    12.87381     0.00000     0.00000     0.00000     0.00000     0.00000     0.00000     0.00000     0.00000     0.00000     0.00000
    12.88681     0.00000     0.00000     0.00000     0.00000     0.00000     0.00000     0.00000     0.00000     0.00000     0.00000
    12.89881     0.00000     0.00000     0.00000     0.00000     0.00000     0.00000     0.00000     0.00000     0.00000     0.00000
    12.91181     0.00000     0.00000     0.00000     0.00000     0.00000     0.00000     0.00000     0.00000     0.00000     0.00000
    12.92381     0.00000     0.00000     0.00000     0.00000     0.00000     0.00000     0.00000     0.00000     0.00000     0.00000
    12.93681     0.00000     0.00000     0.00000     0.00000     0.00000     0.00000     0.00000     0.00000     0.00000     0.00000
    12.94881     0.00000     0.00000     0.00000     0.00000     0.00000     0.00000     0.00000     0.00000     0.00000     0.00000
    12.96181     0.00000     0.00000     0.00000     0.00000     0.00000     0.00000     0.00000     0.00000     0.00000     0.00000
    12.97381     0.00000     0.00000     0.00000     0.00000     0.00000     0.00000     0.00000     0.00000     0.00000     0.00000
    12.98681     0.00000     0.00000     0.00000     0.00000     0.00000     0.00000     0.00000     0.00000     0.00000     0.00000
    12.99881     0.00000     0.00000     0.00000     0.00000     0.00000     0.00000     0.00000     0.00000     0.00000     0.00000
    13.01181     0.00000     0.00000     0.00000     0.00000     0.00000     0.00000     0.00000     0.00000     0.00000     0.00000
    13.02381     0.00000     0.00000     0.00000     0.00000     0.00000     0.00000     0.00000     0.00000     0.00000     0.00000
    13.03681     0.00000     0.00000     0.00000     0.00000     0.00000     0.00000     0.00000     0.00000     0.00000     0.00000
    13.04881     0.00000     0.00000     0.00000     0.00000     0.00000     0.00000     0.00000     0.00000     0.00000     0.00000
    13.06181     0.00000     0.00000     0.00000     0.00000     0.00000     0.00000     0.00000     0.00000     0.00000     0.00000
    13.07381     0.00000     0.00000     0.00000     0.00000     0.00000     0.00000     0.00000     0.00000     0.00000     0.00000
    13.08681     0.00000     0.00000     0.00000     0.00000     0.00000     0.00000     0.00000     0.00000     0.00000     0.00000
    13.09881     0.00000     0.00000     0.00000     0.00000     0.00000     0.00000     0.00000     0.00000     0.00000     0.00000
    13.11181     0.00000     0.00000     0.00000     0.00000     0.00000     0.00000     0.00000     0.00000     0.00000     0.00000
    13.12381     0.00000     0.00000     0.00000     0.00000     0.00000     0.00000     0.00000     0.00000     0.00000     0.00000
    13.13681     0.00000     0.00000     0.00000     0.00000     0.00000     0.00000     0.00000     0.00000     0.00000     0.00000
    13.14881     0.00000     0.00000     0.00000     0.00000     0.00000     0.00000     0.00000     0.00000     0.00000     0.00000
    13.16181     0.00000     0.00000     0.00000     0.00000     0.00000     0.00000     0.00000     0.00000     0.00000     0.00000
    13.17381     0.00000     0.00000     0.00000     0.00000     0.00000     0.00000     0.00000     0.00000     0.00000     0.00000
    13.18681     0.00000     0.00000     0.00000     0.00000     0.00000     0.00000     0.00000     0.00000     0.00000     0.00000
    13.19881     0.00000     0.00000     0.00000     0.00000     0.00000     0.00000     0.00000     0.00000     0.00000     0.00000
    13.21181     0.00000     0.00000     0.00000     0.00000     0.00000     0.00000     0.00000     0.00000     0.00000     0.00000
    13.22381     0.00000     0.00000     0.00000     0.00000     0.00000     0.00000     0.00000     0.00000     0.00000     0.00000
    13.23681     0.00000     0.00000     0.00000     0.00000     0.00000     0.00000     0.00000     0.00000     0.00000     0.00000
    13.24881     0.00000     0.00000     0.00000     0.00000     0.00000     0.00000     0.00000     0.00000     0.00000     0.00000
    13.26181     0.00000     0.00000     0.00000     0.00000     0.00000     0.00000     0.00000     0.00000     0.00000     0.00000
    13.27381     0.00000     0.00000     0.00000     0.00000     0.00000     0.00000     0.00000     0.00000     0.00000     0.00000
    13.28681     0.00000     0.00000     0.00000     0.00000     0.00000     0.00000     0.00000     0.00000     0.00000     0.00000
    13.29881     0.00000     0.00000     0.00000     0.00000     0.00000     0.00000     0.00000     0.00000     0.00000     0.00000
    13.31181     0.00000     0.00000     0.00000     0.00000     0.00000     0.00000     0.00000     0.00000     0.00000     0.00000
    13.32381     0.00000     0.00000     0.00000     0.00000     0.00000     0.00000     0.00000     0.00000     0.00000     0.00000
    13.33681     0.00000     0.00000     0.00000     0.00000     0.00000     0.00000     0.00000     0.00000     0.00000     0.00000
    13.34881     0.00000     0.00000     0.00000     0.00000     0.00000     0.00000     0.00000     0.00000     0.00000     0.00000
    13.36181     0.00000     0.00000     0.00000     0.00000     0.00000     0.00000     0.00000     0.00000     0.00000     0.00000
    13.37381     0.00000     0.00000     0.00000     0.00000     0.00000     0.00000     0.00000     0.00000     0.00000     0.00000
    13.38681     0.00000     0.00000     0.00000     0.00000     0.00000     0.00000     0.00000     0.00000     0.00000     0.00000
    13.39881     0.00000     0.00000     0.00000     0.00000     0.00000     0.00000     0.00000     0.00000     0.00000     0.00000
    13.41181     0.00000     0.00000     0.00000     0.00000     0.00000     0.00000     0.00000     0.00000     0.00000     0.00000
    13.42381     0.00000     0.00000     0.00000     0.00000     0.00000     0.00000     0.00000     0.00000     0.00000     0.00000
    13.43681     0.00000     0.00000     0.00000     0.00000     0.00000     0.00000     0.00000     0.00000     0.00000     0.00000
    13.44881     0.00000     0.00000     0.00000     0.00000     0.00000     0.00000     0.00000     0.00000     0.00000     0.00000
    13.46181     0.00000     0.00000     0.00000     0.00000     0.00000     0.00000     0.00000     0.00000     0.00000     0.00000
    13.47381     0.00000     0.00000     0.00000     0.00000     0.00000     0.00000     0.00000     0.00000     0.00000     0.00000
    13.48681     0.00000     0.00000     0.00000     0.00000     0.00000     0.00000     0.00000     0.00000     0.00000     0.00000
    13.49881     0.00000     0.00000     0.00000     0.00000     0.00000     0.00000     0.00000     0.00000     0.00000     0.00000
    13.51181     0.00000     0.00000     0.00000     0.00000     0.00000     0.00000     0.00000     0.00000     0.00000     0.00000
    13.52381     0.00000     0.00000     0.00000     0.00000     0.00000     0.00000     0.00000     0.00000     0.00000     0.00000
    13.53681     0.00000     0.00000     0.00000     0.00000     0.00000     0.00000     0.00000     0.00000     0.00000     0.00000
