# Supplementary material for: Coherent ultrafast photoemission from a single quantized state of a one-dimensional emitter
Source: Sci Adv. 2023 Oct 12;9(41):eadf4170. doi: 10.1126/sciadv.adf4170 (PMC10569710; doi:10.1126/sciadv.adf4170)
Supplement: Supplementary file 2 — Data file S1 [file sciadv.adf4170_data_file_s1.zip › data and code/data_figure_4/Figure4B/0fs/11]

     #Energy           s          py          pz          px         dxy         dyz         dz2         dxz         dx2       tot  
   -11.46319   581.53000    39.98530    74.40500    39.99530     0.00000     0.00000     0.00000     0.00000     0.00000   735.91560
   -11.45019     0.05335     0.01080     0.16522     0.01116     0.00000     0.00000     0.00000     0.00000     0.00000     0.24052
   -11.43819     0.09210     0.01855     0.28533     0.01925     0.00000     0.00000     0.00000     0.00000     0.00000     0.41523
   -11.42519     0.14097     0.02823     0.43666     0.02945     0.00000     0.00000     0.00000     0.00000     0.00000     0.63531
   -11.41319     0.19160     0.03811     0.59224     0.03996     0.00000     0.00000     0.00000     0.00000     0.00000     0.86191
   -11.40019     0.23203     0.04569     0.71201     0.04813     0.00000     0.00000     0.00000     0.00000     0.00000     1.03786
   -11.38819     0.25306     0.04884     0.75913     0.05170     0.00000     0.00000     0.00000     0.00000     0.00000     1.11273
   -11.37519     0.25566     0.04713     0.71861     0.05004     0.00000     0.00000     0.00000     0.00000     0.00000     1.07144
   -11.36319     0.25585     0.04243     0.60620     0.04499     0.00000     0.00000     0.00000     0.00000     0.00000     0.94948
   -11.35019     0.28268     0.03845     0.46069     0.04032     0.00000     0.00000     0.00000     0.00000     0.00000     0.82214
   -11.33819     0.36906     0.03931     0.32574     0.04027     0.00000     0.00000     0.00000     0.00000     0.00000     0.77438
   -11.32519     0.53723     0.04786     0.23294     0.04780     0.00000     0.00000     0.00000     0.00000     0.00000     0.86582
   -11.31319     0.78404     0.06438     0.19551     0.06338     0.00000     0.00000     0.00000     0.00000     0.00000     1.10732
   -11.30019     1.07354     0.08624     0.21200     0.08459     0.00000     0.00000     0.00000     0.00000     0.00000     1.45637
   -11.28819     1.34515     0.10871     0.27408     0.10715     0.00000     0.00000     0.00000     0.00000     0.00000     1.83509
   -11.27519     1.53602     0.12695     0.37146     0.12667     0.00000     0.00000     0.00000     0.00000     0.00000     2.16110
   -11.26319     1.61010     0.13806     0.49140     0.14041     0.00000     0.00000     0.00000     0.00000     0.00000     2.37997
   -11.25019     1.57490     0.14246     0.61536     0.14832     0.00000     0.00000     0.00000     0.00000     0.00000     2.48104
   -11.23819     1.47550     0.14330     0.71816     0.15249     0.00000     0.00000     0.00000     0.00000     0.00000     2.48945
   -11.22519     1.37380     0.14505     0.77330     0.15595     0.00000     0.00000     0.00000     0.00000     0.00000     2.44809
   -11.21319     1.31952     0.15119     0.76334     0.16116     0.00000     0.00000     0.00000     0.00000     0.00000     2.39522
   -11.20019     1.32944     0.16247     0.68864     0.16867     0.00000     0.00000     0.00000     0.00000     0.00000     2.34921
   -11.18819     1.38130     0.17572     0.56796     0.17626     0.00000     0.00000     0.00000     0.00000     0.00000     2.30124
   -11.17519     1.42100     0.18466     0.42979     0.17930     0.00000     0.00000     0.00000     0.00000     0.00000     2.21475
   -11.16319     1.39122     0.18257     0.30048     0.17285     0.00000     0.00000     0.00000     0.00000     0.00000     2.04711
   -11.15019     1.26006     0.16617     0.19586     0.15460     0.00000     0.00000     0.00000     0.00000     0.00000     1.77669
   -11.13819     1.04228     0.13810     0.12028     0.12708     0.00000     0.00000     0.00000     0.00000     0.00000     1.42773
   -11.12519     0.79187     0.10612     0.07056     0.09721     0.00000     0.00000     0.00000     0.00000     0.00000     1.06576
   -11.11319     0.57807     0.07996     0.04092     0.07352     0.00000     0.00000     0.00000     0.00000     0.00000     0.77247
   -11.10019     0.45452     0.06727     0.02594     0.06279     0.00000     0.00000     0.00000     0.00000     0.00000     0.61052
   -11.08819     0.44160     0.07113     0.02165     0.06765     0.00000     0.00000     0.00000     0.00000     0.00000     0.60202
   -11.07519     0.52303     0.08922     0.02577     0.08587     0.00000     0.00000     0.00000     0.00000     0.00000     0.72389
   -11.06319     0.65396     0.11481     0.03846     0.11100     0.00000     0.00000     0.00000     0.00000     0.00000     0.91824
   -11.05019     0.77785     0.13928     0.06403     0.13489     0.00000     0.00000     0.00000     0.00000     0.00000     1.11605
   -11.03819     0.84886     0.15580     0.11291     0.15107     0.00000     0.00000     0.00000     0.00000     0.00000     1.26865
   -11.02519     0.84948     0.16210     0.20114     0.15746     0.00000     0.00000     0.00000     0.00000     0.00000     1.37018
   -11.01319     0.79429     0.16072     0.34425     0.15663     0.00000     0.00000     0.00000     0.00000     0.00000     1.45589
   -11.00019     0.71454     0.15593     0.54480     0.15277     0.00000     0.00000     0.00000     0.00000     0.00000     1.56804
   -10.98819     0.63562     0.14992     0.77978     0.14794     0.00000     0.00000     0.00000     0.00000     0.00000     1.71326
   -10.97519     0.56433     0.14147     0.99877     0.14075     0.00000     0.00000     0.00000     0.00000     0.00000     1.84532
   -10.96319     0.49292     0.12781     1.14151     0.12816     0.00000     0.00000     0.00000     0.00000     0.00000     1.89040
   -10.95019     0.41419     0.10819     1.17030     0.10911     0.00000     0.00000     0.00000     0.00000     0.00000     1.80179
   -10.93819     0.33297     0.08561     1.09621     0.08631     0.00000     0.00000     0.00000     0.00000     0.00000     1.60110
   -10.92519     0.26596     0.06569     0.98278     0.06529     0.00000     0.00000     0.00000     0.00000     0.00000     1.37972
   -10.91319     0.23270     0.05397     0.91677     0.05163     0.00000     0.00000     0.00000     0.00000     0.00000     1.25507
   -10.90019     0.24408     0.05327     0.96432     0.04856     0.00000     0.00000     0.00000     0.00000     0.00000     1.31024
   -10.88819     0.29543     0.06284     1.13388     0.05594     0.00000     0.00000     0.00000     0.00000     0.00000     1.54809
   -10.87519     0.36658     0.07920     1.36614     0.07103     0.00000     0.00000     0.00000     0.00000     0.00000     1.88295
   -10.86319     0.42971     0.09854     1.55970     0.09039     0.00000     0.00000     0.00000     0.00000     0.00000     2.17833
   -10.85019     0.46136     0.11887     1.62030     0.11191     0.00000     0.00000     0.00000     0.00000     0.00000     2.31244
   -10.83819     0.45295     0.14097     1.50730     0.13567     0.00000     0.00000     0.00000     0.00000     0.00000     2.23690
   -10.82519     0.41259     0.16635     1.24855     0.16234     0.00000     0.00000     0.00000     0.00000     0.00000     1.98983
   -10.81319     0.35743     0.19385     0.92148     0.19018     0.00000     0.00000     0.00000     0.00000     0.00000     1.66294
   -10.80019     0.30230     0.21736     0.60848     0.21317     0.00000     0.00000     0.00000     0.00000     0.00000     1.34131
   -10.78819     0.25302     0.22773     0.36270     0.22270     0.00000     0.00000     0.00000     0.00000     0.00000     1.06615
   -10.77519     0.20875     0.21828     0.19830     0.21282     0.00000     0.00000     0.00000     0.00000     0.00000     0.83814
   -10.76319     0.16923     0.19022     0.10211     0.18522     0.00000     0.00000     0.00000     0.00000     0.00000     0.64678
   -10.75019     0.14209     0.15434     0.05206     0.15101     0.00000     0.00000     0.00000     0.00000     0.00000     0.49950
   -10.73819     0.14700     0.12906     0.02982     0.12888     0.00000     0.00000     0.00000     0.00000     0.00000     0.43477
   -10.72519     0.21694     0.13712     0.02519     0.14197     0.00000     0.00000     0.00000     0.00000     0.00000     0.52122
   -10.71319     0.39534     0.20226     0.03478     0.21454     0.00000     0.00000     0.00000     0.00000     0.00000     0.84692
   -10.70019     0.72338     0.34391     0.05865     0.36570     0.00000     0.00000     0.00000     0.00000     0.00000     1.49165
   -10.68819     1.21493     0.56652     0.09627     0.59831     0.00000     0.00000     0.00000     0.00000     0.00000     2.47602
   -10.67519     1.82830     0.84654     0.14325     0.88545     0.00000     0.00000     0.00000     0.00000     0.00000     3.70354
   -10.66319     2.45900     1.12864     0.19018     1.16742     0.00000     0.00000     0.00000     0.00000     0.00000     4.94524
   -10.65019     2.97460     1.33994     0.22511     1.36921     0.00000     0.00000     0.00000     0.00000     0.00000     5.90885
   -10.63819     3.28120     1.42259     0.23901     1.43355     0.00000     0.00000     0.00000     0.00000     0.00000     6.37635
   -10.62519     3.37350     1.36324     0.23027     1.35128     0.00000     0.00000     0.00000     0.00000     0.00000     6.31829
   -10.61319     3.32590     1.19902     0.20530     1.16404     0.00000     0.00000     0.00000     0.00000     0.00000     5.89427
   -10.60019     3.22470     0.99153     0.17398     0.93862     0.00000     0.00000     0.00000     0.00000     0.00000     5.32883
   -10.58819     3.09740     0.79281     0.14406     0.73003     0.00000     0.00000     0.00000     0.00000     0.00000     4.76430
   -10.57519     2.90200     0.62557     0.11807     0.56131     0.00000     0.00000     0.00000     0.00000     0.00000     4.20696
   -10.56319     2.57860     0.48667     0.09495     0.42850     0.00000     0.00000     0.00000     0.00000     0.00000     3.58871
   -10.55019     2.11620     0.36559     0.07304     0.31861     0.00000     0.00000     0.00000     0.00000     0.00000     2.87343
   -10.53819     1.57460     0.25795     0.05250     0.22412     0.00000     0.00000     0.00000     0.00000     0.00000     2.10917
   -10.52519     1.05096     0.16736     0.03527     0.14574     0.00000     0.00000     0.00000     0.00000     0.00000     1.39934
   -10.51319     0.62809     0.09956     0.02416     0.08758     0.00000     0.00000     0.00000     0.00000     0.00000     0.83939
   -10.50019     0.34240     0.05746     0.02266     0.05230     0.00000     0.00000     0.00000     0.00000     0.00000     0.47483
   -10.48819     0.18862     0.04075     0.03601     0.04052     0.00000     0.00000     0.00000     0.00000     0.00000     0.30590
   -10.47519     0.14275     0.04867     0.07245     0.05279     0.00000     0.00000     0.00000     0.00000     0.00000     0.31667
   -10.46219     0.18235     0.08205     0.14286     0.09087     0.00000     0.00000     0.00000     0.00000     0.00000     0.49813
   -10.45019     0.29221     0.14194     0.25687     0.15595     0.00000     0.00000     0.00000     0.00000     0.00000     0.84697
   -10.43719     0.45716     0.22553     0.41575     0.24433     0.00000     0.00000     0.00000     0.00000     0.00000     1.34277
   -10.42519     0.65241     0.32218     0.60602     0.34377     0.00000     0.00000     0.00000     0.00000     0.00000     1.92438
   -10.41219     0.84136     0.41328     0.79765     0.43437     0.00000     0.00000     0.00000     0.00000     0.00000     2.48666
   -10.40019     0.98508     0.47778     0.95196     0.49493     0.00000     0.00000     0.00000     0.00000     0.00000     2.90975
   -10.38719     1.05774     0.50085     1.03590     0.51188     0.00000     0.00000     0.00000     0.00000     0.00000     3.10637
   -10.37519     1.05755     0.48069     1.03625     0.48595     0.00000     0.00000     0.00000     0.00000     0.00000     3.06044
   -10.36219     1.00559     0.42847     0.96486     0.43061     0.00000     0.00000     0.00000     0.00000     0.00000     2.82953
   -10.35019     0.93043     0.36255     0.85206     0.36566     0.00000     0.00000     0.00000     0.00000     0.00000     2.51070
   -10.33719     0.85401     0.29968     0.73076     0.30834     0.00000     0.00000     0.00000     0.00000     0.00000     2.19279
   -10.32519     0.78145     0.24917     0.62258     0.26681     0.00000     0.00000     0.00000     0.00000     0.00000     1.92001
   -10.31219     0.70468     0.21128     0.53194     0.23910     0.00000     0.00000     0.00000     0.00000     0.00000     1.68700
   -10.30019     0.61303     0.18065     0.45120     0.21678     0.00000     0.00000     0.00000     0.00000     0.00000     1.46166
   -10.28719     0.50331     0.15119     0.37086     0.19110     0.00000     0.00000     0.00000     0.00000     0.00000     1.21646
   -10.27519     0.38328     0.11988     0.28774     0.15803     0.00000     0.00000     0.00000     0.00000     0.00000     0.94893
   -10.26219     0.26741     0.08788     0.20635     0.11963     0.00000     0.00000     0.00000     0.00000     0.00000     0.68127
   -10.25019     0.16957     0.05858     0.13483     0.08173     0.00000     0.00000     0.00000     0.00000     0.00000     0.44470
   -10.23719     0.09714     0.03515     0.07951     0.04998     0.00000     0.00000     0.00000     0.00000     0.00000     0.26177
   -10.22519     0.05008     0.01887     0.04207     0.02722     0.00000     0.00000     0.00000     0.00000     0.00000     0.13824
   -10.21219     0.02315     0.00903     0.01989     0.01317     0.00000     0.00000     0.00000     0.00000     0.00000     0.06525
   -10.20019     0.00958     0.00384     0.00838     0.00565     0.00000     0.00000     0.00000     0.00000     0.00000     0.02746
   -10.18719     0.00357     0.00146     0.00316     0.00215     0.00000     0.00000     0.00000     0.00000     0.00000     0.01034
   -10.17519     0.00131     0.00051     0.00113     0.00075     0.00000     0.00000     0.00000     0.00000     0.00000     0.00370
   -10.16219     0.00090     0.00025     0.00062     0.00031     0.00000     0.00000     0.00000     0.00000     0.00000     0.00207
   -10.15019     0.00193     0.00037     0.00110     0.00038     0.00000     0.00000     0.00000     0.00000     0.00000     0.00378
   -10.13719     0.00539     0.00099     0.00299     0.00094     0.00000     0.00000     0.00000     0.00000     0.00000     0.01031
   -10.12519     0.01383     0.00252     0.00765     0.00240     0.00000     0.00000     0.00000     0.00000     0.00000     0.02639
   -10.11219     0.03144     0.00572     0.01737     0.00544     0.00000     0.00000     0.00000     0.00000     0.00000     0.05998
   -10.10019     0.06316     0.01148     0.03490     0.01093     0.00000     0.00000     0.00000     0.00000     0.00000     0.12047
   -10.08719     0.11209     0.02037     0.06194     0.01940     0.00000     0.00000     0.00000     0.00000     0.00000     0.21380
   -10.07519     0.17575     0.03195     0.09713     0.03042     0.00000     0.00000     0.00000     0.00000     0.00000     0.33524
   -10.06219     0.24349     0.04426     0.13454     0.04215     0.00000     0.00000     0.00000     0.00000     0.00000     0.46444
   -10.05019     0.29807     0.05418     0.16468     0.05159     0.00000     0.00000     0.00000     0.00000     0.00000     0.56852
   -10.03719     0.32254     0.05861     0.17811     0.05583     0.00000     0.00000     0.00000     0.00000     0.00000     0.61508
   -10.02519     0.30898     0.05609     0.17027     0.05342     0.00000     0.00000     0.00000     0.00000     0.00000     0.58876
   -10.01219     0.26351     0.04763     0.14399     0.04539     0.00000     0.00000     0.00000     0.00000     0.00000     0.50052
   -10.00019     0.20442     0.03637     0.10810     0.03471     0.00000     0.00000     0.00000     0.00000     0.00000     0.38360
    -9.98719     0.15531     0.02618     0.07310     0.02512     0.00000     0.00000     0.00000     0.00000     0.00000     0.27971
    -9.97519     0.13808     0.02034     0.04688     0.01982     0.00000     0.00000     0.00000     0.00000     0.00000     0.22511
    -9.96219     0.16839     0.02089     0.03295     0.02080     0.00000     0.00000     0.00000     0.00000     0.00000     0.24303
    -9.95019     0.25229     0.02831     0.03101     0.02861     0.00000     0.00000     0.00000     0.00000     0.00000     0.34023
    -9.93719     0.38175     0.04141     0.03843     0.04206     0.00000     0.00000     0.00000     0.00000     0.00000     0.50365
    -9.92519     0.53111     0.05710     0.05169     0.05809     0.00000     0.00000     0.00000     0.00000     0.00000     0.69799
    -9.91219     0.66074     0.07096     0.06823     0.07227     0.00000     0.00000     0.00000     0.00000     0.00000     0.87221
    -9.90019     0.73137     0.07880     0.08935     0.08036     0.00000     0.00000     0.00000     0.00000     0.00000     0.97988
    -9.88719     0.72376     0.07872     0.12365     0.08049     0.00000     0.00000     0.00000     0.00000     0.00000     1.00661
    -9.87519     0.65071     0.07248     0.18843     0.07447     0.00000     0.00000     0.00000     0.00000     0.00000     0.98609
    -9.86219     0.55138     0.06470     0.30528     0.06691     0.00000     0.00000     0.00000     0.00000     0.00000     0.98827
    -9.85019     0.47027     0.06050     0.48827     0.06290     0.00000     0.00000     0.00000     0.00000     0.00000     1.08194
    -9.83719     0.43409     0.06257     0.72798     0.06484     0.00000     0.00000     0.00000     0.00000     0.00000     1.28948
    -9.82519     0.44022     0.06972     0.98224     0.07131     0.00000     0.00000     0.00000     0.00000     0.00000     1.56349
    -9.81219     0.46242     0.07762     1.18468     0.07788     0.00000     0.00000     0.00000     0.00000     0.00000     1.80260
    -9.80019     0.46937     0.08132     1.27259     0.07981     0.00000     0.00000     0.00000     0.00000     0.00000     1.90309
    -9.78719     0.44365     0.07819     1.22079     0.07484     0.00000     0.00000     0.00000     0.00000     0.00000     1.81748
    -9.77519     0.39188     0.06957     1.05973     0.06457     0.00000     0.00000     0.00000     0.00000     0.00000     1.58574
    -9.76219     0.34043     0.05997     0.86271     0.05360     0.00000     0.00000     0.00000     0.00000     0.00000     1.31671
    -9.75019     0.32143     0.05494     0.71240     0.04728     0.00000     0.00000     0.00000     0.00000     0.00000     1.13605
    -9.73719     0.35596     0.05812     0.66373     0.04928     0.00000     0.00000     0.00000     0.00000     0.00000     1.12709
    -9.72519     0.44259     0.06952     0.72264     0.06007     0.00000     0.00000     0.00000     0.00000     0.00000     1.29482
    -9.71219     0.55511     0.08553     0.84724     0.07677     0.00000     0.00000     0.00000     0.00000     0.00000     1.56465
    -9.70019     0.65177     0.10086     0.96884     0.09457     0.00000     0.00000     0.00000     0.00000     0.00000     1.81604
    -9.68719     0.69284     0.11161     1.02347     0.10923     0.00000     0.00000     0.00000     0.00000     0.00000     1.93714
    -9.67519     0.65877     0.11741     0.97974     0.11929     0.00000     0.00000     0.00000     0.00000     0.00000     1.87521
    -9.66219     0.55812     0.12141     0.84968     0.12664     0.00000     0.00000     0.00000     0.00000     0.00000     1.65585
    -9.65019     0.42172     0.12751     0.67577     0.13448     0.00000     0.00000     0.00000     0.00000     0.00000     1.35948
    -9.63719     0.28668     0.13671     0.50585     0.14388     0.00000     0.00000     0.00000     0.00000     0.00000     1.07311
    -9.62519     0.18188     0.14577     0.37120     0.15217     0.00000     0.00000     0.00000     0.00000     0.00000     0.85102
    -9.61219     0.12268     0.14927     0.28094     0.15468     0.00000     0.00000     0.00000     0.00000     0.00000     0.70756
    -9.60019     0.11382     0.14373     0.23025     0.14846     0.00000     0.00000     0.00000     0.00000     0.00000     0.63626
    -9.58719     0.15453     0.13062     0.21208     0.13526     0.00000     0.00000     0.00000     0.00000     0.00000     0.63249
    -9.57519     0.23937     0.11551     0.22248     0.12074     0.00000     0.00000     0.00000     0.00000     0.00000     0.69811
    -9.56219     0.35494     0.10441     0.25838     0.11078     0.00000     0.00000     0.00000     0.00000     0.00000     0.82850
    -9.55019     0.47770     0.10025     0.31402     0.10803     0.00000     0.00000     0.00000     0.00000     0.00000     1.00000
    -9.53719     0.58068     0.10251     0.38163     0.11147     0.00000     0.00000     0.00000     0.00000     0.00000     1.17629
    -9.52519     0.64807     0.10965     0.45667     0.11909     0.00000     0.00000     0.00000     0.00000     0.00000     1.33348
    -9.51219     0.68939     0.12222     0.54094     0.13117     0.00000     0.00000     0.00000     0.00000     0.00000     1.48372
    -9.50019     0.73960     0.14338     0.63842     0.15082     0.00000     0.00000     0.00000     0.00000     0.00000     1.67222
    -9.48719     0.83974     0.17601     0.74423     0.18107     0.00000     0.00000     0.00000     0.00000     0.00000     1.94105
    -9.47519     1.00666     0.21825     0.83787     0.22040     0.00000     0.00000     0.00000     0.00000     0.00000     2.28319
    -9.46219     1.21173     0.26135     0.88819     0.26043     0.00000     0.00000     0.00000     0.00000     0.00000     2.62170
    -9.44919     1.38610     0.29157     0.86920     0.28802     0.00000     0.00000     0.00000     0.00000     0.00000     2.83489
    -9.43719     1.45330     0.29657     0.77579     0.29132     0.00000     0.00000     0.00000     0.00000     0.00000     2.81699
    -9.42419     1.37090     0.27177     0.62734     0.26604     0.00000     0.00000     0.00000     0.00000     0.00000     2.53605
    -9.41219     1.15315     0.22299     0.45814     0.21785     0.00000     0.00000     0.00000     0.00000     0.00000     2.05213
    -9.39919     0.86171     0.16320     0.30166     0.15933     0.00000     0.00000     0.00000     0.00000     0.00000     1.48590
    -9.38719     0.57092     0.10631     0.17886     0.10378     0.00000     0.00000     0.00000     0.00000     0.00000     0.95988
    -9.37419     0.33505     0.06154     0.09540     0.06012     0.00000     0.00000     0.00000     0.00000     0.00000     0.55212
    -9.36219     0.17410     0.03163     0.04571     0.03093     0.00000     0.00000     0.00000     0.00000     0.00000     0.28237
    -9.34919     0.08006     0.01441     0.01964     0.01412     0.00000     0.00000     0.00000     0.00000     0.00000     0.12823
    -9.33719     0.03257     0.00582     0.00755     0.00571     0.00000     0.00000     0.00000     0.00000     0.00000     0.05167
    -9.32419     0.01173     0.00208     0.00260     0.00205     0.00000     0.00000     0.00000     0.00000     0.00000     0.01845
    -9.31219     0.00373     0.00066     0.00080     0.00065     0.00000     0.00000     0.00000     0.00000     0.00000     0.00584
    -9.29919     0.00105     0.00019     0.00022     0.00018     0.00000     0.00000     0.00000     0.00000     0.00000     0.00164
    -9.28719     0.00026     0.00005     0.00005     0.00005     0.00000     0.00000     0.00000     0.00000     0.00000     0.00041
    -9.27419     0.00006     0.00001     0.00001     0.00001     0.00000     0.00000     0.00000     0.00000     0.00000     0.00009
    -9.26219     0.00001     0.00000     0.00000     0.00000     0.00000     0.00000     0.00000     0.00000     0.00000     0.00002
    -9.24919     0.00000     0.00000     0.00000     0.00000     0.00000     0.00000     0.00000     0.00000     0.00000     0.00000
    -9.23719     0.00000     0.00000     0.00000     0.00000     0.00000     0.00000     0.00000     0.00000     0.00000     0.00000
    -9.22419     0.00000     0.00000     0.00000     0.00000     0.00000     0.00000     0.00000     0.00000     0.00000     0.00000
    -9.21219     0.00001     0.00000     0.00001     0.00000     0.00000     0.00000     0.00000     0.00000     0.00000     0.00002
    -9.19919     0.00003     0.00001     0.00005     0.00001     0.00000     0.00000     0.00000     0.00000     0.00000     0.00009
    -9.18719     0.00013     0.00002     0.00020     0.00003     0.00000     0.00000     0.00000     0.00000     0.00000     0.00038
    -9.17419     0.00046     0.00008     0.00071     0.00012     0.00000     0.00000     0.00000     0.00000     0.00000     0.00137
    -9.16219     0.00150     0.00025     0.00227     0.00038     0.00000     0.00000     0.00000     0.00000     0.00000     0.00440
    -9.14919     0.00429     0.00073     0.00644     0.00109     0.00000     0.00000     0.00000     0.00000     0.00000     0.01255
    -9.13719     0.01091     0.00187     0.01614     0.00278     0.00000     0.00000     0.00000     0.00000     0.00000     0.03170
    -9.12419     0.02464     0.00425     0.03589     0.00629     0.00000     0.00000     0.00000     0.00000     0.00000     0.07107
    -9.11219     0.04941     0.00863     0.07080     0.01267     0.00000     0.00000     0.00000     0.00000     0.00000     0.14152
    -9.09919     0.08807     0.01569     0.12397     0.02282     0.00000     0.00000     0.00000     0.00000     0.00000     0.25056
    -9.08719     0.13964     0.02576     0.19302     0.03700     0.00000     0.00000     0.00000     0.00000     0.00000     0.39543
    -9.07419     0.19733     0.03881     0.26801     0.05470     0.00000     0.00000     0.00000     0.00000     0.00000     0.55885
    -9.06219     0.24935     0.05514     0.33367     0.07552     0.00000     0.00000     0.00000     0.00000     0.00000     0.71369
    -9.04919     0.28380     0.07671     0.37710     0.10081     0.00000     0.00000     0.00000     0.00000     0.00000     0.83843
    -9.03719     0.29524     0.10800     0.39639     0.13492     0.00000     0.00000     0.00000     0.00000     0.00000     0.93455
    -9.02419     0.28879     0.15491     0.40487     0.18416     0.00000     0.00000     0.00000     0.00000     0.00000     1.03273
    -9.01219     0.27842     0.22101     0.42680     0.25283     0.00000     0.00000     0.00000     0.00000     0.00000     1.17906
    -8.99919     0.28059     0.30352     0.48685     0.33821     0.00000     0.00000     0.00000     0.00000     0.00000     1.40917
    -8.98719     0.30819     0.39270     0.60100     0.43010     0.00000     0.00000     0.00000     0.00000     0.00000     1.73199
    -8.97419     0.36913     0.47765     0.77391     0.51632     0.00000     0.00000     0.00000     0.00000     0.00000     2.13701
    -8.96219     0.46853     0.55456     1.00092     0.59183     0.00000     0.00000     0.00000     0.00000     0.00000     2.61584
    -8.94919     0.60954     0.63005     1.26882     0.66216     0.00000     0.00000     0.00000     0.00000     0.00000     3.17057
    -8.93719     0.78734     0.71351     1.55012     0.73706     0.00000     0.00000     0.00000     0.00000     0.00000     3.78803
    -8.92419     0.98022     0.80394     1.79920     0.81608     0.00000     0.00000     0.00000     0.00000     0.00000     4.39945
    -8.91219     1.14734     0.88175     1.96150     0.88171     0.00000     0.00000     0.00000     0.00000     0.00000     4.87230
    -8.89919     1.24178     0.91709     1.99870     0.90611     0.00000     0.00000     0.00000     0.00000     0.00000     5.06367
    -8.88719     1.23355     0.89058     1.91336     0.87048     0.00000     0.00000     0.00000     0.00000     0.00000     4.90797
    -8.87419     1.12634     0.80886     1.75001     0.78090     0.00000     0.00000     0.00000     0.00000     0.00000     4.46611
    -8.86219     0.95522     0.70363     1.56934     0.66755     0.00000     0.00000     0.00000     0.00000     0.00000     3.89574
    -8.84919     0.76638     0.61291     1.41027     0.56642     0.00000     0.00000     0.00000     0.00000     0.00000     3.35598
    -8.83719     0.59669     0.55972     1.27362     0.50118     0.00000     0.00000     0.00000     0.00000     0.00000     2.93122
    -8.82419     0.46730     0.54242     1.13522     0.47267     0.00000     0.00000     0.00000     0.00000     0.00000     2.61760
    -8.81219     0.39073     0.54330     0.97155     0.46692     0.00000     0.00000     0.00000     0.00000     0.00000     2.37251
    -8.79919     0.37911     0.54481     0.78053     0.46952     0.00000     0.00000     0.00000     0.00000     0.00000     2.17397
    -8.78719     0.44355     0.54266     0.58115     0.47566     0.00000     0.00000     0.00000     0.00000     0.00000     2.04302
    -8.77419     0.58236     0.54460     0.40016     0.48942     0.00000     0.00000     0.00000     0.00000     0.00000     2.01654
    -8.76219     0.76892     0.55799     0.25830     0.51298     0.00000     0.00000     0.00000     0.00000     0.00000     2.09820
    -8.74919     0.95115     0.57761     0.16450     0.53791     0.00000     0.00000     0.00000     0.00000     0.00000     2.23117
    -8.73719     1.06971     0.58595     0.11901     0.54655     0.00000     0.00000     0.00000     0.00000     0.00000     2.32122
    -8.72419     1.08789     0.56510     0.12022     0.52420     0.00000     0.00000     0.00000     0.00000     0.00000     2.29741
    -8.71219     1.01347     0.51230     0.16925     0.47160     0.00000     0.00000     0.00000     0.00000     0.00000     2.16662
    -8.69919     0.89971     0.44613     0.26849     0.40872     0.00000     0.00000     0.00000     0.00000     0.00000     2.02305
    -8.68719     0.82217     0.39990     0.41391     0.36654     0.00000     0.00000     0.00000     0.00000     0.00000     2.00252
    -8.67419     0.84709     0.40749     0.58764     0.37438     0.00000     0.00000     0.00000     0.00000     0.00000     2.21660
    -8.66219     1.00838     0.49044     0.75734     0.44996     0.00000     0.00000     0.00000     0.00000     0.00000     2.70612
    -8.64919     1.29834     0.64997     0.88600     0.59513     0.00000     0.00000     0.00000     0.00000     0.00000     3.42944
    -8.63719     1.66752     0.86255     0.94682     0.79371     0.00000     0.00000     0.00000     0.00000     0.00000     4.27060
    -8.62419     2.03360     1.08179     0.93301     1.01091     0.00000     0.00000     0.00000     0.00000     0.00000     5.05931
    -8.61219     2.29830     1.24651     0.85634     1.19656     0.00000     0.00000     0.00000     0.00000     0.00000     5.59772
    -8.59919     2.37740     1.30352     0.73771     1.29753     0.00000     0.00000     0.00000     0.00000     0.00000     5.71615
    -8.58719     2.23500     1.22813     0.59806     1.27813     0.00000     0.00000     0.00000     0.00000     0.00000     5.33932
    -8.57419     1.89970     1.03841     0.45470     1.13637     0.00000     0.00000     0.00000     0.00000     0.00000     4.52918
    -8.56219     1.45443     0.78583     0.32168     0.90804     0.00000     0.00000     0.00000     0.00000     0.00000     3.46998
    -8.54919     1.00011     0.53135     0.20968     0.64988     0.00000     0.00000     0.00000     0.00000     0.00000     2.39102
    -8.53719     0.61616     0.32058     0.12470     0.41547     0.00000     0.00000     0.00000     0.00000     0.00000     1.47692
    -8.52419     0.33950     0.17245     0.06716     0.23681     0.00000     0.00000     0.00000     0.00000     0.00000     0.81592
    -8.51219     0.16704     0.08273     0.03259     0.12018     0.00000     0.00000     0.00000     0.00000     0.00000     0.40254
    -8.49919     0.07337     0.03566     0.01429     0.05448     0.00000     0.00000     0.00000     0.00000     0.00000     0.17780
    -8.48719     0.02902     0.01491     0.00605     0.02286     0.00000     0.00000     0.00000     0.00000     0.00000     0.07284
    -8.47419     0.01129     0.00947     0.00376     0.01161     0.00000     0.00000     0.00000     0.00000     0.00000     0.03612
    -8.46119     0.00698     0.01555     0.00599     0.01388     0.00000     0.00000     0.00000     0.00000     0.00000     0.04240
    -8.44919     0.01090     0.03642     0.01412     0.03045     0.00000     0.00000     0.00000     0.00000     0.00000     0.09190
    -8.43619     0.02319     0.08125     0.03202     0.06880     0.00000     0.00000     0.00000     0.00000     0.00000     0.20525
    -8.42419     0.04659     0.16181     0.06500     0.14043     0.00000     0.00000     0.00000     0.00000     0.00000     0.41383
    -8.41119     0.08361     0.28594     0.11738     0.25487     0.00000     0.00000     0.00000     0.00000     0.00000     0.74179
    -8.39919     0.13322     0.44811     0.18875     0.41073     0.00000     0.00000     0.00000     0.00000     0.00000     1.18080
    -8.38619     0.18840     0.62352     0.27144     0.58821     0.00000     0.00000     0.00000     0.00000     0.00000     1.67157
    -8.37419     0.23659     0.77164     0.35241     0.74970     0.00000     0.00000     0.00000     0.00000     0.00000     2.11035
    -8.36119     0.26413     0.85338     0.42050     0.85358     0.00000     0.00000     0.00000     0.00000     0.00000     2.39159
    -8.34919     0.26270     0.85034     0.47622     0.87442     0.00000     0.00000     0.00000     0.00000     0.00000     2.46367
    -8.33619     0.23401     0.77703     0.53573     0.81804     0.00000     0.00000     0.00000     0.00000     0.00000     2.36481
    -8.32419     0.18867     0.67210     0.62362     0.71826     0.00000     0.00000     0.00000     0.00000     0.00000     2.20265
    -8.31119     0.14083     0.57699     0.75627     0.61718     0.00000     0.00000     0.00000     0.00000     0.00000     2.09127
    -8.29919     0.10137     0.51405     0.92573     0.54274     0.00000     0.00000     0.00000     0.00000     0.00000     2.08390
    -8.28619     0.07449     0.48033     1.09604     0.49831     0.00000     0.00000     0.00000     0.00000     0.00000     2.14917
    -8.27419     0.05854     0.45620     1.21548     0.46768     0.00000     0.00000     0.00000     0.00000     0.00000     2.19790
    -8.26119     0.04929     0.42159     1.23995     0.43098     0.00000     0.00000     0.00000     0.00000     0.00000     2.14181
    -8.24919     0.04346     0.36793     1.15338     0.37764     0.00000     0.00000     0.00000     0.00000     0.00000     1.94240
    -8.23619     0.04057     0.30158     0.97625     0.31172     0.00000     0.00000     0.00000     0.00000     0.00000     1.63012
    -8.22419     0.04314     0.23879     0.75711     0.24835     0.00000     0.00000     0.00000     0.00000     0.00000     1.28739
    -8.21119     0.05526     0.19754     0.55115     0.20551     0.00000     0.00000     0.00000     0.00000     0.00000     1.00946
    -8.19919     0.08011     0.18955     0.40000     0.19560     0.00000     0.00000     0.00000     0.00000     0.00000     0.86526
    -8.18619     0.11721     0.21484     0.31843     0.21939     0.00000     0.00000     0.00000     0.00000     0.00000     0.86987
    -8.17419     0.16111     0.26078     0.29433     0.26446     0.00000     0.00000     0.00000     0.00000     0.00000     0.98068
    -8.16119     0.20333     0.30617     0.29896     0.30946     0.00000     0.00000     0.00000     0.00000     0.00000     1.11792
    -8.14919     0.23801     0.33007     0.30192     0.33311     0.00000     0.00000     0.00000     0.00000     0.00000     1.20311
    -8.13619     0.26819     0.32166     0.28381     0.32427     0.00000     0.00000     0.00000     0.00000     0.00000     1.19792
    -8.12419     0.30729     0.28490     0.24177     0.28678     0.00000     0.00000     0.00000     0.00000     0.00000     1.12074
    -8.11119     0.37205     0.23510     0.18610     0.23605     0.00000     0.00000     0.00000     0.00000     0.00000     1.02931
    -8.09919     0.46916     0.18936     0.13135     0.18926     0.00000     0.00000     0.00000     0.00000     0.00000     0.97913
    -8.08619     0.58418     0.15736     0.08807     0.15630     0.00000     0.00000     0.00000     0.00000     0.00000     0.98591
    -8.07419     0.68242     0.13842     0.05921     0.13664     0.00000     0.00000     0.00000     0.00000     0.00000     1.01669
    -8.06119     0.72466     0.12512     0.04185     0.12297     0.00000     0.00000     0.00000     0.00000     0.00000     1.01460
    -8.04919     0.68853     0.10987     0.03115     0.10770     0.00000     0.00000     0.00000     0.00000     0.00000     0.93725
    -8.03619     0.58123     0.08958     0.02356     0.08773     0.00000     0.00000     0.00000     0.00000     0.00000     0.78210
    -8.02419     0.43461     0.06636     0.01817     0.06498     0.00000     0.00000     0.00000     0.00000     0.00000     0.58412
    -8.01119     0.28777     0.04504     0.01698     0.04418     0.00000     0.00000     0.00000     0.00000     0.00000     0.39397
    -7.99919     0.16952     0.03061     0.02556     0.03029     0.00000     0.00000     0.00000     0.00000     0.00000     0.25598
    -7.98619     0.09114     0.02733     0.05468     0.02762     0.00000     0.00000     0.00000     0.00000     0.00000     0.20078
    -7.97419     0.05001     0.03943     0.12185     0.04061     0.00000     0.00000     0.00000     0.00000     0.00000     0.25190
    -7.96119     0.03756     0.07156     0.24912     0.07416     0.00000     0.00000     0.00000     0.00000     0.00000     0.43240
    -7.94919     0.04516     0.12706     0.45364     0.13175     0.00000     0.00000     0.00000     0.00000     0.00000     0.75762
    -7.93619     0.06570     0.20380     0.73140     0.21119     0.00000     0.00000     0.00000     0.00000     0.00000     1.21209
    -7.92419     0.09253     0.29023     1.04390     0.30047     0.00000     0.00000     0.00000     0.00000     0.00000     1.72713
    -7.91119     0.11919     0.36578     1.32108     0.37828     0.00000     0.00000     0.00000     0.00000     0.00000     2.18432
    -7.89919     0.14146     0.40813     1.48956     0.42149     0.00000     0.00000     0.00000     0.00000     0.00000     2.46064
    -7.88619     0.16129     0.40403     1.51460     0.41640     0.00000     0.00000     0.00000     0.00000     0.00000     2.49632
    -7.87419     0.18878     0.35689     1.42666     0.36655     0.00000     0.00000     0.00000     0.00000     0.00000     2.33888
    -7.86119     0.23930     0.28512     1.31147     0.29091     0.00000     0.00000     0.00000     0.00000     0.00000     2.12679
    -7.84919     0.32479     0.21222     1.26460     0.21383     0.00000     0.00000     0.00000     0.00000     0.00000     2.01543
    -7.83619     0.44283     0.15555     1.33456     0.15344     0.00000     0.00000     0.00000     0.00000     0.00000     2.08637
    -7.82419     0.57093     0.12037     1.49403     0.11550     0.00000     0.00000     0.00000     0.00000     0.00000     2.30083
    -7.81119     0.67193     0.10155     1.65317     0.09518     0.00000     0.00000     0.00000     0.00000     0.00000     2.52183
    -7.79919     0.71013     0.08984     1.70990     0.08318     0.00000     0.00000     0.00000     0.00000     0.00000     2.59305
    -7.78619     0.66926     0.07779     1.60441     0.07185     0.00000     0.00000     0.00000     0.00000     0.00000     2.42331
    -7.77419     0.56085     0.06264     1.34810     0.05797     0.00000     0.00000     0.00000     0.00000     0.00000     2.02956
    -7.76119     0.41748     0.04571     1.00989     0.04243     0.00000     0.00000     0.00000     0.00000     0.00000     1.51551
    -7.74919     0.27598     0.02987     0.67583     0.02782     0.00000     0.00000     0.00000     0.00000     0.00000     1.00951
    -7.73619     0.16229     0.01744     0.41220     0.01632     0.00000     0.00000     0.00000     0.00000     0.00000     0.60824
    -7.72419     0.08565     0.00917     0.25020     0.00870     0.00000     0.00000     0.00000     0.00000     0.00000     0.35373
    -7.71119     0.04232     0.00456     0.19343     0.00459     0.00000     0.00000     0.00000     0.00000     0.00000     0.24490
    -7.69919     0.02300     0.00258     0.23247     0.00307     0.00000     0.00000     0.00000     0.00000     0.00000     0.26113
    -7.68619     0.01884     0.00234     0.35195     0.00338     0.00000     0.00000     0.00000     0.00000     0.00000     0.37652
    -7.67419     0.02408     0.00338     0.52643     0.00513     0.00000     0.00000     0.00000     0.00000     0.00000     0.55902
    -7.66119     0.03667     0.00587     0.71489     0.00849     0.00000     0.00000     0.00000     0.00000     0.00000     0.76592
    -7.64919     0.05843     0.01076     0.86508     0.01444     0.00000     0.00000     0.00000     0.00000     0.00000     0.94872
    -7.63619     0.09519     0.01983     0.93261     0.02489     0.00000     0.00000     0.00000     0.00000     0.00000     1.07252
    -7.62419     0.15535     0.03536     0.90379     0.04227     0.00000     0.00000     0.00000     0.00000     0.00000     1.13677
    -7.61119     0.24531     0.05892     0.80611     0.06825     0.00000     0.00000     0.00000     0.00000     0.00000     1.17859
    -7.59919     0.36234     0.08966     0.69596     0.10175     0.00000     0.00000     0.00000     0.00000     0.00000     1.24971
    -7.58619     0.48929     0.12304     0.63162     0.13760     0.00000     0.00000     0.00000     0.00000     0.00000     1.38154
    -7.57419     0.59667     0.15139     0.64604     0.16730     0.00000     0.00000     0.00000     0.00000     0.00000     1.56140
    -7.56119     0.65395     0.16690     0.73304     0.18232     0.00000     0.00000     0.00000     0.00000     0.00000     1.73622
    -7.54919     0.64393     0.16512     0.85154     0.17818     0.00000     0.00000     0.00000     0.00000     0.00000     1.83877
    -7.53619     0.57111     0.14712     0.94360     0.15660     0.00000     0.00000     0.00000     0.00000     0.00000     1.81842
    -7.52419     0.45821     0.11860     0.95985     0.12432     0.00000     0.00000     0.00000     0.00000     0.00000     1.66099
    -7.51119     0.33472     0.08708     0.88085     0.08972     0.00000     0.00000     0.00000     0.00000     0.00000     1.39237
    -7.49919     0.22528     0.05882     0.72389     0.05950     0.00000     0.00000     0.00000     0.00000     0.00000     1.06749
    -7.48619     0.14457     0.03759     0.53204     0.03737     0.00000     0.00000     0.00000     0.00000     0.00000     0.75157
    -7.47419     0.09906     0.02520     0.35236     0.02476     0.00000     0.00000     0.00000     0.00000     0.00000     0.50138
    -7.46119     0.09180     0.02303     0.21808     0.02265     0.00000     0.00000     0.00000     0.00000     0.00000     0.35556
    -7.44819     0.12584     0.03383     0.14254     0.03331     0.00000     0.00000     0.00000     0.00000     0.00000     0.33552
    -7.43619     0.20378     0.06295     0.12430     0.06159     0.00000     0.00000     0.00000     0.00000     0.00000     0.45261
    -7.42319     0.32371     0.11834     0.15530     0.11483     0.00000     0.00000     0.00000     0.00000     0.00000     0.71218
    -7.41119     0.47426     0.20825     0.22611     0.20090     0.00000     0.00000     0.00000     0.00000     0.00000     1.10953
    -7.39819     0.63348     0.33597     0.32625     0.32322     0.00000     0.00000     0.00000     0.00000     0.00000     1.61892
    -7.38619     0.77301     0.49307     0.44215     0.47434     0.00000     0.00000     0.00000     0.00000     0.00000     2.18257
    -7.37319     0.86729     0.65482     0.55685     0.63150     0.00000     0.00000     0.00000     0.00000     0.00000     2.71047
    -7.36119     0.90147     0.78489     0.65400     0.76003     0.00000     0.00000     0.00000     0.00000     0.00000     3.10039
    -7.34819     0.87469     0.84884     0.72587     0.82664     0.00000     0.00000     0.00000     0.00000     0.00000     3.27604
    -7.33619     0.79790     0.83333     0.78004     0.81743     0.00000     0.00000     0.00000     0.00000     0.00000     3.22870
    -7.32319     0.68928     0.75514     0.83699     0.74810     0.00000     0.00000     0.00000     0.00000     0.00000     3.02951
    -7.31119     0.57029     0.65493     0.91588     0.65729     0.00000     0.00000     0.00000     0.00000     0.00000     2.79839
    -7.29819     0.46201     0.57658     1.01531     0.58747     0.00000     0.00000     0.00000     0.00000     0.00000     2.64137
    -7.28619     0.38046     0.54597     1.10475     0.56247     0.00000     0.00000     0.00000     0.00000     0.00000     2.59365
    -7.27319     0.33132     0.55969     1.13725     0.57779     0.00000     0.00000     0.00000     0.00000     0.00000     2.60605
    -7.26119     0.30767     0.59011     1.07696     0.60574     0.00000     0.00000     0.00000     0.00000     0.00000     2.58048
    -7.24819     0.29342     0.60173     0.92504     0.61181     0.00000     0.00000     0.00000     0.00000     0.00000     2.43200
    -7.23619     0.27197     0.56938     0.72229     0.57332     0.00000     0.00000     0.00000     0.00000     0.00000     2.13697
    -7.22319     0.23495     0.48926     0.53327     0.48834     0.00000     0.00000     0.00000     0.00000     0.00000     1.74582
    -7.21119     0.18523     0.37805     0.42413     0.37469     0.00000     0.00000     0.00000     0.00000     0.00000     1.36210
    -7.19819     0.13331     0.26201     0.44825     0.25846     0.00000     0.00000     0.00000     0.00000     0.00000     1.10203
    -7.18619     0.09038     0.16382     0.63960     0.16159     0.00000     0.00000     0.00000     0.00000     0.00000     1.05539
    -7.17319     0.06300     0.09479     1.00290     0.09447     0.00000     0.00000     0.00000     0.00000     0.00000     1.25517
    -7.16119     0.05150     0.05461     1.49807     0.05620     0.00000     0.00000     0.00000     0.00000     0.00000     1.66038
    -7.14819     0.05187     0.03646     2.03010     0.03945     0.00000     0.00000     0.00000     0.00000     0.00000     2.15787
    -7.13619     0.05883     0.03325     2.46520     0.03630     0.00000     0.00000     0.00000     0.00000     0.00000     2.59357
    -7.12319     0.06864     0.04241     2.67800     0.04244     0.00000     0.00000     0.00000     0.00000     0.00000     2.83150
    -7.11119     0.08060     0.06881     2.61060     0.05970     0.00000     0.00000     0.00000     0.00000     0.00000     2.81971
    -7.09819     0.09681     0.12552     2.30510     0.09702     0.00000     0.00000     0.00000     0.00000     0.00000     2.62445
    -7.08619     0.12020     0.23131     1.88590     0.16961     0.00000     0.00000     0.00000     0.00000     0.00000     2.40701
    -7.07319     0.15196     0.40320     1.49904     0.29524     0.00000     0.00000     0.00000     0.00000     0.00000     2.34944
    -7.06119     0.18997     0.64461     1.25083     0.48664     0.00000     0.00000     0.00000     0.00000     0.00000     2.57204
    -7.04819     0.22937     0.93424     1.16955     0.74093     0.00000     0.00000     0.00000     0.00000     0.00000     3.07409
    -7.03619     0.26434     1.22386     1.21339     1.03112     0.00000     0.00000     0.00000     0.00000     0.00000     3.73271
    -7.02319     0.28981     1.45024     1.30286     1.30507     0.00000     0.00000     0.00000     0.00000     0.00000     4.34798
    -7.01119     0.30200     1.55731     1.36118     1.49844     0.00000     0.00000     0.00000     0.00000     0.00000     4.71893
    -6.99819     0.29823     1.51868     1.34070     1.55851     0.00000     0.00000     0.00000     0.00000     0.00000     4.71612
    -6.98619     0.27756     1.34924     1.23059     1.46728     0.00000     0.00000     0.00000     0.00000     0.00000     4.32467
    -6.97319     0.24187     1.09558     1.04916     1.25079     0.00000     0.00000     0.00000     0.00000     0.00000     3.63740
    -6.96119     0.19657     0.81753     0.82974     0.96885     0.00000     0.00000     0.00000     0.00000     0.00000     2.81269
    -6.94819     0.15027     0.56793     0.60802     0.68934     0.00000     0.00000     0.00000     0.00000     0.00000     2.01556
    -6.93619     0.11303     0.38260     0.41343     0.46796     0.00000     0.00000     0.00000     0.00000     0.00000     1.37702
    -6.92319     0.09493     0.28207     0.26476     0.34005     0.00000     0.00000     0.00000     0.00000     0.00000     0.98181
    -6.91119     0.10503     0.27945     0.16983     0.32389     0.00000     0.00000     0.00000     0.00000     0.00000     0.87821
    -6.89819     0.14939     0.38406     0.12853     0.42604     0.00000     0.00000     0.00000     0.00000     0.00000     1.08801
    -6.88619     0.22770     0.59639     0.13653     0.63874     0.00000     0.00000     0.00000     0.00000     0.00000     1.59936
    -6.87319     0.32938     0.89472     0.18804     0.93127     0.00000     0.00000     0.00000     0.00000     0.00000     2.34341
    -6.86119     0.43273     1.22682     0.27569     1.24612     0.00000     0.00000     0.00000     0.00000     0.00000     3.18135
    -6.84819     0.51042     1.51537     0.38810     1.50888     0.00000     0.00000     0.00000     0.00000     0.00000     3.92277
    -6.83619     0.54025     1.68478     0.50730     1.65380     0.00000     0.00000     0.00000     0.00000     0.00000     4.38613
    -6.82319     0.51494     1.69364     0.60908     1.65016     0.00000     0.00000     0.00000     0.00000     0.00000     4.46782
    -6.81119     0.44487     1.55017     0.66853     1.51222     0.00000     0.00000     0.00000     0.00000     0.00000     4.17579
    -6.79819     0.35209     1.30588     0.67029     1.28683     0.00000     0.00000     0.00000     0.00000     0.00000     3.61509
    -6.78619     0.26094     1.02716     0.61813     1.02991     0.00000     0.00000     0.00000     0.00000     0.00000     2.93614
    -6.77319     0.19108     0.76820     0.53894     0.78561     0.00000     0.00000     0.00000     0.00000     0.00000     2.28383
    -6.76119     0.15614     0.55870     0.47637     0.58007     0.00000     0.00000     0.00000     0.00000     0.00000     1.77128
    -6.74819     0.16547     0.40842     0.47701     0.42403     0.00000     0.00000     0.00000     0.00000     0.00000     1.47493
    -6.73619     0.22518     0.31856     0.57486     0.32296     0.00000     0.00000     0.00000     0.00000     0.00000     1.44156
    -6.72319     0.33667     0.29091     0.77999     0.28237     0.00000     0.00000     0.00000     0.00000     0.00000     1.68994
    -6.71119     0.49340     0.32898     1.07516     0.30784     0.00000     0.00000     0.00000     0.00000     0.00000     2.20539
    -6.69819     0.67794     0.43211     1.42025     0.39963     0.00000     0.00000     0.00000     0.00000     0.00000     2.92992
    -6.68619     0.86248     0.58675     1.76257     0.54474     0.00000     0.00000     0.00000     0.00000     0.00000     3.75654
    -6.67319     1.01379     0.76144     2.04520     0.71260     0.00000     0.00000     0.00000     0.00000     0.00000     4.53303
    -6.66119     1.10304     0.91156     2.21810     0.85995     0.00000     0.00000     0.00000     0.00000     0.00000     5.09265
    -6.64819     1.11432     0.99684     2.24770     0.94736     0.00000     0.00000     0.00000     0.00000     0.00000     5.30622
    -6.63619     1.05074     1.00143     2.12860     0.95998     0.00000     0.00000     0.00000     0.00000     0.00000     5.14075
    -6.62319     0.93003     0.94552     1.88841     0.91779     0.00000     0.00000     0.00000     0.00000     0.00000     4.68175
    -6.61119     0.77731     0.87714     1.58282     0.86668     0.00000     0.00000     0.00000     0.00000     0.00000     4.10395
    -6.59819     0.61659     0.84443     1.27412     0.85321     0.00000     0.00000     0.00000     0.00000     0.00000     3.58835
    -6.58619     0.46754     0.86938     1.01274     0.89716     0.00000     0.00000     0.00000     0.00000     0.00000     3.24682
    -6.57319     0.34591     0.93646     0.82491     0.98067     0.00000     0.00000     0.00000     0.00000     0.00000     3.08795
    -6.56119     0.26378     1.00498     0.71530     1.06170     0.00000     0.00000     0.00000     0.00000     0.00000     3.04576
    -6.54819     0.22853     1.03921     0.67728     1.10298     0.00000     0.00000     0.00000     0.00000     0.00000     3.04800
    -6.53619     0.24083     1.03252     0.70249     1.09628     0.00000     0.00000     0.00000     0.00000     0.00000     3.07212
    -6.52319     0.29308     1.01104     0.78164     1.06681     0.00000     0.00000     0.00000     0.00000     0.00000     3.15257
    -6.51119     0.36926     1.01469     0.89921     1.05400     0.00000     0.00000     0.00000     0.00000     0.00000     3.33716
    -6.49819     0.44804     1.06931     1.03196     1.08416     0.00000     0.00000     0.00000     0.00000     0.00000     3.63347
    -6.48619     0.50900     1.16997     1.15465     1.15575     0.00000     0.00000     0.00000     0.00000     0.00000     3.98937
    -6.47319     0.53934     1.28171     1.25114     1.24060     0.00000     0.00000     0.00000     0.00000     0.00000     4.31279
    -6.46019     0.53714     1.35882     1.32114     1.29951     0.00000     0.00000     0.00000     0.00000     0.00000     4.51661
    -6.44819     0.51002     1.36501     1.37296     1.30230     0.00000     0.00000     0.00000     0.00000     0.00000     4.55029
    -6.43519     0.46985     1.29292     1.41289     1.24333     0.00000     0.00000     0.00000     0.00000     0.00000     4.41899
    -6.42319     0.42758     1.16515     1.43599     1.14287     0.00000     0.00000     0.00000     0.00000     0.00000     4.17159
    -6.41019     0.38998     1.02349     1.42698     1.03501     0.00000     0.00000     0.00000     0.00000     0.00000     3.87546
    -6.39819     0.35878     0.90513     1.37016     0.94609     0.00000     0.00000     0.00000     0.00000     0.00000     3.58016
    -6.38519     0.33149     0.82429     1.25941     0.88003     0.00000     0.00000     0.00000     0.00000     0.00000     3.29522
    -6.37319     0.30373     0.77057     1.10163     0.81925     0.00000     0.00000     0.00000     0.00000     0.00000     2.99518
    -6.36019     0.27190     0.72092     0.91731     0.74120     0.00000     0.00000     0.00000     0.00000     0.00000     2.65133
    -6.34819     0.23529     0.65737     0.73246     0.63569     0.00000     0.00000     0.00000     0.00000     0.00000     2.26081
    -6.33519     0.19635     0.57762     0.57171     0.51370     0.00000     0.00000     0.00000     0.00000     0.00000     1.85938
    -6.32319     0.15945     0.49700     0.45033     0.40085     0.00000     0.00000     0.00000     0.00000     0.00000     1.50763
    -6.31019     0.12883     0.44190     0.37043     0.32668     0.00000     0.00000     0.00000     0.00000     0.00000     1.26784
    -6.29819     0.10718     0.44219     0.32234     0.31669     0.00000     0.00000     0.00000     0.00000     0.00000     1.18840
    -6.28519     0.09556     0.52210     0.29116     0.38886     0.00000     0.00000     0.00000     0.00000     0.00000     1.29768
    -6.27319     0.09344     0.68918     0.26447     0.54953     0.00000     0.00000     0.00000     0.00000     0.00000     1.59662
    -6.26019     0.09886     0.92256     0.23673     0.78495     0.00000     0.00000     0.00000     0.00000     0.00000     2.04310
    -6.24819     0.10806     1.16851     0.20815     1.05272     0.00000     0.00000     0.00000     0.00000     0.00000     2.53744
    -6.23519     0.11589     1.35398     0.18077     1.28568     0.00000     0.00000     0.00000     0.00000     0.00000     2.93632
    -6.22319     0.11722     1.41475     0.15524     1.41264     0.00000     0.00000     0.00000     0.00000     0.00000     3.09985
    -6.21019     0.10934     1.32756     0.13107     1.39300     0.00000     0.00000     0.00000     0.00000     0.00000     2.96097
    -6.19819     0.09346     1.12260     0.10867     1.23644     0.00000     0.00000     0.00000     0.00000     0.00000     2.56117
    -6.18519     0.07480     0.87002     0.09099     1.00301     0.00000     0.00000     0.00000     0.00000     0.00000     2.03881
    -6.17319     0.06108     0.64832     0.08357     0.77401     0.00000     0.00000     0.00000     0.00000     0.00000     1.56698
    -6.16019     0.06075     0.51873     0.09374     0.62073     0.00000     0.00000     0.00000     0.00000     0.00000     1.29396
    -6.14819     0.08166     0.51363     0.12908     0.58661     0.00000     0.00000     0.00000     0.00000     0.00000     1.31098
    -6.13519     0.12910     0.63804     0.19526     0.68415     0.00000     0.00000     0.00000     0.00000     0.00000     1.64655
    -6.12319     0.20279     0.87092     0.29184     0.89753     0.00000     0.00000     0.00000     0.00000     0.00000     2.26308
    -6.11019     0.29379     1.16350     0.40863     1.18296     0.00000     0.00000     0.00000     0.00000     0.00000     3.04888
    -6.09819     0.38429     1.44269     0.52633     1.46989     0.00000     0.00000     0.00000     0.00000     0.00000     3.82320
    -6.08519     0.45306     1.62970     0.62518     1.67845     0.00000     0.00000     0.00000     0.00000     0.00000     4.38639
    -6.07319     0.48440     1.67402     0.69851     1.74877     0.00000     0.00000     0.00000     0.00000     0.00000     4.60570
    -6.06019     0.47546     1.57519     0.76275     1.66870     0.00000     0.00000     0.00000     0.00000     0.00000     4.48210
    -6.04819     0.43613     1.38249     0.85451     1.47742     0.00000     0.00000     0.00000     0.00000     0.00000     4.15055
    -6.03519     0.38264     1.16654     1.01343     1.24433     0.00000     0.00000     0.00000     0.00000     0.00000     3.80694
    -6.02319     0.32898     0.98413     1.25839     1.03290     0.00000     0.00000     0.00000     0.00000     0.00000     3.60440
    -6.01019     0.28227     0.86050     1.56872     0.87769     0.00000     0.00000     0.00000     0.00000     0.00000     3.58918
    -5.99819     0.24304     0.78905     1.88410     0.78076     0.00000     0.00000     0.00000     0.00000     0.00000     3.69695
    -5.98519     0.20872     0.74653     2.12470     0.72229     0.00000     0.00000     0.00000     0.00000     0.00000     3.80224
    -5.97319     0.17709     0.70849     2.22670     0.67757     0.00000     0.00000     0.00000     0.00000     0.00000     3.78985
    -5.96019     0.14812     0.65916     2.17740     0.62824     0.00000     0.00000     0.00000     0.00000     0.00000     3.61292
    -5.94819     0.12381     0.59441     2.02540     0.56747     0.00000     0.00000     0.00000     0.00000     0.00000     3.31109
    -5.93519     0.10695     0.52015     1.86510     0.49898     0.00000     0.00000     0.00000     0.00000     0.00000     2.99118
    -5.92319     0.09950     0.44762     1.79150     0.43234     0.00000     0.00000     0.00000     0.00000     0.00000     2.77096
    -5.91019     0.10126     0.38746     1.85218     0.37675     0.00000     0.00000     0.00000     0.00000     0.00000     2.71765
    -5.89819     0.10923     0.34411     2.01792     0.33560     0.00000     0.00000     0.00000     0.00000     0.00000     2.80686
    -5.88519     0.11821     0.31412     2.19406     0.30527     0.00000     0.00000     0.00000     0.00000     0.00000     2.93166
    -5.87319     0.12247     0.28934     2.27166     0.27845     0.00000     0.00000     0.00000     0.00000     0.00000     2.96192
    -5.86019     0.11834     0.26333     2.18659     0.25039     0.00000     0.00000     0.00000     0.00000     0.00000     2.81865
    -5.84819     0.10586     0.23615     1.95874     0.22244     0.00000     0.00000     0.00000     0.00000     0.00000     2.52319
    -5.83519     0.08852     0.21350     1.67847     0.20089     0.00000     0.00000     0.00000     0.00000     0.00000     2.18137
    -5.82319     0.07125     0.20160     1.45618     0.19139     0.00000     0.00000     0.00000     0.00000     0.00000     1.92042
    -5.81019     0.05779     0.20170     1.36629     0.19427     0.00000     0.00000     0.00000     0.00000     0.00000     1.82004
    -5.79819     0.04924     0.20926     1.41841     0.20429     0.00000     0.00000     0.00000     0.00000     0.00000     1.88120
    -5.78519     0.04450     0.21928     1.57462     0.21627     0.00000     0.00000     0.00000     0.00000     0.00000     2.05466
    -5.77319     0.04175     0.23533     1.78994     0.23403     0.00000     0.00000     0.00000     0.00000     0.00000     2.30105
    -5.76019     0.03982     0.27855     2.04210     0.27875     0.00000     0.00000     0.00000     0.00000     0.00000     2.63922
    -5.74819     0.03863     0.39064     2.32870     0.39219     0.00000     0.00000     0.00000     0.00000     0.00000     3.15016
    -5.73519     0.03867     0.62661     2.63640     0.62919     0.00000     0.00000     0.00000     0.00000     0.00000     3.93087
    -5.72319     0.04042     1.03300     2.91410     1.03668     0.00000     0.00000     0.00000     0.00000     0.00000     5.02420
    -5.71019     0.04400     1.61434     3.08100     1.62191     0.00000     0.00000     0.00000     0.00000     0.00000     6.36125
    -5.69819     0.04924     2.30563     3.06120     2.32354     0.00000     0.00000     0.00000     0.00000     0.00000     7.73961
    -5.68519     0.05588     2.97295     2.82770     3.01276     0.00000     0.00000     0.00000     0.00000     0.00000     8.86929
    -5.67319     0.06407     3.45874     2.41920     3.53234     0.00000     0.00000     0.00000     0.00000     0.00000     9.47435
    -5.66019     0.07496     3.64977     1.92400     3.76385     0.00000     0.00000     0.00000     0.00000     0.00000     9.41258
    -5.64819     0.09144     3.53066     1.44367     3.67819     0.00000     0.00000     0.00000     0.00000     0.00000     8.74396
    -5.63519     0.11801     3.17881     1.05492     3.33728     0.00000     0.00000     0.00000     0.00000     0.00000     7.68902
    -5.62319     0.15893     2.71389     0.79489     2.85139     0.00000     0.00000     0.00000     0.00000     0.00000     6.51910
    -5.61019     0.21450     2.24223     0.66341     2.32878     0.00000     0.00000     0.00000     0.00000     0.00000     5.44892
    -5.59819     0.27751     1.82901     0.64115     1.84945     0.00000     0.00000     0.00000     0.00000     0.00000     4.59712
    -5.58519     0.33306     1.50203     0.70393     1.45881     0.00000     0.00000     0.00000     0.00000     0.00000     3.99783
    -5.57319     0.36367     1.26589     0.82630     1.17428     0.00000     0.00000     0.00000     0.00000     0.00000     3.63014
    -5.56019     0.35812     1.10702     0.97802     0.98699     0.00000     0.00000     0.00000     0.00000     0.00000     3.43015
    -5.54819     0.31773     1.00071     1.12311     0.87084     0.00000     0.00000     0.00000     0.00000     0.00000     3.31239
    -5.53519     0.25627     0.92045     1.22854     0.79591     0.00000     0.00000     0.00000     0.00000     0.00000     3.20117
    -5.52319     0.19270     0.84920     1.27951     0.74449     0.00000     0.00000     0.00000     0.00000     0.00000     3.06590
    -5.51019     0.14250     0.78382     1.28944     0.71408     0.00000     0.00000     0.00000     0.00000     0.00000     2.92984
    -5.49819     0.11254     0.72892     1.29204     0.70880     0.00000     0.00000     0.00000     0.00000     0.00000     2.84230
    -5.48519     0.10137     0.68579     1.31587     0.72533     0.00000     0.00000     0.00000     0.00000     0.00000     2.82836
    -5.47319     0.10307     0.64815     1.36260     0.74664     0.00000     0.00000     0.00000     0.00000     0.00000     2.86046
    -5.46019     0.11185     0.60694     1.40410     0.74952     0.00000     0.00000     0.00000     0.00000     0.00000     2.87241
    -5.44719     0.12469     0.55882     1.40674     0.71821     0.00000     0.00000     0.00000     0.00000     0.00000     2.80846
    -5.43519     0.14150     0.50962     1.36100     0.65529     0.00000     0.00000     0.00000     0.00000     0.00000     2.66741
    -5.42219     0.16282     0.46940     1.29841     0.57860     0.00000     0.00000     0.00000     0.00000     0.00000     2.50923
    -5.41019     0.18755     0.44424     1.27945     0.50920     0.00000     0.00000     0.00000     0.00000     0.00000     2.42044
    -5.39719     0.21222     0.43205     1.36575     0.45925     0.00000     0.00000     0.00000     0.00000     0.00000     2.46927
    -5.38519     0.23254     0.42538     1.59130     0.42849     0.00000     0.00000     0.00000     0.00000     0.00000     2.67771
    -5.37219     0.24566     0.41810     1.94470     0.40972     0.00000     0.00000     0.00000     0.00000     0.00000     3.01818
    -5.36019     0.25077     0.41021     2.36290     0.39752     0.00000     0.00000     0.00000     0.00000     0.00000     3.42140
    -5.34719     0.24831     0.40834     2.73950     0.39405     0.00000     0.00000     0.00000     0.00000     0.00000     3.79020
    -5.33519     0.23830     0.42407     2.95710     0.41015     0.00000     0.00000     0.00000     0.00000     0.00000     4.02962
    -5.32219     0.22064     0.47173     2.93260     0.46206     0.00000     0.00000     0.00000     0.00000     0.00000     4.08703
    -5.31019     0.19630     0.56426     2.65880     0.56444     0.00000     0.00000     0.00000     0.00000     0.00000     3.98380
    -5.29719     0.16815     0.70462     2.20730     0.71893     0.00000     0.00000     0.00000     0.00000     0.00000     3.79900
    -5.28519     0.14006     0.87476     1.69529     0.90286     0.00000     0.00000     0.00000     0.00000     0.00000     3.61297
    -5.27219     0.11515     1.03237     1.23465     1.06819     0.00000     0.00000     0.00000     0.00000     0.00000     3.45036
    -5.26019     0.09447     1.12345     0.89638     1.15799     0.00000     0.00000     0.00000     0.00000     0.00000     3.27229
    -5.24719     0.07738     1.10926     0.70234     1.13385     0.00000     0.00000     0.00000     0.00000     0.00000     3.02283
    -5.23519     0.06288     0.98777     0.63620     1.00019     0.00000     0.00000     0.00000     0.00000     0.00000     2.68704
    -5.22219     0.05056     0.79935     0.66191     0.80358     0.00000     0.00000     0.00000     0.00000     0.00000     2.31540
    -5.21019     0.04069     0.60535     0.73951     0.61074     0.00000     0.00000     0.00000     0.00000     0.00000     1.99630
    -5.19719     0.03372     0.46243     0.83727     0.47766     0.00000     0.00000     0.00000     0.00000     0.00000     1.81109
    -5.18519     0.02993     0.40336     0.93927     0.43066     0.00000     0.00000     0.00000     0.00000     0.00000     1.80321
    -5.17219     0.02929     0.43401     1.04344     0.46532     0.00000     0.00000     0.00000     0.00000     0.00000     1.97206
    -5.16019     0.03151     0.53992     1.15345     0.55899     0.00000     0.00000     0.00000     0.00000     0.00000     2.28387
    -5.14719     0.03609     0.69560     1.27167     0.68619     0.00000     0.00000     0.00000     0.00000     0.00000     2.68955
    -5.13519     0.04245     0.87220     1.39240     0.82828     0.00000     0.00000     0.00000     0.00000     0.00000     3.13534
    -5.12219     0.05022     1.04341     1.50512     0.97459     0.00000     0.00000     0.00000     0.00000     0.00000     3.57334
    -5.11019     0.05932     1.18883     1.59559     1.11596     0.00000     0.00000     0.00000     0.00000     0.00000     3.95970
    -5.09719     0.06979     1.29497     1.64757     1.23809     0.00000     0.00000     0.00000     0.00000     0.00000     4.25042
    -5.08519     0.08126     1.35286     1.64551     1.31940     0.00000     0.00000     0.00000     0.00000     0.00000     4.39903
    -5.07219     0.09275     1.35599     1.57914     1.33628     0.00000     0.00000     0.00000     0.00000     0.00000     4.36416
    -5.06019     0.10280     1.30090     1.44865     1.27419     0.00000     0.00000     0.00000     0.00000     0.00000     4.12654
    -5.04719     0.11003     1.19100     1.26820     1.13627     0.00000     0.00000     0.00000     0.00000     0.00000     3.70550
    -5.03519     0.11359     1.03709     1.06184     0.94514     0.00000     0.00000     0.00000     0.00000     0.00000     3.15766
    -5.02219     0.11285     0.85821     0.85557     0.73416     0.00000     0.00000     0.00000     0.00000     0.00000     2.56079
    -5.01019     0.10724     0.67510     0.66744     0.53531     0.00000     0.00000     0.00000     0.00000     0.00000     1.98509
    -4.99719     0.09652     0.50543     0.50644     0.36939     0.00000     0.00000     0.00000     0.00000     0.00000     1.47778
    -4.98519     0.08133     0.36058     0.37451     0.24373     0.00000     0.00000     0.00000     0.00000     0.00000     1.06014
    -4.97219     0.06383     0.24629     0.27290     0.15622     0.00000     0.00000     0.00000     0.00000     0.00000     0.73924
    -4.96019     0.04733     0.16474     0.20587     0.10123     0.00000     0.00000     0.00000     0.00000     0.00000     0.51917
    -4.94719     0.03514     0.11591     0.17945     0.07307     0.00000     0.00000     0.00000     0.00000     0.00000     0.40357
    -4.93519     0.02921     0.09713     0.19687     0.06681     0.00000     0.00000     0.00000     0.00000     0.00000     0.39002
    -4.92219     0.02942     0.10240     0.25391     0.07700     0.00000     0.00000     0.00000     0.00000     0.00000     0.46272
    -4.91019     0.03381     0.12248     0.33834     0.09695     0.00000     0.00000     0.00000     0.00000     0.00000     0.59159
    -4.89719     0.03950     0.14714     0.43499     0.11971     0.00000     0.00000     0.00000     0.00000     0.00000     0.74133
    -4.88519     0.04409     0.16856     0.53504     0.14030     0.00000     0.00000     0.00000     0.00000     0.00000     0.88800
    -4.87219     0.04672     0.18435     0.64214     0.15780     0.00000     0.00000     0.00000     0.00000     0.00000     1.03102
    -4.86019     0.04816     0.19708     0.76739     0.17471     0.00000     0.00000     0.00000     0.00000     0.00000     1.18735
    -4.84719     0.04984     0.21047     0.91315     0.19343     0.00000     0.00000     0.00000     0.00000     0.00000     1.36689
    -4.83519     0.05255     0.22453     1.05876     0.21229     0.00000     0.00000     0.00000     0.00000     0.00000     1.54813
    -4.82219     0.05564     0.23419     1.16240     0.22491     0.00000     0.00000     0.00000     0.00000     0.00000     1.67715
    -4.81019     0.05763     0.23249     1.18163     0.22377     0.00000     0.00000     0.00000     0.00000     0.00000     1.69552
    -4.79719     0.05727     0.21582     1.10017     0.20536     0.00000     0.00000     0.00000     0.00000     0.00000     1.57861
    -4.78519     0.05434     0.18657     0.93880     0.17288     0.00000     0.00000     0.00000     0.00000     0.00000     1.35259
    -4.77219     0.04950     0.15157     0.74097     0.13429     0.00000     0.00000     0.00000     0.00000     0.00000     1.07633
    -4.76019     0.04355     0.11794     0.55006     0.09807     0.00000     0.00000     0.00000     0.00000     0.00000     0.80962
    -4.74719     0.03704     0.09060     0.39137     0.07011     0.00000     0.00000     0.00000     0.00000     0.00000     0.58912
    -4.73519     0.03056     0.07288     0.27087     0.05394     0.00000     0.00000     0.00000     0.00000     0.00000     0.42825
    -4.72219     0.02535     0.06937     0.18492     0.05354     0.00000     0.00000     0.00000     0.00000     0.00000     0.33319
    -4.71019     0.02367     0.08841     0.13023     0.07622     0.00000     0.00000     0.00000     0.00000     0.00000     0.31854
    -4.69719     0.02876     0.14226     0.10864     0.13344     0.00000     0.00000     0.00000     0.00000     0.00000     0.41310
    -4.68519     0.04425     0.24339     0.12682     0.23788     0.00000     0.00000     0.00000     0.00000     0.00000     0.65234
    -4.67219     0.07313     0.39806     0.19379     0.39683     0.00000     0.00000     0.00000     0.00000     0.00000     1.06181
    -4.66019     0.11607     0.59891     0.31722     0.60416     0.00000     0.00000     0.00000     0.00000     0.00000     1.63637
    -4.64719     0.16973     0.82141     0.49964     0.83555     0.00000     0.00000     0.00000     0.00000     0.00000     2.32634
    -4.63519     0.22612     1.02932     0.73655     1.05295     0.00000     0.00000     0.00000     0.00000     0.00000     3.04494
    -4.62219     0.27397     1.18702     1.01900     1.21712     0.00000     0.00000     0.00000     0.00000     0.00000     3.69711
    -4.61019     0.30237     1.27567     1.33814     1.30615     0.00000     0.00000     0.00000     0.00000     0.00000     4.22233
    -4.59719     0.30549     1.30138     1.68786     1.32616     0.00000     0.00000     0.00000     0.00000     0.00000     4.62089
    -4.58519     0.28511     1.29042     2.05680     1.30621     0.00000     0.00000     0.00000     0.00000     0.00000     4.93854
    -4.57219     0.24996     1.27405     2.41730     1.28360     0.00000     0.00000     0.00000     0.00000     0.00000     5.22491
    -4.56019     0.21114     1.27120     2.71990     1.27986     0.00000     0.00000     0.00000     0.00000     0.00000     5.48210
    -4.54719     0.17735     1.27786     2.90690     1.29098     0.00000     0.00000     0.00000     0.00000     0.00000     5.65308
    -4.53519     0.15157     1.27133     2.93510     1.29217     0.00000     0.00000     0.00000     0.00000     0.00000     5.65017
    -4.52219     0.13201     1.22420     2.79430     1.25109     0.00000     0.00000     0.00000     0.00000     0.00000     5.40160
    -4.51019     0.11558     1.12050     2.51020     1.14936     0.00000     0.00000     0.00000     0.00000     0.00000     4.89564
    -4.49719     0.10148     0.96592     2.13608     0.99138     0.00000     0.00000     0.00000     0.00000     0.00000     4.19486
    -4.48519     0.09252     0.78821     1.74103     0.80584     0.00000     0.00000     0.00000     0.00000     0.00000     3.42760
    -4.47219     0.09344     0.62622     1.39765     0.63271     0.00000     0.00000     0.00000     0.00000     0.00000     2.75002
    -4.45919     0.10764     0.51347     1.16298     0.50706     0.00000     0.00000     0.00000     0.00000     0.00000     2.29115
    -4.44719     0.13419     0.46430     1.05912     0.44484     0.00000     0.00000     0.00000     0.00000     0.00000     2.10245
    -4.43419     0.16712     0.46980     1.06350     0.43860     0.00000     0.00000     0.00000     0.00000     0.00000     2.13902
    -4.42219     0.19718     0.50475     1.12023     0.46403     0.00000     0.00000     0.00000     0.00000     0.00000     2.28619
    -4.40919     0.21534     0.54114     1.16472     0.49343     0.00000     0.00000     0.00000     0.00000     0.00000     2.41464
    -4.39719     0.21659     0.56215     1.15240     0.50956     0.00000     0.00000     0.00000     0.00000     0.00000     2.44070
    -4.38419     0.20184     0.56965     1.07366     0.51455     0.00000     0.00000     0.00000     0.00000     0.00000     2.35970
    -4.37219     0.17747     0.58213     0.95336     0.52978     0.00000     0.00000     0.00000     0.00000     0.00000     2.24274
    -4.35919     0.15251     0.62343     0.83308     0.58639     0.00000     0.00000     0.00000     0.00000     0.00000     2.19540
    -4.34719     0.13447     0.70797     0.74783     0.70791     0.00000     0.00000     0.00000     0.00000     0.00000     2.29819
    -4.33419     0.12665     0.83204     0.71154     0.89477     0.00000     0.00000     0.00000     0.00000     0.00000     2.56500
    -4.32219     0.12773     0.97818     0.71601     1.11869     0.00000     0.00000     0.00000     0.00000     0.00000     2.94061
    -4.30919     0.13412     1.12655     0.74466     1.33404     0.00000     0.00000     0.00000     0.00000     0.00000     3.33937
    -4.29719     0.14266     1.26470     0.78663     1.49664     0.00000     0.00000     0.00000     0.00000     0.00000     3.69062
    -4.28419     0.15211     1.38517     0.83965     1.58013     0.00000     0.00000     0.00000     0.00000     0.00000     3.95706
    -4.27219     0.16257     1.47681     0.90261     1.58281     0.00000     0.00000     0.00000     0.00000     0.00000     4.12480
    -4.25919     0.17424     1.52396     0.96535     1.52164     0.00000     0.00000     0.00000     0.00000     0.00000     4.18519
    -4.24719     0.18668     1.51721     1.00851     1.42605     0.00000     0.00000     0.00000     0.00000     0.00000     4.13845
    -4.23419     0.19915     1.46677     1.01235     1.33098     0.00000     0.00000     0.00000     0.00000     0.00000     4.00925
    -4.22219     0.21061     1.40303     0.96755     1.26754     0.00000     0.00000     0.00000     0.00000     0.00000     3.84873
    -4.20919     0.21934     1.35607     0.87971     1.25018     0.00000     0.00000     0.00000     0.00000     0.00000     3.70530
    -4.19719     0.22260     1.33374     0.76417     1.26823     0.00000     0.00000     0.00000     0.00000     0.00000     3.58874
    -4.18419     0.21706     1.31804     0.63828     1.29081     0.00000     0.00000     0.00000     0.00000     0.00000     3.46419
    -4.17219     0.20085     1.28603     0.51520     1.29116     0.00000     0.00000     0.00000     0.00000     0.00000     3.29324
    -4.15919     0.17567     1.24418     0.40304     1.27641     0.00000     0.00000     0.00000     0.00000     0.00000     3.09930
    -4.14719     0.14721     1.24289     0.30774     1.29748     0.00000     0.00000     0.00000     0.00000     0.00000     2.99532
    -4.13419     0.12302     1.35684     0.23462     1.42887     0.00000     0.00000     0.00000     0.00000     0.00000     3.14336
    -4.12219     0.10906     1.63634     0.18716     1.71875     0.00000     0.00000     0.00000     0.00000     0.00000     3.65131
    -4.10919     0.10638     2.05742     0.16408     2.14146     0.00000     0.00000     0.00000     0.00000     0.00000     4.46934
    -4.09719     0.11062     2.50869     0.15800     2.58511     0.00000     0.00000     0.00000     0.00000     0.00000     5.36242
    -4.08419     0.11432     2.83103     0.15755     2.89347     0.00000     0.00000     0.00000     0.00000     0.00000     5.99638
    -4.07219     0.11099     2.89190     0.15223     2.93880     0.00000     0.00000     0.00000     0.00000     0.00000     6.09392
    -4.05919     0.09821     2.65270     0.13691     2.68760     0.00000     0.00000     0.00000     0.00000     0.00000     5.57543
    -4.04719     0.07838     2.18330     0.11316     2.21140     0.00000     0.00000     0.00000     0.00000     0.00000     4.58624
    -4.03419     0.05671     1.62192     0.08731     1.64490     0.00000     0.00000     0.00000     0.00000     0.00000     3.41083
    -4.02219     0.03834     1.10714     0.06664     1.12305     0.00000     0.00000     0.00000     0.00000     0.00000     2.33517
    -4.00919     0.02630     0.72809     0.05627     0.73119     0.00000     0.00000     0.00000     0.00000     0.00000     1.54185
    -3.99719     0.02097     0.50768     0.05740     0.49302     0.00000     0.00000     0.00000     0.00000     0.00000     1.07907
    -3.98419     0.02067     0.41790     0.06718     0.38393     0.00000     0.00000     0.00000     0.00000     0.00000     0.88968
    -3.97219     0.02276     0.40483     0.07977     0.35454     0.00000     0.00000     0.00000     0.00000     0.00000     0.86190
    -3.95919     0.02461     0.41271     0.08855     0.35308     0.00000     0.00000     0.00000     0.00000     0.00000     0.87896
    -3.94719     0.02445     0.40157     0.08871     0.34156     0.00000     0.00000     0.00000     0.00000     0.00000     0.85629
    -3.93419     0.02175     0.35572     0.07920     0.30320     0.00000     0.00000     0.00000     0.00000     0.00000     0.75986
    -3.92219     0.01719     0.28166     0.06271     0.24136     0.00000     0.00000     0.00000     0.00000     0.00000     0.60291
    -3.90919     0.01204     0.19819     0.04402     0.17092     0.00000     0.00000     0.00000     0.00000     0.00000     0.42516
    -3.89719     0.00749     0.12401     0.02747     0.10775     0.00000     0.00000     0.00000     0.00000     0.00000     0.26672
    -3.88419     0.00417     0.07003     0.01553     0.06149     0.00000     0.00000     0.00000     0.00000     0.00000     0.15121
    -3.87219     0.00219     0.03847     0.00869     0.03458     0.00000     0.00000     0.00000     0.00000     0.00000     0.08394
    -3.85919     0.00132     0.02650     0.00637     0.02510     0.00000     0.00000     0.00000     0.00000     0.00000     0.05929
    -3.84719     0.00128     0.03020     0.00778     0.03009     0.00000     0.00000     0.00000     0.00000     0.00000     0.06936
    -3.83419     0.00184     0.04622     0.01228     0.04692     0.00000     0.00000     0.00000     0.00000     0.00000     0.10727
    -3.82219     0.00282     0.07098     0.01915     0.07233     0.00000     0.00000     0.00000     0.00000     0.00000     0.16529
    -3.80919     0.00406     0.09911     0.02735     0.10101     0.00000     0.00000     0.00000     0.00000     0.00000     0.23152
    -3.79719     0.00543     0.12332     0.03583     0.12563     0.00000     0.00000     0.00000     0.00000     0.00000     0.29022
    -3.78419     0.00706     0.13670     0.04486     0.13910     0.00000     0.00000     0.00000     0.00000     0.00000     0.32771
    -3.77219     0.00952     0.13591     0.05811     0.13796     0.00000     0.00000     0.00000     0.00000     0.00000     0.34151
    -3.75919     0.01409     0.12291     0.08512     0.12433     0.00000     0.00000     0.00000     0.00000     0.00000     0.34645
    -3.74719     0.02250     0.10384     0.14286     0.10472     0.00000     0.00000     0.00000     0.00000     0.00000     0.37394
    -3.73419     0.03633     0.08572     0.25513     0.08658     0.00000     0.00000     0.00000     0.00000     0.00000     0.46376
    -3.72219     0.05579     0.07334     0.44802     0.07529     0.00000     0.00000     0.00000     0.00000     0.00000     0.65243
    -3.70919     0.07870     0.06864     0.73958     0.07316     0.00000     0.00000     0.00000     0.00000     0.00000     0.96008
    -3.69719     0.10036     0.07251     1.12628     0.08111     0.00000     0.00000     0.00000     0.00000     0.00000     1.38027
    -3.68419     0.11500     0.08798     1.57110     0.10154     0.00000     0.00000     0.00000     0.00000     0.00000     1.87563
    -3.67219     0.11841     0.12297     2.00517     0.14078     0.00000     0.00000     0.00000     0.00000     0.00000     2.38734
    -3.65919     0.11025     0.19088     2.34550     0.20963     0.00000     0.00000     0.00000     0.00000     0.00000     2.85626
    -3.64719     0.09427     0.30712     2.52360     0.32027     0.00000     0.00000     0.00000     0.00000     0.00000     3.24527
    -3.63419     0.07638     0.48008     2.51500     0.47872     0.00000     0.00000     0.00000     0.00000     0.00000     3.55018
    -3.62219     0.06165     0.69977     2.34290     0.67551     0.00000     0.00000     0.00000     0.00000     0.00000     3.77983
    -3.60919     0.05227     0.93080     2.06580     0.88004     0.00000     0.00000     0.00000     0.00000     0.00000     3.92891
    -3.59719     0.04744     1.11829     1.74771     1.04580     0.00000     0.00000     0.00000     0.00000     0.00000     3.95924
    -3.58419     0.04481     1.20958     1.43957     1.12887     0.00000     0.00000     0.00000     0.00000     0.00000     3.82283
    -3.57219     0.04256     1.17967     1.17623     1.10884     0.00000     0.00000     0.00000     0.00000     0.00000     3.50730
    -3.55919     0.04076     1.04672     0.98365     1.00289     0.00000     0.00000     0.00000     0.00000     0.00000     3.07402
    -3.54719     0.04143     0.86305     0.88500     0.85827     0.00000     0.00000     0.00000     0.00000     0.00000     2.64776
    -3.53419     0.04737     0.69115     0.89692     0.73028     0.00000     0.00000     0.00000     0.00000     0.00000     2.36572
    -3.52219     0.06021     0.57640     1.01551     0.65670     0.00000     0.00000     0.00000     0.00000     0.00000     2.30882
    -3.50919     0.07893     0.53319     1.20508     0.64455     0.00000     0.00000     0.00000     0.00000     0.00000     2.46175
    -3.49719     0.09951     0.54760     1.39930     0.67321     0.00000     0.00000     0.00000     0.00000     0.00000     2.71962
    -3.48419     0.11653     0.59232     1.52316     0.71172     0.00000     0.00000     0.00000     0.00000     0.00000     2.94373
    -3.47219     0.12583     0.64477     1.52413     0.73916     0.00000     0.00000     0.00000     0.00000     0.00000     3.03389
    -3.45919     0.12684     0.69844     1.39686     0.75617     0.00000     0.00000     0.00000     0.00000     0.00000     2.97831
    -3.44619     0.12266     0.76172     1.18244     0.78035     0.00000     0.00000     0.00000     0.00000     0.00000     2.84717
    -3.43419     0.11768     0.84418     0.94355     0.82849     0.00000     0.00000     0.00000     0.00000     0.00000     2.73390
    -3.42119     0.11444     0.94000     0.73198     0.89812     0.00000     0.00000     0.00000     0.00000     0.00000     2.68454
    -3.40919     0.11211     1.02314     0.56949     0.96321     0.00000     0.00000     0.00000     0.00000     0.00000     2.66795
    -3.39619     0.10743     1.05898     0.45001     0.98967     0.00000     0.00000     0.00000     0.00000     0.00000     2.60609
    -3.38419     0.09751     1.02972     0.35542     0.95989     0.00000     0.00000     0.00000     0.00000     0.00000     2.44253
    -3.37119     0.08209     0.95220     0.27156     0.89070     0.00000     0.00000     0.00000     0.00000     0.00000     2.19654
    -3.35919     0.06383     0.87559     0.19459     0.83014     0.00000     0.00000     0.00000     0.00000     0.00000     1.96415
    -3.34619     0.04667     0.85633     0.12811     0.83215     0.00000     0.00000     0.00000     0.00000     0.00000     1.86326
    -3.33419     0.03368     0.92520     0.07698     0.92266     0.00000     0.00000     0.00000     0.00000     0.00000     1.95852
    -3.32119     0.02585     1.06597     0.04314     1.08104     0.00000     0.00000     0.00000     0.00000     0.00000     2.21600
    -3.30919     0.02225     1.22094     0.02547     1.24535     0.00000     0.00000     0.00000     0.00000     0.00000     2.51401
    -3.29619     0.02103     1.32292     0.02239     1.34544     0.00000     0.00000     0.00000     0.00000     0.00000     2.71178
    -3.28419     0.02056     1.33165     0.03473     1.34099     0.00000     0.00000     0.00000     0.00000     0.00000     2.72793
    -3.27119     0.01996     1.25243     0.06715     1.23963     0.00000     0.00000     0.00000     0.00000     0.00000     2.57917
    -3.25919     0.01901     1.12414     0.12661     1.08629     0.00000     0.00000     0.00000     0.00000     0.00000     2.35605
    -3.24619     0.01776     0.99358     0.21753     0.93392     0.00000     0.00000     0.00000     0.00000     0.00000     2.16280
    -3.23419     0.01628     0.89277     0.33471     0.82039     0.00000     0.00000     0.00000     0.00000     0.00000     2.06415
    -3.22119     0.01459     0.83634     0.45850     0.76218     0.00000     0.00000     0.00000     0.00000     0.00000     2.07161
    -3.20919     0.01279     0.82739     0.55776     0.76128     0.00000     0.00000     0.00000     0.00000     0.00000     2.15922
    -3.19619     0.01105     0.86137     0.60182     0.81019     0.00000     0.00000     0.00000     0.00000     0.00000     2.28443
    -3.18419     0.00953     0.92135     0.57563     0.88797     0.00000     0.00000     0.00000     0.00000     0.00000     2.39448
    -3.17119     0.00825     0.97516     0.48807     0.95850     0.00000     0.00000     0.00000     0.00000     0.00000     2.42998
    -3.15919     0.00709     0.98243     0.36700     0.97847     0.00000     0.00000     0.00000     0.00000     0.00000     2.33499
    -3.14619     0.00591     0.91484     0.24507     0.91885     0.00000     0.00000     0.00000     0.00000     0.00000     2.08467
    -3.13419     0.00468     0.77294     0.14585     0.77991     0.00000     0.00000     0.00000     0.00000     0.00000     1.70338
    -3.12119     0.00351     0.58733     0.07841     0.59350     0.00000     0.00000     0.00000     0.00000     0.00000     1.26276
    -3.10919     0.00268     0.40259     0.04062     0.40504     0.00000     0.00000     0.00000     0.00000     0.00000     0.85093
    -3.09619     0.00254     0.25700     0.02602     0.25312     0.00000     0.00000     0.00000     0.00000     0.00000     0.53868
    -3.08419     0.00354     0.17055     0.02946     0.15713     0.00000     0.00000     0.00000     0.00000     0.00000     0.36068
    -3.07119     0.00623     0.14484     0.04904     0.11836     0.00000     0.00000     0.00000     0.00000     0.00000     0.31847
    -3.05919     0.01116     0.16870     0.08501     0.12716     0.00000     0.00000     0.00000     0.00000     0.00000     0.39202
    -3.04619     0.01869     0.22376     0.13698     0.16981     0.00000     0.00000     0.00000     0.00000     0.00000     0.54924
    -3.03419     0.02866     0.28861     0.20109     0.23195     0.00000     0.00000     0.00000     0.00000     0.00000     0.75030
    -3.02119     0.04002     0.34469     0.26872     0.30114     0.00000     0.00000     0.00000     0.00000     0.00000     0.95457
    -3.00919     0.05085     0.38454     0.32841     0.37077     0.00000     0.00000     0.00000     0.00000     0.00000     1.13457
    -2.99619     0.05881     0.41865     0.37091     0.44457     0.00000     0.00000     0.00000     0.00000     0.00000     1.29294
    -2.98419     0.06210     0.47409     0.39717     0.53780     0.00000     0.00000     0.00000     0.00000     0.00000     1.47116
    -2.97119     0.06038     0.58279     0.42558     0.67194     0.00000     0.00000     0.00000     0.00000     0.00000     1.74069
    -2.95919     0.05502     0.76356     0.49395     0.86215     0.00000     0.00000     0.00000     0.00000     0.00000     2.17468
    -2.94619     0.04846     1.00736     0.65117     1.10442     0.00000     0.00000     0.00000     0.00000     0.00000     2.81141
    -2.93419     0.04305     1.27567     0.93688     1.36961     0.00000     0.00000     0.00000     0.00000     0.00000     3.62521
    -2.92119     0.04005     1.51277     1.35540     1.61146     0.00000     0.00000     0.00000     0.00000     0.00000     4.51968
    -2.90919     0.03941     1.66630     1.85730     1.78300     0.00000     0.00000     0.00000     0.00000     0.00000     5.34601
    -2.89619     0.04017     1.70730     2.34360     1.85360     0.00000     0.00000     0.00000     0.00000     0.00000     5.94467
    -2.88419     0.04115     1.63691     2.69980     1.81674     0.00000     0.00000     0.00000     0.00000     0.00000     6.19460
    -2.87119     0.04142     1.48406     2.84070     1.68913     0.00000     0.00000     0.00000     0.00000     0.00000     6.05531
    -2.85919     0.04053     1.29295     2.74760     1.50049     0.00000     0.00000     0.00000     0.00000     0.00000     5.58157
    -2.84619     0.03847     1.10606     2.46880     1.28475     0.00000     0.00000     0.00000     0.00000     0.00000     4.89808
    -2.83419     0.03548     0.95142     2.09040     1.06982     0.00000     0.00000     0.00000     0.00000     0.00000     4.14712
    -2.82119     0.03184     0.83573     1.69620     0.87302     0.00000     0.00000     0.00000     0.00000     0.00000     3.43679
    -2.80919     0.02781     0.74887     1.33808     0.70175     0.00000     0.00000     0.00000     0.00000     0.00000     2.81651
    -2.79619     0.02357     0.67539     1.03199     0.55770     0.00000     0.00000     0.00000     0.00000     0.00000     2.28865
    -2.78419     0.01935     0.60698     0.77344     0.44093     0.00000     0.00000     0.00000     0.00000     0.00000     1.84070
    -2.77119     0.01549     0.54565     0.55442     0.35236     0.00000     0.00000     0.00000     0.00000     0.00000     1.46792
    -2.75919     0.01230     0.49847     0.37367     0.29222     0.00000     0.00000     0.00000     0.00000     0.00000     1.17666
    -2.74619     0.00997     0.46742     0.23411     0.25786     0.00000     0.00000     0.00000     0.00000     0.00000     0.96936
    -2.73419     0.00841     0.44484     0.13661     0.24321     0.00000     0.00000     0.00000     0.00000     0.00000     0.83307
    -2.72119     0.00741     0.41906     0.07645     0.24212     0.00000     0.00000     0.00000     0.00000     0.00000     0.74503
    -2.70919     0.00676     0.38437     0.04484     0.25222     0.00000     0.00000     0.00000     0.00000     0.00000     0.68819
    -2.69619     0.00642     0.34663     0.03253     0.27543     0.00000     0.00000     0.00000     0.00000     0.00000     0.66101
    -2.68419     0.00643     0.31972     0.03250     0.31385     0.00000     0.00000     0.00000     0.00000     0.00000     0.67251
    -2.67119     0.00683     0.31626     0.04048     0.36494     0.00000     0.00000     0.00000     0.00000     0.00000     0.72851
    -2.65919     0.00753     0.34011     0.05391     0.42024     0.00000     0.00000     0.00000     0.00000     0.00000     0.82179
    -2.64619     0.00834     0.38494     0.07075     0.46899     0.00000     0.00000     0.00000     0.00000     0.00000     0.93302
    -2.63419     0.00900     0.43844     0.08876     0.50386     0.00000     0.00000     0.00000     0.00000     0.00000     1.04006
    -2.62119     0.00930     0.49069     0.10599     0.52615     0.00000     0.00000     0.00000     0.00000     0.00000     1.13213
    -2.60919     0.00915     0.54324     0.12327     0.54918     0.00000     0.00000     0.00000     0.00000     0.00000     1.22483
    -2.59619     0.00858     0.61544     0.14818     0.59957     0.00000     0.00000     0.00000     0.00000     0.00000     1.37178
    -2.58419     0.00786     0.74132     0.19887     0.71243     0.00000     0.00000     0.00000     0.00000     0.00000     1.66048
    -2.57119     0.00728     0.95220     0.30368     0.91565     0.00000     0.00000     0.00000     0.00000     0.00000     2.17881
    -2.55919     0.00711     1.24949     0.49166     1.20728     0.00000     0.00000     0.00000     0.00000     0.00000     2.95554
    -2.54619     0.00735     1.58454     0.77361     1.53734     0.00000     0.00000     0.00000     0.00000     0.00000     3.90284
    -2.53419     0.00773     1.86460     1.12117     1.81421     0.00000     0.00000     0.00000     0.00000     0.00000     4.80771
    -2.52119     0.00784     1.98990     1.46030     1.94066     0.00000     0.00000     0.00000     0.00000     0.00000     5.39870
    -2.50919     0.00739     1.90498     1.69340     1.86198     0.00000     0.00000     0.00000     0.00000     0.00000     5.46775
    -2.49619     0.00635     1.62785     1.74070     1.59506     0.00000     0.00000     0.00000     0.00000     0.00000     4.96996
    -2.48419     0.00495     1.23992     1.58570     1.21865     0.00000     0.00000     0.00000     0.00000     0.00000     4.04922
    -2.47119     0.00353     0.84282     1.28063     0.83189     0.00000     0.00000     0.00000     0.00000     0.00000     2.95887
    -2.45819     0.00235     0.51346     0.91895     0.51024     0.00000     0.00000     0.00000     0.00000     0.00000     1.94500
    -2.44619     0.00151     0.28337     0.58784     0.28471     0.00000     0.00000     0.00000     0.00000     0.00000     1.15743
    -2.43319     0.00099     0.14513     0.33737     0.14838     0.00000     0.00000     0.00000     0.00000     0.00000     0.63187
    -2.42119     0.00070     0.07322     0.17543     0.07666     0.00000     0.00000     0.00000     0.00000     0.00000     0.32601
    -2.40819     0.00061     0.04304     0.08388     0.04580     0.00000     0.00000     0.00000     0.00000     0.00000     0.17333
    -2.39619     0.00078     0.04040     0.03760     0.04231     0.00000     0.00000     0.00000     0.00000     0.00000     0.12108
    -2.38319     0.00133     0.06258     0.01620     0.06382     0.00000     0.00000     0.00000     0.00000     0.00000     0.14393
    -2.37119     0.00248     0.11402     0.00703     0.11495     0.00000     0.00000     0.00000     0.00000     0.00000     0.23847
    -2.35819     0.00434     0.19908     0.00347     0.20005     0.00000     0.00000     0.00000     0.00000     0.00000     0.40693
    -2.34619     0.00684     0.31355     0.00239     0.31486     0.00000     0.00000     0.00000     0.00000     0.00000     0.63764
    -2.33319     0.00956     0.43873     0.00235     0.44050     0.00000     0.00000     0.00000     0.00000     0.00000     0.89114
    -2.32119     0.01184     0.54314     0.00261     0.54525     0.00000     0.00000     0.00000     0.00000     0.00000     1.10284
    -2.30819     0.01296     0.59440     0.00278     0.59663     0.00000     0.00000     0.00000     0.00000     0.00000     1.20676
    -2.29619     0.01253     0.57470     0.00267     0.57689     0.00000     0.00000     0.00000     0.00000     0.00000     1.16679
    -2.28319     0.01070     0.49103     0.00227     0.49292     0.00000     0.00000     0.00000     0.00000     0.00000     0.99693
    -2.27119     0.00808     0.37086     0.00172     0.37231     0.00000     0.00000     0.00000     0.00000     0.00000     0.75297
    -2.25819     0.00540     0.24811     0.00115     0.24905     0.00000     0.00000     0.00000     0.00000     0.00000     0.50370
    -2.24619     0.00322     0.14845     0.00068     0.14900     0.00000     0.00000     0.00000     0.00000     0.00000     0.30134
    -2.23319     0.00177     0.08319     0.00037     0.08345     0.00000     0.00000     0.00000     0.00000     0.00000     0.16877
    -2.22119     0.00103     0.05205     0.00020     0.05201     0.00000     0.00000     0.00000     0.00000     0.00000     0.10529
    -2.20819     0.00087     0.04997     0.00015     0.04947     0.00000     0.00000     0.00000     0.00000     0.00000     0.10045
    -2.19619     0.00115     0.07255     0.00018     0.07094     0.00000     0.00000     0.00000     0.00000     0.00000     0.14482
    -2.18319     0.00178     0.11857     0.00026     0.11422     0.00000     0.00000     0.00000     0.00000     0.00000     0.23483
    -2.17119     0.00274     0.19149     0.00038     0.18120     0.00000     0.00000     0.00000     0.00000     0.00000     0.37581
    -2.15819     0.00408     0.30182     0.00052     0.28037     0.00000     0.00000     0.00000     0.00000     0.00000     0.58678
    -2.14619     0.00594     0.46794     0.00069     0.42924     0.00000     0.00000     0.00000     0.00000     0.00000     0.90381
    -2.13319     0.00855     0.70999     0.00091     0.64987     0.00000     0.00000     0.00000     0.00000     0.00000     1.36931
    -2.12119     0.01199     1.03196     0.00119     0.95319     0.00000     0.00000     0.00000     0.00000     0.00000     1.99833
    -2.10819     0.01597     1.40030     0.00153     1.31590     0.00000     0.00000     0.00000     0.00000     0.00000     2.73370
    -2.09619     0.01970     1.73638     0.00191     1.66790     0.00000     0.00000     0.00000     0.00000     0.00000     3.42589
    -2.08319     0.02206     1.94023     0.00232     1.90956     0.00000     0.00000     0.00000     0.00000     0.00000     3.87417
    -2.07119     0.02217     1.93895     0.00276     1.95668     0.00000     0.00000     0.00000     0.00000     0.00000     3.92056
    -2.05819     0.01986     1.72730     0.00335     1.78748     0.00000     0.00000     0.00000     0.00000     0.00000     3.53800
    -2.04619     0.01583     1.37322     0.00422     1.45593     0.00000     0.00000     0.00000     0.00000     0.00000     2.84921
    -2.03319     0.01122     0.98047     0.00546     1.06285     0.00000     0.00000     0.00000     0.00000     0.00000     2.06001
    -2.02119     0.00713     0.63985     0.00699     0.70536     0.00000     0.00000     0.00000     0.00000     0.00000     1.35933
    -2.00819     0.00417     0.39681     0.00854     0.44054     0.00000     0.00000     0.00000     0.00000     0.00000     0.85005
    -1.99619     0.00248     0.25315     0.00970     0.27978     0.00000     0.00000     0.00000     0.00000     0.00000     0.54511
    -1.98319     0.00196     0.18788     0.01013     0.20786     0.00000     0.00000     0.00000     0.00000     0.00000     0.40783
    -1.97119     0.00246     0.17985     0.00973     0.20595     0.00000     0.00000     0.00000     0.00000     0.00000     0.39798
    -1.95819     0.00396     0.21876     0.00866     0.26392     0.00000     0.00000     0.00000     0.00000     0.00000     0.49529
    -1.94619     0.00645     0.30400     0.00731     0.37859     0.00000     0.00000     0.00000     0.00000     0.00000     0.69636
    -1.93319     0.00984     0.43705     0.00610     0.54488     0.00000     0.00000     0.00000     0.00000     0.00000     0.99788
    -1.92119     0.01382     0.61495     0.00525     0.74874     0.00000     0.00000     0.00000     0.00000     0.00000     1.38275
    -1.90819     0.01793     0.82798     0.00475     0.96805     0.00000     0.00000     0.00000     0.00000     0.00000     1.81871
    -1.89619     0.02171     1.06139     0.00443     1.17985     0.00000     0.00000     0.00000     0.00000     0.00000     2.26737
    -1.88319     0.02474     1.29329     0.00408     1.36524     0.00000     0.00000     0.00000     0.00000     0.00000     2.68735
    -1.87119     0.02673     1.49402     0.00360     1.50625     0.00000     0.00000     0.00000     0.00000     0.00000     3.03060
    -1.85819     0.02735     1.62363     0.00298     1.58148     0.00000     0.00000     0.00000     0.00000     0.00000     3.23544
    -1.84619     0.02633     1.64218     0.00230     1.56539     0.00000     0.00000     0.00000     0.00000     0.00000     3.23621
    -1.83319     0.02361     1.52824     0.00166     1.44182     0.00000     0.00000     0.00000     0.00000     0.00000     2.99533
    -1.82119     0.01948     1.29575     0.00111     1.21953     0.00000     0.00000     0.00000     0.00000     0.00000     2.53587
    -1.80819     0.01464     0.99293     0.00070     0.93731     0.00000     0.00000     0.00000     0.00000     0.00000     1.94557
    -1.79619     0.00994     0.68359     0.00041     0.64915     0.00000     0.00000     0.00000     0.00000     0.00000     1.34309
    -1.78319     0.00607     0.42107     0.00022     0.40287     0.00000     0.00000     0.00000     0.00000     0.00000     0.83022
    -1.77119     0.00331     0.23132     0.00011     0.22316     0.00000     0.00000     0.00000     0.00000     0.00000     0.45789
    -1.75819     0.00161     0.11314     0.00005     0.11005     0.00000     0.00000     0.00000     0.00000     0.00000     0.22485
    -1.74619     0.00070     0.04941     0.00002     0.04844     0.00000     0.00000     0.00000     0.00000     0.00000     0.09856
    -1.73319     0.00028     0.02010     0.00001     0.01977     0.00000     0.00000     0.00000     0.00000     0.00000     0.04015
    -1.72119     0.00012     0.01056     0.00000     0.01014     0.00000     0.00000     0.00000     0.00000     0.00000     0.02082
    -1.70819     0.00010     0.01456     0.00000     0.01348     0.00000     0.00000     0.00000     0.00000     0.00000     0.02815
    -1.69619     0.00021     0.03486     0.00001     0.03222     0.00000     0.00000     0.00000     0.00000     0.00000     0.06730
    -1.68319     0.00049     0.08274     0.00002     0.07723     0.00000     0.00000     0.00000     0.00000     0.00000     0.16048
    -1.67119     0.00104     0.17571     0.00004     0.16576     0.00000     0.00000     0.00000     0.00000     0.00000     0.34256
    -1.65819     0.00197     0.33010     0.00008     0.31484     0.00000     0.00000     0.00000     0.00000     0.00000     0.64699
    -1.64619     0.00328     0.54811     0.00013     0.52851     0.00000     0.00000     0.00000     0.00000     0.00000     1.08004
    -1.63319     0.00485     0.80429     0.00019     0.78414     0.00000     0.00000     0.00000     0.00000     0.00000     1.59347
    -1.62119     0.00632     1.04324     0.00025     1.02840     0.00000     0.00000     0.00000     0.00000     0.00000     2.07821
    -1.60819     0.00731     1.19729     0.00031     1.19308     0.00000     0.00000     0.00000     0.00000     0.00000     2.39799
    -1.59619     0.00752     1.21839     0.00038     1.22755     0.00000     0.00000     0.00000     0.00000     0.00000     2.45385
    -1.58319     0.00700     1.10820     0.00052     1.12885     0.00000     0.00000     0.00000     0.00000     0.00000     2.24457
    -1.57119     0.00616     0.92197     0.00086     0.94875     0.00000     0.00000     0.00000     0.00000     0.00000     1.87774
    -1.55819     0.00566     0.74794     0.00160     0.77534     0.00000     0.00000     0.00000     0.00000     0.00000     1.53054
    -1.54619     0.00617     0.67100     0.00294     0.69612     0.00000     0.00000     0.00000     0.00000     0.00000     1.37624
    -1.53319     0.00814     0.74265     0.00501     0.76512     0.00000     0.00000     0.00000     0.00000     0.00000     1.52091
    -1.52119     0.01152     0.96338     0.00771     0.98509     0.00000     0.00000     0.00000     0.00000     0.00000     1.96770
    -1.50819     0.01571     1.28108     0.01063     1.30212     0.00000     0.00000     0.00000     0.00000     0.00000     2.60954
    -1.49619     0.01967     1.60205     0.01310     1.62054     0.00000     0.00000     0.00000     0.00000     0.00000     3.25536
    -1.48319     0.02220     1.82118     0.01442     1.83304     0.00000     0.00000     0.00000     0.00000     0.00000     3.69084
    -1.47119     0.02245     1.86075     0.01419     1.86249     0.00000     0.00000     0.00000     0.00000     0.00000     3.75989
    -1.45819     0.02032     1.70243     0.01250     1.69263     0.00000     0.00000     0.00000     0.00000     0.00000     3.42788
    -1.44519     0.01646     1.39256     0.00987     1.37481     0.00000     0.00000     0.00000     0.00000     0.00000     2.79370
    -1.43319     0.01197     1.01938     0.00707     0.99888     0.00000     0.00000     0.00000     0.00000     0.00000     2.03729
    -1.42019     0.00791     0.67175     0.00476     0.65355     0.00000     0.00000     0.00000     0.00000     0.00000     1.33797
    -1.40819     0.00499     0.40793     0.00343     0.39560     0.00000     0.00000     0.00000     0.00000     0.00000     0.81196
    -1.39519     0.00341     0.24678     0.00332     0.24139     0.00000     0.00000     0.00000     0.00000     0.00000     0.49490
    -1.38319     0.00302     0.17634     0.00452     0.17720     0.00000     0.00000     0.00000     0.00000     0.00000     0.36107
    -1.37019     0.00345     0.17006     0.00702     0.17520     0.00000     0.00000     0.00000     0.00000     0.00000     0.35573
    -1.35819     0.00427     0.19893     0.01063     0.20561     0.00000     0.00000     0.00000     0.00000     0.00000     0.41945
    -1.34519     0.00508     0.23823     0.01491     0.24314     0.00000     0.00000     0.00000     0.00000     0.00000     0.50136
    -1.33319     0.00559     0.27036     0.01911     0.27041     0.00000     0.00000     0.00000     0.00000     0.00000     0.56547
    -1.32019     0.00568     0.28655     0.02237     0.27987     0.00000     0.00000     0.00000     0.00000     0.00000     0.59446
    -1.30819     0.00545     0.28639     0.02387     0.27326     0.00000     0.00000     0.00000     0.00000     0.00000     0.58897
    -1.29519     0.00509     0.27557     0.02322     0.25858     0.00000     0.00000     0.00000     0.00000     0.00000     0.56247
    -1.28319     0.00483     0.26223     0.02061     0.24571     0.00000     0.00000     0.00000     0.00000     0.00000     0.53339
    -1.27019     0.00481     0.25485     0.01677     0.24376     0.00000     0.00000     0.00000     0.00000     0.00000     0.52019
    -1.25819     0.00515     0.26183     0.01274     0.26086     0.00000     0.00000     0.00000     0.00000     0.00000     0.54057
    -1.24519     0.00595     0.29218     0.00949     0.30504     0.00000     0.00000     0.00000     0.00000     0.00000     0.61265
    -1.23319     0.00730     0.35421     0.00765     0.38259     0.00000     0.00000     0.00000     0.00000     0.00000     0.75175
    -1.22019     0.00920     0.44972     0.00729     0.49198     0.00000     0.00000     0.00000     0.00000     0.00000     0.95818
    -1.20819     0.01138     0.56676     0.00800     0.61694     0.00000     0.00000     0.00000     0.00000     0.00000     1.20308
    -1.19519     0.01332     0.67714     0.00906     0.72568     0.00000     0.00000     0.00000     0.00000     0.00000     1.42520
    -1.18319     0.01435     0.74441     0.00972     0.78155     0.00000     0.00000     0.00000     0.00000     0.00000     1.55002
    -1.17019     0.01400     0.74042     0.00950     0.76011     0.00000     0.00000     0.00000     0.00000     0.00000     1.52403
    -1.15819     0.01227     0.66075     0.00833     0.66257     0.00000     0.00000     0.00000     0.00000     0.00000     1.34393
    -1.14519     0.00961     0.52631     0.00652     0.51583     0.00000     0.00000     0.00000     0.00000     0.00000     1.05827
    -1.13319     0.00671     0.37347     0.00455     0.35799     0.00000     0.00000     0.00000     0.00000     0.00000     0.74272
    -1.12019     0.00418     0.23606     0.00285     0.22150     0.00000     0.00000     0.00000     0.00000     0.00000     0.46459
    -1.10819     0.00234     0.13368     0.00166     0.12294     0.00000     0.00000     0.00000     0.00000     0.00000     0.26062
    -1.09519     0.00123     0.07018     0.00105     0.06337     0.00000     0.00000     0.00000     0.00000     0.00000     0.13583
    -1.08319     0.00072     0.03956     0.00100     0.03537     0.00000     0.00000     0.00000     0.00000     0.00000     0.07665
    -1.07019     0.00066     0.03325     0.00152     0.03006     0.00000     0.00000     0.00000     0.00000     0.00000     0.06549
    -1.05819     0.00093     0.04419     0.00260     0.04072     0.00000     0.00000     0.00000     0.00000     0.00000     0.08844
    -1.04519     0.00144     0.06714     0.00415     0.06276     0.00000     0.00000     0.00000     0.00000     0.00000     0.13549
    -1.03319     0.00210     0.09759     0.00591     0.09226     0.00000     0.00000     0.00000     0.00000     0.00000     0.19787
    -1.02019     0.00284     0.13190     0.00746     0.12619     0.00000     0.00000     0.00000     0.00000     0.00000     0.26838
    -1.00819     0.00362     0.16994     0.00832     0.16480     0.00000     0.00000     0.00000     0.00000     0.00000     0.34667
    -0.99519     0.00457     0.21823     0.00820     0.21459     0.00000     0.00000     0.00000     0.00000     0.00000     0.44559
    -0.98319     0.00593     0.28893     0.00714     0.28752     0.00000     0.00000     0.00000     0.00000     0.00000     0.58953
    -0.97019     0.00790     0.39224     0.00550     0.39337     0.00000     0.00000     0.00000     0.00000     0.00000     0.79901
    -0.95819     0.01042     0.52443     0.00374     0.52796     0.00000     0.00000     0.00000     0.00000     0.00000     1.06656
    -0.94519     0.01303     0.66037     0.00225     0.66583     0.00000     0.00000     0.00000     0.00000     0.00000     1.34148
    -0.93319     0.01492     0.75908     0.00120     0.76584     0.00000     0.00000     0.00000     0.00000     0.00000     1.54104
    -0.92019     0.01537     0.78315     0.00057     0.79019     0.00000     0.00000     0.00000     0.00000     0.00000     1.58927
    -0.90819     0.01410     0.71911     0.00024     0.72553     0.00000     0.00000     0.00000     0.00000     0.00000     1.45898
    -0.89519     0.01147     0.58524     0.00009     0.59055     0.00000     0.00000     0.00000     0.00000     0.00000     1.18735
    -0.88319     0.00826     0.42148     0.00003     0.42528     0.00000     0.00000     0.00000     0.00000     0.00000     0.85506
    -0.87019     0.00526     0.26839     0.00001     0.27081     0.00000     0.00000     0.00000     0.00000     0.00000     0.54447
    -0.85819     0.00296     0.15114     0.00001     0.15251     0.00000     0.00000     0.00000     0.00000     0.00000     0.30661
    -0.84519     0.00147     0.07561     0.00001     0.07631     0.00000     0.00000     0.00000     0.00000     0.00000     0.15341
    -0.83319     0.00066     0.03483     0.00003     0.03521     0.00000     0.00000     0.00000     0.00000     0.00000     0.07074
    -0.82019     0.00029     0.01850     0.00010     0.01885     0.00000     0.00000     0.00000     0.00000     0.00000     0.03774
    -0.80819     0.00019     0.01995     0.00029     0.02056     0.00000     0.00000     0.00000     0.00000     0.00000     0.04099
    -0.79519     0.00028     0.03884     0.00069     0.04015     0.00000     0.00000     0.00000     0.00000     0.00000     0.07996
    -0.78319     0.00055     0.08029     0.00147     0.08287     0.00000     0.00000     0.00000     0.00000     0.00000     0.16517
    -0.77019     0.00103     0.15058     0.00276     0.15509     0.00000     0.00000     0.00000     0.00000     0.00000     0.30946
    -0.75819     0.00171     0.25042     0.00459     0.25732     0.00000     0.00000     0.00000     0.00000     0.00000     0.51403
    -0.74519     0.00251     0.36817     0.00675     0.37740     0.00000     0.00000     0.00000     0.00000     0.00000     0.75483
    -0.73319     0.00325     0.47834     0.00877     0.48920     0.00000     0.00000     0.00000     0.00000     0.00000     0.97956
    -0.72019     0.00373     0.54921     0.01006     0.56033     0.00000     0.00000     0.00000     0.00000     0.00000     1.12333
    -0.70819     0.00379     0.55730     0.01021     0.56725     0.00000     0.00000     0.00000     0.00000     0.00000     1.13854
    -0.69519     0.00340     0.49994     0.00915     0.50761     0.00000     0.00000     0.00000     0.00000     0.00000     1.02010
    -0.68319     0.00272     0.39701     0.00726     0.40201     0.00000     0.00000     0.00000     0.00000     0.00000     0.80901
    -0.67019     0.00198     0.28057     0.00512     0.28300     0.00000     0.00000     0.00000     0.00000     0.00000     0.57066
    -0.65819     0.00141     0.17978     0.00324     0.17993     0.00000     0.00000     0.00000     0.00000     0.00000     0.36437
    -0.64519     0.00116     0.11151     0.00194     0.10934     0.00000     0.00000     0.00000     0.00000     0.00000     0.22395
    -0.63319     0.00130     0.07871     0.00124     0.07381     0.00000     0.00000     0.00000     0.00000     0.00000     0.15507
    -0.62019     0.00178     0.07530     0.00104     0.06698     0.00000     0.00000     0.00000     0.00000     0.00000     0.14510
    -0.60819     0.00250     0.09131     0.00117     0.07922     0.00000     0.00000     0.00000     0.00000     0.00000     0.17420
    -0.59519     0.00328     0.11739     0.00145     0.10194     0.00000     0.00000     0.00000     0.00000     0.00000     0.22407
    -0.58319     0.00399     0.14769     0.00179     0.13046     0.00000     0.00000     0.00000     0.00000     0.00000     0.28393
    -0.57019     0.00458     0.18213     0.00217     0.16550     0.00000     0.00000     0.00000     0.00000     0.00000     0.35437
    -0.55819     0.00513     0.22542     0.00263     0.21185     0.00000     0.00000     0.00000     0.00000     0.00000     0.44502
    -0.54519     0.00577     0.28182     0.00322     0.27314     0.00000     0.00000     0.00000     0.00000     0.00000     0.56396
    -0.53319     0.00655     0.34803     0.00391     0.34486     0.00000     0.00000     0.00000     0.00000     0.00000     0.70335
    -0.52019     0.00728     0.40972     0.00457     0.41130     0.00000     0.00000     0.00000     0.00000     0.00000     0.83287
    -0.50819     0.00766     0.44665     0.00496     0.45130     0.00000     0.00000     0.00000     0.00000     0.00000     0.91057
    -0.49519     0.00743     0.44512     0.00495     0.45029     0.00000     0.00000     0.00000     0.00000     0.00000     0.90779
    -0.48319     0.00657     0.40932     0.00459     0.41197     0.00000     0.00000     0.00000     0.00000     0.00000     0.83245
    -0.47019     0.00536     0.36392     0.00418     0.36011     0.00000     0.00000     0.00000     0.00000     0.00000     0.73356
    -0.45719     0.00423     0.34470     0.00413     0.32932     0.00000     0.00000     0.00000     0.00000     0.00000     0.68237
    -0.44519     0.00356     0.38256     0.00479     0.34932     0.00000     0.00000     0.00000     0.00000     0.00000     0.74022
    -0.43219     0.00351     0.48841     0.00629     0.43123     0.00000     0.00000     0.00000     0.00000     0.00000     0.92944
    -0.42019     0.00397     0.64575     0.00843     0.56176     0.00000     0.00000     0.00000     0.00000     0.00000     1.21991
    -0.40719     0.00466     0.81557     0.01075     0.70874     0.00000     0.00000     0.00000     0.00000     0.00000     1.53972
    -0.39519     0.00529     0.95374     0.01277     0.83624     0.00000     0.00000     0.00000     0.00000     0.00000     1.80803
    -0.38219     0.00569     1.03157     0.01420     0.92228     0.00000     0.00000     0.00000     0.00000     0.00000     1.97374
    -0.37019     0.00588     1.04917     0.01511     0.96812     0.00000     0.00000     0.00000     0.00000     0.00000     2.03829
    -0.35719     0.00602     1.02983     0.01580     0.99094     0.00000     0.00000     0.00000     0.00000     0.00000     2.04259
    -0.34519     0.00625     0.99928     0.01647     1.00701     0.00000     0.00000     0.00000     0.00000     0.00000     2.02902
    -0.33219     0.00656     0.96724     0.01706     1.01661     0.00000     0.00000     0.00000     0.00000     0.00000     2.00747
    -0.32019     0.00679     0.92226     0.01718     1.00126     0.00000     0.00000     0.00000     0.00000     0.00000     1.94749
    -0.30719     0.00669     0.84431     0.01640     0.93933     0.00000     0.00000     0.00000     0.00000     0.00000     1.80674
    -0.29519     0.00612     0.72383     0.01454     0.82113     0.00000     0.00000     0.00000     0.00000     0.00000     1.56562
    -0.28219     0.00509     0.57006     0.01179     0.65825     0.00000     0.00000     0.00000     0.00000     0.00000     1.24520
    -0.27019     0.00383     0.40759     0.00866     0.47896     0.00000     0.00000     0.00000     0.00000     0.00000     0.89903
    -0.25719     0.00258     0.26254     0.00572     0.31420     0.00000     0.00000     0.00000     0.00000     0.00000     0.58504
    -0.24519     0.00155     0.15169     0.00339     0.18498     0.00000     0.00000     0.00000     0.00000     0.00000     0.34162
    -0.23219     0.00083     0.07839     0.00180     0.09744     0.00000     0.00000     0.00000     0.00000     0.00000     0.17846
    -0.22019     0.00040     0.03615     0.00085     0.04581     0.00000     0.00000     0.00000     0.00000     0.00000     0.08321
    -0.20719     0.00017     0.01486     0.00036     0.01919     0.00000     0.00000     0.00000     0.00000     0.00000     0.03458
    -0.19519     0.00006     0.00544     0.00013     0.00715     0.00000     0.00000     0.00000     0.00000     0.00000     0.01279
    -0.18219     0.00002     0.00177     0.00004     0.00237     0.00000     0.00000     0.00000     0.00000     0.00000     0.00421
    -0.17019     0.00001     0.00051     0.00001     0.00070     0.00000     0.00000     0.00000     0.00000     0.00000     0.00123
    -0.15719     0.00000     0.00013     0.00000     0.00018     0.00000     0.00000     0.00000     0.00000     0.00000     0.00032
    -0.14519     0.00000     0.00003     0.00000     0.00004     0.00000     0.00000     0.00000     0.00000     0.00000     0.00007
    -0.13219     0.00000     0.00001     0.00000     0.00001     0.00000     0.00000     0.00000     0.00000     0.00000     0.00001
    -0.12019     0.00000     0.00000     0.00000     0.00000     0.00000     0.00000     0.00000     0.00000     0.00000     0.00000
    -0.10719     0.00000     0.00000     0.00000     0.00000     0.00000     0.00000     0.00000     0.00000     0.00000     0.00000
    -0.09519     0.00000     0.00000     0.00000     0.00000     0.00000     0.00000     0.00000     0.00000     0.00000     0.00001
    -0.08219     0.00000     0.00002     0.00000     0.00002     0.00000     0.00000     0.00000     0.00000     0.00000     0.00004
    -0.07019     0.00000     0.00006     0.00001     0.00006     0.00000     0.00000     0.00000     0.00000     0.00000     0.00014
    -0.05719     0.00000     0.00022     0.00004     0.00021     0.00000     0.00000     0.00000     0.00000     0.00000     0.00047
    -0.04519     0.00000     0.00066     0.00013     0.00065     0.00000     0.00000     0.00000     0.00000     0.00000     0.00144
    -0.03219     0.00001     0.00177     0.00034     0.00175     0.00000     0.00000     0.00000     0.00000     0.00000     0.00388
    -0.02019     0.00003     0.00422     0.00082     0.00416     0.00000     0.00000     0.00000     0.00000     0.00000     0.00923
    -0.00719     0.00005     0.00888     0.00172     0.00876     0.00000     0.00000     0.00000     0.00000     0.00000     0.01941
     0.00481     0.00010     0.01650     0.00320     0.01627     0.00000     0.00000     0.00000     0.00000     0.00000     0.03607
     0.01781     0.00017     0.02709     0.00525     0.02670     0.00000     0.00000     0.00000     0.00000     0.00000     0.05920
     0.02981     0.00024     0.03928     0.00762     0.03872     0.00000     0.00000     0.00000     0.00000     0.00000     0.08586
     0.04281     0.00031     0.05033     0.00976     0.04961     0.00000     0.00000     0.00000     0.00000     0.00000     0.11001
     0.05481     0.00035     0.05698     0.01105     0.05616     0.00000     0.00000     0.00000     0.00000     0.00000     0.12454
     0.06781     0.00035     0.05699     0.01105     0.05617     0.00000     0.00000     0.00000     0.00000     0.00000     0.12456
     0.07981     0.00031     0.05036     0.00976     0.04964     0.00000     0.00000     0.00000     0.00000     0.00000     0.11008
     0.09281     0.00024     0.03932     0.00762     0.03876     0.00000     0.00000     0.00000     0.00000     0.00000     0.08595
     0.10481     0.00017     0.02713     0.00526     0.02674     0.00000     0.00000     0.00000     0.00000     0.00000     0.05929
     0.11781     0.00010     0.01653     0.00321     0.01630     0.00000     0.00000     0.00000     0.00000     0.00000     0.03614
     0.12981     0.00005     0.00890     0.00173     0.00878     0.00000     0.00000     0.00000     0.00000     0.00000     0.01946
     0.14281     0.00003     0.00424     0.00082     0.00418     0.00000     0.00000     0.00000     0.00000     0.00000     0.00926
     0.15481     0.00001     0.00178     0.00035     0.00176     0.00000     0.00000     0.00000     0.00000     0.00000     0.00389
     0.16781     0.00000     0.00066     0.00013     0.00065     0.00000     0.00000     0.00000     0.00000     0.00000     0.00145
     0.17981     0.00000     0.00022     0.00004     0.00021     0.00000     0.00000     0.00000     0.00000     0.00000     0.00047
     0.19281     0.00000     0.00006     0.00001     0.00006     0.00000     0.00000     0.00000     0.00000     0.00000     0.00014
     0.20481     0.00000     0.00002     0.00000     0.00002     0.00000     0.00000     0.00000     0.00000     0.00000     0.00004
     0.21781     0.00000     0.00000     0.00000     0.00000     0.00000     0.00000     0.00000     0.00000     0.00000     0.00001
     0.22981     0.00000     0.00000     0.00000     0.00000     0.00000     0.00000     0.00000     0.00000     0.00000     0.00000
     0.24281     0.00000     0.00000     0.00000     0.00000     0.00000     0.00000     0.00000     0.00000     0.00000     0.00000
     0.25481     0.00000     0.00000     0.00000     0.00000     0.00000     0.00000     0.00000     0.00000     0.00000     0.00000
     0.26781     0.00000     0.00000     0.00000     0.00000     0.00000     0.00000     0.00000     0.00000     0.00000     0.00000
     0.27981     0.00000     0.00000     0.00000     0.00000     0.00000     0.00000     0.00000     0.00000     0.00000     0.00000
     0.29281     0.00000     0.00000     0.00000     0.00000     0.00000     0.00000     0.00000     0.00000     0.00000     0.00000
     0.30481     0.00000     0.00000     0.00000     0.00000     0.00000     0.00000     0.00000     0.00000     0.00000     0.00000
     0.31781     0.00000     0.00000     0.00000     0.00000     0.00000     0.00000     0.00000     0.00000     0.00000     0.00000
     0.32981     0.00000     0.00000     0.00000     0.00000     0.00000     0.00000     0.00000     0.00000     0.00000     0.00000
     0.34281     0.00000     0.00000     0.00000     0.00000     0.00000     0.00000     0.00000     0.00000     0.00000     0.00000
     0.35481     0.00000     0.00000     0.00000     0.00000     0.00000     0.00000     0.00000     0.00000     0.00000     0.00000
     0.36781     0.00000     0.00000     0.00000     0.00000     0.00000     0.00000     0.00000     0.00000     0.00000     0.00000
     0.37981     0.00000     0.00001     0.00000     0.00001     0.00000     0.00000     0.00000     0.00000     0.00000     0.00001
     0.39281     0.00000     0.00003     0.00000     0.00003     0.00000     0.00000     0.00000     0.00000     0.00000     0.00006
     0.40481     0.00000     0.00014     0.00000     0.00014     0.00000     0.00000     0.00000     0.00000     0.00000     0.00029
     0.41781     0.00000     0.00058     0.00000     0.00058     0.00000     0.00000     0.00000     0.00000     0.00000     0.00116
     0.42981     0.00001     0.00204     0.00000     0.00204     0.00000     0.00000     0.00000     0.00000     0.00000     0.00409
     0.44281     0.00002     0.00637     0.00000     0.00637     0.00000     0.00000     0.00000     0.00000     0.00000     0.01277
     0.45481     0.00006     0.01759     0.00001     0.01757     0.00000     0.00000     0.00000     0.00000     0.00000     0.03523
     0.46781     0.00015     0.04289     0.00001     0.04285     0.00000     0.00000     0.00000     0.00000     0.00000     0.08590
     0.47981     0.00031     0.09239     0.00003     0.09230     0.00000     0.00000     0.00000     0.00000     0.00000     0.18503
     0.49281     0.00060     0.17584     0.00005     0.17567     0.00000     0.00000     0.00000     0.00000     0.00000     0.35215
     0.50481     0.00100     0.29567     0.00009     0.29537     0.00000     0.00000     0.00000     0.00000     0.00000     0.59214
     0.51781     0.00149     0.43928     0.00013     0.43882     0.00000     0.00000     0.00000     0.00000     0.00000     0.87972
     0.52981     0.00195     0.57655     0.00017     0.57599     0.00000     0.00000     0.00000     0.00000     0.00000     1.15467
     0.54281     0.00227     0.66874     0.00020     0.66798     0.00000     0.00000     0.00000     0.00000     0.00000     1.33919
     0.55581     0.00232     0.68516     0.00021     0.68436     0.00000     0.00000     0.00000     0.00000     0.00000     1.37205
     0.56781     0.00210     0.62024     0.00019     0.61963     0.00000     0.00000     0.00000     0.00000     0.00000     1.24215
     0.58081     0.00168     0.49615     0.00015     0.49559     0.00000     0.00000     0.00000     0.00000     0.00000     0.99358
     0.59281     0.00119     0.35061     0.00011     0.35026     0.00000     0.00000     0.00000     0.00000     0.00000     0.70217
     0.60581     0.00074     0.21899     0.00007     0.21875     0.00000     0.00000     0.00000     0.00000     0.00000     0.43855
     0.61781     0.00041     0.12104     0.00004     0.12090     0.00000     0.00000     0.00000     0.00000     0.00000     0.24238
     0.63081     0.00020     0.05985     0.00002     0.05978     0.00000     0.00000     0.00000     0.00000     0.00000     0.11985
     0.64281     0.00010     0.02867     0.00001     0.02862     0.00000     0.00000     0.00000     0.00000     0.00000     0.05740
     0.65581     0.00008     0.01953     0.00002     0.01945     0.00000     0.00000     0.00000     0.00000     0.00000     0.03907
     0.66781     0.00012     0.02924     0.00004     0.02906     0.00000     0.00000     0.00000     0.00000     0.00000     0.05846
     0.68081     0.00026     0.06140     0.00008     0.06097     0.00000     0.00000     0.00000     0.00000     0.00000     0.12272
     0.69281     0.00054     0.12434     0.00017     0.12347     0.00000     0.00000     0.00000     0.00000     0.00000     0.24852
     0.70581     0.00097     0.22518     0.00031     0.22361     0.00000     0.00000     0.00000     0.00000     0.00000     0.45006
     0.71781     0.00156     0.36087     0.00049     0.35835     0.00000     0.00000     0.00000     0.00000     0.00000     0.72127
     0.73081     0.00221     0.51103     0.00070     0.50748     0.00000     0.00000     0.00000     0.00000     0.00000     1.02141
     0.74281     0.00276     0.63937     0.00087     0.63490     0.00000     0.00000     0.00000     0.00000     0.00000     1.27791
     0.75581     0.00305     0.70697     0.00096     0.70186     0.00000     0.00000     0.00000     0.00000     0.00000     1.41285
     0.76781     0.00298     0.69039     0.00094     0.68558     0.00000     0.00000     0.00000     0.00000     0.00000     1.37989
     0.78081     0.00257     0.59588     0.00081     0.59170     0.00000     0.00000     0.00000     0.00000     0.00000     1.19096
     0.79281     0.00196     0.45433     0.00062     0.45116     0.00000     0.00000     0.00000     0.00000     0.00000     0.90807
     0.80581     0.00132     0.30608     0.00042     0.30394     0.00000     0.00000     0.00000     0.00000     0.00000     0.61175
     0.81781     0.00079     0.18217     0.00025     0.18089     0.00000     0.00000     0.00000     0.00000     0.00000     0.36410
     0.83081     0.00041     0.09580     0.00013     0.09514     0.00000     0.00000     0.00000     0.00000     0.00000     0.19149
     0.84281     0.00019     0.04451     0.00006     0.04420     0.00000     0.00000     0.00000     0.00000     0.00000     0.08896
     0.85581     0.00008     0.01827     0.00002     0.01814     0.00000     0.00000     0.00000     0.00000     0.00000     0.03652
     0.86781     0.00003     0.00663     0.00001     0.00658     0.00000     0.00000     0.00000     0.00000     0.00000     0.01324
     0.88081     0.00001     0.00212     0.00000     0.00211     0.00000     0.00000     0.00000     0.00000     0.00000     0.00424
     0.89281     0.00000     0.00060     0.00000     0.00060     0.00000     0.00000     0.00000     0.00000     0.00000     0.00120
     0.90581     0.00000     0.00015     0.00000     0.00015     0.00000     0.00000     0.00000     0.00000     0.00000     0.00030
     0.91781     0.00000     0.00003     0.00000     0.00003     0.00000     0.00000     0.00000     0.00000     0.00000     0.00007
     0.93081     0.00000     0.00001     0.00000     0.00001     0.00000     0.00000     0.00000     0.00000     0.00000     0.00001
     0.94281     0.00000     0.00000     0.00000     0.00000     0.00000     0.00000     0.00000     0.00000     0.00000     0.00000
     0.95581     0.00000     0.00000     0.00000     0.00000     0.00000     0.00000     0.00000     0.00000     0.00000     0.00000
     0.96781     0.00000     0.00000     0.00000     0.00000     0.00000     0.00000     0.00000     0.00000     0.00000     0.00000
     0.98081     0.00000     0.00000     0.00000     0.00000     0.00000     0.00000     0.00000     0.00000     0.00000     0.00000
     0.99281     0.00000     0.00000     0.00000     0.00000     0.00000     0.00000     0.00000     0.00000     0.00000     0.00000
     1.00581     0.00000     0.00000     0.00000     0.00000     0.00000     0.00000     0.00000     0.00000     0.00000     0.00000
     1.01781     0.00000     0.00000     0.00000     0.00000     0.00000     0.00000     0.00000     0.00000     0.00000     0.00000
     1.03081     0.00000     0.00000     0.00000     0.00000     0.00000     0.00000     0.00000     0.00000     0.00000     0.00000
     1.04281     0.00000     0.00000     0.00000     0.00000     0.00000     0.00000     0.00000     0.00000     0.00000     0.00000
     1.05581     0.00000     0.00000     0.00000     0.00000     0.00000     0.00000     0.00000     0.00000     0.00000     0.00000
     1.06781     0.00000     0.00000     0.00000     0.00000     0.00000     0.00000     0.00000     0.00000     0.00000     0.00000
     1.08081     0.00000     0.00000     0.00000     0.00000     0.00000     0.00000     0.00000     0.00000     0.00000     0.00000
     1.09281     0.00000     0.00000     0.00000     0.00000     0.00000     0.00000     0.00000     0.00000     0.00000     0.00000
     1.10581     0.00000     0.00000     0.00000     0.00000     0.00000     0.00000     0.00000     0.00000     0.00000     0.00001
     1.11781     0.00000     0.00002     0.00000     0.00002     0.00000     0.00000     0.00000     0.00000     0.00000     0.00004
     1.13081     0.00000     0.00008     0.00000     0.00008     0.00000     0.00000     0.00000     0.00000     0.00000     0.00017
     1.14281     0.00000     0.00033     0.00000     0.00033     0.00000     0.00000     0.00000     0.00000     0.00000     0.00066
     1.15581     0.00000     0.00114     0.00001     0.00114     0.00000     0.00000     0.00000     0.00000     0.00000     0.00230
     1.16781     0.00000     0.00353     0.00004     0.00353     0.00000     0.00000     0.00000     0.00000     0.00000     0.00710
     1.18081     0.00001     0.00962     0.00010     0.00964     0.00000     0.00000     0.00000     0.00000     0.00000     0.01937
     1.19281     0.00002     0.02319     0.00024     0.02325     0.00000     0.00000     0.00000     0.00000     0.00000     0.04669
     1.20581     0.00004     0.04941     0.00050     0.04951     0.00000     0.00000     0.00000     0.00000     0.00000     0.09946
     1.21781     0.00007     0.09297     0.00094     0.09320     0.00000     0.00000     0.00000     0.00000     0.00000     0.18718
     1.23081     0.00012     0.15460     0.00157     0.15494     0.00000     0.00000     0.00000     0.00000     0.00000     0.31123
     1.24281     0.00017     0.22714     0.00230     0.22765     0.00000     0.00000     0.00000     0.00000     0.00000     0.45726
     1.25581     0.00022     0.29481     0.00299     0.29547     0.00000     0.00000     0.00000     0.00000     0.00000     0.59349
     1.26781     0.00025     0.33810     0.00343     0.33885     0.00000     0.00000     0.00000     0.00000     0.00000     0.68063
     1.28081     0.00026     0.34261     0.00348     0.34333     0.00000     0.00000     0.00000     0.00000     0.00000     0.68967
     1.29281     0.00023     0.30671     0.00311     0.30738     0.00000     0.00000     0.00000     0.00000     0.00000     0.61743
     1.30581     0.00018     0.24260     0.00246     0.24313     0.00000     0.00000     0.00000     0.00000     0.00000     0.48837
     1.31781     0.00013     0.16953     0.00172     0.16990     0.00000     0.00000     0.00000     0.00000     0.00000     0.34128
     1.33081     0.00008     0.10470     0.00106     0.10492     0.00000     0.00000     0.00000     0.00000     0.00000     0.21076
     1.34281     0.00004     0.05714     0.00058     0.05726     0.00000     0.00000     0.00000     0.00000     0.00000     0.11502
     1.35581     0.00002     0.02765     0.00028     0.02769     0.00000     0.00000     0.00000     0.00000     0.00000     0.05565
     1.36781     0.00001     0.01220     0.00014     0.01216     0.00000     0.00000     0.00000     0.00000     0.00000     0.02450
     1.38081     0.00001     0.00598     0.00011     0.00578     0.00000     0.00000     0.00000     0.00000     0.00000     0.01188
     1.39281     0.00003     0.00606     0.00019     0.00543     0.00000     0.00000     0.00000     0.00000     0.00000     0.01172
     1.40581     0.00008     0.01229     0.00046     0.01066     0.00000     0.00000     0.00000     0.00000     0.00000     0.02349
     1.41781     0.00017     0.02715     0.00105     0.02344     0.00000     0.00000     0.00000     0.00000     0.00000     0.05181
     1.43081     0.00034     0.05453     0.00211     0.04706     0.00000     0.00000     0.00000     0.00000     0.00000     0.10404
     1.44281     0.00061     0.09717     0.00376     0.08389     0.00000     0.00000     0.00000     0.00000     0.00000     0.18543
     1.45581     0.00097     0.15342     0.00594     0.13253     0.00000     0.00000     0.00000     0.00000     0.00000     0.29286
     1.46781     0.00135     0.21513     0.00833     0.18614     0.00000     0.00000     0.00000     0.00000     0.00000     0.41095
     1.48081     0.00169     0.26963     0.01045     0.23415     0.00000     0.00000     0.00000     0.00000     0.00000     0.51592
     1.49281     0.00190     0.30613     0.01188     0.26778     0.00000     0.00000     0.00000     0.00000     0.00000     0.58769
     1.50581     0.00196     0.32345     0.01256     0.28703     0.00000     0.00000     0.00000     0.00000     0.00000     0.62501
     1.51781     0.00193     0.33293     0.01290     0.30265     0.00000     0.00000     0.00000     0.00000     0.00000     0.65041
     1.53081     0.00189     0.35312     0.01356     0.33131     0.00000     0.00000     0.00000     0.00000     0.00000     0.69988
     1.54381     0.00190     0.39829     0.01499     0.38502     0.00000     0.00000     0.00000     0.00000     0.00000     0.80020
     1.55581     0.00198     0.46805     0.01712     0.46168     0.00000     0.00000     0.00000     0.00000     0.00000     0.94883
     1.56881     0.00205     0.54503     0.01930     0.54306     0.00000     0.00000     0.00000     0.00000     0.00000     1.10943
     1.58081     0.00201     0.60144     0.02060     0.60182     0.00000     0.00000     0.00000     0.00000     0.00000     1.22588
     1.59381     0.00184     0.61286     0.02031     0.61378     0.00000     0.00000     0.00000     0.00000     0.00000     1.24879
     1.60581     0.00153     0.56858     0.01827     0.56925     0.00000     0.00000     0.00000     0.00000     0.00000     1.15762
     1.61881     0.00116     0.47687     0.01489     0.47712     0.00000     0.00000     0.00000     0.00000     0.00000     0.97004
     1.63081     0.00079     0.36060     0.01096     0.36046     0.00000     0.00000     0.00000     0.00000     0.00000     0.73282
     1.64381     0.00050     0.24674     0.00728     0.24635     0.00000     0.00000     0.00000     0.00000     0.00000     0.50087
     1.65581     0.00030     0.15678     0.00439     0.15621     0.00000     0.00000     0.00000     0.00000     0.00000     0.31768
     1.66881     0.00021     0.10226     0.00251     0.10149     0.00000     0.00000     0.00000     0.00000     0.00000     0.20647
     1.68081     0.00021     0.08556     0.00159     0.08465     0.00000     0.00000     0.00000     0.00000     0.00000     0.17201
     1.69381     0.00030     0.10301     0.00151     0.10223     0.00000     0.00000     0.00000     0.00000     0.00000     0.20706
     1.70581     0.00046     0.14634     0.00214     0.14643     0.00000     0.00000     0.00000     0.00000     0.00000     0.29538
     1.71881     0.00065     0.20244     0.00338     0.20443     0.00000     0.00000     0.00000     0.00000     0.00000     0.41091
     1.73081     0.00083     0.25392     0.00507     0.25881     0.00000     0.00000     0.00000     0.00000     0.00000     0.51863
     1.74381     0.00094     0.28353     0.00688     0.29162     0.00000     0.00000     0.00000     0.00000     0.00000     0.58296
     1.75581     0.00094     0.28054     0.00838     0.29116     0.00000     0.00000     0.00000     0.00000     0.00000     0.58102
     1.76881     0.00084     0.24577     0.00914     0.25739     0.00000     0.00000     0.00000     0.00000     0.00000     0.51313
     1.78081     0.00066     0.19065     0.00890     0.20145     0.00000     0.00000     0.00000     0.00000     0.00000     0.40166
     1.79381     0.00046     0.13101     0.00773     0.13963     0.00000     0.00000     0.00000     0.00000     0.00000     0.27884
     1.80581     0.00029     0.07978     0.00599     0.08577     0.00000     0.00000     0.00000     0.00000     0.00000     0.17182
     1.81881     0.00016     0.04308     0.00413     0.04671     0.00000     0.00000     0.00000     0.00000     0.00000     0.09408
     1.83081     0.00008     0.02065     0.00253     0.02257     0.00000     0.00000     0.00000     0.00000     0.00000     0.04583
     1.84381     0.00004     0.00879     0.00139     0.00969     0.00000     0.00000     0.00000     0.00000     0.00000     0.01990
     1.85581     0.00001     0.00333     0.00067     0.00370     0.00000     0.00000     0.00000     0.00000     0.00000     0.00772
     1.86881     0.00001     0.00112     0.00029     0.00126     0.00000     0.00000     0.00000     0.00000     0.00000     0.00268
     1.88081     0.00000     0.00034     0.00011     0.00038     0.00000     0.00000     0.00000     0.00000     0.00000     0.00084
     1.89381     0.00000     0.00009     0.00004     0.00011     0.00000     0.00000     0.00000     0.00000     0.00000     0.00024
     1.90581     0.00000     0.00003     0.00001     0.00004     0.00000     0.00000     0.00000     0.00000     0.00000     0.00008
     1.91881     0.00000     0.00005     0.00001     0.00005     0.00000     0.00000     0.00000     0.00000     0.00000     0.00011
     1.93081     0.00000     0.00019     0.00002     0.00018     0.00000     0.00000     0.00000     0.00000     0.00000     0.00038
     1.94381     0.00001     0.00063     0.00005     0.00059     0.00000     0.00000     0.00000     0.00000     0.00000     0.00127
     1.95581     0.00002     0.00188     0.00015     0.00177     0.00000     0.00000     0.00000     0.00000     0.00000     0.00382
     1.96881     0.00008     0.00504     0.00039     0.00479     0.00000     0.00000     0.00000     0.00000     0.00000     0.01031
     1.98081     0.00026     0.01222     0.00089     0.01169     0.00000     0.00000     0.00000     0.00000     0.00000     0.02506
     1.99381     0.00070     0.02679     0.00182     0.02582     0.00000     0.00000     0.00000     0.00000     0.00000     0.05513
     2.00581     0.00168     0.05330     0.00332     0.05186     0.00000     0.00000     0.00000     0.00000     0.00000     0.11016
     2.01881     0.00359     0.09666     0.00544     0.09500     0.00000     0.00000     0.00000     0.00000     0.00000     0.20068
     2.03081     0.00679     0.16019     0.00806     0.15915     0.00000     0.00000     0.00000     0.00000     0.00000     0.33418
     2.04381     0.01138     0.24331     0.01083     0.24452     0.00000     0.00000     0.00000     0.00000     0.00000     0.51005
     2.05581     0.01689     0.33970     0.01334     0.34549     0.00000     0.00000     0.00000     0.00000     0.00000     0.71542
     2.06881     0.02223     0.43774     0.01519     0.45080     0.00000     0.00000     0.00000     0.00000     0.00000     0.92596
     2.08081     0.02595     0.52414     0.01619     0.54647     0.00000     0.00000     0.00000     0.00000     0.00000     1.11275
     2.09381     0.02692     0.58847     0.01636     0.61983     0.00000     0.00000     0.00000     0.00000     0.00000     1.25158
     2.10581     0.02489     0.62538     0.01589     0.66245     0.00000     0.00000     0.00000     0.00000     0.00000     1.32860
     2.11881     0.02061     0.63359     0.01496     0.66963     0.00000     0.00000     0.00000     0.00000     0.00000     1.33879
     2.13081     0.01540     0.61202     0.01366     0.63902     0.00000     0.00000     0.00000     0.00000     0.00000     1.28010
     2.14381     0.01050     0.55975     0.01199     0.57215     0.00000     0.00000     0.00000     0.00000     0.00000     1.15438
     2.15581     0.00663     0.47974     0.00995     0.47656     0.00000     0.00000     0.00000     0.00000     0.00000     0.97288
     2.16881     0.00398     0.38252     0.00770     0.36786     0.00000     0.00000     0.00000     0.00000     0.00000     0.76206
     2.18081     0.00238     0.28720     0.00548     0.26754     0.00000     0.00000     0.00000     0.00000     0.00000     0.56261
     2.19381     0.00167     0.21779     0.00360     0.19881     0.00000     0.00000     0.00000     0.00000     0.00000     0.42186
     2.20581     0.00174     0.19866     0.00226     0.18308     0.00000     0.00000     0.00000     0.00000     0.00000     0.38574
     2.21881     0.00268     0.25034     0.00158     0.23774     0.00000     0.00000     0.00000     0.00000     0.00000     0.49234
     2.23081     0.00462     0.38407     0.00161     0.37225     0.00000     0.00000     0.00000     0.00000     0.00000     0.76255
     2.24381     0.00761     0.59356     0.00240     0.58007     0.00000     0.00000     0.00000     0.00000     0.00000     1.18364
     2.25581     0.01159     0.84780     0.00397     0.83154     0.00000     0.00000     0.00000     0.00000     0.00000     1.69490
     2.26881     0.01641     1.09635     0.00635     1.07717     0.00000     0.00000     0.00000     0.00000     0.00000     2.19629
     2.28081     0.02196     1.28636     0.00950     1.26736     0.00000     0.00000     0.00000     0.00000     0.00000     2.58518
     2.29381     0.02823     1.39233     0.01338     1.37671     0.00000     0.00000     0.00000     0.00000     0.00000     2.81066
     2.30581     0.03511     1.42726     0.01803     1.41770     0.00000     0.00000     0.00000     0.00000     0.00000     2.89810
     2.31881     0.04189     1.43151     0.02351     1.42915     0.00000     0.00000     0.00000     0.00000     0.00000     2.92606
     2.33081     0.04708     1.44209     0.02977     1.44572     0.00000     0.00000     0.00000     0.00000     0.00000     2.96465
     2.34381     0.04886     1.46667     0.03629     1.47289     0.00000     0.00000     0.00000     0.00000     0.00000     3.02471
     2.35581     0.04611     1.47964     0.04194     1.48545     0.00000     0.00000     0.00000     0.00000     0.00000     3.05314
     2.36881     0.03912     1.44046     0.04520     1.44352     0.00000     0.00000     0.00000     0.00000     0.00000     2.96829
     2.38081     0.02966     1.32072     0.04476     1.32006     0.00000     0.00000     0.00000     0.00000     0.00000     2.71520
     2.39381     0.02004     1.11989     0.04028     1.11662     0.00000     0.00000     0.00000     0.00000     0.00000     2.29683
     2.40581     0.01204     0.86733     0.03267     0.86310     0.00000     0.00000     0.00000     0.00000     0.00000     1.77514
     2.41881     0.00643     0.60864     0.02375     0.60453     0.00000     0.00000     0.00000     0.00000     0.00000     1.24336
     2.43081     0.00306     0.38452     0.01546     0.38138     0.00000     0.00000     0.00000     0.00000     0.00000     0.78442
     2.44381     0.00131     0.21786     0.00909     0.21587     0.00000     0.00000     0.00000     0.00000     0.00000     0.44414
     2.45581     0.00051     0.11087     0.00515     0.10977     0.00000     0.00000     0.00000     0.00000     0.00000     0.22630
     2.46881     0.00021     0.05189     0.00358     0.05144     0.00000     0.00000     0.00000     0.00000     0.00000     0.10712
     2.48081     0.00014     0.02519     0.00418     0.02517     0.00000     0.00000     0.00000     0.00000     0.00000     0.05467
     2.49381     0.00018     0.01755     0.00684     0.01786     0.00000     0.00000     0.00000     0.00000     0.00000     0.04243
     2.50581     0.00027     0.02027     0.01140     0.02091     0.00000     0.00000     0.00000     0.00000     0.00000     0.05285
     2.51881     0.00040     0.02798     0.01730     0.02900     0.00000     0.00000     0.00000     0.00000     0.00000     0.07468
     2.53081     0.00053     0.03690     0.02333     0.03834     0.00000     0.00000     0.00000     0.00000     0.00000     0.09910
     2.54381     0.00066     0.04400     0.02784     0.04598     0.00000     0.00000     0.00000     0.00000     0.00000     0.11847
     2.55681     0.00081     0.04752     0.02943     0.05057     0.00000     0.00000     0.00000     0.00000     0.00000     0.12833
     2.56881     0.00113     0.04837     0.02766     0.05393     0.00000     0.00000     0.00000     0.00000     0.00000     0.13110
     2.58181     0.00192     0.05103     0.02343     0.06235     0.00000     0.00000     0.00000     0.00000     0.00000     0.13874
     2.59381     0.00367     0.06363     0.01858     0.08634     0.00000     0.00000     0.00000     0.00000     0.00000     0.17221
     2.60681     0.00699     0.09655     0.01507     0.13822     0.00000     0.00000     0.00000     0.00000     0.00000     0.25682
     2.61881     0.01240     0.15968     0.01426     0.22698     0.00000     0.00000     0.00000     0.00000     0.00000     0.41332
     2.63181     0.02000     0.25832     0.01647     0.35191     0.00000     0.00000     0.00000     0.00000     0.00000     0.64670
     2.64381     0.02911     0.38859     0.02100     0.49784     0.00000     0.00000     0.00000     0.00000     0.00000     0.93654
     2.65681     0.03824     0.53455     0.02651     0.63667     0.00000     0.00000     0.00000     0.00000     0.00000     1.23597
     2.66881     0.04545     0.66953     0.03145     0.73573     0.00000     0.00000     0.00000     0.00000     0.00000     1.48215
     2.68181     0.04902     0.76358     0.03474     0.77180     0.00000     0.00000     0.00000     0.00000     0.00000     1.61914
     2.69381     0.04821     0.79451     0.03615     0.74078     0.00000     0.00000     0.00000     0.00000     0.00000     1.61965
     2.70681     0.04365     0.75922     0.03634     0.65978     0.00000     0.00000     0.00000     0.00000     0.00000     1.49899
     2.71881     0.03739     0.67750     0.03637     0.56074     0.00000     0.00000     0.00000     0.00000     0.00000     1.31201
     2.73181     0.03254     0.58612     0.03694     0.47895     0.00000     0.00000     0.00000     0.00000     0.00000     1.13456
     2.74381     0.03249     0.52565     0.03784     0.44306     0.00000     0.00000     0.00000     0.00000     0.00000     1.03904
     2.75681     0.04016     0.52642     0.03795     0.46971     0.00000     0.00000     0.00000     0.00000     0.00000     1.07423
     2.76881     0.05673     0.59898     0.03600     0.56013     0.00000     0.00000     0.00000     0.00000     0.00000     1.25184
     2.78181     0.08046     0.72829     0.03147     0.69715     0.00000     0.00000     0.00000     0.00000     0.00000     1.53737
     2.79381     0.10612     0.87541     0.02497     0.84437     0.00000     0.00000     0.00000     0.00000     0.00000     1.85087
     2.80681     0.12612     0.98570     0.01788     0.95262     0.00000     0.00000     0.00000     0.00000     0.00000     2.08233
     2.81881     0.13352     1.01180     0.01155     0.97756     0.00000     0.00000     0.00000     0.00000     0.00000     2.13443
     2.83181     0.12532     0.93296     0.00678     0.90133     0.00000     0.00000     0.00000     0.00000     0.00000     1.96639
     2.84381     0.10412     0.76840     0.00365     0.74251     0.00000     0.00000     0.00000     0.00000     0.00000     1.61868
     2.85681     0.07653     0.56573     0.00184     0.54811     0.00000     0.00000     0.00000     0.00000     0.00000     1.19220
     2.86881     0.04977     0.38030     0.00091     0.37236     0.00000     0.00000     0.00000     0.00000     0.00000     0.80334
     2.88181     0.02876     0.25560     0.00052     0.25950     0.00000     0.00000     0.00000     0.00000     0.00000     0.54437
     2.89381     0.01504     0.21850     0.00049     0.23862     0.00000     0.00000     0.00000     0.00000     0.00000     0.47264
     2.90681     0.00771     0.28405     0.00078     0.32713     0.00000     0.00000     0.00000     0.00000     0.00000     0.61967
     2.91881     0.00494     0.45838     0.00141     0.53174     0.00000     0.00000     0.00000     0.00000     0.00000     0.99647
     2.93181     0.00510     0.73255     0.00248     0.83989     0.00000     0.00000     0.00000     0.00000     0.00000     1.58003
     2.94381     0.00721     1.07162     0.00408     1.20908     0.00000     0.00000     0.00000     0.00000     0.00000     2.29200
     2.95681     0.01090     1.41387     0.00635     1.56972     0.00000     0.00000     0.00000     0.00000     0.00000     3.00084
     2.96881     0.01620     1.68888     0.00946     1.84788     0.00000     0.00000     0.00000     0.00000     0.00000     3.56242
     2.98181     0.02325     1.85031     0.01355     1.99817     0.00000     0.00000     0.00000     0.00000     0.00000     3.88528
     2.99381     0.03183     1.89444     0.01860     2.02258     0.00000     0.00000     0.00000     0.00000     0.00000     3.96745
     3.00681     0.04098     1.85494     0.02417     1.95683     0.00000     0.00000     0.00000     0.00000     0.00000     3.87692
     3.01881     0.04892     1.77130     0.02938     1.83890     0.00000     0.00000     0.00000     0.00000     0.00000     3.68851
     3.03181     0.05357     1.66172     0.03315     1.68508     0.00000     0.00000     0.00000     0.00000     0.00000     3.43351
     3.04381     0.05350     1.52152     0.03467     1.49296     0.00000     0.00000     0.00000     0.00000     0.00000     3.10265
     3.05681     0.04877     1.34284     0.03391     1.26507     0.00000     0.00000     0.00000     0.00000     0.00000     2.69059
     3.06881     0.04094     1.13608     0.03161     1.02254     0.00000     0.00000     0.00000     0.00000     0.00000     2.23117
     3.08181     0.03233     0.92893     0.02882     0.80004     0.00000     0.00000     0.00000     0.00000     0.00000     1.79012
     3.09381     0.02492     0.75065     0.02629     0.62572     0.00000     0.00000     0.00000     0.00000     0.00000     1.42758
     3.10681     0.01962     0.61436     0.02405     0.50538     0.00000     0.00000     0.00000     0.00000     0.00000     1.16342
     3.11881     0.01625     0.51269     0.02167     0.42412     0.00000     0.00000     0.00000     0.00000     0.00000     0.97473
     3.13181     0.01407     0.42877     0.01872     0.35981     0.00000     0.00000     0.00000     0.00000     0.00000     0.82137
     3.14381     0.01240     0.35032     0.01532     0.29781     0.00000     0.00000     0.00000     0.00000     0.00000     0.67585
     3.15681     0.01105     0.27670     0.01204     0.23643     0.00000     0.00000     0.00000     0.00000     0.00000     0.53622
     3.16881     0.01019     0.21538     0.00960     0.18284     0.00000     0.00000     0.00000     0.00000     0.00000     0.41801
     3.18181     0.01006     0.17361     0.00841     0.14472     0.00000     0.00000     0.00000     0.00000     0.00000     0.33679
     3.19381     0.01065     0.15232     0.00834     0.12450     0.00000     0.00000     0.00000     0.00000     0.00000     0.29581
     3.20681     0.01167     0.14589     0.00894     0.11916     0.00000     0.00000     0.00000     0.00000     0.00000     0.28566
     3.21881     0.01277     0.14727     0.00969     0.12425     0.00000     0.00000     0.00000     0.00000     0.00000     0.29398
     3.23181     0.01377     0.15427     0.01028     0.13902     0.00000     0.00000     0.00000     0.00000     0.00000     0.31734
     3.24381     0.01479     0.17375     0.01067     0.17018     0.00000     0.00000     0.00000     0.00000     0.00000     0.36940
     3.25681     0.01620     0.22292     0.01095     0.23295     0.00000     0.00000     0.00000     0.00000     0.00000     0.48302
     3.26881     0.01846     0.32632     0.01115     0.34940     0.00000     0.00000     0.00000     0.00000     0.00000     0.70532
     3.28181     0.02196     0.50787     0.01126     0.54086     0.00000     0.00000     0.00000     0.00000     0.00000     1.08195
     3.29381     0.02685     0.77572     0.01123     0.81341     0.00000     0.00000     0.00000     0.00000     0.00000     1.62721
     3.30681     0.03269     1.10481     0.01102     1.14068     0.00000     0.00000     0.00000     0.00000     0.00000     2.28920
     3.31881     0.03826     1.42831     0.01061     1.45592     0.00000     0.00000     0.00000     0.00000     0.00000     2.93310
     3.33181     0.04175     1.65529     0.00993     1.66967     0.00000     0.00000     0.00000     0.00000     0.00000     3.37664
     3.34381     0.04160     1.70897     0.00887     1.70850     0.00000     0.00000     0.00000     0.00000     0.00000     3.46794
     3.35681     0.03741     1.56766     0.00742     1.55539     0.00000     0.00000     0.00000     0.00000     0.00000     3.16787
     3.36881     0.03020     1.27837     0.00572     1.26016     0.00000     0.00000     0.00000     0.00000     0.00000     2.57445
     3.38181     0.02192     0.93096     0.00404     0.91335     0.00000     0.00000     0.00000     0.00000     0.00000     1.87027
     3.39381     0.01447     0.61331     0.00262     0.60117     0.00000     0.00000     0.00000     0.00000     0.00000     1.23157
     3.40681     0.00890     0.37688     0.00161     0.37236     0.00000     0.00000     0.00000     0.00000     0.00000     0.75975
     3.41881     0.00532     0.22936     0.00098     0.23190     0.00000     0.00000     0.00000     0.00000     0.00000     0.46755
     3.43181     0.00324     0.14937     0.00062     0.15685     0.00000     0.00000     0.00000     0.00000     0.00000     0.31008
     3.44381     0.00207     0.10778     0.00043     0.11758     0.00000     0.00000     0.00000     0.00000     0.00000     0.22785
     3.45681     0.00136     0.08221     0.00031     0.09200     0.00000     0.00000     0.00000     0.00000     0.00000     0.17587
     3.46881     0.00087     0.06140     0.00022     0.06962     0.00000     0.00000     0.00000     0.00000     0.00000     0.13210
     3.48181     0.00052     0.04252     0.00014     0.04851     0.00000     0.00000     0.00000     0.00000     0.00000     0.09170
     3.49381     0.00029     0.02661     0.00009     0.03042     0.00000     0.00000     0.00000     0.00000     0.00000     0.05741
     3.50681     0.00015     0.01486     0.00005     0.01700     0.00000     0.00000     0.00000     0.00000     0.00000     0.03206
     3.51881     0.00007     0.00738     0.00002     0.00844     0.00000     0.00000     0.00000     0.00000     0.00000     0.01591
     3.53181     0.00003     0.00325     0.00001     0.00371     0.00000     0.00000     0.00000     0.00000     0.00000     0.00701
     3.54481     0.00001     0.00127     0.00000     0.00145     0.00000     0.00000     0.00000     0.00000     0.00000     0.00274
     3.55681     0.00000     0.00044     0.00000     0.00050     0.00000     0.00000     0.00000     0.00000     0.00000     0.00095
     3.56981     0.00000     0.00014     0.00000     0.00015     0.00000     0.00000     0.00000     0.00000     0.00000     0.00029
     3.58181     0.00000     0.00004     0.00000     0.00004     0.00000     0.00000     0.00000     0.00000     0.00000     0.00008
     3.59481     0.00000     0.00001     0.00000     0.00001     0.00000     0.00000     0.00000     0.00000     0.00000     0.00002
     3.60681     0.00000     0.00000     0.00000     0.00000     0.00000     0.00000     0.00000     0.00000     0.00000     0.00000
     3.61981     0.00000     0.00000     0.00000     0.00000     0.00000     0.00000     0.00000     0.00000     0.00000     0.00000
     3.63181     0.00000     0.00000     0.00000     0.00000     0.00000     0.00000     0.00000     0.00000     0.00000     0.00000
     3.64481     0.00000     0.00000     0.00000     0.00000     0.00000     0.00000     0.00000     0.00000     0.00000     0.00000
     3.65681     0.00000     0.00000     0.00000     0.00000     0.00000     0.00000     0.00000     0.00000     0.00000     0.00000
     3.66981     0.00000     0.00000     0.00000     0.00000     0.00000     0.00000     0.00000     0.00000     0.00000     0.00000
     3.68181     0.00000     0.00000     0.00000     0.00000     0.00000     0.00000     0.00000     0.00000     0.00000     0.00000
     3.69481     0.00000     0.00000     0.00000     0.00000     0.00000     0.00000     0.00000     0.00000     0.00000     0.00000
     3.70681     0.00000     0.00000     0.00000     0.00000     0.00000     0.00000     0.00000     0.00000     0.00000     0.00000
     3.71981     0.00000     0.00000     0.00000     0.00000     0.00000     0.00000     0.00000     0.00000     0.00000     0.00000
     3.73181     0.00000     0.00000     0.00000     0.00000     0.00000     0.00000     0.00000     0.00000     0.00000     0.00000
     3.74481     0.00000     0.00000     0.00000     0.00000     0.00000     0.00000     0.00000     0.00000     0.00000     0.00000
     3.75681     0.00000     0.00000     0.00000     0.00000     0.00000     0.00000     0.00000     0.00000     0.00000     0.00000
     3.76981     0.00000     0.00000     0.00000     0.00000     0.00000     0.00000     0.00000     0.00000     0.00000     0.00000
     3.78181     0.00000     0.00000     0.00000     0.00000     0.00000     0.00000     0.00000     0.00000     0.00000     0.00000
     3.79481     0.00000     0.00000     0.00000     0.00000     0.00000     0.00000     0.00000     0.00000     0.00000     0.00000
     3.80681     0.00000     0.00000     0.00000     0.00000     0.00000     0.00000     0.00000     0.00000     0.00000     0.00000
     3.81981     0.00000     0.00000     0.00000     0.00000     0.00000     0.00000     0.00000     0.00000     0.00000     0.00000
     3.83181     0.00000     0.00000     0.00000     0.00000     0.00000     0.00000     0.00000     0.00000     0.00000     0.00000
     3.84481     0.00000     0.00000     0.00000     0.00000     0.00000     0.00000     0.00000     0.00000     0.00000     0.00000
     3.85681     0.00000     0.00000     0.00000     0.00000     0.00000     0.00000     0.00000     0.00000     0.00000     0.00000
     3.86981     0.00000     0.00000     0.00000     0.00000     0.00000     0.00000     0.00000     0.00000     0.00000     0.00000
     3.88181     0.00000     0.00000     0.00000     0.00000     0.00000     0.00000     0.00000     0.00000     0.00000     0.00000
     3.89481     0.00000     0.00000     0.00000     0.00000     0.00000     0.00000     0.00000     0.00000     0.00000     0.00000
     3.90681     0.00000     0.00000     0.00000     0.00000     0.00000     0.00000     0.00000     0.00000     0.00000     0.00000
     3.91981     0.00000     0.00000     0.00000     0.00000     0.00000     0.00000     0.00000     0.00000     0.00000     0.00000
     3.93181     0.00000     0.00000     0.00000     0.00000     0.00000     0.00000     0.00000     0.00000     0.00000     0.00000
     3.94481     0.00000     0.00000     0.00000     0.00000     0.00000     0.00000     0.00000     0.00000     0.00000     0.00000
     3.95681     0.00000     0.00000     0.00000     0.00000     0.00000     0.00000     0.00000     0.00000     0.00000     0.00000
     3.96981     0.00000     0.00000     0.00000     0.00000     0.00000     0.00000     0.00000     0.00000     0.00000     0.00000
     3.98181     0.00000     0.00000     0.00000     0.00000     0.00000     0.00000     0.00000     0.00000     0.00000     0.00000
     3.99481     0.00000     0.00000     0.00000     0.00000     0.00000     0.00000     0.00000     0.00000     0.00000     0.00000
     4.00681     0.00000     0.00000     0.00000     0.00000     0.00000     0.00000     0.00000     0.00000     0.00000     0.00000
     4.01981     0.00000     0.00000     0.00000     0.00000     0.00000     0.00000     0.00000     0.00000     0.00000     0.00000
     4.03181     0.00000     0.00000     0.00000     0.00000     0.00000     0.00000     0.00000     0.00000     0.00000     0.00000
     4.04481     0.00000     0.00000     0.00000     0.00000     0.00000     0.00000     0.00000     0.00000     0.00000     0.00000
     4.05681     0.00000     0.00000     0.00000     0.00000     0.00000     0.00000     0.00000     0.00000     0.00000     0.00000
     4.06981     0.00000     0.00000     0.00000     0.00000     0.00000     0.00000     0.00000     0.00000     0.00000     0.00000
     4.08181     0.00000     0.00000     0.00000     0.00000     0.00000     0.00000     0.00000     0.00000     0.00000     0.00000
     4.09481     0.00000     0.00000     0.00000     0.00000     0.00000     0.00000     0.00000     0.00000     0.00000     0.00000
     4.10681     0.00000     0.00000     0.00000     0.00000     0.00000     0.00000     0.00000     0.00000     0.00000     0.00000
     4.11981     0.00000     0.00000     0.00000     0.00000     0.00000     0.00000     0.00000     0.00000     0.00000     0.00000
     4.13181     0.00000     0.00000     0.00000     0.00000     0.00000     0.00000     0.00000     0.00000     0.00000     0.00000
     4.14481     0.00000     0.00000     0.00000     0.00000     0.00000     0.00000     0.00000     0.00000     0.00000     0.00000
     4.15681     0.00000     0.00000     0.00000     0.00000     0.00000     0.00000     0.00000     0.00000     0.00000     0.00000
     4.16981     0.00000     0.00000     0.00000     0.00000     0.00000     0.00000     0.00000     0.00000     0.00000     0.00000
     4.18181     0.00000     0.00000     0.00000     0.00000     0.00000     0.00000     0.00000     0.00000     0.00000     0.00000
     4.19481     0.00000     0.00000     0.00000     0.00000     0.00000     0.00000     0.00000     0.00000     0.00000     0.00000
     4.20681     0.00000     0.00000     0.00000     0.00000     0.00000     0.00000     0.00000     0.00000     0.00000     0.00000
     4.21981     0.00000     0.00000     0.00000     0.00000     0.00000     0.00000     0.00000     0.00000     0.00000     0.00000
     4.23181     0.00000     0.00000     0.00000     0.00000     0.00000     0.00000     0.00000     0.00000     0.00000     0.00000
     4.24481     0.00000     0.00000     0.00000     0.00000     0.00000     0.00000     0.00000     0.00000     0.00000     0.00000
     4.25681     0.00000     0.00000     0.00000     0.00000     0.00000     0.00000     0.00000     0.00000     0.00000     0.00000
     4.26981     0.00000     0.00000     0.00000     0.00000     0.00000     0.00000     0.00000     0.00000     0.00000     0.00000
     4.28181     0.00000     0.00000     0.00000     0.00000     0.00000     0.00000     0.00000     0.00000     0.00000     0.00000
     4.29481     0.00000     0.00000     0.00000     0.00000     0.00000     0.00000     0.00000     0.00000     0.00000     0.00000
     4.30681     0.00000     0.00000     0.00000     0.00000     0.00000     0.00000     0.00000     0.00000     0.00000     0.00000
     4.31981     0.00000     0.00000     0.00000     0.00000     0.00000     0.00000     0.00000     0.00000     0.00000     0.00000
     4.33181     0.00000     0.00000     0.00000     0.00000     0.00000     0.00000     0.00000     0.00000     0.00000     0.00000
     4.34481     0.00000     0.00000     0.00000     0.00000     0.00000     0.00000     0.00000     0.00000     0.00000     0.00000
     4.35681     0.00000     0.00000     0.00000     0.00000     0.00000     0.00000     0.00000     0.00000     0.00000     0.00000
     4.36981     0.00000     0.00000     0.00000     0.00000     0.00000     0.00000     0.00000     0.00000     0.00000     0.00000
     4.38181     0.00000     0.00000     0.00000     0.00000     0.00000     0.00000     0.00000     0.00000     0.00000     0.00000
     4.39481     0.00000     0.00000     0.00000     0.00000     0.00000     0.00000     0.00000     0.00000     0.00000     0.00000
     4.40681     0.00000     0.00000     0.00000     0.00000     0.00000     0.00000     0.00000     0.00000     0.00000     0.00000
     4.41981     0.00000     0.00000     0.00000     0.00000     0.00000     0.00000     0.00000     0.00000     0.00000     0.00000
     4.43181     0.00000     0.00000     0.00000     0.00000     0.00000     0.00000     0.00000     0.00000     0.00000     0.00000
     4.44481     0.00000     0.00000     0.00000     0.00000     0.00000     0.00000     0.00000     0.00000     0.00000     0.00000
     4.45681     0.00000     0.00000     0.00000     0.00000     0.00000     0.00000     0.00000     0.00000     0.00000     0.00000
     4.46981     0.00000     0.00000     0.00000     0.00000     0.00000     0.00000     0.00000     0.00000     0.00000     0.00000
     4.48181     0.00000     0.00000     0.00000     0.00000     0.00000     0.00000     0.00000     0.00000     0.00000     0.00000
     4.49481     0.00000     0.00000     0.00000     0.00000     0.00000     0.00000     0.00000     0.00000     0.00000     0.00000
     4.50681     0.00000     0.00000     0.00000     0.00000     0.00000     0.00000     0.00000     0.00000     0.00000     0.00000
     4.51981     0.00000     0.00000     0.00000     0.00000     0.00000     0.00000     0.00000     0.00000     0.00000     0.00000
     4.53181     0.00000     0.00000     0.00000     0.00000     0.00000     0.00000     0.00000     0.00000     0.00000     0.00000
     4.54481     0.00000     0.00000     0.00000     0.00000     0.00000     0.00000     0.00000     0.00000     0.00000     0.00000
     4.55781     0.00000     0.00000     0.00000     0.00000     0.00000     0.00000     0.00000     0.00000     0.00000     0.00000
     4.56981     0.00000     0.00000     0.00000     0.00000     0.00000     0.00000     0.00000     0.00000     0.00000     0.00000
     4.58281     0.00000     0.00000     0.00000     0.00000     0.00000     0.00000     0.00000     0.00000     0.00000     0.00000
     4.59481     0.00000     0.00000     0.00000     0.00000     0.00000     0.00000     0.00000     0.00000     0.00000     0.00000
     4.60781     0.00000     0.00000     0.00000     0.00000     0.00000     0.00000     0.00000     0.00000     0.00000     0.00000
     4.61981     0.00000     0.00000     0.00000     0.00000     0.00000     0.00000     0.00000     0.00000     0.00000     0.00000
     4.63281     0.00000     0.00000     0.00000     0.00000     0.00000     0.00000     0.00000     0.00000     0.00000     0.00000
     4.64481     0.00000     0.00000     0.00000     0.00000     0.00000     0.00000     0.00000     0.00000     0.00000     0.00000
     4.65781     0.00000     0.00000     0.00000     0.00000     0.00000     0.00000     0.00000     0.00000     0.00000     0.00000
     4.66981     0.00000     0.00000     0.00000     0.00000     0.00000     0.00000     0.00000     0.00000     0.00000     0.00000
     4.68281     0.00000     0.00000     0.00000     0.00000     0.00000     0.00000     0.00000     0.00000     0.00000     0.00000
     4.69481     0.00000     0.00000     0.00000     0.00000     0.00000     0.00000     0.00000     0.00000     0.00000     0.00000
     4.70781     0.00000     0.00000     0.00000     0.00000     0.00000     0.00000     0.00000     0.00000     0.00000     0.00000
     4.71981     0.00000     0.00000     0.00000     0.00000     0.00000     0.00000     0.00000     0.00000     0.00000     0.00000
     4.73281     0.00000     0.00000     0.00000     0.00000     0.00000     0.00000     0.00000     0.00000     0.00000     0.00000
     4.74481     0.00000     0.00000     0.00000     0.00000     0.00000     0.00000     0.00000     0.00000     0.00000     0.00000
     4.75781     0.00000     0.00000     0.00000     0.00000     0.00000     0.00000     0.00000     0.00000     0.00000     0.00000
     4.76981     0.00000     0.00000     0.00000     0.00000     0.00000     0.00000     0.00000     0.00000     0.00000     0.00000
     4.78281     0.00000     0.00000     0.00000     0.00000     0.00000     0.00000     0.00000     0.00000     0.00000     0.00000
     4.79481     0.00000     0.00000     0.00000     0.00000     0.00000     0.00000     0.00000     0.00000     0.00000     0.00000
     4.80781     0.00000     0.00000     0.00000     0.00000     0.00000     0.00000     0.00000     0.00000     0.00000     0.00000
     4.81981     0.00000     0.00000     0.00000     0.00000     0.00000     0.00000     0.00000     0.00000     0.00000     0.00000
     4.83281     0.00000     0.00000     0.00000     0.00000     0.00000     0.00000     0.00000     0.00000     0.00000     0.00000
     4.84481     0.00000     0.00000     0.00000     0.00000     0.00000     0.00000     0.00000     0.00000     0.00000     0.00000
     4.85781     0.00000     0.00000     0.00000     0.00000     0.00000     0.00000     0.00000     0.00000     0.00000     0.00000
     4.86981     0.00000     0.00000     0.00000     0.00000     0.00000     0.00000     0.00000     0.00000     0.00000     0.00000
     4.88281     0.00000     0.00000     0.00000     0.00000     0.00000     0.00000     0.00000     0.00000     0.00000     0.00000
     4.89481     0.00000     0.00000     0.00000     0.00000     0.00000     0.00000     0.00000     0.00000     0.00000     0.00000
     4.90781     0.00000     0.00000     0.00000     0.00000     0.00000     0.00000     0.00000     0.00000     0.00000     0.00000
     4.91981     0.00000     0.00000     0.00000     0.00000     0.00000     0.00000     0.00000     0.00000     0.00000     0.00000
     4.93281     0.00000     0.00000     0.00000     0.00000     0.00000     0.00000     0.00000     0.00000     0.00000     0.00000
     4.94481     0.00000     0.00000     0.00000     0.00000     0.00000     0.00000     0.00000     0.00000     0.00000     0.00000
     4.95781     0.00000     0.00000     0.00000     0.00000     0.00000     0.00000     0.00000     0.00000     0.00000     0.00000
     4.96981     0.00000     0.00000     0.00000     0.00000     0.00000     0.00000     0.00000     0.00000     0.00000     0.00000
     4.98281     0.00000     0.00000     0.00000     0.00000     0.00000     0.00000     0.00000     0.00000     0.00000     0.00000
     4.99481     0.00000     0.00000     0.00000     0.00000     0.00000     0.00000     0.00000     0.00000     0.00000     0.00000
     5.00781     0.00000     0.00000     0.00000     0.00000     0.00000     0.00000     0.00000     0.00000     0.00000     0.00000
     5.01981     0.00000     0.00000     0.00000     0.00000     0.00000     0.00000     0.00000     0.00000     0.00000     0.00000
     5.03281     0.00000     0.00000     0.00000     0.00000     0.00000     0.00000     0.00000     0.00000     0.00000     0.00000
     5.04481     0.00000     0.00000     0.00000     0.00000     0.00000     0.00000     0.00000     0.00000     0.00000     0.00000
     5.05781     0.00000     0.00000     0.00000     0.00000     0.00000     0.00000     0.00000     0.00000     0.00000     0.00000
     5.06981     0.00000     0.00000     0.00000     0.00000     0.00000     0.00000     0.00000     0.00000     0.00000     0.00000
     5.08281     0.00000     0.00000     0.00000     0.00000     0.00000     0.00000     0.00000     0.00000     0.00000     0.00000
     5.09481     0.00000     0.00000     0.00000     0.00000     0.00000     0.00000     0.00000     0.00000     0.00000     0.00000
     5.10781     0.00000     0.00000     0.00000     0.00000     0.00000     0.00000     0.00000     0.00000     0.00000     0.00000
     5.11981     0.00000     0.00000     0.00000     0.00000     0.00000     0.00000     0.00000     0.00000     0.00000     0.00000
     5.13281     0.00000     0.00000     0.00000     0.00000     0.00000     0.00000     0.00000     0.00000     0.00000     0.00000
     5.14481     0.00000     0.00000     0.00000     0.00000     0.00000     0.00000     0.00000     0.00000     0.00000     0.00000
     5.15781     0.00000     0.00000     0.00000     0.00000     0.00000     0.00000     0.00000     0.00000     0.00000     0.00000
     5.16981     0.00000     0.00000     0.00000     0.00000     0.00000     0.00000     0.00000     0.00000     0.00000     0.00000
     5.18281     0.00000     0.00000     0.00000     0.00000     0.00000     0.00000     0.00000     0.00000     0.00000     0.00000
     5.19481     0.00000     0.00000     0.00000     0.00000     0.00000     0.00000     0.00000     0.00000     0.00000     0.00000
     5.20781     0.00000     0.00000     0.00000     0.00000     0.00000     0.00000     0.00000     0.00000     0.00000     0.00000
     5.21981     0.00000     0.00000     0.00000     0.00000     0.00000     0.00000     0.00000     0.00000     0.00000     0.00000
     5.23281     0.00000     0.00000     0.00000     0.00000     0.00000     0.00000     0.00000     0.00000     0.00000     0.00000
     5.24481     0.00000     0.00000     0.00000     0.00000     0.00000     0.00000     0.00000     0.00000     0.00000     0.00000
     5.25781     0.00000     0.00000     0.00000     0.00000     0.00000     0.00000     0.00000     0.00000     0.00000     0.00000
     5.26981     0.00000     0.00000     0.00000     0.00000     0.00000     0.00000     0.00000     0.00000     0.00000     0.00000
     5.28281     0.00000     0.00000     0.00000     0.00000     0.00000     0.00000     0.00000     0.00000     0.00000     0.00000
     5.29481     0.00000     0.00000     0.00000     0.00000     0.00000     0.00000     0.00000     0.00000     0.00000     0.00000
     5.30781     0.00000     0.00000     0.00000     0.00000     0.00000     0.00000     0.00000     0.00000     0.00000     0.00000
     5.31981     0.00000     0.00000     0.00000     0.00000     0.00000     0.00000     0.00000     0.00000     0.00000     0.00000
     5.33281     0.00000     0.00000     0.00000     0.00000     0.00000     0.00000     0.00000     0.00000     0.00000     0.00000
     5.34481     0.00000     0.00000     0.00000     0.00000     0.00000     0.00000     0.00000     0.00000     0.00000     0.00000
     5.35781     0.00000     0.00000     0.00000     0.00000     0.00000     0.00000     0.00000     0.00000     0.00000     0.00000
     5.36981     0.00000     0.00000     0.00000     0.00000     0.00000     0.00000     0.00000     0.00000     0.00000     0.00000
     5.38281     0.00000     0.00000     0.00000     0.00000     0.00000     0.00000     0.00000     0.00000     0.00000     0.00000
     5.39481     0.00000     0.00000     0.00000     0.00000     0.00000     0.00000     0.00000     0.00000     0.00000     0.00000
     5.40781     0.00000     0.00000     0.00000     0.00000     0.00000     0.00000     0.00000     0.00000     0.00000     0.00000
     5.41981     0.00000     0.00000     0.00000     0.00000     0.00000     0.00000     0.00000     0.00000     0.00000     0.00000
     5.43281     0.00000     0.00000     0.00000     0.00000     0.00000     0.00000     0.00000     0.00000     0.00000     0.00000
     5.44481     0.00000     0.00000     0.00000     0.00000     0.00000     0.00000     0.00000     0.00000     0.00000     0.00000
     5.45781     0.00000     0.00000     0.00000     0.00000     0.00000     0.00000     0.00000     0.00000     0.00000     0.00000
     5.46981     0.00000     0.00000     0.00000     0.00000     0.00000     0.00000     0.00000     0.00000     0.00000     0.00000
     5.48281     0.00000     0.00000     0.00000     0.00000     0.00000     0.00000     0.00000     0.00000     0.00000     0.00000
     5.49481     0.00000     0.00000     0.00000     0.00000     0.00000     0.00000     0.00000     0.00000     0.00000     0.00000
     5.50781     0.00000     0.00000     0.00000     0.00000     0.00000     0.00000     0.00000     0.00000     0.00000     0.00000
     5.51981     0.00000     0.00000     0.00000     0.00000     0.00000     0.00000     0.00000     0.00000     0.00000     0.00000
     5.53281     0.00000     0.00000     0.00000     0.00000     0.00000     0.00000     0.00000     0.00000     0.00000     0.00000
     5.54581     0.00000     0.00000     0.00000     0.00000     0.00000     0.00000     0.00000     0.00000     0.00000     0.00000
     5.55781     0.00000     0.00000     0.00000     0.00000     0.00000     0.00000     0.00000     0.00000     0.00000     0.00000
     5.57081     0.00000     0.00000     0.00000     0.00000     0.00000     0.00000     0.00000     0.00000     0.00000     0.00000
     5.58281     0.00000     0.00000     0.00000     0.00000     0.00000     0.00000     0.00000     0.00000     0.00000     0.00000
     5.59581     0.00000     0.00000     0.00000     0.00000     0.00000     0.00000     0.00000     0.00000     0.00000     0.00000
     5.60781     0.00000     0.00000     0.00000     0.00000     0.00000     0.00000     0.00000     0.00000     0.00000     0.00000
     5.62081     0.00000     0.00000     0.00000     0.00000     0.00000     0.00000     0.00000     0.00000     0.00000     0.00000
     5.63281     0.00000     0.00000     0.00000     0.00000     0.00000     0.00000     0.00000     0.00000     0.00000     0.00000
     5.64581     0.00000     0.00000     0.00000     0.00000     0.00000     0.00000     0.00000     0.00000     0.00000     0.00000
     5.65781     0.00000     0.00000     0.00000     0.00000     0.00000     0.00000     0.00000     0.00000     0.00000     0.00000
     5.67081     0.00000     0.00000     0.00000     0.00000     0.00000     0.00000     0.00000     0.00000     0.00000     0.00000
     5.68281     0.00000     0.00000     0.00000     0.00000     0.00000     0.00000     0.00000     0.00000     0.00000     0.00000
     5.69581     0.00000     0.00000     0.00000     0.00000     0.00000     0.00000     0.00000     0.00000     0.00000     0.00000
     5.70781     0.00000     0.00000     0.00000     0.00000     0.00000     0.00000     0.00000     0.00000     0.00000     0.00000
     5.72081     0.00000     0.00000     0.00000     0.00000     0.00000     0.00000     0.00000     0.00000     0.00000     0.00000
     5.73281     0.00000     0.00000     0.00000     0.00000     0.00000     0.00000     0.00000     0.00000     0.00000     0.00000
     5.74581     0.00000     0.00000     0.00000     0.00000     0.00000     0.00000     0.00000     0.00000     0.00000     0.00000
     5.75781     0.00000     0.00000     0.00000     0.00000     0.00000     0.00000     0.00000     0.00000     0.00000     0.00000
     5.77081     0.00000     0.00000     0.00000     0.00000     0.00000     0.00000     0.00000     0.00000     0.00000     0.00000
     5.78281     0.00000     0.00000     0.00000     0.00000     0.00000     0.00000     0.00000     0.00000     0.00000     0.00000
     5.79581     0.00000     0.00000     0.00000     0.00000     0.00000     0.00000     0.00000     0.00000     0.00000     0.00000
     5.80781     0.00000     0.00000     0.00000     0.00000     0.00000     0.00000     0.00000     0.00000     0.00000     0.00000
     5.82081     0.00000     0.00000     0.00000     0.00000     0.00000     0.00000     0.00000     0.00000     0.00000     0.00000
     5.83281     0.00000     0.00000     0.00000     0.00000     0.00000     0.00000     0.00000     0.00000     0.00000     0.00000
     5.84581     0.00000     0.00000     0.00000     0.00000     0.00000     0.00000     0.00000     0.00000     0.00000     0.00000
     5.85781     0.00000     0.00000     0.00000     0.00000     0.00000     0.00000     0.00000     0.00000     0.00000     0.00000
     5.87081     0.00000     0.00000     0.00000     0.00000     0.00000     0.00000     0.00000     0.00000     0.00000     0.00000
     5.88281     0.00000     0.00000     0.00000     0.00000     0.00000     0.00000     0.00000     0.00000     0.00000     0.00000
     5.89581     0.00000     0.00000     0.00000     0.00000     0.00000     0.00000     0.00000     0.00000     0.00000     0.00000
     5.90781     0.00000     0.00000     0.00000     0.00000     0.00000     0.00000     0.00000     0.00000     0.00000     0.00000
     5.92081     0.00000     0.00000     0.00000     0.00000     0.00000     0.00000     0.00000     0.00000     0.00000     0.00000
     5.93281     0.00000     0.00000     0.00000     0.00000     0.00000     0.00000     0.00000     0.00000     0.00000     0.00000
     5.94581     0.00000     0.00000     0.00000     0.00000     0.00000     0.00000     0.00000     0.00000     0.00000     0.00000
     5.95781     0.00000     0.00000     0.00000     0.00000     0.00000     0.00000     0.00000     0.00000     0.00000     0.00000
     5.97081     0.00000     0.00000     0.00000     0.00000     0.00000     0.00000     0.00000     0.00000     0.00000     0.00000
     5.98281     0.00000     0.00000     0.00000     0.00000     0.00000     0.00000     0.00000     0.00000     0.00000     0.00000
     5.99581     0.00000     0.00000     0.00000     0.00000     0.00000     0.00000     0.00000     0.00000     0.00000     0.00000
     6.00781     0.00000     0.00000     0.00000     0.00000     0.00000     0.00000     0.00000     0.00000     0.00000     0.00000
     6.02081     0.00000     0.00000     0.00000     0.00000     0.00000     0.00000     0.00000     0.00000     0.00000     0.00000
     6.03281     0.00000     0.00000     0.00000     0.00000     0.00000     0.00000     0.00000     0.00000     0.00000     0.00000
     6.04581     0.00000     0.00000     0.00000     0.00000     0.00000     0.00000     0.00000     0.00000     0.00000     0.00000
     6.05781     0.00000     0.00000     0.00000     0.00000     0.00000     0.00000     0.00000     0.00000     0.00000     0.00000
     6.07081     0.00000     0.00000     0.00000     0.00000     0.00000     0.00000     0.00000     0.00000     0.00000     0.00000
     6.08281     0.00000     0.00000     0.00000     0.00000     0.00000     0.00000     0.00000     0.00000     0.00000     0.00000
     6.09581     0.00000     0.00000     0.00000     0.00000     0.00000     0.00000     0.00000     0.00000     0.00000     0.00000
     6.10781     0.00000     0.00000     0.00000     0.00000     0.00000     0.00000     0.00000     0.00000     0.00000     0.00000
     6.12081     0.00000     0.00000     0.00000     0.00000     0.00000     0.00000     0.00000     0.00000     0.00000     0.00000
     6.13281     0.00000     0.00000     0.00000     0.00000     0.00000     0.00000     0.00000     0.00000     0.00000     0.00000
     6.14581     0.00000     0.00000     0.00000     0.00000     0.00000     0.00000     0.00000     0.00000     0.00000     0.00000
     6.15781     0.00000     0.00000     0.00000     0.00000     0.00000     0.00000     0.00000     0.00000     0.00000     0.00000
     6.17081     0.00000     0.00000     0.00000     0.00000     0.00000     0.00000     0.00000     0.00000     0.00000     0.00000
     6.18281     0.00000     0.00000     0.00000     0.00000     0.00000     0.00000     0.00000     0.00000     0.00000     0.00000
     6.19581     0.00000     0.00000     0.00000     0.00000     0.00000     0.00000     0.00000     0.00000     0.00000     0.00000
     6.20781     0.00000     0.00000     0.00000     0.00000     0.00000     0.00000     0.00000     0.00000     0.00000     0.00000
     6.22081     0.00000     0.00000     0.00000     0.00000     0.00000     0.00000     0.00000     0.00000     0.00000     0.00000
     6.23281     0.00000     0.00000     0.00000     0.00000     0.00000     0.00000     0.00000     0.00000     0.00000     0.00000
     6.24581     0.00000     0.00000     0.00000     0.00000     0.00000     0.00000     0.00000     0.00000     0.00000     0.00000
     6.25781     0.00000     0.00000     0.00000     0.00000     0.00000     0.00000     0.00000     0.00000     0.00000     0.00000
     6.27081     0.00000     0.00000     0.00000     0.00000     0.00000     0.00000     0.00000     0.00000     0.00000     0.00000
     6.28281     0.00000     0.00000     0.00000     0.00000     0.00000     0.00000     0.00000     0.00000     0.00000     0.00000
     6.29581     0.00000     0.00000     0.00000     0.00000     0.00000     0.00000     0.00000     0.00000     0.00000     0.00000
     6.30781     0.00000     0.00000     0.00000     0.00000     0.00000     0.00000     0.00000     0.00000     0.00000     0.00000
     6.32081     0.00000     0.00000     0.00000     0.00000     0.00000     0.00000     0.00000     0.00000     0.00000     0.00000
     6.33281     0.00000     0.00000     0.00000     0.00000     0.00000     0.00000     0.00000     0.00000     0.00000     0.00000
     6.34581     0.00000     0.00000     0.00000     0.00000     0.00000     0.00000     0.00000     0.00000     0.00000     0.00000
     6.35781     0.00000     0.00000     0.00000     0.00000     0.00000     0.00000     0.00000     0.00000     0.00000     0.00000
     6.37081     0.00000     0.00000     0.00000     0.00000     0.00000     0.00000     0.00000     0.00000     0.00000     0.00000
     6.38281     0.00000     0.00000     0.00000     0.00000     0.00000     0.00000     0.00000     0.00000     0.00000     0.00000
     6.39581     0.00000     0.00000     0.00000     0.00000     0.00000     0.00000     0.00000     0.00000     0.00000     0.00000
     6.40781     0.00000     0.00000     0.00000     0.00000     0.00000     0.00000     0.00000     0.00000     0.00000     0.00000
     6.42081     0.00000     0.00000     0.00000     0.00000     0.00000     0.00000     0.00000     0.00000     0.00000     0.00000
     6.43281     0.00000     0.00000     0.00000     0.00000     0.00000     0.00000     0.00000     0.00000     0.00000     0.00000
     6.44581     0.00000     0.00000     0.00000     0.00000     0.00000     0.00000     0.00000     0.00000     0.00000     0.00000
     6.45781     0.00000     0.00000     0.00000     0.00000     0.00000     0.00000     0.00000     0.00000     0.00000     0.00000
     6.47081     0.00000     0.00000     0.00000     0.00000     0.00000     0.00000     0.00000     0.00000     0.00000     0.00000
     6.48281     0.00000     0.00000     0.00000     0.00000     0.00000     0.00000     0.00000     0.00000     0.00000     0.00000
     6.49581     0.00000     0.00000     0.00000     0.00000     0.00000     0.00000     0.00000     0.00000     0.00000     0.00000
     6.50781     0.00000     0.00000     0.00000     0.00000     0.00000     0.00000     0.00000     0.00000     0.00000     0.00000
     6.52081     0.00000     0.00000     0.00000     0.00000     0.00000     0.00000     0.00000     0.00000     0.00000     0.00000
     6.53281     0.00000     0.00000     0.00000     0.00000     0.00000     0.00000     0.00000     0.00000     0.00000     0.00000
     6.54581     0.00000     0.00000     0.00000     0.00000     0.00000     0.00000     0.00000     0.00000     0.00000     0.00000
     6.55881     0.00000     0.00000     0.00000     0.00000     0.00000     0.00000     0.00000     0.00000     0.00000     0.00000
     6.57081     0.00000     0.00000     0.00000     0.00000     0.00000     0.00000     0.00000     0.00000     0.00000     0.00000
     6.58381     0.00000     0.00000     0.00000     0.00000     0.00000     0.00000     0.00000     0.00000     0.00000     0.00000
     6.59581     0.00000     0.00000     0.00000     0.00000     0.00000     0.00000     0.00000     0.00000     0.00000     0.00000
     6.60881     0.00000     0.00000     0.00000     0.00000     0.00000     0.00000     0.00000     0.00000     0.00000     0.00000
     6.62081     0.00000     0.00000     0.00000     0.00000     0.00000     0.00000     0.00000     0.00000     0.00000     0.00000
     6.63381     0.00000     0.00000     0.00000     0.00000     0.00000     0.00000     0.00000     0.00000     0.00000     0.00000
     6.64581     0.00000     0.00000     0.00000     0.00000     0.00000     0.00000     0.00000     0.00000     0.00000     0.00000
     6.65881     0.00000     0.00000     0.00000     0.00000     0.00000     0.00000     0.00000     0.00000     0.00000     0.00000
     6.67081     0.00000     0.00000     0.00000     0.00000     0.00000     0.00000     0.00000     0.00000     0.00000     0.00000
     6.68381     0.00000     0.00000     0.00000     0.00000     0.00000     0.00000     0.00000     0.00000     0.00000     0.00000
     6.69581     0.00000     0.00000     0.00000     0.00000     0.00000     0.00000     0.00000     0.00000     0.00000     0.00000
     6.70881     0.00000     0.00000     0.00000     0.00000     0.00000     0.00000     0.00000     0.00000     0.00000     0.00000
     6.72081     0.00000     0.00000     0.00000     0.00000     0.00000     0.00000     0.00000     0.00000     0.00000     0.00000
     6.73381     0.00000     0.00000     0.00000     0.00000     0.00000     0.00000     0.00000     0.00000     0.00000     0.00000
     6.74581     0.00000     0.00000     0.00000     0.00000     0.00000     0.00000     0.00000     0.00000     0.00000     0.00000
     6.75881     0.00000     0.00000     0.00000     0.00000     0.00000     0.00000     0.00000     0.00000     0.00000     0.00000
     6.77081     0.00000     0.00000     0.00000     0.00000     0.00000     0.00000     0.00000     0.00000     0.00000     0.00000
     6.78381     0.00000     0.00000     0.00000     0.00000     0.00000     0.00000     0.00000     0.00000     0.00000     0.00000
     6.79581     0.00000     0.00000     0.00000     0.00000     0.00000     0.00000     0.00000     0.00000     0.00000     0.00000
     6.80881     0.00000     0.00000     0.00000     0.00000     0.00000     0.00000     0.00000     0.00000     0.00000     0.00000
     6.82081     0.00000     0.00000     0.00000     0.00000     0.00000     0.00000     0.00000     0.00000     0.00000     0.00000
     6.83381     0.00000     0.00000     0.00000     0.00000     0.00000     0.00000     0.00000     0.00000     0.00000     0.00000
     6.84581     0.00000     0.00000     0.00000     0.00000     0.00000     0.00000     0.00000     0.00000     0.00000     0.00000
     6.85881     0.00000     0.00000     0.00000     0.00000     0.00000     0.00000     0.00000     0.00000     0.00000     0.00000
     6.87081     0.00000     0.00000     0.00000     0.00000     0.00000     0.00000     0.00000     0.00000     0.00000     0.00000
     6.88381     0.00000     0.00000     0.00000     0.00000     0.00000     0.00000     0.00000     0.00000     0.00000     0.00000
     6.89581     0.00000     0.00000     0.00000     0.00000     0.00000     0.00000     0.00000     0.00000     0.00000     0.00000
     6.90881     0.00000     0.00000     0.00000     0.00000     0.00000     0.00000     0.00000     0.00000     0.00000     0.00000
     6.92081     0.00000     0.00000     0.00000     0.00000     0.00000     0.00000     0.00000     0.00000     0.00000     0.00000
     6.93381     0.00000     0.00000     0.00000     0.00000     0.00000     0.00000     0.00000     0.00000     0.00000     0.00000
     6.94581     0.00000     0.00000     0.00000     0.00000     0.00000     0.00000     0.00000     0.00000     0.00000     0.00000
     6.95881     0.00000     0.00000     0.00000     0.00000     0.00000     0.00000     0.00000     0.00000     0.00000     0.00000
     6.97081     0.00000     0.00000     0.00000     0.00000     0.00000     0.00000     0.00000     0.00000     0.00000     0.00000
     6.98381     0.00000     0.00000     0.00000     0.00000     0.00000     0.00000     0.00000     0.00000     0.00000     0.00000
     6.99581     0.00000     0.00000     0.00000     0.00000     0.00000     0.00000     0.00000     0.00000     0.00000     0.00000
     7.00881     0.00000     0.00000     0.00000     0.00000     0.00000     0.00000     0.00000     0.00000     0.00000     0.00000
     7.02081     0.00000     0.00000     0.00000     0.00000     0.00000     0.00000     0.00000     0.00000     0.00000     0.00000
     7.03381     0.00000     0.00000     0.00000     0.00000     0.00000     0.00000     0.00000     0.00000     0.00000     0.00000
     7.04581     0.00000     0.00000     0.00000     0.00000     0.00000     0.00000     0.00000     0.00000     0.00000     0.00000
     7.05881     0.00000     0.00000     0.00000     0.00000     0.00000     0.00000     0.00000     0.00000     0.00000     0.00000
     7.07081     0.00000     0.00000     0.00000     0.00000     0.00000     0.00000     0.00000     0.00000     0.00000     0.00000
     7.08381     0.00000     0.00000     0.00000     0.00000     0.00000     0.00000     0.00000     0.00000     0.00000     0.00000
     7.09581     0.00000     0.00000     0.00000     0.00000     0.00000     0.00000     0.00000     0.00000     0.00000     0.00000
     7.10881     0.00000     0.00000     0.00000     0.00000     0.00000     0.00000     0.00000     0.00000     0.00000     0.00000
     7.12081     0.00000     0.00000     0.00000     0.00000     0.00000     0.00000     0.00000     0.00000     0.00000     0.00000
     7.13381     0.00000     0.00000     0.00000     0.00000     0.00000     0.00000     0.00000     0.00000     0.00000     0.00000
     7.14581     0.00000     0.00000     0.00000     0.00000     0.00000     0.00000     0.00000     0.00000     0.00000     0.00000
     7.15881     0.00000     0.00000     0.00000     0.00000     0.00000     0.00000     0.00000     0.00000     0.00000     0.00000
     7.17081     0.00000     0.00000     0.00000     0.00000     0.00000     0.00000     0.00000     0.00000     0.00000     0.00000
     7.18381     0.00000     0.00000     0.00000     0.00000     0.00000     0.00000     0.00000     0.00000     0.00000     0.00000
     7.19581     0.00000     0.00000     0.00000     0.00000     0.00000     0.00000     0.00000     0.00000     0.00000     0.00000
     7.20881     0.00000     0.00000     0.00000     0.00000     0.00000     0.00000     0.00000     0.00000     0.00000     0.00000
     7.22081     0.00000     0.00000     0.00000     0.00000     0.00000     0.00000     0.00000     0.00000     0.00000     0.00000
     7.23381     0.00000     0.00000     0.00000     0.00000     0.00000     0.00000     0.00000     0.00000     0.00000     0.00000
     7.24581     0.00000     0.00000     0.00000     0.00000     0.00000     0.00000     0.00000     0.00000     0.00000     0.00000
     7.25881     0.00000     0.00000     0.00000     0.00000     0.00000     0.00000     0.00000     0.00000     0.00000     0.00000
     7.27081     0.00000     0.00000     0.00000     0.00000     0.00000     0.00000     0.00000     0.00000     0.00000     0.00000
     7.28381     0.00000     0.00000     0.00000     0.00000     0.00000     0.00000     0.00000     0.00000     0.00000     0.00000
     7.29581     0.00000     0.00000     0.00000     0.00000     0.00000     0.00000     0.00000     0.00000     0.00000     0.00000
     7.30881     0.00000     0.00000     0.00000     0.00000     0.00000     0.00000     0.00000     0.00000     0.00000     0.00000
     7.32081     0.00000     0.00000     0.00000     0.00000     0.00000     0.00000     0.00000     0.00000     0.00000     0.00000
     7.33381     0.00000     0.00000     0.00000     0.00000     0.00000     0.00000     0.00000     0.00000     0.00000     0.00000
     7.34581     0.00000     0.00000     0.00000     0.00000     0.00000     0.00000     0.00000     0.00000     0.00000     0.00000
     7.35881     0.00000     0.00000     0.00000     0.00000     0.00000     0.00000     0.00000     0.00000     0.00000     0.00000
     7.37081     0.00000     0.00000     0.00000     0.00000     0.00000     0.00000     0.00000     0.00000     0.00000     0.00000
     7.38381     0.00000     0.00000     0.00000     0.00000     0.00000     0.00000     0.00000     0.00000     0.00000     0.00000
     7.39581     0.00000     0.00000     0.00000     0.00000     0.00000     0.00000     0.00000     0.00000     0.00000     0.00000
     7.40881     0.00000     0.00000     0.00000     0.00000     0.00000     0.00000     0.00000     0.00000     0.00000     0.00000
     7.42081     0.00000     0.00000     0.00000     0.00000     0.00000     0.00000     0.00000     0.00000     0.00000     0.00000
     7.43381     0.00000     0.00000     0.00000     0.00000     0.00000     0.00000     0.00000     0.00000     0.00000     0.00000
     7.44581     0.00000     0.00000     0.00000     0.00000     0.00000     0.00000     0.00000     0.00000     0.00000     0.00000
     7.45881     0.00000     0.00000     0.00000     0.00000     0.00000     0.00000     0.00000     0.00000     0.00000     0.00000
     7.47081     0.00000     0.00000     0.00000     0.00000     0.00000     0.00000     0.00000     0.00000     0.00000     0.00000
     7.48381     0.00000     0.00000     0.00000     0.00000     0.00000     0.00000     0.00000     0.00000     0.00000     0.00000
     7.49581     0.00000     0.00000     0.00000     0.00000     0.00000     0.00000     0.00000     0.00000     0.00000     0.00000
     7.50881     0.00000     0.00000     0.00000     0.00000     0.00000     0.00000     0.00000     0.00000     0.00000     0.00000
     7.52081     0.00000     0.00000     0.00000     0.00000     0.00000     0.00000     0.00000     0.00000     0.00000     0.00000
     7.53381     0.00000     0.00000     0.00000     0.00000     0.00000     0.00000     0.00000     0.00000     0.00000     0.00000
     7.54681     0.00000     0.00000     0.00000     0.00000     0.00000     0.00000     0.00000     0.00000     0.00000     0.00000
     7.55881     0.00000     0.00000     0.00000     0.00000     0.00000     0.00000     0.00000     0.00000     0.00000     0.00000
     7.57181     0.00000     0.00000     0.00000     0.00000     0.00000     0.00000     0.00000     0.00000     0.00000     0.00000
     7.58381     0.00000     0.00000     0.00000     0.00000     0.00000     0.00000     0.00000     0.00000     0.00000     0.00000
     7.59681     0.00000     0.00000     0.00000     0.00000     0.00000     0.00000     0.00000     0.00000     0.00000     0.00000
     7.60881     0.00000     0.00000     0.00000     0.00000     0.00000     0.00000     0.00000     0.00000     0.00000     0.00000
     7.62181     0.00000     0.00000     0.00000     0.00000     0.00000     0.00000     0.00000     0.00000     0.00000     0.00000
     7.63381     0.00000     0.00000     0.00000     0.00000     0.00000     0.00000     0.00000     0.00000     0.00000     0.00000
     7.64681     0.00000     0.00000     0.00000     0.00000     0.00000     0.00000     0.00000     0.00000     0.00000     0.00000
     7.65881     0.00000     0.00000     0.00000     0.00000     0.00000     0.00000     0.00000     0.00000     0.00000     0.00000
     7.67181     0.00000     0.00000     0.00000     0.00000     0.00000     0.00000     0.00000     0.00000     0.00000     0.00000
     7.68381     0.00000     0.00000     0.00000     0.00000     0.00000     0.00000     0.00000     0.00000     0.00000     0.00000
     7.69681     0.00000     0.00000     0.00000     0.00000     0.00000     0.00000     0.00000     0.00000     0.00000     0.00000
     7.70881     0.00000     0.00000     0.00000     0.00000     0.00000     0.00000     0.00000     0.00000     0.00000     0.00000
     7.72181     0.00000     0.00000     0.00000     0.00000     0.00000     0.00000     0.00000     0.00000     0.00000     0.00000
     7.73381     0.00000     0.00000     0.00000     0.00000     0.00000     0.00000     0.00000     0.00000     0.00000     0.00000
     7.74681     0.00000     0.00000     0.00000     0.00000     0.00000     0.00000     0.00000     0.00000     0.00000     0.00000
     7.75881     0.00000     0.00000     0.00000     0.00000     0.00000     0.00000     0.00000     0.00000     0.00000     0.00000
     7.77181     0.00000     0.00000     0.00000     0.00000     0.00000     0.00000     0.00000     0.00000     0.00000     0.00000
     7.78381     0.00000     0.00000     0.00000     0.00000     0.00000     0.00000     0.00000     0.00000     0.00000     0.00000
     7.79681     0.00000     0.00000     0.00000     0.00000     0.00000     0.00000     0.00000     0.00000     0.00000     0.00000
     7.80881     0.00000     0.00000     0.00000     0.00000     0.00000     0.00000     0.00000     0.00000     0.00000     0.00000
     7.82181     0.00000     0.00000     0.00000     0.00000     0.00000     0.00000     0.00000     0.00000     0.00000     0.00000
     7.83381     0.00000     0.00000     0.00000     0.00000     0.00000     0.00000     0.00000     0.00000     0.00000     0.00000
     7.84681     0.00000     0.00000     0.00000     0.00000     0.00000     0.00000     0.00000     0.00000     0.00000     0.00000
     7.85881     0.00000     0.00000     0.00000     0.00000     0.00000     0.00000     0.00000     0.00000     0.00000     0.00000
     7.87181     0.00000     0.00000     0.00000     0.00000     0.00000     0.00000     0.00000     0.00000     0.00000     0.00000
     7.88381     0.00000     0.00000     0.00000     0.00000     0.00000     0.00000     0.00000     0.00000     0.00000     0.00000
     7.89681     0.00000     0.00000     0.00000     0.00000     0.00000     0.00000     0.00000     0.00000     0.00000     0.00000
     7.90881     0.00000     0.00000     0.00000     0.00000     0.00000     0.00000     0.00000     0.00000     0.00000     0.00000
     7.92181     0.00000     0.00000     0.00000     0.00000     0.00000     0.00000     0.00000     0.00000     0.00000     0.00000
     7.93381     0.00000     0.00000     0.00000     0.00000     0.00000     0.00000     0.00000     0.00000     0.00000     0.00000
     7.94681     0.00000     0.00000     0.00000     0.00000     0.00000     0.00000     0.00000     0.00000     0.00000     0.00000
     7.95881     0.00000     0.00000     0.00000     0.00000     0.00000     0.00000     0.00000     0.00000     0.00000     0.00000
     7.97181     0.00000     0.00000     0.00000     0.00000     0.00000     0.00000     0.00000     0.00000     0.00000     0.00000
     7.98381     0.00000     0.00000     0.00000     0.00000     0.00000     0.00000     0.00000     0.00000     0.00000     0.00000
     7.99681     0.00000     0.00000     0.00000     0.00000     0.00000     0.00000     0.00000     0.00000     0.00000     0.00000
     8.00881     0.00000     0.00000     0.00000     0.00000     0.00000     0.00000     0.00000     0.00000     0.00000     0.00000
     8.02181     0.00000     0.00000     0.00000     0.00000     0.00000     0.00000     0.00000     0.00000     0.00000     0.00000
     8.03381     0.00000     0.00000     0.00000     0.00000     0.00000     0.00000     0.00000     0.00000     0.00000     0.00000
     8.04681     0.00000     0.00000     0.00000     0.00000     0.00000     0.00000     0.00000     0.00000     0.00000     0.00000
     8.05881     0.00000     0.00000     0.00000     0.00000     0.00000     0.00000     0.00000     0.00000     0.00000     0.00000
     8.07181     0.00000     0.00000     0.00000     0.00000     0.00000     0.00000     0.00000     0.00000     0.00000     0.00000
     8.08381     0.00000     0.00000     0.00000     0.00000     0.00000     0.00000     0.00000     0.00000     0.00000     0.00000
     8.09681     0.00000     0.00000     0.00000     0.00000     0.00000     0.00000     0.00000     0.00000     0.00000     0.00000
     8.10881     0.00000     0.00000     0.00000     0.00000     0.00000     0.00000     0.00000     0.00000     0.00000     0.00000
     8.12181     0.00000     0.00000     0.00000     0.00000     0.00000     0.00000     0.00000     0.00000     0.00000     0.00000
     8.13381     0.00000     0.00000     0.00000     0.00000     0.00000     0.00000     0.00000     0.00000     0.00000     0.00000
     8.14681     0.00000     0.00000     0.00000     0.00000     0.00000     0.00000     0.00000     0.00000     0.00000     0.00000
     8.15881     0.00000     0.00000     0.00000     0.00000     0.00000     0.00000     0.00000     0.00000     0.00000     0.00000
     8.17181     0.00000     0.00000     0.00000     0.00000     0.00000     0.00000     0.00000     0.00000     0.00000     0.00000
     8.18381     0.00000     0.00000     0.00000     0.00000     0.00000     0.00000     0.00000     0.00000     0.00000     0.00000
     8.19681     0.00000     0.00000     0.00000     0.00000     0.00000     0.00000     0.00000     0.00000     0.00000     0.00000
     8.20881     0.00000     0.00000     0.00000     0.00000     0.00000     0.00000     0.00000     0.00000     0.00000     0.00000
     8.22181     0.00000     0.00000     0.00000     0.00000     0.00000     0.00000     0.00000     0.00000     0.00000     0.00000
     8.23381     0.00000     0.00000     0.00000     0.00000     0.00000     0.00000     0.00000     0.00000     0.00000     0.00000
     8.24681     0.00000     0.00000     0.00000     0.00000     0.00000     0.00000     0.00000     0.00000     0.00000     0.00000
     8.25881     0.00000     0.00000     0.00000     0.00000     0.00000     0.00000     0.00000     0.00000     0.00000     0.00000
     8.27181     0.00000     0.00000     0.00000     0.00000     0.00000     0.00000     0.00000     0.00000     0.00000     0.00000
     8.28381     0.00000     0.00000     0.00000     0.00000     0.00000     0.00000     0.00000     0.00000     0.00000     0.00000
     8.29681     0.00000     0.00000     0.00000     0.00000     0.00000     0.00000     0.00000     0.00000     0.00000     0.00000
     8.30881     0.00000     0.00000     0.00000     0.00000     0.00000     0.00000     0.00000     0.00000     0.00000     0.00000
     8.32181     0.00000     0.00000     0.00000     0.00000     0.00000     0.00000     0.00000     0.00000     0.00000     0.00000
     8.33381     0.00000     0.00000     0.00000     0.00000     0.00000     0.00000     0.00000     0.00000     0.00000     0.00000
     8.34681     0.00000     0.00000     0.00000     0.00000     0.00000     0.00000     0.00000     0.00000     0.00000     0.00000
     8.35881     0.00000     0.00000     0.00000     0.00000     0.00000     0.00000     0.00000     0.00000     0.00000     0.00000
     8.37181     0.00000     0.00000     0.00000     0.00000     0.00000     0.00000     0.00000     0.00000     0.00000     0.00000
     8.38381     0.00000     0.00000     0.00000     0.00000     0.00000     0.00000     0.00000     0.00000     0.00000     0.00000
     8.39681     0.00000     0.00000     0.00000     0.00000     0.00000     0.00000     0.00000     0.00000     0.00000     0.00000
     8.40881     0.00000     0.00000     0.00000     0.00000     0.00000     0.00000     0.00000     0.00000     0.00000     0.00000
     8.42181     0.00000     0.00000     0.00000     0.00000     0.00000     0.00000     0.00000     0.00000     0.00000     0.00000
     8.43381     0.00000     0.00000     0.00000     0.00000     0.00000     0.00000     0.00000     0.00000     0.00000     0.00000
     8.44681     0.00000     0.00000     0.00000     0.00000     0.00000     0.00000     0.00000     0.00000     0.00000     0.00000
     8.45881     0.00000     0.00000     0.00000     0.00000     0.00000     0.00000     0.00000     0.00000     0.00000     0.00000
     8.47181     0.00000     0.00000     0.00000     0.00000     0.00000     0.00000     0.00000     0.00000     0.00000     0.00000
     8.48381     0.00000     0.00000     0.00000     0.00000     0.00000     0.00000     0.00000     0.00000     0.00000     0.00000
     8.49681     0.00000     0.00000     0.00000     0.00000     0.00000     0.00000     0.00000     0.00000     0.00000     0.00000
     8.50881     0.00000     0.00000     0.00000     0.00000     0.00000     0.00000     0.00000     0.00000     0.00000     0.00000
     8.52181     0.00000     0.00000     0.00000     0.00000     0.00000     0.00000     0.00000     0.00000     0.00000     0.00000
     8.53381     0.00000     0.00000     0.00000     0.00000     0.00000     0.00000     0.00000     0.00000     0.00000     0.00000
     8.54681     0.00000     0.00000     0.00000     0.00000     0.00000     0.00000     0.00000     0.00000     0.00000     0.00000
     8.55981     0.00000     0.00000     0.00000     0.00000     0.00000     0.00000     0.00000     0.00000     0.00000     0.00000
     8.57181     0.00000     0.00000     0.00000     0.00000     0.00000     0.00000     0.00000     0.00000     0.00000     0.00000
     8.58481     0.00000     0.00000     0.00000     0.00000     0.00000     0.00000     0.00000     0.00000     0.00000     0.00000
     8.59681     0.00000     0.00000     0.00000     0.00000     0.00000     0.00000     0.00000     0.00000     0.00000     0.00000
     8.60981     0.00000     0.00000     0.00000     0.00000     0.00000     0.00000     0.00000     0.00000     0.00000     0.00000
     8.62181     0.00000     0.00000     0.00000     0.00000     0.00000     0.00000     0.00000     0.00000     0.00000     0.00000
     8.63481     0.00000     0.00000     0.00000     0.00000     0.00000     0.00000     0.00000     0.00000     0.00000     0.00000
     8.64681     0.00000     0.00000     0.00000     0.00000     0.00000     0.00000     0.00000     0.00000     0.00000     0.00000
     8.65981     0.00000     0.00000     0.00000     0.00000     0.00000     0.00000     0.00000     0.00000     0.00000     0.00000
     8.67181     0.00000     0.00000     0.00000     0.00000     0.00000     0.00000     0.00000     0.00000     0.00000     0.00000
     8.68481     0.00000     0.00000     0.00000     0.00000     0.00000     0.00000     0.00000     0.00000     0.00000     0.00000
     8.69681     0.00000     0.00000     0.00000     0.00000     0.00000     0.00000     0.00000     0.00000     0.00000     0.00000
     8.70981     0.00000     0.00000     0.00000     0.00000     0.00000     0.00000     0.00000     0.00000     0.00000     0.00000
     8.72181     0.00000     0.00000     0.00000     0.00000     0.00000     0.00000     0.00000     0.00000     0.00000     0.00000
     8.73481     0.00000     0.00000     0.00000     0.00000     0.00000     0.00000     0.00000     0.00000     0.00000     0.00000
     8.74681     0.00000     0.00000     0.00000     0.00000     0.00000     0.00000     0.00000     0.00000     0.00000     0.00000
     8.75981     0.00000     0.00000     0.00000     0.00000     0.00000     0.00000     0.00000     0.00000     0.00000     0.00000
     8.77181     0.00000     0.00000     0.00000     0.00000     0.00000     0.00000     0.00000     0.00000     0.00000     0.00000
     8.78481     0.00000     0.00000     0.00000     0.00000     0.00000     0.00000     0.00000     0.00000     0.00000     0.00000
     8.79681     0.00000     0.00000     0.00000     0.00000     0.00000     0.00000     0.00000     0.00000     0.00000     0.00000
     8.80981     0.00000     0.00000     0.00000     0.00000     0.00000     0.00000     0.00000     0.00000     0.00000     0.00000
     8.82181     0.00000     0.00000     0.00000     0.00000     0.00000     0.00000     0.00000     0.00000     0.00000     0.00000
     8.83481     0.00000     0.00000     0.00000     0.00000     0.00000     0.00000     0.00000     0.00000     0.00000     0.00000
     8.84681     0.00000     0.00000     0.00000     0.00000     0.00000     0.00000     0.00000     0.00000     0.00000     0.00000
     8.85981     0.00000     0.00000     0.00000     0.00000     0.00000     0.00000     0.00000     0.00000     0.00000     0.00000
     8.87181     0.00000     0.00000     0.00000     0.00000     0.00000     0.00000     0.00000     0.00000     0.00000     0.00000
     8.88481     0.00000     0.00000     0.00000     0.00000     0.00000     0.00000     0.00000     0.00000     0.00000     0.00000
     8.89681     0.00000     0.00000     0.00000     0.00000     0.00000     0.00000     0.00000     0.00000     0.00000     0.00000
     8.90981     0.00000     0.00000     0.00000     0.00000     0.00000     0.00000     0.00000     0.00000     0.00000     0.00000
     8.92181     0.00000     0.00000     0.00000     0.00000     0.00000     0.00000     0.00000     0.00000     0.00000     0.00000
     8.93481     0.00000     0.00000     0.00000     0.00000     0.00000     0.00000     0.00000     0.00000     0.00000     0.00000
     8.94681     0.00000     0.00000     0.00000     0.00000     0.00000     0.00000     0.00000     0.00000     0.00000     0.00000
     8.95981     0.00000     0.00000     0.00000     0.00000     0.00000     0.00000     0.00000     0.00000     0.00000     0.00000
     8.97181     0.00000     0.00000     0.00000     0.00000     0.00000     0.00000     0.00000     0.00000     0.00000     0.00000
     8.98481     0.00000     0.00000     0.00000     0.00000     0.00000     0.00000     0.00000     0.00000     0.00000     0.00000
     8.99681     0.00000     0.00000     0.00000     0.00000     0.00000     0.00000     0.00000     0.00000     0.00000     0.00000
     9.00981     0.00000     0.00000     0.00000     0.00000     0.00000     0.00000     0.00000     0.00000     0.00000     0.00000
     9.02181     0.00000     0.00000     0.00000     0.00000     0.00000     0.00000     0.00000     0.00000     0.00000     0.00000
     9.03481     0.00000     0.00000     0.00000     0.00000     0.00000     0.00000     0.00000     0.00000     0.00000     0.00000
     9.04681     0.00000     0.00000     0.00000     0.00000     0.00000     0.00000     0.00000     0.00000     0.00000     0.00000
     9.05981     0.00000     0.00000     0.00000     0.00000     0.00000     0.00000     0.00000     0.00000     0.00000     0.00000
     9.07181     0.00000     0.00000     0.00000     0.00000     0.00000     0.00000     0.00000     0.00000     0.00000     0.00000
     9.08481     0.00000     0.00000     0.00000     0.00000     0.00000     0.00000     0.00000     0.00000     0.00000     0.00000
     9.09681     0.00000     0.00000     0.00000     0.00000     0.00000     0.00000     0.00000     0.00000     0.00000     0.00000
     9.10981     0.00000     0.00000     0.00000     0.00000     0.00000     0.00000     0.00000     0.00000     0.00000     0.00000
     9.12181     0.00000     0.00000     0.00000     0.00000     0.00000     0.00000     0.00000     0.00000     0.00000     0.00000
     9.13481     0.00000     0.00000     0.00000     0.00000     0.00000     0.00000     0.00000     0.00000     0.00000     0.00000
     9.14681     0.00000     0.00000     0.00000     0.00000     0.00000     0.00000     0.00000     0.00000     0.00000     0.00000
     9.15981     0.00000     0.00000     0.00000     0.00000     0.00000     0.00000     0.00000     0.00000     0.00000     0.00000
     9.17181     0.00000     0.00000     0.00000     0.00000     0.00000     0.00000     0.00000     0.00000     0.00000     0.00000
     9.18481     0.00000     0.00000     0.00000     0.00000     0.00000     0.00000     0.00000     0.00000     0.00000     0.00000
     9.19681     0.00000     0.00000     0.00000     0.00000     0.00000     0.00000     0.00000     0.00000     0.00000     0.00000
     9.20981     0.00000     0.00000     0.00000     0.00000     0.00000     0.00000     0.00000     0.00000     0.00000     0.00000
     9.22181     0.00000     0.00000     0.00000     0.00000     0.00000     0.00000     0.00000     0.00000     0.00000     0.00000
     9.23481     0.00000     0.00000     0.00000     0.00000     0.00000     0.00000     0.00000     0.00000     0.00000     0.00000
     9.24681     0.00000     0.00000     0.00000     0.00000     0.00000     0.00000     0.00000     0.00000     0.00000     0.00000
     9.25981     0.00000     0.00000     0.00000     0.00000     0.00000     0.00000     0.00000     0.00000     0.00000     0.00000
     9.27181     0.00000     0.00000     0.00000     0.00000     0.00000     0.00000     0.00000     0.00000     0.00000     0.00000
     9.28481     0.00000     0.00000     0.00000     0.00000     0.00000     0.00000     0.00000     0.00000     0.00000     0.00000
     9.29681     0.00000     0.00000     0.00000     0.00000     0.00000     0.00000     0.00000     0.00000     0.00000     0.00000
     9.30981     0.00000     0.00000     0.00000     0.00000     0.00000     0.00000     0.00000     0.00000     0.00000     0.00000
     9.32181     0.00000     0.00000     0.00000     0.00000     0.00000     0.00000     0.00000     0.00000     0.00000     0.00000
     9.33481     0.00000     0.00000     0.00000     0.00000     0.00000     0.00000     0.00000     0.00000     0.00000     0.00000
     9.34681     0.00000     0.00000     0.00000     0.00000     0.00000     0.00000     0.00000     0.00000     0.00000     0.00000
     9.35981     0.00000     0.00000     0.00000     0.00000     0.00000     0.00000     0.00000     0.00000     0.00000     0.00000
     9.37181     0.00000     0.00000     0.00000     0.00000     0.00000     0.00000     0.00000     0.00000     0.00000     0.00000
     9.38481     0.00000     0.00000     0.00000     0.00000     0.00000     0.00000     0.00000     0.00000     0.00000     0.00000
     9.39681     0.00000     0.00000     0.00000     0.00000     0.00000     0.00000     0.00000     0.00000     0.00000     0.00000
     9.40981     0.00000     0.00000     0.00000     0.00000     0.00000     0.00000     0.00000     0.00000     0.00000     0.00000
     9.42181     0.00000     0.00000     0.00000     0.00000     0.00000     0.00000     0.00000     0.00000     0.00000     0.00000
     9.43481     0.00000     0.00000     0.00000     0.00000     0.00000     0.00000     0.00000     0.00000     0.00000     0.00000
     9.44681     0.00000     0.00000     0.00000     0.00000     0.00000     0.00000     0.00000     0.00000     0.00000     0.00000
     9.45981     0.00000     0.00000     0.00000     0.00000     0.00000     0.00000     0.00000     0.00000     0.00000     0.00000
     9.47181     0.00000     0.00000     0.00000     0.00000     0.00000     0.00000     0.00000     0.00000     0.00000     0.00000
     9.48481     0.00000     0.00000     0.00000     0.00000     0.00000     0.00000     0.00000     0.00000     0.00000     0.00000
     9.49681     0.00000     0.00000     0.00000     0.00000     0.00000     0.00000     0.00000     0.00000     0.00000     0.00000
     9.50981     0.00000     0.00000     0.00000     0.00000     0.00000     0.00000     0.00000     0.00000     0.00000     0.00000
     9.52181     0.00000     0.00000     0.00000     0.00000     0.00000     0.00000     0.00000     0.00000     0.00000     0.00000
     9.53481     0.00000     0.00000     0.00000     0.00000     0.00000     0.00000     0.00000     0.00000     0.00000     0.00000
     9.54781     0.00000     0.00000     0.00000     0.00000     0.00000     0.00000     0.00000     0.00000     0.00000     0.00000
     9.55981     0.00000     0.00000     0.00000     0.00000     0.00000     0.00000     0.00000     0.00000     0.00000     0.00000
     9.57281     0.00000     0.00000     0.00000     0.00000     0.00000     0.00000     0.00000     0.00000     0.00000     0.00000
     9.58481     0.00000     0.00000     0.00000     0.00000     0.00000     0.00000     0.00000     0.00000     0.00000     0.00000
     9.59781     0.00000     0.00000     0.00000     0.00000     0.00000     0.00000     0.00000     0.00000     0.00000     0.00000
     9.60981     0.00000     0.00000     0.00000     0.00000     0.00000     0.00000     0.00000     0.00000     0.00000     0.00000
     9.62281     0.00000     0.00000     0.00000     0.00000     0.00000     0.00000     0.00000     0.00000     0.00000     0.00000
     9.63481     0.00000     0.00000     0.00000     0.00000     0.00000     0.00000     0.00000     0.00000     0.00000     0.00000
     9.64781     0.00000     0.00000     0.00000     0.00000     0.00000     0.00000     0.00000     0.00000     0.00000     0.00000
     9.65981     0.00000     0.00000     0.00000     0.00000     0.00000     0.00000     0.00000     0.00000     0.00000     0.00000
     9.67281     0.00000     0.00000     0.00000     0.00000     0.00000     0.00000     0.00000     0.00000     0.00000     0.00000
     9.68481     0.00000     0.00000     0.00000     0.00000     0.00000     0.00000     0.00000     0.00000     0.00000     0.00000
     9.69781     0.00000     0.00000     0.00000     0.00000     0.00000     0.00000     0.00000     0.00000     0.00000     0.00000
     9.70981     0.00000     0.00000     0.00000     0.00000     0.00000     0.00000     0.00000     0.00000     0.00000     0.00000
     9.72281     0.00000     0.00000     0.00000     0.00000     0.00000     0.00000     0.00000     0.00000     0.00000     0.00000
     9.73481     0.00000     0.00000     0.00000     0.00000     0.00000     0.00000     0.00000     0.00000     0.00000     0.00000
     9.74781     0.00000     0.00000     0.00000     0.00000     0.00000     0.00000     0.00000     0.00000     0.00000     0.00000
     9.75981     0.00000     0.00000     0.00000     0.00000     0.00000     0.00000     0.00000     0.00000     0.00000     0.00000
     9.77281     0.00000     0.00000     0.00000     0.00000     0.00000     0.00000     0.00000     0.00000     0.00000     0.00000
     9.78481     0.00000     0.00000     0.00000     0.00000     0.00000     0.00000     0.00000     0.00000     0.00000     0.00000
     9.79781     0.00000     0.00000     0.00000     0.00000     0.00000     0.00000     0.00000     0.00000     0.00000     0.00000
     9.80981     0.00000     0.00000     0.00000     0.00000     0.00000     0.00000     0.00000     0.00000     0.00000     0.00000
     9.82281     0.00000     0.00000     0.00000     0.00000     0.00000     0.00000     0.00000     0.00000     0.00000     0.00000
     9.83481     0.00000     0.00000     0.00000     0.00000     0.00000     0.00000     0.00000     0.00000     0.00000     0.00000
     9.84781     0.00000     0.00000     0.00000     0.00000     0.00000     0.00000     0.00000     0.00000     0.00000     0.00000
     9.85981     0.00000     0.00000     0.00000     0.00000     0.00000     0.00000     0.00000     0.00000     0.00000     0.00000
     9.87281     0.00000     0.00000     0.00000     0.00000     0.00000     0.00000     0.00000     0.00000     0.00000     0.00000
     9.88481     0.00000     0.00000     0.00000     0.00000     0.00000     0.00000     0.00000     0.00000     0.00000     0.00000
     9.89781     0.00000     0.00000     0.00000     0.00000     0.00000     0.00000     0.00000     0.00000     0.00000     0.00000
     9.90981     0.00000     0.00000     0.00000     0.00000     0.00000     0.00000     0.00000     0.00000     0.00000     0.00000
     9.92281     0.00000     0.00000     0.00000     0.00000     0.00000     0.00000     0.00000     0.00000     0.00000     0.00000
     9.93481     0.00000     0.00000     0.00000     0.00000     0.00000     0.00000     0.00000     0.00000     0.00000     0.00000
     9.94781     0.00000     0.00000     0.00000     0.00000     0.00000     0.00000     0.00000     0.00000     0.00000     0.00000
     9.95981     0.00000     0.00000     0.00000     0.00000     0.00000     0.00000     0.00000     0.00000     0.00000     0.00000
     9.97281     0.00000     0.00000     0.00000     0.00000     0.00000     0.00000     0.00000     0.00000     0.00000     0.00000
     9.98481     0.00000     0.00000     0.00000     0.00000     0.00000     0.00000     0.00000     0.00000     0.00000     0.00000
     9.99781     0.00000     0.00000     0.00000     0.00000     0.00000     0.00000     0.00000     0.00000     0.00000     0.00000
    10.00981     0.00000     0.00000     0.00000     0.00000     0.00000     0.00000     0.00000     0.00000     0.00000     0.00000
    10.02281     0.00000     0.00000     0.00000     0.00000     0.00000     0.00000     0.00000     0.00000     0.00000     0.00000
    10.03481     0.00000     0.00000     0.00000     0.00000     0.00000     0.00000     0.00000     0.00000     0.00000     0.00000
    10.04781     0.00000     0.00000     0.00000     0.00000     0.00000     0.00000     0.00000     0.00000     0.00000     0.00000
    10.05981     0.00000     0.00000     0.00000     0.00000     0.00000     0.00000     0.00000     0.00000     0.00000     0.00000
    10.07281     0.00000     0.00000     0.00000     0.00000     0.00000     0.00000     0.00000     0.00000     0.00000     0.00000
    10.08481     0.00000     0.00000     0.00000     0.00000     0.00000     0.00000     0.00000     0.00000     0.00000     0.00000
    10.09781     0.00000     0.00000     0.00000     0.00000     0.00000     0.00000     0.00000     0.00000     0.00000     0.00000
    10.10981     0.00000     0.00000     0.00000     0.00000     0.00000     0.00000     0.00000     0.00000     0.00000     0.00000
    10.12281     0.00000     0.00000     0.00000     0.00000     0.00000     0.00000     0.00000     0.00000     0.00000     0.00000
    10.13481     0.00000     0.00000     0.00000     0.00000     0.00000     0.00000     0.00000     0.00000     0.00000     0.00000
    10.14781     0.00000     0.00000     0.00000     0.00000     0.00000     0.00000     0.00000     0.00000     0.00000     0.00000
    10.15981     0.00000     0.00000     0.00000     0.00000     0.00000     0.00000     0.00000     0.00000     0.00000     0.00000
    10.17281     0.00000     0.00000     0.00000     0.00000     0.00000     0.00000     0.00000     0.00000     0.00000     0.00000
    10.18481     0.00000     0.00000     0.00000     0.00000     0.00000     0.00000     0.00000     0.00000     0.00000     0.00000
    10.19781     0.00000     0.00000     0.00000     0.00000     0.00000     0.00000     0.00000     0.00000     0.00000     0.00000
    10.20981     0.00000     0.00000     0.00000     0.00000     0.00000     0.00000     0.00000     0.00000     0.00000     0.00000
    10.22281     0.00000     0.00000     0.00000     0.00000     0.00000     0.00000     0.00000     0.00000     0.00000     0.00000
    10.23481     0.00000     0.00000     0.00000     0.00000     0.00000     0.00000     0.00000     0.00000     0.00000     0.00000
    10.24781     0.00000     0.00000     0.00000     0.00000     0.00000     0.00000     0.00000     0.00000     0.00000     0.00000
    10.25981     0.00000     0.00000     0.00000     0.00000     0.00000     0.00000     0.00000     0.00000     0.00000     0.00000
    10.27281     0.00000     0.00000     0.00000     0.00000     0.00000     0.00000     0.00000     0.00000     0.00000     0.00000
    10.28481     0.00000     0.00000     0.00000     0.00000     0.00000     0.00000     0.00000     0.00000     0.00000     0.00000
    10.29781     0.00000     0.00000     0.00000     0.00000     0.00000     0.00000     0.00000     0.00000     0.00000     0.00000
    10.30981     0.00000     0.00000     0.00000     0.00000     0.00000     0.00000     0.00000     0.00000     0.00000     0.00000
    10.32281     0.00000     0.00000     0.00000     0.00000     0.00000     0.00000     0.00000     0.00000     0.00000     0.00000
    10.33481     0.00000     0.00000     0.00000     0.00000     0.00000     0.00000     0.00000     0.00000     0.00000     0.00000
    10.34781     0.00000     0.00000     0.00000     0.00000     0.00000     0.00000     0.00000     0.00000     0.00000     0.00000
    10.35981     0.00000     0.00000     0.00000     0.00000     0.00000     0.00000     0.00000     0.00000     0.00000     0.00000
    10.37281     0.00000     0.00000     0.00000     0.00000     0.00000     0.00000     0.00000     0.00000     0.00000     0.00000
    10.38481     0.00000     0.00000     0.00000     0.00000     0.00000     0.00000     0.00000     0.00000     0.00000     0.00000
    10.39781     0.00000     0.00000     0.00000     0.00000     0.00000     0.00000     0.00000     0.00000     0.00000     0.00000
    10.40981     0.00000     0.00000     0.00000     0.00000     0.00000     0.00000     0.00000     0.00000     0.00000     0.00000
    10.42281     0.00000     0.00000     0.00000     0.00000     0.00000     0.00000     0.00000     0.00000     0.00000     0.00000
    10.43481     0.00000     0.00000     0.00000     0.00000     0.00000     0.00000     0.00000     0.00000     0.00000     0.00000
    10.44781     0.00000     0.00000     0.00000     0.00000     0.00000     0.00000     0.00000     0.00000     0.00000     0.00000
    10.45981     0.00000     0.00000     0.00000     0.00000     0.00000     0.00000     0.00000     0.00000     0.00000     0.00000
    10.47281     0.00000     0.00000     0.00000     0.00000     0.00000     0.00000     0.00000     0.00000     0.00000     0.00000
    10.48481     0.00000     0.00000     0.00000     0.00000     0.00000     0.00000     0.00000     0.00000     0.00000     0.00000
    10.49781     0.00000     0.00000     0.00000     0.00000     0.00000     0.00000     0.00000     0.00000     0.00000     0.00000
    10.50981     0.00000     0.00000     0.00000     0.00000     0.00000     0.00000     0.00000     0.00000     0.00000     0.00000
    10.52281     0.00000     0.00000     0.00000     0.00000     0.00000     0.00000     0.00000     0.00000     0.00000     0.00000
    10.53481     0.00000     0.00000     0.00000     0.00000     0.00000     0.00000     0.00000     0.00000     0.00000     0.00000
    10.54781     0.00000     0.00000     0.00000     0.00000     0.00000     0.00000     0.00000     0.00000     0.00000     0.00000
    10.56081     0.00000     0.00000     0.00000     0.00000     0.00000     0.00000     0.00000     0.00000     0.00000     0.00000
    10.57281     0.00000     0.00000     0.00000     0.00000     0.00000     0.00000     0.00000     0.00000     0.00000     0.00000
    10.58581     0.00000     0.00000     0.00000     0.00000     0.00000     0.00000     0.00000     0.00000     0.00000     0.00000
    10.59781     0.00000     0.00000     0.00000     0.00000     0.00000     0.00000     0.00000     0.00000     0.00000     0.00000
    10.61081     0.00000     0.00000     0.00000     0.00000     0.00000     0.00000     0.00000     0.00000     0.00000     0.00000
    10.62281     0.00000     0.00000     0.00000     0.00000     0.00000     0.00000     0.00000     0.00000     0.00000     0.00000
    10.63581     0.00000     0.00000     0.00000     0.00000     0.00000     0.00000     0.00000     0.00000     0.00000     0.00000
    10.64781     0.00000     0.00000     0.00000     0.00000     0.00000     0.00000     0.00000     0.00000     0.00000     0.00000
    10.66081     0.00000     0.00000     0.00000     0.00000     0.00000     0.00000     0.00000     0.00000     0.00000     0.00000
    10.67281     0.00000     0.00000     0.00000     0.00000     0.00000     0.00000     0.00000     0.00000     0.00000     0.00000
    10.68581     0.00000     0.00000     0.00000     0.00000     0.00000     0.00000     0.00000     0.00000     0.00000     0.00000
    10.69781     0.00000     0.00000     0.00000     0.00000     0.00000     0.00000     0.00000     0.00000     0.00000     0.00000
    10.71081     0.00000     0.00000     0.00000     0.00000     0.00000     0.00000     0.00000     0.00000     0.00000     0.00000
    10.72281     0.00000     0.00000     0.00000     0.00000     0.00000     0.00000     0.00000     0.00000     0.00000     0.00000
    10.73581     0.00000     0.00000     0.00000     0.00000     0.00000     0.00000     0.00000     0.00000     0.00000     0.00000
    10.74781     0.00000     0.00000     0.00000     0.00000     0.00000     0.00000     0.00000     0.00000     0.00000     0.00000
    10.76081     0.00000     0.00000     0.00000     0.00000     0.00000     0.00000     0.00000     0.00000     0.00000     0.00000
    10.77281     0.00000     0.00000     0.00000     0.00000     0.00000     0.00000     0.00000     0.00000     0.00000     0.00000
    10.78581     0.00000     0.00000     0.00000     0.00000     0.00000     0.00000     0.00000     0.00000     0.00000     0.00000
    10.79781     0.00000     0.00000     0.00000     0.00000     0.00000     0.00000     0.00000     0.00000     0.00000     0.00000
    10.81081     0.00000     0.00000     0.00000     0.00000     0.00000     0.00000     0.00000     0.00000     0.00000     0.00000
    10.82281     0.00000     0.00000     0.00000     0.00000     0.00000     0.00000     0.00000     0.00000     0.00000     0.00000
    10.83581     0.00000     0.00000     0.00000     0.00000     0.00000     0.00000     0.00000     0.00000     0.00000     0.00000
    10.84781     0.00000     0.00000     0.00000     0.00000     0.00000     0.00000     0.00000     0.00000     0.00000     0.00000
    10.86081     0.00000     0.00000     0.00000     0.00000     0.00000     0.00000     0.00000     0.00000     0.00000     0.00000
    10.87281     0.00000     0.00000     0.00000     0.00000     0.00000     0.00000     0.00000     0.00000     0.00000     0.00000
    10.88581     0.00000     0.00000     0.00000     0.00000     0.00000     0.00000     0.00000     0.00000     0.00000     0.00000
    10.89781     0.00000     0.00000     0.00000     0.00000     0.00000     0.00000     0.00000     0.00000     0.00000     0.00000
    10.91081     0.00000     0.00000     0.00000     0.00000     0.00000     0.00000     0.00000     0.00000     0.00000     0.00000
    10.92281     0.00000     0.00000     0.00000     0.00000     0.00000     0.00000     0.00000     0.00000     0.00000     0.00000
    10.93581     0.00000     0.00000     0.00000     0.00000     0.00000     0.00000     0.00000     0.00000     0.00000     0.00000
    10.94781     0.00000     0.00000     0.00000     0.00000     0.00000     0.00000     0.00000     0.00000     0.00000     0.00000
    10.96081     0.00000     0.00000     0.00000     0.00000     0.00000     0.00000     0.00000     0.00000     0.00000     0.00000
    10.97281     0.00000     0.00000     0.00000     0.00000     0.00000     0.00000     0.00000     0.00000     0.00000     0.00000
    10.98581     0.00000     0.00000     0.00000     0.00000     0.00000     0.00000     0.00000     0.00000     0.00000     0.00000
    10.99781     0.00000     0.00000     0.00000     0.00000     0.00000     0.00000     0.00000     0.00000     0.00000     0.00000
    11.01081     0.00000     0.00000     0.00000     0.00000     0.00000     0.00000     0.00000     0.00000     0.00000     0.00000
    11.02281     0.00000     0.00000     0.00000     0.00000     0.00000     0.00000     0.00000     0.00000     0.00000     0.00000
    11.03581     0.00000     0.00000     0.00000     0.00000     0.00000     0.00000     0.00000     0.00000     0.00000     0.00000
    11.04781     0.00000     0.00000     0.00000     0.00000     0.00000     0.00000     0.00000     0.00000     0.00000     0.00000
    11.06081     0.00000     0.00000     0.00000     0.00000     0.00000     0.00000     0.00000     0.00000     0.00000     0.00000
    11.07281     0.00000     0.00000     0.00000     0.00000     0.00000     0.00000     0.00000     0.00000     0.00000     0.00000
    11.08581     0.00000     0.00000     0.00000     0.00000     0.00000     0.00000     0.00000     0.00000     0.00000     0.00000
    11.09781     0.00000     0.00000     0.00000     0.00000     0.00000     0.00000     0.00000     0.00000     0.00000     0.00000
    11.11081     0.00000     0.00000     0.00000     0.00000     0.00000     0.00000     0.00000     0.00000     0.00000     0.00000
    11.12281     0.00000     0.00000     0.00000     0.00000     0.00000     0.00000     0.00000     0.00000     0.00000     0.00000
    11.13581     0.00000     0.00000     0.00000     0.00000     0.00000     0.00000     0.00000     0.00000     0.00000     0.00000
    11.14781     0.00000     0.00000     0.00000     0.00000     0.00000     0.00000     0.00000     0.00000     0.00000     0.00000
    11.16081     0.00000     0.00000     0.00000     0.00000     0.00000     0.00000     0.00000     0.00000     0.00000     0.00000
    11.17281     0.00000     0.00000     0.00000     0.00000     0.00000     0.00000     0.00000     0.00000     0.00000     0.00000
    11.18581     0.00000     0.00000     0.00000     0.00000     0.00000     0.00000     0.00000     0.00000     0.00000     0.00000
    11.19781     0.00000     0.00000     0.00000     0.00000     0.00000     0.00000     0.00000     0.00000     0.00000     0.00000
    11.21081     0.00000     0.00000     0.00000     0.00000     0.00000     0.00000     0.00000     0.00000     0.00000     0.00000
    11.22281     0.00000     0.00000     0.00000     0.00000     0.00000     0.00000     0.00000     0.00000     0.00000     0.00000
    11.23581     0.00000     0.00000     0.00000     0.00000     0.00000     0.00000     0.00000     0.00000     0.00000     0.00000
    11.24781     0.00000     0.00000     0.00000     0.00000     0.00000     0.00000     0.00000     0.00000     0.00000     0.00000
    11.26081     0.00000     0.00000     0.00000     0.00000     0.00000     0.00000     0.00000     0.00000     0.00000     0.00000
    11.27281     0.00000     0.00000     0.00000     0.00000     0.00000     0.00000     0.00000     0.00000     0.00000     0.00000
    11.28581     0.00000     0.00000     0.00000     0.00000     0.00000     0.00000     0.00000     0.00000     0.00000     0.00000
    11.29781     0.00000     0.00000     0.00000     0.00000     0.00000     0.00000     0.00000     0.00000     0.00000     0.00000
    11.31081     0.00000     0.00000     0.00000     0.00000     0.00000     0.00000     0.00000     0.00000     0.00000     0.00000
    11.32281     0.00000     0.00000     0.00000     0.00000     0.00000     0.00000     0.00000     0.00000     0.00000     0.00000
    11.33581     0.00000     0.00000     0.00000     0.00000     0.00000     0.00000     0.00000     0.00000     0.00000     0.00000
    11.34781     0.00000     0.00000     0.00000     0.00000     0.00000     0.00000     0.00000     0.00000     0.00000     0.00000
    11.36081     0.00000     0.00000     0.00000     0.00000     0.00000     0.00000     0.00000     0.00000     0.00000     0.00000
    11.37281     0.00000     0.00000     0.00000     0.00000     0.00000     0.00000     0.00000     0.00000     0.00000     0.00000
    11.38581     0.00000     0.00000     0.00000     0.00000     0.00000     0.00000     0.00000     0.00000     0.00000     0.00000
    11.39781     0.00000     0.00000     0.00000     0.00000     0.00000     0.00000     0.00000     0.00000     0.00000     0.00000
    11.41081     0.00000     0.00000     0.00000     0.00000     0.00000     0.00000     0.00000     0.00000     0.00000     0.00000
    11.42281     0.00000     0.00000     0.00000     0.00000     0.00000     0.00000     0.00000     0.00000     0.00000     0.00000
    11.43581     0.00000     0.00000     0.00000     0.00000     0.00000     0.00000     0.00000     0.00000     0.00000     0.00000
    11.44781     0.00000     0.00000     0.00000     0.00000     0.00000     0.00000     0.00000     0.00000     0.00000     0.00000
    11.46081     0.00000     0.00000     0.00000     0.00000     0.00000     0.00000     0.00000     0.00000     0.00000     0.00000
    11.47281     0.00000     0.00000     0.00000     0.00000     0.00000     0.00000     0.00000     0.00000     0.00000     0.00000
    11.48581     0.00000     0.00000     0.00000     0.00000     0.00000     0.00000     0.00000     0.00000     0.00000     0.00000
    11.49781     0.00000     0.00000     0.00000     0.00000     0.00000     0.00000     0.00000     0.00000     0.00000     0.00000
    11.51081     0.00000     0.00000     0.00000     0.00000     0.00000     0.00000     0.00000     0.00000     0.00000     0.00000
    11.52281     0.00000     0.00000     0.00000     0.00000     0.00000     0.00000     0.00000     0.00000     0.00000     0.00000
    11.53581     0.00000     0.00000     0.00000     0.00000     0.00000     0.00000     0.00000     0.00000     0.00000     0.00000
    11.54881     0.00000     0.00000     0.00000     0.00000     0.00000     0.00000     0.00000     0.00000     0.00000     0.00000
    11.56081     0.00000     0.00000     0.00000     0.00000     0.00000     0.00000     0.00000     0.00000     0.00000     0.00000
    11.57381     0.00000     0.00000     0.00000     0.00000     0.00000     0.00000     0.00000     0.00000     0.00000     0.00000
    11.58581     0.00000     0.00000     0.00000     0.00000     0.00000     0.00000     0.00000     0.00000     0.00000     0.00000
    11.59881     0.00000     0.00000     0.00000     0.00000     0.00000     0.00000     0.00000     0.00000     0.00000     0.00000
    11.61081     0.00000     0.00000     0.00000     0.00000     0.00000     0.00000     0.00000     0.00000     0.00000     0.00000
    11.62381     0.00000     0.00000     0.00000     0.00000     0.00000     0.00000     0.00000     0.00000     0.00000     0.00000
    11.63581     0.00000     0.00000     0.00000     0.00000     0.00000     0.00000     0.00000     0.00000     0.00000     0.00000
    11.64881     0.00000     0.00000     0.00000     0.00000     0.00000     0.00000     0.00000     0.00000     0.00000     0.00000
    11.66081     0.00000     0.00000     0.00000     0.00000     0.00000     0.00000     0.00000     0.00000     0.00000     0.00000
    11.67381     0.00000     0.00000     0.00000     0.00000     0.00000     0.00000     0.00000     0.00000     0.00000     0.00000
    11.68581     0.00000     0.00000     0.00000     0.00000     0.00000     0.00000     0.00000     0.00000     0.00000     0.00000
    11.69881     0.00000     0.00000     0.00000     0.00000     0.00000     0.00000     0.00000     0.00000     0.00000     0.00000
    11.71081     0.00000     0.00000     0.00000     0.00000     0.00000     0.00000     0.00000     0.00000     0.00000     0.00000
    11.72381     0.00000     0.00000     0.00000     0.00000     0.00000     0.00000     0.00000     0.00000     0.00000     0.00000
    11.73581     0.00000     0.00000     0.00000     0.00000     0.00000     0.00000     0.00000     0.00000     0.00000     0.00000
    11.74881     0.00000     0.00000     0.00000     0.00000     0.00000     0.00000     0.00000     0.00000     0.00000     0.00000
    11.76081     0.00000     0.00000     0.00000     0.00000     0.00000     0.00000     0.00000     0.00000     0.00000     0.00000
    11.77381     0.00000     0.00000     0.00000     0.00000     0.00000     0.00000     0.00000     0.00000     0.00000     0.00000
    11.78581     0.00000     0.00000     0.00000     0.00000     0.00000     0.00000     0.00000     0.00000     0.00000     0.00000
    11.79881     0.00000     0.00000     0.00000     0.00000     0.00000     0.00000     0.00000     0.00000     0.00000     0.00000
    11.81081     0.00000     0.00000     0.00000     0.00000     0.00000     0.00000     0.00000     0.00000     0.00000     0.00000
    11.82381     0.00000     0.00000     0.00000     0.00000     0.00000     0.00000     0.00000     0.00000     0.00000     0.00000
    11.83581     0.00000     0.00000     0.00000     0.00000     0.00000     0.00000     0.00000     0.00000     0.00000     0.00000
    11.84881     0.00000     0.00000     0.00000     0.00000     0.00000     0.00000     0.00000     0.00000     0.00000     0.00000
    11.86081     0.00000     0.00000     0.00000     0.00000     0.00000     0.00000     0.00000     0.00000     0.00000     0.00000
    11.87381     0.00000     0.00000     0.00000     0.00000     0.00000     0.00000     0.00000     0.00000     0.00000     0.00000
    11.88581     0.00000     0.00000     0.00000     0.00000     0.00000     0.00000     0.00000     0.00000     0.00000     0.00000
    11.89881     0.00000     0.00000     0.00000     0.00000     0.00000     0.00000     0.00000     0.00000     0.00000     0.00000
    11.91081     0.00000     0.00000     0.00000     0.00000     0.00000     0.00000     0.00000     0.00000     0.00000     0.00000
    11.92381     0.00000     0.00000     0.00000     0.00000     0.00000     0.00000     0.00000     0.00000     0.00000     0.00000
    11.93581     0.00000     0.00000     0.00000     0.00000     0.00000     0.00000     0.00000     0.00000     0.00000     0.00000
    11.94881     0.00000     0.00000     0.00000     0.00000     0.00000     0.00000     0.00000     0.00000     0.00000     0.00000
    11.96081     0.00000     0.00000     0.00000     0.00000     0.00000     0.00000     0.00000     0.00000     0.00000     0.00000
    11.97381     0.00000     0.00000     0.00000     0.00000     0.00000     0.00000     0.00000     0.00000     0.00000     0.00000
    11.98581     0.00000     0.00000     0.00000     0.00000     0.00000     0.00000     0.00000     0.00000     0.00000     0.00000
    11.99881     0.00000     0.00000     0.00000     0.00000     0.00000     0.00000     0.00000     0.00000     0.00000     0.00000
    12.01081     0.00000     0.00000     0.00000     0.00000     0.00000     0.00000     0.00000     0.00000     0.00000     0.00000
    12.02381     0.00000     0.00000     0.00000     0.00000     0.00000     0.00000     0.00000     0.00000     0.00000     0.00000
    12.03581     0.00000     0.00000     0.00000     0.00000     0.00000     0.00000     0.00000     0.00000     0.00000     0.00000
    12.04881     0.00000     0.00000     0.00000     0.00000     0.00000     0.00000     0.00000     0.00000     0.00000     0.00000
    12.06081     0.00000     0.00000     0.00000     0.00000     0.00000     0.00000     0.00000     0.00000     0.00000     0.00000
    12.07381     0.00000     0.00000     0.00000     0.00000     0.00000     0.00000     0.00000     0.00000     0.00000     0.00000
    12.08581     0.00000     0.00000     0.00000     0.00000     0.00000     0.00000     0.00000     0.00000     0.00000     0.00000
    12.09881     0.00000     0.00000     0.00000     0.00000     0.00000     0.00000     0.00000     0.00000     0.00000     0.00000
    12.11081     0.00000     0.00000     0.00000     0.00000     0.00000     0.00000     0.00000     0.00000     0.00000     0.00000
    12.12381     0.00000     0.00000     0.00000     0.00000     0.00000     0.00000     0.00000     0.00000     0.00000     0.00000
    12.13581     0.00000     0.00000     0.00000     0.00000     0.00000     0.00000     0.00000     0.00000     0.00000     0.00000
    12.14881     0.00000     0.00000     0.00000     0.00000     0.00000     0.00000     0.00000     0.00000     0.00000     0.00000
    12.16081     0.00000     0.00000     0.00000     0.00000     0.00000     0.00000     0.00000     0.00000     0.00000     0.00000
    12.17381     0.00000     0.00000     0.00000     0.00000     0.00000     0.00000     0.00000     0.00000     0.00000     0.00000
    12.18581     0.00000     0.00000     0.00000     0.00000     0.00000     0.00000     0.00000     0.00000     0.00000     0.00000
    12.19881     0.00000     0.00000     0.00000     0.00000     0.00000     0.00000     0.00000     0.00000     0.00000     0.00000
    12.21081     0.00000     0.00000     0.00000     0.00000     0.00000     0.00000     0.00000     0.00000     0.00000     0.00000
    12.22381     0.00000     0.00000     0.00000     0.00000     0.00000     0.00000     0.00000     0.00000     0.00000     0.00000
    12.23581     0.00000     0.00000     0.00000     0.00000     0.00000     0.00000     0.00000     0.00000     0.00000     0.00000
    12.24881     0.00000     0.00000     0.00000     0.00000     0.00000     0.00000     0.00000     0.00000     0.00000     0.00000
    12.26081     0.00000     0.00000     0.00000     0.00000     0.00000     0.00000     0.00000     0.00000     0.00000     0.00000
    12.27381     0.00000     0.00000     0.00000     0.00000     0.00000     0.00000     0.00000     0.00000     0.00000     0.00000
    12.28581     0.00000     0.00000     0.00000     0.00000     0.00000     0.00000     0.00000     0.00000     0.00000     0.00000
    12.29881     0.00000     0.00000     0.00000     0.00000     0.00000     0.00000     0.00000     0.00000     0.00000     0.00000
    12.31081     0.00000     0.00000     0.00000     0.00000     0.00000     0.00000     0.00000     0.00000     0.00000     0.00000
    12.32381     0.00000     0.00000     0.00000     0.00000     0.00000     0.00000     0.00000     0.00000     0.00000     0.00000
    12.33581     0.00000     0.00000     0.00000     0.00000     0.00000     0.00000     0.00000     0.00000     0.00000     0.00000
    12.34881     0.00000     0.00000     0.00000     0.00000     0.00000     0.00000     0.00000     0.00000     0.00000     0.00000
    12.36081     0.00000     0.00000     0.00000     0.00000     0.00000     0.00000     0.00000     0.00000     0.00000     0.00000
    12.37381     0.00000     0.00000     0.00000     0.00000     0.00000     0.00000     0.00000     0.00000     0.00000     0.00000
    12.38581     0.00000     0.00000     0.00000     0.00000     0.00000     0.00000     0.00000     0.00000     0.00000     0.00000
    12.39881     0.00000     0.00000     0.00000     0.00000     0.00000     0.00000     0.00000     0.00000     0.00000     0.00000
    12.41081     0.00000     0.00000     0.00000     0.00000     0.00000     0.00000     0.00000     0.00000     0.00000     0.00000
    12.42381     0.00000     0.00000     0.00000     0.00000     0.00000     0.00000     0.00000     0.00000     0.00000     0.00000
    12.43581     0.00000     0.00000     0.00000     0.00000     0.00000     0.00000     0.00000     0.00000     0.00000     0.00000
    12.44881     0.00000     0.00000     0.00000     0.00000     0.00000     0.00000     0.00000     0.00000     0.00000     0.00000
    12.46081     0.00000     0.00000     0.00000     0.00000     0.00000     0.00000     0.00000     0.00000     0.00000     0.00000
    12.47381     0.00000     0.00000     0.00000     0.00000     0.00000     0.00000     0.00000     0.00000     0.00000     0.00000
    12.48581     0.00000     0.00000     0.00000     0.00000     0.00000     0.00000     0.00000     0.00000     0.00000     0.00000
    12.49881     0.00000     0.00000     0.00000     0.00000     0.00000     0.00000     0.00000     0.00000     0.00000     0.00000
    12.51081     0.00000     0.00000     0.00000     0.00000     0.00000     0.00000     0.00000     0.00000     0.00000     0.00000
    12.52381     0.00000     0.00000     0.00000     0.00000     0.00000     0.00000     0.00000     0.00000     0.00000     0.00000
    12.53581     0.00000     0.00000     0.00000     0.00000     0.00000     0.00000     0.00000     0.00000     0.00000     0.00000
    12.54881     0.00000     0.00000     0.00000     0.00000     0.00000     0.00000     0.00000     0.00000     0.00000     0.00000
    12.56181     0.00000     0.00000     0.00000     0.00000     0.00000     0.00000     0.00000     0.00000     0.00000     0.00000
    12.57381     0.00000     0.00000     0.00000     0.00000     0.00000     0.00000     0.00000     0.00000     0.00000     0.00000
    12.58681     0.00000     0.00000     0.00000     0.00000     0.00000     0.00000     0.00000     0.00000     0.00000     0.00000
    12.59881     0.00000     0.00000     0.00000     0.00000     0.00000     0.00000     0.00000     0.00000     0.00000     0.00000
    12.61181     0.00000     0.00000     0.00000     0.00000     0.00000     0.00000     0.00000     0.00000     0.00000     0.00000
    12.62381     0.00000     0.00000     0.00000     0.00000     0.00000     0.00000     0.00000     0.00000     0.00000     0.00000
    12.63681     0.00000     0.00000     0.00000     0.00000     0.00000     0.00000     0.00000     0.00000     0.00000     0.00000
    12.64881     0.00000     0.00000     0.00000     0.00000     0.00000     0.00000     0.00000     0.00000     0.00000     0.00000
    12.66181     0.00000     0.00000     0.00000     0.00000     0.00000     0.00000     0.00000     0.00000     0.00000     0.00000
    12.67381     0.00000     0.00000     0.00000     0.00000     0.00000     0.00000     0.00000     0.00000     0.00000     0.00000
    12.68681     0.00000     0.00000     0.00000     0.00000     0.00000     0.00000     0.00000     0.00000     0.00000     0.00000
    12.69881     0.00000     0.00000     0.00000     0.00000     0.00000     0.00000     0.00000     0.00000     0.00000     0.00000
    12.71181     0.00000     0.00000     0.00000     0.00000     0.00000     0.00000     0.00000     0.00000     0.00000     0.00000
    12.72381     0.00000     0.00000     0.00000     0.00000     0.00000     0.00000     0.00000     0.00000     0.00000     0.00000
    12.73681     0.00000     0.00000     0.00000     0.00000     0.00000     0.00000     0.00000     0.00000     0.00000     0.00000
    12.74881     0.00000     0.00000     0.00000     0.00000     0.00000     0.00000     0.00000     0.00000     0.00000     0.00000
    12.76181     0.00000     0.00000     0.00000     0.00000     0.00000     0.00000     0.00000     0.00000     0.00000     0.00000
    12.77381     0.00000     0.00000     0.00000     0.00000     0.00000     0.00000     0.00000     0.00000     0.00000     0.00000
    12.78681     0.00000     0.00000     0.00000     0.00000     0.00000     0.00000     0.00000     0.00000     0.00000     0.00000
    12.79881     0.00000     0.00000     0.00000     0.00000     0.00000     0.00000     0.00000     0.00000     0.00000     0.00000
    12.81181     0.00000     0.00000     0.00000     0.00000     0.00000     0.00000     0.00000     0.00000     0.00000     0.00000
    12.82381     0.00000     0.00000     0.00000     0.00000     0.00000     0.00000     0.00000     0.00000     0.00000     0.00000
    12.83681     0.00000     0.00000     0.00000     0.00000     0.00000     0.00000     0.00000     0.00000     0.00000     0.00000
    12.84881     0.00000     0.00000     0.00000     0.00000     0.00000     0.00000     0.00000     0.00000     0.00000     0.00000
    12.86181     0.00000     0.00000     0.00000     0.00000     0.00000     0.00000     0.00000     0.00000     0.00000     0.00000
    12.87381     0.00000     0.00000     0.00000     0.00000     0.00000     0.00000     0.00000     0.00000     0.00000     0.00000
    12.88681     0.00000     0.00000     0.00000     0.00000     0.00000     0.00000     0.00000     0.00000     0.00000     0.00000
    12.89881     0.00000     0.00000     0.00000     0.00000     0.00000     0.00000     0.00000     0.00000     0.00000     0.00000
    12.91181     0.00000     0.00000     0.00000     0.00000     0.00000     0.00000     0.00000     0.00000     0.00000     0.00000
    12.92381     0.00000     0.00000     0.00000     0.00000     0.00000     0.00000     0.00000     0.00000     0.00000     0.00000
    12.93681     0.00000     0.00000     0.00000     0.00000     0.00000     0.00000     0.00000     0.00000     0.00000     0.00000
    12.94881     0.00000     0.00000     0.00000     0.00000     0.00000     0.00000     0.00000     0.00000     0.00000     0.00000
    12.96181     0.00000     0.00000     0.00000     0.00000     0.00000     0.00000     0.00000     0.00000     0.00000     0.00000
    12.97381     0.00000     0.00000     0.00000     0.00000     0.00000     0.00000     0.00000     0.00000     0.00000     0.00000
    12.98681     0.00000     0.00000     0.00000     0.00000     0.00000     0.00000     0.00000     0.00000     0.00000     0.00000
    12.99881     0.00000     0.00000     0.00000     0.00000     0.00000     0.00000     0.00000     0.00000     0.00000     0.00000
    13.01181     0.00000     0.00000     0.00000     0.00000     0.00000     0.00000     0.00000     0.00000     0.00000     0.00000
    13.02381     0.00000     0.00000     0.00000     0.00000     0.00000     0.00000     0.00000     0.00000     0.00000     0.00000
    13.03681     0.00000     0.00000     0.00000     0.00000     0.00000     0.00000     0.00000     0.00000     0.00000     0.00000
    13.04881     0.00000     0.00000     0.00000     0.00000     0.00000     0.00000     0.00000     0.00000     0.00000     0.00000
    13.06181     0.00000     0.00000     0.00000     0.00000     0.00000     0.00000     0.00000     0.00000     0.00000     0.00000
    13.07381     0.00000     0.00000     0.00000     0.00000     0.00000     0.00000     0.00000     0.00000     0.00000     0.00000
    13.08681     0.00000     0.00000     0.00000     0.00000     0.00000     0.00000     0.00000     0.00000     0.00000     0.00000
    13.09881     0.00000     0.00000     0.00000     0.00000     0.00000     0.00000     0.00000     0.00000     0.00000     0.00000
    13.11181     0.00000     0.00000     0.00000     0.00000     0.00000     0.00000     0.00000     0.00000     0.00000     0.00000
    13.12381     0.00000     0.00000     0.00000     0.00000     0.00000     0.00000     0.00000     0.00000     0.00000     0.00000
    13.13681     0.00000     0.00000     0.00000     0.00000     0.00000     0.00000     0.00000     0.00000     0.00000     0.00000
    13.14881     0.00000     0.00000     0.00000     0.00000     0.00000     0.00000     0.00000     0.00000     0.00000     0.00000
    13.16181     0.00000     0.00000     0.00000     0.00000     0.00000     0.00000     0.00000     0.00000     0.00000     0.00000
    13.17381     0.00000     0.00000     0.00000     0.00000     0.00000     0.00000     0.00000     0.00000     0.00000     0.00000
    13.18681     0.00000     0.00000     0.00000     0.00000     0.00000     0.00000     0.00000     0.00000     0.00000     0.00000
    13.19881     0.00000     0.00000     0.00000     0.00000     0.00000     0.00000     0.00000     0.00000     0.00000     0.00000
    13.21181     0.00000     0.00000     0.00000     0.00000     0.00000     0.00000     0.00000     0.00000     0.00000     0.00000
    13.22381     0.00000     0.00000     0.00000     0.00000     0.00000     0.00000     0.00000     0.00000     0.00000     0.00000
    13.23681     0.00000     0.00000     0.00000     0.00000     0.00000     0.00000     0.00000     0.00000     0.00000     0.00000
    13.24881     0.00000     0.00000     0.00000     0.00000     0.00000     0.00000     0.00000     0.00000     0.00000     0.00000
    13.26181     0.00000     0.00000     0.00000     0.00000     0.00000     0.00000     0.00000     0.00000     0.00000     0.00000
    13.27381     0.00000     0.00000     0.00000     0.00000     0.00000     0.00000     0.00000     0.00000     0.00000     0.00000
    13.28681     0.00000     0.00000     0.00000     0.00000     0.00000     0.00000     0.00000     0.00000     0.00000     0.00000
    13.29881     0.00000     0.00000     0.00000     0.00000     0.00000     0.00000     0.00000     0.00000     0.00000     0.00000
    13.31181     0.00000     0.00000     0.00000     0.00000     0.00000     0.00000     0.00000     0.00000     0.00000     0.00000
    13.32381     0.00000     0.00000     0.00000     0.00000     0.00000     0.00000     0.00000     0.00000     0.00000     0.00000
    13.33681     0.00000     0.00000     0.00000     0.00000     0.00000     0.00000     0.00000     0.00000     0.00000     0.00000
    13.34881     0.00000     0.00000     0.00000     0.00000     0.00000     0.00000     0.00000     0.00000     0.00000     0.00000
    13.36181     0.00000     0.00000     0.00000     0.00000     0.00000     0.00000     0.00000     0.00000     0.00000     0.00000
    13.37381     0.00000     0.00000     0.00000     0.00000     0.00000     0.00000     0.00000     0.00000     0.00000     0.00000
    13.38681     0.00000     0.00000     0.00000     0.00000     0.00000     0.00000     0.00000     0.00000     0.00000     0.00000
    13.39881     0.00000     0.00000     0.00000     0.00000     0.00000     0.00000     0.00000     0.00000     0.00000     0.00000
    13.41181     0.00000     0.00000     0.00000     0.00000     0.00000     0.00000     0.00000     0.00000     0.00000     0.00000
    13.42381     0.00000     0.00000     0.00000     0.00000     0.00000     0.00000     0.00000     0.00000     0.00000     0.00000
    13.43681     0.00000     0.00000     0.00000     0.00000     0.00000     0.00000     0.00000     0.00000     0.00000     0.00000
    13.44881     0.00000     0.00000     0.00000     0.00000     0.00000     0.00000     0.00000     0.00000     0.00000     0.00000
    13.46181     0.00000     0.00000     0.00000     0.00000     0.00000     0.00000     0.00000     0.00000     0.00000     0.00000
    13.47381     0.00000     0.00000     0.00000     0.00000     0.00000     0.00000     0.00000     0.00000     0.00000     0.00000
    13.48681     0.00000     0.00000     0.00000     0.00000     0.00000     0.00000     0.00000     0.00000     0.00000     0.00000
    13.49881     0.00000     0.00000     0.00000     0.00000     0.00000     0.00000     0.00000     0.00000     0.00000     0.00000
    13.51181     0.00000     0.00000     0.00000     0.00000     0.00000     0.00000     0.00000     0.00000     0.00000     0.00000
    13.52381     0.00000     0.00000     0.00000     0.00000     0.00000     0.00000     0.00000     0.00000     0.00000     0.00000
    13.53681     0.00000     0.00000     0.00000     0.00000     0.00000     0.00000     0.00000     0.00000     0.00000     0.00000
