# Supplementary material for: Coherent ultrafast photoemission from a single quantized state of a one-dimensional emitter
Source: Sci Adv. 2023 Oct 12;9(41):eadf4170. doi: 10.1126/sciadv.adf4170 (PMC10569710; doi:10.1126/sciadv.adf4170)
Supplement: Supplementary file 2 — Data file S1 [file sciadv.adf4170_data_file_s1.zip › data and code/data_figure_4/Figure4B/0fs/12]

     #Energy           s          py          pz          px         dxy         dyz         dz2         dxz         dx2       tot  
   -11.46319   576.70000    38.88140    71.66700    38.80810     0.00000     0.00000     0.00000     0.00000     0.00000   726.05650
   -11.45019     0.27711     0.05042     0.06528     0.04747     0.00000     0.00000     0.00000     0.00000     0.00000     0.44028
   -11.43819     0.47821     0.08673     0.11299     0.08212     0.00000     0.00000     0.00000     0.00000     0.00000     0.76004
   -11.42519     0.73129     0.13217     0.17336     0.12587     0.00000     0.00000     0.00000     0.00000     0.00000     1.16269
   -11.41319     0.99124     0.17852     0.23585     0.17103     0.00000     0.00000     0.00000     0.00000     0.00000     1.57664
   -11.40019     1.19137     0.21374     0.28495     0.20598     0.00000     0.00000     0.00000     0.00000     0.00000     1.89604
   -11.38819     1.27122     0.22700     0.30691     0.22002     0.00000     0.00000     0.00000     0.00000     0.00000     2.02515
   -11.37519     1.20833     0.21421     0.29791     0.20874     0.00000     0.00000     0.00000     0.00000     0.00000     1.92919
   -11.36319     1.03265     0.18049     0.26847     0.17669     0.00000     0.00000     0.00000     0.00000     0.00000     1.65830
   -11.35019     0.81533     0.13775     0.24094     0.13517     0.00000     0.00000     0.00000     0.00000     0.00000     1.32919
   -11.33819     0.63525     0.09895     0.24098     0.09692     0.00000     0.00000     0.00000     0.00000     0.00000     1.07210
   -11.32519     0.54746     0.07288     0.28785     0.07094     0.00000     0.00000     0.00000     0.00000     0.00000     0.97913
   -11.31319     0.56691     0.06192     0.38752     0.06010     0.00000     0.00000     0.00000     0.00000     0.00000     1.07645
   -11.30019     0.67053     0.06312     0.53172     0.06188     0.00000     0.00000     0.00000     0.00000     0.00000     1.32725
   -11.28819     0.81299     0.07083     0.70241     0.07086     0.00000     0.00000     0.00000     0.00000     0.00000     1.65709
   -11.27519     0.94669     0.07957     0.87866     0.08127     0.00000     0.00000     0.00000     0.00000     0.00000     1.98619
   -11.26319     1.03784     0.08580     1.04252     0.08900     0.00000     0.00000     0.00000     0.00000     0.00000     2.25515
   -11.25019     1.07449     0.08836     1.17827     0.09244     0.00000     0.00000     0.00000     0.00000     0.00000     2.43356
   -11.23819     1.06365     0.08803     1.26916     0.09227     0.00000     0.00000     0.00000     0.00000     0.00000     2.51311
   -11.22519     1.02229     0.08639     1.29945     0.09051     0.00000     0.00000     0.00000     0.00000     0.00000     2.49863
   -11.21319     0.96828     0.08499     1.25840     0.08917     0.00000     0.00000     0.00000     0.00000     0.00000     2.40084
   -11.20019     0.91404     0.08448     1.15046     0.08931     0.00000     0.00000     0.00000     0.00000     0.00000     2.23829
   -11.18819     0.86158     0.08433     0.99405     0.09026     0.00000     0.00000     0.00000     0.00000     0.00000     2.03022
   -11.17519     0.80256     0.08283     0.81547     0.08986     0.00000     0.00000     0.00000     0.00000     0.00000     1.79073
   -11.16319     0.72376     0.07790     0.63852     0.08549     0.00000     0.00000     0.00000     0.00000     0.00000     1.52567
   -11.15019     0.61738     0.06843     0.47923     0.07573     0.00000     0.00000     0.00000     0.00000     0.00000     1.24076
   -11.13819     0.48945     0.05518     0.34864     0.06136     0.00000     0.00000     0.00000     0.00000     0.00000     0.95463
   -11.12519     0.35952     0.04062     0.25711     0.04518     0.00000     0.00000     0.00000     0.00000     0.00000     0.70243
   -11.11319     0.25198     0.02776     0.21680     0.03057     0.00000     0.00000     0.00000     0.00000     0.00000     0.52711
   -11.10019     0.18548     0.01883     0.23840     0.02005     0.00000     0.00000     0.00000     0.00000     0.00000     0.46275
   -11.08819     0.16609     0.01464     0.32420     0.01453     0.00000     0.00000     0.00000     0.00000     0.00000     0.51946
   -11.07519     0.18702     0.01474     0.45997     0.01358     0.00000     0.00000     0.00000     0.00000     0.00000     0.67531
   -11.06319     0.23315     0.01816     0.61167     0.01624     0.00000     0.00000     0.00000     0.00000     0.00000     0.87922
   -11.05019     0.28868     0.02433     0.73251     0.02210     0.00000     0.00000     0.00000     0.00000     0.00000     1.06762
   -11.03819     0.34620     0.03385     0.78082     0.03201     0.00000     0.00000     0.00000     0.00000     0.00000     1.19288
   -11.02519     0.41192     0.04868     0.73952     0.04816     0.00000     0.00000     0.00000     0.00000     0.00000     1.24828
   -11.01319     0.50213     0.07098     0.62399     0.07291     0.00000     0.00000     0.00000     0.00000     0.00000     1.27001
   -11.00019     0.62884     0.10099     0.47239     0.10639     0.00000     0.00000     0.00000     0.00000     0.00000     1.30861
   -10.98819     0.78293     0.13493     0.32519     0.14439     0.00000     0.00000     0.00000     0.00000     0.00000     1.38745
   -10.97519     0.92835     0.16492     0.20848     0.17822     0.00000     0.00000     0.00000     0.00000     0.00000     1.47997
   -10.96319     1.01647     0.18200     0.12989     0.19803     0.00000     0.00000     0.00000     0.00000     0.00000     1.52638
   -10.95019     1.01473     0.18111     0.08530     0.19825     0.00000     0.00000     0.00000     0.00000     0.00000     1.47938
   -10.93819     0.93145     0.16485     0.06876     0.18159     0.00000     0.00000     0.00000     0.00000     0.00000     1.34665
   -10.92519     0.81747     0.14321     0.07827     0.15882     0.00000     0.00000     0.00000     0.00000     0.00000     1.19777
   -10.91319     0.74304     0.12930     0.11554     0.14379     0.00000     0.00000     0.00000     0.00000     0.00000     1.13167
   -10.90019     0.76148     0.13309     0.18109     0.14657     0.00000     0.00000     0.00000     0.00000     0.00000     1.22223
   -10.88819     0.88017     0.15646     0.26807     0.16837     0.00000     0.00000     0.00000     0.00000     0.00000     1.47308
   -10.87519     1.05405     0.19222     0.35928     0.20095     0.00000     0.00000     0.00000     0.00000     0.00000     1.80650
   -10.86319     1.20623     0.22764     0.43113     0.23112     0.00000     0.00000     0.00000     0.00000     0.00000     2.09612
   -10.85019     1.26604     0.25082     0.46342     0.24796     0.00000     0.00000     0.00000     0.00000     0.00000     2.22824
   -10.83819     1.20377     0.25672     0.44963     0.24820     0.00000     0.00000     0.00000     0.00000     0.00000     2.15832
   -10.82519     1.04069     0.24817     0.39975     0.23644     0.00000     0.00000     0.00000     0.00000     0.00000     1.92505
   -10.81319     0.83026     0.23207     0.33313     0.22006     0.00000     0.00000     0.00000     0.00000     0.00000     1.61552
   -10.80019     0.62629     0.21340     0.26755     0.20338     0.00000     0.00000     0.00000     0.00000     0.00000     1.31062
   -10.78819     0.45885     0.19251     0.21154     0.18535     0.00000     0.00000     0.00000     0.00000     0.00000     1.04826
   -10.77519     0.33217     0.16710     0.16498     0.16259     0.00000     0.00000     0.00000     0.00000     0.00000     0.82683
   -10.76319     0.23758     0.13656     0.12483     0.13399     0.00000     0.00000     0.00000     0.00000     0.00000     0.63296
   -10.75019     0.16743     0.10492     0.09005     0.10370     0.00000     0.00000     0.00000     0.00000     0.00000     0.46609
   -10.73819     0.12191     0.08033     0.06277     0.08023     0.00000     0.00000     0.00000     0.00000     0.00000     0.34524
   -10.72519     0.10837     0.07308     0.04702     0.07421     0.00000     0.00000     0.00000     0.00000     0.00000     0.30268
   -10.71319     0.13768     0.09343     0.04681     0.09598     0.00000     0.00000     0.00000     0.00000     0.00000     0.37389
   -10.70019     0.21901     0.14899     0.06515     0.15285     0.00000     0.00000     0.00000     0.00000     0.00000     0.58600
   -10.68819     0.35242     0.24050     0.10363     0.24491     0.00000     0.00000     0.00000     0.00000     0.00000     0.94146
   -10.67519     0.52084     0.35671     0.16281     0.35990     0.00000     0.00000     0.00000     0.00000     0.00000     1.40026
   -10.66319     0.68759     0.47237     0.24443     0.47218     0.00000     0.00000     0.00000     0.00000     0.00000     1.87658
   -10.65019     0.80563     0.55446     0.35526     0.54953     0.00000     0.00000     0.00000     0.00000     0.00000     2.26488
   -10.63819     0.83770     0.57611     0.50923     0.56697     0.00000     0.00000     0.00000     0.00000     0.00000     2.49001
   -10.62519     0.77517     0.53027     0.72115     0.51962     0.00000     0.00000     0.00000     0.00000     0.00000     2.54621
   -10.61319     0.64232     0.43298     0.98989     0.42499     0.00000     0.00000     0.00000     0.00000     0.00000     2.49018
   -10.60019     0.48207     0.31485     1.28048     0.31292     0.00000     0.00000     0.00000     0.00000     0.00000     2.39032
   -10.58819     0.33401     0.20536     1.52340     0.21073     0.00000     0.00000     0.00000     0.00000     0.00000     2.27350
   -10.57519     0.21962     0.12169     1.63810     0.13308     0.00000     0.00000     0.00000     0.00000     0.00000     2.11249
   -10.56319     0.14127     0.06697     1.57660     0.08134     0.00000     0.00000     0.00000     0.00000     0.00000     1.86618
   -10.55019     0.09069     0.03539     1.35060     0.04952     0.00000     0.00000     0.00000     0.00000     0.00000     1.52620
   -10.53819     0.05889     0.01898     1.02697     0.03061     0.00000     0.00000     0.00000     0.00000     0.00000     1.13545
   -10.52519     0.04178     0.01210     0.69220     0.02051     0.00000     0.00000     0.00000     0.00000     0.00000     0.76659
   -10.51319     0.04300     0.01342     0.41408     0.01922     0.00000     0.00000     0.00000     0.00000     0.00000     0.48971
   -10.50019     0.07697     0.02706     0.22210     0.03172     0.00000     0.00000     0.00000     0.00000     0.00000     0.35785
   -10.48819     0.17370     0.06400     0.11264     0.06926     0.00000     0.00000     0.00000     0.00000     0.00000     0.41960
   -10.47519     0.38135     0.14265     0.06667     0.14982     0.00000     0.00000     0.00000     0.00000     0.00000     0.74048
   -10.46219     0.75853     0.28543     0.06503     0.29418     0.00000     0.00000     0.00000     0.00000     0.00000     1.40317
   -10.45019     1.34833     0.50848     0.09466     0.51559     0.00000     0.00000     0.00000     0.00000     0.00000     2.46706
   -10.43719     2.14036     0.80601     0.14695     0.80456     0.00000     0.00000     0.00000     0.00000     0.00000     3.89787
   -10.42519     3.03940     1.13757     0.21340     1.11834     0.00000     0.00000     0.00000     0.00000     0.00000     5.50871
   -10.41219     3.87120     1.43130     0.28292     1.38738     0.00000     0.00000     0.00000     0.00000     0.00000     6.97280
   -10.40019     4.43990     1.60894     0.34263     1.53941     0.00000     0.00000     0.00000     0.00000     0.00000     7.93088
   -10.38719     4.61340     1.62131     0.38156     1.53345     0.00000     0.00000     0.00000     0.00000     0.00000     8.14973
   -10.37519     4.38330     1.47162     0.39466     1.37980     0.00000     0.00000     0.00000     0.00000     0.00000     7.62938
   -10.36219     3.86380     1.21323     0.38485     1.13385     0.00000     0.00000     0.00000     0.00000     0.00000     6.59573
   -10.35019     3.22910     0.92134     0.36134     0.86672     0.00000     0.00000     0.00000     0.00000     0.00000     5.37850
   -10.33719     2.62980     0.65845     0.33514     0.63554     0.00000     0.00000     0.00000     0.00000     0.00000     4.25892
   -10.32519     2.14048     0.45555     0.31338     0.46523     0.00000     0.00000     0.00000     0.00000     0.00000     3.37464
   -10.31219     1.75854     0.31355     0.29583     0.35156     0.00000     0.00000     0.00000     0.00000     0.00000     2.71948
   -10.30019     1.44062     0.21737     0.27617     0.27511     0.00000     0.00000     0.00000     0.00000     0.00000     2.20927
   -10.28719     1.14641     0.15007     0.24704     0.21640     0.00000     0.00000     0.00000     0.00000     0.00000     1.75992
   -10.27519     0.86237     0.10055     0.20585     0.16436     0.00000     0.00000     0.00000     0.00000     0.00000     1.33313
   -10.26219     0.60067     0.06366     0.15652     0.11666     0.00000     0.00000     0.00000     0.00000     0.00000     0.93751
   -10.25019     0.38216     0.03732     0.10724     0.07578     0.00000     0.00000     0.00000     0.00000     0.00000     0.60250
   -10.23719     0.22011     0.02000     0.06572     0.04452     0.00000     0.00000     0.00000     0.00000     0.00000     0.35035
   -10.22519     0.11411     0.00973     0.03586     0.02349     0.00000     0.00000     0.00000     0.00000     0.00000     0.18318
   -10.21219     0.05304     0.00428     0.01738     0.01108     0.00000     0.00000     0.00000     0.00000     0.00000     0.08577
   -10.20019     0.02203     0.00169     0.00749     0.00466     0.00000     0.00000     0.00000     0.00000     0.00000     0.03588
   -10.18719     0.00817     0.00060     0.00295     0.00174     0.00000     0.00000     0.00000     0.00000     0.00000     0.01347
   -10.17519     0.00274     0.00020     0.00143     0.00059     0.00000     0.00000     0.00000     0.00000     0.00000     0.00495
   -10.16219     0.00097     0.00007     0.00206     0.00019     0.00000     0.00000     0.00000     0.00000     0.00000     0.00330
   -10.15019     0.00079     0.00008     0.00593     0.00012     0.00000     0.00000     0.00000     0.00000     0.00000     0.00692
   -10.13719     0.00174     0.00020     0.01709     0.00023     0.00000     0.00000     0.00000     0.00000     0.00000     0.01926
   -10.12519     0.00438     0.00050     0.04393     0.00057     0.00000     0.00000     0.00000     0.00000     0.00000     0.04937
   -10.11219     0.00993     0.00113     0.09985     0.00130     0.00000     0.00000     0.00000     0.00000     0.00000     0.11221
   -10.10019     0.01994     0.00226     0.20057     0.00262     0.00000     0.00000     0.00000     0.00000     0.00000     0.22539
   -10.08719     0.03539     0.00401     0.35597     0.00464     0.00000     0.00000     0.00000     0.00000     0.00000     0.40001
   -10.07519     0.05548     0.00629     0.55815     0.00728     0.00000     0.00000     0.00000     0.00000     0.00000     0.62720
   -10.06219     0.07687     0.00872     0.77323     0.01008     0.00000     0.00000     0.00000     0.00000     0.00000     0.86891
   -10.05019     0.09410     0.01068     0.94645     0.01235     0.00000     0.00000     0.00000     0.00000     0.00000     1.06358
   -10.03719     0.10188     0.01156     1.02362     0.01337     0.00000     0.00000     0.00000     0.00000     0.00000     1.15044
   -10.02519     0.09771     0.01111     0.97829     0.01285     0.00000     0.00000     0.00000     0.00000     0.00000     1.09996
   -10.01219     0.08380     0.00958     0.82654     0.01108     0.00000     0.00000     0.00000     0.00000     0.00000     0.93100
   -10.00019     0.06636     0.00774     0.61859     0.00897     0.00000     0.00000     0.00000     0.00000     0.00000     0.70166
    -9.98719     0.05382     0.00667     0.41312     0.00775     0.00000     0.00000     0.00000     0.00000     0.00000     0.48135
    -9.97519     0.05466     0.00750     0.25318     0.00877     0.00000     0.00000     0.00000     0.00000     0.00000     0.32411
    -9.96219     0.07580     0.01125     0.15604     0.01321     0.00000     0.00000     0.00000     0.00000     0.00000     0.25630
    -9.95019     0.12065     0.01849     0.11752     0.02173     0.00000     0.00000     0.00000     0.00000     0.00000     0.27839
    -9.93719     0.18640     0.02882     0.12153     0.03390     0.00000     0.00000     0.00000     0.00000     0.00000     0.37065
    -9.92519     0.26238     0.04068     0.14790     0.04787     0.00000     0.00000     0.00000     0.00000     0.00000     0.49883
    -9.91219     0.33250     0.05162     0.17703     0.06077     0.00000     0.00000     0.00000     0.00000     0.00000     0.62191
    -9.90019     0.38422     0.05980     0.19329     0.07039     0.00000     0.00000     0.00000     0.00000     0.00000     0.70770
    -9.88719     0.42037     0.06586     0.18881     0.07731     0.00000     0.00000     0.00000     0.00000     0.00000     0.75235
    -9.87519     0.46572     0.07404     0.16525     0.08599     0.00000     0.00000     0.00000     0.00000     0.00000     0.79100
    -9.86219     0.55995     0.09112     0.13173     0.10348     0.00000     0.00000     0.00000     0.00000     0.00000     0.88627
    -9.85019     0.73619     0.12289     0.09942     0.13533     0.00000     0.00000     0.00000     0.00000     0.00000     1.09383
    -9.83719     0.99392     0.16961     0.07609     0.18085     0.00000     0.00000     0.00000     0.00000     0.00000     1.42047
    -9.82519     1.28421     0.22310     0.06352     0.23078     0.00000     0.00000     0.00000     0.00000     0.00000     1.80161
    -9.81219     1.52070     0.26831     0.05887     0.26975     0.00000     0.00000     0.00000     0.00000     0.00000     2.11763
    -9.80019     1.61910     0.28981     0.05835     0.28355     0.00000     0.00000     0.00000     0.00000     0.00000     2.25081
    -9.78719     1.54220     0.28005     0.06121     0.26674     0.00000     0.00000     0.00000     0.00000     0.00000     2.15021
    -9.77519     1.32110     0.24378     0.07221     0.22622     0.00000     0.00000     0.00000     0.00000     0.00000     1.86331
    -9.76219     1.04199     0.19615     0.10122     0.17783     0.00000     0.00000     0.00000     0.00000     0.00000     1.51720
    -9.75019     0.80174     0.15521     0.15974     0.13877     0.00000     0.00000     0.00000     0.00000     0.00000     1.25545
    -9.73719     0.66655     0.13352     0.25420     0.12010     0.00000     0.00000     0.00000     0.00000     0.00000     1.17436
    -9.72519     0.64847     0.13360     0.37857     0.12320     0.00000     0.00000     0.00000     0.00000     0.00000     1.28384
    -9.71219     0.70970     0.14821     0.51035     0.14051     0.00000     0.00000     0.00000     0.00000     0.00000     1.50877
    -9.70019     0.78610     0.16482     0.61543     0.15979     0.00000     0.00000     0.00000     0.00000     0.00000     1.72614
    -9.68719     0.81766     0.17190     0.66155     0.16958     0.00000     0.00000     0.00000     0.00000     0.00000     1.82069
    -9.67519     0.77322     0.16383     0.63391     0.16409     0.00000     0.00000     0.00000     0.00000     0.00000     1.73505
    -9.66219     0.65894     0.14258     0.54304     0.14482     0.00000     0.00000     0.00000     0.00000     0.00000     1.48938
    -9.65019     0.50823     0.11509     0.41882     0.11848     0.00000     0.00000     0.00000     0.00000     0.00000     1.16061
    -9.63719     0.36110     0.08896     0.29568     0.09265     0.00000     0.00000     0.00000     0.00000     0.00000     0.83838
    -9.62519     0.24652     0.06875     0.19882     0.07218     0.00000     0.00000     0.00000     0.00000     0.00000     0.58628
    -9.61219     0.17691     0.05545     0.13962     0.05845     0.00000     0.00000     0.00000     0.00000     0.00000     0.43043
    -9.60019     0.15322     0.04814     0.11940     0.05080     0.00000     0.00000     0.00000     0.00000     0.00000     0.37157
    -9.58719     0.17199     0.04618     0.13540     0.04875     0.00000     0.00000     0.00000     0.00000     0.00000     0.40232
    -9.57519     0.22776     0.05008     0.18299     0.05291     0.00000     0.00000     0.00000     0.00000     0.00000     0.51373
    -9.56219     0.30954     0.06115     0.25337     0.06467     0.00000     0.00000     0.00000     0.00000     0.00000     0.68873
    -9.55019     0.39735     0.08118     0.33195     0.08585     0.00000     0.00000     0.00000     0.00000     0.00000     0.89633
    -9.53719     0.46562     0.11279     0.40216     0.11914     0.00000     0.00000     0.00000     0.00000     0.00000     1.09971
    -9.52519     0.49380     0.15989     0.45575     0.16843     0.00000     0.00000     0.00000     0.00000     0.00000     1.27787
    -9.51219     0.47783     0.22597     0.50206     0.23706     0.00000     0.00000     0.00000     0.00000     0.00000     1.44292
    -9.50019     0.43277     0.30964     0.56736     0.32329     0.00000     0.00000     0.00000     0.00000     0.00000     1.63305
    -9.48719     0.38389     0.40010     0.67978     0.41532     0.00000     0.00000     0.00000     0.00000     0.00000     1.87909
    -9.47519     0.35134     0.47675     0.84640     0.49173     0.00000     0.00000     0.00000     0.00000     0.00000     2.16622
    -9.46219     0.33935     0.51650     1.03794     0.52887     0.00000     0.00000     0.00000     0.00000     0.00000     2.42266
    -9.44919     0.33638     0.50479     1.19437     0.51262     0.00000     0.00000     0.00000     0.00000     0.00000     2.54817
    -9.43719     0.32481     0.44344     1.25221     0.44622     0.00000     0.00000     0.00000     0.00000     0.00000     2.46668
    -9.42419     0.29252     0.34980     1.17849     0.34845     0.00000     0.00000     0.00000     0.00000     0.00000     2.16926
    -9.41219     0.23954     0.24783     0.98865     0.24427     0.00000     0.00000     0.00000     0.00000     0.00000     1.72029
    -9.39919     0.17604     0.15780     0.73680     0.15386     0.00000     0.00000     0.00000     0.00000     0.00000     1.22450
    -9.38719     0.11537     0.09040     0.48700     0.08717     0.00000     0.00000     0.00000     0.00000     0.00000     0.77994
    -9.37419     0.06721     0.04659     0.28521     0.04447     0.00000     0.00000     0.00000     0.00000     0.00000     0.44348
    -9.36219     0.03475     0.02160     0.14792     0.02043     0.00000     0.00000     0.00000     0.00000     0.00000     0.22471
    -9.34919     0.01592     0.00901     0.06791     0.00845     0.00000     0.00000     0.00000     0.00000     0.00000     0.10130
    -9.33719     0.00647     0.00337     0.02759     0.00315     0.00000     0.00000     0.00000     0.00000     0.00000     0.04058
    -9.32419     0.00232     0.00113     0.00992     0.00105     0.00000     0.00000     0.00000     0.00000     0.00000     0.01443
    -9.31219     0.00074     0.00034     0.00316     0.00032     0.00000     0.00000     0.00000     0.00000     0.00000     0.00455
    -9.29919     0.00021     0.00009     0.00089     0.00008     0.00000     0.00000     0.00000     0.00000     0.00000     0.00127
    -9.28719     0.00005     0.00002     0.00022     0.00002     0.00000     0.00000     0.00000     0.00000     0.00000     0.00031
    -9.27419     0.00001     0.00000     0.00005     0.00000     0.00000     0.00000     0.00000     0.00000     0.00000     0.00007
    -9.26219     0.00000     0.00000     0.00001     0.00000     0.00000     0.00000     0.00000     0.00000     0.00000     0.00001
    -9.24919     0.00000     0.00000     0.00000     0.00000     0.00000     0.00000     0.00000     0.00000     0.00000     0.00000
    -9.23719     0.00000     0.00000     0.00000     0.00000     0.00000     0.00000     0.00000     0.00000     0.00000     0.00000
    -9.22419     0.00000     0.00000     0.00000     0.00000     0.00000     0.00000     0.00000     0.00000     0.00000     0.00001
    -9.21219     0.00002     0.00000     0.00000     0.00000     0.00000     0.00000     0.00000     0.00000     0.00000     0.00003
    -9.19919     0.00009     0.00002     0.00002     0.00002     0.00000     0.00000     0.00000     0.00000     0.00000     0.00015
    -9.18719     0.00038     0.00007     0.00007     0.00008     0.00000     0.00000     0.00000     0.00000     0.00000     0.00060
    -9.17419     0.00135     0.00025     0.00027     0.00028     0.00000     0.00000     0.00000     0.00000     0.00000     0.00215
    -9.16219     0.00427     0.00080     0.00091     0.00090     0.00000     0.00000     0.00000     0.00000     0.00000     0.00688
    -9.14919     0.01198     0.00226     0.00270     0.00254     0.00000     0.00000     0.00000     0.00000     0.00000     0.01947
    -9.13719     0.02978     0.00563     0.00714     0.00631     0.00000     0.00000     0.00000     0.00000     0.00000     0.04885
    -9.12419     0.06555     0.01243     0.01678     0.01389     0.00000     0.00000     0.00000     0.00000     0.00000     0.10865
    -9.11219     0.12784     0.02435     0.03506     0.02712     0.00000     0.00000     0.00000     0.00000     0.00000     0.21437
    -9.09919     0.22114     0.04234     0.06513     0.04695     0.00000     0.00000     0.00000     0.00000     0.00000     0.37556
    -9.08719     0.33977     0.06546     0.10762     0.07220     0.00000     0.00000     0.00000     0.00000     0.00000     0.58505
    -9.07419     0.46487     0.09034     0.15836     0.09898     0.00000     0.00000     0.00000     0.00000     0.00000     0.81255
    -9.06219     0.56962     0.11222     0.20807     0.12185     0.00000     0.00000     0.00000     0.00000     0.00000     1.01176
    -9.04919     0.63176     0.12774     0.24579     0.13684     0.00000     0.00000     0.00000     0.00000     0.00000     1.14214
    -9.03719     0.64732     0.13816     0.26489     0.14500     0.00000     0.00000     0.00000     0.00000     0.00000     1.19537
    -9.02419     0.63381     0.15055     0.26865     0.15345     0.00000     0.00000     0.00000     0.00000     0.00000     1.20646
    -9.01219     0.61875     0.17548     0.27128     0.17317     0.00000     0.00000     0.00000     0.00000     0.00000     1.23868
    -8.99919     0.62051     0.22190     0.29384     0.21342     0.00000     0.00000     0.00000     0.00000     0.00000     1.34967
    -8.98719     0.63587     0.29184     0.35802     0.27667     0.00000     0.00000     0.00000     0.00000     0.00000     1.56240
    -8.97419     0.64363     0.37838     0.48118     0.35640     0.00000     0.00000     0.00000     0.00000     0.00000     1.85960
    -8.96219     0.62161     0.46821     0.67247     0.43976     0.00000     0.00000     0.00000     0.00000     0.00000     2.20205
    -8.94919     0.56305     0.54727     0.92700     0.51252     0.00000     0.00000     0.00000     0.00000     0.00000     2.54984
    -8.93719     0.48011     0.60428     1.21762     0.56328     0.00000     0.00000     0.00000     0.00000     0.00000     2.86530
    -8.92419     0.39391     0.63191     1.49206     0.58453     0.00000     0.00000     0.00000     0.00000     0.00000     3.10241
    -8.91219     0.32088     0.62508     1.68534     0.57218     0.00000     0.00000     0.00000     0.00000     0.00000     3.20348
    -8.89919     0.26604     0.58216     1.74904     0.52621     0.00000     0.00000     0.00000     0.00000     0.00000     3.12345
    -8.88719     0.22621     0.50746     1.67982     0.45302     0.00000     0.00000     0.00000     0.00000     0.00000     2.86651
    -8.87419     0.19721     0.41378     1.52671     0.36650     0.00000     0.00000     0.00000     0.00000     0.00000     2.50420
    -8.86219     0.17804     0.31961     1.36559     0.28470     0.00000     0.00000     0.00000     0.00000     0.00000     2.14793
    -8.84919     0.17008     0.24193     1.25796     0.22280     0.00000     0.00000     0.00000     0.00000     0.00000     1.89277
    -8.83719     0.17415     0.18929     1.22123     0.18686     0.00000     0.00000     0.00000     0.00000     0.00000     1.77153
    -8.82419     0.18939     0.15966     1.22840     0.17250     0.00000     0.00000     0.00000     0.00000     0.00000     1.74996
    -8.81219     0.21597     0.14435     1.23513     0.16900     0.00000     0.00000     0.00000     0.00000     0.00000     1.76446
    -8.79919     0.25791     0.13442     1.21303     0.16621     0.00000     0.00000     0.00000     0.00000     0.00000     1.77157
    -8.78719     0.32270     0.12512     1.16609     0.15940     0.00000     0.00000     0.00000     0.00000     0.00000     1.77330
    -8.77419     0.41481     0.11654     1.12071     0.14965     0.00000     0.00000     0.00000     0.00000     0.00000     1.80172
    -8.76219     0.52681     0.11085     1.09844     0.14056     0.00000     0.00000     0.00000     0.00000     0.00000     1.87666
    -8.74919     0.63672     0.10918     1.09438     0.13414     0.00000     0.00000     0.00000     0.00000     0.00000     1.97442
    -8.73719     0.71721     0.11132     1.07768     0.13024     0.00000     0.00000     0.00000     0.00000     0.00000     2.03645
    -8.72419     0.75411     0.11800     1.01728     0.12927     0.00000     0.00000     0.00000     0.00000     0.00000     2.01865
    -8.71219     0.76146     0.13434     0.90831     0.13661     0.00000     0.00000     0.00000     0.00000     0.00000     1.94073
    -8.69919     0.78074     0.17161     0.78002     0.16547     0.00000     0.00000     0.00000     0.00000     0.00000     1.89784
    -8.68719     0.86306     0.24610     0.68034     0.23679     0.00000     0.00000     0.00000     0.00000     0.00000     2.02629
    -8.67419     1.04597     0.37637     0.64913     0.37592     0.00000     0.00000     0.00000     0.00000     0.00000     2.44739
    -8.66219     1.33857     0.57885     0.69896     0.60539     0.00000     0.00000     0.00000     0.00000     0.00000     3.22177
    -8.64919     1.71999     0.86114     0.81168     0.93215     0.00000     0.00000     0.00000     0.00000     0.00000     4.32496
    -8.63719     2.14290     1.21153     0.94788     1.33252     0.00000     0.00000     0.00000     0.00000     0.00000     5.63483
    -8.62419     2.53700     1.58770     1.06092     1.74130     0.00000     0.00000     0.00000     0.00000     0.00000     6.92692
    -8.61219     2.81430     1.91555     1.10991     2.06214     0.00000     0.00000     0.00000     0.00000     0.00000     7.90190
    -8.59919     2.89190     2.10813     1.07269     2.20054     0.00000     0.00000     0.00000     0.00000     0.00000     8.27326
    -8.58719     2.72430     2.10079     0.95084     2.10805     0.00000     0.00000     0.00000     0.00000     0.00000     7.88398
    -8.57419     2.33270     1.88521     0.76909     1.80797     0.00000     0.00000     0.00000     0.00000     0.00000     6.79497
    -8.56219     1.80380     1.51710     0.56532     1.38572     0.00000     0.00000     0.00000     0.00000     0.00000     5.27194
    -8.54919     1.25341     1.09153     0.37625     0.94783     0.00000     0.00000     0.00000     0.00000     0.00000     3.66902
    -8.53719     0.77990     0.70034     0.22600     0.57793     0.00000     0.00000     0.00000     0.00000     0.00000     2.28417
    -8.52419     0.43343     0.40015     0.12217     0.31398     0.00000     0.00000     0.00000     0.00000     0.00000     1.26973
    -8.51219     0.21480     0.20333     0.05932     0.15190     0.00000     0.00000     0.00000     0.00000     0.00000     0.62935
    -8.49919     0.09480     0.09193     0.02597     0.06552     0.00000     0.00000     0.00000     0.00000     0.00000     0.27822
    -8.48719     0.03740     0.03743     0.01082     0.02556     0.00000     0.00000     0.00000     0.00000     0.00000     0.11121
    -8.47419     0.01370     0.01528     0.00617     0.01024     0.00000     0.00000     0.00000     0.00000     0.00000     0.04539
    -8.46119     0.00617     0.01049     0.00894     0.00759     0.00000     0.00000     0.00000     0.00000     0.00000     0.03318
    -8.44919     0.00670     0.01728     0.02054     0.01365     0.00000     0.00000     0.00000     0.00000     0.00000     0.05818
    -8.43619     0.01318     0.03640     0.04624     0.02992     0.00000     0.00000     0.00000     0.00000     0.00000     0.12574
    -8.42419     0.02650     0.07167     0.09340     0.06065     0.00000     0.00000     0.00000     0.00000     0.00000     0.25223
    -8.41119     0.04820     0.12580     0.16751     0.10959     0.00000     0.00000     0.00000     0.00000     0.00000     0.45110
    -8.39919     0.07841     0.19604     0.26654     0.17604     0.00000     0.00000     0.00000     0.00000     0.00000     0.71703
    -8.38619     0.11471     0.27166     0.37635     0.25173     0.00000     0.00000     0.00000     0.00000     0.00000     1.01445
    -8.37419     0.15307     0.33613     0.47169     0.32163     0.00000     0.00000     0.00000     0.00000     0.00000     1.28252
    -8.36119     0.19116     0.37483     0.52522     0.37009     0.00000     0.00000     0.00000     0.00000     0.00000     1.46130
    -8.34919     0.23244     0.38380     0.52029     0.38956     0.00000     0.00000     0.00000     0.00000     0.00000     1.52609
    -8.33619     0.28724     0.37334     0.45994     0.38608     0.00000     0.00000     0.00000     0.00000     0.00000     1.50660
    -8.32419     0.36793     0.36251     0.36513     0.37614     0.00000     0.00000     0.00000     0.00000     0.00000     1.47172
    -8.31119     0.47968     0.36743     0.26362     0.37655     0.00000     0.00000     0.00000     0.00000     0.00000     1.48728
    -8.29919     0.61180     0.39118     0.17727     0.39353     0.00000     0.00000     0.00000     0.00000     0.00000     1.57378
    -8.28619     0.73705     0.42196     0.11533     0.41893     0.00000     0.00000     0.00000     0.00000     0.00000     1.69328
    -8.27419     0.82043     0.44025     0.07597     0.43523     0.00000     0.00000     0.00000     0.00000     0.00000     1.77188
    -8.26119     0.83420     0.42966     0.05212     0.42601     0.00000     0.00000     0.00000     0.00000     0.00000     1.74199
    -8.24919     0.77002     0.38511     0.03709     0.38451     0.00000     0.00000     0.00000     0.00000     0.00000     1.57673
    -8.23619     0.64303     0.31410     0.02703     0.31636     0.00000     0.00000     0.00000     0.00000     0.00000     1.30052
    -8.22419     0.48453     0.23200     0.02084     0.23583     0.00000     0.00000     0.00000     0.00000     0.00000     0.97320
    -8.21119     0.32888     0.15482     0.01882     0.15884     0.00000     0.00000     0.00000     0.00000     0.00000     0.66136
    -8.19919     0.20124     0.09334     0.02140     0.09675     0.00000     0.00000     0.00000     0.00000     0.00000     0.41273
    -8.18619     0.11194     0.05126     0.02836     0.05387     0.00000     0.00000     0.00000     0.00000     0.00000     0.24543
    -8.17419     0.05860     0.02658     0.03887     0.02858     0.00000     0.00000     0.00000     0.00000     0.00000     0.15263
    -8.16119     0.03269     0.01491     0.05259     0.01646     0.00000     0.00000     0.00000     0.00000     0.00000     0.11665
    -8.14919     0.02589     0.01237     0.07168     0.01340     0.00000     0.00000     0.00000     0.00000     0.00000     0.12334
    -8.13619     0.03374     0.01714     0.10258     0.01726     0.00000     0.00000     0.00000     0.00000     0.00000     0.17072
    -8.12419     0.05575     0.02929     0.15512     0.02784     0.00000     0.00000     0.00000     0.00000     0.00000     0.26801
    -8.11119     0.09256     0.04933     0.23758     0.04552     0.00000     0.00000     0.00000     0.00000     0.00000     0.42499
    -8.09919     0.14176     0.07600     0.34820     0.06922     0.00000     0.00000     0.00000     0.00000     0.00000     0.63518
    -8.08619     0.19498     0.10479     0.46916     0.09490     0.00000     0.00000     0.00000     0.00000     0.00000     0.86383
    -8.07419     0.23846     0.12830     0.56865     0.11589     0.00000     0.00000     0.00000     0.00000     0.00000     1.05130
    -8.06119     0.25839     0.13909     0.61381     0.12551     0.00000     0.00000     0.00000     0.00000     0.00000     1.13681
    -8.04919     0.24771     0.13334     0.58743     0.12025     0.00000     0.00000     0.00000     0.00000     0.00000     1.08873
    -8.03619     0.21002     0.11298     0.49786     0.10190     0.00000     0.00000     0.00000     0.00000     0.00000     0.92276
    -8.02419     0.15787     0.08469     0.37459     0.07638     0.00000     0.00000     0.00000     0.00000     0.00000     0.69352
    -8.01119     0.10658     0.05631     0.25443     0.05083     0.00000     0.00000     0.00000     0.00000     0.00000     0.46815
    -7.99919     0.06868     0.03379     0.16858     0.03062     0.00000     0.00000     0.00000     0.00000     0.00000     0.30167
    -7.98619     0.05235     0.01976     0.13962     0.01821     0.00000     0.00000     0.00000     0.00000     0.00000     0.22995
    -7.97419     0.06330     0.01441     0.18643     0.01392     0.00000     0.00000     0.00000     0.00000     0.00000     0.27806
    -7.96119     0.10684     0.01696     0.32849     0.01720     0.00000     0.00000     0.00000     0.00000     0.00000     0.46948
    -7.94919     0.18635     0.02642     0.57920     0.02729     0.00000     0.00000     0.00000     0.00000     0.00000     0.81926
    -7.93619     0.29772     0.04135     0.92790     0.04291     0.00000     0.00000     0.00000     0.00000     0.00000     1.30987
    -7.92419     0.42373     0.05920     1.32249     0.06153     0.00000     0.00000     0.00000     0.00000     0.00000     1.86696
    -7.91119     0.53485     0.07671     1.67232     0.07989     0.00000     0.00000     0.00000     0.00000     0.00000     2.36377
    -7.89919     0.59995     0.09179     1.88320     0.09599     0.00000     0.00000     0.00000     0.00000     0.00000     2.67093
    -7.88619     0.60267     0.10661     1.90810     0.11215     0.00000     0.00000     0.00000     0.00000     0.00000     2.72953
    -7.87419     0.55240     0.12951     1.78180     0.13677     0.00000     0.00000     0.00000     0.00000     0.00000     2.60048
    -7.86119     0.48093     0.17294     1.60830     0.18221     0.00000     0.00000     0.00000     0.00000     0.00000     2.44438
    -7.84919     0.42550     0.24731     1.50400     0.25827     0.00000     0.00000     0.00000     0.00000     0.00000     2.43509
    -7.83619     0.40877     0.35211     1.53130     0.36353     0.00000     0.00000     0.00000     0.00000     0.00000     2.65570
    -7.82419     0.42775     0.46984     1.66320     0.48000     0.00000     0.00000     0.00000     0.00000     0.00000     3.04079
    -7.81119     0.45784     0.56903     1.80170     0.57638     0.00000     0.00000     0.00000     0.00000     0.00000     3.40495
    -7.79919     0.46830     0.61647     1.83610     0.62077     0.00000     0.00000     0.00000     0.00000     0.00000     3.54165
    -7.78619     0.43919     0.59408     1.70320     0.59614     0.00000     0.00000     0.00000     0.00000     0.00000     3.33261
    -7.77419     0.37052     0.50792     1.41674     0.50913     0.00000     0.00000     0.00000     0.00000     0.00000     2.80431
    -7.76119     0.27942     0.38510     1.05074     0.38638     0.00000     0.00000     0.00000     0.00000     0.00000     2.10163
    -7.74919     0.18940     0.25913     0.69378     0.26074     0.00000     0.00000     0.00000     0.00000     0.00000     1.40305
    -7.73619     0.12002     0.15584     0.40997     0.15734     0.00000     0.00000     0.00000     0.00000     0.00000     0.84316
    -7.72419     0.08264     0.08652     0.22317     0.08733     0.00000     0.00000     0.00000     0.00000     0.00000     0.47965
    -7.71119     0.08219     0.05039     0.12601     0.04990     0.00000     0.00000     0.00000     0.00000     0.00000     0.30849
    -7.69919     0.12032     0.04091     0.09764     0.03848     0.00000     0.00000     0.00000     0.00000     0.00000     0.29734
    -7.68619     0.19497     0.05084     0.11713     0.04576     0.00000     0.00000     0.00000     0.00000     0.00000     0.40870
    -7.67419     0.29659     0.07428     0.16744     0.06578     0.00000     0.00000     0.00000     0.00000     0.00000     0.60409
    -7.66119     0.40465     0.10708     0.23524     0.09447     0.00000     0.00000     0.00000     0.00000     0.00000     0.84143
    -7.64919     0.49122     0.14794     0.31224     0.13072     0.00000     0.00000     0.00000     0.00000     0.00000     1.08212
    -7.63619     0.53204     0.20062     0.40006     0.17845     0.00000     0.00000     0.00000     0.00000     0.00000     1.31117
    -7.62419     0.51958     0.27412     0.51316     0.24710     0.00000     0.00000     0.00000     0.00000     0.00000     1.55395
    -7.61119     0.46835     0.37771     0.67280     0.34700     0.00000     0.00000     0.00000     0.00000     0.00000     1.86586
    -7.59919     0.40728     0.51133     0.89114     0.48033     0.00000     0.00000     0.00000     0.00000     0.00000     2.29007
    -7.58619     0.36459     0.65728     1.15389     0.63233     0.00000     0.00000     0.00000     0.00000     0.00000     2.80809
    -7.57419     0.35424     0.78168     1.41535     0.77100     0.00000     0.00000     0.00000     0.00000     0.00000     3.32227
    -7.56119     0.37161     0.84783     1.61271     0.85852     0.00000     0.00000     0.00000     0.00000     0.00000     3.69067
    -7.54919     0.39832     0.83346     1.69262     0.86865     0.00000     0.00000     0.00000     0.00000     0.00000     3.79305
    -7.53619     0.41225     0.74289     1.63196     0.79872     0.00000     0.00000     0.00000     0.00000     0.00000     3.58582
    -7.52419     0.39746     0.60198     1.44413     0.66910     0.00000     0.00000     0.00000     0.00000     0.00000     3.11266
    -7.51119     0.35040     0.44507     1.17282     0.51240     0.00000     0.00000     0.00000     0.00000     0.00000     2.48068
    -7.49919     0.28024     0.30138     0.87431     0.35952     0.00000     0.00000     0.00000     0.00000     0.00000     1.81545
    -7.48619     0.20426     0.18759     0.60182     0.23155     0.00000     0.00000     0.00000     0.00000     0.00000     1.22522
    -7.47419     0.14062     0.10818     0.39543     0.13758     0.00000     0.00000     0.00000     0.00000     0.00000     0.78181
    -7.46119     0.10294     0.05981     0.27812     0.07731     0.00000     0.00000     0.00000     0.00000     0.00000     0.51818
    -7.44819     0.09862     0.03596     0.25827     0.04537     0.00000     0.00000     0.00000     0.00000     0.00000     0.43823
    -7.43619     0.12906     0.03039     0.33314     0.03502     0.00000     0.00000     0.00000     0.00000     0.00000     0.52760
    -7.42319     0.19000     0.03844     0.48967     0.04041     0.00000     0.00000     0.00000     0.00000     0.00000     0.75853
    -7.41119     0.27071     0.05688     0.70259     0.05714     0.00000     0.00000     0.00000     0.00000     0.00000     1.08732
    -7.39819     0.35398     0.08277     0.93473     0.08153     0.00000     0.00000     0.00000     0.00000     0.00000     1.45301
    -7.38619     0.41914     0.11250     1.14424     0.10974     0.00000     0.00000     0.00000     0.00000     0.00000     1.78562
    -7.37319     0.44861     0.14183     1.29609     0.13760     0.00000     0.00000     0.00000     0.00000     0.00000     2.02414
    -7.36119     0.43461     0.16760     1.37041     0.16173     0.00000     0.00000     0.00000     0.00000     0.00000     2.13436
    -7.34819     0.38292     0.19003     1.36361     0.18149     0.00000     0.00000     0.00000     0.00000     0.00000     2.11805
    -7.33619     0.31082     0.21417     1.28344     0.20046     0.00000     0.00000     0.00000     0.00000     0.00000     2.00889
    -7.32319     0.24127     0.24810     1.14156     0.22512     0.00000     0.00000     0.00000     0.00000     0.00000     1.85605
    -7.31119     0.19558     0.29715     0.95558     0.26044     0.00000     0.00000     0.00000     0.00000     0.00000     1.70875
    -7.29819     0.18752     0.35759     0.74911     0.30458     0.00000     0.00000     0.00000     0.00000     0.00000     1.59880
    -7.28619     0.21936     0.41422     0.54990     0.34645     0.00000     0.00000     0.00000     0.00000     0.00000     1.52993
    -7.27319     0.28015     0.44616     0.38182     0.36987     0.00000     0.00000     0.00000     0.00000     0.00000     1.47800
    -7.26119     0.34766     0.43764     0.25711     0.36222     0.00000     0.00000     0.00000     0.00000     0.00000     1.40463
    -7.24819     0.39529     0.38729     0.17491     0.32230     0.00000     0.00000     0.00000     0.00000     0.00000     1.27979
    -7.23619     0.40288     0.30951     0.12737     0.26209     0.00000     0.00000     0.00000     0.00000     0.00000     1.10184
    -7.22319     0.36598     0.22785     0.10861     0.20245     0.00000     0.00000     0.00000     0.00000     0.00000     0.90490
    -7.21119     0.29757     0.16610     0.12160     0.16624     0.00000     0.00000     0.00000     0.00000     0.00000     0.75151
    -7.19819     0.22094     0.14231     0.17910     0.17282     0.00000     0.00000     0.00000     0.00000     0.00000     0.71517
    -7.18619     0.15820     0.16733     0.29782     0.23408     0.00000     0.00000     0.00000     0.00000     0.00000     0.85742
    -7.17319     0.12199     0.24376     0.48676     0.34977     0.00000     0.00000     0.00000     0.00000     0.00000     1.20228
    -7.16119     0.11276     0.36322     0.73362     0.50266     0.00000     0.00000     0.00000     0.00000     0.00000     1.71225
    -7.14819     0.12172     0.50338     0.99811     0.65818     0.00000     0.00000     0.00000     0.00000     0.00000     2.28139
    -7.13619     0.13619     0.63026     1.22022     0.77268     0.00000     0.00000     0.00000     0.00000     0.00000     2.75936
    -7.12319     0.14507     0.70894     1.34598     0.81196     0.00000     0.00000     0.00000     0.00000     0.00000     3.01195
    -7.11119     0.14292     0.72021     1.35682     0.76804     0.00000     0.00000     0.00000     0.00000     0.00000     2.98798
    -7.09819     0.13185     0.67152     1.28522     0.66522     0.00000     0.00000     0.00000     0.00000     0.00000     2.75381
    -7.08619     0.12014     0.59597     1.20116     0.54969     0.00000     0.00000     0.00000     0.00000     0.00000     2.46697
    -7.07319     0.11889     0.53397     1.17726     0.46887     0.00000     0.00000     0.00000     0.00000     0.00000     2.29898
    -7.06119     0.13747     0.51330     1.25153     0.45116     0.00000     0.00000     0.00000     0.00000     0.00000     2.35346
    -7.04819     0.18018     0.53443     1.41118     0.49616     0.00000     0.00000     0.00000     0.00000     0.00000     2.62195
    -7.03619     0.24374     0.57369     1.60230     0.57715     0.00000     0.00000     0.00000     0.00000     0.00000     2.99689
    -7.02319     0.31692     0.59895     1.75760     0.65393     0.00000     0.00000     0.00000     0.00000     0.00000     3.32740
    -7.01119     0.38263     0.58721     1.82690     0.69064     0.00000     0.00000     0.00000     0.00000     0.00000     3.48738
    -6.99819     0.42266     0.53490     1.78740     0.66930     0.00000     0.00000     0.00000     0.00000     0.00000     3.41426
    -6.98619     0.42451     0.45484     1.64579     0.59487     0.00000     0.00000     0.00000     0.00000     0.00000     3.12000
    -6.97319     0.38647     0.36555     1.42513     0.48820     0.00000     0.00000     0.00000     0.00000     0.00000     2.66535
    -6.96119     0.31852     0.28159     1.15833     0.37366     0.00000     0.00000     0.00000     0.00000     0.00000     2.13210
    -6.94819     0.23775     0.21004     0.88377     0.26968     0.00000     0.00000     0.00000     0.00000     0.00000     1.60123
    -6.93619     0.16172     0.15288     0.64213     0.18585     0.00000     0.00000     0.00000     0.00000     0.00000     1.14258
    -6.92319     0.10312     0.11105     0.47313     0.12547     0.00000     0.00000     0.00000     0.00000     0.00000     0.81276
    -6.91119     0.06904     0.08636     0.40935     0.08886     0.00000     0.00000     0.00000     0.00000     0.00000     0.65361
    -6.89819     0.06345     0.08077     0.46938     0.07535     0.00000     0.00000     0.00000     0.00000     0.00000     0.68895
    -6.88619     0.09099     0.09422     0.64951     0.08297     0.00000     0.00000     0.00000     0.00000     0.00000     0.91770
    -6.87319     0.15830     0.12285     0.91505     0.10729     0.00000     0.00000     0.00000     0.00000     0.00000     1.30350
    -6.86119     0.27075     0.15898     1.19935     0.14099     0.00000     0.00000     0.00000     0.00000     0.00000     1.77007
    -6.84819     0.42516     0.19294     1.41850     0.17490     0.00000     0.00000     0.00000     0.00000     0.00000     2.21149
    -6.83619     0.60242     0.21653     1.50270     0.20079     0.00000     0.00000     0.00000     0.00000     0.00000     2.52243
    -6.82319     0.76599     0.22596     1.42560     0.21410     0.00000     0.00000     0.00000     0.00000     0.00000     2.63165
    -6.81119     0.87212     0.22290     1.21519     0.21532     0.00000     0.00000     0.00000     0.00000     0.00000     2.52553
    -6.79819     0.88855     0.21303     0.93744     0.20915     0.00000     0.00000     0.00000     0.00000     0.00000     2.24817
    -6.78619     0.80976     0.20458     0.66578     0.20300     0.00000     0.00000     0.00000     0.00000     0.00000     1.88312
    -6.77319     0.66219     0.20797     0.45558     0.20626     0.00000     0.00000     0.00000     0.00000     0.00000     1.53200
    -6.76119     0.49121     0.23772     0.33643     0.23233     0.00000     0.00000     0.00000     0.00000     0.00000     1.29769
    -6.74819     0.34148     0.31444     0.31801     0.30025     0.00000     0.00000     0.00000     0.00000     0.00000     1.27418
    -6.73619     0.24171     0.46340     0.39945     0.43395     0.00000     0.00000     0.00000     0.00000     0.00000     1.53851
    -6.72319     0.19991     0.70718     0.57313     0.65573     0.00000     0.00000     0.00000     0.00000     0.00000     2.13595
    -6.71119     0.20881     1.05312     0.82291     0.97444     0.00000     0.00000     0.00000     0.00000     0.00000     3.05928
    -6.69819     0.25458     1.47897     1.12040     1.37197     0.00000     0.00000     0.00000     0.00000     0.00000     4.22592
    -6.68619     0.32402     1.92366     1.42274     1.79375     0.00000     0.00000     0.00000     0.00000     0.00000     5.46417
    -6.67319     0.40794     2.29665     1.67676     2.15512     0.00000     0.00000     0.00000     0.00000     0.00000     6.53647
    -6.66119     0.50095     2.50200     1.82720     2.36418     0.00000     0.00000     0.00000     0.00000     0.00000     7.19433
    -6.64819     0.59931     2.47896     1.83490     2.35946     0.00000     0.00000     0.00000     0.00000     0.00000     7.27263
    -6.63619     0.69890     2.23135     1.69460     2.14094     0.00000     0.00000     0.00000     0.00000     0.00000     6.76579
    -6.62319     0.79521     1.82854     1.44137     1.77061     0.00000     0.00000     0.00000     0.00000     0.00000     5.83573
    -6.61119     0.88479     1.37346     1.13981     1.34596     0.00000     0.00000     0.00000     0.00000     0.00000     4.74402
    -6.59819     0.96528     0.95966     0.85770     0.95794     0.00000     0.00000     0.00000     0.00000     0.00000     3.74058
    -6.58619     1.03172     0.64236     0.64477     0.66102     0.00000     0.00000     0.00000     0.00000     0.00000     2.97987
    -6.57319     1.07095     0.43656     0.52250     0.46954     0.00000     0.00000     0.00000     0.00000     0.00000     2.49955
    -6.56119     1.06228     0.33216     0.49269     0.37261     0.00000     0.00000     0.00000     0.00000     0.00000     2.25974
    -6.54819     0.98808     0.31305     0.54905     0.35236     0.00000     0.00000     0.00000     0.00000     0.00000     2.20254
    -6.53619     0.84841     0.36768     0.68322     0.39528     0.00000     0.00000     0.00000     0.00000     0.00000     2.29459
    -6.52319     0.66718     0.48902     0.87903     0.49328     0.00000     0.00000     0.00000     0.00000     0.00000     2.52851
    -6.51119     0.48243     0.66862     1.10416     0.63900     0.00000     0.00000     0.00000     0.00000     0.00000     2.89421
    -6.49819     0.32875     0.89072     1.31041     0.82240     0.00000     0.00000     0.00000     0.00000     0.00000     3.35228
    -6.48619     0.22356     1.13098     1.44680     1.03223     0.00000     0.00000     0.00000     0.00000     0.00000     3.83357
    -6.47319     0.16529     1.36105     1.48140     1.25798     0.00000     0.00000     0.00000     0.00000     0.00000     4.26572
    -6.46019     0.14111     1.55637     1.41347     1.48940     0.00000     0.00000     0.00000     0.00000     0.00000     4.60035
    -6.44819     0.13636     1.70387     1.27475     1.71166     0.00000     0.00000     0.00000     0.00000     0.00000     4.82664
    -6.43519     0.14088     1.80346     1.11231     1.90053     0.00000     0.00000     0.00000     0.00000     0.00000     4.95718
    -6.42319     0.15018     1.86314     0.97236     2.02637     0.00000     0.00000     0.00000     0.00000     0.00000     5.01205
    -6.41019     0.16311     1.88652     0.88419     2.06408     0.00000     0.00000     0.00000     0.00000     0.00000     4.99790
    -6.39819     0.17814     1.86718     0.85128     2.00505     0.00000     0.00000     0.00000     0.00000     0.00000     4.90165
    -6.38519     0.19131     1.78966     0.85148     1.85858     0.00000     0.00000     0.00000     0.00000     0.00000     4.69103
    -6.37319     0.19680     1.64343     0.84844     1.64786     0.00000     0.00000     0.00000     0.00000     0.00000     4.33653
    -6.36019     0.19017     1.43229     0.80997     1.40041     0.00000     0.00000     0.00000     0.00000     0.00000     3.83284
    -6.34819     0.17132     1.17934     0.72382     1.14174     0.00000     0.00000     0.00000     0.00000     0.00000     3.21622
    -6.33519     0.14485     0.91806     0.60243     0.89463     0.00000     0.00000     0.00000     0.00000     0.00000     2.55997
    -6.32319     0.11757     0.68124     0.47606     0.67753     0.00000     0.00000     0.00000     0.00000     0.00000     1.95240
    -6.31019     0.09505     0.49159     0.38033     0.50399     0.00000     0.00000     0.00000     0.00000     0.00000     1.47096
    -6.29819     0.07955     0.35858     0.34648     0.38173     0.00000     0.00000     0.00000     0.00000     0.00000     1.16634
    -6.28519     0.07041     0.28197     0.39524     0.31196     0.00000     0.00000     0.00000     0.00000     0.00000     1.05958
    -6.27319     0.06574     0.25575     0.53073     0.28914     0.00000     0.00000     0.00000     0.00000     0.00000     1.14136
    -6.26019     0.06385     0.27014     0.73342     0.30109     0.00000     0.00000     0.00000     0.00000     0.00000     1.36850
    -6.24819     0.06350     0.31072     0.95648     0.32985     0.00000     0.00000     0.00000     0.00000     0.00000     1.66055
    -6.23519     0.06376     0.35850     1.13507     0.35561     0.00000     0.00000     0.00000     0.00000     0.00000     1.91293
    -6.22319     0.06414     0.39400     1.21006     0.36385     0.00000     0.00000     0.00000     0.00000     0.00000     2.03204
    -6.21019     0.06539     0.40546     1.15414     0.35203     0.00000     0.00000     0.00000     0.00000     0.00000     1.97702
    -6.19819     0.06994     0.39533     0.98741     0.33169     0.00000     0.00000     0.00000     0.00000     0.00000     1.78437
    -6.18519     0.08115     0.37973     0.76617     0.32281     0.00000     0.00000     0.00000     0.00000     0.00000     1.54986
    -6.17319     0.10164     0.38072     0.55874     0.34429     0.00000     0.00000     0.00000     0.00000     0.00000     1.38539
    -6.16019     0.13183     0.41701     0.42092     0.40696     0.00000     0.00000     0.00000     0.00000     0.00000     1.37672
    -6.14819     0.16994     0.49953     0.38428     0.51277     0.00000     0.00000     0.00000     0.00000     0.00000     1.56652
    -6.13519     0.21318     0.63235     0.45707     0.65905     0.00000     0.00000     0.00000     0.00000     0.00000     1.96165
    -6.12319     0.25840     0.81326     0.62737     0.84076     0.00000     0.00000     0.00000     0.00000     0.00000     2.53979
    -6.11019     0.30094     1.03015     0.86434     1.04757     0.00000     0.00000     0.00000     0.00000     0.00000     3.24300
    -6.09819     0.33348     1.25696     1.12108     1.25919     0.00000     0.00000     0.00000     0.00000     0.00000     3.97071
    -6.08519     0.34709     1.45654     1.34586     1.44653     0.00000     0.00000     0.00000     0.00000     0.00000     4.59602
    -6.07319     0.33582     1.59378     1.49934     1.58034     0.00000     0.00000     0.00000     0.00000     0.00000     5.00928
    -6.06019     0.30161     1.65102     1.56826     1.64207     0.00000     0.00000     0.00000     0.00000     0.00000     5.16296
    -6.04819     0.25523     1.63457     1.56571     1.63097     0.00000     0.00000     0.00000     0.00000     0.00000     5.08648
    -6.03519     0.21155     1.57037     1.52183     1.56392     0.00000     0.00000     0.00000     0.00000     0.00000     4.86767
    -6.02319     0.18240     1.49420     1.46858     1.47216     0.00000     0.00000     0.00000     0.00000     0.00000     4.61734
    -6.01019     0.17172     1.43882     1.43060     1.39162     0.00000     0.00000     0.00000     0.00000     0.00000     4.43276
    -5.99819     0.17532     1.42168     1.41763     1.34933     0.00000     0.00000     0.00000     0.00000     0.00000     4.36396
    -5.98519     0.18491     1.43478     1.42127     1.34692     0.00000     0.00000     0.00000     0.00000     0.00000     4.38788
    -5.97319     0.19287     1.44508     1.42171     1.35825     0.00000     0.00000     0.00000     0.00000     0.00000     4.41791
    -5.96019     0.19596     1.41207     1.40091     1.34305     0.00000     0.00000     0.00000     0.00000     0.00000     4.35199
    -5.94819     0.19607     1.31506     1.35912     1.27453     0.00000     0.00000     0.00000     0.00000     0.00000     4.14478
    -5.93519     0.19804     1.17084     1.31919     1.16037     0.00000     0.00000     0.00000     0.00000     0.00000     3.84844
    -5.92319     0.20615     1.02724     1.31377     1.04155     0.00000     0.00000     0.00000     0.00000     0.00000     3.58871
    -5.91019     0.22040     0.93652     1.35805     0.96653     0.00000     0.00000     0.00000     0.00000     0.00000     3.48150
    -5.89819     0.23567     0.92131     1.43411     0.95895     0.00000     0.00000     0.00000     0.00000     0.00000     3.55004
    -5.88519     0.24343     0.96071     1.49590     0.99986     0.00000     0.00000     0.00000     0.00000     0.00000     3.69990
    -5.87319     0.23659     1.00059     1.49474     1.03801     0.00000     0.00000     0.00000     0.00000     0.00000     3.76993
    -5.86019     0.21341     0.98552     1.41462     1.01899     0.00000     0.00000     0.00000     0.00000     0.00000     3.63254
    -5.84819     0.17874     0.88981     1.28400     0.91729     0.00000     0.00000     0.00000     0.00000     0.00000     3.26984
    -5.83519     0.14139     0.72811     1.16248     0.74822     0.00000     0.00000     0.00000     0.00000     0.00000     2.78020
    -5.82319     0.10953     0.54492     1.10260     0.55697     0.00000     0.00000     0.00000     0.00000     0.00000     2.31402
    -5.81019     0.08723     0.39063     1.11976     0.39472     0.00000     0.00000     0.00000     0.00000     0.00000     1.99234
    -5.79819     0.07410     0.30370     1.18264     0.30004     0.00000     0.00000     0.00000     0.00000     0.00000     1.86048
    -5.78519     0.06780     0.30555     1.23516     0.29397     0.00000     0.00000     0.00000     0.00000     0.00000     1.90248
    -5.77319     0.06725     0.40364     1.23292     0.38327     0.00000     0.00000     0.00000     0.00000     0.00000     2.08708
    -5.76019     0.07463     0.59214     1.17219     0.56224     0.00000     0.00000     0.00000     0.00000     0.00000     2.40120
    -5.74819     0.09456     0.84683     1.09087     0.80841     0.00000     0.00000     0.00000     0.00000     0.00000     2.84067
    -5.73519     0.13083     1.12085     1.04677     1.07771     0.00000     0.00000     0.00000     0.00000     0.00000     3.37616
    -5.72319     0.18194     1.35143     1.08348     1.31115     0.00000     0.00000     0.00000     0.00000     0.00000     3.92800
    -5.71019     0.23849     1.48265     1.20658     1.45386     0.00000     0.00000     0.00000     0.00000     0.00000     4.38158
    -5.69819     0.28504     1.48956     1.37880     1.47849     0.00000     0.00000     0.00000     0.00000     0.00000     4.63189
    -5.68519     0.30618     1.39225     1.53670     1.39995     0.00000     0.00000     0.00000     0.00000     0.00000     4.63508
    -5.67319     0.29427     1.24632     1.61920     1.26916     0.00000     0.00000     0.00000     0.00000     0.00000     4.42895
    -5.66019     0.25360     1.11545     1.59651     1.14918     0.00000     0.00000     0.00000     0.00000     0.00000     4.11474
    -5.64819     0.19792     1.03995     1.48758     1.08496     0.00000     0.00000     0.00000     0.00000     0.00000     3.81041
    -5.63519     0.14363     1.02263     1.35059     1.08384     0.00000     0.00000     0.00000     0.00000     0.00000     3.60069
    -5.62319     0.10289     1.03619     1.25850     1.11779     0.00000     0.00000     0.00000     0.00000     0.00000     3.51537
    -5.61019     0.08019     1.04797     1.26627     1.14612     0.00000     0.00000     0.00000     0.00000     0.00000     3.54055
    -5.59819     0.07311     1.04194     1.39108     1.14126     0.00000     0.00000     0.00000     0.00000     0.00000     3.64739
    -5.58519     0.07535     1.02324     1.60785     1.10163     0.00000     0.00000     0.00000     0.00000     0.00000     3.80807
    -5.57319     0.08004     1.00506     1.86170     1.04304     0.00000     0.00000     0.00000     0.00000     0.00000     3.98984
    -5.56019     0.08231     0.99167     2.08760     0.98127     0.00000     0.00000     0.00000     0.00000     0.00000     4.14285
    -5.54819     0.08053     0.97866     2.22910     0.92587     0.00000     0.00000     0.00000     0.00000     0.00000     4.21416
    -5.53519     0.07634     0.96603     2.25160     0.88881     0.00000     0.00000     0.00000     0.00000     0.00000     4.18278
    -5.52319     0.07348     0.97278     2.15190     0.89453     0.00000     0.00000     0.00000     0.00000     0.00000     4.09269
    -5.51019     0.07602     1.03354     1.95740     0.97580     0.00000     0.00000     0.00000     0.00000     0.00000     4.04276
    -5.49819     0.08634     1.17544     1.71700     1.15305     0.00000     0.00000     0.00000     0.00000     0.00000     4.13183
    -5.48519     0.10359     1.39003     1.48092     1.40780     0.00000     0.00000     0.00000     0.00000     0.00000     4.38234
    -5.47319     0.12334     1.62202     1.28462     1.67513     0.00000     0.00000     0.00000     0.00000     0.00000     4.70511
    -5.46019     0.13921     1.78712     1.14389     1.86493     0.00000     0.00000     0.00000     0.00000     0.00000     4.93515
    -5.44719     0.14573     1.81284     1.06698     1.90202     0.00000     0.00000     0.00000     0.00000     0.00000     4.92757
    -5.43519     0.14135     1.67765     1.06407     1.76508     0.00000     0.00000     0.00000     0.00000     0.00000     4.64815
    -5.42219     0.12936     1.42110     1.14710     1.49815     0.00000     0.00000     0.00000     0.00000     0.00000     4.19571
    -5.41019     0.11645     1.12134     1.32106     1.18347     0.00000     0.00000     0.00000     0.00000     0.00000     3.74232
    -5.39719     0.10972     0.85688     1.57591     0.90349     0.00000     0.00000     0.00000     0.00000     0.00000     3.44600
    -5.38519     0.11417     0.67571     1.88948     0.70852     0.00000     0.00000     0.00000     0.00000     0.00000     3.38788
    -5.37219     0.13111     0.58905     2.23180     0.60810     0.00000     0.00000     0.00000     0.00000     0.00000     3.56006
    -5.36019     0.15758     0.58089     2.56410     0.58179     0.00000     0.00000     0.00000     0.00000     0.00000     3.88436
    -5.34719     0.18682     0.62198     2.83120     0.59505     0.00000     0.00000     0.00000     0.00000     0.00000     4.23505
    -5.33519     0.21011     0.68041     2.96810     0.61378     0.00000     0.00000     0.00000     0.00000     0.00000     4.47240
    -5.32219     0.22004     0.72836     2.92080     0.61484     0.00000     0.00000     0.00000     0.00000     0.00000     4.48404
    -5.31019     0.21345     0.74681     2.67750     0.59127     0.00000     0.00000     0.00000     0.00000     0.00000     4.22903
    -5.29719     0.19289     0.72863     2.28060     0.55092     0.00000     0.00000     0.00000     0.00000     0.00000     3.75304
    -5.28519     0.16493     0.67819     1.81527     0.50836     0.00000     0.00000     0.00000     0.00000     0.00000     3.16675
    -5.27219     0.13723     0.60668     1.37367     0.47559     0.00000     0.00000     0.00000     0.00000     0.00000     2.59317
    -5.26019     0.11594     0.52779     1.02714     0.45708     0.00000     0.00000     0.00000     0.00000     0.00000     2.12795
    -5.24719     0.10409     0.45398     0.81020     0.45136     0.00000     0.00000     0.00000     0.00000     0.00000     1.81963
    -5.23519     0.10144     0.39542     0.72147     0.45453     0.00000     0.00000     0.00000     0.00000     0.00000     1.67286
    -5.22219     0.10510     0.35963     0.73553     0.46285     0.00000     0.00000     0.00000     0.00000     0.00000     1.66311
    -5.21019     0.11075     0.35110     0.81804     0.47287     0.00000     0.00000     0.00000     0.00000     0.00000     1.75276
    -5.19719     0.11484     0.37048     0.94046     0.48362     0.00000     0.00000     0.00000     0.00000     0.00000     1.90940
    -5.18519     0.11617     0.41460     1.08730     0.49855     0.00000     0.00000     0.00000     0.00000     0.00000     2.11662
    -5.17219     0.11659     0.47751     1.25503     0.52760     0.00000     0.00000     0.00000     0.00000     0.00000     2.37673
    -5.16019     0.11966     0.55335     1.44054     0.58436     0.00000     0.00000     0.00000     0.00000     0.00000     2.69792
    -5.14719     0.12841     0.64050     1.63297     0.68085     0.00000     0.00000     0.00000     0.00000     0.00000     3.08273
    -5.13519     0.14350     0.74457     1.81257     0.82188     0.00000     0.00000     0.00000     0.00000     0.00000     3.52252
    -5.12219     0.16298     0.87652     1.95773     1.00234     0.00000     0.00000     0.00000     0.00000     0.00000     3.99957
    -5.11019     0.18318     1.04407     2.05061     1.20471     0.00000     0.00000     0.00000     0.00000     0.00000     4.48257
    -5.09719     0.19989     1.23934     2.07896     1.39907     0.00000     0.00000     0.00000     0.00000     0.00000     4.91726
    -5.08519     0.20940     1.43139     2.03252     1.54785     0.00000     0.00000     0.00000     0.00000     0.00000     5.22116
    -5.07219     0.20904     1.57373     1.90488     1.61515     0.00000     0.00000     0.00000     0.00000     0.00000     5.30280
    -5.06019     0.19794     1.62113     1.70003     1.57933     0.00000     0.00000     0.00000     0.00000     0.00000     5.09843
    -5.04719     0.17713     1.55199     1.43856     1.44218     0.00000     0.00000     0.00000     0.00000     0.00000     4.60986
    -5.03519     0.14937     1.37847     1.15358     1.22907     0.00000     0.00000     0.00000     0.00000     0.00000     3.91050
    -5.02219     0.11860     1.13992     0.88094     0.97963     0.00000     0.00000     0.00000     0.00000     0.00000     3.11909
    -5.01019     0.08869     0.88409     0.64631     0.73337     0.00000     0.00000     0.00000     0.00000     0.00000     2.35246
    -4.99719     0.06261     0.64818     0.45977     0.51849     0.00000     0.00000     0.00000     0.00000     0.00000     1.68905
    -4.98519     0.04195     0.45257     0.31881     0.34839     0.00000     0.00000     0.00000     0.00000     0.00000     1.16171
    -4.97219     0.02702     0.30316     0.21631     0.22469     0.00000     0.00000     0.00000     0.00000     0.00000     0.77119
    -4.96019     0.01744     0.19879     0.14649     0.14299     0.00000     0.00000     0.00000     0.00000     0.00000     0.50571
    -4.94719     0.01252     0.13569     0.10632     0.09697     0.00000     0.00000     0.00000     0.00000     0.00000     0.35150
    -4.93519     0.01144     0.10845     0.09344     0.07983     0.00000     0.00000     0.00000     0.00000     0.00000     0.29315
    -4.92219     0.01321     0.10878     0.10407     0.08374     0.00000     0.00000     0.00000     0.00000     0.00000     0.30980
    -4.91019     0.01658     0.12522     0.13281     0.09947     0.00000     0.00000     0.00000     0.00000     0.00000     0.37407
    -4.89719     0.02022     0.14505     0.17515     0.11736     0.00000     0.00000     0.00000     0.00000     0.00000     0.45778
    -4.88519     0.02313     0.15787     0.23094     0.13000     0.00000     0.00000     0.00000     0.00000     0.00000     0.54194
    -4.87219     0.02504     0.15926     0.30521     0.13472     0.00000     0.00000     0.00000     0.00000     0.00000     0.62423
    -4.86019     0.02642     0.15166     0.40341     0.13408     0.00000     0.00000     0.00000     0.00000     0.00000     0.71557
    -4.84719     0.02806     0.14117     0.52206     0.13310     0.00000     0.00000     0.00000     0.00000     0.00000     0.82439
    -4.83519     0.03052     0.13301     0.64157     0.13505     0.00000     0.00000     0.00000     0.00000     0.00000     0.94016
    -4.82219     0.03395     0.12810     0.73002     0.13900     0.00000     0.00000     0.00000     0.00000     0.00000     1.03106
    -4.81019     0.03820     0.12360     0.75751     0.14071     0.00000     0.00000     0.00000     0.00000     0.00000     1.06002
    -4.79719     0.04312     0.11589     0.71313     0.13606     0.00000     0.00000     0.00000     0.00000     0.00000     1.00821
    -4.78519     0.04837     0.10350     0.61102     0.12391     0.00000     0.00000     0.00000     0.00000     0.00000     0.88679
    -4.77219     0.05296     0.08767     0.48155     0.10636     0.00000     0.00000     0.00000     0.00000     0.00000     0.72854
    -4.76019     0.05527     0.07112     0.35498     0.08708     0.00000     0.00000     0.00000     0.00000     0.00000     0.56845
    -4.74719     0.05378     0.05667     0.24970     0.06960     0.00000     0.00000     0.00000     0.00000     0.00000     0.42974
    -4.73519     0.04830     0.04751     0.17077     0.05759     0.00000     0.00000     0.00000     0.00000     0.00000     0.32416
    -4.72219     0.04075     0.04935     0.11627     0.05722     0.00000     0.00000     0.00000     0.00000     0.00000     0.26359
    -4.71019     0.03502     0.07352     0.08416     0.08039     0.00000     0.00000     0.00000     0.00000     0.00000     0.27309
    -4.69719     0.03621     0.13985     0.07554     0.14756     0.00000     0.00000     0.00000     0.00000     0.00000     0.39915
    -4.68519     0.04951     0.27680     0.09455     0.28754     0.00000     0.00000     0.00000     0.00000     0.00000     0.70840
    -4.67219     0.07901     0.51574     0.14593     0.53119     0.00000     0.00000     0.00000     0.00000     0.00000     1.27187
    -4.66019     0.12601     0.87655     0.23211     0.89695     0.00000     0.00000     0.00000     0.00000     0.00000     2.13162
    -4.64719     0.18707     1.34859     0.35113     1.37179     0.00000     0.00000     0.00000     0.00000     0.00000     3.25858
    -4.63519     0.25341     1.87414     0.49737     1.89764     0.00000     0.00000     0.00000     0.00000     0.00000     4.52256
    -4.62219     0.31231     2.35585     0.66573     2.37711     0.00000     0.00000     0.00000     0.00000     0.00000     5.71100
    -4.61019     0.35157     2.68599     0.85633     2.70480     0.00000     0.00000     0.00000     0.00000     0.00000     6.59869
    -4.59719     0.36425     2.79535     1.07350     2.81240     0.00000     0.00000     0.00000     0.00000     0.00000     7.04550
    -4.58519     0.35112     2.68896     1.31728     2.70378     0.00000     0.00000     0.00000     0.00000     0.00000     7.06114
    -4.57219     0.31934     2.44465     1.57018     2.45309     0.00000     0.00000     0.00000     0.00000     0.00000     6.78726
    -4.56019     0.27822     2.16898     1.79550     2.16684     0.00000     0.00000     0.00000     0.00000     0.00000     6.40954
    -4.54719     0.23535     1.94185     1.94600     1.92621     0.00000     0.00000     0.00000     0.00000     0.00000     6.04941
    -4.53519     0.19493     1.77802     1.98750     1.75081     0.00000     0.00000     0.00000     0.00000     0.00000     5.71126
    -4.52219     0.15875     1.63631     1.91000     1.60408     0.00000     0.00000     0.00000     0.00000     0.00000     5.30914
    -4.51019     0.12819     1.46111     1.73120     1.43006     0.00000     0.00000     0.00000     0.00000     0.00000     4.75056
    -4.49719     0.10562     1.22395     1.49008     1.19880     0.00000     0.00000     0.00000     0.00000     0.00000     4.01845
    -4.48519     0.09460     0.94166     1.23763     0.92380     0.00000     0.00000     0.00000     0.00000     0.00000     3.19769
    -4.47219     0.09873     0.65985     1.02761     0.64899     0.00000     0.00000     0.00000     0.00000     0.00000     2.43518
    -4.45919     0.11946     0.42408     0.90185     0.41939     0.00000     0.00000     0.00000     0.00000     0.00000     1.86478
    -4.44719     0.15414     0.25807     0.87492     0.25952     0.00000     0.00000     0.00000     0.00000     0.00000     1.54665
    -4.43419     0.19523     0.15991     0.92691     0.16844     0.00000     0.00000     0.00000     0.00000     0.00000     1.45050
    -4.42219     0.23207     0.11180     1.01177     0.12851     0.00000     0.00000     0.00000     0.00000     0.00000     1.48415
    -4.40919     0.25423     0.09305     1.07859     0.11796     0.00000     0.00000     0.00000     0.00000     0.00000     1.54383
    -4.39719     0.25565     0.08876     1.09579     0.11981     0.00000     0.00000     0.00000     0.00000     0.00000     1.56001
    -4.38419     0.23702     0.09284     1.06533     0.12591     0.00000     0.00000     0.00000     0.00000     0.00000     1.52109
    -4.37219     0.20547     0.10667     1.01849     0.13695     0.00000     0.00000     0.00000     0.00000     0.00000     1.46759
    -4.35919     0.17138     0.13607     0.99773     0.15986     0.00000     0.00000     0.00000     0.00000     0.00000     1.46504
    -4.34719     0.14410     0.18823     1.02765     0.20449     0.00000     0.00000     0.00000     0.00000     0.00000     1.56447
    -4.33419     0.12869     0.27032     1.09786     0.28156     0.00000     0.00000     0.00000     0.00000     0.00000     1.77843
    -4.32219     0.12533     0.39008     1.16659     0.40223     0.00000     0.00000     0.00000     0.00000     0.00000     2.08422
    -4.30919     0.13191     0.55641     1.18599     0.57780     0.00000     0.00000     0.00000     0.00000     0.00000     2.45211
    -4.29719     0.14646     0.77703     1.13146     0.81549     0.00000     0.00000     0.00000     0.00000     0.00000     2.87044
    -4.28419     0.16827     1.05219     1.01572     1.10998     0.00000     0.00000     0.00000     0.00000     0.00000     3.34615
    -4.27219     0.19662     1.36829     0.87735     1.43653     0.00000     0.00000     0.00000     0.00000     0.00000     3.87879
    -4.25919     0.22945     1.69612     0.75588     1.75200     0.00000     0.00000     0.00000     0.00000     0.00000     4.43345
    -4.24719     0.26289     1.99702     0.67214     2.00754     0.00000     0.00000     0.00000     0.00000     0.00000     4.93959
    -4.23419     0.29269     2.23074     0.62267     2.16644     0.00000     0.00000     0.00000     0.00000     0.00000     5.31254
    -4.22219     0.31567     2.36341     0.59050     2.21569     0.00000     0.00000     0.00000     0.00000     0.00000     5.48527
    -4.20919     0.32949     2.37300     0.55790     2.16269     0.00000     0.00000     0.00000     0.00000     0.00000     5.42308
    -4.19719     0.33195     2.25400     0.51569     2.02657     0.00000     0.00000     0.00000     0.00000     0.00000     5.12821
    -4.18419     0.32037     2.02394     0.46528     1.82976     0.00000     0.00000     0.00000     0.00000     0.00000     4.63935
    -4.17219     0.29338     1.72632     0.41595     1.59863     0.00000     0.00000     0.00000     0.00000     0.00000     4.03428
    -4.15919     0.25316     1.42748     0.38309     1.37142     0.00000     0.00000     0.00000     0.00000     0.00000     3.43515
    -4.14719     0.20687     1.20481     0.38637     1.20141     0.00000     0.00000     0.00000     0.00000     0.00000     2.99946
    -4.13419     0.16435     1.12336     0.44431     1.14548     0.00000     0.00000     0.00000     0.00000     0.00000     2.87750
    -4.12219     0.13394     1.21033     0.56338     1.23691     0.00000     0.00000     0.00000     0.00000     0.00000     3.14456
    -4.10919     0.11834     1.43496     0.72603     1.45802     0.00000     0.00000     0.00000     0.00000     0.00000     3.73735
    -4.09719     0.11377     1.70962     0.88820     1.73257     0.00000     0.00000     0.00000     0.00000     0.00000     4.44416
    -4.08419     0.11248     1.92070     0.99326     1.95180     0.00000     0.00000     0.00000     0.00000     0.00000     4.97823
    -4.07219     0.10709     1.97471     0.99851     2.02083     0.00000     0.00000     0.00000     0.00000     0.00000     5.10114
    -4.05919     0.09427     1.83834     0.89821     1.89902     0.00000     0.00000     0.00000     0.00000     0.00000     4.72984
    -4.04719     0.07558     1.54735     0.72707     1.61583     0.00000     0.00000     0.00000     0.00000     0.00000     3.96583
    -4.03419     0.05564     1.18131     0.54374     1.24784     0.00000     0.00000     0.00000     0.00000     0.00000     3.02853
    -4.02219     0.03933     0.82727     0.40482     0.88219     0.00000     0.00000     0.00000     0.00000     0.00000     2.15361
    -4.00919     0.02966     0.54566     0.34472     0.58307     0.00000     0.00000     0.00000     0.00000     0.00000     1.50311
    -3.99719     0.02702     0.35962     0.36761     0.37827     0.00000     0.00000     0.00000     0.00000     0.00000     1.13252
    -3.98419     0.02955     0.26003     0.44976     0.26215     0.00000     0.00000     0.00000     0.00000     0.00000     1.00149
    -3.97219     0.03408     0.21917     0.54851     0.20905     0.00000     0.00000     0.00000     0.00000     0.00000     1.01081
    -3.95919     0.03736     0.20500     0.61724     0.18770     0.00000     0.00000     0.00000     0.00000     0.00000     1.04730
    -3.94719     0.03714     0.19242     0.62285     0.17267     0.00000     0.00000     0.00000     0.00000     0.00000     1.02508
    -3.93419     0.03294     0.16878     0.55849     0.15040     0.00000     0.00000     0.00000     0.00000     0.00000     0.91061
    -3.92219     0.02592     0.13382     0.44366     0.11908     0.00000     0.00000     0.00000     0.00000     0.00000     0.72248
    -3.90919     0.01807     0.09465     0.31201     0.08431     0.00000     0.00000     0.00000     0.00000     0.00000     0.50903
    -3.89719     0.01115     0.05941     0.19418     0.05305     0.00000     0.00000     0.00000     0.00000     0.00000     0.31779
    -3.88419     0.00609     0.03311     0.10702     0.02968     0.00000     0.00000     0.00000     0.00000     0.00000     0.17590
    -3.87219     0.00297     0.01651     0.05239     0.01500     0.00000     0.00000     0.00000     0.00000     0.00000     0.08687
    -3.85919     0.00132     0.00772     0.02316     0.00741     0.00000     0.00000     0.00000     0.00000     0.00000     0.03960
    -3.84719     0.00061     0.00410     0.01000     0.00466     0.00000     0.00000     0.00000     0.00000     0.00000     0.01936
    -3.83419     0.00042     0.00353     0.00551     0.00494     0.00000     0.00000     0.00000     0.00000     0.00000     0.01440
    -3.82219     0.00054     0.00480     0.00516     0.00719     0.00000     0.00000     0.00000     0.00000     0.00000     0.01770
    -3.80919     0.00096     0.00747     0.00670     0.01098     0.00000     0.00000     0.00000     0.00000     0.00000     0.02611
    -3.79719     0.00190     0.01178     0.00931     0.01641     0.00000     0.00000     0.00000     0.00000     0.00000     0.03940
    -3.78419     0.00395     0.01851     0.01341     0.02423     0.00000     0.00000     0.00000     0.00000     0.00000     0.06010
    -3.77219     0.00823     0.02886     0.02114     0.03565     0.00000     0.00000     0.00000     0.00000     0.00000     0.09387
    -3.75919     0.01653     0.04377     0.03769     0.05174     0.00000     0.00000     0.00000     0.00000     0.00000     0.14974
    -3.74719     0.03112     0.06326     0.07326     0.07258     0.00000     0.00000     0.00000     0.00000     0.00000     0.24021
    -3.73419     0.05387     0.08593     0.14504     0.09662     0.00000     0.00000     0.00000     0.00000     0.00000     0.38146
    -3.72219     0.08488     0.10941     0.27708     0.12100     0.00000     0.00000     0.00000     0.00000     0.00000     0.59238
    -3.70919     0.12091     0.13146     0.49454     0.14291     0.00000     0.00000     0.00000     0.00000     0.00000     0.88983
    -3.69719     0.15514     0.15088     0.81084     0.16079     0.00000     0.00000     0.00000     0.00000     0.00000     1.27765
    -3.68419     0.17916     0.16765     1.21146     0.17497     0.00000     0.00000     0.00000     0.00000     0.00000     1.73324
    -3.67219     0.18649     0.18251     1.64537     0.18709     0.00000     0.00000     0.00000     0.00000     0.00000     2.20146
    -3.65919     0.17596     0.19658     2.03380     0.19947     0.00000     0.00000     0.00000     0.00000     0.00000     2.60580
    -3.64719     0.15236     0.21146     2.29840     0.21443     0.00000     0.00000     0.00000     0.00000     0.00000     2.87665
    -3.63419     0.12387     0.22897     2.39470     0.23368     0.00000     0.00000     0.00000     0.00000     0.00000     2.98122
    -3.62219     0.09806     0.25060     2.32660     0.25762     0.00000     0.00000     0.00000     0.00000     0.00000     2.93288
    -3.60919     0.07888     0.27616     2.13900     0.28460     0.00000     0.00000     0.00000     0.00000     0.00000     2.77864
    -3.59719     0.06629     0.30389     1.88800     0.31128     0.00000     0.00000     0.00000     0.00000     0.00000     2.56946
    -3.58419     0.05787     0.33273     1.62346     0.33474     0.00000     0.00000     0.00000     0.00000     0.00000     2.34880
    -3.57219     0.05127     0.36556     1.38254     0.35544     0.00000     0.00000     0.00000     0.00000     0.00000     2.15481
    -3.55919     0.04580     0.41112     1.20099     0.37933     0.00000     0.00000     0.00000     0.00000     0.00000     2.03724
    -3.54719     0.04268     0.48141     1.11757     0.41709     0.00000     0.00000     0.00000     0.00000     0.00000     2.05875
    -3.53419     0.04387     0.58476     1.16640     0.47991     0.00000     0.00000     0.00000     0.00000     0.00000     2.27494
    -3.52219     0.05048     0.71735     1.35413     0.57385     0.00000     0.00000     0.00000     0.00000     0.00000     2.69581
    -3.50919     0.06157     0.85893     1.64066     0.69410     0.00000     0.00000     0.00000     0.00000     0.00000     3.25526
    -3.49719     0.07412     0.97792     1.93842     0.82331     0.00000     0.00000     0.00000     0.00000     0.00000     3.81377
    -3.48419     0.08422     1.04357     2.14080     0.93591     0.00000     0.00000     0.00000     0.00000     0.00000     4.20450
    -3.47219     0.08905     1.04104     2.16850     1.00647     0.00000     0.00000     0.00000     0.00000     0.00000     4.30506
    -3.45919     0.08826     0.97891     2.00740     1.02154     0.00000     0.00000     0.00000     0.00000     0.00000     4.09610
    -3.44619     0.08393     0.88220     1.71230     0.98332     0.00000     0.00000     0.00000     0.00000     0.00000     3.66175
    -3.43419     0.07899     0.77949     1.37210     0.90672     0.00000     0.00000     0.00000     0.00000     0.00000     3.13730
    -3.42119     0.07520     0.68909     1.06494     0.81132     0.00000     0.00000     0.00000     0.00000     0.00000     2.64055
    -3.40919     0.07218     0.61414     0.82597     0.71077     0.00000     0.00000     0.00000     0.00000     0.00000     2.22307
    -3.39619     0.06808     0.54841     0.64980     0.61287     0.00000     0.00000     0.00000     0.00000     0.00000     1.87916
    -3.38419     0.06120     0.48791     0.51142     0.52376     0.00000     0.00000     0.00000     0.00000     0.00000     1.58429
    -3.37119     0.05143     0.44071     0.39013     0.45628     0.00000     0.00000     0.00000     0.00000     0.00000     1.33855
    -3.35919     0.04042     0.42692     0.27963     0.43078     0.00000     0.00000     0.00000     0.00000     0.00000     1.17775
    -3.34619     0.03054     0.46808     0.18446     0.46672     0.00000     0.00000     0.00000     0.00000     0.00000     1.14980
    -3.33419     0.02355     0.57179     0.11120     0.56918     0.00000     0.00000     0.00000     0.00000     0.00000     1.27572
    -3.32119     0.01984     0.72176     0.06230     0.72041     0.00000     0.00000     0.00000     0.00000     0.00000     1.52431
    -3.30919     0.01852     0.88274     0.03559     0.88465     0.00000     0.00000     0.00000     0.00000     0.00000     1.82150
    -3.29619     0.01819     1.01906     0.02742     1.02689     0.00000     0.00000     0.00000     0.00000     0.00000     2.09156
    -3.28419     0.01773     1.11425     0.03645     1.13075     0.00000     0.00000     0.00000     0.00000     0.00000     2.29918
    -3.27119     0.01670     1.17466     0.06553     1.20330     0.00000     0.00000     0.00000     0.00000     0.00000     2.46019
    -3.25919     0.01525     1.21716     0.12036     1.25827     0.00000     0.00000     0.00000     0.00000     0.00000     2.61104
    -3.24619     0.01367     1.24438     0.20482     1.29615     0.00000     0.00000     0.00000     0.00000     0.00000     2.75902
    -3.23419     0.01211     1.23912     0.31435     1.29637     0.00000     0.00000     0.00000     0.00000     0.00000     2.86195
    -3.22119     0.01055     1.17450     0.43121     1.23096     0.00000     0.00000     0.00000     0.00000     0.00000     2.84722
    -3.20919     0.00892     1.03795     0.52713     1.08722     0.00000     0.00000     0.00000     0.00000     0.00000     2.66122
    -3.19619     0.00724     0.84318     0.57364     0.88162     0.00000     0.00000     0.00000     0.00000     0.00000     2.30568
    -3.18419     0.00564     0.62536     0.55600     0.65210     0.00000     0.00000     0.00000     0.00000     0.00000     1.83910
    -3.17119     0.00423     0.42326     0.48081     0.43962     0.00000     0.00000     0.00000     0.00000     0.00000     1.34792
    -3.15919     0.00309     0.26263     0.37208     0.27122     0.00000     0.00000     0.00000     0.00000     0.00000     0.90902
    -3.14619     0.00223     0.15086     0.25893     0.15445     0.00000     0.00000     0.00000     0.00000     0.00000     0.56647
    -3.13419     0.00162     0.08151     0.16340     0.08233     0.00000     0.00000     0.00000     0.00000     0.00000     0.32886
    -3.12119     0.00131     0.04280     0.09583     0.04217     0.00000     0.00000     0.00000     0.00000     0.00000     0.18212
    -3.10919     0.00148     0.02409     0.05723     0.02242     0.00000     0.00000     0.00000     0.00000     0.00000     0.10524
    -3.09619     0.00249     0.01879     0.04546     0.01556     0.00000     0.00000     0.00000     0.00000     0.00000     0.08231
    -3.08419     0.00488     0.02419     0.06018     0.01808     0.00000     0.00000     0.00000     0.00000     0.00000     0.10734
    -3.07119     0.00930     0.03988     0.10458     0.02916     0.00000     0.00000     0.00000     0.00000     0.00000     0.18292
    -3.05919     0.01620     0.06564     0.18332     0.04896     0.00000     0.00000     0.00000     0.00000     0.00000     0.31412
    -3.04619     0.02550     0.10003     0.29789     0.07762     0.00000     0.00000     0.00000     0.00000     0.00000     0.50104
    -3.03419     0.03632     0.14081     0.44108     0.11559     0.00000     0.00000     0.00000     0.00000     0.00000     0.73381
    -3.02119     0.04699     0.18905     0.59397     0.16663     0.00000     0.00000     0.00000     0.00000     0.00000     0.99664
    -3.00919     0.05560     0.25543     0.72808     0.24288     0.00000     0.00000     0.00000     0.00000     0.00000     1.28199
    -2.99619     0.06075     0.36581     0.81439     0.36913     0.00000     0.00000     0.00000     0.00000     0.00000     1.61008
    -2.98419     0.06223     0.55897     0.83728     0.58078     0.00000     0.00000     0.00000     0.00000     0.00000     2.03926
    -2.97119     0.06109     0.87226     0.80734     0.91072     0.00000     0.00000     0.00000     0.00000     0.00000     2.65141
    -2.95919     0.05914     1.31730     0.76501     1.36679     0.00000     0.00000     0.00000     0.00000     0.00000     3.50824
    -2.94619     0.05798     1.85736     0.77004     1.91136     0.00000     0.00000     0.00000     0.00000     0.00000     4.59674
    -2.93419     0.05823     2.40350     0.87854     2.45820     0.00000     0.00000     0.00000     0.00000     0.00000     5.79847
    -2.92119     0.05950     2.83950     1.11714     2.89700     0.00000     0.00000     0.00000     0.00000     0.00000     6.91314
    -2.90919     0.06089     3.06370     1.46580     3.13360     0.00000     0.00000     0.00000     0.00000     0.00000     7.72399
    -2.89619     0.06167     3.03000     1.85820     3.12490     0.00000     0.00000     0.00000     0.00000     0.00000     8.07477
    -2.88419     0.06160     2.76340     2.20510     2.89150     0.00000     0.00000     0.00000     0.00000     0.00000     7.92160
    -2.87119     0.06075     2.34520     2.42600     2.50210     0.00000     0.00000     0.00000     0.00000     0.00000     7.33405
    -2.85919     0.05922     1.88134     2.47840     2.04765     0.00000     0.00000     0.00000     0.00000     0.00000     6.46661
    -2.84619     0.05701     1.46445     2.37100     1.61130     0.00000     0.00000     0.00000     0.00000     0.00000     5.50376
    -2.83419     0.05400     1.14857     2.14950     1.24760     0.00000     0.00000     0.00000     0.00000     0.00000     4.59967
    -2.82119     0.05007     0.94128     1.87040     0.97600     0.00000     0.00000     0.00000     0.00000     0.00000     3.83775
    -2.80919     0.04504     0.81280     1.57620     0.78547     0.00000     0.00000     0.00000     0.00000     0.00000     3.21951
    -2.79619     0.03885     0.71986     1.28606     0.65132     0.00000     0.00000     0.00000     0.00000     0.00000     2.69609
    -2.78419     0.03170     0.62922     1.00711     0.55116     0.00000     0.00000     0.00000     0.00000     0.00000     2.21919
    -2.77119     0.02419     0.53025     0.74614     0.47444     0.00000     0.00000     0.00000     0.00000     0.00000     1.77502
    -2.75919     0.01719     0.43241     0.51637     0.42046     0.00000     0.00000     0.00000     0.00000     0.00000     1.38643
    -2.74619     0.01150     0.35193     0.33242     0.39085     0.00000     0.00000     0.00000     0.00000     0.00000     1.08670
    -2.73419     0.00758     0.30100     0.20123     0.38476     0.00000     0.00000     0.00000     0.00000     0.00000     0.89457
    -2.72119     0.00549     0.28554     0.11906     0.40066     0.00000     0.00000     0.00000     0.00000     0.00000     0.81075
    -2.70919     0.00501     0.31003     0.07498     0.44120     0.00000     0.00000     0.00000     0.00000     0.00000     0.83121
    -2.69619     0.00588     0.38098     0.05698     0.51350     0.00000     0.00000     0.00000     0.00000     0.00000     0.95734
    -2.68419     0.00782     0.50556     0.05584     0.62387     0.00000     0.00000     0.00000     0.00000     0.00000     1.19309
    -2.67119     0.01056     0.68674     0.06573     0.77235     0.00000     0.00000     0.00000     0.00000     0.00000     1.53538
    -2.65919     0.01375     0.91926     0.08269     0.95273     0.00000     0.00000     0.00000     0.00000     0.00000     1.96842
    -2.64619     0.01697     1.18700     0.10315     1.15653     0.00000     0.00000     0.00000     0.00000     0.00000     2.46365
    -2.63419     0.01975     1.46324     0.12325     1.37226     0.00000     0.00000     0.00000     0.00000     0.00000     2.97850
    -2.62119     0.02160     1.71040     0.13997     1.57892     0.00000     0.00000     0.00000     0.00000     0.00000     3.45088
    -2.60919     0.02209     1.88633     0.15380     1.74249     0.00000     0.00000     0.00000     0.00000     0.00000     3.80472
    -2.59619     0.02105     1.96062     0.17308     1.82820     0.00000     0.00000     0.00000     0.00000     0.00000     3.98296
    -2.58419     0.01865     1.93197     0.21724     1.82177     0.00000     0.00000     0.00000     0.00000     0.00000     3.98963
    -2.57119     0.01542     1.83709     0.31572     1.74780     0.00000     0.00000     0.00000     0.00000     0.00000     3.91603
    -2.55919     0.01213     1.73271     0.49804     1.65749     0.00000     0.00000     0.00000     0.00000     0.00000     3.90037
    -2.54619     0.00940     1.66256     0.77467     1.59563     0.00000     0.00000     0.00000     0.00000     0.00000     4.04226
    -2.53419     0.00754     1.62802     1.11698     1.56763     0.00000     0.00000     0.00000     0.00000     0.00000     4.32017
    -2.52119     0.00652     1.59330     1.45100     1.54272     0.00000     0.00000     0.00000     0.00000     0.00000     4.59354
    -2.50919     0.00615     1.51777     1.67950     1.48156     0.00000     0.00000     0.00000     0.00000     0.00000     4.68498
    -2.49619     0.00623     1.39232     1.72550     1.37283     0.00000     0.00000     0.00000     0.00000     0.00000     4.49688
    -2.48419     0.00666     1.24571     1.57200     1.23947     0.00000     0.00000     0.00000     0.00000     0.00000     4.06384
    -2.47119     0.00732     1.11974     1.27161     1.11701     0.00000     0.00000     0.00000     0.00000     0.00000     3.51568
    -2.45819     0.00797     1.03391     0.91560     1.02089     0.00000     0.00000     0.00000     0.00000     0.00000     2.97837
    -2.44619     0.00830     0.97109     0.58987     0.93655     0.00000     0.00000     0.00000     0.00000     0.00000     2.50581
    -2.43319     0.00800     0.89397     0.34293     0.83482     0.00000     0.00000     0.00000     0.00000     0.00000     2.07972
    -2.42119     0.00700     0.77466     0.18232     0.69800     0.00000     0.00000     0.00000     0.00000     0.00000     1.66197
    -2.40819     0.00550     0.61441     0.09026     0.53393     0.00000     0.00000     0.00000     0.00000     0.00000     1.24410
    -2.39619     0.00387     0.43969     0.04249     0.36871     0.00000     0.00000     0.00000     0.00000     0.00000     0.85476
    -2.38319     0.00245     0.28382     0.01939     0.22965     0.00000     0.00000     0.00000     0.00000     0.00000     0.53532
    -2.37119     0.00145     0.16907     0.00877     0.13184     0.00000     0.00000     0.00000     0.00000     0.00000     0.31114
    -2.35819     0.00088     0.10043     0.00419     0.07537     0.00000     0.00000     0.00000     0.00000     0.00000     0.18087
    -2.34619     0.00065     0.06963     0.00246     0.05054     0.00000     0.00000     0.00000     0.00000     0.00000     0.12328
    -2.33319     0.00063     0.06250     0.00203     0.04467     0.00000     0.00000     0.00000     0.00000     0.00000     0.10982
    -2.32119     0.00068     0.06525     0.00206     0.04653     0.00000     0.00000     0.00000     0.00000     0.00000     0.11453
    -2.30819     0.00072     0.06769     0.00213     0.04831     0.00000     0.00000     0.00000     0.00000     0.00000     0.11885
    -2.29619     0.00069     0.06445     0.00203     0.04602     0.00000     0.00000     0.00000     0.00000     0.00000     0.11318
    -2.28319     0.00058     0.05484     0.00173     0.03918     0.00000     0.00000     0.00000     0.00000     0.00000     0.09633
    -2.27119     0.00044     0.04143     0.00130     0.02963     0.00000     0.00000     0.00000     0.00000     0.00000     0.07281
    -2.25819     0.00030     0.02793     0.00087     0.02006     0.00000     0.00000     0.00000     0.00000     0.00000     0.04916
    -2.24619     0.00020     0.01734     0.00052     0.01271     0.00000     0.00000     0.00000     0.00000     0.00000     0.03077
    -2.23319     0.00015     0.01135     0.00030     0.00892     0.00000     0.00000     0.00000     0.00000     0.00000     0.02072
    -2.22119     0.00019     0.01055     0.00020     0.00941     0.00000     0.00000     0.00000     0.00000     0.00000     0.02034
    -2.20819     0.00031     0.01511     0.00020     0.01459     0.00000     0.00000     0.00000     0.00000     0.00000     0.03022
    -2.19619     0.00054     0.02489     0.00030     0.02459     0.00000     0.00000     0.00000     0.00000     0.00000     0.05032
    -2.18319     0.00085     0.03894     0.00048     0.03861     0.00000     0.00000     0.00000     0.00000     0.00000     0.07888
    -2.17119     0.00119     0.05496     0.00074     0.05441     0.00000     0.00000     0.00000     0.00000     0.00000     0.11130
    -2.15819     0.00150     0.06955     0.00108     0.06858     0.00000     0.00000     0.00000     0.00000     0.00000     0.14070
    -2.14619     0.00168     0.07949     0.00153     0.07785     0.00000     0.00000     0.00000     0.00000     0.00000     0.16056
    -2.13319     0.00172     0.08336     0.00215     0.08089     0.00000     0.00000     0.00000     0.00000     0.00000     0.16812
    -2.12119     0.00163     0.08222     0.00296     0.07896     0.00000     0.00000     0.00000     0.00000     0.00000     0.16577
    -2.10819     0.00148     0.07873     0.00391     0.07505     0.00000     0.00000     0.00000     0.00000     0.00000     0.15916
    -2.09619     0.00133     0.07570     0.00482     0.07229     0.00000     0.00000     0.00000     0.00000     0.00000     0.15414
    -2.08319     0.00121     0.07572     0.00547     0.07321     0.00000     0.00000     0.00000     0.00000     0.00000     0.15561
    -2.07119     0.00116     0.08229     0.00569     0.08082     0.00000     0.00000     0.00000     0.00000     0.00000     0.16995
    -2.05819     0.00118     0.10162     0.00546     0.10046     0.00000     0.00000     0.00000     0.00000     0.00000     0.20872
    -2.04619     0.00132     0.14274     0.00495     0.14025     0.00000     0.00000     0.00000     0.00000     0.00000     0.28927
    -2.03319     0.00165     0.21410     0.00441     0.20814     0.00000     0.00000     0.00000     0.00000     0.00000     0.42829
    -2.02119     0.00216     0.31752     0.00397     0.30615     0.00000     0.00000     0.00000     0.00000     0.00000     0.62980
    -2.00819     0.00281     0.44231     0.00368     0.42479     0.00000     0.00000     0.00000     0.00000     0.00000     0.87358
    -1.99619     0.00347     0.56466     0.00347     0.54254     0.00000     0.00000     0.00000     0.00000     0.00000     1.11414
    -1.98319     0.00402     0.65560     0.00336     0.63364     0.00000     0.00000     0.00000     0.00000     0.00000     1.29662
    -1.97119     0.00439     0.69492     0.00352     0.68120     0.00000     0.00000     0.00000     0.00000     0.00000     1.38404
    -1.95819     0.00466     0.68419     0.00422     0.68886     0.00000     0.00000     0.00000     0.00000     0.00000     1.38193
    -1.94619     0.00501     0.64766     0.00571     0.67999     0.00000     0.00000     0.00000     0.00000     0.00000     1.33837
    -1.93319     0.00565     0.62104     0.00804     0.68493     0.00000     0.00000     0.00000     0.00000     0.00000     1.31965
    -1.92119     0.00673     0.63528     0.01094     0.72620     0.00000     0.00000     0.00000     0.00000     0.00000     1.37915
    -1.90819     0.00833     0.70515     0.01382     0.80781     0.00000     0.00000     0.00000     0.00000     0.00000     1.53511
    -1.89619     0.01040     0.82585     0.01599     0.91881     0.00000     0.00000     0.00000     0.00000     0.00000     1.77105
    -1.88319     0.01284     0.97650     0.01694     1.03833     0.00000     0.00000     0.00000     0.00000     0.00000     2.04461
    -1.87119     0.01534     1.12137     0.01651     1.14040     0.00000     0.00000     0.00000     0.00000     0.00000     2.29362
    -1.85819     0.01738     1.21799     0.01494     1.19650     0.00000     0.00000     0.00000     0.00000     0.00000     2.44681
    -1.84619     0.01835     1.22859     0.01263     1.18047     0.00000     0.00000     0.00000     0.00000     0.00000     2.44003
    -1.83319     0.01776     1.13606     0.01002     1.07964     0.00000     0.00000     0.00000     0.00000     0.00000     2.24348
    -1.82119     0.01558     0.95396     0.00745     0.90468     0.00000     0.00000     0.00000     0.00000     0.00000     1.88167
    -1.80819     0.01229     0.72287     0.00516     0.68795     0.00000     0.00000     0.00000     0.00000     0.00000     1.42828
    -1.79619     0.00868     0.49185     0.00330     0.47147     0.00000     0.00000     0.00000     0.00000     0.00000     0.97530
    -1.78319     0.00546     0.29950     0.00193     0.28980     0.00000     0.00000     0.00000     0.00000     0.00000     0.59669
    -1.77119     0.00305     0.16278     0.00103     0.15917     0.00000     0.00000     0.00000     0.00000     0.00000     0.32602
    -1.75819     0.00152     0.07884     0.00049     0.07793     0.00000     0.00000     0.00000     0.00000     0.00000     0.15877
    -1.74619     0.00067     0.03398     0.00021     0.03396     0.00000     0.00000     0.00000     0.00000     0.00000     0.06881
    -1.73319     0.00026     0.01313     0.00008     0.01324     0.00000     0.00000     0.00000     0.00000     0.00000     0.02671
    -1.72119     0.00009     0.00489     0.00004     0.00493     0.00000     0.00000     0.00000     0.00000     0.00000     0.00995
    -1.70819     0.00003     0.00281     0.00004     0.00269     0.00000     0.00000     0.00000     0.00000     0.00000     0.00558
    -1.69619     0.00003     0.00440     0.00008     0.00401     0.00000     0.00000     0.00000     0.00000     0.00000     0.00851
    -1.68319     0.00004     0.00981     0.00019     0.00894     0.00000     0.00000     0.00000     0.00000     0.00000     0.01898
    -1.67119     0.00009     0.02067     0.00041     0.01905     0.00000     0.00000     0.00000     0.00000     0.00000     0.04023
    -1.65819     0.00017     0.03878     0.00078     0.03617     0.00000     0.00000     0.00000     0.00000     0.00000     0.07590
    -1.64619     0.00029     0.06433     0.00130     0.06074     0.00000     0.00000     0.00000     0.00000     0.00000     0.12666
    -1.63319     0.00043     0.09433     0.00192     0.09017     0.00000     0.00000     0.00000     0.00000     0.00000     0.18685
    -1.62119     0.00057     0.12235     0.00250     0.11843     0.00000     0.00000     0.00000     0.00000     0.00000     0.24384
    -1.60819     0.00066     0.14067     0.00288     0.13799     0.00000     0.00000     0.00000     0.00000     0.00000     0.28221
    -1.59619     0.00072     0.14458     0.00294     0.14402     0.00000     0.00000     0.00000     0.00000     0.00000     0.29226
    -1.58319     0.00076     0.13644     0.00269     0.13870     0.00000     0.00000     0.00000     0.00000     0.00000     0.27859
    -1.57119     0.00092     0.12806     0.00224     0.13407     0.00000     0.00000     0.00000     0.00000     0.00000     0.26529
    -1.55819     0.00140     0.14025     0.00181     0.15176     0.00000     0.00000     0.00000     0.00000     0.00000     0.29521
    -1.54619     0.00248     0.20004     0.00158     0.22002     0.00000     0.00000     0.00000     0.00000     0.00000     0.42412
    -1.53319     0.00446     0.33480     0.00168     0.36663     0.00000     0.00000     0.00000     0.00000     0.00000     0.70757
    -1.52119     0.00747     0.56077     0.00209     0.60638     0.00000     0.00000     0.00000     0.00000     0.00000     1.17672
    -1.50819     0.01132     0.86718     0.00269     0.92481     0.00000     0.00000     0.00000     0.00000     0.00000     1.80600
    -1.49619     0.01535     1.20430     0.00326     1.26782     0.00000     0.00000     0.00000     0.00000     0.00000     2.49073
    -1.48319     0.01855     1.48916     0.00360     1.54885     0.00000     0.00000     0.00000     0.00000     0.00000     3.06017
    -1.47119     0.01995     1.63525     0.00359     1.68183     0.00000     0.00000     0.00000     0.00000     0.00000     3.34062
    -1.45819     0.01909     1.59337     0.00321     1.62179     0.00000     0.00000     0.00000     0.00000     0.00000     3.23746
    -1.44519     0.01624     1.37874     0.00261     1.39023     0.00000     0.00000     0.00000     0.00000     0.00000     2.78781
    -1.43319     0.01230     1.06549     0.00201     1.06619     0.00000     0.00000     0.00000     0.00000     0.00000     2.14599
    -1.42019     0.00838     0.75183     0.00165     0.75120     0.00000     0.00000     0.00000     0.00000     0.00000     1.51307
    -1.40819     0.00533     0.52214     0.00179     0.53299     0.00000     0.00000     0.00000     0.00000     0.00000     1.06226
    -1.39519     0.00354     0.42645     0.00264     0.46778     0.00000     0.00000     0.00000     0.00000     0.00000     0.90041
    -1.38319     0.00301     0.48274     0.00435     0.58152     0.00000     0.00000     0.00000     0.00000     0.00000     1.07162
    -1.37019     0.00350     0.68693     0.00695     0.87385     0.00000     0.00000     0.00000     0.00000     0.00000     1.57123
    -1.35819     0.00469     1.01912     0.01026     1.31354     0.00000     0.00000     0.00000     0.00000     0.00000     2.34760
    -1.34519     0.00621     1.44167     0.01385     1.82765     0.00000     0.00000     0.00000     0.00000     0.00000     3.28938
    -1.33319     0.00768     1.89449     0.01709     2.30611     0.00000     0.00000     0.00000     0.00000     0.00000     4.22537
    -1.32019     0.00877     2.29579     0.01931     2.62721     0.00000     0.00000     0.00000     0.00000     0.00000     4.95108
    -1.30819     0.00922     2.55516     0.02001     2.70201     0.00000     0.00000     0.00000     0.00000     0.00000     5.28640
    -1.29519     0.00897     2.60085     0.01903     2.51321     0.00000     0.00000     0.00000     0.00000     0.00000     5.14205
    -1.28319     0.00808     2.41176     0.01661     2.11886     0.00000     0.00000     0.00000     0.00000     0.00000     4.55531
    -1.27019     0.00678     2.03132     0.01334     1.62694     0.00000     0.00000     0.00000     0.00000     0.00000     3.67839
    -1.25819     0.00536     1.55544     0.00995     1.14757     0.00000     0.00000     0.00000     0.00000     0.00000     2.71832
    -1.24519     0.00407     1.09314     0.00709     0.76007     0.00000     0.00000     0.00000     0.00000     0.00000     1.86437
    -1.23319     0.00309     0.72621     0.00514     0.49553     0.00000     0.00000     0.00000     0.00000     0.00000     1.22997
    -1.22019     0.00247     0.48675     0.00416     0.34619     0.00000     0.00000     0.00000     0.00000     0.00000     0.83957
    -1.20819     0.00216     0.36113     0.00392     0.28031     0.00000     0.00000     0.00000     0.00000     0.00000     0.64752
    -1.19519     0.00204     0.30941     0.00404     0.25922     0.00000     0.00000     0.00000     0.00000     0.00000     0.57470
    -1.18319     0.00196     0.28794     0.00412     0.24946     0.00000     0.00000     0.00000     0.00000     0.00000     0.54348
    -1.17019     0.00181     0.26511     0.00392     0.23020     0.00000     0.00000     0.00000     0.00000     0.00000     0.50104
    -1.15819     0.00155     0.22732     0.00338     0.19508     0.00000     0.00000     0.00000     0.00000     0.00000     0.42734
    -1.14519     0.00121     0.17664     0.00261     0.14906     0.00000     0.00000     0.00000     0.00000     0.00000     0.32952
    -1.13319     0.00085     0.12326     0.00181     0.10222     0.00000     0.00000     0.00000     0.00000     0.00000     0.22814
    -1.12019     0.00054     0.07777     0.00113     0.06367     0.00000     0.00000     0.00000     0.00000     0.00000     0.14311
    -1.10819     0.00035     0.04690     0.00067     0.03879     0.00000     0.00000     0.00000     0.00000     0.00000     0.08671
    -1.09519     0.00029     0.03358     0.00047     0.02999     0.00000     0.00000     0.00000     0.00000     0.00000     0.06434
    -1.08319     0.00040     0.03950     0.00055     0.03920     0.00000     0.00000     0.00000     0.00000     0.00000     0.07965
    -1.07019     0.00073     0.06698     0.00093     0.06933     0.00000     0.00000     0.00000     0.00000     0.00000     0.13796
    -1.05819     0.00130     0.11808     0.00163     0.12279     0.00000     0.00000     0.00000     0.00000     0.00000     0.24380
    -1.04519     0.00211     0.19091     0.00262     0.19758     0.00000     0.00000     0.00000     0.00000     0.00000     0.39322
    -1.03319     0.00305     0.27588     0.00375     0.28362     0.00000     0.00000     0.00000     0.00000     0.00000     0.56629
    -1.02019     0.00396     0.35632     0.00476     0.36379     0.00000     0.00000     0.00000     0.00000     0.00000     0.72883
    -1.00819     0.00469     0.41573     0.00539     0.42155     0.00000     0.00000     0.00000     0.00000     0.00000     0.84735
    -0.99519     0.00521     0.44795     0.00547     0.45135     0.00000     0.00000     0.00000     0.00000     0.00000     0.90998
    -0.98319     0.00569     0.46252     0.00506     0.46380     0.00000     0.00000     0.00000     0.00000     0.00000     0.93707
    -0.97019     0.00635     0.47877     0.00440     0.47897     0.00000     0.00000     0.00000     0.00000     0.00000     0.96849
    -0.95819     0.00730     0.51077     0.00376     0.51128     0.00000     0.00000     0.00000     0.00000     0.00000     1.03311
    -0.94519     0.00838     0.55434     0.00328     0.55602     0.00000     0.00000     0.00000     0.00000     0.00000     1.12203
    -0.93319     0.00918     0.58674     0.00295     0.58977     0.00000     0.00000     0.00000     0.00000     0.00000     1.18864
    -0.92019     0.00924     0.58085     0.00265     0.58467     0.00000     0.00000     0.00000     0.00000     0.00000     1.17741
    -0.90819     0.00839     0.52295     0.00227     0.52687     0.00000     0.00000     0.00000     0.00000     0.00000     1.06048
    -0.89519     0.00680     0.42179     0.00178     0.42515     0.00000     0.00000     0.00000     0.00000     0.00000     0.85552
    -0.88319     0.00488     0.30251     0.00126     0.30499     0.00000     0.00000     0.00000     0.00000     0.00000     0.61365
    -0.87019     0.00311     0.19228     0.00080     0.19388     0.00000     0.00000     0.00000     0.00000     0.00000     0.39007
    -0.85819     0.00175     0.10818     0.00045     0.10908     0.00000     0.00000     0.00000     0.00000     0.00000     0.21945
    -0.84519     0.00087     0.05405     0.00023     0.05446     0.00000     0.00000     0.00000     0.00000     0.00000     0.10961
    -0.83319     0.00039     0.02474     0.00011     0.02478     0.00000     0.00000     0.00000     0.00000     0.00000     0.05002
    -0.82019     0.00018     0.01267     0.00009     0.01227     0.00000     0.00000     0.00000     0.00000     0.00000     0.02520
    -0.80819     0.00013     0.01267     0.00015     0.01149     0.00000     0.00000     0.00000     0.00000     0.00000     0.02444
    -0.79519     0.00020     0.02382     0.00034     0.02115     0.00000     0.00000     0.00000     0.00000     0.00000     0.04551
    -0.78319     0.00039     0.04874     0.00072     0.04353     0.00000     0.00000     0.00000     0.00000     0.00000     0.09338
    -0.77019     0.00073     0.09089     0.00136     0.08200     0.00000     0.00000     0.00000     0.00000     0.00000     0.17498
    -0.75819     0.00121     0.15039     0.00226     0.13711     0.00000     0.00000     0.00000     0.00000     0.00000     0.29097
    -0.74519     0.00178     0.22002     0.00332     0.20269     0.00000     0.00000     0.00000     0.00000     0.00000     0.42781
    -0.73319     0.00231     0.28443     0.00432     0.26481     0.00000     0.00000     0.00000     0.00000     0.00000     0.55587
    -0.72019     0.00265     0.32496     0.00495     0.30577     0.00000     0.00000     0.00000     0.00000     0.00000     0.63834
    -0.70819     0.00269     0.32831     0.00502     0.31217     0.00000     0.00000     0.00000     0.00000     0.00000     0.64819
    -0.69519     0.00241     0.29382     0.00450     0.28232     0.00000     0.00000     0.00000     0.00000     0.00000     0.58306
    -0.68319     0.00192     0.23462     0.00358     0.22771     0.00000     0.00000     0.00000     0.00000     0.00000     0.46782
    -0.67019     0.00137     0.17159     0.00252     0.16795     0.00000     0.00000     0.00000     0.00000     0.00000     0.34343
    -0.65819     0.00091     0.12516     0.00161     0.12281     0.00000     0.00000     0.00000     0.00000     0.00000     0.25049
    -0.64519     0.00063     0.10947     0.00100     0.10635     0.00000     0.00000     0.00000     0.00000     0.00000     0.21745
    -0.63319     0.00056     0.13019     0.00069     0.12451     0.00000     0.00000     0.00000     0.00000     0.00000     0.25596
    -0.62019     0.00068     0.18449     0.00065     0.17485     0.00000     0.00000     0.00000     0.00000     0.00000     0.36066
    -0.60819     0.00095     0.26141     0.00076     0.24712     0.00000     0.00000     0.00000     0.00000     0.00000     0.51024
    -0.59519     0.00134     0.34497     0.00092     0.32635     0.00000     0.00000     0.00000     0.00000     0.00000     0.67357
    -0.58319     0.00186     0.42094     0.00103     0.39948     0.00000     0.00000     0.00000     0.00000     0.00000     0.82332
    -0.57019     0.00262     0.48558     0.00105     0.46353     0.00000     0.00000     0.00000     0.00000     0.00000     0.95278
    -0.55819     0.00372     0.54839     0.00096     0.52775     0.00000     0.00000     0.00000     0.00000     0.00000     1.08082
    -0.54519     0.00520     0.62318     0.00081     0.60542     0.00000     0.00000     0.00000     0.00000     0.00000     1.23461
    -0.53319     0.00693     0.71257     0.00064     0.69787     0.00000     0.00000     0.00000     0.00000     0.00000     1.41802
    -0.52019     0.00851     0.79743     0.00051     0.78497     0.00000     0.00000     0.00000     0.00000     0.00000     1.59141
    -0.50819     0.00945     0.84398     0.00044     0.83257     0.00000     0.00000     0.00000     0.00000     0.00000     1.68644
    -0.49519     0.00939     0.82555     0.00047     0.81285     0.00000     0.00000     0.00000     0.00000     0.00000     1.64826
    -0.48319     0.00835     0.74560     0.00069     0.72762     0.00000     0.00000     0.00000     0.00000     0.00000     1.48226
    -0.47019     0.00668     0.64356     0.00124     0.61245     0.00000     0.00000     0.00000     0.00000     0.00000     1.26394
    -0.45719     0.00497     0.57873     0.00233     0.52244     0.00000     0.00000     0.00000     0.00000     0.00000     1.10847
    -0.44519     0.00367     0.60288     0.00415     0.50712     0.00000     0.00000     0.00000     0.00000     0.00000     1.11782
    -0.43219     0.00302     0.73700     0.00673     0.58924     0.00000     0.00000     0.00000     0.00000     0.00000     1.33599
    -0.42019     0.00296     0.95846     0.00983     0.75684     0.00000     0.00000     0.00000     0.00000     0.00000     1.72810
    -0.40719     0.00326     1.21052     0.01297     0.97036     0.00000     0.00000     0.00000     0.00000     0.00000     2.19710
    -0.39519     0.00367     1.42644     0.01560     1.18183     0.00000     0.00000     0.00000     0.00000     0.00000     2.62753
    -0.38219     0.00403     1.56104     0.01739     1.35640     0.00000     0.00000     0.00000     0.00000     0.00000     2.93886
    -0.37019     0.00434     1.60696     0.01839     1.48378     0.00000     0.00000     0.00000     0.00000     0.00000     3.11347
    -0.35719     0.00465     1.58836     0.01894     1.57051     0.00000     0.00000     0.00000     0.00000     0.00000     3.18245
    -0.34519     0.00501     1.53422     0.01932     1.62268     0.00000     0.00000     0.00000     0.00000     0.00000     3.18123
    -0.33219     0.00539     1.45575     0.01951     1.63077     0.00000     0.00000     0.00000     0.00000     0.00000     3.11143
    -0.32019     0.00563     1.34240     0.01918     1.57278     0.00000     0.00000     0.00000     0.00000     0.00000     2.93998
    -0.30719     0.00554     1.18002     0.01790     1.43175     0.00000     0.00000     0.00000     0.00000     0.00000     2.63522
    -0.29519     0.00505     0.96865     0.01554     1.21182     0.00000     0.00000     0.00000     0.00000     0.00000     2.20105
    -0.28219     0.00419     0.73125     0.01235     0.94234     0.00000     0.00000     0.00000     0.00000     0.00000     1.69012
    -0.27019     0.00314     0.50223     0.00890     0.66792     0.00000     0.00000     0.00000     0.00000     0.00000     1.18219
    -0.25719     0.00211     0.31160     0.00578     0.42876     0.00000     0.00000     0.00000     0.00000     0.00000     0.74825
    -0.24519     0.00127     0.17391     0.00336     0.24813     0.00000     0.00000     0.00000     0.00000     0.00000     0.42667
    -0.23219     0.00068     0.08703     0.00175     0.12895     0.00000     0.00000     0.00000     0.00000     0.00000     0.21841
    -0.22019     0.00033     0.03898     0.00082     0.06000     0.00000     0.00000     0.00000     0.00000     0.00000     0.10012
    -0.20719     0.00014     0.01559     0.00034     0.02494     0.00000     0.00000     0.00000     0.00000     0.00000     0.04101
    -0.19519     0.00005     0.00557     0.00012     0.00924     0.00000     0.00000     0.00000     0.00000     0.00000     0.01498
    -0.18219     0.00002     0.00177     0.00004     0.00305     0.00000     0.00000     0.00000     0.00000     0.00000     0.00488
    -0.17019     0.00001     0.00050     0.00001     0.00089     0.00000     0.00000     0.00000     0.00000     0.00000     0.00141
    -0.15719     0.00000     0.00013     0.00000     0.00023     0.00000     0.00000     0.00000     0.00000     0.00000     0.00036
    -0.14519     0.00000     0.00003     0.00000     0.00005     0.00000     0.00000     0.00000     0.00000     0.00000     0.00008
    -0.13219     0.00000     0.00001     0.00000     0.00001     0.00000     0.00000     0.00000     0.00000     0.00000     0.00002
    -0.12019     0.00000     0.00000     0.00000     0.00000     0.00000     0.00000     0.00000     0.00000     0.00000     0.00000
    -0.10719     0.00000     0.00000     0.00000     0.00000     0.00000     0.00000     0.00000     0.00000     0.00000     0.00000
    -0.09519     0.00000     0.00001     0.00000     0.00001     0.00000     0.00000     0.00000     0.00000     0.00000     0.00002
    -0.08219     0.00000     0.00005     0.00000     0.00005     0.00000     0.00000     0.00000     0.00000     0.00000     0.00009
    -0.07019     0.00000     0.00018     0.00000     0.00018     0.00000     0.00000     0.00000     0.00000     0.00000     0.00037
    -0.05719     0.00000     0.00063     0.00001     0.00063     0.00000     0.00000     0.00000     0.00000     0.00000     0.00128
    -0.04519     0.00001     0.00191     0.00004     0.00193     0.00000     0.00000     0.00000     0.00000     0.00000     0.00390
    -0.03219     0.00003     0.00515     0.00011     0.00521     0.00000     0.00000     0.00000     0.00000     0.00000     0.01050
    -0.02019     0.00008     0.01225     0.00027     0.01240     0.00000     0.00000     0.00000     0.00000     0.00000     0.02500
    -0.00719     0.00016     0.02576     0.00057     0.02607     0.00000     0.00000     0.00000     0.00000     0.00000     0.05256
     0.00481     0.00029     0.04786     0.00105     0.04844     0.00000     0.00000     0.00000     0.00000     0.00000     0.09764
     0.01781     0.00048     0.07856     0.00173     0.07950     0.00000     0.00000     0.00000     0.00000     0.00000     0.16027
     0.02981     0.00070     0.11393     0.00251     0.11529     0.00000     0.00000     0.00000     0.00000     0.00000     0.23243
     0.04281     0.00089     0.14598     0.00321     0.14774     0.00000     0.00000     0.00000     0.00000     0.00000     0.29782
     0.05481     0.00101     0.16527     0.00363     0.16725     0.00000     0.00000     0.00000     0.00000     0.00000     0.33716
     0.06781     0.00101     0.16530     0.00364     0.16727     0.00000     0.00000     0.00000     0.00000     0.00000     0.33722
     0.07981     0.00089     0.14608     0.00321     0.14782     0.00000     0.00000     0.00000     0.00000     0.00000     0.29801
     0.09281     0.00070     0.11407     0.00251     0.11543     0.00000     0.00000     0.00000     0.00000     0.00000     0.23270
     0.10481     0.00048     0.07868     0.00173     0.07962     0.00000     0.00000     0.00000     0.00000     0.00000     0.16052
     0.11781     0.00029     0.04796     0.00105     0.04853     0.00000     0.00000     0.00000     0.00000     0.00000     0.09784
     0.12981     0.00016     0.02582     0.00057     0.02614     0.00000     0.00000     0.00000     0.00000     0.00000     0.05269
     0.14281     0.00008     0.01229     0.00027     0.01244     0.00000     0.00000     0.00000     0.00000     0.00000     0.02507
     0.15481     0.00003     0.00516     0.00011     0.00523     0.00000     0.00000     0.00000     0.00000     0.00000     0.01054
     0.16781     0.00001     0.00192     0.00004     0.00194     0.00000     0.00000     0.00000     0.00000     0.00000     0.00391
     0.17981     0.00000     0.00063     0.00001     0.00064     0.00000     0.00000     0.00000     0.00000     0.00000     0.00128
     0.19281     0.00000     0.00018     0.00000     0.00018     0.00000     0.00000     0.00000     0.00000     0.00000     0.00037
     0.20481     0.00000     0.00005     0.00000     0.00005     0.00000     0.00000     0.00000     0.00000     0.00000     0.00010
     0.21781     0.00000     0.00001     0.00000     0.00001     0.00000     0.00000     0.00000     0.00000     0.00000     0.00002
     0.22981     0.00000     0.00000     0.00000     0.00000     0.00000     0.00000     0.00000     0.00000     0.00000     0.00000
     0.24281     0.00000     0.00000     0.00000     0.00000     0.00000     0.00000     0.00000     0.00000     0.00000     0.00000
     0.25481     0.00000     0.00000     0.00000     0.00000     0.00000     0.00000     0.00000     0.00000     0.00000     0.00000
     0.26781     0.00000     0.00000     0.00000     0.00000     0.00000     0.00000     0.00000     0.00000     0.00000     0.00000
     0.27981     0.00000     0.00000     0.00000     0.00000     0.00000     0.00000     0.00000     0.00000     0.00000     0.00000
     0.29281     0.00000     0.00000     0.00000     0.00000     0.00000     0.00000     0.00000     0.00000     0.00000     0.00000
     0.30481     0.00000     0.00000     0.00000     0.00000     0.00000     0.00000     0.00000     0.00000     0.00000     0.00000
     0.31781     0.00000     0.00000     0.00000     0.00000     0.00000     0.00000     0.00000     0.00000     0.00000     0.00000
     0.32981     0.00000     0.00000     0.00000     0.00000     0.00000     0.00000     0.00000     0.00000     0.00000     0.00000
     0.34281     0.00000     0.00000     0.00000     0.00000     0.00000     0.00000     0.00000     0.00000     0.00000     0.00000
     0.35481     0.00000     0.00000     0.00000     0.00000     0.00000     0.00000     0.00000     0.00000     0.00000     0.00000
     0.36781     0.00000     0.00000     0.00000     0.00000     0.00000     0.00000     0.00000     0.00000     0.00000     0.00000
     0.37981     0.00000     0.00000     0.00000     0.00000     0.00000     0.00000     0.00000     0.00000     0.00000     0.00000
     0.39281     0.00000     0.00001     0.00000     0.00001     0.00000     0.00000     0.00000     0.00000     0.00000     0.00002
     0.40481     0.00000     0.00005     0.00000     0.00005     0.00000     0.00000     0.00000     0.00000     0.00000     0.00009
     0.41781     0.00000     0.00018     0.00000     0.00018     0.00000     0.00000     0.00000     0.00000     0.00000     0.00037
     0.42981     0.00000     0.00065     0.00000     0.00064     0.00000     0.00000     0.00000     0.00000     0.00000     0.00129
     0.44281     0.00000     0.00202     0.00000     0.00201     0.00000     0.00000     0.00000     0.00000     0.00000     0.00403
     0.45481     0.00000     0.00559     0.00000     0.00554     0.00000     0.00000     0.00000     0.00000     0.00000     0.01113
     0.46781     0.00000     0.01363     0.00001     0.01351     0.00000     0.00000     0.00000     0.00000     0.00000     0.02715
     0.47981     0.00001     0.02935     0.00002     0.02910     0.00000     0.00000     0.00000     0.00000     0.00000     0.05847
     0.49281     0.00001     0.05586     0.00004     0.05538     0.00000     0.00000     0.00000     0.00000     0.00000     0.11128
     0.50481     0.00002     0.09393     0.00006     0.09311     0.00000     0.00000     0.00000     0.00000     0.00000     0.18713
     0.51781     0.00003     0.13954     0.00009     0.13834     0.00000     0.00000     0.00000     0.00000     0.00000     0.27801
     0.52981     0.00004     0.18314     0.00012     0.18156     0.00000     0.00000     0.00000     0.00000     0.00000     0.36486
     0.54281     0.00005     0.21241     0.00014     0.21055     0.00000     0.00000     0.00000     0.00000     0.00000     0.42315
     0.55581     0.00005     0.21764     0.00014     0.21577     0.00000     0.00000     0.00000     0.00000     0.00000     0.43360
     0.56781     0.00005     0.19703     0.00013     0.19533     0.00000     0.00000     0.00000     0.00000     0.00000     0.39253
     0.58081     0.00004     0.15759     0.00010     0.15624     0.00000     0.00000     0.00000     0.00000     0.00000     0.31397
     0.59281     0.00003     0.11138     0.00007     0.11042     0.00000     0.00000     0.00000     0.00000     0.00000     0.22190
     0.60581     0.00002     0.06955     0.00005     0.06895     0.00000     0.00000     0.00000     0.00000     0.00000     0.13857
     0.61781     0.00001     0.03840     0.00003     0.03807     0.00000     0.00000     0.00000     0.00000     0.00000     0.07651
     0.63081     0.00001     0.01883     0.00003     0.01867     0.00000     0.00000     0.00000     0.00000     0.00000     0.03754
     0.64281     0.00001     0.00851     0.00005     0.00844     0.00000     0.00000     0.00000     0.00000     0.00000     0.01701
     0.65581     0.00001     0.00443     0.00014     0.00440     0.00000     0.00000     0.00000     0.00000     0.00000     0.00898
     0.66781     0.00003     0.00463     0.00036     0.00462     0.00000     0.00000     0.00000     0.00000     0.00000     0.00963
     0.68081     0.00006     0.00868     0.00083     0.00866     0.00000     0.00000     0.00000     0.00000     0.00000     0.01823
     0.69281     0.00012     0.01727     0.00171     0.01724     0.00000     0.00000     0.00000     0.00000     0.00000     0.03634
     0.70581     0.00022     0.03120     0.00311     0.03115     0.00000     0.00000     0.00000     0.00000     0.00000     0.06567
     0.71781     0.00035     0.04998     0.00498     0.04990     0.00000     0.00000     0.00000     0.00000     0.00000     0.10522
     0.73081     0.00050     0.07078     0.00706     0.07067     0.00000     0.00000     0.00000     0.00000     0.00000     0.14900
     0.74281     0.00063     0.08855     0.00883     0.08842     0.00000     0.00000     0.00000     0.00000     0.00000     0.18642
     0.75581     0.00069     0.09790     0.00976     0.09774     0.00000     0.00000     0.00000     0.00000     0.00000     0.20609
     0.76781     0.00068     0.09563     0.00953     0.09547     0.00000     0.00000     0.00000     0.00000     0.00000     0.20131
     0.78081     0.00059     0.08252     0.00823     0.08239     0.00000     0.00000     0.00000     0.00000     0.00000     0.17372
     0.79281     0.00045     0.06292     0.00627     0.06282     0.00000     0.00000     0.00000     0.00000     0.00000     0.13245
     0.80581     0.00030     0.04239     0.00423     0.04232     0.00000     0.00000     0.00000     0.00000     0.00000     0.08924
     0.81781     0.00018     0.02523     0.00252     0.02519     0.00000     0.00000     0.00000     0.00000     0.00000     0.05312
     0.83081     0.00009     0.01327     0.00132     0.01325     0.00000     0.00000     0.00000     0.00000     0.00000     0.02793
     0.84281     0.00004     0.00616     0.00061     0.00615     0.00000     0.00000     0.00000     0.00000     0.00000     0.01298
     0.85581     0.00002     0.00253     0.00025     0.00253     0.00000     0.00000     0.00000     0.00000     0.00000     0.00533
     0.86781     0.00001     0.00092     0.00009     0.00092     0.00000     0.00000     0.00000     0.00000     0.00000     0.00193
     0.88081     0.00000     0.00029     0.00003     0.00029     0.00000     0.00000     0.00000     0.00000     0.00000     0.00062
     0.89281     0.00000     0.00008     0.00001     0.00008     0.00000     0.00000     0.00000     0.00000     0.00000     0.00018
     0.90581     0.00000     0.00002     0.00000     0.00002     0.00000     0.00000     0.00000     0.00000     0.00000     0.00004
     0.91781     0.00000     0.00000     0.00000     0.00000     0.00000     0.00000     0.00000     0.00000     0.00000     0.00001
     0.93081     0.00000     0.00000     0.00000     0.00000     0.00000     0.00000     0.00000     0.00000     0.00000     0.00000
     0.94281     0.00000     0.00000     0.00000     0.00000     0.00000     0.00000     0.00000     0.00000     0.00000     0.00000
     0.95581     0.00000     0.00000     0.00000     0.00000     0.00000     0.00000     0.00000     0.00000     0.00000     0.00000
     0.96781     0.00000     0.00000     0.00000     0.00000     0.00000     0.00000     0.00000     0.00000     0.00000     0.00000
     0.98081     0.00000     0.00000     0.00000     0.00000     0.00000     0.00000     0.00000     0.00000     0.00000     0.00000
     0.99281     0.00000     0.00000     0.00000     0.00000     0.00000     0.00000     0.00000     0.00000     0.00000     0.00000
     1.00581     0.00000     0.00000     0.00000     0.00000     0.00000     0.00000     0.00000     0.00000     0.00000     0.00000
     1.01781     0.00000     0.00000     0.00000     0.00000     0.00000     0.00000     0.00000     0.00000     0.00000     0.00000
     1.03081     0.00000     0.00000     0.00000     0.00000     0.00000     0.00000     0.00000     0.00000     0.00000     0.00000
     1.04281     0.00000     0.00000     0.00000     0.00000     0.00000     0.00000     0.00000     0.00000     0.00000     0.00000
     1.05581     0.00000     0.00000     0.00000     0.00000     0.00000     0.00000     0.00000     0.00000     0.00000     0.00000
     1.06781     0.00000     0.00000     0.00000     0.00000     0.00000     0.00000     0.00000     0.00000     0.00000     0.00000
     1.08081     0.00000     0.00000     0.00000     0.00000     0.00000     0.00000     0.00000     0.00000     0.00000     0.00000
     1.09281     0.00000     0.00000     0.00000     0.00000     0.00000     0.00000     0.00000     0.00000     0.00000     0.00000
     1.10581     0.00000     0.00000     0.00000     0.00000     0.00000     0.00000     0.00000     0.00000     0.00000     0.00000
     1.11781     0.00000     0.00000     0.00000     0.00000     0.00000     0.00000     0.00000     0.00000     0.00000     0.00000
     1.13081     0.00000     0.00000     0.00000     0.00000     0.00000     0.00000     0.00000     0.00000     0.00000     0.00000
     1.14281     0.00000     0.00001     0.00000     0.00001     0.00000     0.00000     0.00000     0.00000     0.00000     0.00001
     1.15581     0.00000     0.00002     0.00001     0.00002     0.00000     0.00000     0.00000     0.00000     0.00000     0.00005
     1.16781     0.00001     0.00006     0.00002     0.00006     0.00000     0.00000     0.00000     0.00000     0.00000     0.00015
     1.18081     0.00002     0.00016     0.00006     0.00016     0.00000     0.00000     0.00000     0.00000     0.00000     0.00040
     1.19281     0.00004     0.00038     0.00014     0.00039     0.00000     0.00000     0.00000     0.00000     0.00000     0.00095
     1.20581     0.00009     0.00081     0.00029     0.00084     0.00000     0.00000     0.00000     0.00000     0.00000     0.00203
     1.21781     0.00017     0.00153     0.00055     0.00158     0.00000     0.00000     0.00000     0.00000     0.00000     0.00383
     1.23081     0.00028     0.00254     0.00091     0.00262     0.00000     0.00000     0.00000     0.00000     0.00000     0.00636
     1.24281     0.00042     0.00374     0.00134     0.00385     0.00000     0.00000     0.00000     0.00000     0.00000     0.00935
     1.25581     0.00054     0.00485     0.00174     0.00500     0.00000     0.00000     0.00000     0.00000     0.00000     0.01213
     1.26781     0.00062     0.00556     0.00200     0.00574     0.00000     0.00000     0.00000     0.00000     0.00000     0.01391
     1.28081     0.00063     0.00564     0.00202     0.00581     0.00000     0.00000     0.00000     0.00000     0.00000     0.01410
     1.29281     0.00056     0.00505     0.00181     0.00520     0.00000     0.00000     0.00000     0.00000     0.00000     0.01262
     1.30581     0.00045     0.00399     0.00143     0.00412     0.00000     0.00000     0.00000     0.00000     0.00000     0.00998
     1.31781     0.00031     0.00279     0.00100     0.00288     0.00000     0.00000     0.00000     0.00000     0.00000     0.00698
     1.33081     0.00019     0.00173     0.00062     0.00179     0.00000     0.00000     0.00000     0.00000     0.00000     0.00433
     1.34281     0.00011     0.00099     0.00034     0.00104     0.00000     0.00000     0.00000     0.00000     0.00000     0.00247
     1.35581     0.00005     0.00066     0.00016     0.00077     0.00000     0.00000     0.00000     0.00000     0.00000     0.00165
     1.36781     0.00002     0.00097     0.00007     0.00135     0.00000     0.00000     0.00000     0.00000     0.00000     0.00241
     1.38081     0.00002     0.00264     0.00004     0.00387     0.00000     0.00000     0.00000     0.00000     0.00000     0.00656
     1.39281     0.00003     0.00751     0.00004     0.01110     0.00000     0.00000     0.00000     0.00000     0.00000     0.01869
     1.40581     0.00007     0.01933     0.00009     0.02859     0.00000     0.00000     0.00000     0.00000     0.00000     0.04809
     1.41781     0.00017     0.04408     0.00020     0.06517     0.00000     0.00000     0.00000     0.00000     0.00000     0.10962
     1.43081     0.00034     0.08890     0.00041     0.13133     0.00000     0.00000     0.00000     0.00000     0.00000     0.22097
     1.44281     0.00060     0.15869     0.00072     0.23400     0.00000     0.00000     0.00000     0.00000     0.00000     0.39401
     1.45581     0.00094     0.25117     0.00114     0.36903     0.00000     0.00000     0.00000     0.00000     0.00000     0.62229
     1.46781     0.00133     0.35413     0.00160     0.51617     0.00000     0.00000     0.00000     0.00000     0.00000     0.87322
     1.48081     0.00166     0.44884     0.00202     0.64345     0.00000     0.00000     0.00000     0.00000     0.00000     1.09597
     1.49281     0.00189     0.52116     0.00231     0.72200     0.00000     0.00000     0.00000     0.00000     0.00000     1.24735
     1.50581     0.00199     0.57355     0.00248     0.74496     0.00000     0.00000     0.00000     0.00000     0.00000     1.32298
     1.51781     0.00202     0.62800     0.00261     0.73496     0.00000     0.00000     0.00000     0.00000     0.00000     1.36760
     1.53081     0.00208     0.71464     0.00287     0.73315     0.00000     0.00000     0.00000     0.00000     0.00000     1.45274
     1.54381     0.00221     0.84965     0.00335     0.77470     0.00000     0.00000     0.00000     0.00000     0.00000     1.62991
     1.55581     0.00239     1.01841     0.00403     0.86642     0.00000     0.00000     0.00000     0.00000     0.00000     1.89126
     1.56881     0.00254     1.17665     0.00477     0.97982     0.00000     0.00000     0.00000     0.00000     0.00000     2.16377
     1.58081     0.00253     1.26882     0.00530     1.06568     0.00000     0.00000     0.00000     0.00000     0.00000     2.34234
     1.59381     0.00233     1.25478     0.00543     1.07810     0.00000     0.00000     0.00000     0.00000     0.00000     2.34064
     1.60581     0.00195     1.12810     0.00505     0.99635     0.00000     0.00000     0.00000     0.00000     0.00000     2.13146
     1.61881     0.00148     0.91782     0.00425     0.83359     0.00000     0.00000     0.00000     0.00000     0.00000     1.75713
     1.63081     0.00101     0.67384     0.00322     0.62788     0.00000     0.00000     0.00000     0.00000     0.00000     1.30595
     1.64381     0.00063     0.44561     0.00220     0.42453     0.00000     0.00000     0.00000     0.00000     0.00000     0.87297
     1.65581     0.00036     0.26540     0.00139     0.25778     0.00000     0.00000     0.00000     0.00000     0.00000     0.52493
     1.66881     0.00020     0.14407     0.00089     0.14230     0.00000     0.00000     0.00000     0.00000     0.00000     0.28745
     1.68081     0.00013     0.07599     0.00072     0.07631     0.00000     0.00000     0.00000     0.00000     0.00000     0.15315
     1.69381     0.00013     0.04877     0.00088     0.04989     0.00000     0.00000     0.00000     0.00000     0.00000     0.09966
     1.70581     0.00017     0.05075     0.00131     0.05250     0.00000     0.00000     0.00000     0.00000     0.00000     0.10473
     1.71881     0.00025     0.07342     0.00194     0.07603     0.00000     0.00000     0.00000     0.00000     0.00000     0.15164
     1.73081     0.00035     0.10980     0.00264     0.11340     0.00000     0.00000     0.00000     0.00000     0.00000     0.22619
     1.74381     0.00044     0.15144     0.00325     0.15591     0.00000     0.00000     0.00000     0.00000     0.00000     0.31104
     1.75581     0.00049     0.18753     0.00360     0.19252     0.00000     0.00000     0.00000     0.00000     0.00000     0.38415
     1.76881     0.00050     0.20724     0.00359     0.21217     0.00000     0.00000     0.00000     0.00000     0.00000     0.42350
     1.78081     0.00046     0.20398     0.00322     0.20834     0.00000     0.00000     0.00000     0.00000     0.00000     0.41600
     1.79381     0.00038     0.17868     0.00259     0.18213     0.00000     0.00000     0.00000     0.00000     0.00000     0.36379
     1.80581     0.00028     0.13925     0.00188     0.14168     0.00000     0.00000     0.00000     0.00000     0.00000     0.28309
     1.81881     0.00019     0.09654     0.00123     0.09807     0.00000     0.00000     0.00000     0.00000     0.00000     0.19602
     1.83081     0.00011     0.05952     0.00072     0.06040     0.00000     0.00000     0.00000     0.00000     0.00000     0.12075
     1.84381     0.00006     0.03266     0.00038     0.03311     0.00000     0.00000     0.00000     0.00000     0.00000     0.06621
     1.85581     0.00003     0.01595     0.00018     0.01616     0.00000     0.00000     0.00000     0.00000     0.00000     0.03232
     1.86881     0.00001     0.00694     0.00008     0.00703     0.00000     0.00000     0.00000     0.00000     0.00000     0.01406
     1.88081     0.00000     0.00269     0.00003     0.00272     0.00000     0.00000     0.00000     0.00000     0.00000     0.00545
     1.89381     0.00000     0.00094     0.00001     0.00095     0.00000     0.00000     0.00000     0.00000     0.00000     0.00190
     1.90581     0.00000     0.00033     0.00000     0.00033     0.00000     0.00000     0.00000     0.00000     0.00000     0.00067
     1.91881     0.00000     0.00025     0.00000     0.00026     0.00000     0.00000     0.00000     0.00000     0.00000     0.00051
     1.93081     0.00000     0.00066     0.00000     0.00067     0.00000     0.00000     0.00000     0.00000     0.00000     0.00133
     1.94381     0.00000     0.00210     0.00001     0.00211     0.00000     0.00000     0.00000     0.00000     0.00000     0.00423
     1.95581     0.00001     0.00606     0.00002     0.00608     0.00000     0.00000     0.00000     0.00000     0.00000     0.01216
     1.96881     0.00002     0.01546     0.00006     0.01551     0.00000     0.00000     0.00000     0.00000     0.00000     0.03105
     1.98081     0.00006     0.03499     0.00015     0.03508     0.00000     0.00000     0.00000     0.00000     0.00000     0.07028
     1.99381     0.00017     0.07026     0.00034     0.07037     0.00000     0.00000     0.00000     0.00000     0.00000     0.14114
     2.00581     0.00043     0.12542     0.00070     0.12540     0.00000     0.00000     0.00000     0.00000     0.00000     0.25194
     2.01881     0.00093     0.19947     0.00131     0.19906     0.00000     0.00000     0.00000     0.00000     0.00000     0.40077
     2.03081     0.00181     0.28366     0.00225     0.28230     0.00000     0.00000     0.00000     0.00000     0.00000     0.57001
     2.04381     0.00310     0.36232     0.00352     0.35924     0.00000     0.00000     0.00000     0.00000     0.00000     0.72818
     2.05581     0.00472     0.41856     0.00502     0.41280     0.00000     0.00000     0.00000     0.00000     0.00000     0.84110
     2.06881     0.00638     0.44153     0.00656     0.43217     0.00000     0.00000     0.00000     0.00000     0.00000     0.88665
     2.08081     0.00769     0.43091     0.00786     0.41748     0.00000     0.00000     0.00000     0.00000     0.00000     0.86394
     2.09381     0.00829     0.39595     0.00871     0.37870     0.00000     0.00000     0.00000     0.00000     0.00000     0.79166
     2.10581     0.00805     0.34940     0.00900     0.32958     0.00000     0.00000     0.00000     0.00000     0.00000     0.69604
     2.11881     0.00712     0.30121     0.00875     0.28100     0.00000     0.00000     0.00000     0.00000     0.00000     0.59808
     2.13081     0.00579     0.25540     0.00805     0.23750     0.00000     0.00000     0.00000     0.00000     0.00000     0.50674
     2.14381     0.00440     0.21170     0.00700     0.19824     0.00000     0.00000     0.00000     0.00000     0.00000     0.42134
     2.15581     0.00318     0.16926     0.00572     0.16117     0.00000     0.00000     0.00000     0.00000     0.00000     0.33933
     2.16881     0.00223     0.13040     0.00435     0.12702     0.00000     0.00000     0.00000     0.00000     0.00000     0.26400
     2.18081     0.00164     0.10212     0.00307     0.10178     0.00000     0.00000     0.00000     0.00000     0.00000     0.20861
     2.19381     0.00155     0.09668     0.00204     0.09739     0.00000     0.00000     0.00000     0.00000     0.00000     0.19767
     2.20581     0.00228     0.13151     0.00140     0.13145     0.00000     0.00000     0.00000     0.00000     0.00000     0.26664
     2.21881     0.00436     0.22745     0.00124     0.22518     0.00000     0.00000     0.00000     0.00000     0.00000     0.45822
     2.23081     0.00848     0.40239     0.00161     0.39655     0.00000     0.00000     0.00000     0.00000     0.00000     0.80903
     2.24381     0.01522     0.65881     0.00256     0.64817     0.00000     0.00000     0.00000     0.00000     0.00000     1.32475
     2.25581     0.02458     0.97072     0.00405     0.95483     0.00000     0.00000     0.00000     0.00000     0.00000     1.95418
     2.26881     0.03553     1.28227     0.00598     1.26164     0.00000     0.00000     0.00000     0.00000     0.00000     2.58541
     2.28081     0.04597     1.52354     0.00814     1.50083     0.00000     0.00000     0.00000     0.00000     0.00000     3.07848
     2.29381     0.05340     1.64231     0.01031     1.62155     0.00000     0.00000     0.00000     0.00000     0.00000     3.32757
     2.30581     0.05598     1.62741     0.01235     1.61320     0.00000     0.00000     0.00000     0.00000     0.00000     3.30894
     2.31881     0.05346     1.50957     0.01423     1.50538     0.00000     0.00000     0.00000     0.00000     0.00000     3.08263
     2.33081     0.04715     1.33990     0.01595     1.34589     0.00000     0.00000     0.00000     0.00000     0.00000     2.74889
     2.34381     0.03919     1.15947     0.01743     1.17333     0.00000     0.00000     0.00000     0.00000     0.00000     2.38942
     2.35581     0.03138     0.98664     0.01838     1.00443     0.00000     0.00000     0.00000     0.00000     0.00000     2.04083
     2.36881     0.02465     0.82194     0.01842     0.83872     0.00000     0.00000     0.00000     0.00000     0.00000     1.70373
     2.38081     0.01908     0.66070     0.01727     0.67377     0.00000     0.00000     0.00000     0.00000     0.00000     1.37081
     2.39381     0.01438     0.50390     0.01491     0.51223     0.00000     0.00000     0.00000     0.00000     0.00000     1.04541
     2.40581     0.01034     0.35902     0.01173     0.36344     0.00000     0.00000     0.00000     0.00000     0.00000     0.74453
     2.41881     0.00693     0.23628     0.00834     0.23815     0.00000     0.00000     0.00000     0.00000     0.00000     0.48970
     2.43081     0.00426     0.14307     0.00533     0.14367     0.00000     0.00000     0.00000     0.00000     0.00000     0.29633
     2.44381     0.00238     0.08163     0.00305     0.08182     0.00000     0.00000     0.00000     0.00000     0.00000     0.16887
     2.45581     0.00121     0.05054     0.00157     0.05083     0.00000     0.00000     0.00000     0.00000     0.00000     0.10415
     2.46881     0.00058     0.04844     0.00077     0.04923     0.00000     0.00000     0.00000     0.00000     0.00000     0.09902
     2.48081     0.00033     0.07692     0.00044     0.07875     0.00000     0.00000     0.00000     0.00000     0.00000     0.15643
     2.49381     0.00031     0.13996     0.00040     0.14361     0.00000     0.00000     0.00000     0.00000     0.00000     0.28427
     2.50581     0.00042     0.23877     0.00055     0.24505     0.00000     0.00000     0.00000     0.00000     0.00000     0.48479
     2.51881     0.00061     0.36393     0.00080     0.37350     0.00000     0.00000     0.00000     0.00000     0.00000     0.73884
     2.53081     0.00082     0.49126     0.00107     0.50407     0.00000     0.00000     0.00000     0.00000     0.00000     0.99722
     2.54381     0.00100     0.58660     0.00128     0.60153     0.00000     0.00000     0.00000     0.00000     0.00000     1.19041
     2.55681     0.00115     0.62037     0.00140     0.63513     0.00000     0.00000     0.00000     0.00000     0.00000     1.25804
     2.56881     0.00135     0.58383     0.00146     0.59477     0.00000     0.00000     0.00000     0.00000     0.00000     1.18141
     2.58181     0.00185     0.49591     0.00163     0.49800     0.00000     0.00000     0.00000     0.00000     0.00000     0.99738
     2.59381     0.00302     0.39557     0.00216     0.38201     0.00000     0.00000     0.00000     0.00000     0.00000     0.78276
     2.60681     0.00537     0.32443     0.00340     0.28687     0.00000     0.00000     0.00000     0.00000     0.00000     0.62007
     2.61881     0.00931     0.30986     0.00560     0.24028     0.00000     0.00000     0.00000     0.00000     0.00000     0.56505
     2.63181     0.01491     0.35616     0.00885     0.25119     0.00000     0.00000     0.00000     0.00000     0.00000     0.63111
     2.64381     0.02169     0.44537     0.01288     0.31128     0.00000     0.00000     0.00000     0.00000     0.00000     0.79123
     2.65681     0.02856     0.54639     0.01704     0.40111     0.00000     0.00000     0.00000     0.00000     0.00000     0.99311
     2.66881     0.03404     0.62862     0.02049     0.49802     0.00000     0.00000     0.00000     0.00000     0.00000     1.18117
     2.68181     0.03682     0.67559     0.02245     0.58402     0.00000     0.00000     0.00000     0.00000     0.00000     1.31888
     2.69381     0.03622     0.69362     0.02252     0.65300     0.00000     0.00000     0.00000     0.00000     0.00000     1.40536
     2.70681     0.03250     0.70597     0.02089     0.71289     0.00000     0.00000     0.00000     0.00000     0.00000     1.47224
     2.71881     0.02673     0.73906     0.01823     0.77746     0.00000     0.00000     0.00000     0.00000     0.00000     1.56148
     2.73181     0.02034     0.80207     0.01544     0.85291     0.00000     0.00000     0.00000     0.00000     0.00000     1.69075
     2.74381     0.01458     0.87690     0.01327     0.92557     0.00000     0.00000     0.00000     0.00000     0.00000     1.83033
     2.75681     0.01014     0.92483     0.01213     0.96414     0.00000     0.00000     0.00000     0.00000     0.00000     1.91124
     2.76881     0.00710     0.90848     0.01201     0.93759     0.00000     0.00000     0.00000     0.00000     0.00000     1.86517
     2.78181     0.00518     0.81444     0.01259     0.83574     0.00000     0.00000     0.00000     0.00000     0.00000     1.66795
     2.79381     0.00397     0.66098     0.01338     0.67729     0.00000     0.00000     0.00000     0.00000     0.00000     1.35562
     2.80681     0.00315     0.48539     0.01379     0.49874     0.00000     0.00000     0.00000     0.00000     0.00000     1.00107
     2.81881     0.00251     0.32459     0.01334     0.33590     0.00000     0.00000     0.00000     0.00000     0.00000     0.67634
     2.83181     0.00194     0.19986     0.01185     0.20926     0.00000     0.00000     0.00000     0.00000     0.00000     0.42292
     2.84381     0.00143     0.11525     0.00953     0.12256     0.00000     0.00000     0.00000     0.00000     0.00000     0.24878
     2.85681     0.00099     0.06438     0.00691     0.06954     0.00000     0.00000     0.00000     0.00000     0.00000     0.14181
     2.86881     0.00065     0.03907     0.00457     0.04221     0.00000     0.00000     0.00000     0.00000     0.00000     0.08650
     2.88181     0.00048     0.03484     0.00296     0.03620     0.00000     0.00000     0.00000     0.00000     0.00000     0.07447
     2.89381     0.00054     0.05295     0.00233     0.05254     0.00000     0.00000     0.00000     0.00000     0.00000     0.10835
     2.90681     0.00095     0.09974     0.00279     0.09718     0.00000     0.00000     0.00000     0.00000     0.00000     0.20066
     2.91881     0.00197     0.18375     0.00438     0.17824     0.00000     0.00000     0.00000     0.00000     0.00000     0.36834
     2.93181     0.00412     0.31137     0.00707     0.30213     0.00000     0.00000     0.00000     0.00000     0.00000     0.62469
     2.94381     0.00833     0.48364     0.01068     0.47077     0.00000     0.00000     0.00000     0.00000     0.00000     0.97343
     2.95681     0.01610     0.69757     0.01491     0.68259     0.00000     0.00000     0.00000     0.00000     0.00000     1.41117
     2.96881     0.02928     0.95153     0.01945     0.93749     0.00000     0.00000     0.00000     0.00000     0.00000     1.93776
     2.98181     0.04948     1.24799     0.02409     1.23839     0.00000     0.00000     0.00000     0.00000     0.00000     2.55995
     2.99381     0.07678     1.58571     0.02872     1.58202     0.00000     0.00000     0.00000     0.00000     0.00000     3.27323
     3.00681     0.10860     1.94242     0.03309     1.94332     0.00000     0.00000     0.00000     0.00000     0.00000     4.02743
     3.01881     0.13935     2.26067     0.03665     2.26519     0.00000     0.00000     0.00000     0.00000     0.00000     4.70186
     3.03181     0.16182     2.45960     0.03857     2.46855     0.00000     0.00000     0.00000     0.00000     0.00000     5.12854
     3.04381     0.16990     2.46950     0.03819     2.48635     0.00000     0.00000     0.00000     0.00000     0.00000     5.16394
     3.05681     0.16135     2.27200     0.03541     2.30050     0.00000     0.00000     0.00000     0.00000     0.00000     4.76926
     3.06881     0.13890     1.91491     0.03090     1.95369     0.00000     0.00000     0.00000     0.00000     0.00000     4.03840
     3.08181     0.10879     1.48938     0.02578     1.53182     0.00000     0.00000     0.00000     0.00000     0.00000     3.15576
     3.09381     0.07815     1.08742     0.02104     1.12385     0.00000     0.00000     0.00000     0.00000     0.00000     2.31047
     3.10681     0.05227     0.76628     0.01717     0.78948     0.00000     0.00000     0.00000     0.00000     0.00000     1.62520
     3.11881     0.03332     0.53813     0.01405     0.54616     0.00000     0.00000     0.00000     0.00000     0.00000     1.13166
     3.13181     0.02091     0.38504     0.01134     0.38221     0.00000     0.00000     0.00000     0.00000     0.00000     0.79950
     3.14381     0.01338     0.28203     0.00878     0.27572     0.00000     0.00000     0.00000     0.00000     0.00000     0.57991
     3.15681     0.00901     0.21169     0.00638     0.20953     0.00000     0.00000     0.00000     0.00000     0.00000     0.43662
     3.16881     0.00660     0.16659     0.00434     0.17449     0.00000     0.00000     0.00000     0.00000     0.00000     0.35202
     3.18181     0.00545     0.14389     0.00281     0.16512     0.00000     0.00000     0.00000     0.00000     0.00000     0.31727
     3.19381     0.00509     0.13978     0.00184     0.17459     0.00000     0.00000     0.00000     0.00000     0.00000     0.32129
     3.20681     0.00510     0.14836     0.00133     0.19431     0.00000     0.00000     0.00000     0.00000     0.00000     0.34911
     3.21881     0.00517     0.16518     0.00115     0.21797     0.00000     0.00000     0.00000     0.00000     0.00000     0.38947
     3.23181     0.00512     0.19223     0.00116     0.24752     0.00000     0.00000     0.00000     0.00000     0.00000     0.44603
     3.24381     0.00497     0.24202     0.00131     0.29689     0.00000     0.00000     0.00000     0.00000     0.00000     0.54519
     3.25681     0.00492     0.33929     0.00157     0.39293     0.00000     0.00000     0.00000     0.00000     0.00000     0.73871
     3.26881     0.00520     0.51852     0.00198     0.57158     0.00000     0.00000     0.00000     0.00000     0.00000     1.09729
     3.28181     0.00599     0.81335     0.00259     0.86627     0.00000     0.00000     0.00000     0.00000     0.00000     1.68820
     3.29381     0.00733     1.23484     0.00340     1.28653     0.00000     0.00000     0.00000     0.00000     0.00000     2.53211
     3.30681     0.00906     1.74373     0.00436     1.79146     0.00000     0.00000     0.00000     0.00000     0.00000     3.54861
     3.31881     0.01075     2.23849     0.00527     2.27807     0.00000     0.00000     0.00000     0.00000     0.00000     4.53259
     3.33181     0.01185     2.57995     0.00587     2.60769     0.00000     0.00000     0.00000     0.00000     0.00000     5.20535
     3.34381     0.01190     2.65139     0.00592     2.66609     0.00000     0.00000     0.00000     0.00000     0.00000     5.33530
     3.35681     0.01079     2.42160     0.00537     2.42447     0.00000     0.00000     0.00000     0.00000     0.00000     4.86223
     3.36881     0.00882     1.96296     0.00440     1.95851     0.00000     0.00000     0.00000     0.00000     0.00000     3.93468
     3.38181     0.00659     1.41420     0.00329     1.40704     0.00000     0.00000     0.00000     0.00000     0.00000     2.83111
     3.39381     0.00463     0.91011     0.00232     0.90435     0.00000     0.00000     0.00000     0.00000     0.00000     1.82141
     3.40681     0.00324     0.53090     0.00165     0.52909     0.00000     0.00000     0.00000     0.00000     0.00000     1.06487
     3.41881     0.00240     0.29039     0.00126     0.29263     0.00000     0.00000     0.00000     0.00000     0.00000     0.58668
     3.43181     0.00192     0.15886     0.00106     0.16413     0.00000     0.00000     0.00000     0.00000     0.00000     0.32596
     3.44381     0.00160     0.09394     0.00092     0.10072     0.00000     0.00000     0.00000     0.00000     0.00000     0.19717
     3.45681     0.00129     0.06166     0.00078     0.06843     0.00000     0.00000     0.00000     0.00000     0.00000     0.13217
     3.46881     0.00098     0.04248     0.00060     0.04820     0.00000     0.00000     0.00000     0.00000     0.00000     0.09226
     3.48181     0.00067     0.02844     0.00042     0.03263     0.00000     0.00000     0.00000     0.00000     0.00000     0.06217
     3.49381     0.00042     0.01759     0.00027     0.02029     0.00000     0.00000     0.00000     0.00000     0.00000     0.03856
     3.50681     0.00023     0.00982     0.00015     0.01135     0.00000     0.00000     0.00000     0.00000     0.00000     0.02155
     3.51881     0.00012     0.00490     0.00007     0.00566     0.00000     0.00000     0.00000     0.00000     0.00000     0.01075
     3.53181     0.00005     0.00218     0.00003     0.00251     0.00000     0.00000     0.00000     0.00000     0.00000     0.00478
     3.54481     0.00002     0.00086     0.00001     0.00099     0.00000     0.00000     0.00000     0.00000     0.00000     0.00189
     3.55681     0.00001     0.00031     0.00000     0.00035     0.00000     0.00000     0.00000     0.00000     0.00000     0.00067
     3.56981     0.00000     0.00010     0.00000     0.00011     0.00000     0.00000     0.00000     0.00000     0.00000     0.00021
     3.58181     0.00000     0.00003     0.00000     0.00003     0.00000     0.00000     0.00000     0.00000     0.00000     0.00006
     3.59481     0.00000     0.00001     0.00000     0.00001     0.00000     0.00000     0.00000     0.00000     0.00000     0.00002
     3.60681     0.00000     0.00000     0.00000     0.00000     0.00000     0.00000     0.00000     0.00000     0.00000     0.00000
     3.61981     0.00000     0.00000     0.00000     0.00000     0.00000     0.00000     0.00000     0.00000     0.00000     0.00000
     3.63181     0.00000     0.00000     0.00000     0.00000     0.00000     0.00000     0.00000     0.00000     0.00000     0.00000
     3.64481     0.00000     0.00000     0.00000     0.00000     0.00000     0.00000     0.00000     0.00000     0.00000     0.00000
     3.65681     0.00000     0.00000     0.00000     0.00000     0.00000     0.00000     0.00000     0.00000     0.00000     0.00000
     3.66981     0.00000     0.00000     0.00000     0.00000     0.00000     0.00000     0.00000     0.00000     0.00000     0.00000
     3.68181     0.00000     0.00000     0.00000     0.00000     0.00000     0.00000     0.00000     0.00000     0.00000     0.00000
     3.69481     0.00000     0.00000     0.00000     0.00000     0.00000     0.00000     0.00000     0.00000     0.00000     0.00000
     3.70681     0.00000     0.00000     0.00000     0.00000     0.00000     0.00000     0.00000     0.00000     0.00000     0.00000
     3.71981     0.00000     0.00000     0.00000     0.00000     0.00000     0.00000     0.00000     0.00000     0.00000     0.00000
     3.73181     0.00000     0.00000     0.00000     0.00000     0.00000     0.00000     0.00000     0.00000     0.00000     0.00000
     3.74481     0.00000     0.00000     0.00000     0.00000     0.00000     0.00000     0.00000     0.00000     0.00000     0.00000
     3.75681     0.00000     0.00000     0.00000     0.00000     0.00000     0.00000     0.00000     0.00000     0.00000     0.00000
     3.76981     0.00000     0.00000     0.00000     0.00000     0.00000     0.00000     0.00000     0.00000     0.00000     0.00000
     3.78181     0.00000     0.00000     0.00000     0.00000     0.00000     0.00000     0.00000     0.00000     0.00000     0.00000
     3.79481     0.00000     0.00000     0.00000     0.00000     0.00000     0.00000     0.00000     0.00000     0.00000     0.00000
     3.80681     0.00000     0.00000     0.00000     0.00000     0.00000     0.00000     0.00000     0.00000     0.00000     0.00000
     3.81981     0.00000     0.00000     0.00000     0.00000     0.00000     0.00000     0.00000     0.00000     0.00000     0.00000
     3.83181     0.00000     0.00000     0.00000     0.00000     0.00000     0.00000     0.00000     0.00000     0.00000     0.00000
     3.84481     0.00000     0.00000     0.00000     0.00000     0.00000     0.00000     0.00000     0.00000     0.00000     0.00000
     3.85681     0.00000     0.00000     0.00000     0.00000     0.00000     0.00000     0.00000     0.00000     0.00000     0.00000
     3.86981     0.00000     0.00000     0.00000     0.00000     0.00000     0.00000     0.00000     0.00000     0.00000     0.00000
     3.88181     0.00000     0.00000     0.00000     0.00000     0.00000     0.00000     0.00000     0.00000     0.00000     0.00000
     3.89481     0.00000     0.00000     0.00000     0.00000     0.00000     0.00000     0.00000     0.00000     0.00000     0.00000
     3.90681     0.00000     0.00000     0.00000     0.00000     0.00000     0.00000     0.00000     0.00000     0.00000     0.00000
     3.91981     0.00000     0.00000     0.00000     0.00000     0.00000     0.00000     0.00000     0.00000     0.00000     0.00000
     3.93181     0.00000     0.00000     0.00000     0.00000     0.00000     0.00000     0.00000     0.00000     0.00000     0.00000
     3.94481     0.00000     0.00000     0.00000     0.00000     0.00000     0.00000     0.00000     0.00000     0.00000     0.00000
     3.95681     0.00000     0.00000     0.00000     0.00000     0.00000     0.00000     0.00000     0.00000     0.00000     0.00000
     3.96981     0.00000     0.00000     0.00000     0.00000     0.00000     0.00000     0.00000     0.00000     0.00000     0.00000
     3.98181     0.00000     0.00000     0.00000     0.00000     0.00000     0.00000     0.00000     0.00000     0.00000     0.00000
     3.99481     0.00000     0.00000     0.00000     0.00000     0.00000     0.00000     0.00000     0.00000     0.00000     0.00000
     4.00681     0.00000     0.00000     0.00000     0.00000     0.00000     0.00000     0.00000     0.00000     0.00000     0.00000
     4.01981     0.00000     0.00000     0.00000     0.00000     0.00000     0.00000     0.00000     0.00000     0.00000     0.00000
     4.03181     0.00000     0.00000     0.00000     0.00000     0.00000     0.00000     0.00000     0.00000     0.00000     0.00000
     4.04481     0.00000     0.00000     0.00000     0.00000     0.00000     0.00000     0.00000     0.00000     0.00000     0.00000
     4.05681     0.00000     0.00000     0.00000     0.00000     0.00000     0.00000     0.00000     0.00000     0.00000     0.00000
     4.06981     0.00000     0.00000     0.00000     0.00000     0.00000     0.00000     0.00000     0.00000     0.00000     0.00000
     4.08181     0.00000     0.00000     0.00000     0.00000     0.00000     0.00000     0.00000     0.00000     0.00000     0.00000
     4.09481     0.00000     0.00000     0.00000     0.00000     0.00000     0.00000     0.00000     0.00000     0.00000     0.00000
     4.10681     0.00000     0.00000     0.00000     0.00000     0.00000     0.00000     0.00000     0.00000     0.00000     0.00000
     4.11981     0.00000     0.00000     0.00000     0.00000     0.00000     0.00000     0.00000     0.00000     0.00000     0.00000
     4.13181     0.00000     0.00000     0.00000     0.00000     0.00000     0.00000     0.00000     0.00000     0.00000     0.00000
     4.14481     0.00000     0.00000     0.00000     0.00000     0.00000     0.00000     0.00000     0.00000     0.00000     0.00000
     4.15681     0.00000     0.00000     0.00000     0.00000     0.00000     0.00000     0.00000     0.00000     0.00000     0.00000
     4.16981     0.00000     0.00000     0.00000     0.00000     0.00000     0.00000     0.00000     0.00000     0.00000     0.00000
     4.18181     0.00000     0.00000     0.00000     0.00000     0.00000     0.00000     0.00000     0.00000     0.00000     0.00000
     4.19481     0.00000     0.00000     0.00000     0.00000     0.00000     0.00000     0.00000     0.00000     0.00000     0.00000
     4.20681     0.00000     0.00000     0.00000     0.00000     0.00000     0.00000     0.00000     0.00000     0.00000     0.00000
     4.21981     0.00000     0.00000     0.00000     0.00000     0.00000     0.00000     0.00000     0.00000     0.00000     0.00000
     4.23181     0.00000     0.00000     0.00000     0.00000     0.00000     0.00000     0.00000     0.00000     0.00000     0.00000
     4.24481     0.00000     0.00000     0.00000     0.00000     0.00000     0.00000     0.00000     0.00000     0.00000     0.00000
     4.25681     0.00000     0.00000     0.00000     0.00000     0.00000     0.00000     0.00000     0.00000     0.00000     0.00000
     4.26981     0.00000     0.00000     0.00000     0.00000     0.00000     0.00000     0.00000     0.00000     0.00000     0.00000
     4.28181     0.00000     0.00000     0.00000     0.00000     0.00000     0.00000     0.00000     0.00000     0.00000     0.00000
     4.29481     0.00000     0.00000     0.00000     0.00000     0.00000     0.00000     0.00000     0.00000     0.00000     0.00000
     4.30681     0.00000     0.00000     0.00000     0.00000     0.00000     0.00000     0.00000     0.00000     0.00000     0.00000
     4.31981     0.00000     0.00000     0.00000     0.00000     0.00000     0.00000     0.00000     0.00000     0.00000     0.00000
     4.33181     0.00000     0.00000     0.00000     0.00000     0.00000     0.00000     0.00000     0.00000     0.00000     0.00000
     4.34481     0.00000     0.00000     0.00000     0.00000     0.00000     0.00000     0.00000     0.00000     0.00000     0.00000
     4.35681     0.00000     0.00000     0.00000     0.00000     0.00000     0.00000     0.00000     0.00000     0.00000     0.00000
     4.36981     0.00000     0.00000     0.00000     0.00000     0.00000     0.00000     0.00000     0.00000     0.00000     0.00000
     4.38181     0.00000     0.00000     0.00000     0.00000     0.00000     0.00000     0.00000     0.00000     0.00000     0.00000
     4.39481     0.00000     0.00000     0.00000     0.00000     0.00000     0.00000     0.00000     0.00000     0.00000     0.00000
     4.40681     0.00000     0.00000     0.00000     0.00000     0.00000     0.00000     0.00000     0.00000     0.00000     0.00000
     4.41981     0.00000     0.00000     0.00000     0.00000     0.00000     0.00000     0.00000     0.00000     0.00000     0.00000
     4.43181     0.00000     0.00000     0.00000     0.00000     0.00000     0.00000     0.00000     0.00000     0.00000     0.00000
     4.44481     0.00000     0.00000     0.00000     0.00000     0.00000     0.00000     0.00000     0.00000     0.00000     0.00000
     4.45681     0.00000     0.00000     0.00000     0.00000     0.00000     0.00000     0.00000     0.00000     0.00000     0.00000
     4.46981     0.00000     0.00000     0.00000     0.00000     0.00000     0.00000     0.00000     0.00000     0.00000     0.00000
     4.48181     0.00000     0.00000     0.00000     0.00000     0.00000     0.00000     0.00000     0.00000     0.00000     0.00000
     4.49481     0.00000     0.00000     0.00000     0.00000     0.00000     0.00000     0.00000     0.00000     0.00000     0.00000
     4.50681     0.00000     0.00000     0.00000     0.00000     0.00000     0.00000     0.00000     0.00000     0.00000     0.00000
     4.51981     0.00000     0.00000     0.00000     0.00000     0.00000     0.00000     0.00000     0.00000     0.00000     0.00000
     4.53181     0.00000     0.00000     0.00000     0.00000     0.00000     0.00000     0.00000     0.00000     0.00000     0.00000
     4.54481     0.00000     0.00000     0.00000     0.00000     0.00000     0.00000     0.00000     0.00000     0.00000     0.00000
     4.55781     0.00000     0.00000     0.00000     0.00000     0.00000     0.00000     0.00000     0.00000     0.00000     0.00000
     4.56981     0.00000     0.00000     0.00000     0.00000     0.00000     0.00000     0.00000     0.00000     0.00000     0.00000
     4.58281     0.00000     0.00000     0.00000     0.00000     0.00000     0.00000     0.00000     0.00000     0.00000     0.00000
     4.59481     0.00000     0.00000     0.00000     0.00000     0.00000     0.00000     0.00000     0.00000     0.00000     0.00000
     4.60781     0.00000     0.00000     0.00000     0.00000     0.00000     0.00000     0.00000     0.00000     0.00000     0.00000
     4.61981     0.00000     0.00000     0.00000     0.00000     0.00000     0.00000     0.00000     0.00000     0.00000     0.00000
     4.63281     0.00000     0.00000     0.00000     0.00000     0.00000     0.00000     0.00000     0.00000     0.00000     0.00000
     4.64481     0.00000     0.00000     0.00000     0.00000     0.00000     0.00000     0.00000     0.00000     0.00000     0.00000
     4.65781     0.00000     0.00000     0.00000     0.00000     0.00000     0.00000     0.00000     0.00000     0.00000     0.00000
     4.66981     0.00000     0.00000     0.00000     0.00000     0.00000     0.00000     0.00000     0.00000     0.00000     0.00000
     4.68281     0.00000     0.00000     0.00000     0.00000     0.00000     0.00000     0.00000     0.00000     0.00000     0.00000
     4.69481     0.00000     0.00000     0.00000     0.00000     0.00000     0.00000     0.00000     0.00000     0.00000     0.00000
     4.70781     0.00000     0.00000     0.00000     0.00000     0.00000     0.00000     0.00000     0.00000     0.00000     0.00000
     4.71981     0.00000     0.00000     0.00000     0.00000     0.00000     0.00000     0.00000     0.00000     0.00000     0.00000
     4.73281     0.00000     0.00000     0.00000     0.00000     0.00000     0.00000     0.00000     0.00000     0.00000     0.00000
     4.74481     0.00000     0.00000     0.00000     0.00000     0.00000     0.00000     0.00000     0.00000     0.00000     0.00000
     4.75781     0.00000     0.00000     0.00000     0.00000     0.00000     0.00000     0.00000     0.00000     0.00000     0.00000
     4.76981     0.00000     0.00000     0.00000     0.00000     0.00000     0.00000     0.00000     0.00000     0.00000     0.00000
     4.78281     0.00000     0.00000     0.00000     0.00000     0.00000     0.00000     0.00000     0.00000     0.00000     0.00000
     4.79481     0.00000     0.00000     0.00000     0.00000     0.00000     0.00000     0.00000     0.00000     0.00000     0.00000
     4.80781     0.00000     0.00000     0.00000     0.00000     0.00000     0.00000     0.00000     0.00000     0.00000     0.00000
     4.81981     0.00000     0.00000     0.00000     0.00000     0.00000     0.00000     0.00000     0.00000     0.00000     0.00000
     4.83281     0.00000     0.00000     0.00000     0.00000     0.00000     0.00000     0.00000     0.00000     0.00000     0.00000
     4.84481     0.00000     0.00000     0.00000     0.00000     0.00000     0.00000     0.00000     0.00000     0.00000     0.00000
     4.85781     0.00000     0.00000     0.00000     0.00000     0.00000     0.00000     0.00000     0.00000     0.00000     0.00000
     4.86981     0.00000     0.00000     0.00000     0.00000     0.00000     0.00000     0.00000     0.00000     0.00000     0.00000
     4.88281     0.00000     0.00000     0.00000     0.00000     0.00000     0.00000     0.00000     0.00000     0.00000     0.00000
     4.89481     0.00000     0.00000     0.00000     0.00000     0.00000     0.00000     0.00000     0.00000     0.00000     0.00000
     4.90781     0.00000     0.00000     0.00000     0.00000     0.00000     0.00000     0.00000     0.00000     0.00000     0.00000
     4.91981     0.00000     0.00000     0.00000     0.00000     0.00000     0.00000     0.00000     0.00000     0.00000     0.00000
     4.93281     0.00000     0.00000     0.00000     0.00000     0.00000     0.00000     0.00000     0.00000     0.00000     0.00000
     4.94481     0.00000     0.00000     0.00000     0.00000     0.00000     0.00000     0.00000     0.00000     0.00000     0.00000
     4.95781     0.00000     0.00000     0.00000     0.00000     0.00000     0.00000     0.00000     0.00000     0.00000     0.00000
     4.96981     0.00000     0.00000     0.00000     0.00000     0.00000     0.00000     0.00000     0.00000     0.00000     0.00000
     4.98281     0.00000     0.00000     0.00000     0.00000     0.00000     0.00000     0.00000     0.00000     0.00000     0.00000
     4.99481     0.00000     0.00000     0.00000     0.00000     0.00000     0.00000     0.00000     0.00000     0.00000     0.00000
     5.00781     0.00000     0.00000     0.00000     0.00000     0.00000     0.00000     0.00000     0.00000     0.00000     0.00000
     5.01981     0.00000     0.00000     0.00000     0.00000     0.00000     0.00000     0.00000     0.00000     0.00000     0.00000
     5.03281     0.00000     0.00000     0.00000     0.00000     0.00000     0.00000     0.00000     0.00000     0.00000     0.00000
     5.04481     0.00000     0.00000     0.00000     0.00000     0.00000     0.00000     0.00000     0.00000     0.00000     0.00000
     5.05781     0.00000     0.00000     0.00000     0.00000     0.00000     0.00000     0.00000     0.00000     0.00000     0.00000
     5.06981     0.00000     0.00000     0.00000     0.00000     0.00000     0.00000     0.00000     0.00000     0.00000     0.00000
     5.08281     0.00000     0.00000     0.00000     0.00000     0.00000     0.00000     0.00000     0.00000     0.00000     0.00000
     5.09481     0.00000     0.00000     0.00000     0.00000     0.00000     0.00000     0.00000     0.00000     0.00000     0.00000
     5.10781     0.00000     0.00000     0.00000     0.00000     0.00000     0.00000     0.00000     0.00000     0.00000     0.00000
     5.11981     0.00000     0.00000     0.00000     0.00000     0.00000     0.00000     0.00000     0.00000     0.00000     0.00000
     5.13281     0.00000     0.00000     0.00000     0.00000     0.00000     0.00000     0.00000     0.00000     0.00000     0.00000
     5.14481     0.00000     0.00000     0.00000     0.00000     0.00000     0.00000     0.00000     0.00000     0.00000     0.00000
     5.15781     0.00000     0.00000     0.00000     0.00000     0.00000     0.00000     0.00000     0.00000     0.00000     0.00000
     5.16981     0.00000     0.00000     0.00000     0.00000     0.00000     0.00000     0.00000     0.00000     0.00000     0.00000
     5.18281     0.00000     0.00000     0.00000     0.00000     0.00000     0.00000     0.00000     0.00000     0.00000     0.00000
     5.19481     0.00000     0.00000     0.00000     0.00000     0.00000     0.00000     0.00000     0.00000     0.00000     0.00000
     5.20781     0.00000     0.00000     0.00000     0.00000     0.00000     0.00000     0.00000     0.00000     0.00000     0.00000
     5.21981     0.00000     0.00000     0.00000     0.00000     0.00000     0.00000     0.00000     0.00000     0.00000     0.00000
     5.23281     0.00000     0.00000     0.00000     0.00000     0.00000     0.00000     0.00000     0.00000     0.00000     0.00000
     5.24481     0.00000     0.00000     0.00000     0.00000     0.00000     0.00000     0.00000     0.00000     0.00000     0.00000
     5.25781     0.00000     0.00000     0.00000     0.00000     0.00000     0.00000     0.00000     0.00000     0.00000     0.00000
     5.26981     0.00000     0.00000     0.00000     0.00000     0.00000     0.00000     0.00000     0.00000     0.00000     0.00000
     5.28281     0.00000     0.00000     0.00000     0.00000     0.00000     0.00000     0.00000     0.00000     0.00000     0.00000
     5.29481     0.00000     0.00000     0.00000     0.00000     0.00000     0.00000     0.00000     0.00000     0.00000     0.00000
     5.30781     0.00000     0.00000     0.00000     0.00000     0.00000     0.00000     0.00000     0.00000     0.00000     0.00000
     5.31981     0.00000     0.00000     0.00000     0.00000     0.00000     0.00000     0.00000     0.00000     0.00000     0.00000
     5.33281     0.00000     0.00000     0.00000     0.00000     0.00000     0.00000     0.00000     0.00000     0.00000     0.00000
     5.34481     0.00000     0.00000     0.00000     0.00000     0.00000     0.00000     0.00000     0.00000     0.00000     0.00000
     5.35781     0.00000     0.00000     0.00000     0.00000     0.00000     0.00000     0.00000     0.00000     0.00000     0.00000
     5.36981     0.00000     0.00000     0.00000     0.00000     0.00000     0.00000     0.00000     0.00000     0.00000     0.00000
     5.38281     0.00000     0.00000     0.00000     0.00000     0.00000     0.00000     0.00000     0.00000     0.00000     0.00000
     5.39481     0.00000     0.00000     0.00000     0.00000     0.00000     0.00000     0.00000     0.00000     0.00000     0.00000
     5.40781     0.00000     0.00000     0.00000     0.00000     0.00000     0.00000     0.00000     0.00000     0.00000     0.00000
     5.41981     0.00000     0.00000     0.00000     0.00000     0.00000     0.00000     0.00000     0.00000     0.00000     0.00000
     5.43281     0.00000     0.00000     0.00000     0.00000     0.00000     0.00000     0.00000     0.00000     0.00000     0.00000
     5.44481     0.00000     0.00000     0.00000     0.00000     0.00000     0.00000     0.00000     0.00000     0.00000     0.00000
     5.45781     0.00000     0.00000     0.00000     0.00000     0.00000     0.00000     0.00000     0.00000     0.00000     0.00000
     5.46981     0.00000     0.00000     0.00000     0.00000     0.00000     0.00000     0.00000     0.00000     0.00000     0.00000
     5.48281     0.00000     0.00000     0.00000     0.00000     0.00000     0.00000     0.00000     0.00000     0.00000     0.00000
     5.49481     0.00000     0.00000     0.00000     0.00000     0.00000     0.00000     0.00000     0.00000     0.00000     0.00000
     5.50781     0.00000     0.00000     0.00000     0.00000     0.00000     0.00000     0.00000     0.00000     0.00000     0.00000
     5.51981     0.00000     0.00000     0.00000     0.00000     0.00000     0.00000     0.00000     0.00000     0.00000     0.00000
     5.53281     0.00000     0.00000     0.00000     0.00000     0.00000     0.00000     0.00000     0.00000     0.00000     0.00000
     5.54581     0.00000     0.00000     0.00000     0.00000     0.00000     0.00000     0.00000     0.00000     0.00000     0.00000
     5.55781     0.00000     0.00000     0.00000     0.00000     0.00000     0.00000     0.00000     0.00000     0.00000     0.00000
     5.57081     0.00000     0.00000     0.00000     0.00000     0.00000     0.00000     0.00000     0.00000     0.00000     0.00000
     5.58281     0.00000     0.00000     0.00000     0.00000     0.00000     0.00000     0.00000     0.00000     0.00000     0.00000
     5.59581     0.00000     0.00000     0.00000     0.00000     0.00000     0.00000     0.00000     0.00000     0.00000     0.00000
     5.60781     0.00000     0.00000     0.00000     0.00000     0.00000     0.00000     0.00000     0.00000     0.00000     0.00000
     5.62081     0.00000     0.00000     0.00000     0.00000     0.00000     0.00000     0.00000     0.00000     0.00000     0.00000
     5.63281     0.00000     0.00000     0.00000     0.00000     0.00000     0.00000     0.00000     0.00000     0.00000     0.00000
     5.64581     0.00000     0.00000     0.00000     0.00000     0.00000     0.00000     0.00000     0.00000     0.00000     0.00000
     5.65781     0.00000     0.00000     0.00000     0.00000     0.00000     0.00000     0.00000     0.00000     0.00000     0.00000
     5.67081     0.00000     0.00000     0.00000     0.00000     0.00000     0.00000     0.00000     0.00000     0.00000     0.00000
     5.68281     0.00000     0.00000     0.00000     0.00000     0.00000     0.00000     0.00000     0.00000     0.00000     0.00000
     5.69581     0.00000     0.00000     0.00000     0.00000     0.00000     0.00000     0.00000     0.00000     0.00000     0.00000
     5.70781     0.00000     0.00000     0.00000     0.00000     0.00000     0.00000     0.00000     0.00000     0.00000     0.00000
     5.72081     0.00000     0.00000     0.00000     0.00000     0.00000     0.00000     0.00000     0.00000     0.00000     0.00000
     5.73281     0.00000     0.00000     0.00000     0.00000     0.00000     0.00000     0.00000     0.00000     0.00000     0.00000
     5.74581     0.00000     0.00000     0.00000     0.00000     0.00000     0.00000     0.00000     0.00000     0.00000     0.00000
     5.75781     0.00000     0.00000     0.00000     0.00000     0.00000     0.00000     0.00000     0.00000     0.00000     0.00000
     5.77081     0.00000     0.00000     0.00000     0.00000     0.00000     0.00000     0.00000     0.00000     0.00000     0.00000
     5.78281     0.00000     0.00000     0.00000     0.00000     0.00000     0.00000     0.00000     0.00000     0.00000     0.00000
     5.79581     0.00000     0.00000     0.00000     0.00000     0.00000     0.00000     0.00000     0.00000     0.00000     0.00000
     5.80781     0.00000     0.00000     0.00000     0.00000     0.00000     0.00000     0.00000     0.00000     0.00000     0.00000
     5.82081     0.00000     0.00000     0.00000     0.00000     0.00000     0.00000     0.00000     0.00000     0.00000     0.00000
     5.83281     0.00000     0.00000     0.00000     0.00000     0.00000     0.00000     0.00000     0.00000     0.00000     0.00000
     5.84581     0.00000     0.00000     0.00000     0.00000     0.00000     0.00000     0.00000     0.00000     0.00000     0.00000
     5.85781     0.00000     0.00000     0.00000     0.00000     0.00000     0.00000     0.00000     0.00000     0.00000     0.00000
     5.87081     0.00000     0.00000     0.00000     0.00000     0.00000     0.00000     0.00000     0.00000     0.00000     0.00000
     5.88281     0.00000     0.00000     0.00000     0.00000     0.00000     0.00000     0.00000     0.00000     0.00000     0.00000
     5.89581     0.00000     0.00000     0.00000     0.00000     0.00000     0.00000     0.00000     0.00000     0.00000     0.00000
     5.90781     0.00000     0.00000     0.00000     0.00000     0.00000     0.00000     0.00000     0.00000     0.00000     0.00000
     5.92081     0.00000     0.00000     0.00000     0.00000     0.00000     0.00000     0.00000     0.00000     0.00000     0.00000
     5.93281     0.00000     0.00000     0.00000     0.00000     0.00000     0.00000     0.00000     0.00000     0.00000     0.00000
     5.94581     0.00000     0.00000     0.00000     0.00000     0.00000     0.00000     0.00000     0.00000     0.00000     0.00000
     5.95781     0.00000     0.00000     0.00000     0.00000     0.00000     0.00000     0.00000     0.00000     0.00000     0.00000
     5.97081     0.00000     0.00000     0.00000     0.00000     0.00000     0.00000     0.00000     0.00000     0.00000     0.00000
     5.98281     0.00000     0.00000     0.00000     0.00000     0.00000     0.00000     0.00000     0.00000     0.00000     0.00000
     5.99581     0.00000     0.00000     0.00000     0.00000     0.00000     0.00000     0.00000     0.00000     0.00000     0.00000
     6.00781     0.00000     0.00000     0.00000     0.00000     0.00000     0.00000     0.00000     0.00000     0.00000     0.00000
     6.02081     0.00000     0.00000     0.00000     0.00000     0.00000     0.00000     0.00000     0.00000     0.00000     0.00000
     6.03281     0.00000     0.00000     0.00000     0.00000     0.00000     0.00000     0.00000     0.00000     0.00000     0.00000
     6.04581     0.00000     0.00000     0.00000     0.00000     0.00000     0.00000     0.00000     0.00000     0.00000     0.00000
     6.05781     0.00000     0.00000     0.00000     0.00000     0.00000     0.00000     0.00000     0.00000     0.00000     0.00000
     6.07081     0.00000     0.00000     0.00000     0.00000     0.00000     0.00000     0.00000     0.00000     0.00000     0.00000
     6.08281     0.00000     0.00000     0.00000     0.00000     0.00000     0.00000     0.00000     0.00000     0.00000     0.00000
     6.09581     0.00000     0.00000     0.00000     0.00000     0.00000     0.00000     0.00000     0.00000     0.00000     0.00000
     6.10781     0.00000     0.00000     0.00000     0.00000     0.00000     0.00000     0.00000     0.00000     0.00000     0.00000
     6.12081     0.00000     0.00000     0.00000     0.00000     0.00000     0.00000     0.00000     0.00000     0.00000     0.00000
     6.13281     0.00000     0.00000     0.00000     0.00000     0.00000     0.00000     0.00000     0.00000     0.00000     0.00000
     6.14581     0.00000     0.00000     0.00000     0.00000     0.00000     0.00000     0.00000     0.00000     0.00000     0.00000
     6.15781     0.00000     0.00000     0.00000     0.00000     0.00000     0.00000     0.00000     0.00000     0.00000     0.00000
     6.17081     0.00000     0.00000     0.00000     0.00000     0.00000     0.00000     0.00000     0.00000     0.00000     0.00000
     6.18281     0.00000     0.00000     0.00000     0.00000     0.00000     0.00000     0.00000     0.00000     0.00000     0.00000
     6.19581     0.00000     0.00000     0.00000     0.00000     0.00000     0.00000     0.00000     0.00000     0.00000     0.00000
     6.20781     0.00000     0.00000     0.00000     0.00000     0.00000     0.00000     0.00000     0.00000     0.00000     0.00000
     6.22081     0.00000     0.00000     0.00000     0.00000     0.00000     0.00000     0.00000     0.00000     0.00000     0.00000
     6.23281     0.00000     0.00000     0.00000     0.00000     0.00000     0.00000     0.00000     0.00000     0.00000     0.00000
     6.24581     0.00000     0.00000     0.00000     0.00000     0.00000     0.00000     0.00000     0.00000     0.00000     0.00000
     6.25781     0.00000     0.00000     0.00000     0.00000     0.00000     0.00000     0.00000     0.00000     0.00000     0.00000
     6.27081     0.00000     0.00000     0.00000     0.00000     0.00000     0.00000     0.00000     0.00000     0.00000     0.00000
     6.28281     0.00000     0.00000     0.00000     0.00000     0.00000     0.00000     0.00000     0.00000     0.00000     0.00000
     6.29581     0.00000     0.00000     0.00000     0.00000     0.00000     0.00000     0.00000     0.00000     0.00000     0.00000
     6.30781     0.00000     0.00000     0.00000     0.00000     0.00000     0.00000     0.00000     0.00000     0.00000     0.00000
     6.32081     0.00000     0.00000     0.00000     0.00000     0.00000     0.00000     0.00000     0.00000     0.00000     0.00000
     6.33281     0.00000     0.00000     0.00000     0.00000     0.00000     0.00000     0.00000     0.00000     0.00000     0.00000
     6.34581     0.00000     0.00000     0.00000     0.00000     0.00000     0.00000     0.00000     0.00000     0.00000     0.00000
     6.35781     0.00000     0.00000     0.00000     0.00000     0.00000     0.00000     0.00000     0.00000     0.00000     0.00000
     6.37081     0.00000     0.00000     0.00000     0.00000     0.00000     0.00000     0.00000     0.00000     0.00000     0.00000
     6.38281     0.00000     0.00000     0.00000     0.00000     0.00000     0.00000     0.00000     0.00000     0.00000     0.00000
     6.39581     0.00000     0.00000     0.00000     0.00000     0.00000     0.00000     0.00000     0.00000     0.00000     0.00000
     6.40781     0.00000     0.00000     0.00000     0.00000     0.00000     0.00000     0.00000     0.00000     0.00000     0.00000
     6.42081     0.00000     0.00000     0.00000     0.00000     0.00000     0.00000     0.00000     0.00000     0.00000     0.00000
     6.43281     0.00000     0.00000     0.00000     0.00000     0.00000     0.00000     0.00000     0.00000     0.00000     0.00000
     6.44581     0.00000     0.00000     0.00000     0.00000     0.00000     0.00000     0.00000     0.00000     0.00000     0.00000
     6.45781     0.00000     0.00000     0.00000     0.00000     0.00000     0.00000     0.00000     0.00000     0.00000     0.00000
     6.47081     0.00000     0.00000     0.00000     0.00000     0.00000     0.00000     0.00000     0.00000     0.00000     0.00000
     6.48281     0.00000     0.00000     0.00000     0.00000     0.00000     0.00000     0.00000     0.00000     0.00000     0.00000
     6.49581     0.00000     0.00000     0.00000     0.00000     0.00000     0.00000     0.00000     0.00000     0.00000     0.00000
     6.50781     0.00000     0.00000     0.00000     0.00000     0.00000     0.00000     0.00000     0.00000     0.00000     0.00000
     6.52081     0.00000     0.00000     0.00000     0.00000     0.00000     0.00000     0.00000     0.00000     0.00000     0.00000
     6.53281     0.00000     0.00000     0.00000     0.00000     0.00000     0.00000     0.00000     0.00000     0.00000     0.00000
     6.54581     0.00000     0.00000     0.00000     0.00000     0.00000     0.00000     0.00000     0.00000     0.00000     0.00000
     6.55881     0.00000     0.00000     0.00000     0.00000     0.00000     0.00000     0.00000     0.00000     0.00000     0.00000
     6.57081     0.00000     0.00000     0.00000     0.00000     0.00000     0.00000     0.00000     0.00000     0.00000     0.00000
     6.58381     0.00000     0.00000     0.00000     0.00000     0.00000     0.00000     0.00000     0.00000     0.00000     0.00000
     6.59581     0.00000     0.00000     0.00000     0.00000     0.00000     0.00000     0.00000     0.00000     0.00000     0.00000
     6.60881     0.00000     0.00000     0.00000     0.00000     0.00000     0.00000     0.00000     0.00000     0.00000     0.00000
     6.62081     0.00000     0.00000     0.00000     0.00000     0.00000     0.00000     0.00000     0.00000     0.00000     0.00000
     6.63381     0.00000     0.00000     0.00000     0.00000     0.00000     0.00000     0.00000     0.00000     0.00000     0.00000
     6.64581     0.00000     0.00000     0.00000     0.00000     0.00000     0.00000     0.00000     0.00000     0.00000     0.00000
     6.65881     0.00000     0.00000     0.00000     0.00000     0.00000     0.00000     0.00000     0.00000     0.00000     0.00000
     6.67081     0.00000     0.00000     0.00000     0.00000     0.00000     0.00000     0.00000     0.00000     0.00000     0.00000
     6.68381     0.00000     0.00000     0.00000     0.00000     0.00000     0.00000     0.00000     0.00000     0.00000     0.00000
     6.69581     0.00000     0.00000     0.00000     0.00000     0.00000     0.00000     0.00000     0.00000     0.00000     0.00000
     6.70881     0.00000     0.00000     0.00000     0.00000     0.00000     0.00000     0.00000     0.00000     0.00000     0.00000
     6.72081     0.00000     0.00000     0.00000     0.00000     0.00000     0.00000     0.00000     0.00000     0.00000     0.00000
     6.73381     0.00000     0.00000     0.00000     0.00000     0.00000     0.00000     0.00000     0.00000     0.00000     0.00000
     6.74581     0.00000     0.00000     0.00000     0.00000     0.00000     0.00000     0.00000     0.00000     0.00000     0.00000
     6.75881     0.00000     0.00000     0.00000     0.00000     0.00000     0.00000     0.00000     0.00000     0.00000     0.00000
     6.77081     0.00000     0.00000     0.00000     0.00000     0.00000     0.00000     0.00000     0.00000     0.00000     0.00000
     6.78381     0.00000     0.00000     0.00000     0.00000     0.00000     0.00000     0.00000     0.00000     0.00000     0.00000
     6.79581     0.00000     0.00000     0.00000     0.00000     0.00000     0.00000     0.00000     0.00000     0.00000     0.00000
     6.80881     0.00000     0.00000     0.00000     0.00000     0.00000     0.00000     0.00000     0.00000     0.00000     0.00000
     6.82081     0.00000     0.00000     0.00000     0.00000     0.00000     0.00000     0.00000     0.00000     0.00000     0.00000
     6.83381     0.00000     0.00000     0.00000     0.00000     0.00000     0.00000     0.00000     0.00000     0.00000     0.00000
     6.84581     0.00000     0.00000     0.00000     0.00000     0.00000     0.00000     0.00000     0.00000     0.00000     0.00000
     6.85881     0.00000     0.00000     0.00000     0.00000     0.00000     0.00000     0.00000     0.00000     0.00000     0.00000
     6.87081     0.00000     0.00000     0.00000     0.00000     0.00000     0.00000     0.00000     0.00000     0.00000     0.00000
     6.88381     0.00000     0.00000     0.00000     0.00000     0.00000     0.00000     0.00000     0.00000     0.00000     0.00000
     6.89581     0.00000     0.00000     0.00000     0.00000     0.00000     0.00000     0.00000     0.00000     0.00000     0.00000
     6.90881     0.00000     0.00000     0.00000     0.00000     0.00000     0.00000     0.00000     0.00000     0.00000     0.00000
     6.92081     0.00000     0.00000     0.00000     0.00000     0.00000     0.00000     0.00000     0.00000     0.00000     0.00000
     6.93381     0.00000     0.00000     0.00000     0.00000     0.00000     0.00000     0.00000     0.00000     0.00000     0.00000
     6.94581     0.00000     0.00000     0.00000     0.00000     0.00000     0.00000     0.00000     0.00000     0.00000     0.00000
     6.95881     0.00000     0.00000     0.00000     0.00000     0.00000     0.00000     0.00000     0.00000     0.00000     0.00000
     6.97081     0.00000     0.00000     0.00000     0.00000     0.00000     0.00000     0.00000     0.00000     0.00000     0.00000
     6.98381     0.00000     0.00000     0.00000     0.00000     0.00000     0.00000     0.00000     0.00000     0.00000     0.00000
     6.99581     0.00000     0.00000     0.00000     0.00000     0.00000     0.00000     0.00000     0.00000     0.00000     0.00000
     7.00881     0.00000     0.00000     0.00000     0.00000     0.00000     0.00000     0.00000     0.00000     0.00000     0.00000
     7.02081     0.00000     0.00000     0.00000     0.00000     0.00000     0.00000     0.00000     0.00000     0.00000     0.00000
     7.03381     0.00000     0.00000     0.00000     0.00000     0.00000     0.00000     0.00000     0.00000     0.00000     0.00000
     7.04581     0.00000     0.00000     0.00000     0.00000     0.00000     0.00000     0.00000     0.00000     0.00000     0.00000
     7.05881     0.00000     0.00000     0.00000     0.00000     0.00000     0.00000     0.00000     0.00000     0.00000     0.00000
     7.07081     0.00000     0.00000     0.00000     0.00000     0.00000     0.00000     0.00000     0.00000     0.00000     0.00000
     7.08381     0.00000     0.00000     0.00000     0.00000     0.00000     0.00000     0.00000     0.00000     0.00000     0.00000
     7.09581     0.00000     0.00000     0.00000     0.00000     0.00000     0.00000     0.00000     0.00000     0.00000     0.00000
     7.10881     0.00000     0.00000     0.00000     0.00000     0.00000     0.00000     0.00000     0.00000     0.00000     0.00000
     7.12081     0.00000     0.00000     0.00000     0.00000     0.00000     0.00000     0.00000     0.00000     0.00000     0.00000
     7.13381     0.00000     0.00000     0.00000     0.00000     0.00000     0.00000     0.00000     0.00000     0.00000     0.00000
     7.14581     0.00000     0.00000     0.00000     0.00000     0.00000     0.00000     0.00000     0.00000     0.00000     0.00000
     7.15881     0.00000     0.00000     0.00000     0.00000     0.00000     0.00000     0.00000     0.00000     0.00000     0.00000
     7.17081     0.00000     0.00000     0.00000     0.00000     0.00000     0.00000     0.00000     0.00000     0.00000     0.00000
     7.18381     0.00000     0.00000     0.00000     0.00000     0.00000     0.00000     0.00000     0.00000     0.00000     0.00000
     7.19581     0.00000     0.00000     0.00000     0.00000     0.00000     0.00000     0.00000     0.00000     0.00000     0.00000
     7.20881     0.00000     0.00000     0.00000     0.00000     0.00000     0.00000     0.00000     0.00000     0.00000     0.00000
     7.22081     0.00000     0.00000     0.00000     0.00000     0.00000     0.00000     0.00000     0.00000     0.00000     0.00000
     7.23381     0.00000     0.00000     0.00000     0.00000     0.00000     0.00000     0.00000     0.00000     0.00000     0.00000
     7.24581     0.00000     0.00000     0.00000     0.00000     0.00000     0.00000     0.00000     0.00000     0.00000     0.00000
     7.25881     0.00000     0.00000     0.00000     0.00000     0.00000     0.00000     0.00000     0.00000     0.00000     0.00000
     7.27081     0.00000     0.00000     0.00000     0.00000     0.00000     0.00000     0.00000     0.00000     0.00000     0.00000
     7.28381     0.00000     0.00000     0.00000     0.00000     0.00000     0.00000     0.00000     0.00000     0.00000     0.00000
     7.29581     0.00000     0.00000     0.00000     0.00000     0.00000     0.00000     0.00000     0.00000     0.00000     0.00000
     7.30881     0.00000     0.00000     0.00000     0.00000     0.00000     0.00000     0.00000     0.00000     0.00000     0.00000
     7.32081     0.00000     0.00000     0.00000     0.00000     0.00000     0.00000     0.00000     0.00000     0.00000     0.00000
     7.33381     0.00000     0.00000     0.00000     0.00000     0.00000     0.00000     0.00000     0.00000     0.00000     0.00000
     7.34581     0.00000     0.00000     0.00000     0.00000     0.00000     0.00000     0.00000     0.00000     0.00000     0.00000
     7.35881     0.00000     0.00000     0.00000     0.00000     0.00000     0.00000     0.00000     0.00000     0.00000     0.00000
     7.37081     0.00000     0.00000     0.00000     0.00000     0.00000     0.00000     0.00000     0.00000     0.00000     0.00000
     7.38381     0.00000     0.00000     0.00000     0.00000     0.00000     0.00000     0.00000     0.00000     0.00000     0.00000
     7.39581     0.00000     0.00000     0.00000     0.00000     0.00000     0.00000     0.00000     0.00000     0.00000     0.00000
     7.40881     0.00000     0.00000     0.00000     0.00000     0.00000     0.00000     0.00000     0.00000     0.00000     0.00000
     7.42081     0.00000     0.00000     0.00000     0.00000     0.00000     0.00000     0.00000     0.00000     0.00000     0.00000
     7.43381     0.00000     0.00000     0.00000     0.00000     0.00000     0.00000     0.00000     0.00000     0.00000     0.00000
     7.44581     0.00000     0.00000     0.00000     0.00000     0.00000     0.00000     0.00000     0.00000     0.00000     0.00000
     7.45881     0.00000     0.00000     0.00000     0.00000     0.00000     0.00000     0.00000     0.00000     0.00000     0.00000
     7.47081     0.00000     0.00000     0.00000     0.00000     0.00000     0.00000     0.00000     0.00000     0.00000     0.00000
     7.48381     0.00000     0.00000     0.00000     0.00000     0.00000     0.00000     0.00000     0.00000     0.00000     0.00000
     7.49581     0.00000     0.00000     0.00000     0.00000     0.00000     0.00000     0.00000     0.00000     0.00000     0.00000
     7.50881     0.00000     0.00000     0.00000     0.00000     0.00000     0.00000     0.00000     0.00000     0.00000     0.00000
     7.52081     0.00000     0.00000     0.00000     0.00000     0.00000     0.00000     0.00000     0.00000     0.00000     0.00000
     7.53381     0.00000     0.00000     0.00000     0.00000     0.00000     0.00000     0.00000     0.00000     0.00000     0.00000
     7.54681     0.00000     0.00000     0.00000     0.00000     0.00000     0.00000     0.00000     0.00000     0.00000     0.00000
     7.55881     0.00000     0.00000     0.00000     0.00000     0.00000     0.00000     0.00000     0.00000     0.00000     0.00000
     7.57181     0.00000     0.00000     0.00000     0.00000     0.00000     0.00000     0.00000     0.00000     0.00000     0.00000
     7.58381     0.00000     0.00000     0.00000     0.00000     0.00000     0.00000     0.00000     0.00000     0.00000     0.00000
     7.59681     0.00000     0.00000     0.00000     0.00000     0.00000     0.00000     0.00000     0.00000     0.00000     0.00000
     7.60881     0.00000     0.00000     0.00000     0.00000     0.00000     0.00000     0.00000     0.00000     0.00000     0.00000
     7.62181     0.00000     0.00000     0.00000     0.00000     0.00000     0.00000     0.00000     0.00000     0.00000     0.00000
     7.63381     0.00000     0.00000     0.00000     0.00000     0.00000     0.00000     0.00000     0.00000     0.00000     0.00000
     7.64681     0.00000     0.00000     0.00000     0.00000     0.00000     0.00000     0.00000     0.00000     0.00000     0.00000
     7.65881     0.00000     0.00000     0.00000     0.00000     0.00000     0.00000     0.00000     0.00000     0.00000     0.00000
     7.67181     0.00000     0.00000     0.00000     0.00000     0.00000     0.00000     0.00000     0.00000     0.00000     0.00000
     7.68381     0.00000     0.00000     0.00000     0.00000     0.00000     0.00000     0.00000     0.00000     0.00000     0.00000
     7.69681     0.00000     0.00000     0.00000     0.00000     0.00000     0.00000     0.00000     0.00000     0.00000     0.00000
     7.70881     0.00000     0.00000     0.00000     0.00000     0.00000     0.00000     0.00000     0.00000     0.00000     0.00000
     7.72181     0.00000     0.00000     0.00000     0.00000     0.00000     0.00000     0.00000     0.00000     0.00000     0.00000
     7.73381     0.00000     0.00000     0.00000     0.00000     0.00000     0.00000     0.00000     0.00000     0.00000     0.00000
     7.74681     0.00000     0.00000     0.00000     0.00000     0.00000     0.00000     0.00000     0.00000     0.00000     0.00000
     7.75881     0.00000     0.00000     0.00000     0.00000     0.00000     0.00000     0.00000     0.00000     0.00000     0.00000
     7.77181     0.00000     0.00000     0.00000     0.00000     0.00000     0.00000     0.00000     0.00000     0.00000     0.00000
     7.78381     0.00000     0.00000     0.00000     0.00000     0.00000     0.00000     0.00000     0.00000     0.00000     0.00000
     7.79681     0.00000     0.00000     0.00000     0.00000     0.00000     0.00000     0.00000     0.00000     0.00000     0.00000
     7.80881     0.00000     0.00000     0.00000     0.00000     0.00000     0.00000     0.00000     0.00000     0.00000     0.00000
     7.82181     0.00000     0.00000     0.00000     0.00000     0.00000     0.00000     0.00000     0.00000     0.00000     0.00000
     7.83381     0.00000     0.00000     0.00000     0.00000     0.00000     0.00000     0.00000     0.00000     0.00000     0.00000
     7.84681     0.00000     0.00000     0.00000     0.00000     0.00000     0.00000     0.00000     0.00000     0.00000     0.00000
     7.85881     0.00000     0.00000     0.00000     0.00000     0.00000     0.00000     0.00000     0.00000     0.00000     0.00000
     7.87181     0.00000     0.00000     0.00000     0.00000     0.00000     0.00000     0.00000     0.00000     0.00000     0.00000
     7.88381     0.00000     0.00000     0.00000     0.00000     0.00000     0.00000     0.00000     0.00000     0.00000     0.00000
     7.89681     0.00000     0.00000     0.00000     0.00000     0.00000     0.00000     0.00000     0.00000     0.00000     0.00000
     7.90881     0.00000     0.00000     0.00000     0.00000     0.00000     0.00000     0.00000     0.00000     0.00000     0.00000
     7.92181     0.00000     0.00000     0.00000     0.00000     0.00000     0.00000     0.00000     0.00000     0.00000     0.00000
     7.93381     0.00000     0.00000     0.00000     0.00000     0.00000     0.00000     0.00000     0.00000     0.00000     0.00000
     7.94681     0.00000     0.00000     0.00000     0.00000     0.00000     0.00000     0.00000     0.00000     0.00000     0.00000
     7.95881     0.00000     0.00000     0.00000     0.00000     0.00000     0.00000     0.00000     0.00000     0.00000     0.00000
     7.97181     0.00000     0.00000     0.00000     0.00000     0.00000     0.00000     0.00000     0.00000     0.00000     0.00000
     7.98381     0.00000     0.00000     0.00000     0.00000     0.00000     0.00000     0.00000     0.00000     0.00000     0.00000
     7.99681     0.00000     0.00000     0.00000     0.00000     0.00000     0.00000     0.00000     0.00000     0.00000     0.00000
     8.00881     0.00000     0.00000     0.00000     0.00000     0.00000     0.00000     0.00000     0.00000     0.00000     0.00000
     8.02181     0.00000     0.00000     0.00000     0.00000     0.00000     0.00000     0.00000     0.00000     0.00000     0.00000
     8.03381     0.00000     0.00000     0.00000     0.00000     0.00000     0.00000     0.00000     0.00000     0.00000     0.00000
     8.04681     0.00000     0.00000     0.00000     0.00000     0.00000     0.00000     0.00000     0.00000     0.00000     0.00000
     8.05881     0.00000     0.00000     0.00000     0.00000     0.00000     0.00000     0.00000     0.00000     0.00000     0.00000
     8.07181     0.00000     0.00000     0.00000     0.00000     0.00000     0.00000     0.00000     0.00000     0.00000     0.00000
     8.08381     0.00000     0.00000     0.00000     0.00000     0.00000     0.00000     0.00000     0.00000     0.00000     0.00000
     8.09681     0.00000     0.00000     0.00000     0.00000     0.00000     0.00000     0.00000     0.00000     0.00000     0.00000
     8.10881     0.00000     0.00000     0.00000     0.00000     0.00000     0.00000     0.00000     0.00000     0.00000     0.00000
     8.12181     0.00000     0.00000     0.00000     0.00000     0.00000     0.00000     0.00000     0.00000     0.00000     0.00000
     8.13381     0.00000     0.00000     0.00000     0.00000     0.00000     0.00000     0.00000     0.00000     0.00000     0.00000
     8.14681     0.00000     0.00000     0.00000     0.00000     0.00000     0.00000     0.00000     0.00000     0.00000     0.00000
     8.15881     0.00000     0.00000     0.00000     0.00000     0.00000     0.00000     0.00000     0.00000     0.00000     0.00000
     8.17181     0.00000     0.00000     0.00000     0.00000     0.00000     0.00000     0.00000     0.00000     0.00000     0.00000
     8.18381     0.00000     0.00000     0.00000     0.00000     0.00000     0.00000     0.00000     0.00000     0.00000     0.00000
     8.19681     0.00000     0.00000     0.00000     0.00000     0.00000     0.00000     0.00000     0.00000     0.00000     0.00000
     8.20881     0.00000     0.00000     0.00000     0.00000     0.00000     0.00000     0.00000     0.00000     0.00000     0.00000
     8.22181     0.00000     0.00000     0.00000     0.00000     0.00000     0.00000     0.00000     0.00000     0.00000     0.00000
     8.23381     0.00000     0.00000     0.00000     0.00000     0.00000     0.00000     0.00000     0.00000     0.00000     0.00000
     8.24681     0.00000     0.00000     0.00000     0.00000     0.00000     0.00000     0.00000     0.00000     0.00000     0.00000
     8.25881     0.00000     0.00000     0.00000     0.00000     0.00000     0.00000     0.00000     0.00000     0.00000     0.00000
     8.27181     0.00000     0.00000     0.00000     0.00000     0.00000     0.00000     0.00000     0.00000     0.00000     0.00000
     8.28381     0.00000     0.00000     0.00000     0.00000     0.00000     0.00000     0.00000     0.00000     0.00000     0.00000
     8.29681     0.00000     0.00000     0.00000     0.00000     0.00000     0.00000     0.00000     0.00000     0.00000     0.00000
     8.30881     0.00000     0.00000     0.00000     0.00000     0.00000     0.00000     0.00000     0.00000     0.00000     0.00000
     8.32181     0.00000     0.00000     0.00000     0.00000     0.00000     0.00000     0.00000     0.00000     0.00000     0.00000
     8.33381     0.00000     0.00000     0.00000     0.00000     0.00000     0.00000     0.00000     0.00000     0.00000     0.00000
     8.34681     0.00000     0.00000     0.00000     0.00000     0.00000     0.00000     0.00000     0.00000     0.00000     0.00000
     8.35881     0.00000     0.00000     0.00000     0.00000     0.00000     0.00000     0.00000     0.00000     0.00000     0.00000
     8.37181     0.00000     0.00000     0.00000     0.00000     0.00000     0.00000     0.00000     0.00000     0.00000     0.00000
     8.38381     0.00000     0.00000     0.00000     0.00000     0.00000     0.00000     0.00000     0.00000     0.00000     0.00000
     8.39681     0.00000     0.00000     0.00000     0.00000     0.00000     0.00000     0.00000     0.00000     0.00000     0.00000
     8.40881     0.00000     0.00000     0.00000     0.00000     0.00000     0.00000     0.00000     0.00000     0.00000     0.00000
     8.42181     0.00000     0.00000     0.00000     0.00000     0.00000     0.00000     0.00000     0.00000     0.00000     0.00000
     8.43381     0.00000     0.00000     0.00000     0.00000     0.00000     0.00000     0.00000     0.00000     0.00000     0.00000
     8.44681     0.00000     0.00000     0.00000     0.00000     0.00000     0.00000     0.00000     0.00000     0.00000     0.00000
     8.45881     0.00000     0.00000     0.00000     0.00000     0.00000     0.00000     0.00000     0.00000     0.00000     0.00000
     8.47181     0.00000     0.00000     0.00000     0.00000     0.00000     0.00000     0.00000     0.00000     0.00000     0.00000
     8.48381     0.00000     0.00000     0.00000     0.00000     0.00000     0.00000     0.00000     0.00000     0.00000     0.00000
     8.49681     0.00000     0.00000     0.00000     0.00000     0.00000     0.00000     0.00000     0.00000     0.00000     0.00000
     8.50881     0.00000     0.00000     0.00000     0.00000     0.00000     0.00000     0.00000     0.00000     0.00000     0.00000
     8.52181     0.00000     0.00000     0.00000     0.00000     0.00000     0.00000     0.00000     0.00000     0.00000     0.00000
     8.53381     0.00000     0.00000     0.00000     0.00000     0.00000     0.00000     0.00000     0.00000     0.00000     0.00000
     8.54681     0.00000     0.00000     0.00000     0.00000     0.00000     0.00000     0.00000     0.00000     0.00000     0.00000
     8.55981     0.00000     0.00000     0.00000     0.00000     0.00000     0.00000     0.00000     0.00000     0.00000     0.00000
     8.57181     0.00000     0.00000     0.00000     0.00000     0.00000     0.00000     0.00000     0.00000     0.00000     0.00000
     8.58481     0.00000     0.00000     0.00000     0.00000     0.00000     0.00000     0.00000     0.00000     0.00000     0.00000
     8.59681     0.00000     0.00000     0.00000     0.00000     0.00000     0.00000     0.00000     0.00000     0.00000     0.00000
     8.60981     0.00000     0.00000     0.00000     0.00000     0.00000     0.00000     0.00000     0.00000     0.00000     0.00000
     8.62181     0.00000     0.00000     0.00000     0.00000     0.00000     0.00000     0.00000     0.00000     0.00000     0.00000
     8.63481     0.00000     0.00000     0.00000     0.00000     0.00000     0.00000     0.00000     0.00000     0.00000     0.00000
     8.64681     0.00000     0.00000     0.00000     0.00000     0.00000     0.00000     0.00000     0.00000     0.00000     0.00000
     8.65981     0.00000     0.00000     0.00000     0.00000     0.00000     0.00000     0.00000     0.00000     0.00000     0.00000
     8.67181     0.00000     0.00000     0.00000     0.00000     0.00000     0.00000     0.00000     0.00000     0.00000     0.00000
     8.68481     0.00000     0.00000     0.00000     0.00000     0.00000     0.00000     0.00000     0.00000     0.00000     0.00000
     8.69681     0.00000     0.00000     0.00000     0.00000     0.00000     0.00000     0.00000     0.00000     0.00000     0.00000
     8.70981     0.00000     0.00000     0.00000     0.00000     0.00000     0.00000     0.00000     0.00000     0.00000     0.00000
     8.72181     0.00000     0.00000     0.00000     0.00000     0.00000     0.00000     0.00000     0.00000     0.00000     0.00000
     8.73481     0.00000     0.00000     0.00000     0.00000     0.00000     0.00000     0.00000     0.00000     0.00000     0.00000
     8.74681     0.00000     0.00000     0.00000     0.00000     0.00000     0.00000     0.00000     0.00000     0.00000     0.00000
     8.75981     0.00000     0.00000     0.00000     0.00000     0.00000     0.00000     0.00000     0.00000     0.00000     0.00000
     8.77181     0.00000     0.00000     0.00000     0.00000     0.00000     0.00000     0.00000     0.00000     0.00000     0.00000
     8.78481     0.00000     0.00000     0.00000     0.00000     0.00000     0.00000     0.00000     0.00000     0.00000     0.00000
     8.79681     0.00000     0.00000     0.00000     0.00000     0.00000     0.00000     0.00000     0.00000     0.00000     0.00000
     8.80981     0.00000     0.00000     0.00000     0.00000     0.00000     0.00000     0.00000     0.00000     0.00000     0.00000
     8.82181     0.00000     0.00000     0.00000     0.00000     0.00000     0.00000     0.00000     0.00000     0.00000     0.00000
     8.83481     0.00000     0.00000     0.00000     0.00000     0.00000     0.00000     0.00000     0.00000     0.00000     0.00000
     8.84681     0.00000     0.00000     0.00000     0.00000     0.00000     0.00000     0.00000     0.00000     0.00000     0.00000
     8.85981     0.00000     0.00000     0.00000     0.00000     0.00000     0.00000     0.00000     0.00000     0.00000     0.00000
     8.87181     0.00000     0.00000     0.00000     0.00000     0.00000     0.00000     0.00000     0.00000     0.00000     0.00000
     8.88481     0.00000     0.00000     0.00000     0.00000     0.00000     0.00000     0.00000     0.00000     0.00000     0.00000
     8.89681     0.00000     0.00000     0.00000     0.00000     0.00000     0.00000     0.00000     0.00000     0.00000     0.00000
     8.90981     0.00000     0.00000     0.00000     0.00000     0.00000     0.00000     0.00000     0.00000     0.00000     0.00000
     8.92181     0.00000     0.00000     0.00000     0.00000     0.00000     0.00000     0.00000     0.00000     0.00000     0.00000
     8.93481     0.00000     0.00000     0.00000     0.00000     0.00000     0.00000     0.00000     0.00000     0.00000     0.00000
     8.94681     0.00000     0.00000     0.00000     0.00000     0.00000     0.00000     0.00000     0.00000     0.00000     0.00000
     8.95981     0.00000     0.00000     0.00000     0.00000     0.00000     0.00000     0.00000     0.00000     0.00000     0.00000
     8.97181     0.00000     0.00000     0.00000     0.00000     0.00000     0.00000     0.00000     0.00000     0.00000     0.00000
     8.98481     0.00000     0.00000     0.00000     0.00000     0.00000     0.00000     0.00000     0.00000     0.00000     0.00000
     8.99681     0.00000     0.00000     0.00000     0.00000     0.00000     0.00000     0.00000     0.00000     0.00000     0.00000
     9.00981     0.00000     0.00000     0.00000     0.00000     0.00000     0.00000     0.00000     0.00000     0.00000     0.00000
     9.02181     0.00000     0.00000     0.00000     0.00000     0.00000     0.00000     0.00000     0.00000     0.00000     0.00000
     9.03481     0.00000     0.00000     0.00000     0.00000     0.00000     0.00000     0.00000     0.00000     0.00000     0.00000
     9.04681     0.00000     0.00000     0.00000     0.00000     0.00000     0.00000     0.00000     0.00000     0.00000     0.00000
     9.05981     0.00000     0.00000     0.00000     0.00000     0.00000     0.00000     0.00000     0.00000     0.00000     0.00000
     9.07181     0.00000     0.00000     0.00000     0.00000     0.00000     0.00000     0.00000     0.00000     0.00000     0.00000
     9.08481     0.00000     0.00000     0.00000     0.00000     0.00000     0.00000     0.00000     0.00000     0.00000     0.00000
     9.09681     0.00000     0.00000     0.00000     0.00000     0.00000     0.00000     0.00000     0.00000     0.00000     0.00000
     9.10981     0.00000     0.00000     0.00000     0.00000     0.00000     0.00000     0.00000     0.00000     0.00000     0.00000
     9.12181     0.00000     0.00000     0.00000     0.00000     0.00000     0.00000     0.00000     0.00000     0.00000     0.00000
     9.13481     0.00000     0.00000     0.00000     0.00000     0.00000     0.00000     0.00000     0.00000     0.00000     0.00000
     9.14681     0.00000     0.00000     0.00000     0.00000     0.00000     0.00000     0.00000     0.00000     0.00000     0.00000
     9.15981     0.00000     0.00000     0.00000     0.00000     0.00000     0.00000     0.00000     0.00000     0.00000     0.00000
     9.17181     0.00000     0.00000     0.00000     0.00000     0.00000     0.00000     0.00000     0.00000     0.00000     0.00000
     9.18481     0.00000     0.00000     0.00000     0.00000     0.00000     0.00000     0.00000     0.00000     0.00000     0.00000
     9.19681     0.00000     0.00000     0.00000     0.00000     0.00000     0.00000     0.00000     0.00000     0.00000     0.00000
     9.20981     0.00000     0.00000     0.00000     0.00000     0.00000     0.00000     0.00000     0.00000     0.00000     0.00000
     9.22181     0.00000     0.00000     0.00000     0.00000     0.00000     0.00000     0.00000     0.00000     0.00000     0.00000
     9.23481     0.00000     0.00000     0.00000     0.00000     0.00000     0.00000     0.00000     0.00000     0.00000     0.00000
     9.24681     0.00000     0.00000     0.00000     0.00000     0.00000     0.00000     0.00000     0.00000     0.00000     0.00000
     9.25981     0.00000     0.00000     0.00000     0.00000     0.00000     0.00000     0.00000     0.00000     0.00000     0.00000
     9.27181     0.00000     0.00000     0.00000     0.00000     0.00000     0.00000     0.00000     0.00000     0.00000     0.00000
     9.28481     0.00000     0.00000     0.00000     0.00000     0.00000     0.00000     0.00000     0.00000     0.00000     0.00000
     9.29681     0.00000     0.00000     0.00000     0.00000     0.00000     0.00000     0.00000     0.00000     0.00000     0.00000
     9.30981     0.00000     0.00000     0.00000     0.00000     0.00000     0.00000     0.00000     0.00000     0.00000     0.00000
     9.32181     0.00000     0.00000     0.00000     0.00000     0.00000     0.00000     0.00000     0.00000     0.00000     0.00000
     9.33481     0.00000     0.00000     0.00000     0.00000     0.00000     0.00000     0.00000     0.00000     0.00000     0.00000
     9.34681     0.00000     0.00000     0.00000     0.00000     0.00000     0.00000     0.00000     0.00000     0.00000     0.00000
     9.35981     0.00000     0.00000     0.00000     0.00000     0.00000     0.00000     0.00000     0.00000     0.00000     0.00000
     9.37181     0.00000     0.00000     0.00000     0.00000     0.00000     0.00000     0.00000     0.00000     0.00000     0.00000
     9.38481     0.00000     0.00000     0.00000     0.00000     0.00000     0.00000     0.00000     0.00000     0.00000     0.00000
     9.39681     0.00000     0.00000     0.00000     0.00000     0.00000     0.00000     0.00000     0.00000     0.00000     0.00000
     9.40981     0.00000     0.00000     0.00000     0.00000     0.00000     0.00000     0.00000     0.00000     0.00000     0.00000
     9.42181     0.00000     0.00000     0.00000     0.00000     0.00000     0.00000     0.00000     0.00000     0.00000     0.00000
     9.43481     0.00000     0.00000     0.00000     0.00000     0.00000     0.00000     0.00000     0.00000     0.00000     0.00000
     9.44681     0.00000     0.00000     0.00000     0.00000     0.00000     0.00000     0.00000     0.00000     0.00000     0.00000
     9.45981     0.00000     0.00000     0.00000     0.00000     0.00000     0.00000     0.00000     0.00000     0.00000     0.00000
     9.47181     0.00000     0.00000     0.00000     0.00000     0.00000     0.00000     0.00000     0.00000     0.00000     0.00000
     9.48481     0.00000     0.00000     0.00000     0.00000     0.00000     0.00000     0.00000     0.00000     0.00000     0.00000
     9.49681     0.00000     0.00000     0.00000     0.00000     0.00000     0.00000     0.00000     0.00000     0.00000     0.00000
     9.50981     0.00000     0.00000     0.00000     0.00000     0.00000     0.00000     0.00000     0.00000     0.00000     0.00000
     9.52181     0.00000     0.00000     0.00000     0.00000     0.00000     0.00000     0.00000     0.00000     0.00000     0.00000
     9.53481     0.00000     0.00000     0.00000     0.00000     0.00000     0.00000     0.00000     0.00000     0.00000     0.00000
     9.54781     0.00000     0.00000     0.00000     0.00000     0.00000     0.00000     0.00000     0.00000     0.00000     0.00000
     9.55981     0.00000     0.00000     0.00000     0.00000     0.00000     0.00000     0.00000     0.00000     0.00000     0.00000
     9.57281     0.00000     0.00000     0.00000     0.00000     0.00000     0.00000     0.00000     0.00000     0.00000     0.00000
     9.58481     0.00000     0.00000     0.00000     0.00000     0.00000     0.00000     0.00000     0.00000     0.00000     0.00000
     9.59781     0.00000     0.00000     0.00000     0.00000     0.00000     0.00000     0.00000     0.00000     0.00000     0.00000
     9.60981     0.00000     0.00000     0.00000     0.00000     0.00000     0.00000     0.00000     0.00000     0.00000     0.00000
     9.62281     0.00000     0.00000     0.00000     0.00000     0.00000     0.00000     0.00000     0.00000     0.00000     0.00000
     9.63481     0.00000     0.00000     0.00000     0.00000     0.00000     0.00000     0.00000     0.00000     0.00000     0.00000
     9.64781     0.00000     0.00000     0.00000     0.00000     0.00000     0.00000     0.00000     0.00000     0.00000     0.00000
     9.65981     0.00000     0.00000     0.00000     0.00000     0.00000     0.00000     0.00000     0.00000     0.00000     0.00000
     9.67281     0.00000     0.00000     0.00000     0.00000     0.00000     0.00000     0.00000     0.00000     0.00000     0.00000
     9.68481     0.00000     0.00000     0.00000     0.00000     0.00000     0.00000     0.00000     0.00000     0.00000     0.00000
     9.69781     0.00000     0.00000     0.00000     0.00000     0.00000     0.00000     0.00000     0.00000     0.00000     0.00000
     9.70981     0.00000     0.00000     0.00000     0.00000     0.00000     0.00000     0.00000     0.00000     0.00000     0.00000
     9.72281     0.00000     0.00000     0.00000     0.00000     0.00000     0.00000     0.00000     0.00000     0.00000     0.00000
     9.73481     0.00000     0.00000     0.00000     0.00000     0.00000     0.00000     0.00000     0.00000     0.00000     0.00000
     9.74781     0.00000     0.00000     0.00000     0.00000     0.00000     0.00000     0.00000     0.00000     0.00000     0.00000
     9.75981     0.00000     0.00000     0.00000     0.00000     0.00000     0.00000     0.00000     0.00000     0.00000     0.00000
     9.77281     0.00000     0.00000     0.00000     0.00000     0.00000     0.00000     0.00000     0.00000     0.00000     0.00000
     9.78481     0.00000     0.00000     0.00000     0.00000     0.00000     0.00000     0.00000     0.00000     0.00000     0.00000
     9.79781     0.00000     0.00000     0.00000     0.00000     0.00000     0.00000     0.00000     0.00000     0.00000     0.00000
     9.80981     0.00000     0.00000     0.00000     0.00000     0.00000     0.00000     0.00000     0.00000     0.00000     0.00000
     9.82281     0.00000     0.00000     0.00000     0.00000     0.00000     0.00000     0.00000     0.00000     0.00000     0.00000
     9.83481     0.00000     0.00000     0.00000     0.00000     0.00000     0.00000     0.00000     0.00000     0.00000     0.00000
     9.84781     0.00000     0.00000     0.00000     0.00000     0.00000     0.00000     0.00000     0.00000     0.00000     0.00000
     9.85981     0.00000     0.00000     0.00000     0.00000     0.00000     0.00000     0.00000     0.00000     0.00000     0.00000
     9.87281     0.00000     0.00000     0.00000     0.00000     0.00000     0.00000     0.00000     0.00000     0.00000     0.00000
     9.88481     0.00000     0.00000     0.00000     0.00000     0.00000     0.00000     0.00000     0.00000     0.00000     0.00000
     9.89781     0.00000     0.00000     0.00000     0.00000     0.00000     0.00000     0.00000     0.00000     0.00000     0.00000
     9.90981     0.00000     0.00000     0.00000     0.00000     0.00000     0.00000     0.00000     0.00000     0.00000     0.00000
     9.92281     0.00000     0.00000     0.00000     0.00000     0.00000     0.00000     0.00000     0.00000     0.00000     0.00000
     9.93481     0.00000     0.00000     0.00000     0.00000     0.00000     0.00000     0.00000     0.00000     0.00000     0.00000
     9.94781     0.00000     0.00000     0.00000     0.00000     0.00000     0.00000     0.00000     0.00000     0.00000     0.00000
     9.95981     0.00000     0.00000     0.00000     0.00000     0.00000     0.00000     0.00000     0.00000     0.00000     0.00000
     9.97281     0.00000     0.00000     0.00000     0.00000     0.00000     0.00000     0.00000     0.00000     0.00000     0.00000
     9.98481     0.00000     0.00000     0.00000     0.00000     0.00000     0.00000     0.00000     0.00000     0.00000     0.00000
     9.99781     0.00000     0.00000     0.00000     0.00000     0.00000     0.00000     0.00000     0.00000     0.00000     0.00000
    10.00981     0.00000     0.00000     0.00000     0.00000     0.00000     0.00000     0.00000     0.00000     0.00000     0.00000
    10.02281     0.00000     0.00000     0.00000     0.00000     0.00000     0.00000     0.00000     0.00000     0.00000     0.00000
    10.03481     0.00000     0.00000     0.00000     0.00000     0.00000     0.00000     0.00000     0.00000     0.00000     0.00000
    10.04781     0.00000     0.00000     0.00000     0.00000     0.00000     0.00000     0.00000     0.00000     0.00000     0.00000
    10.05981     0.00000     0.00000     0.00000     0.00000     0.00000     0.00000     0.00000     0.00000     0.00000     0.00000
    10.07281     0.00000     0.00000     0.00000     0.00000     0.00000     0.00000     0.00000     0.00000     0.00000     0.00000
    10.08481     0.00000     0.00000     0.00000     0.00000     0.00000     0.00000     0.00000     0.00000     0.00000     0.00000
    10.09781     0.00000     0.00000     0.00000     0.00000     0.00000     0.00000     0.00000     0.00000     0.00000     0.00000
    10.10981     0.00000     0.00000     0.00000     0.00000     0.00000     0.00000     0.00000     0.00000     0.00000     0.00000
    10.12281     0.00000     0.00000     0.00000     0.00000     0.00000     0.00000     0.00000     0.00000     0.00000     0.00000
    10.13481     0.00000     0.00000     0.00000     0.00000     0.00000     0.00000     0.00000     0.00000     0.00000     0.00000
    10.14781     0.00000     0.00000     0.00000     0.00000     0.00000     0.00000     0.00000     0.00000     0.00000     0.00000
    10.15981     0.00000     0.00000     0.00000     0.00000     0.00000     0.00000     0.00000     0.00000     0.00000     0.00000
    10.17281     0.00000     0.00000     0.00000     0.00000     0.00000     0.00000     0.00000     0.00000     0.00000     0.00000
    10.18481     0.00000     0.00000     0.00000     0.00000     0.00000     0.00000     0.00000     0.00000     0.00000     0.00000
    10.19781     0.00000     0.00000     0.00000     0.00000     0.00000     0.00000     0.00000     0.00000     0.00000     0.00000
    10.20981     0.00000     0.00000     0.00000     0.00000     0.00000     0.00000     0.00000     0.00000     0.00000     0.00000
    10.22281     0.00000     0.00000     0.00000     0.00000     0.00000     0.00000     0.00000     0.00000     0.00000     0.00000
    10.23481     0.00000     0.00000     0.00000     0.00000     0.00000     0.00000     0.00000     0.00000     0.00000     0.00000
    10.24781     0.00000     0.00000     0.00000     0.00000     0.00000     0.00000     0.00000     0.00000     0.00000     0.00000
    10.25981     0.00000     0.00000     0.00000     0.00000     0.00000     0.00000     0.00000     0.00000     0.00000     0.00000
    10.27281     0.00000     0.00000     0.00000     0.00000     0.00000     0.00000     0.00000     0.00000     0.00000     0.00000
    10.28481     0.00000     0.00000     0.00000     0.00000     0.00000     0.00000     0.00000     0.00000     0.00000     0.00000
    10.29781     0.00000     0.00000     0.00000     0.00000     0.00000     0.00000     0.00000     0.00000     0.00000     0.00000
    10.30981     0.00000     0.00000     0.00000     0.00000     0.00000     0.00000     0.00000     0.00000     0.00000     0.00000
    10.32281     0.00000     0.00000     0.00000     0.00000     0.00000     0.00000     0.00000     0.00000     0.00000     0.00000
    10.33481     0.00000     0.00000     0.00000     0.00000     0.00000     0.00000     0.00000     0.00000     0.00000     0.00000
    10.34781     0.00000     0.00000     0.00000     0.00000     0.00000     0.00000     0.00000     0.00000     0.00000     0.00000
    10.35981     0.00000     0.00000     0.00000     0.00000     0.00000     0.00000     0.00000     0.00000     0.00000     0.00000
    10.37281     0.00000     0.00000     0.00000     0.00000     0.00000     0.00000     0.00000     0.00000     0.00000     0.00000
    10.38481     0.00000     0.00000     0.00000     0.00000     0.00000     0.00000     0.00000     0.00000     0.00000     0.00000
    10.39781     0.00000     0.00000     0.00000     0.00000     0.00000     0.00000     0.00000     0.00000     0.00000     0.00000
    10.40981     0.00000     0.00000     0.00000     0.00000     0.00000     0.00000     0.00000     0.00000     0.00000     0.00000
    10.42281     0.00000     0.00000     0.00000     0.00000     0.00000     0.00000     0.00000     0.00000     0.00000     0.00000
    10.43481     0.00000     0.00000     0.00000     0.00000     0.00000     0.00000     0.00000     0.00000     0.00000     0.00000
    10.44781     0.00000     0.00000     0.00000     0.00000     0.00000     0.00000     0.00000     0.00000     0.00000     0.00000
    10.45981     0.00000     0.00000     0.00000     0.00000     0.00000     0.00000     0.00000     0.00000     0.00000     0.00000
    10.47281     0.00000     0.00000     0.00000     0.00000     0.00000     0.00000     0.00000     0.00000     0.00000     0.00000
    10.48481     0.00000     0.00000     0.00000     0.00000     0.00000     0.00000     0.00000     0.00000     0.00000     0.00000
    10.49781     0.00000     0.00000     0.00000     0.00000     0.00000     0.00000     0.00000     0.00000     0.00000     0.00000
    10.50981     0.00000     0.00000     0.00000     0.00000     0.00000     0.00000     0.00000     0.00000     0.00000     0.00000
    10.52281     0.00000     0.00000     0.00000     0.00000     0.00000     0.00000     0.00000     0.00000     0.00000     0.00000
    10.53481     0.00000     0.00000     0.00000     0.00000     0.00000     0.00000     0.00000     0.00000     0.00000     0.00000
    10.54781     0.00000     0.00000     0.00000     0.00000     0.00000     0.00000     0.00000     0.00000     0.00000     0.00000
    10.56081     0.00000     0.00000     0.00000     0.00000     0.00000     0.00000     0.00000     0.00000     0.00000     0.00000
    10.57281     0.00000     0.00000     0.00000     0.00000     0.00000     0.00000     0.00000     0.00000     0.00000     0.00000
    10.58581     0.00000     0.00000     0.00000     0.00000     0.00000     0.00000     0.00000     0.00000     0.00000     0.00000
    10.59781     0.00000     0.00000     0.00000     0.00000     0.00000     0.00000     0.00000     0.00000     0.00000     0.00000
    10.61081     0.00000     0.00000     0.00000     0.00000     0.00000     0.00000     0.00000     0.00000     0.00000     0.00000
    10.62281     0.00000     0.00000     0.00000     0.00000     0.00000     0.00000     0.00000     0.00000     0.00000     0.00000
    10.63581     0.00000     0.00000     0.00000     0.00000     0.00000     0.00000     0.00000     0.00000     0.00000     0.00000
    10.64781     0.00000     0.00000     0.00000     0.00000     0.00000     0.00000     0.00000     0.00000     0.00000     0.00000
    10.66081     0.00000     0.00000     0.00000     0.00000     0.00000     0.00000     0.00000     0.00000     0.00000     0.00000
    10.67281     0.00000     0.00000     0.00000     0.00000     0.00000     0.00000     0.00000     0.00000     0.00000     0.00000
    10.68581     0.00000     0.00000     0.00000     0.00000     0.00000     0.00000     0.00000     0.00000     0.00000     0.00000
    10.69781     0.00000     0.00000     0.00000     0.00000     0.00000     0.00000     0.00000     0.00000     0.00000     0.00000
    10.71081     0.00000     0.00000     0.00000     0.00000     0.00000     0.00000     0.00000     0.00000     0.00000     0.00000
    10.72281     0.00000     0.00000     0.00000     0.00000     0.00000     0.00000     0.00000     0.00000     0.00000     0.00000
    10.73581     0.00000     0.00000     0.00000     0.00000     0.00000     0.00000     0.00000     0.00000     0.00000     0.00000
    10.74781     0.00000     0.00000     0.00000     0.00000     0.00000     0.00000     0.00000     0.00000     0.00000     0.00000
    10.76081     0.00000     0.00000     0.00000     0.00000     0.00000     0.00000     0.00000     0.00000     0.00000     0.00000
    10.77281     0.00000     0.00000     0.00000     0.00000     0.00000     0.00000     0.00000     0.00000     0.00000     0.00000
    10.78581     0.00000     0.00000     0.00000     0.00000     0.00000     0.00000     0.00000     0.00000     0.00000     0.00000
    10.79781     0.00000     0.00000     0.00000     0.00000     0.00000     0.00000     0.00000     0.00000     0.00000     0.00000
    10.81081     0.00000     0.00000     0.00000     0.00000     0.00000     0.00000     0.00000     0.00000     0.00000     0.00000
    10.82281     0.00000     0.00000     0.00000     0.00000     0.00000     0.00000     0.00000     0.00000     0.00000     0.00000
    10.83581     0.00000     0.00000     0.00000     0.00000     0.00000     0.00000     0.00000     0.00000     0.00000     0.00000
    10.84781     0.00000     0.00000     0.00000     0.00000     0.00000     0.00000     0.00000     0.00000     0.00000     0.00000
    10.86081     0.00000     0.00000     0.00000     0.00000     0.00000     0.00000     0.00000     0.00000     0.00000     0.00000
    10.87281     0.00000     0.00000     0.00000     0.00000     0.00000     0.00000     0.00000     0.00000     0.00000     0.00000
    10.88581     0.00000     0.00000     0.00000     0.00000     0.00000     0.00000     0.00000     0.00000     0.00000     0.00000
    10.89781     0.00000     0.00000     0.00000     0.00000     0.00000     0.00000     0.00000     0.00000     0.00000     0.00000
    10.91081     0.00000     0.00000     0.00000     0.00000     0.00000     0.00000     0.00000     0.00000     0.00000     0.00000
    10.92281     0.00000     0.00000     0.00000     0.00000     0.00000     0.00000     0.00000     0.00000     0.00000     0.00000
    10.93581     0.00000     0.00000     0.00000     0.00000     0.00000     0.00000     0.00000     0.00000     0.00000     0.00000
    10.94781     0.00000     0.00000     0.00000     0.00000     0.00000     0.00000     0.00000     0.00000     0.00000     0.00000
    10.96081     0.00000     0.00000     0.00000     0.00000     0.00000     0.00000     0.00000     0.00000     0.00000     0.00000
    10.97281     0.00000     0.00000     0.00000     0.00000     0.00000     0.00000     0.00000     0.00000     0.00000     0.00000
    10.98581     0.00000     0.00000     0.00000     0.00000     0.00000     0.00000     0.00000     0.00000     0.00000     0.00000
    10.99781     0.00000     0.00000     0.00000     0.00000     0.00000     0.00000     0.00000     0.00000     0.00000     0.00000
    11.01081     0.00000     0.00000     0.00000     0.00000     0.00000     0.00000     0.00000     0.00000     0.00000     0.00000
    11.02281     0.00000     0.00000     0.00000     0.00000     0.00000     0.00000     0.00000     0.00000     0.00000     0.00000
    11.03581     0.00000     0.00000     0.00000     0.00000     0.00000     0.00000     0.00000     0.00000     0.00000     0.00000
    11.04781     0.00000     0.00000     0.00000     0.00000     0.00000     0.00000     0.00000     0.00000     0.00000     0.00000
    11.06081     0.00000     0.00000     0.00000     0.00000     0.00000     0.00000     0.00000     0.00000     0.00000     0.00000
    11.07281     0.00000     0.00000     0.00000     0.00000     0.00000     0.00000     0.00000     0.00000     0.00000     0.00000
    11.08581     0.00000     0.00000     0.00000     0.00000     0.00000     0.00000     0.00000     0.00000     0.00000     0.00000
    11.09781     0.00000     0.00000     0.00000     0.00000     0.00000     0.00000     0.00000     0.00000     0.00000     0.00000
    11.11081     0.00000     0.00000     0.00000     0.00000     0.00000     0.00000     0.00000     0.00000     0.00000     0.00000
    11.12281     0.00000     0.00000     0.00000     0.00000     0.00000     0.00000     0.00000     0.00000     0.00000     0.00000
    11.13581     0.00000     0.00000     0.00000     0.00000     0.00000     0.00000     0.00000     0.00000     0.00000     0.00000
    11.14781     0.00000     0.00000     0.00000     0.00000     0.00000     0.00000     0.00000     0.00000     0.00000     0.00000
    11.16081     0.00000     0.00000     0.00000     0.00000     0.00000     0.00000     0.00000     0.00000     0.00000     0.00000
    11.17281     0.00000     0.00000     0.00000     0.00000     0.00000     0.00000     0.00000     0.00000     0.00000     0.00000
    11.18581     0.00000     0.00000     0.00000     0.00000     0.00000     0.00000     0.00000     0.00000     0.00000     0.00000
    11.19781     0.00000     0.00000     0.00000     0.00000     0.00000     0.00000     0.00000     0.00000     0.00000     0.00000
    11.21081     0.00000     0.00000     0.00000     0.00000     0.00000     0.00000     0.00000     0.00000     0.00000     0.00000
    11.22281     0.00000     0.00000     0.00000     0.00000     0.00000     0.00000     0.00000     0.00000     0.00000     0.00000
    11.23581     0.00000     0.00000     0.00000     0.00000     0.00000     0.00000     0.00000     0.00000     0.00000     0.00000
    11.24781     0.00000     0.00000     0.00000     0.00000     0.00000     0.00000     0.00000     0.00000     0.00000     0.00000
    11.26081     0.00000     0.00000     0.00000     0.00000     0.00000     0.00000     0.00000     0.00000     0.00000     0.00000
    11.27281     0.00000     0.00000     0.00000     0.00000     0.00000     0.00000     0.00000     0.00000     0.00000     0.00000
    11.28581     0.00000     0.00000     0.00000     0.00000     0.00000     0.00000     0.00000     0.00000     0.00000     0.00000
    11.29781     0.00000     0.00000     0.00000     0.00000     0.00000     0.00000     0.00000     0.00000     0.00000     0.00000
    11.31081     0.00000     0.00000     0.00000     0.00000     0.00000     0.00000     0.00000     0.00000     0.00000     0.00000
    11.32281     0.00000     0.00000     0.00000     0.00000     0.00000     0.00000     0.00000     0.00000     0.00000     0.00000
    11.33581     0.00000     0.00000     0.00000     0.00000     0.00000     0.00000     0.00000     0.00000     0.00000     0.00000
    11.34781     0.00000     0.00000     0.00000     0.00000     0.00000     0.00000     0.00000     0.00000     0.00000     0.00000
    11.36081     0.00000     0.00000     0.00000     0.00000     0.00000     0.00000     0.00000     0.00000     0.00000     0.00000
    11.37281     0.00000     0.00000     0.00000     0.00000     0.00000     0.00000     0.00000     0.00000     0.00000     0.00000
    11.38581     0.00000     0.00000     0.00000     0.00000     0.00000     0.00000     0.00000     0.00000     0.00000     0.00000
    11.39781     0.00000     0.00000     0.00000     0.00000     0.00000     0.00000     0.00000     0.00000     0.00000     0.00000
    11.41081     0.00000     0.00000     0.00000     0.00000     0.00000     0.00000     0.00000     0.00000     0.00000     0.00000
    11.42281     0.00000     0.00000     0.00000     0.00000     0.00000     0.00000     0.00000     0.00000     0.00000     0.00000
    11.43581     0.00000     0.00000     0.00000     0.00000     0.00000     0.00000     0.00000     0.00000     0.00000     0.00000
    11.44781     0.00000     0.00000     0.00000     0.00000     0.00000     0.00000     0.00000     0.00000     0.00000     0.00000
    11.46081     0.00000     0.00000     0.00000     0.00000     0.00000     0.00000     0.00000     0.00000     0.00000     0.00000
    11.47281     0.00000     0.00000     0.00000     0.00000     0.00000     0.00000     0.00000     0.00000     0.00000     0.00000
    11.48581     0.00000     0.00000     0.00000     0.00000     0.00000     0.00000     0.00000     0.00000     0.00000     0.00000
    11.49781     0.00000     0.00000     0.00000     0.00000     0.00000     0.00000     0.00000     0.00000     0.00000     0.00000
    11.51081     0.00000     0.00000     0.00000     0.00000     0.00000     0.00000     0.00000     0.00000     0.00000     0.00000
    11.52281     0.00000     0.00000     0.00000     0.00000     0.00000     0.00000     0.00000     0.00000     0.00000     0.00000
    11.53581     0.00000     0.00000     0.00000     0.00000     0.00000     0.00000     0.00000     0.00000     0.00000     0.00000
    11.54881     0.00000     0.00000     0.00000     0.00000     0.00000     0.00000     0.00000     0.00000     0.00000     0.00000
    11.56081     0.00000     0.00000     0.00000     0.00000     0.00000     0.00000     0.00000     0.00000     0.00000     0.00000
    11.57381     0.00000     0.00000     0.00000     0.00000     0.00000     0.00000     0.00000     0.00000     0.00000     0.00000
    11.58581     0.00000     0.00000     0.00000     0.00000     0.00000     0.00000     0.00000     0.00000     0.00000     0.00000
    11.59881     0.00000     0.00000     0.00000     0.00000     0.00000     0.00000     0.00000     0.00000     0.00000     0.00000
    11.61081     0.00000     0.00000     0.00000     0.00000     0.00000     0.00000     0.00000     0.00000     0.00000     0.00000
    11.62381     0.00000     0.00000     0.00000     0.00000     0.00000     0.00000     0.00000     0.00000     0.00000     0.00000
    11.63581     0.00000     0.00000     0.00000     0.00000     0.00000     0.00000     0.00000     0.00000     0.00000     0.00000
    11.64881     0.00000     0.00000     0.00000     0.00000     0.00000     0.00000     0.00000     0.00000     0.00000     0.00000
    11.66081     0.00000     0.00000     0.00000     0.00000     0.00000     0.00000     0.00000     0.00000     0.00000     0.00000
    11.67381     0.00000     0.00000     0.00000     0.00000     0.00000     0.00000     0.00000     0.00000     0.00000     0.00000
    11.68581     0.00000     0.00000     0.00000     0.00000     0.00000     0.00000     0.00000     0.00000     0.00000     0.00000
    11.69881     0.00000     0.00000     0.00000     0.00000     0.00000     0.00000     0.00000     0.00000     0.00000     0.00000
    11.71081     0.00000     0.00000     0.00000     0.00000     0.00000     0.00000     0.00000     0.00000     0.00000     0.00000
    11.72381     0.00000     0.00000     0.00000     0.00000     0.00000     0.00000     0.00000     0.00000     0.00000     0.00000
    11.73581     0.00000     0.00000     0.00000     0.00000     0.00000     0.00000     0.00000     0.00000     0.00000     0.00000
    11.74881     0.00000     0.00000     0.00000     0.00000     0.00000     0.00000     0.00000     0.00000     0.00000     0.00000
    11.76081     0.00000     0.00000     0.00000     0.00000     0.00000     0.00000     0.00000     0.00000     0.00000     0.00000
    11.77381     0.00000     0.00000     0.00000     0.00000     0.00000     0.00000     0.00000     0.00000     0.00000     0.00000
    11.78581     0.00000     0.00000     0.00000     0.00000     0.00000     0.00000     0.00000     0.00000     0.00000     0.00000
    11.79881     0.00000     0.00000     0.00000     0.00000     0.00000     0.00000     0.00000     0.00000     0.00000     0.00000
    11.81081     0.00000     0.00000     0.00000     0.00000     0.00000     0.00000     0.00000     0.00000     0.00000     0.00000
    11.82381     0.00000     0.00000     0.00000     0.00000     0.00000     0.00000     0.00000     0.00000     0.00000     0.00000
    11.83581     0.00000     0.00000     0.00000     0.00000     0.00000     0.00000     0.00000     0.00000     0.00000     0.00000
    11.84881     0.00000     0.00000     0.00000     0.00000     0.00000     0.00000     0.00000     0.00000     0.00000     0.00000
    11.86081     0.00000     0.00000     0.00000     0.00000     0.00000     0.00000     0.00000     0.00000     0.00000     0.00000
    11.87381     0.00000     0.00000     0.00000     0.00000     0.00000     0.00000     0.00000     0.00000     0.00000     0.00000
    11.88581     0.00000     0.00000     0.00000     0.00000     0.00000     0.00000     0.00000     0.00000     0.00000     0.00000
    11.89881     0.00000     0.00000     0.00000     0.00000     0.00000     0.00000     0.00000     0.00000     0.00000     0.00000
    11.91081     0.00000     0.00000     0.00000     0.00000     0.00000     0.00000     0.00000     0.00000     0.00000     0.00000
    11.92381     0.00000     0.00000     0.00000     0.00000     0.00000     0.00000     0.00000     0.00000     0.00000     0.00000
    11.93581     0.00000     0.00000     0.00000     0.00000     0.00000     0.00000     0.00000     0.00000     0.00000     0.00000
    11.94881     0.00000     0.00000     0.00000     0.00000     0.00000     0.00000     0.00000     0.00000     0.00000     0.00000
    11.96081     0.00000     0.00000     0.00000     0.00000     0.00000     0.00000     0.00000     0.00000     0.00000     0.00000
    11.97381     0.00000     0.00000     0.00000     0.00000     0.00000     0.00000     0.00000     0.00000     0.00000     0.00000
    11.98581     0.00000     0.00000     0.00000     0.00000     0.00000     0.00000     0.00000     0.00000     0.00000     0.00000
    11.99881     0.00000     0.00000     0.00000     0.00000     0.00000     0.00000     0.00000     0.00000     0.00000     0.00000
    12.01081     0.00000     0.00000     0.00000     0.00000     0.00000     0.00000     0.00000     0.00000     0.00000     0.00000
    12.02381     0.00000     0.00000     0.00000     0.00000     0.00000     0.00000     0.00000     0.00000     0.00000     0.00000
    12.03581     0.00000     0.00000     0.00000     0.00000     0.00000     0.00000     0.00000     0.00000     0.00000     0.00000
    12.04881     0.00000     0.00000     0.00000     0.00000     0.00000     0.00000     0.00000     0.00000     0.00000     0.00000
    12.06081     0.00000     0.00000     0.00000     0.00000     0.00000     0.00000     0.00000     0.00000     0.00000     0.00000
    12.07381     0.00000     0.00000     0.00000     0.00000     0.00000     0.00000     0.00000     0.00000     0.00000     0.00000
    12.08581     0.00000     0.00000     0.00000     0.00000     0.00000     0.00000     0.00000     0.00000     0.00000     0.00000
    12.09881     0.00000     0.00000     0.00000     0.00000     0.00000     0.00000     0.00000     0.00000     0.00000     0.00000
    12.11081     0.00000     0.00000     0.00000     0.00000     0.00000     0.00000     0.00000     0.00000     0.00000     0.00000
    12.12381     0.00000     0.00000     0.00000     0.00000     0.00000     0.00000     0.00000     0.00000     0.00000     0.00000
    12.13581     0.00000     0.00000     0.00000     0.00000     0.00000     0.00000     0.00000     0.00000     0.00000     0.00000
    12.14881     0.00000     0.00000     0.00000     0.00000     0.00000     0.00000     0.00000     0.00000     0.00000     0.00000
    12.16081     0.00000     0.00000     0.00000     0.00000     0.00000     0.00000     0.00000     0.00000     0.00000     0.00000
    12.17381     0.00000     0.00000     0.00000     0.00000     0.00000     0.00000     0.00000     0.00000     0.00000     0.00000
    12.18581     0.00000     0.00000     0.00000     0.00000     0.00000     0.00000     0.00000     0.00000     0.00000     0.00000
    12.19881     0.00000     0.00000     0.00000     0.00000     0.00000     0.00000     0.00000     0.00000     0.00000     0.00000
    12.21081     0.00000     0.00000     0.00000     0.00000     0.00000     0.00000     0.00000     0.00000     0.00000     0.00000
    12.22381     0.00000     0.00000     0.00000     0.00000     0.00000     0.00000     0.00000     0.00000     0.00000     0.00000
    12.23581     0.00000     0.00000     0.00000     0.00000     0.00000     0.00000     0.00000     0.00000     0.00000     0.00000
    12.24881     0.00000     0.00000     0.00000     0.00000     0.00000     0.00000     0.00000     0.00000     0.00000     0.00000
    12.26081     0.00000     0.00000     0.00000     0.00000     0.00000     0.00000     0.00000     0.00000     0.00000     0.00000
    12.27381     0.00000     0.00000     0.00000     0.00000     0.00000     0.00000     0.00000     0.00000     0.00000     0.00000
    12.28581     0.00000     0.00000     0.00000     0.00000     0.00000     0.00000     0.00000     0.00000     0.00000     0.00000
    12.29881     0.00000     0.00000     0.00000     0.00000     0.00000     0.00000     0.00000     0.00000     0.00000     0.00000
    12.31081     0.00000     0.00000     0.00000     0.00000     0.00000     0.00000     0.00000     0.00000     0.00000     0.00000
    12.32381     0.00000     0.00000     0.00000     0.00000     0.00000     0.00000     0.00000     0.00000     0.00000     0.00000
    12.33581     0.00000     0.00000     0.00000     0.00000     0.00000     0.00000     0.00000     0.00000     0.00000     0.00000
    12.34881     0.00000     0.00000     0.00000     0.00000     0.00000     0.00000     0.00000     0.00000     0.00000     0.00000
    12.36081     0.00000     0.00000     0.00000     0.00000     0.00000     0.00000     0.00000     0.00000     0.00000     0.00000
    12.37381     0.00000     0.00000     0.00000     0.00000     0.00000     0.00000     0.00000     0.00000     0.00000     0.00000
    12.38581     0.00000     0.00000     0.00000     0.00000     0.00000     0.00000     0.00000     0.00000     0.00000     0.00000
    12.39881     0.00000     0.00000     0.00000     0.00000     0.00000     0.00000     0.00000     0.00000     0.00000     0.00000
    12.41081     0.00000     0.00000     0.00000     0.00000     0.00000     0.00000     0.00000     0.00000     0.00000     0.00000
    12.42381     0.00000     0.00000     0.00000     0.00000     0.00000     0.00000     0.00000     0.00000     0.00000     0.00000
    12.43581     0.00000     0.00000     0.00000     0.00000     0.00000     0.00000     0.00000     0.00000     0.00000     0.00000
    12.44881     0.00000     0.00000     0.00000     0.00000     0.00000     0.00000     0.00000     0.00000     0.00000     0.00000
    12.46081     0.00000     0.00000     0.00000     0.00000     0.00000     0.00000     0.00000     0.00000     0.00000     0.00000
    12.47381     0.00000     0.00000     0.00000     0.00000     0.00000     0.00000     0.00000     0.00000     0.00000     0.00000
    12.48581     0.00000     0.00000     0.00000     0.00000     0.00000     0.00000     0.00000     0.00000     0.00000     0.00000
    12.49881     0.00000     0.00000     0.00000     0.00000     0.00000     0.00000     0.00000     0.00000     0.00000     0.00000
    12.51081     0.00000     0.00000     0.00000     0.00000     0.00000     0.00000     0.00000     0.00000     0.00000     0.00000
    12.52381     0.00000     0.00000     0.00000     0.00000     0.00000     0.00000     0.00000     0.00000     0.00000     0.00000
    12.53581     0.00000     0.00000     0.00000     0.00000     0.00000     0.00000     0.00000     0.00000     0.00000     0.00000
    12.54881     0.00000     0.00000     0.00000     0.00000     0.00000     0.00000     0.00000     0.00000     0.00000     0.00000
    12.56181     0.00000     0.00000     0.00000     0.00000     0.00000     0.00000     0.00000     0.00000     0.00000     0.00000
    12.57381     0.00000     0.00000     0.00000     0.00000     0.00000     0.00000     0.00000     0.00000     0.00000     0.00000
    12.58681     0.00000     0.00000     0.00000     0.00000     0.00000     0.00000     0.00000     0.00000     0.00000     0.00000
    12.59881     0.00000     0.00000     0.00000     0.00000     0.00000     0.00000     0.00000     0.00000     0.00000     0.00000
    12.61181     0.00000     0.00000     0.00000     0.00000     0.00000     0.00000     0.00000     0.00000     0.00000     0.00000
    12.62381     0.00000     0.00000     0.00000     0.00000     0.00000     0.00000     0.00000     0.00000     0.00000     0.00000
    12.63681     0.00000     0.00000     0.00000     0.00000     0.00000     0.00000     0.00000     0.00000     0.00000     0.00000
    12.64881     0.00000     0.00000     0.00000     0.00000     0.00000     0.00000     0.00000     0.00000     0.00000     0.00000
    12.66181     0.00000     0.00000     0.00000     0.00000     0.00000     0.00000     0.00000     0.00000     0.00000     0.00000
    12.67381     0.00000     0.00000     0.00000     0.00000     0.00000     0.00000     0.00000     0.00000     0.00000     0.00000
    12.68681     0.00000     0.00000     0.00000     0.00000     0.00000     0.00000     0.00000     0.00000     0.00000     0.00000
    12.69881     0.00000     0.00000     0.00000     0.00000     0.00000     0.00000     0.00000     0.00000     0.00000     0.00000
    12.71181     0.00000     0.00000     0.00000     0.00000     0.00000     0.00000     0.00000     0.00000     0.00000     0.00000
    12.72381     0.00000     0.00000     0.00000     0.00000     0.00000     0.00000     0.00000     0.00000     0.00000     0.00000
    12.73681     0.00000     0.00000     0.00000     0.00000     0.00000     0.00000     0.00000     0.00000     0.00000     0.00000
    12.74881     0.00000     0.00000     0.00000     0.00000     0.00000     0.00000     0.00000     0.00000     0.00000     0.00000
    12.76181     0.00000     0.00000     0.00000     0.00000     0.00000     0.00000     0.00000     0.00000     0.00000     0.00000
    12.77381     0.00000     0.00000     0.00000     0.00000     0.00000     0.00000     0.00000     0.00000     0.00000     0.00000
    12.78681     0.00000     0.00000     0.00000     0.00000     0.00000     0.00000     0.00000     0.00000     0.00000     0.00000
    12.79881     0.00000     0.00000     0.00000     0.00000     0.00000     0.00000     0.00000     0.00000     0.00000     0.00000
    12.81181     0.00000     0.00000     0.00000     0.00000     0.00000     0.00000     0.00000     0.00000     0.00000     0.00000
    12.82381     0.00000     0.00000     0.00000     0.00000     0.00000     0.00000     0.00000     0.00000     0.00000     0.00000
    12.83681     0.00000     0.00000     0.00000     0.00000     0.00000     0.00000     0.00000     0.00000     0.00000     0.00000
    12.84881     0.00000     0.00000     0.00000     0.00000     0.00000     0.00000     0.00000     0.00000     0.00000     0.00000
    12.86181     0.00000     0.00000     0.00000     0.00000     0.00000     0.00000     0.00000     0.00000     0.00000     0.00000
    12.87381     0.00000     0.00000     0.00000     0.00000     0.00000     0.00000     0.00000     0.00000     0.00000     0.00000
    12.88681     0.00000     0.00000     0.00000     0.00000     0.00000     0.00000     0.00000     0.00000     0.00000     0.00000
    12.89881     0.00000     0.00000     0.00000     0.00000     0.00000     0.00000     0.00000     0.00000     0.00000     0.00000
    12.91181     0.00000     0.00000     0.00000     0.00000     0.00000     0.00000     0.00000     0.00000     0.00000     0.00000
    12.92381     0.00000     0.00000     0.00000     0.00000     0.00000     0.00000     0.00000     0.00000     0.00000     0.00000
    12.93681     0.00000     0.00000     0.00000     0.00000     0.00000     0.00000     0.00000     0.00000     0.00000     0.00000
    12.94881     0.00000     0.00000     0.00000     0.00000     0.00000     0.00000     0.00000     0.00000     0.00000     0.00000
    12.96181     0.00000     0.00000     0.00000     0.00000     0.00000     0.00000     0.00000     0.00000     0.00000     0.00000
    12.97381     0.00000     0.00000     0.00000     0.00000     0.00000     0.00000     0.00000     0.00000     0.00000     0.00000
    12.98681     0.00000     0.00000     0.00000     0.00000     0.00000     0.00000     0.00000     0.00000     0.00000     0.00000
    12.99881     0.00000     0.00000     0.00000     0.00000     0.00000     0.00000     0.00000     0.00000     0.00000     0.00000
    13.01181     0.00000     0.00000     0.00000     0.00000     0.00000     0.00000     0.00000     0.00000     0.00000     0.00000
    13.02381     0.00000     0.00000     0.00000     0.00000     0.00000     0.00000     0.00000     0.00000     0.00000     0.00000
    13.03681     0.00000     0.00000     0.00000     0.00000     0.00000     0.00000     0.00000     0.00000     0.00000     0.00000
    13.04881     0.00000     0.00000     0.00000     0.00000     0.00000     0.00000     0.00000     0.00000     0.00000     0.00000
    13.06181     0.00000     0.00000     0.00000     0.00000     0.00000     0.00000     0.00000     0.00000     0.00000     0.00000
    13.07381     0.00000     0.00000     0.00000     0.00000     0.00000     0.00000     0.00000     0.00000     0.00000     0.00000
    13.08681     0.00000     0.00000     0.00000     0.00000     0.00000     0.00000     0.00000     0.00000     0.00000     0.00000
    13.09881     0.00000     0.00000     0.00000     0.00000     0.00000     0.00000     0.00000     0.00000     0.00000     0.00000
    13.11181     0.00000     0.00000     0.00000     0.00000     0.00000     0.00000     0.00000     0.00000     0.00000     0.00000
    13.12381     0.00000     0.00000     0.00000     0.00000     0.00000     0.00000     0.00000     0.00000     0.00000     0.00000
    13.13681     0.00000     0.00000     0.00000     0.00000     0.00000     0.00000     0.00000     0.00000     0.00000     0.00000
    13.14881     0.00000     0.00000     0.00000     0.00000     0.00000     0.00000     0.00000     0.00000     0.00000     0.00000
    13.16181     0.00000     0.00000     0.00000     0.00000     0.00000     0.00000     0.00000     0.00000     0.00000     0.00000
    13.17381     0.00000     0.00000     0.00000     0.00000     0.00000     0.00000     0.00000     0.00000     0.00000     0.00000
    13.18681     0.00000     0.00000     0.00000     0.00000     0.00000     0.00000     0.00000     0.00000     0.00000     0.00000
    13.19881     0.00000     0.00000     0.00000     0.00000     0.00000     0.00000     0.00000     0.00000     0.00000     0.00000
    13.21181     0.00000     0.00000     0.00000     0.00000     0.00000     0.00000     0.00000     0.00000     0.00000     0.00000
    13.22381     0.00000     0.00000     0.00000     0.00000     0.00000     0.00000     0.00000     0.00000     0.00000     0.00000
    13.23681     0.00000     0.00000     0.00000     0.00000     0.00000     0.00000     0.00000     0.00000     0.00000     0.00000
    13.24881     0.00000     0.00000     0.00000     0.00000     0.00000     0.00000     0.00000     0.00000     0.00000     0.00000
    13.26181     0.00000     0.00000     0.00000     0.00000     0.00000     0.00000     0.00000     0.00000     0.00000     0.00000
    13.27381     0.00000     0.00000     0.00000     0.00000     0.00000     0.00000     0.00000     0.00000     0.00000     0.00000
    13.28681     0.00000     0.00000     0.00000     0.00000     0.00000     0.00000     0.00000     0.00000     0.00000     0.00000
    13.29881     0.00000     0.00000     0.00000     0.00000     0.00000     0.00000     0.00000     0.00000     0.00000     0.00000
    13.31181     0.00000     0.00000     0.00000     0.00000     0.00000     0.00000     0.00000     0.00000     0.00000     0.00000
    13.32381     0.00000     0.00000     0.00000     0.00000     0.00000     0.00000     0.00000     0.00000     0.00000     0.00000
    13.33681     0.00000     0.00000     0.00000     0.00000     0.00000     0.00000     0.00000     0.00000     0.00000     0.00000
    13.34881     0.00000     0.00000     0.00000     0.00000     0.00000     0.00000     0.00000     0.00000     0.00000     0.00000
    13.36181     0.00000     0.00000     0.00000     0.00000     0.00000     0.00000     0.00000     0.00000     0.00000     0.00000
    13.37381     0.00000     0.00000     0.00000     0.00000     0.00000     0.00000     0.00000     0.00000     0.00000     0.00000
    13.38681     0.00000     0.00000     0.00000     0.00000     0.00000     0.00000     0.00000     0.00000     0.00000     0.00000
    13.39881     0.00000     0.00000     0.00000     0.00000     0.00000     0.00000     0.00000     0.00000     0.00000     0.00000
    13.41181     0.00000     0.00000     0.00000     0.00000     0.00000     0.00000     0.00000     0.00000     0.00000     0.00000
    13.42381     0.00000     0.00000     0.00000     0.00000     0.00000     0.00000     0.00000     0.00000     0.00000     0.00000
    13.43681     0.00000     0.00000     0.00000     0.00000     0.00000     0.00000     0.00000     0.00000     0.00000     0.00000
    13.44881     0.00000     0.00000     0.00000     0.00000     0.00000     0.00000     0.00000     0.00000     0.00000     0.00000
    13.46181     0.00000     0.00000     0.00000     0.00000     0.00000     0.00000     0.00000     0.00000     0.00000     0.00000
    13.47381     0.00000     0.00000     0.00000     0.00000     0.00000     0.00000     0.00000     0.00000     0.00000     0.00000
    13.48681     0.00000     0.00000     0.00000     0.00000     0.00000     0.00000     0.00000     0.00000     0.00000     0.00000
    13.49881     0.00000     0.00000     0.00000     0.00000     0.00000     0.00000     0.00000     0.00000     0.00000     0.00000
    13.51181     0.00000     0.00000     0.00000     0.00000     0.00000     0.00000     0.00000     0.00000     0.00000     0.00000
    13.52381     0.00000     0.00000     0.00000     0.00000     0.00000     0.00000     0.00000     0.00000     0.00000     0.00000
    13.53681     0.00000     0.00000     0.00000     0.00000     0.00000     0.00000     0.00000     0.00000     0.00000     0.00000
