# Supplementary material for: Coherent ultrafast photoemission from a single quantized state of a one-dimensional emitter
Source: Sci Adv. 2023 Oct 12;9(41):eadf4170. doi: 10.1126/sciadv.adf4170 (PMC10569710; doi:10.1126/sciadv.adf4170)
Supplement: Supplementary file 2 — Data file S1 [file sciadv.adf4170_data_file_s1.zip › data and code/data_figure_4/Figure4B/0fs/13]

     #Energy           s          py          pz          px         dxy         dyz         dz2         dxz         dx2       tot  
   -11.46319   581.54000    39.29510    66.99100    39.29900     0.00000     0.00000     0.00000     0.00000     0.00000   727.12510
   -11.45019     0.22437     0.03648     0.08522     0.03366     0.00000     0.00000     0.00000     0.00000     0.00000     0.37973
   -11.43819     0.38663     0.06227     0.14654     0.05847     0.00000     0.00000     0.00000     0.00000     0.00000     0.65391
   -11.42519     0.59040     0.09412     0.22330     0.09003     0.00000     0.00000     0.00000     0.00000     0.00000     0.99784
   -11.41319     0.79903     0.12608     0.30175     0.12284     0.00000     0.00000     0.00000     0.00000     0.00000     1.34970
   -11.40019     0.95876     0.14965     0.36215     0.14858     0.00000     0.00000     0.00000     0.00000     0.00000     1.61914
   -11.38819     1.02073     0.15751     0.38780     0.15936     0.00000     0.00000     0.00000     0.00000     0.00000     1.72540
   -11.37519     0.96635     0.14725     0.37514     0.15168     0.00000     0.00000     0.00000     0.00000     0.00000     1.64042
   -11.36319     0.81899     0.12278     0.33935     0.12849     0.00000     0.00000     0.00000     0.00000     0.00000     1.40961
   -11.35019     0.63332     0.09262     0.31029     0.09767     0.00000     0.00000     0.00000     0.00000     0.00000     1.13389
   -11.33819     0.47042     0.06571     0.32135     0.06832     0.00000     0.00000     0.00000     0.00000     0.00000     0.92579
   -11.32519     0.37449     0.04828     0.39499     0.04727     0.00000     0.00000     0.00000     0.00000     0.00000     0.86503
   -11.31319     0.36348     0.04277     0.53145     0.03760     0.00000     0.00000     0.00000     0.00000     0.00000     0.97530
   -11.30019     0.43411     0.04875     0.70472     0.03960     0.00000     0.00000     0.00000     0.00000     0.00000     1.22718
   -11.28819     0.57288     0.06457     0.86945     0.05238     0.00000     0.00000     0.00000     0.00000     0.00000     1.55929
   -11.27519     0.76367     0.08822     0.97808     0.07473     0.00000     0.00000     0.00000     0.00000     0.00000     1.90470
   -11.26319     0.98718     0.11702     1.00083     0.10469     0.00000     0.00000     0.00000     0.00000     0.00000     2.20972
   -11.25019     1.21551     0.14689     0.93849     0.13834     0.00000     0.00000     0.00000     0.00000     0.00000     2.43923
   -11.23819     1.40935     0.17231     0.81952     0.16946     0.00000     0.00000     0.00000     0.00000     0.00000     2.57064
   -11.22519     1.52619     0.18764     0.68510     0.19077     0.00000     0.00000     0.00000     0.00000     0.00000     2.58970
   -11.21319     1.53677     0.18953     0.57075     0.19671     0.00000     0.00000     0.00000     0.00000     0.00000     2.49376
   -11.20019     1.43960     0.17822     0.49437     0.18607     0.00000     0.00000     0.00000     0.00000     0.00000     2.29826
   -11.18819     1.26055     0.15732     0.45311     0.16225     0.00000     0.00000     0.00000     0.00000     0.00000     2.03323
   -11.17519     1.03981     0.13163     0.42934     0.13148     0.00000     0.00000     0.00000     0.00000     0.00000     1.73226
   -11.16319     0.81351     0.10509     0.40138     0.09996     0.00000     0.00000     0.00000     0.00000     0.00000     1.41995
   -11.15019     0.60601     0.08016     0.35492     0.07191     0.00000     0.00000     0.00000     0.00000     0.00000     1.11300
   -11.13819     0.43041     0.05838     0.28936     0.04948     0.00000     0.00000     0.00000     0.00000     0.00000     0.82763
   -11.12519     0.29467     0.04107     0.21656     0.03352     0.00000     0.00000     0.00000     0.00000     0.00000     0.58582
   -11.11319     0.20512     0.02964     0.15317     0.02440     0.00000     0.00000     0.00000     0.00000     0.00000     0.41233
   -11.10019     0.16517     0.02512     0.11246     0.02224     0.00000     0.00000     0.00000     0.00000     0.00000     0.32499
   -11.08819     0.17230     0.02748     0.09960     0.02654     0.00000     0.00000     0.00000     0.00000     0.00000     0.32593
   -11.07519     0.21525     0.03519     0.11180     0.03567     0.00000     0.00000     0.00000     0.00000     0.00000     0.39791
   -11.06319     0.27429     0.04516     0.14180     0.04661     0.00000     0.00000     0.00000     0.00000     0.00000     0.50787
   -11.05019     0.32557     0.05354     0.18369     0.05557     0.00000     0.00000     0.00000     0.00000     0.00000     0.61837
   -11.03819     0.34944     0.05698     0.23889     0.05927     0.00000     0.00000     0.00000     0.00000     0.00000     0.70458
   -11.02519     0.33851     0.05416     0.31914     0.05643     0.00000     0.00000     0.00000     0.00000     0.00000     0.76825
   -11.01319     0.30024     0.04619     0.44121     0.04826     0.00000     0.00000     0.00000     0.00000     0.00000     0.83589
   -11.00019     0.25111     0.03585     0.61291     0.03769     0.00000     0.00000     0.00000     0.00000     0.00000     0.93756
   -10.98819     0.20685     0.02604     0.81743     0.02775     0.00000     0.00000     0.00000     0.00000     0.00000     1.07808
   -10.97519     0.17507     0.01858     1.00905     0.02026     0.00000     0.00000     0.00000     0.00000     0.00000     1.22297
   -10.96319     0.15547     0.01402     1.12935     0.01567     0.00000     0.00000     0.00000     0.00000     0.00000     1.31450
   -10.95019     0.14617     0.01236     1.13823     0.01381     0.00000     0.00000     0.00000     0.00000     0.00000     1.31057
   -10.93819     0.15113     0.01407     1.04121     0.01498     0.00000     0.00000     0.00000     0.00000     0.00000     1.22139
   -10.92519     0.18297     0.02050     0.89109     0.02046     0.00000     0.00000     0.00000     0.00000     0.00000     1.11503
   -10.91319     0.25840     0.03351     0.76322     0.03210     0.00000     0.00000     0.00000     0.00000     0.00000     1.08723
   -10.90019     0.38741     0.05410     0.71732     0.05105     0.00000     0.00000     0.00000     0.00000     0.00000     1.20988
   -10.88819     0.56150     0.08091     0.76794     0.07628     0.00000     0.00000     0.00000     0.00000     0.00000     1.48663
   -10.87519     0.74863     0.10968     0.87873     0.10399     0.00000     0.00000     0.00000     0.00000     0.00000     1.84103
   -10.86319     0.90247     0.13456     0.98241     0.12870     0.00000     0.00000     0.00000     0.00000     0.00000     2.14815
   -10.85019     0.98371     0.15108     1.01520     0.14606     0.00000     0.00000     0.00000     0.00000     0.00000     2.29605
   -10.83819     0.98011     0.15857     0.94787     0.15521     0.00000     0.00000     0.00000     0.00000     0.00000     2.24176
   -10.82519     0.91124     0.15992     0.79558     0.15860     0.00000     0.00000     0.00000     0.00000     0.00000     2.02533
   -10.81319     0.81209     0.15873     0.60349     0.15924     0.00000     0.00000     0.00000     0.00000     0.00000     1.73354
   -10.80019     0.71026     0.15584     0.41944     0.15770     0.00000     0.00000     0.00000     0.00000     0.00000     1.44324
   -10.78819     0.61347     0.14881     0.27314     0.15127     0.00000     0.00000     0.00000     0.00000     0.00000     1.18669
   -10.77519     0.51526     0.13440     0.17126     0.13686     0.00000     0.00000     0.00000     0.00000     0.00000     0.95778
   -10.76319     0.40990     0.11199     0.10578     0.11401     0.00000     0.00000     0.00000     0.00000     0.00000     0.74168
   -10.75019     0.30205     0.08485     0.06489     0.08622     0.00000     0.00000     0.00000     0.00000     0.00000     0.53801
   -10.73819     0.20514     0.05874     0.03993     0.05940     0.00000     0.00000     0.00000     0.00000     0.00000     0.36320
   -10.72519     0.13354     0.03911     0.02643     0.03898     0.00000     0.00000     0.00000     0.00000     0.00000     0.23805
   -10.71319     0.09616     0.02933     0.02274     0.02818     0.00000     0.00000     0.00000     0.00000     0.00000     0.17641
   -10.70019     0.09530     0.03039     0.02820     0.02778     0.00000     0.00000     0.00000     0.00000     0.00000     0.18167
   -10.68819     0.12899     0.04145     0.04160     0.03684     0.00000     0.00000     0.00000     0.00000     0.00000     0.24888
   -10.67519     0.19470     0.06039     0.06022     0.05348     0.00000     0.00000     0.00000     0.00000     0.00000     0.36879
   -10.66319     0.29360     0.08457     0.07946     0.07585     0.00000     0.00000     0.00000     0.00000     0.00000     0.53348
   -10.65019     0.43571     0.11215     0.09387     0.10342     0.00000     0.00000     0.00000     0.00000     0.00000     0.74514
   -10.63819     0.64096     0.14340     0.09929     0.13784     0.00000     0.00000     0.00000     0.00000     0.00000     1.02149
   -10.62519     0.92923     0.18046     0.09483     0.18219     0.00000     0.00000     0.00000     0.00000     0.00000     1.38672
   -10.61319     1.29701     0.22422     0.08316     0.23722     0.00000     0.00000     0.00000     0.00000     0.00000     1.84161
   -10.60019     1.69490     0.27035     0.06863     0.29674     0.00000     0.00000     0.00000     0.00000     0.00000     2.33062
   -10.58819     2.02590     0.30768     0.05488     0.34652     0.00000     0.00000     0.00000     0.00000     0.00000     2.73499
   -10.57519     2.18240     0.32244     0.04340     0.36943     0.00000     0.00000     0.00000     0.00000     0.00000     2.91767
   -10.56319     2.10080     0.30576     0.03392     0.35448     0.00000     0.00000     0.00000     0.00000     0.00000     2.79497
   -10.55019     1.79830     0.25980     0.02566     0.30379     0.00000     0.00000     0.00000     0.00000     0.00000     2.38755
   -10.53819     1.36714     0.19709     0.01835     0.23202     0.00000     0.00000     0.00000     0.00000     0.00000     1.81460
   -10.52519     0.92632     0.13473     0.01250     0.15941     0.00000     0.00000     0.00000     0.00000     0.00000     1.23296
   -10.51319     0.57363     0.08811     0.00917     0.10414     0.00000     0.00000     0.00000     0.00000     0.00000     0.77506
   -10.50019     0.36505     0.06937     0.01007     0.08009     0.00000     0.00000     0.00000     0.00000     0.00000     0.52458
   -10.48819     0.32839     0.09088     0.01815     0.10003     0.00000     0.00000     0.00000     0.00000     0.00000     0.53744
   -10.47519     0.48905     0.16990     0.03838     0.18029     0.00000     0.00000     0.00000     0.00000     0.00000     0.87762
   -10.46219     0.87977     0.32784     0.07782     0.33984     0.00000     0.00000     0.00000     0.00000     0.00000     1.62527
   -10.45019     1.51931     0.57987     0.14410     0.58979     0.00000     0.00000     0.00000     0.00000     0.00000     2.83307
   -10.43719     2.36710     0.91706     0.24217     0.91614     0.00000     0.00000     0.00000     0.00000     0.00000     4.44247
   -10.42519     3.28940     1.29153     0.37008     1.26884     0.00000     0.00000     0.00000     0.00000     0.00000     6.21985
   -10.41219     4.07210     1.62043     0.51630     1.56730     0.00000     0.00000     0.00000     0.00000     0.00000     7.77613
   -10.40019     4.49670     1.81471     0.66109     1.73069     0.00000     0.00000     0.00000     0.00000     0.00000     8.70318
   -10.38719     4.44150     1.81782     0.78232     1.71436     0.00000     0.00000     0.00000     0.00000     0.00000     8.75600
   -10.37519     3.94250     1.63598     0.86409     1.53271     0.00000     0.00000     0.00000     0.00000     0.00000     7.97528
   -10.36219     3.17190     1.33142     0.90257     1.24929     0.00000     0.00000     0.00000     0.00000     0.00000     6.65518
   -10.35019     2.34830     0.99229     0.90488     0.94462     0.00000     0.00000     0.00000     0.00000     0.00000     5.19010
   -10.33719     1.64200     0.69144     0.88123     0.68182     0.00000     0.00000     0.00000     0.00000     0.00000     3.89649
   -10.32519     1.12528     0.46578     0.83670     0.48761     0.00000     0.00000     0.00000     0.00000     0.00000     2.91537
   -10.31219     0.78431     0.31614     0.76913     0.35733     0.00000     0.00000     0.00000     0.00000     0.00000     2.22690
   -10.30019     0.56432     0.22269     0.67460     0.27032     0.00000     0.00000     0.00000     0.00000     0.00000     1.73193
   -10.28719     0.41134     0.16203     0.55537     0.20608     0.00000     0.00000     0.00000     0.00000     0.00000     1.33482
   -10.27519     0.29272     0.11757     0.42307     0.15244     0.00000     0.00000     0.00000     0.00000     0.00000     0.98580
   -10.26219     0.19657     0.08165     0.29503     0.10592     0.00000     0.00000     0.00000     0.00000     0.00000     0.67917
   -10.25019     0.12180     0.05261     0.18691     0.06765     0.00000     0.00000     0.00000     0.00000     0.00000     0.42896
   -10.23719     0.06869     0.03087     0.10700     0.03920     0.00000     0.00000     0.00000     0.00000     0.00000     0.24575
   -10.22519     0.03500     0.01631     0.05511     0.02045     0.00000     0.00000     0.00000     0.00000     0.00000     0.12686
   -10.21219     0.01603     0.00771     0.02546     0.00956     0.00000     0.00000     0.00000     0.00000     0.00000     0.05876
   -10.20019     0.00659     0.00326     0.01052     0.00399     0.00000     0.00000     0.00000     0.00000     0.00000     0.02436
   -10.18719     0.00250     0.00123     0.00388     0.00150     0.00000     0.00000     0.00000     0.00000     0.00000     0.00911
   -10.17519     0.00115     0.00047     0.00128     0.00055     0.00000     0.00000     0.00000     0.00000     0.00000     0.00344
   -10.16219     0.00157     0.00034     0.00039     0.00036     0.00000     0.00000     0.00000     0.00000     0.00000     0.00267
   -10.15019     0.00449     0.00076     0.00015     0.00075     0.00000     0.00000     0.00000     0.00000     0.00000     0.00616
   -10.13719     0.01291     0.00214     0.00018     0.00209     0.00000     0.00000     0.00000     0.00000     0.00000     0.01733
   -10.12519     0.03319     0.00549     0.00042     0.00537     0.00000     0.00000     0.00000     0.00000     0.00000     0.04448
   -10.11219     0.07546     0.01249     0.00094     0.01220     0.00000     0.00000     0.00000     0.00000     0.00000     0.10109
   -10.10019     0.15157     0.02508     0.00189     0.02452     0.00000     0.00000     0.00000     0.00000     0.00000     0.20306
   -10.08719     0.26899     0.04451     0.00336     0.04351     0.00000     0.00000     0.00000     0.00000     0.00000     0.36037
   -10.07519     0.42178     0.06980     0.00527     0.06821     0.00000     0.00000     0.00000     0.00000     0.00000     0.56507
   -10.06219     0.58431     0.09669     0.00732     0.09451     0.00000     0.00000     0.00000     0.00000     0.00000     0.78283
   -10.05019     0.71520     0.11836     0.00903     0.11568     0.00000     0.00000     0.00000     0.00000     0.00000     0.95827
   -10.03719     0.77347     0.12799     0.01009     0.12511     0.00000     0.00000     0.00000     0.00000     0.00000     1.03666
   -10.02519     0.73915     0.12231     0.01089     0.11956     0.00000     0.00000     0.00000     0.00000     0.00000     0.99191
   -10.01219     0.62435     0.10329     0.01336     0.10098     0.00000     0.00000     0.00000     0.00000     0.00000     0.84198
   -10.00019     0.46673     0.07712     0.02230     0.07546     0.00000     0.00000     0.00000     0.00000     0.00000     0.64161
    -9.98719     0.31026     0.05104     0.04700     0.05011     0.00000     0.00000     0.00000     0.00000     0.00000     0.45841
    -9.97519     0.18689     0.03023     0.10207     0.03006     0.00000     0.00000     0.00000     0.00000     0.00000     0.34924
    -9.96219     0.10885     0.01658     0.20517     0.01728     0.00000     0.00000     0.00000     0.00000     0.00000     0.34788
    -9.95019     0.07245     0.00940     0.36896     0.01112     0.00000     0.00000     0.00000     0.00000     0.00000     0.46194
    -9.93719     0.06576     0.00675     0.58855     0.00969     0.00000     0.00000     0.00000     0.00000     0.00000     0.67076
    -9.92519     0.07509     0.00661     0.83175     0.01081     0.00000     0.00000     0.00000     0.00000     0.00000     0.92427
    -9.91219     0.08825     0.00736     1.04392     0.01263     0.00000     0.00000     0.00000     0.00000     0.00000     1.15216
    -9.90019     0.09640     0.00799     1.17261     0.01382     0.00000     0.00000     0.00000     0.00000     0.00000     1.29083
    -9.88719     0.09552     0.00808     1.20083     0.01383     0.00000     0.00000     0.00000     0.00000     0.00000     1.31826
    -9.87519     0.08688     0.00777     1.16767     0.01287     0.00000     0.00000     0.00000     0.00000     0.00000     1.27519
    -9.86219     0.07565     0.00756     1.15518     0.01177     0.00000     0.00000     0.00000     0.00000     0.00000     1.25016
    -9.85019     0.06781     0.00800     1.24418     0.01139     0.00000     0.00000     0.00000     0.00000     0.00000     1.33137
    -9.83719     0.06678     0.00930     1.46328     0.01218     0.00000     0.00000     0.00000     0.00000     0.00000     1.55154
    -9.82519     0.07194     0.01122     1.75990     0.01386     0.00000     0.00000     0.00000     0.00000     0.00000     1.85692
    -9.81219     0.07987     0.01316     2.01870     0.01566     0.00000     0.00000     0.00000     0.00000     0.00000     2.12739
    -9.80019     0.08795     0.01475     2.12000     0.01689     0.00000     0.00000     0.00000     0.00000     0.00000     2.23959
    -9.78719     0.09892     0.01640     2.00230     0.01763     0.00000     0.00000     0.00000     0.00000     0.00000     2.13525
    -9.77519     0.12401     0.01981     1.69590     0.01926     0.00000     0.00000     0.00000     0.00000     0.00000     1.85898
    -9.76219     0.18252     0.02780     1.30232     0.02437     0.00000     0.00000     0.00000     0.00000     0.00000     1.53702
    -9.75019     0.29598     0.04337     0.93995     0.03603     0.00000     0.00000     0.00000     0.00000     0.00000     1.31533
    -9.73719     0.47614     0.06793     0.69050     0.05624     0.00000     0.00000     0.00000     0.00000     0.00000     1.29081
    -9.72519     0.71147     0.09948     0.57472     0.08423     0.00000     0.00000     0.00000     0.00000     0.00000     1.46990
    -9.71219     0.95972     0.13184     0.56016     0.11527     0.00000     0.00000     0.00000     0.00000     0.00000     1.76699
    -9.70019     1.15657     0.15619     0.58876     0.14153     0.00000     0.00000     0.00000     0.00000     0.00000     2.04305
    -9.68719     1.24163     0.16473     0.60714     0.15489     0.00000     0.00000     0.00000     0.00000     0.00000     2.16840
    -9.67519     1.18692     0.15451     0.58726     0.15078     0.00000     0.00000     0.00000     0.00000     0.00000     2.07948
    -9.66219     1.01239     0.12901     0.53087     0.13064     0.00000     0.00000     0.00000     0.00000     0.00000     1.80291
    -9.65019     0.77436     0.09613     0.45856     0.10102     0.00000     0.00000     0.00000     0.00000     0.00000     1.43007
    -9.63719     0.53780     0.06449     0.39232     0.07030     0.00000     0.00000     0.00000     0.00000     0.00000     1.06491
    -9.62519     0.35020     0.04011     0.34268     0.04526     0.00000     0.00000     0.00000     0.00000     0.00000     0.77826
    -9.61219     0.23240     0.02548     0.30823     0.02943     0.00000     0.00000     0.00000     0.00000     0.00000     0.59554
    -9.60019     0.18516     0.02058     0.28397     0.02358     0.00000     0.00000     0.00000     0.00000     0.00000     0.51328
    -9.58719     0.20054     0.02440     0.26956     0.02702     0.00000     0.00000     0.00000     0.00000     0.00000     0.52152
    -9.57519     0.26715     0.03555     0.27003     0.03842     0.00000     0.00000     0.00000     0.00000     0.00000     0.61115
    -9.56219     0.36761     0.05200     0.28937     0.05554     0.00000     0.00000     0.00000     0.00000     0.00000     0.76452
    -9.55019     0.47464     0.07075     0.32433     0.07508     0.00000     0.00000     0.00000     0.00000     0.00000     0.94480
    -9.53719     0.55498     0.08843     0.36513     0.09331     0.00000     0.00000     0.00000     0.00000     0.00000     1.10186
    -9.52519     0.58161     0.10281     0.40365     0.10767     0.00000     0.00000     0.00000     0.00000     0.00000     1.19575
    -9.51219     0.54759     0.11386     0.44171     0.11808     0.00000     0.00000     0.00000     0.00000     0.00000     1.22124
    -9.50019     0.46995     0.12310     0.49125     0.12622     0.00000     0.00000     0.00000     0.00000     0.00000     1.21052
    -9.48719     0.37990     0.13148     0.56448     0.13347     0.00000     0.00000     0.00000     0.00000     0.00000     1.20934
    -9.47519     0.30563     0.13763     0.65983     0.13874     0.00000     0.00000     0.00000     0.00000     0.00000     1.24183
    -9.46219     0.25911     0.13809     0.75560     0.13876     0.00000     0.00000     0.00000     0.00000     0.00000     1.29156
    -9.44919     0.23456     0.12970     0.81668     0.13028     0.00000     0.00000     0.00000     0.00000     0.00000     1.31121
    -9.43719     0.21681     0.11205     0.81215     0.11268     0.00000     0.00000     0.00000     0.00000     0.00000     1.25369
    -9.42419     0.19269     0.08813     0.73211     0.08876     0.00000     0.00000     0.00000     0.00000     0.00000     1.10169
    -9.41219     0.15784     0.06275     0.59331     0.06326     0.00000     0.00000     0.00000     0.00000     0.00000     0.87716
    -9.39919     0.11654     0.04037     0.43025     0.04070     0.00000     0.00000     0.00000     0.00000     0.00000     0.62785
    -9.38719     0.07676     0.02343     0.27834     0.02358     0.00000     0.00000     0.00000     0.00000     0.00000     0.40211
    -9.37419     0.04489     0.01226     0.16031     0.01230     0.00000     0.00000     0.00000     0.00000     0.00000     0.22977
    -9.36219     0.02327     0.00578     0.08209     0.00577     0.00000     0.00000     0.00000     0.00000     0.00000     0.11691
    -9.34919     0.01068     0.00245     0.03733     0.00243     0.00000     0.00000     0.00000     0.00000     0.00000     0.05289
    -9.33719     0.00434     0.00093     0.01506     0.00092     0.00000     0.00000     0.00000     0.00000     0.00000     0.02125
    -9.32419     0.00156     0.00032     0.00538     0.00031     0.00000     0.00000     0.00000     0.00000     0.00000     0.00757
    -9.31219     0.00050     0.00010     0.00171     0.00009     0.00000     0.00000     0.00000     0.00000     0.00000     0.00239
    -9.29919     0.00014     0.00003     0.00048     0.00003     0.00000     0.00000     0.00000     0.00000     0.00000     0.00067
    -9.28719     0.00003     0.00001     0.00012     0.00001     0.00000     0.00000     0.00000     0.00000     0.00000     0.00017
    -9.27419     0.00001     0.00000     0.00003     0.00000     0.00000     0.00000     0.00000     0.00000     0.00000     0.00004
    -9.26219     0.00000     0.00000     0.00001     0.00000     0.00000     0.00000     0.00000     0.00000     0.00000     0.00001
    -9.24919     0.00000     0.00000     0.00000     0.00000     0.00000     0.00000     0.00000     0.00000     0.00000     0.00000
    -9.23719     0.00000     0.00000     0.00000     0.00000     0.00000     0.00000     0.00000     0.00000     0.00000     0.00000
    -9.22419     0.00000     0.00000     0.00000     0.00000     0.00000     0.00000     0.00000     0.00000     0.00000     0.00001
    -9.21219     0.00001     0.00000     0.00001     0.00000     0.00000     0.00000     0.00000     0.00000     0.00000     0.00003
    -9.19919     0.00006     0.00001     0.00004     0.00002     0.00000     0.00000     0.00000     0.00000     0.00000     0.00013
    -9.18719     0.00026     0.00005     0.00017     0.00006     0.00000     0.00000     0.00000     0.00000     0.00000     0.00054
    -9.17419     0.00092     0.00018     0.00061     0.00022     0.00000     0.00000     0.00000     0.00000     0.00000     0.00194
    -9.16219     0.00295     0.00057     0.00197     0.00071     0.00000     0.00000     0.00000     0.00000     0.00000     0.00621
    -9.14919     0.00835     0.00162     0.00563     0.00201     0.00000     0.00000     0.00000     0.00000     0.00000     0.01762
    -9.13719     0.02096     0.00408     0.01426     0.00502     0.00000     0.00000     0.00000     0.00000     0.00000     0.04431
    -9.12419     0.04662     0.00908     0.03206     0.01109     0.00000     0.00000     0.00000     0.00000     0.00000     0.09885
    -9.11219     0.09196     0.01795     0.06405     0.02173     0.00000     0.00000     0.00000     0.00000     0.00000     0.19569
    -9.09919     0.16099     0.03151     0.11382     0.03778     0.00000     0.00000     0.00000     0.00000     0.00000     0.34410
    -9.08719     0.25026     0.04922     0.18051     0.05837     0.00000     0.00000     0.00000     0.00000     0.00000     0.53836
    -9.07419     0.34583     0.06868     0.25704     0.08044     0.00000     0.00000     0.00000     0.00000     0.00000     0.75198
    -9.06219     0.42548     0.08629     0.33270     0.09956     0.00000     0.00000     0.00000     0.00000     0.00000     0.94403
    -9.04919     0.46772     0.09935     0.40105     0.11245     0.00000     0.00000     0.00000     0.00000     0.00000     1.08057
    -9.03719     0.46235     0.10850     0.46900     0.11971     0.00000     0.00000     0.00000     0.00000     0.00000     1.15956
    -9.02419     0.41633     0.11910     0.55980     0.12712     0.00000     0.00000     0.00000     0.00000     0.00000     1.22235
    -9.01219     0.34991     0.14006     0.70336     0.14455     0.00000     0.00000     0.00000     0.00000     0.00000     1.33788
    -8.99919     0.28556     0.18096     0.91667     0.18262     0.00000     0.00000     0.00000     0.00000     0.00000     1.56581
    -8.98719     0.23789     0.24911     1.18488     0.25017     0.00000     0.00000     0.00000     0.00000     0.00000     1.92205
    -8.97419     0.21057     0.34791     1.45821     0.35238     0.00000     0.00000     0.00000     0.00000     0.00000     2.36907
    -8.96219     0.20008     0.47630     1.66920     0.48932     0.00000     0.00000     0.00000     0.00000     0.00000     2.83491
    -8.94919     0.20178     0.62692     1.76470     0.65287     0.00000     0.00000     0.00000     0.00000     0.00000     3.24627
    -8.93719     0.21315     0.78234     1.72870     0.82225     0.00000     0.00000     0.00000     0.00000     0.00000     3.54645
    -8.92419     0.23358     0.91485     1.58464     0.96344     0.00000     0.00000     0.00000     0.00000     0.00000     3.69651
    -8.91219     0.26323     0.99138     1.37735     1.03903     0.00000     0.00000     0.00000     0.00000     0.00000     3.67098
    -8.89919     0.30330     0.99035     1.15289     1.02495     0.00000     0.00000     0.00000     0.00000     0.00000     3.47148
    -8.88719     0.35596     0.91482     0.94370     0.92743     0.00000     0.00000     0.00000     0.00000     0.00000     3.14191
    -8.87419     0.42138     0.79606     0.76882     0.78311     0.00000     0.00000     0.00000     0.00000     0.00000     2.76937
    -8.86219     0.49262     0.67754     0.63674     0.64278     0.00000     0.00000     0.00000     0.00000     0.00000     2.44968
    -8.84919     0.55314     0.59353     0.54607     0.54634     0.00000     0.00000     0.00000     0.00000     0.00000     2.23908
    -8.83719     0.58219     0.55312     0.48929     0.50514     0.00000     0.00000     0.00000     0.00000     0.00000     2.12974
    -8.82419     0.56655     0.53956     0.46012     0.50154     0.00000     0.00000     0.00000     0.00000     0.00000     2.06777
    -8.81219     0.51050     0.52490     0.46318     0.50280     0.00000     0.00000     0.00000     0.00000     0.00000     2.00138
    -8.79919     0.43607     0.48669     0.51698     0.48052     0.00000     0.00000     0.00000     0.00000     0.00000     1.92026
    -8.78719     0.37220     0.41930     0.64491     0.42431     0.00000     0.00000     0.00000     0.00000     0.00000     1.86072
    -8.77419     0.34009     0.33357     0.85504     0.34332     0.00000     0.00000     0.00000     0.00000     0.00000     1.87202
    -8.76219     0.34314     0.24771     1.12042     0.25729     0.00000     0.00000     0.00000     0.00000     0.00000     1.96856
    -8.74919     0.36717     0.17710     1.37707     0.18460     0.00000     0.00000     0.00000     0.00000     0.00000     2.10594
    -8.73719     0.39073     0.12914     1.54830     0.13555     0.00000     0.00000     0.00000     0.00000     0.00000     2.20372
    -8.72419     0.40054     0.10529     1.58649     0.11347     0.00000     0.00000     0.00000     0.00000     0.00000     2.20579
    -8.71219     0.40376     0.10711     1.50086     0.12027     0.00000     0.00000     0.00000     0.00000     0.00000     2.13200
    -8.69919     0.43179     0.14156     1.35588     0.16140     0.00000     0.00000     0.00000     0.00000     0.00000     2.09064
    -8.68719     0.53428     0.22292     1.22840     0.24734     0.00000     0.00000     0.00000     0.00000     0.00000     2.23294
    -8.67419     0.76661     0.37074     1.16213     0.39145     0.00000     0.00000     0.00000     0.00000     0.00000     2.69093
    -8.66219     1.17215     0.60303     1.14692     0.60565     0.00000     0.00000     0.00000     0.00000     0.00000     3.52775
    -8.64919     1.75969     0.92400     1.13482     0.89319     0.00000     0.00000     0.00000     0.00000     0.00000     4.71170
    -8.63719     2.48100     1.30974     1.07826     1.23817     0.00000     0.00000     0.00000     0.00000     0.00000     6.10717
    -8.62419     3.21660     1.69886     0.95922     1.59744     0.00000     0.00000     0.00000     0.00000     0.00000     7.47212
    -8.61219     3.79740     2.00155     0.79333     1.89869     0.00000     0.00000     0.00000     0.00000     0.00000     8.49097
    -8.59919     4.05830     2.12979     0.61292     2.06143     0.00000     0.00000     0.00000     0.00000     0.00000     8.86244
    -8.58719     3.91110     2.03880     0.44644     2.03014     0.00000     0.00000     0.00000     0.00000     0.00000     8.42648
    -8.57419     3.38890     1.75044     0.30878     1.80322     0.00000     0.00000     0.00000     0.00000     0.00000     7.25134
    -8.56219     2.63440     1.34517     0.20278     1.43861     0.00000     0.00000     0.00000     0.00000     0.00000     5.62095
    -8.54919     1.83360     0.92345     0.12551     1.02721     0.00000     0.00000     0.00000     0.00000     0.00000     3.90977
    -8.53719     1.14088     0.56585     0.07230     0.65498     0.00000     0.00000     0.00000     0.00000     0.00000     2.43401
    -8.52419     0.63359     0.30914     0.03827     0.37229     0.00000     0.00000     0.00000     0.00000     0.00000     1.35329
    -8.51219     0.31374     0.15052     0.01843     0.18834     0.00000     0.00000     0.00000     0.00000     0.00000     0.67102
    -8.49919     0.13841     0.06546     0.00811     0.08484     0.00000     0.00000     0.00000     0.00000     0.00000     0.29681
    -8.48719     0.05445     0.02613     0.00362     0.03456     0.00000     0.00000     0.00000     0.00000     0.00000     0.11876
    -8.47419     0.01951     0.01186     0.00278     0.01454     0.00000     0.00000     0.00000     0.00000     0.00000     0.04869
    -8.46119     0.00757     0.01200     0.00525     0.01136     0.00000     0.00000     0.00000     0.00000     0.00000     0.03618
    -8.44919     0.00602     0.02472     0.01261     0.02095     0.00000     0.00000     0.00000     0.00000     0.00000     0.06430
    -8.43619     0.01046     0.05464     0.02830     0.04652     0.00000     0.00000     0.00000     0.00000     0.00000     0.13991
    -8.42419     0.02047     0.10959     0.05663     0.09543     0.00000     0.00000     0.00000     0.00000     0.00000     0.28213
    -8.41119     0.03666     0.19539     0.10079     0.17451     0.00000     0.00000     0.00000     0.00000     0.00000     0.50734
    -8.39919     0.05845     0.30908     0.15991     0.28333     0.00000     0.00000     0.00000     0.00000     0.00000     0.81078
    -8.38619     0.08285     0.43387     0.22775     0.40832     0.00000     0.00000     0.00000     0.00000     0.00000     1.15279
    -8.37419     0.10459     0.54097     0.29523     0.52256     0.00000     0.00000     0.00000     0.00000     0.00000     1.46334
    -8.36119     0.11807     0.60011     0.35745     0.59458     0.00000     0.00000     0.00000     0.00000     0.00000     1.67021
    -8.34919     0.12029     0.59459     0.42120     0.60300     0.00000     0.00000     0.00000     0.00000     0.00000     1.73908
    -8.33619     0.11270     0.53007     0.50580     0.54847     0.00000     0.00000     0.00000     0.00000     0.00000     1.69704
    -8.32419     0.10050     0.43247     0.63302     0.45395     0.00000     0.00000     0.00000     0.00000     0.00000     1.61993
    -8.31119     0.08974     0.33339     0.81004     0.35235     0.00000     0.00000     0.00000     0.00000     0.00000     1.58551
    -8.29919     0.08406     0.25567     1.01583     0.27084     0.00000     0.00000     0.00000     0.00000     0.00000     1.62641
    -8.28619     0.08322     0.20608     1.20306     0.22048     0.00000     0.00000     0.00000     0.00000     0.00000     1.71284
    -8.27419     0.08398     0.17785     1.31534     0.19604     0.00000     0.00000     0.00000     0.00000     0.00000     1.77321
    -8.26119     0.08265     0.15936     1.31339     0.18405     0.00000     0.00000     0.00000     0.00000     0.00000     1.73945
    -8.24919     0.07753     0.14207     1.19237     0.17246     0.00000     0.00000     0.00000     0.00000     0.00000     1.58443
    -8.23619     0.07025     0.12484     0.98466     0.15721     0.00000     0.00000     0.00000     0.00000     0.00000     1.33696
    -8.22419     0.06561     0.11335     0.74540     0.14368     0.00000     0.00000     0.00000     0.00000     0.00000     1.06805
    -8.21119     0.06965     0.11674     0.52979     0.14268     0.00000     0.00000     0.00000     0.00000     0.00000     0.85886
    -8.19919     0.08684     0.14198     0.37531     0.16384     0.00000     0.00000     0.00000     0.00000     0.00000     0.76796
    -8.18619     0.11699     0.18872     0.29239     0.20857     0.00000     0.00000     0.00000     0.00000     0.00000     0.80667
    -8.17419     0.15364     0.24646     0.26730     0.26657     0.00000     0.00000     0.00000     0.00000     0.00000     0.93396
    -8.16119     0.18544     0.29695     0.27310     0.31834     0.00000     0.00000     0.00000     0.00000     0.00000     1.07383
    -8.14919     0.20076     0.32144     0.28385     0.34365     0.00000     0.00000     0.00000     0.00000     0.00000     1.14970
    -8.13619     0.19338     0.30997     0.28599     0.33141     0.00000     0.00000     0.00000     0.00000     0.00000     1.12075
    -8.12419     0.16558     0.26623     0.28191     0.28549     0.00000     0.00000     0.00000     0.00000     0.00000     0.99921
    -8.11119     0.12659     0.20507     0.28419     0.22155     0.00000     0.00000     0.00000     0.00000     0.00000     0.83740
    -8.09919     0.08750     0.14408     0.30333     0.15829     0.00000     0.00000     0.00000     0.00000     0.00000     0.69320
    -8.08619     0.05612     0.09554     0.33753     0.10837     0.00000     0.00000     0.00000     0.00000     0.00000     0.59756
    -8.07419     0.03497     0.06305     0.37104     0.07526     0.00000     0.00000     0.00000     0.00000     0.00000     0.54433
    -8.06119     0.02241     0.04358     0.38283     0.05520     0.00000     0.00000     0.00000     0.00000     0.00000     0.50401
    -8.04919     0.01522     0.03176     0.35916     0.04223     0.00000     0.00000     0.00000     0.00000     0.00000     0.44838
    -8.03619     0.01076     0.02349     0.30170     0.03211     0.00000     0.00000     0.00000     0.00000     0.00000     0.36806
    -8.02419     0.00776     0.01708     0.22584     0.02343     0.00000     0.00000     0.00000     0.00000     0.00000     0.27411
    -8.01119     0.00636     0.01311     0.15198     0.01719     0.00000     0.00000     0.00000     0.00000     0.00000     0.18864
    -7.99919     0.00792     0.01392     0.09719     0.01603     0.00000     0.00000     0.00000     0.00000     0.00000     0.13506
    -7.98619     0.01532     0.02387     0.07244     0.02434     0.00000     0.00000     0.00000     0.00000     0.00000     0.13597
    -7.97419     0.03323     0.04979     0.08502     0.04876     0.00000     0.00000     0.00000     0.00000     0.00000     0.21679
    -7.96119     0.06755     0.10012     0.14150     0.09758     0.00000     0.00000     0.00000     0.00000     0.00000     0.40675
    -7.94919     0.12286     0.18130     0.24600     0.17731     0.00000     0.00000     0.00000     0.00000     0.00000     0.72748
    -7.93619     0.19820     0.29128     0.39287     0.28628     0.00000     0.00000     0.00000     0.00000     0.00000     1.16863
    -7.92419     0.28347     0.41417     0.55946     0.40921     0.00000     0.00000     0.00000     0.00000     0.00000     1.66631
    -7.91119     0.36078     0.52150     0.70734     0.51789     0.00000     0.00000     0.00000     0.00000     0.00000     2.10751
    -7.89919     0.41266     0.58316     0.79666     0.58153     0.00000     0.00000     0.00000     0.00000     0.00000     2.37401
    -7.88619     0.43361     0.58304     0.80805     0.58303     0.00000     0.00000     0.00000     0.00000     0.00000     2.40773
    -7.87419     0.43755     0.52985     0.75713     0.52913     0.00000     0.00000     0.00000     0.00000     0.00000     2.25365
    -7.86119     0.45319     0.45300     0.68922     0.44819     0.00000     0.00000     0.00000     0.00000     0.00000     2.04360
    -7.84919     0.50776     0.38708     0.65485     0.37463     0.00000     0.00000     0.00000     0.00000     0.00000     1.92432
    -7.83619     0.60781     0.35302     0.68082     0.33086     0.00000     0.00000     0.00000     0.00000     0.00000     1.97251
    -7.82419     0.72979     0.34932     0.75431     0.31786     0.00000     0.00000     0.00000     0.00000     0.00000     2.15128
    -7.81119     0.82809     0.35654     0.83027     0.31889     0.00000     0.00000     0.00000     0.00000     0.00000     2.33379
    -7.79919     0.85761     0.35113     0.85679     0.31223     0.00000     0.00000     0.00000     0.00000     0.00000     2.37776
    -7.78619     0.79753     0.31901     0.80336     0.28389     0.00000     0.00000     0.00000     0.00000     0.00000     2.20379
    -7.77419     0.66155     0.26150     0.67494     0.23367     0.00000     0.00000     0.00000     0.00000     0.00000     1.83166
    -7.76119     0.48856     0.19163     0.50561     0.17219     0.00000     0.00000     0.00000     0.00000     0.00000     1.35799
    -7.74919     0.32228     0.12529     0.33834     0.11332     0.00000     0.00000     0.00000     0.00000     0.00000     0.89923
    -7.73619     0.19392     0.07370     0.20622     0.06713     0.00000     0.00000     0.00000     0.00000     0.00000     0.54097
    -7.72419     0.11659     0.04083     0.12473     0.03748     0.00000     0.00000     0.00000     0.00000     0.00000     0.31963
    -7.71119     0.09033     0.02520     0.09577     0.02333     0.00000     0.00000     0.00000     0.00000     0.00000     0.23463
    -7.69919     0.10970     0.02322     0.11500     0.02160     0.00000     0.00000     0.00000     0.00000     0.00000     0.26951
    -7.68619     0.16703     0.03115     0.17663     0.02904     0.00000     0.00000     0.00000     0.00000     0.00000     0.40385
    -7.67419     0.25027     0.04544     0.27362     0.04247     0.00000     0.00000     0.00000     0.00000     0.00000     0.61180
    -7.66119     0.33981     0.06223     0.39836     0.05854     0.00000     0.00000     0.00000     0.00000     0.00000     0.85894
    -7.64919     0.41052     0.07784     0.54910     0.07422     0.00000     0.00000     0.00000     0.00000     0.00000     1.11169
    -7.63619     0.44058     0.09063     0.74006     0.08863     0.00000     0.00000     0.00000     0.00000     0.00000     1.35990
    -7.62419     0.42182     0.10328     1.00336     0.10519     0.00000     0.00000     0.00000     0.00000     0.00000     1.63365
    -7.61119     0.36431     0.12408     1.37199     0.13241     0.00000     0.00000     0.00000     0.00000     0.00000     1.99279
    -7.59919     0.29097     0.16506     1.84230     0.18163     0.00000     0.00000     0.00000     0.00000     0.00000     2.47996
    -7.58619     0.22535     0.23751     2.34390     0.26212     0.00000     0.00000     0.00000     0.00000     0.00000     3.06889
    -7.57419     0.18159     0.34484     2.74620     0.37441     0.00000     0.00000     0.00000     0.00000     0.00000     3.64704
    -7.56119     0.16089     0.47658     2.91310     0.50514     0.00000     0.00000     0.00000     0.00000     0.00000     4.05570
    -7.54919     0.15502     0.60661     2.77470     0.62700     0.00000     0.00000     0.00000     0.00000     0.00000     4.16333
    -7.53619     0.15257     0.69956     2.36620     0.70626     0.00000     0.00000     0.00000     0.00000     0.00000     3.92459
    -7.52419     0.14442     0.72482     1.80840     0.71656     0.00000     0.00000     0.00000     0.00000     0.00000     3.39419
    -7.51119     0.12687     0.67177     1.24291     0.65204     0.00000     0.00000     0.00000     0.00000     0.00000     2.69359
    -7.49919     0.10172     0.55578     0.77459     0.53056     0.00000     0.00000     0.00000     0.00000     0.00000     1.96266
    -7.48619     0.07447     0.41075     0.44902     0.38635     0.00000     0.00000     0.00000     0.00000     0.00000     1.32059
    -7.47419     0.05142     0.27389     0.26533     0.25410     0.00000     0.00000     0.00000     0.00000     0.00000     0.84474
    -7.46119     0.03759     0.17155     0.20470     0.15714     0.00000     0.00000     0.00000     0.00000     0.00000     0.57098
    -7.44819     0.03597     0.11442     0.25123     0.10384     0.00000     0.00000     0.00000     0.00000     0.00000     0.50546
    -7.43619     0.04777     0.10062     0.39651     0.09165     0.00000     0.00000     0.00000     0.00000     0.00000     0.63655
    -7.42319     0.07282     0.12162     0.63041     0.11260     0.00000     0.00000     0.00000     0.00000     0.00000     0.93745
    -7.41119     0.10946     0.16627     0.92726     0.15687     0.00000     0.00000     0.00000     0.00000     0.00000     1.35986
    -7.39819     0.15407     0.22222     1.23830     0.21354     0.00000     0.00000     0.00000     0.00000     0.00000     1.82814
    -7.38619     0.20110     0.27662     1.49870     0.27060     0.00000     0.00000     0.00000     0.00000     0.00000     2.24702
    -7.37319     0.24364     0.31767     1.64690     0.31618     0.00000     0.00000     0.00000     0.00000     0.00000     2.52439
    -7.36119     0.27509     0.33730     1.64850     0.34163     0.00000     0.00000     0.00000     0.00000     0.00000     2.60252
    -7.34819     0.29139     0.33393     1.50967     0.34501     0.00000     0.00000     0.00000     0.00000     0.00000     2.48000
    -7.33619     0.29307     0.31341     1.27556     0.33304     0.00000     0.00000     0.00000     0.00000     0.00000     2.21508
    -7.32319     0.28525     0.28716     1.01136     0.31870     0.00000     0.00000     0.00000     0.00000     0.00000     1.90247
    -7.31119     0.27523     0.26712     0.77994     0.31477     0.00000     0.00000     0.00000     0.00000     0.00000     1.63706
    -7.29819     0.26788     0.25993     0.62370     0.32613     0.00000     0.00000     0.00000     0.00000     0.00000     1.47765
    -7.28619     0.26261     0.26353     0.55506     0.34613     0.00000     0.00000     0.00000     0.00000     0.00000     1.42734
    -7.27319     0.25372     0.26867     0.55742     0.35968     0.00000     0.00000     0.00000     0.00000     0.00000     1.43948
    -7.26119     0.23476     0.26443     0.59300     0.35208     0.00000     0.00000     0.00000     0.00000     0.00000     1.44426
    -7.24819     0.20361     0.24477     0.61769     0.31757     0.00000     0.00000     0.00000     0.00000     0.00000     1.38364
    -7.23619     0.16493     0.21259     0.59871     0.26251     0.00000     0.00000     0.00000     0.00000     0.00000     1.23874
    -7.22319     0.12910     0.17967     0.52701     0.20242     0.00000     0.00000     0.00000     0.00000     0.00000     1.03820
    -7.21119     0.10928     0.16387     0.41854     0.15597     0.00000     0.00000     0.00000     0.00000     0.00000     0.84766
    -7.19819     0.11833     0.18463     0.30309     0.14021     0.00000     0.00000     0.00000     0.00000     0.00000     0.74626
    -7.18619     0.16604     0.25688     0.20908     0.16770     0.00000     0.00000     0.00000     0.00000     0.00000     0.79970
    -7.17319     0.25514     0.38330     0.15216     0.24358     0.00000     0.00000     0.00000     0.00000     0.00000     1.03419
    -7.16119     0.37652     0.54737     0.13274     0.36159     0.00000     0.00000     0.00000     0.00000     0.00000     1.41823
    -7.14819     0.50677     0.71261     0.13974     0.50057     0.00000     0.00000     0.00000     0.00000     0.00000     1.85969
    -7.13619     0.61323     0.83272     0.15723     0.62672     0.00000     0.00000     0.00000     0.00000     0.00000     2.22990
    -7.12319     0.66615     0.87250     0.17083     0.70480     0.00000     0.00000     0.00000     0.00000     0.00000     2.41427
    -7.11119     0.65347     0.82588     0.17244     0.71395     0.00000     0.00000     0.00000     0.00000     0.00000     2.36573
    -7.09819     0.58793     0.72134     0.16257     0.66097     0.00000     0.00000     0.00000     0.00000     0.00000     2.13281
    -7.08619     0.50118     0.60863     0.14926     0.57768     0.00000     0.00000     0.00000     0.00000     0.00000     1.83675
    -7.07319     0.42793     0.53538     0.14444     0.50684     0.00000     0.00000     0.00000     0.00000     0.00000     1.61459
    -7.06119     0.38944     0.52570     0.15936     0.48104     0.00000     0.00000     0.00000     0.00000     0.00000     1.55555
    -7.04819     0.38571     0.57264     0.20077     0.50877     0.00000     0.00000     0.00000     0.00000     0.00000     1.66789
    -7.03619     0.39935     0.64589     0.26805     0.57324     0.00000     0.00000     0.00000     0.00000     0.00000     1.88654
    -7.02319     0.40690     0.70889     0.35141     0.64358     0.00000     0.00000     0.00000     0.00000     0.00000     2.11077
    -7.01119     0.39117     0.73431     0.43256     0.68951     0.00000     0.00000     0.00000     0.00000     0.00000     2.24755
    -6.99819     0.34766     0.71286     0.48929     0.69308     0.00000     0.00000     0.00000     0.00000     0.00000     2.24289
    -6.98619     0.28398     0.65030     0.50353     0.65148     0.00000     0.00000     0.00000     0.00000     0.00000     2.08930
    -6.97319     0.21355     0.55984     0.46962     0.57390     0.00000     0.00000     0.00000     0.00000     0.00000     1.81692
    -6.96119     0.14887     0.45650     0.39709     0.47538     0.00000     0.00000     0.00000     0.00000     0.00000     1.47784
    -6.94819     0.09756     0.35538     0.30695     0.37442     0.00000     0.00000     0.00000     0.00000     0.00000     1.13430
    -6.93619     0.06247     0.27303     0.22417     0.29179     0.00000     0.00000     0.00000     0.00000     0.00000     0.85146
    -6.92319     0.04378     0.22901     0.17162     0.25031     0.00000     0.00000     0.00000     0.00000     0.00000     0.69472
    -6.91119     0.04148     0.24466     0.16781     0.27272     0.00000     0.00000     0.00000     0.00000     0.00000     0.72667
    -6.89819     0.05637     0.33822     0.22705     0.37564     0.00000     0.00000     0.00000     0.00000     0.00000     0.99728
    -6.88619     0.08938     0.51572     0.35792     0.55972     0.00000     0.00000     0.00000     0.00000     0.00000     1.52274
    -6.87319     0.13946     0.76058     0.55782     0.80070     0.00000     0.00000     0.00000     0.00000     0.00000     2.25856
    -6.86119     0.20152     1.02883     0.80653     1.04873     0.00000     0.00000     0.00000     0.00000     0.00000     3.08561
    -6.84819     0.26561     1.25850     1.06397     1.24302     0.00000     0.00000     0.00000     0.00000     0.00000     3.83110
    -6.83619     0.31874     1.39078     1.27704     1.33422     0.00000     0.00000     0.00000     0.00000     0.00000     4.32078
    -6.82319     0.34864     1.39438     1.39488     1.30503     0.00000     0.00000     0.00000     0.00000     0.00000     4.44293
    -6.81119     0.34837     1.27622     1.38787     1.17303     0.00000     0.00000     0.00000     0.00000     0.00000     4.18549
    -6.79819     0.31938     1.07344     1.25977     0.97782     0.00000     0.00000     0.00000     0.00000     0.00000     3.63041
    -6.78619     0.27256     0.83508     1.04762     0.76131     0.00000     0.00000     0.00000     0.00000     0.00000     2.91657
    -6.77319     0.22630     0.60464     0.81191     0.55693     0.00000     0.00000     0.00000     0.00000     0.00000     2.19979
    -6.76119     0.20324     0.41114     0.61719     0.38550     0.00000     0.00000     0.00000     0.00000     0.00000     1.61708
    -6.74819     0.22585     0.26880     0.51549     0.25815     0.00000     0.00000     0.00000     0.00000     0.00000     1.26829
    -6.73619     0.31222     0.18118     0.53588     0.17931     0.00000     0.00000     0.00000     0.00000     0.00000     1.20859
    -6.72319     0.47113     0.14617     0.68213     0.14932     0.00000     0.00000     0.00000     0.00000     0.00000     1.44874
    -6.71119     0.69662     0.15921     0.93657     0.16578     0.00000     0.00000     0.00000     0.00000     0.00000     1.95817
    -6.69819     0.96391     0.21337     1.26553     0.22301     0.00000     0.00000     0.00000     0.00000     0.00000     2.66581
    -6.68619     1.22847     0.29759     1.62660     0.31015     0.00000     0.00000     0.00000     0.00000     0.00000     3.46281
    -6.67319     1.43401     0.39481     1.97140     0.40976     0.00000     0.00000     0.00000     0.00000     0.00000     4.20998
    -6.66119     1.52869     0.48529     2.25040     0.50126     0.00000     0.00000     0.00000     0.00000     0.00000     4.76564
    -6.64819     1.48641     0.55614     2.41990     0.57082     0.00000     0.00000     0.00000     0.00000     0.00000     5.03327
    -6.63619     1.31954     0.61346     2.45237     0.62297     0.00000     0.00000     0.00000     0.00000     0.00000     5.00834
    -6.62319     1.07621     0.68671     2.34523     0.68567     0.00000     0.00000     0.00000     0.00000     0.00000     4.79382
    -6.61119     0.82002     0.81835     2.12431     0.79988     0.00000     0.00000     0.00000     0.00000     0.00000     4.56256
    -6.59819     0.60343     1.03793     1.83401     0.99529     0.00000     0.00000     0.00000     0.00000     0.00000     4.47066
    -6.58619     0.45298     1.33431     1.52455     1.26386     0.00000     0.00000     0.00000     0.00000     0.00000     4.57570
    -6.57319     0.36915     1.64571     1.23549     1.55011     0.00000     0.00000     0.00000     0.00000     0.00000     4.80046
    -6.56119     0.33773     1.88292     0.98800     1.77361     0.00000     0.00000     0.00000     0.00000     0.00000     4.98226
    -6.54819     0.34318     1.97479     0.78682     1.86966     0.00000     0.00000     0.00000     0.00000     0.00000     4.97445
    -6.53619     0.37595     1.90804     0.63240     1.82696     0.00000     0.00000     0.00000     0.00000     0.00000     4.74335
    -6.52319     0.43124     1.73109     0.53026     1.68924     0.00000     0.00000     0.00000     0.00000     0.00000     4.38183
    -6.51119     0.50334     1.51952     0.49306     1.52284     0.00000     0.00000     0.00000     0.00000     0.00000     4.03876
    -6.49819     0.58138     1.33131     0.53197     1.37493     0.00000     0.00000     0.00000     0.00000     0.00000     3.81959
    -6.48619     0.65119     1.18558     0.64630     1.25567     0.00000     0.00000     0.00000     0.00000     0.00000     3.73874
    -6.47319     0.70093     1.07008     0.81838     1.14857     0.00000     0.00000     0.00000     0.00000     0.00000     3.73796
    -6.46019     0.72563     0.96687     1.01735     1.03451     0.00000     0.00000     0.00000     0.00000     0.00000     3.74436
    -6.44819     0.72691     0.86808     1.20887     0.90979     0.00000     0.00000     0.00000     0.00000     0.00000     3.71365
    -6.43519     0.70927     0.77948     1.36590     0.78742     0.00000     0.00000     0.00000     0.00000     0.00000     3.64207
    -6.42319     0.67667     0.71318     1.47206     0.68862     0.00000     0.00000     0.00000     0.00000     0.00000     3.55053
    -6.41019     0.63160     0.67894     1.52030     0.63054     0.00000     0.00000     0.00000     0.00000     0.00000     3.46138
    -6.39819     0.57617     0.67735     1.50680     0.61745     0.00000     0.00000     0.00000     0.00000     0.00000     3.37777
    -6.38519     0.51353     0.69709     1.43176     0.63778     0.00000     0.00000     0.00000     0.00000     0.00000     3.28016
    -6.37319     0.44803     0.71737     1.29845     0.66815     0.00000     0.00000     0.00000     0.00000     0.00000     3.13200
    -6.36019     0.38433     0.71560     1.11822     0.68277     0.00000     0.00000     0.00000     0.00000     0.00000     2.90092
    -6.34819     0.32649     0.67712     0.91114     0.66330     0.00000     0.00000     0.00000     0.00000     0.00000     2.57805
    -6.33519     0.27705     0.60194     0.70214     0.60516     0.00000     0.00000     0.00000     0.00000     0.00000     2.18629
    -6.32319     0.23682     0.50536     0.51481     0.51861     0.00000     0.00000     0.00000     0.00000     0.00000     1.77560
    -6.31019     0.20501     0.41286     0.36628     0.42535     0.00000     0.00000     0.00000     0.00000     0.00000     1.40950
    -6.29819     0.17959     0.35270     0.26516     0.35232     0.00000     0.00000     0.00000     0.00000     0.00000     1.14977
    -6.28519     0.15835     0.34764     0.21205     0.32394     0.00000     0.00000     0.00000     0.00000     0.00000     1.04198
    -6.27319     0.13975     0.40641     0.20145     0.35402     0.00000     0.00000     0.00000     0.00000     0.00000     1.10163
    -6.26019     0.12354     0.51738     0.22211     0.43862     0.00000     0.00000     0.00000     0.00000     0.00000     1.30165
    -6.24819     0.10991     0.64760     0.25778     0.55357     0.00000     0.00000     0.00000     0.00000     0.00000     1.56886
    -6.23519     0.09851     0.75242     0.28979     0.66013     0.00000     0.00000     0.00000     0.00000     0.00000     1.80084
    -6.22319     0.08807     0.79270     0.30224     0.71930     0.00000     0.00000     0.00000     0.00000     0.00000     1.90231
    -6.21019     0.07720     0.75374     0.28846     0.71019     0.00000     0.00000     0.00000     0.00000     0.00000     1.82959
    -6.19819     0.06545     0.65187     0.25354     0.63922     0.00000     0.00000     0.00000     0.00000     0.00000     1.61009
    -6.18519     0.05384     0.52516     0.21171     0.53674     0.00000     0.00000     0.00000     0.00000     0.00000     1.32745
    -6.17319     0.04445     0.41410     0.17945     0.44034     0.00000     0.00000     0.00000     0.00000     0.00000     1.07835
    -6.16019     0.03978     0.34545     0.16961     0.37817     0.00000     0.00000     0.00000     0.00000     0.00000     0.93301
    -6.14819     0.04228     0.32757     0.18877     0.36200     0.00000     0.00000     0.00000     0.00000     0.00000     0.92062
    -6.13519     0.05381     0.35703     0.23853     0.39204     0.00000     0.00000     0.00000     0.00000     0.00000     1.04141
    -6.12319     0.07484     0.42872     0.31626     0.46680     0.00000     0.00000     0.00000     0.00000     0.00000     1.28662
    -6.11019     0.10329     0.54110     0.41500     0.58864     0.00000     0.00000     0.00000     0.00000     0.00000     1.64803
    -6.09819     0.13431     0.69479     0.52276     0.76088     0.00000     0.00000     0.00000     0.00000     0.00000     2.11274
    -6.08519     0.16175     0.88631     0.62470     0.97910     0.00000     0.00000     0.00000     0.00000     0.00000     2.65186
    -6.07319     0.18076     1.10064     0.70919     1.22086     0.00000     0.00000     0.00000     0.00000     0.00000     3.21145
    -6.06019     0.19004     1.30710     0.77417     1.44443     0.00000     0.00000     0.00000     0.00000     0.00000     3.71574
    -6.04819     0.19214     1.46270     0.83190     1.59642     0.00000     0.00000     0.00000     0.00000     0.00000     4.08316
    -6.03519     0.19161     1.52491     0.90929     1.63132     0.00000     0.00000     0.00000     0.00000     0.00000     4.25713
    -6.02319     0.19240     1.47257     1.04273     1.53520     0.00000     0.00000     0.00000     0.00000     0.00000     4.24290
    -6.01019     0.19583     1.31880     1.26352     1.33499     0.00000     0.00000     0.00000     0.00000     0.00000     4.11314
    -5.99819     0.20016     1.10800     1.57528     1.08798     0.00000     0.00000     0.00000     0.00000     0.00000     3.97142
    -5.98519     0.20133     0.89624     1.93540     0.85579     0.00000     0.00000     0.00000     0.00000     0.00000     3.88876
    -5.97319     0.19542     0.72779     2.25660     0.68190     0.00000     0.00000     0.00000     0.00000     0.00000     3.86171
    -5.96019     0.18093     0.62221     2.44160     0.58091     0.00000     0.00000     0.00000     0.00000     0.00000     3.82565
    -5.94819     0.16039     0.57481     2.43340     0.54295     0.00000     0.00000     0.00000     0.00000     0.00000     3.71155
    -5.93519     0.13979     0.56492     2.24930     0.54389     0.00000     0.00000     0.00000     0.00000     0.00000     3.49790
    -5.92319     0.12595     0.56624     1.97030     0.55555     0.00000     0.00000     0.00000     0.00000     0.00000     3.21804
    -5.91019     0.12313     0.55570     1.69247     0.55400     0.00000     0.00000     0.00000     0.00000     0.00000     2.92530
    -5.89819     0.13046     0.52057     1.47488     0.52611     0.00000     0.00000     0.00000     0.00000     0.00000     2.65202
    -5.88519     0.14191     0.46245     1.32034     0.47340     0.00000     0.00000     0.00000     0.00000     0.00000     2.39810
    -5.87319     0.14891     0.39656     1.19817     0.41094     0.00000     0.00000     0.00000     0.00000     0.00000     2.15458
    -5.86019     0.14496     0.34463     1.08615     0.36067     0.00000     0.00000     0.00000     0.00000     0.00000     1.93641
    -5.84819     0.12882     0.32483     0.99865     0.34106     0.00000     0.00000     0.00000     0.00000     0.00000     1.79336
    -5.83519     0.10493     0.34204     0.98045     0.35780     0.00000     0.00000     0.00000     0.00000     0.00000     1.78522
    -5.82319     0.08081     0.38410     1.07264     0.39966     0.00000     0.00000     0.00000     0.00000     0.00000     1.93721
    -5.81019     0.06370     0.42654     1.27275     0.44257     0.00000     0.00000     0.00000     0.00000     0.00000     2.20556
    -5.79819     0.05866     0.44419     1.51842     0.46126     0.00000     0.00000     0.00000     0.00000     0.00000     2.48253
    -5.78519     0.06881     0.42463     1.70833     0.44254     0.00000     0.00000     0.00000     0.00000     0.00000     2.64431
    -5.77319     0.09654     0.37555     1.75174     0.39327     0.00000     0.00000     0.00000     0.00000     0.00000     2.61710
    -5.76019     0.14371     0.32232     1.61758     0.33846     0.00000     0.00000     0.00000     0.00000     0.00000     2.42208
    -5.74819     0.20979     0.29802     1.34934     0.31153     0.00000     0.00000     0.00000     0.00000     0.00000     2.16868
    -5.73519     0.28901     0.33095     1.03771     0.34202     0.00000     0.00000     0.00000     0.00000     0.00000     1.99969
    -5.72319     0.36931     0.43472     0.77154     0.44528     0.00000     0.00000     0.00000     0.00000     0.00000     2.02086
    -5.71019     0.43433     0.60224     0.60049     0.61588     0.00000     0.00000     0.00000     0.00000     0.00000     2.25294
    -5.69819     0.46907     0.80561     0.52873     0.82668     0.00000     0.00000     0.00000     0.00000     0.00000     2.63009
    -5.68519     0.46619     1.00366     0.53391     1.03508     0.00000     0.00000     0.00000     0.00000     0.00000     3.03884
    -5.67319     0.42939     1.15573     0.59190     1.19705     0.00000     0.00000     0.00000     0.00000     0.00000     3.37407
    -5.66019     0.37184     1.23638     0.68998     1.28222     0.00000     0.00000     0.00000     0.00000     0.00000     3.58042
    -5.64819     0.31042     1.24224     0.82431     1.28456     0.00000     0.00000     0.00000     0.00000     0.00000     3.66153
    -5.63519     0.25843     1.18975     0.98917     1.22079     0.00000     0.00000     0.00000     0.00000     0.00000     3.65814
    -5.62319     0.22200     1.10803     1.16883     1.12532     0.00000     0.00000     0.00000     0.00000     0.00000     3.62418
    -5.61019     0.20033     1.03556     1.33758     1.04256     0.00000     0.00000     0.00000     0.00000     0.00000     3.61603
    -5.59819     0.18904     1.01816     1.46330     1.02304     0.00000     0.00000     0.00000     0.00000     0.00000     3.69354
    -5.58519     0.18336     1.10054     1.51571     1.11206     0.00000     0.00000     0.00000     0.00000     0.00000     3.91167
    -5.57319     0.17947     1.30798     1.47407     1.33158     0.00000     0.00000     0.00000     0.00000     0.00000     4.29310
    -5.56019     0.17462     1.62222     1.33706     1.65958     0.00000     0.00000     0.00000     0.00000     0.00000     4.79348
    -5.54819     0.16679     1.97375     1.13179     2.02579     0.00000     0.00000     0.00000     0.00000     0.00000     5.29812
    -5.53519     0.15488     2.26434     0.91029     2.33378     0.00000     0.00000     0.00000     0.00000     0.00000     5.66329
    -5.52319     0.13894     2.41193     0.73525     2.50527     0.00000     0.00000     0.00000     0.00000     0.00000     5.79139
    -5.51019     0.12043     2.39038     0.65858     2.51271     0.00000     0.00000     0.00000     0.00000     0.00000     5.68210
    -5.49819     0.10200     2.23512     0.70313     2.38357     0.00000     0.00000     0.00000     0.00000     0.00000     5.42382
    -5.48519     0.08627     2.01009     0.85409     2.17010     0.00000     0.00000     0.00000     0.00000     0.00000     5.12055
    -5.47319     0.07492     1.76733     1.06311     1.91534     0.00000     0.00000     0.00000     0.00000     0.00000     4.82070
    -5.46019     0.06825     1.52576     1.26720     1.63827     0.00000     0.00000     0.00000     0.00000     0.00000     4.49948
    -5.44719     0.06574     1.28380     1.41611     1.34743     0.00000     0.00000     0.00000     0.00000     0.00000     4.11308
    -5.43519     0.06685     1.04254     1.49639     1.05760     0.00000     0.00000     0.00000     0.00000     0.00000     3.66338
    -5.42219     0.07117     0.81845     1.53703     0.79558     0.00000     0.00000     0.00000     0.00000     0.00000     3.22223
    -5.41019     0.07817     0.63785     1.59313     0.58903     0.00000     0.00000     0.00000     0.00000     0.00000     2.89818
    -5.39719     0.08691     0.52219     1.72030     0.45519     0.00000     0.00000     0.00000     0.00000     0.00000     2.78459
    -5.38519     0.09663     0.47819     1.95460     0.39450     0.00000     0.00000     0.00000     0.00000     0.00000     2.92392
    -5.37219     0.10753     0.49699     2.29711     0.39327     0.00000     0.00000     0.00000     0.00000     0.00000     3.29490
    -5.36019     0.12087     0.55821     2.70660     0.42935     0.00000     0.00000     0.00000     0.00000     0.00000     3.81502
    -5.34719     0.13786     0.63507     3.09840     0.47758     0.00000     0.00000     0.00000     0.00000     0.00000     4.34891
    -5.33519     0.15778     0.69993     3.36310     0.51565     0.00000     0.00000     0.00000     0.00000     0.00000     4.73646
    -5.32219     0.17707     0.73217     3.40660     0.53078     0.00000     0.00000     0.00000     0.00000     0.00000     4.84661
    -5.31019     0.19026     0.72436     3.19610     0.52370     0.00000     0.00000     0.00000     0.00000     0.00000     4.63442
    -5.29719     0.19305     0.68391     2.77460     0.50661     0.00000     0.00000     0.00000     0.00000     0.00000     4.15817
    -5.28519     0.18526     0.62750     2.24020     0.49469     0.00000     0.00000     0.00000     0.00000     0.00000     3.54765
    -5.27219     0.17205     0.57176     1.70280     0.49837     0.00000     0.00000     0.00000     0.00000     0.00000     2.94498
    -5.26019     0.16210     0.52791     1.24358     0.52139     0.00000     0.00000     0.00000     0.00000     0.00000     2.45498
    -5.24719     0.16320     0.50190     0.90075     0.56543     0.00000     0.00000     0.00000     0.00000     0.00000     2.13128
    -5.23519     0.17815     0.49811     0.67459     0.63609     0.00000     0.00000     0.00000     0.00000     0.00000     1.98694
    -5.22219     0.20263     0.52246     0.54439     0.74382     0.00000     0.00000     0.00000     0.00000     0.00000     2.01330
    -5.21019     0.22746     0.58360     0.48411     0.89985     0.00000     0.00000     0.00000     0.00000     0.00000     2.19502
    -5.19719     0.24357     0.69169     0.47443     1.10772     0.00000     0.00000     0.00000     0.00000     0.00000     2.51741
    -5.18519     0.24754     0.85614     0.50982     1.35537     0.00000     0.00000     0.00000     0.00000     0.00000     2.96887
    -5.17219     0.24319     1.07759     0.59898     1.60926     0.00000     0.00000     0.00000     0.00000     0.00000     3.52902
    -5.16019     0.23902     1.33971     0.76086     1.81922     0.00000     0.00000     0.00000     0.00000     0.00000     4.15881
    -5.14719     0.24298     1.60574     1.01513     1.93441     0.00000     0.00000     0.00000     0.00000     0.00000     4.79826
    -5.13519     0.25834     1.82537     1.37133     1.92585     0.00000     0.00000     0.00000     0.00000     0.00000     5.38089
    -5.12219     0.28258     1.95466     1.81766     1.80227     0.00000     0.00000     0.00000     0.00000     0.00000     5.85717
    -5.11019     0.30874     1.97556     2.30950     1.60523     0.00000     0.00000     0.00000     0.00000     0.00000     6.19903
    -5.09719     0.32794     1.90143     2.76850     1.38991     0.00000     0.00000     0.00000     0.00000     0.00000     6.38778
    -5.08519     0.33223     1.76468     3.09870     1.20209     0.00000     0.00000     0.00000     0.00000     0.00000     6.39770
    -5.07219     0.31729     1.59893     3.21930     1.06418     0.00000     0.00000     0.00000     0.00000     0.00000     6.19970
    -5.06019     0.28416     1.42129     3.10330     0.97471     0.00000     0.00000     0.00000     0.00000     0.00000     5.78346
    -5.04719     0.23882     1.23368     2.79180     0.91695     0.00000     0.00000     0.00000     0.00000     0.00000     5.18125
    -5.03519     0.18971     1.03446     2.37300     0.86974     0.00000     0.00000     0.00000     0.00000     0.00000     4.46691
    -5.02219     0.14432     0.82859     1.93800     0.81482     0.00000     0.00000     0.00000     0.00000     0.00000     3.72573
    -5.01019     0.10679     0.62940     1.54547     0.74043     0.00000     0.00000     0.00000     0.00000     0.00000     3.02208
    -4.99719     0.07771     0.45283     1.21159     0.64216     0.00000     0.00000     0.00000     0.00000     0.00000     2.38430
    -4.98519     0.05564     0.31028     0.92891     0.52465     0.00000     0.00000     0.00000     0.00000     0.00000     1.81947
    -4.97219     0.03893     0.20662     0.69187     0.40172     0.00000     0.00000     0.00000     0.00000     0.00000     1.33914
    -4.96019     0.02674     0.14217     0.50872     0.29232     0.00000     0.00000     0.00000     0.00000     0.00000     0.96996
    -4.94719     0.01892     0.11496     0.39658     0.21421     0.00000     0.00000     0.00000     0.00000     0.00000     0.74466
    -4.93519     0.01542     0.12093     0.36672     0.17700     0.00000     0.00000     0.00000     0.00000     0.00000     0.68008
    -4.92219     0.01584     0.15254     0.41304     0.17851     0.00000     0.00000     0.00000     0.00000     0.00000     0.75993
    -4.91019     0.01936     0.19754     0.51084     0.20612     0.00000     0.00000     0.00000     0.00000     0.00000     0.93386
    -4.89719     0.02526     0.24112     0.62654     0.24238     0.00000     0.00000     0.00000     0.00000     0.00000     1.13530
    -4.88519     0.03348     0.27117     0.73453     0.27278     0.00000     0.00000     0.00000     0.00000     0.00000     1.31196
    -4.87219     0.04470     0.28351     0.82988     0.29153     0.00000     0.00000     0.00000     0.00000     0.00000     1.44962
    -4.86019     0.05962     0.28305     0.92440     0.30196     0.00000     0.00000     0.00000     0.00000     0.00000     1.56903
    -4.84719     0.07754     0.27845     1.02979     0.31057     0.00000     0.00000     0.00000     0.00000     0.00000     1.69635
    -4.83519     0.09538     0.27508     1.13641     0.31958     0.00000     0.00000     0.00000     0.00000     0.00000     1.82646
    -4.82219     0.10828     0.27067     1.20978     0.32405     0.00000     0.00000     0.00000     0.00000     0.00000     1.91278
    -4.81019     0.11181     0.25838     1.21050     0.31569     0.00000     0.00000     0.00000     0.00000     0.00000     1.89639
    -4.79719     0.10447     0.23301     1.12104     0.29001     0.00000     0.00000     0.00000     0.00000     0.00000     1.74853
    -4.78519     0.08852     0.19564     0.95785     0.24996     0.00000     0.00000     0.00000     0.00000     0.00000     1.49197
    -4.77219     0.06867     0.15289     0.76170     0.20378     0.00000     0.00000     0.00000     0.00000     0.00000     1.18703
    -4.76019     0.04956     0.11285     0.57274     0.15993     0.00000     0.00000     0.00000     0.00000     0.00000     0.89508
    -4.74719     0.03401     0.08169     0.41467     0.12376     0.00000     0.00000     0.00000     0.00000     0.00000     0.65414
    -4.73519     0.02285     0.06359     0.29389     0.09864     0.00000     0.00000     0.00000     0.00000     0.00000     0.47896
    -4.72219     0.01580     0.06396     0.20883     0.08995     0.00000     0.00000     0.00000     0.00000     0.00000     0.37855
    -4.71019     0.01271     0.09346     0.16029     0.10923     0.00000     0.00000     0.00000     0.00000     0.00000     0.37570
    -4.69719     0.01409     0.17063     0.15505     0.17628     0.00000     0.00000     0.00000     0.00000     0.00000     0.51605
    -4.68519     0.02117     0.32141     0.20366     0.31779     0.00000     0.00000     0.00000     0.00000     0.00000     0.86403
    -4.67219     0.03556     0.57375     0.31385     0.56152     0.00000     0.00000     0.00000     0.00000     0.00000     1.48469
    -4.66019     0.05866     0.94608     0.48284     0.92429     0.00000     0.00000     0.00000     0.00000     0.00000     2.41187
    -4.64719     0.09086     1.43198     0.69142     1.39555     0.00000     0.00000     0.00000     0.00000     0.00000     3.60981
    -4.63519     0.13109     1.98503     0.90548     1.92509     0.00000     0.00000     0.00000     0.00000     0.00000     4.94669
    -4.62219     0.17682     2.51659     1.08841     2.42360     0.00000     0.00000     0.00000     0.00000     0.00000     6.20542
    -4.61019     0.22464     2.91474     1.21825     2.78509     0.00000     0.00000     0.00000     0.00000     0.00000     7.14272
    -4.59719     0.27085     3.08458     1.30066     2.92856     0.00000     0.00000     0.00000     0.00000     0.00000     7.58465
    -4.58519     0.31143     2.99140     1.36369     2.83303     0.00000     0.00000     0.00000     0.00000     0.00000     7.49955
    -4.57219     0.34123     2.67850     1.44136     2.54729     0.00000     0.00000     0.00000     0.00000     0.00000     7.00838
    -4.56019     0.35424     2.24620     1.55219     2.16378     0.00000     0.00000     0.00000     0.00000     0.00000     6.31641
    -4.54719     0.34535     1.80200     1.68670     1.77314     0.00000     0.00000     0.00000     0.00000     0.00000     5.60719
    -4.53519     0.31367     1.41700     1.81080     1.42958     0.00000     0.00000     0.00000     0.00000     0.00000     4.97105
    -4.52219     0.26468     1.11104     1.87750     1.14561     0.00000     0.00000     0.00000     0.00000     0.00000     4.39883
    -4.51019     0.20934     0.86843     1.84420     0.90854     0.00000     0.00000     0.00000     0.00000     0.00000     3.83051
    -4.49719     0.16070     0.66569     1.69599     0.70343     0.00000     0.00000     0.00000     0.00000     0.00000     3.22581
    -4.48519     0.13007     0.49096     1.45482     0.52753     0.00000     0.00000     0.00000     0.00000     0.00000     2.60338
    -4.47219     0.12442     0.34674     1.17778     0.38840     0.00000     0.00000     0.00000     0.00000     0.00000     2.03734
    -4.45919     0.14472     0.24123     0.93206     0.29427     0.00000     0.00000     0.00000     0.00000     0.00000     1.61228
    -4.44719     0.18559     0.17845     0.76456     0.24487     0.00000     0.00000     0.00000     0.00000     0.00000     1.37347
    -4.43419     0.23592     0.15384     0.68377     0.22905     0.00000     0.00000     0.00000     0.00000     0.00000     1.30258
    -4.42219     0.28149     0.15540     0.66424     0.22968     0.00000     0.00000     0.00000     0.00000     0.00000     1.33081
    -4.40919     0.30904     0.16883     0.66657     0.23146     0.00000     0.00000     0.00000     0.00000     0.00000     1.37589
    -4.39719     0.31082     0.18281     0.65992     0.22703     0.00000     0.00000     0.00000     0.00000     0.00000     1.38059
    -4.38419     0.28732     0.19332     0.63599     0.21907     0.00000     0.00000     0.00000     0.00000     0.00000     1.33569
    -4.37219     0.24700     0.20451     0.60831     0.21719     0.00000     0.00000     0.00000     0.00000     0.00000     1.27701
    -4.35919     0.20232     0.22598     0.59966     0.23204     0.00000     0.00000     0.00000     0.00000     0.00000     1.26000
    -4.34719     0.16455     0.26662     0.62495     0.26952     0.00000     0.00000     0.00000     0.00000     0.00000     1.32564
    -4.33419     0.13965     0.32961     0.67968     0.32832     0.00000     0.00000     0.00000     0.00000     0.00000     1.47726
    -4.32219     0.12749     0.41156     0.74199     0.40288     0.00000     0.00000     0.00000     0.00000     0.00000     1.68392
    -4.30919     0.12456     0.50779     0.78614     0.48984     0.00000     0.00000     0.00000     0.00000     0.00000     1.90833
    -4.29719     0.12750     0.61931     0.79710     0.59275     0.00000     0.00000     0.00000     0.00000     0.00000     2.13666
    -4.28419     0.13505     0.75528     0.77714     0.72033     0.00000     0.00000     0.00000     0.00000     0.00000     2.38780
    -4.27219     0.14733     0.92839     0.73918     0.87944     0.00000     0.00000     0.00000     0.00000     0.00000     2.69434
    -4.25919     0.16395     1.14531     0.69687     1.06919     0.00000     0.00000     0.00000     0.00000     0.00000     3.07532
    -4.24719     0.18275     1.39971     0.65726     1.28166     0.00000     0.00000     0.00000     0.00000     0.00000     3.52138
    -4.23419     0.20035     1.67078     0.62175     1.50723     0.00000     0.00000     0.00000     0.00000     0.00000     4.00011
    -4.22219     0.21352     1.92615     0.58889     1.73603     0.00000     0.00000     0.00000     0.00000     0.00000     4.46459
    -4.20919     0.21976     2.12627     0.55702     1.95206     0.00000     0.00000     0.00000     0.00000     0.00000     4.85511
    -4.19719     0.21751     2.22916     0.52471     2.12204     0.00000     0.00000     0.00000     0.00000     0.00000     5.09342
    -4.18419     0.20590     2.19971     0.49194     2.19540     0.00000     0.00000     0.00000     0.00000     0.00000     5.09295
    -4.17219     0.18512     2.02496     0.46457     2.12570     0.00000     0.00000     0.00000     0.00000     0.00000     4.80035
    -4.15919     0.15765     1.72777     0.45902     1.90120     0.00000     0.00000     0.00000     0.00000     0.00000     4.24564
    -4.14719     0.12822     1.36694     0.50294     1.56157     0.00000     0.00000     0.00000     0.00000     0.00000     3.55967
    -4.13419     0.10281     1.01696     0.62550     1.18487     0.00000     0.00000     0.00000     0.00000     0.00000     2.93014
    -4.12219     0.08604     0.73930     0.83778     0.85271     0.00000     0.00000     0.00000     0.00000     0.00000     2.51583
    -4.10919     0.07893     0.55926     1.11291     0.61360     0.00000     0.00000     0.00000     0.00000     0.00000     2.36470
    -4.09719     0.07845     0.46339     1.38204     0.47140     0.00000     0.00000     0.00000     0.00000     0.00000     2.39528
    -4.08419     0.07925     0.41530     1.55751     0.39662     0.00000     0.00000     0.00000     0.00000     0.00000     2.44869
    -4.07219     0.07653     0.37806     1.57349     0.35071     0.00000     0.00000     0.00000     0.00000     0.00000     2.37879
    -4.05919     0.06842     0.32982     1.42204     0.30590     0.00000     0.00000     0.00000     0.00000     0.00000     2.12618
    -4.04719     0.05661     0.26766     1.16127     0.25269     0.00000     0.00000     0.00000     0.00000     0.00000     1.73823
    -4.03419     0.04524     0.20109     0.88734     0.19613     0.00000     0.00000     0.00000     0.00000     0.00000     1.32979
    -4.02219     0.03879     0.14283     0.69501     0.14727     0.00000     0.00000     0.00000     0.00000     0.00000     1.02389
    -4.00919     0.04030     0.10173     0.64381     0.11530     0.00000     0.00000     0.00000     0.00000     0.00000     0.90115
    -3.99719     0.05011     0.08008     0.74157     0.10318     0.00000     0.00000     0.00000     0.00000     0.00000     0.97494
    -3.98419     0.06543     0.07417     0.94381     0.10705     0.00000     0.00000     0.00000     0.00000     0.00000     1.19045
    -3.97219     0.08097     0.07669     1.16795     0.11797     0.00000     0.00000     0.00000     0.00000     0.00000     1.44357
    -3.95919     0.09078     0.07965     1.32027     0.12570     0.00000     0.00000     0.00000     0.00000     0.00000     1.61640
    -3.94719     0.09078     0.07731     1.33427     0.12289     0.00000     0.00000     0.00000     0.00000     0.00000     1.62526
    -3.93419     0.08053     0.06783     1.19684     0.10778     0.00000     0.00000     0.00000     0.00000     0.00000     1.45297
    -3.92219     0.06326     0.05311     0.95083     0.08413     0.00000     0.00000     0.00000     0.00000     0.00000     1.15132
    -3.90919     0.04399     0.03701     0.66876     0.05833     0.00000     0.00000     0.00000     0.00000     0.00000     0.80809
    -3.89719     0.02708     0.02319     0.41624     0.03622     0.00000     0.00000     0.00000     0.00000     0.00000     0.50272
    -3.88419     0.01477     0.01387     0.22926     0.02110     0.00000     0.00000     0.00000     0.00000     0.00000     0.27900
    -3.87219     0.00717     0.00995     0.11191     0.01394     0.00000     0.00000     0.00000     0.00000     0.00000     0.14298
    -3.85919     0.00319     0.01184     0.04868     0.01479     0.00000     0.00000     0.00000     0.00000     0.00000     0.07849
    -3.84719     0.00147     0.02028     0.01946     0.02396     0.00000     0.00000     0.00000     0.00000     0.00000     0.06516
    -3.83419     0.00099     0.03653     0.00822     0.04232     0.00000     0.00000     0.00000     0.00000     0.00000     0.08807
    -3.82219     0.00117     0.06228     0.00522     0.07112     0.00000     0.00000     0.00000     0.00000     0.00000     0.13979
    -3.80919     0.00176     0.10024     0.00571     0.11221     0.00000     0.00000     0.00000     0.00000     0.00000     0.21992
    -3.79719     0.00285     0.15560     0.00804     0.16964     0.00000     0.00000     0.00000     0.00000     0.00000     0.33613
    -3.78419     0.00489     0.23755     0.01272     0.25127     0.00000     0.00000     0.00000     0.00000     0.00000     0.50643
    -3.77219     0.00884     0.35679     0.02260     0.36713     0.00000     0.00000     0.00000     0.00000     0.00000     0.75537
    -3.75919     0.01630     0.51782     0.04407     0.52208     0.00000     0.00000     0.00000     0.00000     0.00000     1.10027
    -3.74719     0.02928     0.70811     0.08868     0.70526     0.00000     0.00000     0.00000     0.00000     0.00000     1.53133
    -3.73419     0.04951     0.89373     0.17401     0.88562     0.00000     0.00000     0.00000     0.00000     0.00000     2.00286
    -3.72219     0.07722     1.02954     0.32184     1.02057     0.00000     0.00000     0.00000     0.00000     0.00000     2.44917
    -3.70919     0.10987     1.08007     0.55147     1.07622     0.00000     0.00000     0.00000     0.00000     0.00000     2.81763
    -3.69719     0.14184     1.03867     0.86773     1.04579     0.00000     0.00000     0.00000     0.00000     0.00000     3.09403
    -3.68419     0.16583     0.93017     1.24847     0.95177     0.00000     0.00000     0.00000     0.00000     0.00000     3.29624
    -3.67219     0.17582     0.79634     1.64006     0.83144     0.00000     0.00000     0.00000     0.00000     0.00000     3.44366
    -3.65919     0.16993     0.67351     1.96830     0.71732     0.00000     0.00000     0.00000     0.00000     0.00000     3.52906
    -3.64719     0.15128     0.58211     2.16430     0.62658     0.00000     0.00000     0.00000     0.00000     0.00000     3.52427
    -3.63419     0.12625     0.52635     2.19240     0.56261     0.00000     0.00000     0.00000     0.00000     0.00000     3.40761
    -3.62219     0.10154     0.50213     2.06290     0.52319     0.00000     0.00000     0.00000     0.00000     0.00000     3.18976
    -3.60919     0.08149     0.50432     1.82340     0.50745     0.00000     0.00000     0.00000     0.00000     0.00000     2.91666
    -3.59719     0.06731     0.52983     1.53471     0.51846     0.00000     0.00000     0.00000     0.00000     0.00000     2.65031
    -3.58419     0.05788     0.57774     1.24945     0.56146     0.00000     0.00000     0.00000     0.00000     0.00000     2.44653
    -3.57219     0.05134     0.64759     1.00785     0.63993     0.00000     0.00000     0.00000     0.00000     0.00000     2.34671
    -3.55919     0.04646     0.73757     0.84349     0.75208     0.00000     0.00000     0.00000     0.00000     0.00000     2.37961
    -3.54719     0.04307     0.84422     0.79116     0.88986     0.00000     0.00000     0.00000     0.00000     0.00000     2.56831
    -3.53419     0.04166     0.96316     0.87982     1.04094     0.00000     0.00000     0.00000     0.00000     0.00000     2.92558
    -3.52219     0.04265     1.08859     1.11313     1.19136     0.00000     0.00000     0.00000     0.00000     0.00000     3.43573
    -3.50919     0.04570     1.20988     1.44934     1.32326     0.00000     0.00000     0.00000     0.00000     0.00000     4.02818
    -3.49719     0.04959     1.30843     1.79960     1.41569     0.00000     0.00000     0.00000     0.00000     0.00000     4.57331
    -3.48419     0.05273     1.36108     2.05458     1.44699     0.00000     0.00000     0.00000     0.00000     0.00000     4.91538
    -3.47219     0.05399     1.35333     2.13160     1.40774     0.00000     0.00000     0.00000     0.00000     0.00000     4.94666
    -3.45919     0.05330     1.29144     2.01280     1.30883     0.00000     0.00000     0.00000     0.00000     0.00000     4.66637
    -3.44619     0.05161     1.20500     1.75100     1.18226     0.00000     0.00000     0.00000     0.00000     0.00000     4.18987
    -3.43419     0.05012     1.12866     1.43595     1.06466     0.00000     0.00000     0.00000     0.00000     0.00000     3.67939
    -3.42119     0.04931     1.08083     1.14643     0.97693     0.00000     0.00000     0.00000     0.00000     0.00000     3.25350
    -3.40919     0.04857     1.05116     0.91778     0.91473     0.00000     0.00000     0.00000     0.00000     0.00000     2.93224
    -3.39619     0.04654     1.01013     0.74383     0.85548     0.00000     0.00000     0.00000     0.00000     0.00000     2.65598
    -3.38419     0.04216     0.93244     0.59919     0.77841     0.00000     0.00000     0.00000     0.00000     0.00000     2.35220
    -3.37119     0.03544     0.81906     0.46435     0.68284     0.00000     0.00000     0.00000     0.00000     0.00000     2.00169
    -3.35919     0.02754     0.69926     0.33609     0.59070     0.00000     0.00000     0.00000     0.00000     0.00000     1.65359
    -3.34619     0.02011     0.61333     0.22295     0.53359     0.00000     0.00000     0.00000     0.00000     0.00000     1.38998
    -3.33419     0.01447     0.58832     0.13486     0.53206     0.00000     0.00000     0.00000     0.00000     0.00000     1.26971
    -3.32119     0.01107     0.62203     0.07584     0.58190     0.00000     0.00000     0.00000     0.00000     0.00000     1.29084
    -3.30919     0.00957     0.68557     0.04348     0.65604     0.00000     0.00000     0.00000     0.00000     0.00000     1.39465
    -3.29619     0.00928     0.74211     0.03217     0.72071     0.00000     0.00000     0.00000     0.00000     0.00000     1.50427
    -3.28419     0.00965     0.76760     0.03670     0.75501     0.00000     0.00000     0.00000     0.00000     0.00000     1.56895
    -3.27119     0.01043     0.76279     0.05390     0.75993     0.00000     0.00000     0.00000     0.00000     0.00000     1.58705
    -3.25919     0.01159     0.74604     0.08224     0.75344     0.00000     0.00000     0.00000     0.00000     0.00000     1.59332
    -3.24619     0.01306     0.73965     0.12004     0.75623     0.00000     0.00000     0.00000     0.00000     0.00000     1.62898
    -3.23419     0.01455     0.75589     0.16340     0.77903     0.00000     0.00000     0.00000     0.00000     0.00000     1.71288
    -3.22119     0.01565     0.79178     0.20488     0.81832     0.00000     0.00000     0.00000     0.00000     0.00000     1.83063
    -3.20919     0.01604     0.83256     0.23448     0.85950     0.00000     0.00000     0.00000     0.00000     0.00000     1.94258
    -3.19619     0.01562     0.85883     0.24313     0.88370     0.00000     0.00000     0.00000     0.00000     0.00000     2.00127
    -3.18419     0.01451     0.85351     0.22717     0.87459     0.00000     0.00000     0.00000     0.00000     0.00000     1.96977
    -3.17119     0.01293     0.80678     0.19063     0.82317     0.00000     0.00000     0.00000     0.00000     0.00000     1.83351
    -3.15919     0.01105     0.71814     0.14352     0.72960     0.00000     0.00000     0.00000     0.00000     0.00000     1.60231
    -3.14619     0.00900     0.59649     0.09716     0.60374     0.00000     0.00000     0.00000     0.00000     0.00000     1.30639
    -3.13419     0.00695     0.45827     0.05981     0.46252     0.00000     0.00000     0.00000     0.00000     0.00000     0.98755
    -3.12119     0.00515     0.32356     0.03534     0.32639     0.00000     0.00000     0.00000     0.00000     0.00000     0.69044
    -3.10919     0.00401     0.21050     0.02478     0.21373     0.00000     0.00000     0.00000     0.00000     0.00000     0.45301
    -3.09619     0.00401     0.13076     0.02949     0.13689     0.00000     0.00000     0.00000     0.00000     0.00000     0.30116
    -3.08419     0.00571     0.08830     0.05389     0.10054     0.00000     0.00000     0.00000     0.00000     0.00000     0.24844
    -3.07119     0.00955     0.08086     0.10628     0.10294     0.00000     0.00000     0.00000     0.00000     0.00000     0.29963
    -3.05919     0.01564     0.10253     0.19703     0.13731     0.00000     0.00000     0.00000     0.00000     0.00000     0.45251
    -3.04619     0.02343     0.14552     0.33370     0.19271     0.00000     0.00000     0.00000     0.00000     0.00000     0.69536
    -3.03419     0.03157     0.20159     0.51395     0.25561     0.00000     0.00000     0.00000     0.00000     0.00000     1.00272
    -3.02119     0.03824     0.26564     0.71881     0.31549     0.00000     0.00000     0.00000     0.00000     0.00000     1.33818
    -3.00919     0.04191     0.34189     0.91222     0.37400     0.00000     0.00000     0.00000     0.00000     0.00000     1.67002
    -2.99619     0.04206     0.45014     1.04921     0.45281     0.00000     0.00000     0.00000     0.00000     0.00000     1.99422
    -2.98419     0.03949     0.62560     1.09495     0.59293     0.00000     0.00000     0.00000     0.00000     0.00000     2.35297
    -2.97119     0.03593     0.90753     1.04432     0.84051     0.00000     0.00000     0.00000     0.00000     0.00000     2.82829
    -2.95919     0.03327     1.31661     0.93074     1.22278     0.00000     0.00000     0.00000     0.00000     0.00000     3.50340
    -2.94619     0.03270     1.83168     0.81637     1.72427     0.00000     0.00000     0.00000     0.00000     0.00000     4.40502
    -2.93419     0.03449     2.38110     0.76806     2.27950     0.00000     0.00000     0.00000     0.00000     0.00000     5.46315
    -2.92119     0.03817     2.85700     0.83138     2.78930     0.00000     0.00000     0.00000     0.00000     0.00000     6.51585
    -2.90919     0.04311     3.15700     1.01435     3.15620     0.00000     0.00000     0.00000     0.00000     0.00000     7.37066
    -2.89619     0.04880     3.22050     1.28514     3.31960     0.00000     0.00000     0.00000     0.00000     0.00000     7.87404
    -2.88419     0.05480     3.05380     1.58344     3.27140     0.00000     0.00000     0.00000     0.00000     0.00000     7.96344
    -2.87119     0.06048     2.72260     1.83950     3.05250     0.00000     0.00000     0.00000     0.00000     0.00000     7.67507
    -2.85919     0.06486     2.32260     1.99920     2.72700     0.00000     0.00000     0.00000     0.00000     0.00000     7.11366
    -2.84619     0.06700     1.94400     2.03910     2.35678     0.00000     0.00000     0.00000     0.00000     0.00000     6.40688
    -2.83419     0.06636     1.64177     1.96930     1.98695     0.00000     0.00000     0.00000     0.00000     0.00000     5.66438
    -2.82119     0.06298     1.42790     1.81840     1.64327     0.00000     0.00000     0.00000     0.00000     0.00000     4.95255
    -2.80919     0.05725     1.28216     1.61435     1.33779     0.00000     0.00000     0.00000     0.00000     0.00000     4.29155
    -2.79619     0.04974     1.17589     1.37453     1.07932     0.00000     0.00000     0.00000     0.00000     0.00000     3.67948
    -2.78419     0.04114     1.09302     1.11153     0.87667     0.00000     0.00000     0.00000     0.00000     0.00000     3.12236
    -2.77119     0.03237     1.03593     0.84294     0.73683     0.00000     0.00000     0.00000     0.00000     0.00000     2.64807
    -2.75919     0.02445     1.01127     0.59362     0.65879     0.00000     0.00000     0.00000     0.00000     0.00000     2.28813
    -2.74619     0.01818     1.01154     0.38759     0.62773     0.00000     0.00000     0.00000     0.00000     0.00000     2.04504
    -2.73419     0.01383     1.00965     0.23744     0.61761     0.00000     0.00000     0.00000     0.00000     0.00000     1.87853
    -2.72119     0.01123     0.97413     0.14100     0.60363     0.00000     0.00000     0.00000     0.00000     0.00000     1.72999
    -2.70919     0.01005     0.89164     0.08639     0.57608     0.00000     0.00000     0.00000     0.00000     0.00000     1.56416
    -2.69619     0.01005     0.77879     0.05984     0.54405     0.00000     0.00000     0.00000     0.00000     0.00000     1.39273
    -2.68419     0.01111     0.67100     0.05083     0.52643     0.00000     0.00000     0.00000     0.00000     0.00000     1.25937
    -2.67119     0.01310     0.60038     0.05293     0.53754     0.00000     0.00000     0.00000     0.00000     0.00000     1.20396
    -2.65919     0.01576     0.57893     0.06220     0.57672     0.00000     0.00000     0.00000     0.00000     0.00000     1.23361
    -2.64619     0.01862     0.59620     0.07538     0.62939     0.00000     0.00000     0.00000     0.00000     0.00000     1.31959
    -2.63419     0.02114     0.62826     0.08930     0.67434     0.00000     0.00000     0.00000     0.00000     0.00000     1.41303
    -2.62119     0.02275     0.65069     0.10169     0.69442     0.00000     0.00000     0.00000     0.00000     0.00000     1.46955
    -2.60919     0.02305     0.64929     0.11361     0.68334     0.00000     0.00000     0.00000     0.00000     0.00000     1.46930
    -2.59619     0.02193     0.62703     0.13285     0.65053     0.00000     0.00000     0.00000     0.00000     0.00000     1.43234
    -2.58419     0.01970     0.60463     0.17683     0.61946     0.00000     0.00000     0.00000     0.00000     0.00000     1.42062
    -2.57119     0.01704     0.61230     0.27138     0.62062     0.00000     0.00000     0.00000     0.00000     0.00000     1.52134
    -2.55919     0.01474     0.67315     0.44192     0.67585     0.00000     0.00000     0.00000     0.00000     0.00000     1.80566
    -2.54619     0.01336     0.78637     0.69681     0.78342     0.00000     0.00000     0.00000     0.00000     0.00000     2.27996
    -2.53419     0.01298     0.92206     1.00906     0.91359     0.00000     0.00000     0.00000     0.00000     0.00000     2.85769
    -2.52119     0.01324     1.03504     1.31178     1.02272     0.00000     0.00000     0.00000     0.00000     0.00000     3.38278
    -2.50919     0.01361     1.09245     1.51740     1.07891     0.00000     0.00000     0.00000     0.00000     0.00000     3.70237
    -2.49619     0.01374     1.09394     1.55720     1.08173     0.00000     0.00000     0.00000     0.00000     0.00000     3.74661
    -2.48419     0.01358     1.06817     1.41682     1.05857     0.00000     0.00000     0.00000     0.00000     0.00000     3.55714
    -2.47119     0.01327     1.04731     1.14422     1.03997     0.00000     0.00000     0.00000     0.00000     0.00000     3.24477
    -2.45819     0.01287     1.03921     0.82226     1.03205     0.00000     0.00000     0.00000     0.00000     0.00000     2.90639
    -2.44619     0.01225     1.02051     0.52831     1.01143     0.00000     0.00000     0.00000     0.00000     0.00000     2.57250
    -2.43319     0.01115     0.95697     0.30592     0.94496     0.00000     0.00000     0.00000     0.00000     0.00000     2.21900
    -2.42119     0.00948     0.83187     0.16164     0.81781     0.00000     0.00000     0.00000     0.00000     0.00000     1.82080
    -2.40819     0.00740     0.66012     0.07933     0.64666     0.00000     0.00000     0.00000     0.00000     0.00000     1.39352
    -2.39619     0.00532     0.48271     0.03707     0.47267     0.00000     0.00000     0.00000     0.00000     0.00000     0.99776
    -2.38319     0.00365     0.34462     0.01715     0.34070     0.00000     0.00000     0.00000     0.00000     0.00000     0.70613
    -2.37119     0.00271     0.27745     0.00866     0.28214     0.00000     0.00000     0.00000     0.00000     0.00000     0.57096
    -2.35819     0.00256     0.29064     0.00583     0.30628     0.00000     0.00000     0.00000     0.00000     0.00000     0.60531
    -2.34619     0.00305     0.37083     0.00580     0.39918     0.00000     0.00000     0.00000     0.00000     0.00000     0.77887
    -2.33319     0.00389     0.48504     0.00698     0.52630     0.00000     0.00000     0.00000     0.00000     0.00000     1.02221
    -2.32119     0.00468     0.58891     0.00829     0.64058     0.00000     0.00000     0.00000     0.00000     0.00000     1.24247
    -2.30819     0.00508     0.64093     0.00898     0.69773     0.00000     0.00000     0.00000     0.00000     0.00000     1.35272
    -2.29619     0.00491     0.61876     0.00865     0.67370     0.00000     0.00000     0.00000     0.00000     0.00000     1.30602
    -2.28319     0.00419     0.52840     0.00739     0.57532     0.00000     0.00000     0.00000     0.00000     0.00000     1.11530
    -2.27119     0.00316     0.39886     0.00557     0.43433     0.00000     0.00000     0.00000     0.00000     0.00000     0.84193
    -2.25819     0.00211     0.26616     0.00372     0.28981     0.00000     0.00000     0.00000     0.00000     0.00000     0.56179
    -2.24619     0.00125     0.15733     0.00219     0.17126     0.00000     0.00000     0.00000     0.00000     0.00000     0.33203
    -2.23319     0.00066     0.08322     0.00114     0.09048     0.00000     0.00000     0.00000     0.00000     0.00000     0.17551
    -2.22119     0.00034     0.04141     0.00053     0.04475     0.00000     0.00000     0.00000     0.00000     0.00000     0.08703
    -2.20819     0.00021     0.02365     0.00023     0.02491     0.00000     0.00000     0.00000     0.00000     0.00000     0.04900
    -2.19619     0.00021     0.02231     0.00013     0.02232     0.00000     0.00000     0.00000     0.00000     0.00000     0.04496
    -2.18319     0.00030     0.03384     0.00016     0.03241     0.00000     0.00000     0.00000     0.00000     0.00000     0.06670
    -2.17119     0.00046     0.06011     0.00036     0.05600     0.00000     0.00000     0.00000     0.00000     0.00000     0.11692
    -2.15819     0.00072     0.10897     0.00082     0.10000     0.00000     0.00000     0.00000     0.00000     0.00000     0.21050
    -2.14619     0.00111     0.19320     0.00171     0.17692     0.00000     0.00000     0.00000     0.00000     0.00000     0.37294
    -2.13319     0.00169     0.32528     0.00320     0.30061     0.00000     0.00000     0.00000     0.00000     0.00000     0.63078
    -2.12119     0.00248     0.50684     0.00535     0.47650     0.00000     0.00000     0.00000     0.00000     0.00000     0.99117
    -2.10819     0.00340     0.71752     0.00796     0.68932     0.00000     0.00000     0.00000     0.00000     0.00000     1.41820
    -2.09619     0.00429     0.91272     0.01055     0.89792     0.00000     0.00000     0.00000     0.00000     0.00000     1.82548
    -2.08319     0.00489     1.03708     0.01257     1.04611     0.00000     0.00000     0.00000     0.00000     0.00000     2.10065
    -2.07119     0.00503     1.05209     0.01362     1.08849     0.00000     0.00000     0.00000     0.00000     0.00000     2.15923
    -2.05819     0.00468     0.95678     0.01376     1.01548     0.00000     0.00000     0.00000     0.00000     0.00000     1.99070
    -2.04619     0.00399     0.78951     0.01338     0.85882     0.00000     0.00000     0.00000     0.00000     0.00000     1.66571
    -2.03319     0.00322     0.60685     0.01296     0.67418     0.00000     0.00000     0.00000     0.00000     0.00000     1.29720
    -2.02119     0.00255     0.45479     0.01268     0.51165     0.00000     0.00000     0.00000     0.00000     0.00000     0.98167
    -2.00819     0.00207     0.35284     0.01241     0.39669     0.00000     0.00000     0.00000     0.00000     0.00000     0.76402
    -1.99619     0.00177     0.29600     0.01199     0.32911     0.00000     0.00000     0.00000     0.00000     0.00000     0.63887
    -1.98319     0.00160     0.26918     0.01160     0.29696     0.00000     0.00000     0.00000     0.00000     0.00000     0.57934
    -1.97119     0.00155     0.26142     0.01190     0.29147     0.00000     0.00000     0.00000     0.00000     0.00000     0.56635
    -1.95819     0.00168     0.27185     0.01384     0.31326     0.00000     0.00000     0.00000     0.00000     0.00000     0.60061
    -1.94619     0.00205     0.30637     0.01807     0.36809     0.00000     0.00000     0.00000     0.00000     0.00000     0.69459
    -1.93319     0.00272     0.37005     0.02446     0.45761     0.00000     0.00000     0.00000     0.00000     0.00000     0.85485
    -1.92119     0.00368     0.46134     0.03185     0.57277     0.00000     0.00000     0.00000     0.00000     0.00000     1.06963
    -1.90819     0.00485     0.57205     0.03835     0.69567     0.00000     0.00000     0.00000     0.00000     0.00000     1.31093
    -1.89619     0.00614     0.69234     0.04215     0.80831     0.00000     0.00000     0.00000     0.00000     0.00000     1.54894
    -1.88319     0.00743     0.81298     0.04221     0.89968     0.00000     0.00000     0.00000     0.00000     0.00000     1.76230
    -1.87119     0.00853     0.92341     0.03869     0.96463     0.00000     0.00000     0.00000     0.00000     0.00000     1.93526
    -1.85819     0.00922     1.00532     0.03268     0.99692     0.00000     0.00000     0.00000     0.00000     0.00000     2.04414
    -1.84619     0.00930     1.03385     0.02562     0.98415     0.00000     0.00000     0.00000     0.00000     0.00000     2.05292
    -1.83319     0.00863     0.98708     0.01874     0.91335     0.00000     0.00000     0.00000     0.00000     0.00000     1.92780
    -1.82119     0.00731     0.86189     0.01283     0.78324     0.00000     0.00000     0.00000     0.00000     0.00000     1.66526
    -1.80819     0.00559     0.68067     0.00820     0.61168     0.00000     0.00000     0.00000     0.00000     0.00000     1.30613
    -1.79619     0.00385     0.48224     0.00488     0.43049     0.00000     0.00000     0.00000     0.00000     0.00000     0.92145
    -1.78319     0.00237     0.30494     0.00268     0.27113     0.00000     0.00000     0.00000     0.00000     0.00000     0.58111
    -1.77119     0.00130     0.17152     0.00135     0.15212     0.00000     0.00000     0.00000     0.00000     0.00000     0.32630
    -1.75819     0.00064     0.08565     0.00062     0.07585     0.00000     0.00000     0.00000     0.00000     0.00000     0.16275
    -1.74619     0.00028     0.03797     0.00026     0.03358     0.00000     0.00000     0.00000     0.00000     0.00000     0.07207
    -1.73319     0.00011     0.01508     0.00010     0.01333     0.00000     0.00000     0.00000     0.00000     0.00000     0.02862
    -1.72119     0.00004     0.00594     0.00004     0.00528     0.00000     0.00000     0.00000     0.00000     0.00000     0.01130
    -1.70819     0.00003     0.00399     0.00003     0.00367     0.00000     0.00000     0.00000     0.00000     0.00000     0.00771
    -1.69619     0.00007     0.00697     0.00005     0.00664     0.00000     0.00000     0.00000     0.00000     0.00000     0.01373
    -1.68319     0.00015     0.01585     0.00012     0.01533     0.00000     0.00000     0.00000     0.00000     0.00000     0.03146
    -1.67119     0.00032     0.03352     0.00026     0.03280     0.00000     0.00000     0.00000     0.00000     0.00000     0.06690
    -1.65819     0.00061     0.06295     0.00049     0.06233     0.00000     0.00000     0.00000     0.00000     0.00000     0.12638
    -1.64619     0.00101     0.10456     0.00083     0.10473     0.00000     0.00000     0.00000     0.00000     0.00000     0.21113
    -1.63319     0.00149     0.15363     0.00123     0.15570     0.00000     0.00000     0.00000     0.00000     0.00000     0.31206
    -1.62119     0.00195     0.20005     0.00164     0.20514     0.00000     0.00000     0.00000     0.00000     0.00000     0.40878
    -1.60819     0.00225     0.23239     0.00200     0.24104     0.00000     0.00000     0.00000     0.00000     0.00000     0.47768
    -1.59619     0.00232     0.24543     0.00238     0.25727     0.00000     0.00000     0.00000     0.00000     0.00000     0.50740
    -1.58319     0.00219     0.24820     0.00307     0.26206     0.00000     0.00000     0.00000     0.00000     0.00000     0.51552
    -1.57119     0.00201     0.26798     0.00469     0.28271     0.00000     0.00000     0.00000     0.00000     0.00000     0.55739
    -1.55819     0.00207     0.34714     0.00814     0.36256     0.00000     0.00000     0.00000     0.00000     0.00000     0.71991
    -1.54619     0.00269     0.53170     0.01430     0.54904     0.00000     0.00000     0.00000     0.00000     0.00000     1.09772
    -1.53319     0.00417     0.85179     0.02346     0.87302     0.00000     0.00000     0.00000     0.00000     0.00000     1.75244
    -1.52119     0.00664     1.29773     0.03476     1.32437     0.00000     0.00000     0.00000     0.00000     0.00000     2.66350
    -1.50819     0.00991     1.80384     0.04593     1.83565     0.00000     0.00000     0.00000     0.00000     0.00000     3.69532
    -1.49619     0.01337     2.25546     0.05396     2.28972     0.00000     0.00000     0.00000     0.00000     0.00000     4.61251
    -1.48319     0.01614     2.52644     0.05633     2.55870     0.00000     0.00000     0.00000     0.00000     0.00000     5.15760
    -1.47119     0.01735     2.53199     0.05226     2.55819     0.00000     0.00000     0.00000     0.00000     0.00000     5.15979
    -1.45819     0.01660     2.26948     0.04314     2.28767     0.00000     0.00000     0.00000     0.00000     0.00000     4.61688
    -1.44519     0.01411     1.82058     0.03175     1.83028     0.00000     0.00000     0.00000     0.00000     0.00000     3.69671
    -1.43319     0.01066     1.31083     0.02094     1.31358     0.00000     0.00000     0.00000     0.00000     0.00000     2.65601
    -1.42019     0.00720     0.85758     0.01265     0.85419     0.00000     0.00000     0.00000     0.00000     0.00000     1.73162
    -1.40819     0.00446     0.53361     0.00759     0.52329     0.00000     0.00000     0.00000     0.00000     0.00000     1.06894
    -1.39519     0.00278     0.35929     0.00568     0.33841     0.00000     0.00000     0.00000     0.00000     0.00000     0.70616
    -1.38319     0.00224     0.31706     0.00653     0.27968     0.00000     0.00000     0.00000     0.00000     0.00000     0.60550
    -1.37019     0.00273     0.36959     0.00972     0.30953     0.00000     0.00000     0.00000     0.00000     0.00000     0.69156
    -1.35819     0.00409     0.47229     0.01479     0.38639     0.00000     0.00000     0.00000     0.00000     0.00000     0.87756
    -1.34519     0.00609     0.58066     0.02104     0.47225     0.00000     0.00000     0.00000     0.00000     0.00000     1.08004
    -1.33319     0.00837     0.65694     0.02736     0.53753     0.00000     0.00000     0.00000     0.00000     0.00000     1.23020
    -1.32019     0.01042     0.67777     0.03238     0.56479     0.00000     0.00000     0.00000     0.00000     0.00000     1.28537
    -1.30819     0.01174     0.63943     0.03483     0.55006     0.00000     0.00000     0.00000     0.00000     0.00000     1.23606
    -1.29519     0.01196     0.55623     0.03410     0.50169     0.00000     0.00000     0.00000     0.00000     0.00000     1.10397
    -1.28319     0.01106     0.45556     0.03045     0.43757     0.00000     0.00000     0.00000     0.00000     0.00000     0.93465
    -1.27019     0.00934     0.36966     0.02511     0.38327     0.00000     0.00000     0.00000     0.00000     0.00000     0.78738
    -1.25819     0.00733     0.33082     0.01979     0.36989     0.00000     0.00000     0.00000     0.00000     0.00000     0.72783
    -1.24519     0.00555     0.36690     0.01617     0.42877     0.00000     0.00000     0.00000     0.00000     0.00000     0.81739
    -1.23319     0.00437     0.49491     0.01531     0.58027     0.00000     0.00000     0.00000     0.00000     0.00000     1.09486
    -1.22019     0.00389     0.71041     0.01725     0.81851     0.00000     0.00000     0.00000     0.00000     0.00000     1.55005
    -1.20819     0.00399     0.97734     0.02100     1.10070     0.00000     0.00000     0.00000     0.00000     0.00000     2.10303
    -1.19519     0.00435     1.22958     0.02488     1.35220     0.00000     0.00000     0.00000     0.00000     0.00000     2.61101
    -1.18319     0.00461     1.39009     0.02711     1.49260     0.00000     0.00000     0.00000     0.00000     0.00000     2.91442
    -1.17019     0.00453     1.40300     0.02658     1.47097     0.00000     0.00000     0.00000     0.00000     0.00000     2.90507
    -1.15819     0.00401     1.26106     0.02327     1.29151     0.00000     0.00000     0.00000     0.00000     0.00000     2.57986
    -1.14519     0.00319     1.00830     0.01815     1.00942     0.00000     0.00000     0.00000     0.00000     0.00000     2.03905
    -1.13319     0.00226     0.71744     0.01260     0.70264     0.00000     0.00000     0.00000     0.00000     0.00000     1.43494
    -1.12019     0.00145     0.45572     0.00779     0.43729     0.00000     0.00000     0.00000     0.00000     0.00000     0.90224
    -1.10819     0.00088     0.26376     0.00433     0.24887     0.00000     0.00000     0.00000     0.00000     0.00000     0.51784
    -1.09519     0.00063     0.15324     0.00225     0.14402     0.00000     0.00000     0.00000     0.00000     0.00000     0.30015
    -1.08319     0.00073     0.11930     0.00131     0.11483     0.00000     0.00000     0.00000     0.00000     0.00000     0.23617
    -1.07019     0.00123     0.15408     0.00118     0.15213     0.00000     0.00000     0.00000     0.00000     0.00000     0.30863
    -1.05819     0.00215     0.25080     0.00165     0.24865     0.00000     0.00000     0.00000     0.00000     0.00000     0.50326
    -1.04519     0.00345     0.39781     0.00251     0.39240     0.00000     0.00000     0.00000     0.00000     0.00000     0.79618
    -1.03319     0.00496     0.56959     0.00355     0.55778     0.00000     0.00000     0.00000     0.00000     0.00000     1.13588
    -1.02019     0.00635     0.72544     0.00447     0.70502     0.00000     0.00000     0.00000     0.00000     0.00000     1.44128
    -1.00819     0.00730     0.82244     0.00499     0.79323     0.00000     0.00000     0.00000     0.00000     0.00000     1.62795
    -0.99519     0.00769     0.83530     0.00492     0.79991     0.00000     0.00000     0.00000     0.00000     0.00000     1.64782
    -0.98319     0.00765     0.77135     0.00429     0.73476     0.00000     0.00000     0.00000     0.00000     0.00000     1.51804
    -0.97019     0.00752     0.66589     0.00331     0.63255     0.00000     0.00000     0.00000     0.00000     0.00000     1.30927
    -0.95819     0.00758     0.56023     0.00226     0.53327     0.00000     0.00000     0.00000     0.00000     0.00000     1.10334
    -0.94519     0.00786     0.47924     0.00138     0.45938     0.00000     0.00000     0.00000     0.00000     0.00000     0.94786
    -0.93319     0.00808     0.42250     0.00075     0.40875     0.00000     0.00000     0.00000     0.00000     0.00000     0.84009
    -0.92019     0.00788     0.37359     0.00038     0.36430     0.00000     0.00000     0.00000     0.00000     0.00000     0.74615
    -0.90819     0.00704     0.31672     0.00018     0.31045     0.00000     0.00000     0.00000     0.00000     0.00000     0.63439
    -0.89519     0.00566     0.24802     0.00008     0.24386     0.00000     0.00000     0.00000     0.00000     0.00000     0.49762
    -0.88319     0.00405     0.17546     0.00004     0.17277     0.00000     0.00000     0.00000     0.00000     0.00000     0.35232
    -0.87019     0.00257     0.11086     0.00002     0.10923     0.00000     0.00000     0.00000     0.00000     0.00000     0.22268
    -0.85819     0.00145     0.06234     0.00001     0.06145     0.00000     0.00000     0.00000     0.00000     0.00000     0.12525
    -0.84519     0.00072     0.03171     0.00001     0.03126     0.00000     0.00000     0.00000     0.00000     0.00000     0.06371
    -0.83319     0.00033     0.01659     0.00003     0.01635     0.00000     0.00000     0.00000     0.00000     0.00000     0.03330
    -0.82019     0.00016     0.01468     0.00010     0.01446     0.00000     0.00000     0.00000     0.00000     0.00000     0.02940
    -0.80819     0.00014     0.02748     0.00027     0.02713     0.00000     0.00000     0.00000     0.00000     0.00000     0.05502
    -0.79519     0.00025     0.06233     0.00064     0.06176     0.00000     0.00000     0.00000     0.00000     0.00000     0.12498
    -0.78319     0.00051     0.13151     0.00137     0.13077     0.00000     0.00000     0.00000     0.00000     0.00000     0.26415
    -0.77019     0.00095     0.24680     0.00257     0.24637     0.00000     0.00000     0.00000     0.00000     0.00000     0.49669
    -0.75819     0.00158     0.40967     0.00428     0.41043     0.00000     0.00000     0.00000     0.00000     0.00000     0.82597
    -0.74519     0.00232     0.60092     0.00629     0.60428     0.00000     0.00000     0.00000     0.00000     0.00000     1.21382
    -0.73319     0.00301     0.77907     0.00817     0.78625     0.00000     0.00000     0.00000     0.00000     0.00000     1.57651
    -0.72019     0.00346     0.89235     0.00938     0.90392     0.00000     0.00000     0.00000     0.00000     0.00000     1.80910
    -0.70819     0.00351     0.90346     0.00952     0.91856     0.00000     0.00000     0.00000     0.00000     0.00000     1.83505
    -0.69519     0.00316     0.80889     0.00855     0.82534     0.00000     0.00000     0.00000     0.00000     0.00000     1.64594
    -0.68319     0.00257     0.64196     0.00682     0.65684     0.00000     0.00000     0.00000     0.00000     0.00000     1.30819
    -0.67019     0.00196     0.45531     0.00493     0.46623     0.00000     0.00000     0.00000     0.00000     0.00000     0.92843
    -0.65819     0.00160     0.29762     0.00341     0.30248     0.00000     0.00000     0.00000     0.00000     0.00000     0.60512
    -0.64519     0.00171     0.19742     0.00262     0.19451     0.00000     0.00000     0.00000     0.00000     0.00000     0.39626
    -0.63319     0.00238     0.16103     0.00268     0.14842     0.00000     0.00000     0.00000     0.00000     0.00000     0.31451
    -0.62019     0.00361     0.17850     0.00348     0.15430     0.00000     0.00000     0.00000     0.00000     0.00000     0.33988
    -0.60819     0.00521     0.23135     0.00471     0.19456     0.00000     0.00000     0.00000     0.00000     0.00000     0.43583
    -0.59519     0.00689     0.29928     0.00596     0.25105     0.00000     0.00000     0.00000     0.00000     0.00000     0.56318
    -0.58319     0.00838     0.36719     0.00678     0.31126     0.00000     0.00000     0.00000     0.00000     0.00000     0.69361
    -0.57019     0.00958     0.43169     0.00687     0.37342     0.00000     0.00000     0.00000     0.00000     0.00000     0.82157
    -0.55819     0.01068     0.50154     0.00623     0.44611     0.00000     0.00000     0.00000     0.00000     0.00000     0.96457
    -0.54519     0.01195     0.58837     0.00512     0.53875     0.00000     0.00000     0.00000     0.00000     0.00000     1.14419
    -0.53319     0.01349     0.69096     0.00389     0.64760     0.00000     0.00000     0.00000     0.00000     0.00000     1.35593
    -0.52019     0.01494     0.78719     0.00283     0.74877     0.00000     0.00000     0.00000     0.00000     0.00000     1.55373
    -0.50819     0.01569     0.84034     0.00211     0.80548     0.00000     0.00000     0.00000     0.00000     0.00000     1.66363
    -0.49519     0.01519     0.82206     0.00178     0.78897     0.00000     0.00000     0.00000     0.00000     0.00000     1.62799
    -0.48319     0.01342     0.73223     0.00190     0.69827     0.00000     0.00000     0.00000     0.00000     0.00000     1.44582
    -0.47019     0.01095     0.60380     0.00269     0.56294     0.00000     0.00000     0.00000     0.00000     0.00000     1.18037
    -0.45719     0.00868     0.48679     0.00441     0.42859     0.00000     0.00000     0.00000     0.00000     0.00000     0.92847
    -0.44519     0.00740     0.42323     0.00731     0.33389     0.00000     0.00000     0.00000     0.00000     0.00000     0.77183
    -0.43219     0.00747     0.42858     0.01129     0.29522     0.00000     0.00000     0.00000     0.00000     0.00000     0.74256
    -0.42019     0.00870     0.48812     0.01585     0.30472     0.00000     0.00000     0.00000     0.00000     0.00000     0.81738
    -0.40719     0.01054     0.56774     0.02012     0.34077     0.00000     0.00000     0.00000     0.00000     0.00000     0.93917
    -0.39519     0.01235     0.63367     0.02334     0.38321     0.00000     0.00000     0.00000     0.00000     0.00000     1.05257
    -0.38219     0.01370     0.66961     0.02534     0.42581     0.00000     0.00000     0.00000     0.00000     0.00000     1.13446
    -0.37019     0.01455     0.68269     0.02669     0.47918     0.00000     0.00000     0.00000     0.00000     0.00000     1.20311
    -0.35719     0.01511     0.69358     0.02842     0.56144     0.00000     0.00000     0.00000     0.00000     0.00000     1.29855
    -0.34519     0.01559     0.71841     0.03123     0.68155     0.00000     0.00000     0.00000     0.00000     0.00000     1.44677
    -0.33219     0.01595     0.75365     0.03485     0.82508     0.00000     0.00000     0.00000     0.00000     0.00000     1.62952
    -0.32019     0.01589     0.77685     0.03803     0.95292     0.00000     0.00000     0.00000     0.00000     0.00000     1.78370
    -0.30719     0.01504     0.76009     0.03910     1.01734     0.00000     0.00000     0.00000     0.00000     0.00000     1.83158
    -0.29519     0.01325     0.68747     0.03692     0.98511     0.00000     0.00000     0.00000     0.00000     0.00000     1.72275
    -0.28219     0.01069     0.56571     0.03156     0.85696     0.00000     0.00000     0.00000     0.00000     0.00000     1.46491
    -0.27019     0.00782     0.41962     0.02422     0.66599     0.00000     0.00000     0.00000     0.00000     0.00000     1.11764
    -0.25719     0.00515     0.27909     0.01660     0.46109     0.00000     0.00000     0.00000     0.00000     0.00000     0.76194
    -0.24519     0.00304     0.16590     0.01014     0.28390     0.00000     0.00000     0.00000     0.00000     0.00000     0.46299
    -0.23219     0.00161     0.08794     0.00551     0.15523     0.00000     0.00000     0.00000     0.00000     0.00000     0.25029
    -0.22019     0.00076     0.04152     0.00266     0.07531     0.00000     0.00000     0.00000     0.00000     0.00000     0.12025
    -0.20719     0.00032     0.01743     0.00114     0.03239     0.00000     0.00000     0.00000     0.00000     0.00000     0.05128
    -0.19519     0.00012     0.00650     0.00043     0.01234     0.00000     0.00000     0.00000     0.00000     0.00000     0.01940
    -0.18219     0.00004     0.00215     0.00015     0.00417     0.00000     0.00000     0.00000     0.00000     0.00000     0.00651
    -0.17019     0.00001     0.00063     0.00004     0.00125     0.00000     0.00000     0.00000     0.00000     0.00000     0.00193
    -0.15719     0.00000     0.00017     0.00001     0.00033     0.00000     0.00000     0.00000     0.00000     0.00000     0.00051
    -0.14519     0.00000     0.00004     0.00000     0.00008     0.00000     0.00000     0.00000     0.00000     0.00000     0.00012
    -0.13219     0.00000     0.00001     0.00000     0.00002     0.00000     0.00000     0.00000     0.00000     0.00000     0.00002
    -0.12019     0.00000     0.00000     0.00000     0.00000     0.00000     0.00000     0.00000     0.00000     0.00000     0.00001
    -0.10719     0.00000     0.00001     0.00000     0.00001     0.00000     0.00000     0.00000     0.00000     0.00000     0.00002
    -0.09519     0.00000     0.00005     0.00000     0.00005     0.00000     0.00000     0.00000     0.00000     0.00000     0.00009
    -0.08219     0.00000     0.00020     0.00000     0.00020     0.00000     0.00000     0.00000     0.00000     0.00000     0.00040
    -0.07019     0.00001     0.00078     0.00000     0.00078     0.00000     0.00000     0.00000     0.00000     0.00000     0.00158
    -0.05719     0.00003     0.00271     0.00002     0.00269     0.00000     0.00000     0.00000     0.00000     0.00000     0.00545
    -0.04519     0.00010     0.00826     0.00005     0.00820     0.00000     0.00000     0.00000     0.00000     0.00000     0.01661
    -0.03219     0.00028     0.02224     0.00014     0.02209     0.00000     0.00000     0.00000     0.00000     0.00000     0.04475
    -0.02019     0.00066     0.05294     0.00033     0.05258     0.00000     0.00000     0.00000     0.00000     0.00000     0.10651
    -0.00719     0.00138     0.11132     0.00069     0.11057     0.00000     0.00000     0.00000     0.00000     0.00000     0.22397
     0.00481     0.00257     0.20682     0.00129     0.20541     0.00000     0.00000     0.00000     0.00000     0.00000     0.41609
     0.01781     0.00422     0.33947     0.00211     0.33717     0.00000     0.00000     0.00000     0.00000     0.00000     0.68298
     0.02981     0.00612     0.49228     0.00306     0.48897     0.00000     0.00000     0.00000     0.00000     0.00000     0.99044
     0.04281     0.00784     0.63072     0.00393     0.62657     0.00000     0.00000     0.00000     0.00000     0.00000     1.26906
     0.05481     0.00888     0.71401     0.00445     0.70920     0.00000     0.00000     0.00000     0.00000     0.00000     1.43653
     0.06781     0.00888     0.71427     0.00445     0.70946     0.00000     0.00000     0.00000     0.00000     0.00000     1.43705
     0.07981     0.00785     0.63118     0.00393     0.62695     0.00000     0.00000     0.00000     0.00000     0.00000     1.26991
     0.09281     0.00613     0.49284     0.00307     0.48953     0.00000     0.00000     0.00000     0.00000     0.00000     0.99156
     0.10481     0.00423     0.33999     0.00212     0.33770     0.00000     0.00000     0.00000     0.00000     0.00000     0.68404
     0.11781     0.00258     0.20723     0.00129     0.20583     0.00000     0.00000     0.00000     0.00000     0.00000     0.41692
     0.12981     0.00139     0.11158     0.00069     0.11083     0.00000     0.00000     0.00000     0.00000     0.00000     0.22450
     0.14281     0.00066     0.05309     0.00033     0.05274     0.00000     0.00000     0.00000     0.00000     0.00000     0.10682
     0.15481     0.00028     0.02232     0.00014     0.02217     0.00000     0.00000     0.00000     0.00000     0.00000     0.04490
     0.16781     0.00010     0.00829     0.00005     0.00823     0.00000     0.00000     0.00000     0.00000     0.00000     0.01668
     0.17981     0.00003     0.00272     0.00002     0.00270     0.00000     0.00000     0.00000     0.00000     0.00000     0.00547
     0.19281     0.00001     0.00079     0.00000     0.00078     0.00000     0.00000     0.00000     0.00000     0.00000     0.00159
     0.20481     0.00000     0.00020     0.00000     0.00020     0.00000     0.00000     0.00000     0.00000     0.00000     0.00041
     0.21781     0.00000     0.00005     0.00000     0.00005     0.00000     0.00000     0.00000     0.00000     0.00000     0.00009
     0.22981     0.00000     0.00001     0.00000     0.00001     0.00000     0.00000     0.00000     0.00000     0.00000     0.00002
     0.24281     0.00000     0.00000     0.00000     0.00000     0.00000     0.00000     0.00000     0.00000     0.00000     0.00000
     0.25481     0.00000     0.00000     0.00000     0.00000     0.00000     0.00000     0.00000     0.00000     0.00000     0.00000
     0.26781     0.00000     0.00000     0.00000     0.00000     0.00000     0.00000     0.00000     0.00000     0.00000     0.00000
     0.27981     0.00000     0.00000     0.00000     0.00000     0.00000     0.00000     0.00000     0.00000     0.00000     0.00000
     0.29281     0.00000     0.00000     0.00000     0.00000     0.00000     0.00000     0.00000     0.00000     0.00000     0.00000
     0.30481     0.00000     0.00000     0.00000     0.00000     0.00000     0.00000     0.00000     0.00000     0.00000     0.00000
     0.31781     0.00000     0.00000     0.00000     0.00000     0.00000     0.00000     0.00000     0.00000     0.00000     0.00000
     0.32981     0.00000     0.00000     0.00000     0.00000     0.00000     0.00000     0.00000     0.00000     0.00000     0.00000
     0.34281     0.00000     0.00000     0.00000     0.00000     0.00000     0.00000     0.00000     0.00000     0.00000     0.00000
     0.35481     0.00000     0.00000     0.00000     0.00000     0.00000     0.00000     0.00000     0.00000     0.00000     0.00000
     0.36781     0.00000     0.00000     0.00000     0.00000     0.00000     0.00000     0.00000     0.00000     0.00000     0.00000
     0.37981     0.00000     0.00000     0.00000     0.00000     0.00000     0.00000     0.00000     0.00000     0.00000     0.00000
     0.39281     0.00000     0.00001     0.00000     0.00001     0.00000     0.00000     0.00000     0.00000     0.00000     0.00001
     0.40481     0.00000     0.00003     0.00000     0.00003     0.00000     0.00000     0.00000     0.00000     0.00000     0.00006
     0.41781     0.00000     0.00012     0.00000     0.00012     0.00000     0.00000     0.00000     0.00000     0.00000     0.00025
     0.42981     0.00002     0.00042     0.00001     0.00043     0.00000     0.00000     0.00000     0.00000     0.00000     0.00087
     0.44281     0.00005     0.00131     0.00002     0.00133     0.00000     0.00000     0.00000     0.00000     0.00000     0.00271
     0.45481     0.00014     0.00362     0.00006     0.00367     0.00000     0.00000     0.00000     0.00000     0.00000     0.00749
     0.46781     0.00033     0.00883     0.00015     0.00894     0.00000     0.00000     0.00000     0.00000     0.00000     0.01826
     0.47981     0.00072     0.01903     0.00032     0.01926     0.00000     0.00000     0.00000     0.00000     0.00000     0.03933
     0.49281     0.00137     0.03621     0.00061     0.03666     0.00000     0.00000     0.00000     0.00000     0.00000     0.07485
     0.50481     0.00231     0.06089     0.00102     0.06165     0.00000     0.00000     0.00000     0.00000     0.00000     0.12587
     0.51781     0.00343     0.09046     0.00152     0.09159     0.00000     0.00000     0.00000     0.00000     0.00000     0.18700
     0.52981     0.00450     0.11874     0.00199     0.12022     0.00000     0.00000     0.00000     0.00000     0.00000     0.24544
     0.54281     0.00522     0.13770     0.00231     0.13941     0.00000     0.00000     0.00000     0.00000     0.00000     0.28463
     0.55581     0.00534     0.14109     0.00236     0.14286     0.00000     0.00000     0.00000     0.00000     0.00000     0.29165
     0.56781     0.00484     0.12775     0.00214     0.12933     0.00000     0.00000     0.00000     0.00000     0.00000     0.26405
     0.58081     0.00387     0.10217     0.00171     0.10344     0.00000     0.00000     0.00000     0.00000     0.00000     0.21120
     0.59281     0.00274     0.07221     0.00121     0.07311     0.00000     0.00000     0.00000     0.00000     0.00000     0.14927
     0.60581     0.00171     0.04511     0.00076     0.04566     0.00000     0.00000     0.00000     0.00000     0.00000     0.09323
     0.61781     0.00094     0.02496     0.00042     0.02526     0.00000     0.00000     0.00000     0.00000     0.00000     0.05158
     0.63081     0.00046     0.01245     0.00022     0.01259     0.00000     0.00000     0.00000     0.00000     0.00000     0.02572
     0.64281     0.00020     0.00632     0.00014     0.00636     0.00000     0.00000     0.00000     0.00000     0.00000     0.01302
     0.65581     0.00009     0.00527     0.00018     0.00522     0.00000     0.00000     0.00000     0.00000     0.00000     0.01075
     0.66781     0.00007     0.00931     0.00039     0.00911     0.00000     0.00000     0.00000     0.00000     0.00000     0.01887
     0.68081     0.00010     0.02028     0.00089     0.01980     0.00000     0.00000     0.00000     0.00000     0.00000     0.04106
     0.69281     0.00020     0.04128     0.00181     0.04029     0.00000     0.00000     0.00000     0.00000     0.00000     0.08358
     0.70581     0.00036     0.07481     0.00329     0.07301     0.00000     0.00000     0.00000     0.00000     0.00000     0.15146
     0.71781     0.00057     0.11989     0.00527     0.11702     0.00000     0.00000     0.00000     0.00000     0.00000     0.24274
     0.73081     0.00081     0.16981     0.00746     0.16571     0.00000     0.00000     0.00000     0.00000     0.00000     0.34379
     0.74281     0.00101     0.21245     0.00933     0.20733     0.00000     0.00000     0.00000     0.00000     0.00000     0.43012
     0.75581     0.00112     0.23488     0.01032     0.22922     0.00000     0.00000     0.00000     0.00000     0.00000     0.47554
     0.76781     0.00109     0.22941     0.01008     0.22389     0.00000     0.00000     0.00000     0.00000     0.00000     0.46447
     0.78081     0.00094     0.19798     0.00870     0.19322     0.00000     0.00000     0.00000     0.00000     0.00000     0.40084
     0.79281     0.00072     0.15095     0.00663     0.14732     0.00000     0.00000     0.00000     0.00000     0.00000     0.30562
     0.80581     0.00048     0.10168     0.00447     0.09925     0.00000     0.00000     0.00000     0.00000     0.00000     0.20588
     0.81781     0.00029     0.06053     0.00266     0.05907     0.00000     0.00000     0.00000     0.00000     0.00000     0.12255
     0.83081     0.00015     0.03183     0.00140     0.03107     0.00000     0.00000     0.00000     0.00000     0.00000     0.06445
     0.84281     0.00007     0.01479     0.00065     0.01443     0.00000     0.00000     0.00000     0.00000     0.00000     0.02994
     0.85581     0.00003     0.00607     0.00027     0.00592     0.00000     0.00000     0.00000     0.00000     0.00000     0.01229
     0.86781     0.00001     0.00220     0.00010     0.00215     0.00000     0.00000     0.00000     0.00000     0.00000     0.00446
     0.88081     0.00000     0.00071     0.00003     0.00069     0.00000     0.00000     0.00000     0.00000     0.00000     0.00143
     0.89281     0.00000     0.00020     0.00001     0.00019     0.00000     0.00000     0.00000     0.00000     0.00000     0.00040
     0.90581     0.00000     0.00005     0.00000     0.00005     0.00000     0.00000     0.00000     0.00000     0.00000     0.00010
     0.91781     0.00000     0.00001     0.00000     0.00001     0.00000     0.00000     0.00000     0.00000     0.00000     0.00002
     0.93081     0.00000     0.00000     0.00000     0.00000     0.00000     0.00000     0.00000     0.00000     0.00000     0.00000
     0.94281     0.00000     0.00000     0.00000     0.00000     0.00000     0.00000     0.00000     0.00000     0.00000     0.00000
     0.95581     0.00000     0.00000     0.00000     0.00000     0.00000     0.00000     0.00000     0.00000     0.00000     0.00000
     0.96781     0.00000     0.00000     0.00000     0.00000     0.00000     0.00000     0.00000     0.00000     0.00000     0.00000
     0.98081     0.00000     0.00000     0.00000     0.00000     0.00000     0.00000     0.00000     0.00000     0.00000     0.00000
     0.99281     0.00000     0.00000     0.00000     0.00000     0.00000     0.00000     0.00000     0.00000     0.00000     0.00000
     1.00581     0.00000     0.00000     0.00000     0.00000     0.00000     0.00000     0.00000     0.00000     0.00000     0.00000
     1.01781     0.00000     0.00000     0.00000     0.00000     0.00000     0.00000     0.00000     0.00000     0.00000     0.00000
     1.03081     0.00000     0.00000     0.00000     0.00000     0.00000     0.00000     0.00000     0.00000     0.00000     0.00000
     1.04281     0.00000     0.00000     0.00000     0.00000     0.00000     0.00000     0.00000     0.00000     0.00000     0.00000
     1.05581     0.00000     0.00000     0.00000     0.00000     0.00000     0.00000     0.00000     0.00000     0.00000     0.00000
     1.06781     0.00000     0.00000     0.00000     0.00000     0.00000     0.00000     0.00000     0.00000     0.00000     0.00000
     1.08081     0.00000     0.00000     0.00000     0.00000     0.00000     0.00000     0.00000     0.00000     0.00000     0.00000
     1.09281     0.00000     0.00000     0.00000     0.00000     0.00000     0.00000     0.00000     0.00000     0.00000     0.00000
     1.10581     0.00000     0.00000     0.00000     0.00000     0.00000     0.00000     0.00000     0.00000     0.00000     0.00001
     1.11781     0.00000     0.00002     0.00000     0.00002     0.00000     0.00000     0.00000     0.00000     0.00000     0.00004
     1.13081     0.00000     0.00010     0.00000     0.00010     0.00000     0.00000     0.00000     0.00000     0.00000     0.00020
     1.14281     0.00000     0.00039     0.00000     0.00039     0.00000     0.00000     0.00000     0.00000     0.00000     0.00079
     1.15581     0.00001     0.00136     0.00001     0.00137     0.00000     0.00000     0.00000     0.00000     0.00000     0.00275
     1.16781     0.00003     0.00420     0.00003     0.00424     0.00000     0.00000     0.00000     0.00000     0.00000     0.00851
     1.18081     0.00009     0.01147     0.00008     0.01157     0.00000     0.00000     0.00000     0.00000     0.00000     0.02322
     1.19281     0.00021     0.02766     0.00020     0.02791     0.00000     0.00000     0.00000     0.00000     0.00000     0.05598
     1.20581     0.00044     0.05892     0.00043     0.05945     0.00000     0.00000     0.00000     0.00000     0.00000     0.11924
     1.21781     0.00083     0.11089     0.00082     0.11188     0.00000     0.00000     0.00000     0.00000     0.00000     0.22442
     1.23081     0.00138     0.18441     0.00136     0.18603     0.00000     0.00000     0.00000     0.00000     0.00000     0.37318
     1.24281     0.00203     0.27090     0.00200     0.27331     0.00000     0.00000     0.00000     0.00000     0.00000     0.54824
     1.25581     0.00264     0.35163     0.00259     0.35475     0.00000     0.00000     0.00000     0.00000     0.00000     0.71160
     1.26781     0.00302     0.40326     0.00297     0.40682     0.00000     0.00000     0.00000     0.00000     0.00000     0.81607
     1.28081     0.00306     0.40860     0.00301     0.41221     0.00000     0.00000     0.00000     0.00000     0.00000     0.82688
     1.29281     0.00274     0.36581     0.00270     0.36904     0.00000     0.00000     0.00000     0.00000     0.00000     0.74029
     1.30581     0.00217     0.28934     0.00213     0.29189     0.00000     0.00000     0.00000     0.00000     0.00000     0.58553
     1.31781     0.00152     0.20220     0.00149     0.20400     0.00000     0.00000     0.00000     0.00000     0.00000     0.40920
     1.33081     0.00094     0.12485     0.00092     0.12596     0.00000     0.00000     0.00000     0.00000     0.00000     0.25267
     1.34281     0.00051     0.06814     0.00050     0.06873     0.00000     0.00000     0.00000     0.00000     0.00000     0.13789
     1.35581     0.00025     0.03292     0.00025     0.03319     0.00000     0.00000     0.00000     0.00000     0.00000     0.06661
     1.36781     0.00011     0.01432     0.00012     0.01438     0.00000     0.00000     0.00000     0.00000     0.00000     0.02893
     1.38081     0.00004     0.00639     0.00010     0.00623     0.00000     0.00000     0.00000     0.00000     0.00000     0.01276
     1.39281     0.00002     0.00505     0.00020     0.00446     0.00000     0.00000     0.00000     0.00000     0.00000     0.00973
     1.40581     0.00002     0.00902     0.00048     0.00748     0.00000     0.00000     0.00000     0.00000     0.00000     0.01701
     1.41781     0.00004     0.01954     0.00109     0.01602     0.00000     0.00000     0.00000     0.00000     0.00000     0.03668
     1.43081     0.00008     0.03913     0.00219     0.03204     0.00000     0.00000     0.00000     0.00000     0.00000     0.07344
     1.44281     0.00014     0.06964     0.00391     0.05706     0.00000     0.00000     0.00000     0.00000     0.00000     0.13075
     1.45581     0.00022     0.10971     0.00617     0.09002     0.00000     0.00000     0.00000     0.00000     0.00000     0.20611
     1.46781     0.00031     0.15312     0.00864     0.12602     0.00000     0.00000     0.00000     0.00000     0.00000     0.28809
     1.48081     0.00038     0.18987     0.01081     0.15729     0.00000     0.00000     0.00000     0.00000     0.00000     0.35835
     1.49281     0.00043     0.21047     0.01223     0.17675     0.00000     0.00000     0.00000     0.00000     0.00000     0.39988
     1.50581     0.00045     0.21126     0.01281     0.18229     0.00000     0.00000     0.00000     0.00000     0.00000     0.40681
     1.51781     0.00045     0.19656     0.01298     0.17818     0.00000     0.00000     0.00000     0.00000     0.00000     0.38817
     1.53081     0.00046     0.17596     0.01342     0.17224     0.00000     0.00000     0.00000     0.00000     0.00000     0.36207
     1.54381     0.00049     0.15808     0.01467     0.17008     0.00000     0.00000     0.00000     0.00000     0.00000     0.34333
     1.55581     0.00056     0.14571     0.01674     0.17126     0.00000     0.00000     0.00000     0.00000     0.00000     0.33427
     1.56881     0.00063     0.13568     0.01903     0.16991     0.00000     0.00000     0.00000     0.00000     0.00000     0.32525
     1.58081     0.00068     0.12265     0.02058     0.15946     0.00000     0.00000     0.00000     0.00000     0.00000     0.30337
     1.59381     0.00068     0.10367     0.02061     0.13748     0.00000     0.00000     0.00000     0.00000     0.00000     0.26244
     1.60581     0.00062     0.08001     0.01883     0.10717     0.00000     0.00000     0.00000     0.00000     0.00000     0.20664
     1.61881     0.00051     0.05579     0.01559     0.07510     0.00000     0.00000     0.00000     0.00000     0.00000     0.14699
     1.63081     0.00039     0.03534     0.01163     0.04753     0.00000     0.00000     0.00000     0.00000     0.00000     0.09490
     1.64381     0.00027     0.02146     0.00782     0.02831     0.00000     0.00000     0.00000     0.00000     0.00000     0.05785
     1.65581     0.00020     0.01557     0.00475     0.01898     0.00000     0.00000     0.00000     0.00000     0.00000     0.03950
     1.66881     0.00020     0.01921     0.00270     0.02074     0.00000     0.00000     0.00000     0.00000     0.00000     0.04285
     1.68081     0.00028     0.03555     0.00162     0.03634     0.00000     0.00000     0.00000     0.00000     0.00000     0.07380
     1.69381     0.00046     0.06983     0.00132     0.07082     0.00000     0.00000     0.00000     0.00000     0.00000     0.14243
     1.70581     0.00073     0.12766     0.00157     0.12985     0.00000     0.00000     0.00000     0.00000     0.00000     0.25981
     1.71881     0.00106     0.21130     0.00214     0.21568     0.00000     0.00000     0.00000     0.00000     0.00000     0.43018
     1.73081     0.00137     0.31483     0.00283     0.32219     0.00000     0.00000     0.00000     0.00000     0.00000     0.64123
     1.74381     0.00158     0.42143     0.00342     0.43195     0.00000     0.00000     0.00000     0.00000     0.00000     0.85838
     1.75581     0.00162     0.50609     0.00372     0.51908     0.00000     0.00000     0.00000     0.00000     0.00000     1.03050
     1.76881     0.00148     0.54448     0.00363     0.55842     0.00000     0.00000     0.00000     0.00000     0.00000     1.10801
     1.78081     0.00121     0.52405     0.00320     0.53714     0.00000     0.00000     0.00000     0.00000     0.00000     1.06560
     1.79381     0.00088     0.45068     0.00253     0.46153     0.00000     0.00000     0.00000     0.00000     0.00000     0.91562
     1.80581     0.00058     0.34596     0.00180     0.35392     0.00000     0.00000     0.00000     0.00000     0.00000     0.70226
     1.81881     0.00034     0.23688     0.00116     0.24205     0.00000     0.00000     0.00000     0.00000     0.00000     0.48043
     1.83081     0.00018     0.14459     0.00067     0.14760     0.00000     0.00000     0.00000     0.00000     0.00000     0.29303
     1.84381     0.00009     0.07867     0.00035     0.08022     0.00000     0.00000     0.00000     0.00000     0.00000     0.15932
     1.85581     0.00004     0.03815     0.00016     0.03887     0.00000     0.00000     0.00000     0.00000     0.00000     0.07721
     1.86881     0.00001     0.01649     0.00007     0.01679     0.00000     0.00000     0.00000     0.00000     0.00000     0.03337
     1.88081     0.00001     0.00636     0.00003     0.00647     0.00000     0.00000     0.00000     0.00000     0.00000     0.01286
     1.89381     0.00000     0.00220     0.00001     0.00224     0.00000     0.00000     0.00000     0.00000     0.00000     0.00444
     1.90581     0.00000     0.00072     0.00000     0.00073     0.00000     0.00000     0.00000     0.00000     0.00000     0.00145
     1.91881     0.00000     0.00038     0.00000     0.00039     0.00000     0.00000     0.00000     0.00000     0.00000     0.00077
     1.93081     0.00000     0.00076     0.00000     0.00079     0.00000     0.00000     0.00000     0.00000     0.00000     0.00155
     1.94381     0.00000     0.00235     0.00001     0.00242     0.00000     0.00000     0.00000     0.00000     0.00000     0.00478
     1.95581     0.00001     0.00674     0.00002     0.00697     0.00000     0.00000     0.00000     0.00000     0.00000     0.01373
     1.96881     0.00002     0.01722     0.00005     0.01779     0.00000     0.00000     0.00000     0.00000     0.00000     0.03508
     1.98081     0.00006     0.03898     0.00012     0.04026     0.00000     0.00000     0.00000     0.00000     0.00000     0.07943
     1.99381     0.00016     0.07832     0.00027     0.08090     0.00000     0.00000     0.00000     0.00000     0.00000     0.15964
     2.00581     0.00036     0.13996     0.00055     0.14454     0.00000     0.00000     0.00000     0.00000     0.00000     0.28541
     2.01881     0.00075     0.22304     0.00104     0.23026     0.00000     0.00000     0.00000     0.00000     0.00000     0.45508
     2.03081     0.00138     0.31830     0.00178     0.32840     0.00000     0.00000     0.00000     0.00000     0.00000     0.64988
     2.04381     0.00231     0.40930     0.00282     0.42190     0.00000     0.00000     0.00000     0.00000     0.00000     0.83634
     2.05581     0.00350     0.47865     0.00410     0.49285     0.00000     0.00000     0.00000     0.00000     0.00000     0.97911
     2.06881     0.00482     0.51617     0.00551     0.53098     0.00000     0.00000     0.00000     0.00000     0.00000     1.05748
     2.08081     0.00610     0.52364     0.00690     0.53820     0.00000     0.00000     0.00000     0.00000     0.00000     1.07483
     2.09381     0.00714     0.51200     0.00809     0.52605     0.00000     0.00000     0.00000     0.00000     0.00000     1.05327
     2.10581     0.00784     0.49344     0.00895     0.50690     0.00000     0.00000     0.00000     0.00000     0.00000     1.01714
     2.11881     0.00811     0.47340     0.00938     0.48585     0.00000     0.00000     0.00000     0.00000     0.00000     0.97674
     2.13081     0.00792     0.44813     0.00927     0.45865     0.00000     0.00000     0.00000     0.00000     0.00000     0.92398
     2.14381     0.00726     0.40940     0.00856     0.41695     0.00000     0.00000     0.00000     0.00000     0.00000     0.84217
     2.15581     0.00618     0.35254     0.00732     0.35655     0.00000     0.00000     0.00000     0.00000     0.00000     0.72260
     2.16881     0.00487     0.28181     0.00573     0.28267     0.00000     0.00000     0.00000     0.00000     0.00000     0.57509
     2.18081     0.00358     0.21030     0.00412     0.20918     0.00000     0.00000     0.00000     0.00000     0.00000     0.42719
     2.19381     0.00261     0.15537     0.00280     0.15359     0.00000     0.00000     0.00000     0.00000     0.00000     0.31437
     2.20581     0.00222     0.13391     0.00206     0.13258     0.00000     0.00000     0.00000     0.00000     0.00000     0.27078
     2.21881     0.00263     0.15895     0.00219     0.15878     0.00000     0.00000     0.00000     0.00000     0.00000     0.32255
     2.23081     0.00399     0.23676     0.00351     0.23817     0.00000     0.00000     0.00000     0.00000     0.00000     0.48243
     2.24381     0.00629     0.36203     0.00641     0.36530     0.00000     0.00000     0.00000     0.00000     0.00000     0.74003
     2.25581     0.00936     0.51400     0.01123     0.51922     0.00000     0.00000     0.00000     0.00000     0.00000     1.05380
     2.26881     0.01286     0.65852     0.01805     0.66548     0.00000     0.00000     0.00000     0.00000     0.00000     1.35490
     2.28081     0.01646     0.76074     0.02650     0.76891     0.00000     0.00000     0.00000     0.00000     0.00000     1.57261
     2.29381     0.02000     0.80331     0.03572     0.81188     0.00000     0.00000     0.00000     0.00000     0.00000     1.67092
     2.30581     0.02354     0.79732     0.04449     0.80531     0.00000     0.00000     0.00000     0.00000     0.00000     1.67066
     2.31881     0.02712     0.77784     0.05138     0.78400     0.00000     0.00000     0.00000     0.00000     0.00000     1.64034
     2.33081     0.03047     0.78174     0.05503     0.78561     0.00000     0.00000     0.00000     0.00000     0.00000     1.65284
     2.34381     0.03295     0.82572     0.05446     0.82660     0.00000     0.00000     0.00000     0.00000     0.00000     1.73974
     2.35581     0.03377     0.89354     0.04952     0.89155     0.00000     0.00000     0.00000     0.00000     0.00000     1.86838
     2.36881     0.03238     0.94499     0.04112     0.94081     0.00000     0.00000     0.00000     0.00000     0.00000     1.95929
     2.38081     0.02875     0.93800     0.03104     0.93248     0.00000     0.00000     0.00000     0.00000     0.00000     1.93027
     2.39381     0.02349     0.85157     0.02124     0.84584     0.00000     0.00000     0.00000     0.00000     0.00000     1.74215
     2.40581     0.01756     0.69708     0.01317     0.69201     0.00000     0.00000     0.00000     0.00000     0.00000     1.41982
     2.41881     0.01195     0.51059     0.00740     0.50679     0.00000     0.00000     0.00000     0.00000     0.00000     1.03673
     2.43081     0.00736     0.33355     0.00378     0.33108     0.00000     0.00000     0.00000     0.00000     0.00000     0.67578
     2.44381     0.00409     0.19500     0.00178     0.19368     0.00000     0.00000     0.00000     0.00000     0.00000     0.39455
     2.45581     0.00207     0.10513     0.00080     0.10475     0.00000     0.00000     0.00000     0.00000     0.00000     0.21275
     2.46881     0.00100     0.06015     0.00043     0.06073     0.00000     0.00000     0.00000     0.00000     0.00000     0.12232
     2.48081     0.00057     0.05140     0.00041     0.05327     0.00000     0.00000     0.00000     0.00000     0.00000     0.10565
     2.49381     0.00054     0.07132     0.00063     0.07518     0.00000     0.00000     0.00000     0.00000     0.00000     0.14766
     2.50581     0.00075     0.11391     0.00104     0.12062     0.00000     0.00000     0.00000     0.00000     0.00000     0.23632
     2.51881     0.00109     0.17118     0.00157     0.18145     0.00000     0.00000     0.00000     0.00000     0.00000     0.35531
     2.53081     0.00146     0.23029     0.00212     0.24422     0.00000     0.00000     0.00000     0.00000     0.00000     0.47809
     2.54381     0.00175     0.27489     0.00254     0.29193     0.00000     0.00000     0.00000     0.00000     0.00000     0.57110
     2.55681     0.00187     0.29176     0.00272     0.31114     0.00000     0.00000     0.00000     0.00000     0.00000     0.60748
     2.56881     0.00185     0.27852     0.00268     0.30061     0.00000     0.00000     0.00000     0.00000     0.00000     0.58366
     2.58181     0.00182     0.24746     0.00257     0.27564     0.00000     0.00000     0.00000     0.00000     0.00000     0.52750
     2.59381     0.00201     0.22274     0.00273     0.26458     0.00000     0.00000     0.00000     0.00000     0.00000     0.49205
     2.60681     0.00270     0.23236     0.00349     0.29879     0.00000     0.00000     0.00000     0.00000     0.00000     0.53735
     2.61881     0.00411     0.29895     0.00514     0.39947     0.00000     0.00000     0.00000     0.00000     0.00000     0.70767
     2.63181     0.00631     0.43184     0.00773     0.56610     0.00000     0.00000     0.00000     0.00000     0.00000     1.01197
     2.64381     0.00909     0.62189     0.01097     0.77169     0.00000     0.00000     0.00000     0.00000     0.00000     1.41364
     2.65681     0.01200     0.84058     0.01430     0.96877     0.00000     0.00000     0.00000     0.00000     0.00000     1.83566
     2.66881     0.01443     1.04608     0.01700     1.10751     0.00000     0.00000     0.00000     0.00000     0.00000     2.18502
     2.68181     0.01582     1.19603     0.01851     1.15701     0.00000     0.00000     0.00000     0.00000     0.00000     2.38737
     2.69381     0.01591     1.26342     0.01867     1.12029     0.00000     0.00000     0.00000     0.00000     0.00000     2.41829
     2.70681     0.01487     1.25018     0.01780     1.03295     0.00000     0.00000     0.00000     0.00000     0.00000     2.31579
     2.71881     0.01332     1.18431     0.01654     0.94241     0.00000     0.00000     0.00000     0.00000     0.00000     2.15659
     2.73181     0.01218     1.10452     0.01559     0.88546     0.00000     0.00000     0.00000     0.00000     0.00000     2.01775
     2.74381     0.01242     1.03839     0.01542     0.87134     0.00000     0.00000     0.00000     0.00000     0.00000     1.93756
     2.75681     0.01485     0.99195     0.01611     0.88331     0.00000     0.00000     0.00000     0.00000     0.00000     1.90622
     2.76881     0.01975     0.95429     0.01747     0.89314     0.00000     0.00000     0.00000     0.00000     0.00000     1.88465
     2.78181     0.02656     0.91067     0.01914     0.87861     0.00000     0.00000     0.00000     0.00000     0.00000     1.83497
     2.79381     0.03380     0.85131     0.02056     0.83140     0.00000     0.00000     0.00000     0.00000     0.00000     1.73708
     2.80681     0.03929     0.77199     0.02114     0.75312     0.00000     0.00000     0.00000     0.00000     0.00000     1.58553
     2.81881     0.04103     0.67105     0.02032     0.64958     0.00000     0.00000     0.00000     0.00000     0.00000     1.38198
     2.83181     0.03822     0.55055     0.01796     0.52776     0.00000     0.00000     0.00000     0.00000     0.00000     1.13449
     2.84381     0.03165     0.41941     0.01443     0.39851     0.00000     0.00000     0.00000     0.00000     0.00000     0.86400
     2.85681     0.02333     0.29287     0.01055     0.27685     0.00000     0.00000     0.00000     0.00000     0.00000     0.60360
     2.86881     0.01556     0.18743     0.00734     0.17786     0.00000     0.00000     0.00000     0.00000     0.00000     0.38819
     2.88181     0.01007     0.11469     0.00570     0.11230     0.00000     0.00000     0.00000     0.00000     0.00000     0.24276
     2.89381     0.00782     0.07939     0.00647     0.08521     0.00000     0.00000     0.00000     0.00000     0.00000     0.17889
     2.90681     0.00923     0.08155     0.01051     0.09750     0.00000     0.00000     0.00000     0.00000     0.00000     0.19878
     2.91881     0.01450     0.11920     0.01874     0.14728     0.00000     0.00000     0.00000     0.00000     0.00000     0.29972
     2.93181     0.02370     0.18841     0.03200     0.22901     0.00000     0.00000     0.00000     0.00000     0.00000     0.47312
     2.94381     0.03666     0.28144     0.05101     0.33123     0.00000     0.00000     0.00000     0.00000     0.00000     0.70034
     2.95681     0.05306     0.38606     0.07642     0.43745     0.00000     0.00000     0.00000     0.00000     0.00000     0.95298
     2.96881     0.07257     0.48879     0.10914     0.53185     0.00000     0.00000     0.00000     0.00000     0.00000     1.20235
     2.98181     0.09499     0.58005     0.14990     0.60646     0.00000     0.00000     0.00000     0.00000     0.00000     1.43140
     2.99381     0.11960     0.65674     0.19777     0.66340     0.00000     0.00000     0.00000     0.00000     0.00000     1.63752
     3.00681     0.14427     0.71886     0.24818     0.70899     0.00000     0.00000     0.00000     0.00000     0.00000     1.82030
     3.01881     0.16481     0.76520     0.29212     0.74664     0.00000     0.00000     0.00000     0.00000     0.00000     1.96878
     3.03181     0.17610     0.79368     0.31849     0.77426     0.00000     0.00000     0.00000     0.00000     0.00000     2.06253
     3.04381     0.17442     0.80721     0.31894     0.79198     0.00000     0.00000     0.00000     0.00000     0.00000     2.09255
     3.05681     0.15964     0.82142     0.29213     0.81048     0.00000     0.00000     0.00000     0.00000     0.00000     2.08368
     3.06881     0.13559     0.85925     0.24498     0.84935     0.00000     0.00000     0.00000     0.00000     0.00000     2.08917
     3.08181     0.10836     0.93441     0.18939     0.92103     0.00000     0.00000     0.00000     0.00000     0.00000     2.15319
     3.09381     0.08354     1.03372     0.13716     1.01484     0.00000     0.00000     0.00000     0.00000     0.00000     2.26926
     3.10681     0.06400     1.11565     0.09560     1.09256     0.00000     0.00000     0.00000     0.00000     0.00000     2.36782
     3.11881     0.04979     1.13037     0.06633     1.10815     0.00000     0.00000     0.00000     0.00000     0.00000     2.35464
     3.13181     0.03925     1.05184     0.04705     1.03712     0.00000     0.00000     0.00000     0.00000     0.00000     2.17526
     3.14381     0.03073     0.89356     0.03425     0.89417     0.00000     0.00000     0.00000     0.00000     0.00000     1.85272
     3.15681     0.02348     0.70427     0.02523     0.72678     0.00000     0.00000     0.00000     0.00000     0.00000     1.47976
     3.16881     0.01764     0.53875     0.01869     0.58867     0.00000     0.00000     0.00000     0.00000     0.00000     1.16375
     3.18181     0.01358     0.43325     0.01422     0.51236     0.00000     0.00000     0.00000     0.00000     0.00000     0.97341
     3.19381     0.01139     0.39386     0.01160     0.49695     0.00000     0.00000     0.00000     0.00000     0.00000     0.91380
     3.20681     0.01071     0.40473     0.01039     0.51769     0.00000     0.00000     0.00000     0.00000     0.00000     0.94353
     3.21881     0.01101     0.44490     0.01003     0.54507     0.00000     0.00000     0.00000     0.00000     0.00000     1.01100
     3.23181     0.01180     0.50229     0.01002     0.56479     0.00000     0.00000     0.00000     0.00000     0.00000     1.08890
     3.24381     0.01279     0.57864     0.01012     0.58472     0.00000     0.00000     0.00000     0.00000     0.00000     1.18627
     3.25681     0.01378     0.68662     0.01026     0.63184     0.00000     0.00000     0.00000     0.00000     0.00000     1.34250
     3.26881     0.01458     0.84585     0.01045     0.74235     0.00000     0.00000     0.00000     0.00000     0.00000     1.61324
     3.28181     0.01504     1.07526     0.01068     0.94763     0.00000     0.00000     0.00000     0.00000     0.00000     2.04860
     3.29381     0.01510     1.38190     0.01094     1.25801     0.00000     0.00000     0.00000     0.00000     0.00000     2.66595
     3.30681     0.01483     1.73998     0.01122     1.64089     0.00000     0.00000     0.00000     0.00000     0.00000     3.40692
     3.31881     0.01430     2.07864     0.01141     2.01373     0.00000     0.00000     0.00000     0.00000     0.00000     4.11808
     3.33181     0.01347     2.29516     0.01130     2.26219     0.00000     0.00000     0.00000     0.00000     0.00000     4.58212
     3.34381     0.01221     2.30114     0.01069     2.29027     0.00000     0.00000     0.00000     0.00000     0.00000     4.61431
     3.35681     0.01055     2.07180     0.00958     2.07247     0.00000     0.00000     0.00000     0.00000     0.00000     4.16440
     3.36881     0.00873     1.66517     0.00826     1.66949     0.00000     0.00000     0.00000     0.00000     0.00000     3.35164
     3.38181     0.00716     1.19238     0.00718     1.19666     0.00000     0.00000     0.00000     0.00000     0.00000     2.40338
     3.39381     0.00619     0.76157     0.00673     0.76535     0.00000     0.00000     0.00000     0.00000     0.00000     1.53983
     3.40681     0.00588     0.43704     0.00695     0.44122     0.00000     0.00000     0.00000     0.00000     0.00000     0.89109
     3.41881     0.00600     0.22924     0.00754     0.23448     0.00000     0.00000     0.00000     0.00000     0.00000     0.47726
     3.43181     0.00612     0.11377     0.00800     0.12013     0.00000     0.00000     0.00000     0.00000     0.00000     0.24801
     3.44381     0.00588     0.05642     0.00788     0.06326     0.00000     0.00000     0.00000     0.00000     0.00000     0.13344
     3.45681     0.00517     0.02952     0.00703     0.03594     0.00000     0.00000     0.00000     0.00000     0.00000     0.07765
     3.46881     0.00408     0.01647     0.00561     0.02173     0.00000     0.00000     0.00000     0.00000     0.00000     0.04789
     3.48181     0.00287     0.00941     0.00400     0.01317     0.00000     0.00000     0.00000     0.00000     0.00000     0.02945
     3.49381     0.00180     0.00521     0.00253     0.00757     0.00000     0.00000     0.00000     0.00000     0.00000     0.01712
     3.50681     0.00101     0.00270     0.00143     0.00400     0.00000     0.00000     0.00000     0.00000     0.00000     0.00913
     3.51881     0.00050     0.00128     0.00072     0.00191     0.00000     0.00000     0.00000     0.00000     0.00000     0.00441
     3.53181     0.00022     0.00056     0.00032     0.00082     0.00000     0.00000     0.00000     0.00000     0.00000     0.00193
     3.54481     0.00009     0.00022     0.00013     0.00032     0.00000     0.00000     0.00000     0.00000     0.00000     0.00076
     3.55681     0.00003     0.00008     0.00005     0.00011     0.00000     0.00000     0.00000     0.00000     0.00000     0.00027
     3.56981     0.00001     0.00003     0.00001     0.00004     0.00000     0.00000     0.00000     0.00000     0.00000     0.00009
     3.58181     0.00000     0.00001     0.00000     0.00001     0.00000     0.00000     0.00000     0.00000     0.00000     0.00003
     3.59481     0.00000     0.00000     0.00000     0.00000     0.00000     0.00000     0.00000     0.00000     0.00000     0.00001
     3.60681     0.00000     0.00000     0.00000     0.00000     0.00000     0.00000     0.00000     0.00000     0.00000     0.00000
     3.61981     0.00000     0.00000     0.00000     0.00000     0.00000     0.00000     0.00000     0.00000     0.00000     0.00000
     3.63181     0.00000     0.00000     0.00000     0.00000     0.00000     0.00000     0.00000     0.00000     0.00000     0.00000
     3.64481     0.00000     0.00000     0.00000     0.00000     0.00000     0.00000     0.00000     0.00000     0.00000     0.00000
     3.65681     0.00000     0.00000     0.00000     0.00000     0.00000     0.00000     0.00000     0.00000     0.00000     0.00000
     3.66981     0.00000     0.00000     0.00000     0.00000     0.00000     0.00000     0.00000     0.00000     0.00000     0.00000
     3.68181     0.00000     0.00000     0.00000     0.00000     0.00000     0.00000     0.00000     0.00000     0.00000     0.00000
     3.69481     0.00000     0.00000     0.00000     0.00000     0.00000     0.00000     0.00000     0.00000     0.00000     0.00000
     3.70681     0.00000     0.00000     0.00000     0.00000     0.00000     0.00000     0.00000     0.00000     0.00000     0.00000
     3.71981     0.00000     0.00000     0.00000     0.00000     0.00000     0.00000     0.00000     0.00000     0.00000     0.00000
     3.73181     0.00000     0.00000     0.00000     0.00000     0.00000     0.00000     0.00000     0.00000     0.00000     0.00000
     3.74481     0.00000     0.00000     0.00000     0.00000     0.00000     0.00000     0.00000     0.00000     0.00000     0.00000
     3.75681     0.00000     0.00000     0.00000     0.00000     0.00000     0.00000     0.00000     0.00000     0.00000     0.00000
     3.76981     0.00000     0.00000     0.00000     0.00000     0.00000     0.00000     0.00000     0.00000     0.00000     0.00000
     3.78181     0.00000     0.00000     0.00000     0.00000     0.00000     0.00000     0.00000     0.00000     0.00000     0.00000
     3.79481     0.00000     0.00000     0.00000     0.00000     0.00000     0.00000     0.00000     0.00000     0.00000     0.00000
     3.80681     0.00000     0.00000     0.00000     0.00000     0.00000     0.00000     0.00000     0.00000     0.00000     0.00000
     3.81981     0.00000     0.00000     0.00000     0.00000     0.00000     0.00000     0.00000     0.00000     0.00000     0.00000
     3.83181     0.00000     0.00000     0.00000     0.00000     0.00000     0.00000     0.00000     0.00000     0.00000     0.00000
     3.84481     0.00000     0.00000     0.00000     0.00000     0.00000     0.00000     0.00000     0.00000     0.00000     0.00000
     3.85681     0.00000     0.00000     0.00000     0.00000     0.00000     0.00000     0.00000     0.00000     0.00000     0.00000
     3.86981     0.00000     0.00000     0.00000     0.00000     0.00000     0.00000     0.00000     0.00000     0.00000     0.00000
     3.88181     0.00000     0.00000     0.00000     0.00000     0.00000     0.00000     0.00000     0.00000     0.00000     0.00000
     3.89481     0.00000     0.00000     0.00000     0.00000     0.00000     0.00000     0.00000     0.00000     0.00000     0.00000
     3.90681     0.00000     0.00000     0.00000     0.00000     0.00000     0.00000     0.00000     0.00000     0.00000     0.00000
     3.91981     0.00000     0.00000     0.00000     0.00000     0.00000     0.00000     0.00000     0.00000     0.00000     0.00000
     3.93181     0.00000     0.00000     0.00000     0.00000     0.00000     0.00000     0.00000     0.00000     0.00000     0.00000
     3.94481     0.00000     0.00000     0.00000     0.00000     0.00000     0.00000     0.00000     0.00000     0.00000     0.00000
     3.95681     0.00000     0.00000     0.00000     0.00000     0.00000     0.00000     0.00000     0.00000     0.00000     0.00000
     3.96981     0.00000     0.00000     0.00000     0.00000     0.00000     0.00000     0.00000     0.00000     0.00000     0.00000
     3.98181     0.00000     0.00000     0.00000     0.00000     0.00000     0.00000     0.00000     0.00000     0.00000     0.00000
     3.99481     0.00000     0.00000     0.00000     0.00000     0.00000     0.00000     0.00000     0.00000     0.00000     0.00000
     4.00681     0.00000     0.00000     0.00000     0.00000     0.00000     0.00000     0.00000     0.00000     0.00000     0.00000
     4.01981     0.00000     0.00000     0.00000     0.00000     0.00000     0.00000     0.00000     0.00000     0.00000     0.00000
     4.03181     0.00000     0.00000     0.00000     0.00000     0.00000     0.00000     0.00000     0.00000     0.00000     0.00000
     4.04481     0.00000     0.00000     0.00000     0.00000     0.00000     0.00000     0.00000     0.00000     0.00000     0.00000
     4.05681     0.00000     0.00000     0.00000     0.00000     0.00000     0.00000     0.00000     0.00000     0.00000     0.00000
     4.06981     0.00000     0.00000     0.00000     0.00000     0.00000     0.00000     0.00000     0.00000     0.00000     0.00000
     4.08181     0.00000     0.00000     0.00000     0.00000     0.00000     0.00000     0.00000     0.00000     0.00000     0.00000
     4.09481     0.00000     0.00000     0.00000     0.00000     0.00000     0.00000     0.00000     0.00000     0.00000     0.00000
     4.10681     0.00000     0.00000     0.00000     0.00000     0.00000     0.00000     0.00000     0.00000     0.00000     0.00000
     4.11981     0.00000     0.00000     0.00000     0.00000     0.00000     0.00000     0.00000     0.00000     0.00000     0.00000
     4.13181     0.00000     0.00000     0.00000     0.00000     0.00000     0.00000     0.00000     0.00000     0.00000     0.00000
     4.14481     0.00000     0.00000     0.00000     0.00000     0.00000     0.00000     0.00000     0.00000     0.00000     0.00000
     4.15681     0.00000     0.00000     0.00000     0.00000     0.00000     0.00000     0.00000     0.00000     0.00000     0.00000
     4.16981     0.00000     0.00000     0.00000     0.00000     0.00000     0.00000     0.00000     0.00000     0.00000     0.00000
     4.18181     0.00000     0.00000     0.00000     0.00000     0.00000     0.00000     0.00000     0.00000     0.00000     0.00000
     4.19481     0.00000     0.00000     0.00000     0.00000     0.00000     0.00000     0.00000     0.00000     0.00000     0.00000
     4.20681     0.00000     0.00000     0.00000     0.00000     0.00000     0.00000     0.00000     0.00000     0.00000     0.00000
     4.21981     0.00000     0.00000     0.00000     0.00000     0.00000     0.00000     0.00000     0.00000     0.00000     0.00000
     4.23181     0.00000     0.00000     0.00000     0.00000     0.00000     0.00000     0.00000     0.00000     0.00000     0.00000
     4.24481     0.00000     0.00000     0.00000     0.00000     0.00000     0.00000     0.00000     0.00000     0.00000     0.00000
     4.25681     0.00000     0.00000     0.00000     0.00000     0.00000     0.00000     0.00000     0.00000     0.00000     0.00000
     4.26981     0.00000     0.00000     0.00000     0.00000     0.00000     0.00000     0.00000     0.00000     0.00000     0.00000
     4.28181     0.00000     0.00000     0.00000     0.00000     0.00000     0.00000     0.00000     0.00000     0.00000     0.00000
     4.29481     0.00000     0.00000     0.00000     0.00000     0.00000     0.00000     0.00000     0.00000     0.00000     0.00000
     4.30681     0.00000     0.00000     0.00000     0.00000     0.00000     0.00000     0.00000     0.00000     0.00000     0.00000
     4.31981     0.00000     0.00000     0.00000     0.00000     0.00000     0.00000     0.00000     0.00000     0.00000     0.00000
     4.33181     0.00000     0.00000     0.00000     0.00000     0.00000     0.00000     0.00000     0.00000     0.00000     0.00000
     4.34481     0.00000     0.00000     0.00000     0.00000     0.00000     0.00000     0.00000     0.00000     0.00000     0.00000
     4.35681     0.00000     0.00000     0.00000     0.00000     0.00000     0.00000     0.00000     0.00000     0.00000     0.00000
     4.36981     0.00000     0.00000     0.00000     0.00000     0.00000     0.00000     0.00000     0.00000     0.00000     0.00000
     4.38181     0.00000     0.00000     0.00000     0.00000     0.00000     0.00000     0.00000     0.00000     0.00000     0.00000
     4.39481     0.00000     0.00000     0.00000     0.00000     0.00000     0.00000     0.00000     0.00000     0.00000     0.00000
     4.40681     0.00000     0.00000     0.00000     0.00000     0.00000     0.00000     0.00000     0.00000     0.00000     0.00000
     4.41981     0.00000     0.00000     0.00000     0.00000     0.00000     0.00000     0.00000     0.00000     0.00000     0.00000
     4.43181     0.00000     0.00000     0.00000     0.00000     0.00000     0.00000     0.00000     0.00000     0.00000     0.00000
     4.44481     0.00000     0.00000     0.00000     0.00000     0.00000     0.00000     0.00000     0.00000     0.00000     0.00000
     4.45681     0.00000     0.00000     0.00000     0.00000     0.00000     0.00000     0.00000     0.00000     0.00000     0.00000
     4.46981     0.00000     0.00000     0.00000     0.00000     0.00000     0.00000     0.00000     0.00000     0.00000     0.00000
     4.48181     0.00000     0.00000     0.00000     0.00000     0.00000     0.00000     0.00000     0.00000     0.00000     0.00000
     4.49481     0.00000     0.00000     0.00000     0.00000     0.00000     0.00000     0.00000     0.00000     0.00000     0.00000
     4.50681     0.00000     0.00000     0.00000     0.00000     0.00000     0.00000     0.00000     0.00000     0.00000     0.00000
     4.51981     0.00000     0.00000     0.00000     0.00000     0.00000     0.00000     0.00000     0.00000     0.00000     0.00000
     4.53181     0.00000     0.00000     0.00000     0.00000     0.00000     0.00000     0.00000     0.00000     0.00000     0.00000
     4.54481     0.00000     0.00000     0.00000     0.00000     0.00000     0.00000     0.00000     0.00000     0.00000     0.00000
     4.55781     0.00000     0.00000     0.00000     0.00000     0.00000     0.00000     0.00000     0.00000     0.00000     0.00000
     4.56981     0.00000     0.00000     0.00000     0.00000     0.00000     0.00000     0.00000     0.00000     0.00000     0.00000
     4.58281     0.00000     0.00000     0.00000     0.00000     0.00000     0.00000     0.00000     0.00000     0.00000     0.00000
     4.59481     0.00000     0.00000     0.00000     0.00000     0.00000     0.00000     0.00000     0.00000     0.00000     0.00000
     4.60781     0.00000     0.00000     0.00000     0.00000     0.00000     0.00000     0.00000     0.00000     0.00000     0.00000
     4.61981     0.00000     0.00000     0.00000     0.00000     0.00000     0.00000     0.00000     0.00000     0.00000     0.00000
     4.63281     0.00000     0.00000     0.00000     0.00000     0.00000     0.00000     0.00000     0.00000     0.00000     0.00000
     4.64481     0.00000     0.00000     0.00000     0.00000     0.00000     0.00000     0.00000     0.00000     0.00000     0.00000
     4.65781     0.00000     0.00000     0.00000     0.00000     0.00000     0.00000     0.00000     0.00000     0.00000     0.00000
     4.66981     0.00000     0.00000     0.00000     0.00000     0.00000     0.00000     0.00000     0.00000     0.00000     0.00000
     4.68281     0.00000     0.00000     0.00000     0.00000     0.00000     0.00000     0.00000     0.00000     0.00000     0.00000
     4.69481     0.00000     0.00000     0.00000     0.00000     0.00000     0.00000     0.00000     0.00000     0.00000     0.00000
     4.70781     0.00000     0.00000     0.00000     0.00000     0.00000     0.00000     0.00000     0.00000     0.00000     0.00000
     4.71981     0.00000     0.00000     0.00000     0.00000     0.00000     0.00000     0.00000     0.00000     0.00000     0.00000
     4.73281     0.00000     0.00000     0.00000     0.00000     0.00000     0.00000     0.00000     0.00000     0.00000     0.00000
     4.74481     0.00000     0.00000     0.00000     0.00000     0.00000     0.00000     0.00000     0.00000     0.00000     0.00000
     4.75781     0.00000     0.00000     0.00000     0.00000     0.00000     0.00000     0.00000     0.00000     0.00000     0.00000
     4.76981     0.00000     0.00000     0.00000     0.00000     0.00000     0.00000     0.00000     0.00000     0.00000     0.00000
     4.78281     0.00000     0.00000     0.00000     0.00000     0.00000     0.00000     0.00000     0.00000     0.00000     0.00000
     4.79481     0.00000     0.00000     0.00000     0.00000     0.00000     0.00000     0.00000     0.00000     0.00000     0.00000
     4.80781     0.00000     0.00000     0.00000     0.00000     0.00000     0.00000     0.00000     0.00000     0.00000     0.00000
     4.81981     0.00000     0.00000     0.00000     0.00000     0.00000     0.00000     0.00000     0.00000     0.00000     0.00000
     4.83281     0.00000     0.00000     0.00000     0.00000     0.00000     0.00000     0.00000     0.00000     0.00000     0.00000
     4.84481     0.00000     0.00000     0.00000     0.00000     0.00000     0.00000     0.00000     0.00000     0.00000     0.00000
     4.85781     0.00000     0.00000     0.00000     0.00000     0.00000     0.00000     0.00000     0.00000     0.00000     0.00000
     4.86981     0.00000     0.00000     0.00000     0.00000     0.00000     0.00000     0.00000     0.00000     0.00000     0.00000
     4.88281     0.00000     0.00000     0.00000     0.00000     0.00000     0.00000     0.00000     0.00000     0.00000     0.00000
     4.89481     0.00000     0.00000     0.00000     0.00000     0.00000     0.00000     0.00000     0.00000     0.00000     0.00000
     4.90781     0.00000     0.00000     0.00000     0.00000     0.00000     0.00000     0.00000     0.00000     0.00000     0.00000
     4.91981     0.00000     0.00000     0.00000     0.00000     0.00000     0.00000     0.00000     0.00000     0.00000     0.00000
     4.93281     0.00000     0.00000     0.00000     0.00000     0.00000     0.00000     0.00000     0.00000     0.00000     0.00000
     4.94481     0.00000     0.00000     0.00000     0.00000     0.00000     0.00000     0.00000     0.00000     0.00000     0.00000
     4.95781     0.00000     0.00000     0.00000     0.00000     0.00000     0.00000     0.00000     0.00000     0.00000     0.00000
     4.96981     0.00000     0.00000     0.00000     0.00000     0.00000     0.00000     0.00000     0.00000     0.00000     0.00000
     4.98281     0.00000     0.00000     0.00000     0.00000     0.00000     0.00000     0.00000     0.00000     0.00000     0.00000
     4.99481     0.00000     0.00000     0.00000     0.00000     0.00000     0.00000     0.00000     0.00000     0.00000     0.00000
     5.00781     0.00000     0.00000     0.00000     0.00000     0.00000     0.00000     0.00000     0.00000     0.00000     0.00000
     5.01981     0.00000     0.00000     0.00000     0.00000     0.00000     0.00000     0.00000     0.00000     0.00000     0.00000
     5.03281     0.00000     0.00000     0.00000     0.00000     0.00000     0.00000     0.00000     0.00000     0.00000     0.00000
     5.04481     0.00000     0.00000     0.00000     0.00000     0.00000     0.00000     0.00000     0.00000     0.00000     0.00000
     5.05781     0.00000     0.00000     0.00000     0.00000     0.00000     0.00000     0.00000     0.00000     0.00000     0.00000
     5.06981     0.00000     0.00000     0.00000     0.00000     0.00000     0.00000     0.00000     0.00000     0.00000     0.00000
     5.08281     0.00000     0.00000     0.00000     0.00000     0.00000     0.00000     0.00000     0.00000     0.00000     0.00000
     5.09481     0.00000     0.00000     0.00000     0.00000     0.00000     0.00000     0.00000     0.00000     0.00000     0.00000
     5.10781     0.00000     0.00000     0.00000     0.00000     0.00000     0.00000     0.00000     0.00000     0.00000     0.00000
     5.11981     0.00000     0.00000     0.00000     0.00000     0.00000     0.00000     0.00000     0.00000     0.00000     0.00000
     5.13281     0.00000     0.00000     0.00000     0.00000     0.00000     0.00000     0.00000     0.00000     0.00000     0.00000
     5.14481     0.00000     0.00000     0.00000     0.00000     0.00000     0.00000     0.00000     0.00000     0.00000     0.00000
     5.15781     0.00000     0.00000     0.00000     0.00000     0.00000     0.00000     0.00000     0.00000     0.00000     0.00000
     5.16981     0.00000     0.00000     0.00000     0.00000     0.00000     0.00000     0.00000     0.00000     0.00000     0.00000
     5.18281     0.00000     0.00000     0.00000     0.00000     0.00000     0.00000     0.00000     0.00000     0.00000     0.00000
     5.19481     0.00000     0.00000     0.00000     0.00000     0.00000     0.00000     0.00000     0.00000     0.00000     0.00000
     5.20781     0.00000     0.00000     0.00000     0.00000     0.00000     0.00000     0.00000     0.00000     0.00000     0.00000
     5.21981     0.00000     0.00000     0.00000     0.00000     0.00000     0.00000     0.00000     0.00000     0.00000     0.00000
     5.23281     0.00000     0.00000     0.00000     0.00000     0.00000     0.00000     0.00000     0.00000     0.00000     0.00000
     5.24481     0.00000     0.00000     0.00000     0.00000     0.00000     0.00000     0.00000     0.00000     0.00000     0.00000
     5.25781     0.00000     0.00000     0.00000     0.00000     0.00000     0.00000     0.00000     0.00000     0.00000     0.00000
     5.26981     0.00000     0.00000     0.00000     0.00000     0.00000     0.00000     0.00000     0.00000     0.00000     0.00000
     5.28281     0.00000     0.00000     0.00000     0.00000     0.00000     0.00000     0.00000     0.00000     0.00000     0.00000
     5.29481     0.00000     0.00000     0.00000     0.00000     0.00000     0.00000     0.00000     0.00000     0.00000     0.00000
     5.30781     0.00000     0.00000     0.00000     0.00000     0.00000     0.00000     0.00000     0.00000     0.00000     0.00000
     5.31981     0.00000     0.00000     0.00000     0.00000     0.00000     0.00000     0.00000     0.00000     0.00000     0.00000
     5.33281     0.00000     0.00000     0.00000     0.00000     0.00000     0.00000     0.00000     0.00000     0.00000     0.00000
     5.34481     0.00000     0.00000     0.00000     0.00000     0.00000     0.00000     0.00000     0.00000     0.00000     0.00000
     5.35781     0.00000     0.00000     0.00000     0.00000     0.00000     0.00000     0.00000     0.00000     0.00000     0.00000
     5.36981     0.00000     0.00000     0.00000     0.00000     0.00000     0.00000     0.00000     0.00000     0.00000     0.00000
     5.38281     0.00000     0.00000     0.00000     0.00000     0.00000     0.00000     0.00000     0.00000     0.00000     0.00000
     5.39481     0.00000     0.00000     0.00000     0.00000     0.00000     0.00000     0.00000     0.00000     0.00000     0.00000
     5.40781     0.00000     0.00000     0.00000     0.00000     0.00000     0.00000     0.00000     0.00000     0.00000     0.00000
     5.41981     0.00000     0.00000     0.00000     0.00000     0.00000     0.00000     0.00000     0.00000     0.00000     0.00000
     5.43281     0.00000     0.00000     0.00000     0.00000     0.00000     0.00000     0.00000     0.00000     0.00000     0.00000
     5.44481     0.00000     0.00000     0.00000     0.00000     0.00000     0.00000     0.00000     0.00000     0.00000     0.00000
     5.45781     0.00000     0.00000     0.00000     0.00000     0.00000     0.00000     0.00000     0.00000     0.00000     0.00000
     5.46981     0.00000     0.00000     0.00000     0.00000     0.00000     0.00000     0.00000     0.00000     0.00000     0.00000
     5.48281     0.00000     0.00000     0.00000     0.00000     0.00000     0.00000     0.00000     0.00000     0.00000     0.00000
     5.49481     0.00000     0.00000     0.00000     0.00000     0.00000     0.00000     0.00000     0.00000     0.00000     0.00000
     5.50781     0.00000     0.00000     0.00000     0.00000     0.00000     0.00000     0.00000     0.00000     0.00000     0.00000
     5.51981     0.00000     0.00000     0.00000     0.00000     0.00000     0.00000     0.00000     0.00000     0.00000     0.00000
     5.53281     0.00000     0.00000     0.00000     0.00000     0.00000     0.00000     0.00000     0.00000     0.00000     0.00000
     5.54581     0.00000     0.00000     0.00000     0.00000     0.00000     0.00000     0.00000     0.00000     0.00000     0.00000
     5.55781     0.00000     0.00000     0.00000     0.00000     0.00000     0.00000     0.00000     0.00000     0.00000     0.00000
     5.57081     0.00000     0.00000     0.00000     0.00000     0.00000     0.00000     0.00000     0.00000     0.00000     0.00000
     5.58281     0.00000     0.00000     0.00000     0.00000     0.00000     0.00000     0.00000     0.00000     0.00000     0.00000
     5.59581     0.00000     0.00000     0.00000     0.00000     0.00000     0.00000     0.00000     0.00000     0.00000     0.00000
     5.60781     0.00000     0.00000     0.00000     0.00000     0.00000     0.00000     0.00000     0.00000     0.00000     0.00000
     5.62081     0.00000     0.00000     0.00000     0.00000     0.00000     0.00000     0.00000     0.00000     0.00000     0.00000
     5.63281     0.00000     0.00000     0.00000     0.00000     0.00000     0.00000     0.00000     0.00000     0.00000     0.00000
     5.64581     0.00000     0.00000     0.00000     0.00000     0.00000     0.00000     0.00000     0.00000     0.00000     0.00000
     5.65781     0.00000     0.00000     0.00000     0.00000     0.00000     0.00000     0.00000     0.00000     0.00000     0.00000
     5.67081     0.00000     0.00000     0.00000     0.00000     0.00000     0.00000     0.00000     0.00000     0.00000     0.00000
     5.68281     0.00000     0.00000     0.00000     0.00000     0.00000     0.00000     0.00000     0.00000     0.00000     0.00000
     5.69581     0.00000     0.00000     0.00000     0.00000     0.00000     0.00000     0.00000     0.00000     0.00000     0.00000
     5.70781     0.00000     0.00000     0.00000     0.00000     0.00000     0.00000     0.00000     0.00000     0.00000     0.00000
     5.72081     0.00000     0.00000     0.00000     0.00000     0.00000     0.00000     0.00000     0.00000     0.00000     0.00000
     5.73281     0.00000     0.00000     0.00000     0.00000     0.00000     0.00000     0.00000     0.00000     0.00000     0.00000
     5.74581     0.00000     0.00000     0.00000     0.00000     0.00000     0.00000     0.00000     0.00000     0.00000     0.00000
     5.75781     0.00000     0.00000     0.00000     0.00000     0.00000     0.00000     0.00000     0.00000     0.00000     0.00000
     5.77081     0.00000     0.00000     0.00000     0.00000     0.00000     0.00000     0.00000     0.00000     0.00000     0.00000
     5.78281     0.00000     0.00000     0.00000     0.00000     0.00000     0.00000     0.00000     0.00000     0.00000     0.00000
     5.79581     0.00000     0.00000     0.00000     0.00000     0.00000     0.00000     0.00000     0.00000     0.00000     0.00000
     5.80781     0.00000     0.00000     0.00000     0.00000     0.00000     0.00000     0.00000     0.00000     0.00000     0.00000
     5.82081     0.00000     0.00000     0.00000     0.00000     0.00000     0.00000     0.00000     0.00000     0.00000     0.00000
     5.83281     0.00000     0.00000     0.00000     0.00000     0.00000     0.00000     0.00000     0.00000     0.00000     0.00000
     5.84581     0.00000     0.00000     0.00000     0.00000     0.00000     0.00000     0.00000     0.00000     0.00000     0.00000
     5.85781     0.00000     0.00000     0.00000     0.00000     0.00000     0.00000     0.00000     0.00000     0.00000     0.00000
     5.87081     0.00000     0.00000     0.00000     0.00000     0.00000     0.00000     0.00000     0.00000     0.00000     0.00000
     5.88281     0.00000     0.00000     0.00000     0.00000     0.00000     0.00000     0.00000     0.00000     0.00000     0.00000
     5.89581     0.00000     0.00000     0.00000     0.00000     0.00000     0.00000     0.00000     0.00000     0.00000     0.00000
     5.90781     0.00000     0.00000     0.00000     0.00000     0.00000     0.00000     0.00000     0.00000     0.00000     0.00000
     5.92081     0.00000     0.00000     0.00000     0.00000     0.00000     0.00000     0.00000     0.00000     0.00000     0.00000
     5.93281     0.00000     0.00000     0.00000     0.00000     0.00000     0.00000     0.00000     0.00000     0.00000     0.00000
     5.94581     0.00000     0.00000     0.00000     0.00000     0.00000     0.00000     0.00000     0.00000     0.00000     0.00000
     5.95781     0.00000     0.00000     0.00000     0.00000     0.00000     0.00000     0.00000     0.00000     0.00000     0.00000
     5.97081     0.00000     0.00000     0.00000     0.00000     0.00000     0.00000     0.00000     0.00000     0.00000     0.00000
     5.98281     0.00000     0.00000     0.00000     0.00000     0.00000     0.00000     0.00000     0.00000     0.00000     0.00000
     5.99581     0.00000     0.00000     0.00000     0.00000     0.00000     0.00000     0.00000     0.00000     0.00000     0.00000
     6.00781     0.00000     0.00000     0.00000     0.00000     0.00000     0.00000     0.00000     0.00000     0.00000     0.00000
     6.02081     0.00000     0.00000     0.00000     0.00000     0.00000     0.00000     0.00000     0.00000     0.00000     0.00000
     6.03281     0.00000     0.00000     0.00000     0.00000     0.00000     0.00000     0.00000     0.00000     0.00000     0.00000
     6.04581     0.00000     0.00000     0.00000     0.00000     0.00000     0.00000     0.00000     0.00000     0.00000     0.00000
     6.05781     0.00000     0.00000     0.00000     0.00000     0.00000     0.00000     0.00000     0.00000     0.00000     0.00000
     6.07081     0.00000     0.00000     0.00000     0.00000     0.00000     0.00000     0.00000     0.00000     0.00000     0.00000
     6.08281     0.00000     0.00000     0.00000     0.00000     0.00000     0.00000     0.00000     0.00000     0.00000     0.00000
     6.09581     0.00000     0.00000     0.00000     0.00000     0.00000     0.00000     0.00000     0.00000     0.00000     0.00000
     6.10781     0.00000     0.00000     0.00000     0.00000     0.00000     0.00000     0.00000     0.00000     0.00000     0.00000
     6.12081     0.00000     0.00000     0.00000     0.00000     0.00000     0.00000     0.00000     0.00000     0.00000     0.00000
     6.13281     0.00000     0.00000     0.00000     0.00000     0.00000     0.00000     0.00000     0.00000     0.00000     0.00000
     6.14581     0.00000     0.00000     0.00000     0.00000     0.00000     0.00000     0.00000     0.00000     0.00000     0.00000
     6.15781     0.00000     0.00000     0.00000     0.00000     0.00000     0.00000     0.00000     0.00000     0.00000     0.00000
     6.17081     0.00000     0.00000     0.00000     0.00000     0.00000     0.00000     0.00000     0.00000     0.00000     0.00000
     6.18281     0.00000     0.00000     0.00000     0.00000     0.00000     0.00000     0.00000     0.00000     0.00000     0.00000
     6.19581     0.00000     0.00000     0.00000     0.00000     0.00000     0.00000     0.00000     0.00000     0.00000     0.00000
     6.20781     0.00000     0.00000     0.00000     0.00000     0.00000     0.00000     0.00000     0.00000     0.00000     0.00000
     6.22081     0.00000     0.00000     0.00000     0.00000     0.00000     0.00000     0.00000     0.00000     0.00000     0.00000
     6.23281     0.00000     0.00000     0.00000     0.00000     0.00000     0.00000     0.00000     0.00000     0.00000     0.00000
     6.24581     0.00000     0.00000     0.00000     0.00000     0.00000     0.00000     0.00000     0.00000     0.00000     0.00000
     6.25781     0.00000     0.00000     0.00000     0.00000     0.00000     0.00000     0.00000     0.00000     0.00000     0.00000
     6.27081     0.00000     0.00000     0.00000     0.00000     0.00000     0.00000     0.00000     0.00000     0.00000     0.00000
     6.28281     0.00000     0.00000     0.00000     0.00000     0.00000     0.00000     0.00000     0.00000     0.00000     0.00000
     6.29581     0.00000     0.00000     0.00000     0.00000     0.00000     0.00000     0.00000     0.00000     0.00000     0.00000
     6.30781     0.00000     0.00000     0.00000     0.00000     0.00000     0.00000     0.00000     0.00000     0.00000     0.00000
     6.32081     0.00000     0.00000     0.00000     0.00000     0.00000     0.00000     0.00000     0.00000     0.00000     0.00000
     6.33281     0.00000     0.00000     0.00000     0.00000     0.00000     0.00000     0.00000     0.00000     0.00000     0.00000
     6.34581     0.00000     0.00000     0.00000     0.00000     0.00000     0.00000     0.00000     0.00000     0.00000     0.00000
     6.35781     0.00000     0.00000     0.00000     0.00000     0.00000     0.00000     0.00000     0.00000     0.00000     0.00000
     6.37081     0.00000     0.00000     0.00000     0.00000     0.00000     0.00000     0.00000     0.00000     0.00000     0.00000
     6.38281     0.00000     0.00000     0.00000     0.00000     0.00000     0.00000     0.00000     0.00000     0.00000     0.00000
     6.39581     0.00000     0.00000     0.00000     0.00000     0.00000     0.00000     0.00000     0.00000     0.00000     0.00000
     6.40781     0.00000     0.00000     0.00000     0.00000     0.00000     0.00000     0.00000     0.00000     0.00000     0.00000
     6.42081     0.00000     0.00000     0.00000     0.00000     0.00000     0.00000     0.00000     0.00000     0.00000     0.00000
     6.43281     0.00000     0.00000     0.00000     0.00000     0.00000     0.00000     0.00000     0.00000     0.00000     0.00000
     6.44581     0.00000     0.00000     0.00000     0.00000     0.00000     0.00000     0.00000     0.00000     0.00000     0.00000
     6.45781     0.00000     0.00000     0.00000     0.00000     0.00000     0.00000     0.00000     0.00000     0.00000     0.00000
     6.47081     0.00000     0.00000     0.00000     0.00000     0.00000     0.00000     0.00000     0.00000     0.00000     0.00000
     6.48281     0.00000     0.00000     0.00000     0.00000     0.00000     0.00000     0.00000     0.00000     0.00000     0.00000
     6.49581     0.00000     0.00000     0.00000     0.00000     0.00000     0.00000     0.00000     0.00000     0.00000     0.00000
     6.50781     0.00000     0.00000     0.00000     0.00000     0.00000     0.00000     0.00000     0.00000     0.00000     0.00000
     6.52081     0.00000     0.00000     0.00000     0.00000     0.00000     0.00000     0.00000     0.00000     0.00000     0.00000
     6.53281     0.00000     0.00000     0.00000     0.00000     0.00000     0.00000     0.00000     0.00000     0.00000     0.00000
     6.54581     0.00000     0.00000     0.00000     0.00000     0.00000     0.00000     0.00000     0.00000     0.00000     0.00000
     6.55881     0.00000     0.00000     0.00000     0.00000     0.00000     0.00000     0.00000     0.00000     0.00000     0.00000
     6.57081     0.00000     0.00000     0.00000     0.00000     0.00000     0.00000     0.00000     0.00000     0.00000     0.00000
     6.58381     0.00000     0.00000     0.00000     0.00000     0.00000     0.00000     0.00000     0.00000     0.00000     0.00000
     6.59581     0.00000     0.00000     0.00000     0.00000     0.00000     0.00000     0.00000     0.00000     0.00000     0.00000
     6.60881     0.00000     0.00000     0.00000     0.00000     0.00000     0.00000     0.00000     0.00000     0.00000     0.00000
     6.62081     0.00000     0.00000     0.00000     0.00000     0.00000     0.00000     0.00000     0.00000     0.00000     0.00000
     6.63381     0.00000     0.00000     0.00000     0.00000     0.00000     0.00000     0.00000     0.00000     0.00000     0.00000
     6.64581     0.00000     0.00000     0.00000     0.00000     0.00000     0.00000     0.00000     0.00000     0.00000     0.00000
     6.65881     0.00000     0.00000     0.00000     0.00000     0.00000     0.00000     0.00000     0.00000     0.00000     0.00000
     6.67081     0.00000     0.00000     0.00000     0.00000     0.00000     0.00000     0.00000     0.00000     0.00000     0.00000
     6.68381     0.00000     0.00000     0.00000     0.00000     0.00000     0.00000     0.00000     0.00000     0.00000     0.00000
     6.69581     0.00000     0.00000     0.00000     0.00000     0.00000     0.00000     0.00000     0.00000     0.00000     0.00000
     6.70881     0.00000     0.00000     0.00000     0.00000     0.00000     0.00000     0.00000     0.00000     0.00000     0.00000
     6.72081     0.00000     0.00000     0.00000     0.00000     0.00000     0.00000     0.00000     0.00000     0.00000     0.00000
     6.73381     0.00000     0.00000     0.00000     0.00000     0.00000     0.00000     0.00000     0.00000     0.00000     0.00000
     6.74581     0.00000     0.00000     0.00000     0.00000     0.00000     0.00000     0.00000     0.00000     0.00000     0.00000
     6.75881     0.00000     0.00000     0.00000     0.00000     0.00000     0.00000     0.00000     0.00000     0.00000     0.00000
     6.77081     0.00000     0.00000     0.00000     0.00000     0.00000     0.00000     0.00000     0.00000     0.00000     0.00000
     6.78381     0.00000     0.00000     0.00000     0.00000     0.00000     0.00000     0.00000     0.00000     0.00000     0.00000
     6.79581     0.00000     0.00000     0.00000     0.00000     0.00000     0.00000     0.00000     0.00000     0.00000     0.00000
     6.80881     0.00000     0.00000     0.00000     0.00000     0.00000     0.00000     0.00000     0.00000     0.00000     0.00000
     6.82081     0.00000     0.00000     0.00000     0.00000     0.00000     0.00000     0.00000     0.00000     0.00000     0.00000
     6.83381     0.00000     0.00000     0.00000     0.00000     0.00000     0.00000     0.00000     0.00000     0.00000     0.00000
     6.84581     0.00000     0.00000     0.00000     0.00000     0.00000     0.00000     0.00000     0.00000     0.00000     0.00000
     6.85881     0.00000     0.00000     0.00000     0.00000     0.00000     0.00000     0.00000     0.00000     0.00000     0.00000
     6.87081     0.00000     0.00000     0.00000     0.00000     0.00000     0.00000     0.00000     0.00000     0.00000     0.00000
     6.88381     0.00000     0.00000     0.00000     0.00000     0.00000     0.00000     0.00000     0.00000     0.00000     0.00000
     6.89581     0.00000     0.00000     0.00000     0.00000     0.00000     0.00000     0.00000     0.00000     0.00000     0.00000
     6.90881     0.00000     0.00000     0.00000     0.00000     0.00000     0.00000     0.00000     0.00000     0.00000     0.00000
     6.92081     0.00000     0.00000     0.00000     0.00000     0.00000     0.00000     0.00000     0.00000     0.00000     0.00000
     6.93381     0.00000     0.00000     0.00000     0.00000     0.00000     0.00000     0.00000     0.00000     0.00000     0.00000
     6.94581     0.00000     0.00000     0.00000     0.00000     0.00000     0.00000     0.00000     0.00000     0.00000     0.00000
     6.95881     0.00000     0.00000     0.00000     0.00000     0.00000     0.00000     0.00000     0.00000     0.00000     0.00000
     6.97081     0.00000     0.00000     0.00000     0.00000     0.00000     0.00000     0.00000     0.00000     0.00000     0.00000
     6.98381     0.00000     0.00000     0.00000     0.00000     0.00000     0.00000     0.00000     0.00000     0.00000     0.00000
     6.99581     0.00000     0.00000     0.00000     0.00000     0.00000     0.00000     0.00000     0.00000     0.00000     0.00000
     7.00881     0.00000     0.00000     0.00000     0.00000     0.00000     0.00000     0.00000     0.00000     0.00000     0.00000
     7.02081     0.00000     0.00000     0.00000     0.00000     0.00000     0.00000     0.00000     0.00000     0.00000     0.00000
     7.03381     0.00000     0.00000     0.00000     0.00000     0.00000     0.00000     0.00000     0.00000     0.00000     0.00000
     7.04581     0.00000     0.00000     0.00000     0.00000     0.00000     0.00000     0.00000     0.00000     0.00000     0.00000
     7.05881     0.00000     0.00000     0.00000     0.00000     0.00000     0.00000     0.00000     0.00000     0.00000     0.00000
     7.07081     0.00000     0.00000     0.00000     0.00000     0.00000     0.00000     0.00000     0.00000     0.00000     0.00000
     7.08381     0.00000     0.00000     0.00000     0.00000     0.00000     0.00000     0.00000     0.00000     0.00000     0.00000
     7.09581     0.00000     0.00000     0.00000     0.00000     0.00000     0.00000     0.00000     0.00000     0.00000     0.00000
     7.10881     0.00000     0.00000     0.00000     0.00000     0.00000     0.00000     0.00000     0.00000     0.00000     0.00000
     7.12081     0.00000     0.00000     0.00000     0.00000     0.00000     0.00000     0.00000     0.00000     0.00000     0.00000
     7.13381     0.00000     0.00000     0.00000     0.00000     0.00000     0.00000     0.00000     0.00000     0.00000     0.00000
     7.14581     0.00000     0.00000     0.00000     0.00000     0.00000     0.00000     0.00000     0.00000     0.00000     0.00000
     7.15881     0.00000     0.00000     0.00000     0.00000     0.00000     0.00000     0.00000     0.00000     0.00000     0.00000
     7.17081     0.00000     0.00000     0.00000     0.00000     0.00000     0.00000     0.00000     0.00000     0.00000     0.00000
     7.18381     0.00000     0.00000     0.00000     0.00000     0.00000     0.00000     0.00000     0.00000     0.00000     0.00000
     7.19581     0.00000     0.00000     0.00000     0.00000     0.00000     0.00000     0.00000     0.00000     0.00000     0.00000
     7.20881     0.00000     0.00000     0.00000     0.00000     0.00000     0.00000     0.00000     0.00000     0.00000     0.00000
     7.22081     0.00000     0.00000     0.00000     0.00000     0.00000     0.00000     0.00000     0.00000     0.00000     0.00000
     7.23381     0.00000     0.00000     0.00000     0.00000     0.00000     0.00000     0.00000     0.00000     0.00000     0.00000
     7.24581     0.00000     0.00000     0.00000     0.00000     0.00000     0.00000     0.00000     0.00000     0.00000     0.00000
     7.25881     0.00000     0.00000     0.00000     0.00000     0.00000     0.00000     0.00000     0.00000     0.00000     0.00000
     7.27081     0.00000     0.00000     0.00000     0.00000     0.00000     0.00000     0.00000     0.00000     0.00000     0.00000
     7.28381     0.00000     0.00000     0.00000     0.00000     0.00000     0.00000     0.00000     0.00000     0.00000     0.00000
     7.29581     0.00000     0.00000     0.00000     0.00000     0.00000     0.00000     0.00000     0.00000     0.00000     0.00000
     7.30881     0.00000     0.00000     0.00000     0.00000     0.00000     0.00000     0.00000     0.00000     0.00000     0.00000
     7.32081     0.00000     0.00000     0.00000     0.00000     0.00000     0.00000     0.00000     0.00000     0.00000     0.00000
     7.33381     0.00000     0.00000     0.00000     0.00000     0.00000     0.00000     0.00000     0.00000     0.00000     0.00000
     7.34581     0.00000     0.00000     0.00000     0.00000     0.00000     0.00000     0.00000     0.00000     0.00000     0.00000
     7.35881     0.00000     0.00000     0.00000     0.00000     0.00000     0.00000     0.00000     0.00000     0.00000     0.00000
     7.37081     0.00000     0.00000     0.00000     0.00000     0.00000     0.00000     0.00000     0.00000     0.00000     0.00000
     7.38381     0.00000     0.00000     0.00000     0.00000     0.00000     0.00000     0.00000     0.00000     0.00000     0.00000
     7.39581     0.00000     0.00000     0.00000     0.00000     0.00000     0.00000     0.00000     0.00000     0.00000     0.00000
     7.40881     0.00000     0.00000     0.00000     0.00000     0.00000     0.00000     0.00000     0.00000     0.00000     0.00000
     7.42081     0.00000     0.00000     0.00000     0.00000     0.00000     0.00000     0.00000     0.00000     0.00000     0.00000
     7.43381     0.00000     0.00000     0.00000     0.00000     0.00000     0.00000     0.00000     0.00000     0.00000     0.00000
     7.44581     0.00000     0.00000     0.00000     0.00000     0.00000     0.00000     0.00000     0.00000     0.00000     0.00000
     7.45881     0.00000     0.00000     0.00000     0.00000     0.00000     0.00000     0.00000     0.00000     0.00000     0.00000
     7.47081     0.00000     0.00000     0.00000     0.00000     0.00000     0.00000     0.00000     0.00000     0.00000     0.00000
     7.48381     0.00000     0.00000     0.00000     0.00000     0.00000     0.00000     0.00000     0.00000     0.00000     0.00000
     7.49581     0.00000     0.00000     0.00000     0.00000     0.00000     0.00000     0.00000     0.00000     0.00000     0.00000
     7.50881     0.00000     0.00000     0.00000     0.00000     0.00000     0.00000     0.00000     0.00000     0.00000     0.00000
     7.52081     0.00000     0.00000     0.00000     0.00000     0.00000     0.00000     0.00000     0.00000     0.00000     0.00000
     7.53381     0.00000     0.00000     0.00000     0.00000     0.00000     0.00000     0.00000     0.00000     0.00000     0.00000
     7.54681     0.00000     0.00000     0.00000     0.00000     0.00000     0.00000     0.00000     0.00000     0.00000     0.00000
     7.55881     0.00000     0.00000     0.00000     0.00000     0.00000     0.00000     0.00000     0.00000     0.00000     0.00000
     7.57181     0.00000     0.00000     0.00000     0.00000     0.00000     0.00000     0.00000     0.00000     0.00000     0.00000
     7.58381     0.00000     0.00000     0.00000     0.00000     0.00000     0.00000     0.00000     0.00000     0.00000     0.00000
     7.59681     0.00000     0.00000     0.00000     0.00000     0.00000     0.00000     0.00000     0.00000     0.00000     0.00000
     7.60881     0.00000     0.00000     0.00000     0.00000     0.00000     0.00000     0.00000     0.00000     0.00000     0.00000
     7.62181     0.00000     0.00000     0.00000     0.00000     0.00000     0.00000     0.00000     0.00000     0.00000     0.00000
     7.63381     0.00000     0.00000     0.00000     0.00000     0.00000     0.00000     0.00000     0.00000     0.00000     0.00000
     7.64681     0.00000     0.00000     0.00000     0.00000     0.00000     0.00000     0.00000     0.00000     0.00000     0.00000
     7.65881     0.00000     0.00000     0.00000     0.00000     0.00000     0.00000     0.00000     0.00000     0.00000     0.00000
     7.67181     0.00000     0.00000     0.00000     0.00000     0.00000     0.00000     0.00000     0.00000     0.00000     0.00000
     7.68381     0.00000     0.00000     0.00000     0.00000     0.00000     0.00000     0.00000     0.00000     0.00000     0.00000
     7.69681     0.00000     0.00000     0.00000     0.00000     0.00000     0.00000     0.00000     0.00000     0.00000     0.00000
     7.70881     0.00000     0.00000     0.00000     0.00000     0.00000     0.00000     0.00000     0.00000     0.00000     0.00000
     7.72181     0.00000     0.00000     0.00000     0.00000     0.00000     0.00000     0.00000     0.00000     0.00000     0.00000
     7.73381     0.00000     0.00000     0.00000     0.00000     0.00000     0.00000     0.00000     0.00000     0.00000     0.00000
     7.74681     0.00000     0.00000     0.00000     0.00000     0.00000     0.00000     0.00000     0.00000     0.00000     0.00000
     7.75881     0.00000     0.00000     0.00000     0.00000     0.00000     0.00000     0.00000     0.00000     0.00000     0.00000
     7.77181     0.00000     0.00000     0.00000     0.00000     0.00000     0.00000     0.00000     0.00000     0.00000     0.00000
     7.78381     0.00000     0.00000     0.00000     0.00000     0.00000     0.00000     0.00000     0.00000     0.00000     0.00000
     7.79681     0.00000     0.00000     0.00000     0.00000     0.00000     0.00000     0.00000     0.00000     0.00000     0.00000
     7.80881     0.00000     0.00000     0.00000     0.00000     0.00000     0.00000     0.00000     0.00000     0.00000     0.00000
     7.82181     0.00000     0.00000     0.00000     0.00000     0.00000     0.00000     0.00000     0.00000     0.00000     0.00000
     7.83381     0.00000     0.00000     0.00000     0.00000     0.00000     0.00000     0.00000     0.00000     0.00000     0.00000
     7.84681     0.00000     0.00000     0.00000     0.00000     0.00000     0.00000     0.00000     0.00000     0.00000     0.00000
     7.85881     0.00000     0.00000     0.00000     0.00000     0.00000     0.00000     0.00000     0.00000     0.00000     0.00000
     7.87181     0.00000     0.00000     0.00000     0.00000     0.00000     0.00000     0.00000     0.00000     0.00000     0.00000
     7.88381     0.00000     0.00000     0.00000     0.00000     0.00000     0.00000     0.00000     0.00000     0.00000     0.00000
     7.89681     0.00000     0.00000     0.00000     0.00000     0.00000     0.00000     0.00000     0.00000     0.00000     0.00000
     7.90881     0.00000     0.00000     0.00000     0.00000     0.00000     0.00000     0.00000     0.00000     0.00000     0.00000
     7.92181     0.00000     0.00000     0.00000     0.00000     0.00000     0.00000     0.00000     0.00000     0.00000     0.00000
     7.93381     0.00000     0.00000     0.00000     0.00000     0.00000     0.00000     0.00000     0.00000     0.00000     0.00000
     7.94681     0.00000     0.00000     0.00000     0.00000     0.00000     0.00000     0.00000     0.00000     0.00000     0.00000
     7.95881     0.00000     0.00000     0.00000     0.00000     0.00000     0.00000     0.00000     0.00000     0.00000     0.00000
     7.97181     0.00000     0.00000     0.00000     0.00000     0.00000     0.00000     0.00000     0.00000     0.00000     0.00000
     7.98381     0.00000     0.00000     0.00000     0.00000     0.00000     0.00000     0.00000     0.00000     0.00000     0.00000
     7.99681     0.00000     0.00000     0.00000     0.00000     0.00000     0.00000     0.00000     0.00000     0.00000     0.00000
     8.00881     0.00000     0.00000     0.00000     0.00000     0.00000     0.00000     0.00000     0.00000     0.00000     0.00000
     8.02181     0.00000     0.00000     0.00000     0.00000     0.00000     0.00000     0.00000     0.00000     0.00000     0.00000
     8.03381     0.00000     0.00000     0.00000     0.00000     0.00000     0.00000     0.00000     0.00000     0.00000     0.00000
     8.04681     0.00000     0.00000     0.00000     0.00000     0.00000     0.00000     0.00000     0.00000     0.00000     0.00000
     8.05881     0.00000     0.00000     0.00000     0.00000     0.00000     0.00000     0.00000     0.00000     0.00000     0.00000
     8.07181     0.00000     0.00000     0.00000     0.00000     0.00000     0.00000     0.00000     0.00000     0.00000     0.00000
     8.08381     0.00000     0.00000     0.00000     0.00000     0.00000     0.00000     0.00000     0.00000     0.00000     0.00000
     8.09681     0.00000     0.00000     0.00000     0.00000     0.00000     0.00000     0.00000     0.00000     0.00000     0.00000
     8.10881     0.00000     0.00000     0.00000     0.00000     0.00000     0.00000     0.00000     0.00000     0.00000     0.00000
     8.12181     0.00000     0.00000     0.00000     0.00000     0.00000     0.00000     0.00000     0.00000     0.00000     0.00000
     8.13381     0.00000     0.00000     0.00000     0.00000     0.00000     0.00000     0.00000     0.00000     0.00000     0.00000
     8.14681     0.00000     0.00000     0.00000     0.00000     0.00000     0.00000     0.00000     0.00000     0.00000     0.00000
     8.15881     0.00000     0.00000     0.00000     0.00000     0.00000     0.00000     0.00000     0.00000     0.00000     0.00000
     8.17181     0.00000     0.00000     0.00000     0.00000     0.00000     0.00000     0.00000     0.00000     0.00000     0.00000
     8.18381     0.00000     0.00000     0.00000     0.00000     0.00000     0.00000     0.00000     0.00000     0.00000     0.00000
     8.19681     0.00000     0.00000     0.00000     0.00000     0.00000     0.00000     0.00000     0.00000     0.00000     0.00000
     8.20881     0.00000     0.00000     0.00000     0.00000     0.00000     0.00000     0.00000     0.00000     0.00000     0.00000
     8.22181     0.00000     0.00000     0.00000     0.00000     0.00000     0.00000     0.00000     0.00000     0.00000     0.00000
     8.23381     0.00000     0.00000     0.00000     0.00000     0.00000     0.00000     0.00000     0.00000     0.00000     0.00000
     8.24681     0.00000     0.00000     0.00000     0.00000     0.00000     0.00000     0.00000     0.00000     0.00000     0.00000
     8.25881     0.00000     0.00000     0.00000     0.00000     0.00000     0.00000     0.00000     0.00000     0.00000     0.00000
     8.27181     0.00000     0.00000     0.00000     0.00000     0.00000     0.00000     0.00000     0.00000     0.00000     0.00000
     8.28381     0.00000     0.00000     0.00000     0.00000     0.00000     0.00000     0.00000     0.00000     0.00000     0.00000
     8.29681     0.00000     0.00000     0.00000     0.00000     0.00000     0.00000     0.00000     0.00000     0.00000     0.00000
     8.30881     0.00000     0.00000     0.00000     0.00000     0.00000     0.00000     0.00000     0.00000     0.00000     0.00000
     8.32181     0.00000     0.00000     0.00000     0.00000     0.00000     0.00000     0.00000     0.00000     0.00000     0.00000
     8.33381     0.00000     0.00000     0.00000     0.00000     0.00000     0.00000     0.00000     0.00000     0.00000     0.00000
     8.34681     0.00000     0.00000     0.00000     0.00000     0.00000     0.00000     0.00000     0.00000     0.00000     0.00000
     8.35881     0.00000     0.00000     0.00000     0.00000     0.00000     0.00000     0.00000     0.00000     0.00000     0.00000
     8.37181     0.00000     0.00000     0.00000     0.00000     0.00000     0.00000     0.00000     0.00000     0.00000     0.00000
     8.38381     0.00000     0.00000     0.00000     0.00000     0.00000     0.00000     0.00000     0.00000     0.00000     0.00000
     8.39681     0.00000     0.00000     0.00000     0.00000     0.00000     0.00000     0.00000     0.00000     0.00000     0.00000
     8.40881     0.00000     0.00000     0.00000     0.00000     0.00000     0.00000     0.00000     0.00000     0.00000     0.00000
     8.42181     0.00000     0.00000     0.00000     0.00000     0.00000     0.00000     0.00000     0.00000     0.00000     0.00000
     8.43381     0.00000     0.00000     0.00000     0.00000     0.00000     0.00000     0.00000     0.00000     0.00000     0.00000
     8.44681     0.00000     0.00000     0.00000     0.00000     0.00000     0.00000     0.00000     0.00000     0.00000     0.00000
     8.45881     0.00000     0.00000     0.00000     0.00000     0.00000     0.00000     0.00000     0.00000     0.00000     0.00000
     8.47181     0.00000     0.00000     0.00000     0.00000     0.00000     0.00000     0.00000     0.00000     0.00000     0.00000
     8.48381     0.00000     0.00000     0.00000     0.00000     0.00000     0.00000     0.00000     0.00000     0.00000     0.00000
     8.49681     0.00000     0.00000     0.00000     0.00000     0.00000     0.00000     0.00000     0.00000     0.00000     0.00000
     8.50881     0.00000     0.00000     0.00000     0.00000     0.00000     0.00000     0.00000     0.00000     0.00000     0.00000
     8.52181     0.00000     0.00000     0.00000     0.00000     0.00000     0.00000     0.00000     0.00000     0.00000     0.00000
     8.53381     0.00000     0.00000     0.00000     0.00000     0.00000     0.00000     0.00000     0.00000     0.00000     0.00000
     8.54681     0.00000     0.00000     0.00000     0.00000     0.00000     0.00000     0.00000     0.00000     0.00000     0.00000
     8.55981     0.00000     0.00000     0.00000     0.00000     0.00000     0.00000     0.00000     0.00000     0.00000     0.00000
     8.57181     0.00000     0.00000     0.00000     0.00000     0.00000     0.00000     0.00000     0.00000     0.00000     0.00000
     8.58481     0.00000     0.00000     0.00000     0.00000     0.00000     0.00000     0.00000     0.00000     0.00000     0.00000
     8.59681     0.00000     0.00000     0.00000     0.00000     0.00000     0.00000     0.00000     0.00000     0.00000     0.00000
     8.60981     0.00000     0.00000     0.00000     0.00000     0.00000     0.00000     0.00000     0.00000     0.00000     0.00000
     8.62181     0.00000     0.00000     0.00000     0.00000     0.00000     0.00000     0.00000     0.00000     0.00000     0.00000
     8.63481     0.00000     0.00000     0.00000     0.00000     0.00000     0.00000     0.00000     0.00000     0.00000     0.00000
     8.64681     0.00000     0.00000     0.00000     0.00000     0.00000     0.00000     0.00000     0.00000     0.00000     0.00000
     8.65981     0.00000     0.00000     0.00000     0.00000     0.00000     0.00000     0.00000     0.00000     0.00000     0.00000
     8.67181     0.00000     0.00000     0.00000     0.00000     0.00000     0.00000     0.00000     0.00000     0.00000     0.00000
     8.68481     0.00000     0.00000     0.00000     0.00000     0.00000     0.00000     0.00000     0.00000     0.00000     0.00000
     8.69681     0.00000     0.00000     0.00000     0.00000     0.00000     0.00000     0.00000     0.00000     0.00000     0.00000
     8.70981     0.00000     0.00000     0.00000     0.00000     0.00000     0.00000     0.00000     0.00000     0.00000     0.00000
     8.72181     0.00000     0.00000     0.00000     0.00000     0.00000     0.00000     0.00000     0.00000     0.00000     0.00000
     8.73481     0.00000     0.00000     0.00000     0.00000     0.00000     0.00000     0.00000     0.00000     0.00000     0.00000
     8.74681     0.00000     0.00000     0.00000     0.00000     0.00000     0.00000     0.00000     0.00000     0.00000     0.00000
     8.75981     0.00000     0.00000     0.00000     0.00000     0.00000     0.00000     0.00000     0.00000     0.00000     0.00000
     8.77181     0.00000     0.00000     0.00000     0.00000     0.00000     0.00000     0.00000     0.00000     0.00000     0.00000
     8.78481     0.00000     0.00000     0.00000     0.00000     0.00000     0.00000     0.00000     0.00000     0.00000     0.00000
     8.79681     0.00000     0.00000     0.00000     0.00000     0.00000     0.00000     0.00000     0.00000     0.00000     0.00000
     8.80981     0.00000     0.00000     0.00000     0.00000     0.00000     0.00000     0.00000     0.00000     0.00000     0.00000
     8.82181     0.00000     0.00000     0.00000     0.00000     0.00000     0.00000     0.00000     0.00000     0.00000     0.00000
     8.83481     0.00000     0.00000     0.00000     0.00000     0.00000     0.00000     0.00000     0.00000     0.00000     0.00000
     8.84681     0.00000     0.00000     0.00000     0.00000     0.00000     0.00000     0.00000     0.00000     0.00000     0.00000
     8.85981     0.00000     0.00000     0.00000     0.00000     0.00000     0.00000     0.00000     0.00000     0.00000     0.00000
     8.87181     0.00000     0.00000     0.00000     0.00000     0.00000     0.00000     0.00000     0.00000     0.00000     0.00000
     8.88481     0.00000     0.00000     0.00000     0.00000     0.00000     0.00000     0.00000     0.00000     0.00000     0.00000
     8.89681     0.00000     0.00000     0.00000     0.00000     0.00000     0.00000     0.00000     0.00000     0.00000     0.00000
     8.90981     0.00000     0.00000     0.00000     0.00000     0.00000     0.00000     0.00000     0.00000     0.00000     0.00000
     8.92181     0.00000     0.00000     0.00000     0.00000     0.00000     0.00000     0.00000     0.00000     0.00000     0.00000
     8.93481     0.00000     0.00000     0.00000     0.00000     0.00000     0.00000     0.00000     0.00000     0.00000     0.00000
     8.94681     0.00000     0.00000     0.00000     0.00000     0.00000     0.00000     0.00000     0.00000     0.00000     0.00000
     8.95981     0.00000     0.00000     0.00000     0.00000     0.00000     0.00000     0.00000     0.00000     0.00000     0.00000
     8.97181     0.00000     0.00000     0.00000     0.00000     0.00000     0.00000     0.00000     0.00000     0.00000     0.00000
     8.98481     0.00000     0.00000     0.00000     0.00000     0.00000     0.00000     0.00000     0.00000     0.00000     0.00000
     8.99681     0.00000     0.00000     0.00000     0.00000     0.00000     0.00000     0.00000     0.00000     0.00000     0.00000
     9.00981     0.00000     0.00000     0.00000     0.00000     0.00000     0.00000     0.00000     0.00000     0.00000     0.00000
     9.02181     0.00000     0.00000     0.00000     0.00000     0.00000     0.00000     0.00000     0.00000     0.00000     0.00000
     9.03481     0.00000     0.00000     0.00000     0.00000     0.00000     0.00000     0.00000     0.00000     0.00000     0.00000
     9.04681     0.00000     0.00000     0.00000     0.00000     0.00000     0.00000     0.00000     0.00000     0.00000     0.00000
     9.05981     0.00000     0.00000     0.00000     0.00000     0.00000     0.00000     0.00000     0.00000     0.00000     0.00000
     9.07181     0.00000     0.00000     0.00000     0.00000     0.00000     0.00000     0.00000     0.00000     0.00000     0.00000
     9.08481     0.00000     0.00000     0.00000     0.00000     0.00000     0.00000     0.00000     0.00000     0.00000     0.00000
     9.09681     0.00000     0.00000     0.00000     0.00000     0.00000     0.00000     0.00000     0.00000     0.00000     0.00000
     9.10981     0.00000     0.00000     0.00000     0.00000     0.00000     0.00000     0.00000     0.00000     0.00000     0.00000
     9.12181     0.00000     0.00000     0.00000     0.00000     0.00000     0.00000     0.00000     0.00000     0.00000     0.00000
     9.13481     0.00000     0.00000     0.00000     0.00000     0.00000     0.00000     0.00000     0.00000     0.00000     0.00000
     9.14681     0.00000     0.00000     0.00000     0.00000     0.00000     0.00000     0.00000     0.00000     0.00000     0.00000
     9.15981     0.00000     0.00000     0.00000     0.00000     0.00000     0.00000     0.00000     0.00000     0.00000     0.00000
     9.17181     0.00000     0.00000     0.00000     0.00000     0.00000     0.00000     0.00000     0.00000     0.00000     0.00000
     9.18481     0.00000     0.00000     0.00000     0.00000     0.00000     0.00000     0.00000     0.00000     0.00000     0.00000
     9.19681     0.00000     0.00000     0.00000     0.00000     0.00000     0.00000     0.00000     0.00000     0.00000     0.00000
     9.20981     0.00000     0.00000     0.00000     0.00000     0.00000     0.00000     0.00000     0.00000     0.00000     0.00000
     9.22181     0.00000     0.00000     0.00000     0.00000     0.00000     0.00000     0.00000     0.00000     0.00000     0.00000
     9.23481     0.00000     0.00000     0.00000     0.00000     0.00000     0.00000     0.00000     0.00000     0.00000     0.00000
     9.24681     0.00000     0.00000     0.00000     0.00000     0.00000     0.00000     0.00000     0.00000     0.00000     0.00000
     9.25981     0.00000     0.00000     0.00000     0.00000     0.00000     0.00000     0.00000     0.00000     0.00000     0.00000
     9.27181     0.00000     0.00000     0.00000     0.00000     0.00000     0.00000     0.00000     0.00000     0.00000     0.00000
     9.28481     0.00000     0.00000     0.00000     0.00000     0.00000     0.00000     0.00000     0.00000     0.00000     0.00000
     9.29681     0.00000     0.00000     0.00000     0.00000     0.00000     0.00000     0.00000     0.00000     0.00000     0.00000
     9.30981     0.00000     0.00000     0.00000     0.00000     0.00000     0.00000     0.00000     0.00000     0.00000     0.00000
     9.32181     0.00000     0.00000     0.00000     0.00000     0.00000     0.00000     0.00000     0.00000     0.00000     0.00000
     9.33481     0.00000     0.00000     0.00000     0.00000     0.00000     0.00000     0.00000     0.00000     0.00000     0.00000
     9.34681     0.00000     0.00000     0.00000     0.00000     0.00000     0.00000     0.00000     0.00000     0.00000     0.00000
     9.35981     0.00000     0.00000     0.00000     0.00000     0.00000     0.00000     0.00000     0.00000     0.00000     0.00000
     9.37181     0.00000     0.00000     0.00000     0.00000     0.00000     0.00000     0.00000     0.00000     0.00000     0.00000
     9.38481     0.00000     0.00000     0.00000     0.00000     0.00000     0.00000     0.00000     0.00000     0.00000     0.00000
     9.39681     0.00000     0.00000     0.00000     0.00000     0.00000     0.00000     0.00000     0.00000     0.00000     0.00000
     9.40981     0.00000     0.00000     0.00000     0.00000     0.00000     0.00000     0.00000     0.00000     0.00000     0.00000
     9.42181     0.00000     0.00000     0.00000     0.00000     0.00000     0.00000     0.00000     0.00000     0.00000     0.00000
     9.43481     0.00000     0.00000     0.00000     0.00000     0.00000     0.00000     0.00000     0.00000     0.00000     0.00000
     9.44681     0.00000     0.00000     0.00000     0.00000     0.00000     0.00000     0.00000     0.00000     0.00000     0.00000
     9.45981     0.00000     0.00000     0.00000     0.00000     0.00000     0.00000     0.00000     0.00000     0.00000     0.00000
     9.47181     0.00000     0.00000     0.00000     0.00000     0.00000     0.00000     0.00000     0.00000     0.00000     0.00000
     9.48481     0.00000     0.00000     0.00000     0.00000     0.00000     0.00000     0.00000     0.00000     0.00000     0.00000
     9.49681     0.00000     0.00000     0.00000     0.00000     0.00000     0.00000     0.00000     0.00000     0.00000     0.00000
     9.50981     0.00000     0.00000     0.00000     0.00000     0.00000     0.00000     0.00000     0.00000     0.00000     0.00000
     9.52181     0.00000     0.00000     0.00000     0.00000     0.00000     0.00000     0.00000     0.00000     0.00000     0.00000
     9.53481     0.00000     0.00000     0.00000     0.00000     0.00000     0.00000     0.00000     0.00000     0.00000     0.00000
     9.54781     0.00000     0.00000     0.00000     0.00000     0.00000     0.00000     0.00000     0.00000     0.00000     0.00000
     9.55981     0.00000     0.00000     0.00000     0.00000     0.00000     0.00000     0.00000     0.00000     0.00000     0.00000
     9.57281     0.00000     0.00000     0.00000     0.00000     0.00000     0.00000     0.00000     0.00000     0.00000     0.00000
     9.58481     0.00000     0.00000     0.00000     0.00000     0.00000     0.00000     0.00000     0.00000     0.00000     0.00000
     9.59781     0.00000     0.00000     0.00000     0.00000     0.00000     0.00000     0.00000     0.00000     0.00000     0.00000
     9.60981     0.00000     0.00000     0.00000     0.00000     0.00000     0.00000     0.00000     0.00000     0.00000     0.00000
     9.62281     0.00000     0.00000     0.00000     0.00000     0.00000     0.00000     0.00000     0.00000     0.00000     0.00000
     9.63481     0.00000     0.00000     0.00000     0.00000     0.00000     0.00000     0.00000     0.00000     0.00000     0.00000
     9.64781     0.00000     0.00000     0.00000     0.00000     0.00000     0.00000     0.00000     0.00000     0.00000     0.00000
     9.65981     0.00000     0.00000     0.00000     0.00000     0.00000     0.00000     0.00000     0.00000     0.00000     0.00000
     9.67281     0.00000     0.00000     0.00000     0.00000     0.00000     0.00000     0.00000     0.00000     0.00000     0.00000
     9.68481     0.00000     0.00000     0.00000     0.00000     0.00000     0.00000     0.00000     0.00000     0.00000     0.00000
     9.69781     0.00000     0.00000     0.00000     0.00000     0.00000     0.00000     0.00000     0.00000     0.00000     0.00000
     9.70981     0.00000     0.00000     0.00000     0.00000     0.00000     0.00000     0.00000     0.00000     0.00000     0.00000
     9.72281     0.00000     0.00000     0.00000     0.00000     0.00000     0.00000     0.00000     0.00000     0.00000     0.00000
     9.73481     0.00000     0.00000     0.00000     0.00000     0.00000     0.00000     0.00000     0.00000     0.00000     0.00000
     9.74781     0.00000     0.00000     0.00000     0.00000     0.00000     0.00000     0.00000     0.00000     0.00000     0.00000
     9.75981     0.00000     0.00000     0.00000     0.00000     0.00000     0.00000     0.00000     0.00000     0.00000     0.00000
     9.77281     0.00000     0.00000     0.00000     0.00000     0.00000     0.00000     0.00000     0.00000     0.00000     0.00000
     9.78481     0.00000     0.00000     0.00000     0.00000     0.00000     0.00000     0.00000     0.00000     0.00000     0.00000
     9.79781     0.00000     0.00000     0.00000     0.00000     0.00000     0.00000     0.00000     0.00000     0.00000     0.00000
     9.80981     0.00000     0.00000     0.00000     0.00000     0.00000     0.00000     0.00000     0.00000     0.00000     0.00000
     9.82281     0.00000     0.00000     0.00000     0.00000     0.00000     0.00000     0.00000     0.00000     0.00000     0.00000
     9.83481     0.00000     0.00000     0.00000     0.00000     0.00000     0.00000     0.00000     0.00000     0.00000     0.00000
     9.84781     0.00000     0.00000     0.00000     0.00000     0.00000     0.00000     0.00000     0.00000     0.00000     0.00000
     9.85981     0.00000     0.00000     0.00000     0.00000     0.00000     0.00000     0.00000     0.00000     0.00000     0.00000
     9.87281     0.00000     0.00000     0.00000     0.00000     0.00000     0.00000     0.00000     0.00000     0.00000     0.00000
     9.88481     0.00000     0.00000     0.00000     0.00000     0.00000     0.00000     0.00000     0.00000     0.00000     0.00000
     9.89781     0.00000     0.00000     0.00000     0.00000     0.00000     0.00000     0.00000     0.00000     0.00000     0.00000
     9.90981     0.00000     0.00000     0.00000     0.00000     0.00000     0.00000     0.00000     0.00000     0.00000     0.00000
     9.92281     0.00000     0.00000     0.00000     0.00000     0.00000     0.00000     0.00000     0.00000     0.00000     0.00000
     9.93481     0.00000     0.00000     0.00000     0.00000     0.00000     0.00000     0.00000     0.00000     0.00000     0.00000
     9.94781     0.00000     0.00000     0.00000     0.00000     0.00000     0.00000     0.00000     0.00000     0.00000     0.00000
     9.95981     0.00000     0.00000     0.00000     0.00000     0.00000     0.00000     0.00000     0.00000     0.00000     0.00000
     9.97281     0.00000     0.00000     0.00000     0.00000     0.00000     0.00000     0.00000     0.00000     0.00000     0.00000
     9.98481     0.00000     0.00000     0.00000     0.00000     0.00000     0.00000     0.00000     0.00000     0.00000     0.00000
     9.99781     0.00000     0.00000     0.00000     0.00000     0.00000     0.00000     0.00000     0.00000     0.00000     0.00000
    10.00981     0.00000     0.00000     0.00000     0.00000     0.00000     0.00000     0.00000     0.00000     0.00000     0.00000
    10.02281     0.00000     0.00000     0.00000     0.00000     0.00000     0.00000     0.00000     0.00000     0.00000     0.00000
    10.03481     0.00000     0.00000     0.00000     0.00000     0.00000     0.00000     0.00000     0.00000     0.00000     0.00000
    10.04781     0.00000     0.00000     0.00000     0.00000     0.00000     0.00000     0.00000     0.00000     0.00000     0.00000
    10.05981     0.00000     0.00000     0.00000     0.00000     0.00000     0.00000     0.00000     0.00000     0.00000     0.00000
    10.07281     0.00000     0.00000     0.00000     0.00000     0.00000     0.00000     0.00000     0.00000     0.00000     0.00000
    10.08481     0.00000     0.00000     0.00000     0.00000     0.00000     0.00000     0.00000     0.00000     0.00000     0.00000
    10.09781     0.00000     0.00000     0.00000     0.00000     0.00000     0.00000     0.00000     0.00000     0.00000     0.00000
    10.10981     0.00000     0.00000     0.00000     0.00000     0.00000     0.00000     0.00000     0.00000     0.00000     0.00000
    10.12281     0.00000     0.00000     0.00000     0.00000     0.00000     0.00000     0.00000     0.00000     0.00000     0.00000
    10.13481     0.00000     0.00000     0.00000     0.00000     0.00000     0.00000     0.00000     0.00000     0.00000     0.00000
    10.14781     0.00000     0.00000     0.00000     0.00000     0.00000     0.00000     0.00000     0.00000     0.00000     0.00000
    10.15981     0.00000     0.00000     0.00000     0.00000     0.00000     0.00000     0.00000     0.00000     0.00000     0.00000
    10.17281     0.00000     0.00000     0.00000     0.00000     0.00000     0.00000     0.00000     0.00000     0.00000     0.00000
    10.18481     0.00000     0.00000     0.00000     0.00000     0.00000     0.00000     0.00000     0.00000     0.00000     0.00000
    10.19781     0.00000     0.00000     0.00000     0.00000     0.00000     0.00000     0.00000     0.00000     0.00000     0.00000
    10.20981     0.00000     0.00000     0.00000     0.00000     0.00000     0.00000     0.00000     0.00000     0.00000     0.00000
    10.22281     0.00000     0.00000     0.00000     0.00000     0.00000     0.00000     0.00000     0.00000     0.00000     0.00000
    10.23481     0.00000     0.00000     0.00000     0.00000     0.00000     0.00000     0.00000     0.00000     0.00000     0.00000
    10.24781     0.00000     0.00000     0.00000     0.00000     0.00000     0.00000     0.00000     0.00000     0.00000     0.00000
    10.25981     0.00000     0.00000     0.00000     0.00000     0.00000     0.00000     0.00000     0.00000     0.00000     0.00000
    10.27281     0.00000     0.00000     0.00000     0.00000     0.00000     0.00000     0.00000     0.00000     0.00000     0.00000
    10.28481     0.00000     0.00000     0.00000     0.00000     0.00000     0.00000     0.00000     0.00000     0.00000     0.00000
    10.29781     0.00000     0.00000     0.00000     0.00000     0.00000     0.00000     0.00000     0.00000     0.00000     0.00000
    10.30981     0.00000     0.00000     0.00000     0.00000     0.00000     0.00000     0.00000     0.00000     0.00000     0.00000
    10.32281     0.00000     0.00000     0.00000     0.00000     0.00000     0.00000     0.00000     0.00000     0.00000     0.00000
    10.33481     0.00000     0.00000     0.00000     0.00000     0.00000     0.00000     0.00000     0.00000     0.00000     0.00000
    10.34781     0.00000     0.00000     0.00000     0.00000     0.00000     0.00000     0.00000     0.00000     0.00000     0.00000
    10.35981     0.00000     0.00000     0.00000     0.00000     0.00000     0.00000     0.00000     0.00000     0.00000     0.00000
    10.37281     0.00000     0.00000     0.00000     0.00000     0.00000     0.00000     0.00000     0.00000     0.00000     0.00000
    10.38481     0.00000     0.00000     0.00000     0.00000     0.00000     0.00000     0.00000     0.00000     0.00000     0.00000
    10.39781     0.00000     0.00000     0.00000     0.00000     0.00000     0.00000     0.00000     0.00000     0.00000     0.00000
    10.40981     0.00000     0.00000     0.00000     0.00000     0.00000     0.00000     0.00000     0.00000     0.00000     0.00000
    10.42281     0.00000     0.00000     0.00000     0.00000     0.00000     0.00000     0.00000     0.00000     0.00000     0.00000
    10.43481     0.00000     0.00000     0.00000     0.00000     0.00000     0.00000     0.00000     0.00000     0.00000     0.00000
    10.44781     0.00000     0.00000     0.00000     0.00000     0.00000     0.00000     0.00000     0.00000     0.00000     0.00000
    10.45981     0.00000     0.00000     0.00000     0.00000     0.00000     0.00000     0.00000     0.00000     0.00000     0.00000
    10.47281     0.00000     0.00000     0.00000     0.00000     0.00000     0.00000     0.00000     0.00000     0.00000     0.00000
    10.48481     0.00000     0.00000     0.00000     0.00000     0.00000     0.00000     0.00000     0.00000     0.00000     0.00000
    10.49781     0.00000     0.00000     0.00000     0.00000     0.00000     0.00000     0.00000     0.00000     0.00000     0.00000
    10.50981     0.00000     0.00000     0.00000     0.00000     0.00000     0.00000     0.00000     0.00000     0.00000     0.00000
    10.52281     0.00000     0.00000     0.00000     0.00000     0.00000     0.00000     0.00000     0.00000     0.00000     0.00000
    10.53481     0.00000     0.00000     0.00000     0.00000     0.00000     0.00000     0.00000     0.00000     0.00000     0.00000
    10.54781     0.00000     0.00000     0.00000     0.00000     0.00000     0.00000     0.00000     0.00000     0.00000     0.00000
    10.56081     0.00000     0.00000     0.00000     0.00000     0.00000     0.00000     0.00000     0.00000     0.00000     0.00000
    10.57281     0.00000     0.00000     0.00000     0.00000     0.00000     0.00000     0.00000     0.00000     0.00000     0.00000
    10.58581     0.00000     0.00000     0.00000     0.00000     0.00000     0.00000     0.00000     0.00000     0.00000     0.00000
    10.59781     0.00000     0.00000     0.00000     0.00000     0.00000     0.00000     0.00000     0.00000     0.00000     0.00000
    10.61081     0.00000     0.00000     0.00000     0.00000     0.00000     0.00000     0.00000     0.00000     0.00000     0.00000
    10.62281     0.00000     0.00000     0.00000     0.00000     0.00000     0.00000     0.00000     0.00000     0.00000     0.00000
    10.63581     0.00000     0.00000     0.00000     0.00000     0.00000     0.00000     0.00000     0.00000     0.00000     0.00000
    10.64781     0.00000     0.00000     0.00000     0.00000     0.00000     0.00000     0.00000     0.00000     0.00000     0.00000
    10.66081     0.00000     0.00000     0.00000     0.00000     0.00000     0.00000     0.00000     0.00000     0.00000     0.00000
    10.67281     0.00000     0.00000     0.00000     0.00000     0.00000     0.00000     0.00000     0.00000     0.00000     0.00000
    10.68581     0.00000     0.00000     0.00000     0.00000     0.00000     0.00000     0.00000     0.00000     0.00000     0.00000
    10.69781     0.00000     0.00000     0.00000     0.00000     0.00000     0.00000     0.00000     0.00000     0.00000     0.00000
    10.71081     0.00000     0.00000     0.00000     0.00000     0.00000     0.00000     0.00000     0.00000     0.00000     0.00000
    10.72281     0.00000     0.00000     0.00000     0.00000     0.00000     0.00000     0.00000     0.00000     0.00000     0.00000
    10.73581     0.00000     0.00000     0.00000     0.00000     0.00000     0.00000     0.00000     0.00000     0.00000     0.00000
    10.74781     0.00000     0.00000     0.00000     0.00000     0.00000     0.00000     0.00000     0.00000     0.00000     0.00000
    10.76081     0.00000     0.00000     0.00000     0.00000     0.00000     0.00000     0.00000     0.00000     0.00000     0.00000
    10.77281     0.00000     0.00000     0.00000     0.00000     0.00000     0.00000     0.00000     0.00000     0.00000     0.00000
    10.78581     0.00000     0.00000     0.00000     0.00000     0.00000     0.00000     0.00000     0.00000     0.00000     0.00000
    10.79781     0.00000     0.00000     0.00000     0.00000     0.00000     0.00000     0.00000     0.00000     0.00000     0.00000
    10.81081     0.00000     0.00000     0.00000     0.00000     0.00000     0.00000     0.00000     0.00000     0.00000     0.00000
    10.82281     0.00000     0.00000     0.00000     0.00000     0.00000     0.00000     0.00000     0.00000     0.00000     0.00000
    10.83581     0.00000     0.00000     0.00000     0.00000     0.00000     0.00000     0.00000     0.00000     0.00000     0.00000
    10.84781     0.00000     0.00000     0.00000     0.00000     0.00000     0.00000     0.00000     0.00000     0.00000     0.00000
    10.86081     0.00000     0.00000     0.00000     0.00000     0.00000     0.00000     0.00000     0.00000     0.00000     0.00000
    10.87281     0.00000     0.00000     0.00000     0.00000     0.00000     0.00000     0.00000     0.00000     0.00000     0.00000
    10.88581     0.00000     0.00000     0.00000     0.00000     0.00000     0.00000     0.00000     0.00000     0.00000     0.00000
    10.89781     0.00000     0.00000     0.00000     0.00000     0.00000     0.00000     0.00000     0.00000     0.00000     0.00000
    10.91081     0.00000     0.00000     0.00000     0.00000     0.00000     0.00000     0.00000     0.00000     0.00000     0.00000
    10.92281     0.00000     0.00000     0.00000     0.00000     0.00000     0.00000     0.00000     0.00000     0.00000     0.00000
    10.93581     0.00000     0.00000     0.00000     0.00000     0.00000     0.00000     0.00000     0.00000     0.00000     0.00000
    10.94781     0.00000     0.00000     0.00000     0.00000     0.00000     0.00000     0.00000     0.00000     0.00000     0.00000
    10.96081     0.00000     0.00000     0.00000     0.00000     0.00000     0.00000     0.00000     0.00000     0.00000     0.00000
    10.97281     0.00000     0.00000     0.00000     0.00000     0.00000     0.00000     0.00000     0.00000     0.00000     0.00000
    10.98581     0.00000     0.00000     0.00000     0.00000     0.00000     0.00000     0.00000     0.00000     0.00000     0.00000
    10.99781     0.00000     0.00000     0.00000     0.00000     0.00000     0.00000     0.00000     0.00000     0.00000     0.00000
    11.01081     0.00000     0.00000     0.00000     0.00000     0.00000     0.00000     0.00000     0.00000     0.00000     0.00000
    11.02281     0.00000     0.00000     0.00000     0.00000     0.00000     0.00000     0.00000     0.00000     0.00000     0.00000
    11.03581     0.00000     0.00000     0.00000     0.00000     0.00000     0.00000     0.00000     0.00000     0.00000     0.00000
    11.04781     0.00000     0.00000     0.00000     0.00000     0.00000     0.00000     0.00000     0.00000     0.00000     0.00000
    11.06081     0.00000     0.00000     0.00000     0.00000     0.00000     0.00000     0.00000     0.00000     0.00000     0.00000
    11.07281     0.00000     0.00000     0.00000     0.00000     0.00000     0.00000     0.00000     0.00000     0.00000     0.00000
    11.08581     0.00000     0.00000     0.00000     0.00000     0.00000     0.00000     0.00000     0.00000     0.00000     0.00000
    11.09781     0.00000     0.00000     0.00000     0.00000     0.00000     0.00000     0.00000     0.00000     0.00000     0.00000
    11.11081     0.00000     0.00000     0.00000     0.00000     0.00000     0.00000     0.00000     0.00000     0.00000     0.00000
    11.12281     0.00000     0.00000     0.00000     0.00000     0.00000     0.00000     0.00000     0.00000     0.00000     0.00000
    11.13581     0.00000     0.00000     0.00000     0.00000     0.00000     0.00000     0.00000     0.00000     0.00000     0.00000
    11.14781     0.00000     0.00000     0.00000     0.00000     0.00000     0.00000     0.00000     0.00000     0.00000     0.00000
    11.16081     0.00000     0.00000     0.00000     0.00000     0.00000     0.00000     0.00000     0.00000     0.00000     0.00000
    11.17281     0.00000     0.00000     0.00000     0.00000     0.00000     0.00000     0.00000     0.00000     0.00000     0.00000
    11.18581     0.00000     0.00000     0.00000     0.00000     0.00000     0.00000     0.00000     0.00000     0.00000     0.00000
    11.19781     0.00000     0.00000     0.00000     0.00000     0.00000     0.00000     0.00000     0.00000     0.00000     0.00000
    11.21081     0.00000     0.00000     0.00000     0.00000     0.00000     0.00000     0.00000     0.00000     0.00000     0.00000
    11.22281     0.00000     0.00000     0.00000     0.00000     0.00000     0.00000     0.00000     0.00000     0.00000     0.00000
    11.23581     0.00000     0.00000     0.00000     0.00000     0.00000     0.00000     0.00000     0.00000     0.00000     0.00000
    11.24781     0.00000     0.00000     0.00000     0.00000     0.00000     0.00000     0.00000     0.00000     0.00000     0.00000
    11.26081     0.00000     0.00000     0.00000     0.00000     0.00000     0.00000     0.00000     0.00000     0.00000     0.00000
    11.27281     0.00000     0.00000     0.00000     0.00000     0.00000     0.00000     0.00000     0.00000     0.00000     0.00000
    11.28581     0.00000     0.00000     0.00000     0.00000     0.00000     0.00000     0.00000     0.00000     0.00000     0.00000
    11.29781     0.00000     0.00000     0.00000     0.00000     0.00000     0.00000     0.00000     0.00000     0.00000     0.00000
    11.31081     0.00000     0.00000     0.00000     0.00000     0.00000     0.00000     0.00000     0.00000     0.00000     0.00000
    11.32281     0.00000     0.00000     0.00000     0.00000     0.00000     0.00000     0.00000     0.00000     0.00000     0.00000
    11.33581     0.00000     0.00000     0.00000     0.00000     0.00000     0.00000     0.00000     0.00000     0.00000     0.00000
    11.34781     0.00000     0.00000     0.00000     0.00000     0.00000     0.00000     0.00000     0.00000     0.00000     0.00000
    11.36081     0.00000     0.00000     0.00000     0.00000     0.00000     0.00000     0.00000     0.00000     0.00000     0.00000
    11.37281     0.00000     0.00000     0.00000     0.00000     0.00000     0.00000     0.00000     0.00000     0.00000     0.00000
    11.38581     0.00000     0.00000     0.00000     0.00000     0.00000     0.00000     0.00000     0.00000     0.00000     0.00000
    11.39781     0.00000     0.00000     0.00000     0.00000     0.00000     0.00000     0.00000     0.00000     0.00000     0.00000
    11.41081     0.00000     0.00000     0.00000     0.00000     0.00000     0.00000     0.00000     0.00000     0.00000     0.00000
    11.42281     0.00000     0.00000     0.00000     0.00000     0.00000     0.00000     0.00000     0.00000     0.00000     0.00000
    11.43581     0.00000     0.00000     0.00000     0.00000     0.00000     0.00000     0.00000     0.00000     0.00000     0.00000
    11.44781     0.00000     0.00000     0.00000     0.00000     0.00000     0.00000     0.00000     0.00000     0.00000     0.00000
    11.46081     0.00000     0.00000     0.00000     0.00000     0.00000     0.00000     0.00000     0.00000     0.00000     0.00000
    11.47281     0.00000     0.00000     0.00000     0.00000     0.00000     0.00000     0.00000     0.00000     0.00000     0.00000
    11.48581     0.00000     0.00000     0.00000     0.00000     0.00000     0.00000     0.00000     0.00000     0.00000     0.00000
    11.49781     0.00000     0.00000     0.00000     0.00000     0.00000     0.00000     0.00000     0.00000     0.00000     0.00000
    11.51081     0.00000     0.00000     0.00000     0.00000     0.00000     0.00000     0.00000     0.00000     0.00000     0.00000
    11.52281     0.00000     0.00000     0.00000     0.00000     0.00000     0.00000     0.00000     0.00000     0.00000     0.00000
    11.53581     0.00000     0.00000     0.00000     0.00000     0.00000     0.00000     0.00000     0.00000     0.00000     0.00000
    11.54881     0.00000     0.00000     0.00000     0.00000     0.00000     0.00000     0.00000     0.00000     0.00000     0.00000
    11.56081     0.00000     0.00000     0.00000     0.00000     0.00000     0.00000     0.00000     0.00000     0.00000     0.00000
    11.57381     0.00000     0.00000     0.00000     0.00000     0.00000     0.00000     0.00000     0.00000     0.00000     0.00000
    11.58581     0.00000     0.00000     0.00000     0.00000     0.00000     0.00000     0.00000     0.00000     0.00000     0.00000
    11.59881     0.00000     0.00000     0.00000     0.00000     0.00000     0.00000     0.00000     0.00000     0.00000     0.00000
    11.61081     0.00000     0.00000     0.00000     0.00000     0.00000     0.00000     0.00000     0.00000     0.00000     0.00000
    11.62381     0.00000     0.00000     0.00000     0.00000     0.00000     0.00000     0.00000     0.00000     0.00000     0.00000
    11.63581     0.00000     0.00000     0.00000     0.00000     0.00000     0.00000     0.00000     0.00000     0.00000     0.00000
    11.64881     0.00000     0.00000     0.00000     0.00000     0.00000     0.00000     0.00000     0.00000     0.00000     0.00000
    11.66081     0.00000     0.00000     0.00000     0.00000     0.00000     0.00000     0.00000     0.00000     0.00000     0.00000
    11.67381     0.00000     0.00000     0.00000     0.00000     0.00000     0.00000     0.00000     0.00000     0.00000     0.00000
    11.68581     0.00000     0.00000     0.00000     0.00000     0.00000     0.00000     0.00000     0.00000     0.00000     0.00000
    11.69881     0.00000     0.00000     0.00000     0.00000     0.00000     0.00000     0.00000     0.00000     0.00000     0.00000
    11.71081     0.00000     0.00000     0.00000     0.00000     0.00000     0.00000     0.00000     0.00000     0.00000     0.00000
    11.72381     0.00000     0.00000     0.00000     0.00000     0.00000     0.00000     0.00000     0.00000     0.00000     0.00000
    11.73581     0.00000     0.00000     0.00000     0.00000     0.00000     0.00000     0.00000     0.00000     0.00000     0.00000
    11.74881     0.00000     0.00000     0.00000     0.00000     0.00000     0.00000     0.00000     0.00000     0.00000     0.00000
    11.76081     0.00000     0.00000     0.00000     0.00000     0.00000     0.00000     0.00000     0.00000     0.00000     0.00000
    11.77381     0.00000     0.00000     0.00000     0.00000     0.00000     0.00000     0.00000     0.00000     0.00000     0.00000
    11.78581     0.00000     0.00000     0.00000     0.00000     0.00000     0.00000     0.00000     0.00000     0.00000     0.00000
    11.79881     0.00000     0.00000     0.00000     0.00000     0.00000     0.00000     0.00000     0.00000     0.00000     0.00000
    11.81081     0.00000     0.00000     0.00000     0.00000     0.00000     0.00000     0.00000     0.00000     0.00000     0.00000
    11.82381     0.00000     0.00000     0.00000     0.00000     0.00000     0.00000     0.00000     0.00000     0.00000     0.00000
    11.83581     0.00000     0.00000     0.00000     0.00000     0.00000     0.00000     0.00000     0.00000     0.00000     0.00000
    11.84881     0.00000     0.00000     0.00000     0.00000     0.00000     0.00000     0.00000     0.00000     0.00000     0.00000
    11.86081     0.00000     0.00000     0.00000     0.00000     0.00000     0.00000     0.00000     0.00000     0.00000     0.00000
    11.87381     0.00000     0.00000     0.00000     0.00000     0.00000     0.00000     0.00000     0.00000     0.00000     0.00000
    11.88581     0.00000     0.00000     0.00000     0.00000     0.00000     0.00000     0.00000     0.00000     0.00000     0.00000
    11.89881     0.00000     0.00000     0.00000     0.00000     0.00000     0.00000     0.00000     0.00000     0.00000     0.00000
    11.91081     0.00000     0.00000     0.00000     0.00000     0.00000     0.00000     0.00000     0.00000     0.00000     0.00000
    11.92381     0.00000     0.00000     0.00000     0.00000     0.00000     0.00000     0.00000     0.00000     0.00000     0.00000
    11.93581     0.00000     0.00000     0.00000     0.00000     0.00000     0.00000     0.00000     0.00000     0.00000     0.00000
    11.94881     0.00000     0.00000     0.00000     0.00000     0.00000     0.00000     0.00000     0.00000     0.00000     0.00000
    11.96081     0.00000     0.00000     0.00000     0.00000     0.00000     0.00000     0.00000     0.00000     0.00000     0.00000
    11.97381     0.00000     0.00000     0.00000     0.00000     0.00000     0.00000     0.00000     0.00000     0.00000     0.00000
    11.98581     0.00000     0.00000     0.00000     0.00000     0.00000     0.00000     0.00000     0.00000     0.00000     0.00000
    11.99881     0.00000     0.00000     0.00000     0.00000     0.00000     0.00000     0.00000     0.00000     0.00000     0.00000
    12.01081     0.00000     0.00000     0.00000     0.00000     0.00000     0.00000     0.00000     0.00000     0.00000     0.00000
    12.02381     0.00000     0.00000     0.00000     0.00000     0.00000     0.00000     0.00000     0.00000     0.00000     0.00000
    12.03581     0.00000     0.00000     0.00000     0.00000     0.00000     0.00000     0.00000     0.00000     0.00000     0.00000
    12.04881     0.00000     0.00000     0.00000     0.00000     0.00000     0.00000     0.00000     0.00000     0.00000     0.00000
    12.06081     0.00000     0.00000     0.00000     0.00000     0.00000     0.00000     0.00000     0.00000     0.00000     0.00000
    12.07381     0.00000     0.00000     0.00000     0.00000     0.00000     0.00000     0.00000     0.00000     0.00000     0.00000
    12.08581     0.00000     0.00000     0.00000     0.00000     0.00000     0.00000     0.00000     0.00000     0.00000     0.00000
    12.09881     0.00000     0.00000     0.00000     0.00000     0.00000     0.00000     0.00000     0.00000     0.00000     0.00000
    12.11081     0.00000     0.00000     0.00000     0.00000     0.00000     0.00000     0.00000     0.00000     0.00000     0.00000
    12.12381     0.00000     0.00000     0.00000     0.00000     0.00000     0.00000     0.00000     0.00000     0.00000     0.00000
    12.13581     0.00000     0.00000     0.00000     0.00000     0.00000     0.00000     0.00000     0.00000     0.00000     0.00000
    12.14881     0.00000     0.00000     0.00000     0.00000     0.00000     0.00000     0.00000     0.00000     0.00000     0.00000
    12.16081     0.00000     0.00000     0.00000     0.00000     0.00000     0.00000     0.00000     0.00000     0.00000     0.00000
    12.17381     0.00000     0.00000     0.00000     0.00000     0.00000     0.00000     0.00000     0.00000     0.00000     0.00000
    12.18581     0.00000     0.00000     0.00000     0.00000     0.00000     0.00000     0.00000     0.00000     0.00000     0.00000
    12.19881     0.00000     0.00000     0.00000     0.00000     0.00000     0.00000     0.00000     0.00000     0.00000     0.00000
    12.21081     0.00000     0.00000     0.00000     0.00000     0.00000     0.00000     0.00000     0.00000     0.00000     0.00000
    12.22381     0.00000     0.00000     0.00000     0.00000     0.00000     0.00000     0.00000     0.00000     0.00000     0.00000
    12.23581     0.00000     0.00000     0.00000     0.00000     0.00000     0.00000     0.00000     0.00000     0.00000     0.00000
    12.24881     0.00000     0.00000     0.00000     0.00000     0.00000     0.00000     0.00000     0.00000     0.00000     0.00000
    12.26081     0.00000     0.00000     0.00000     0.00000     0.00000     0.00000     0.00000     0.00000     0.00000     0.00000
    12.27381     0.00000     0.00000     0.00000     0.00000     0.00000     0.00000     0.00000     0.00000     0.00000     0.00000
    12.28581     0.00000     0.00000     0.00000     0.00000     0.00000     0.00000     0.00000     0.00000     0.00000     0.00000
    12.29881     0.00000     0.00000     0.00000     0.00000     0.00000     0.00000     0.00000     0.00000     0.00000     0.00000
    12.31081     0.00000     0.00000     0.00000     0.00000     0.00000     0.00000     0.00000     0.00000     0.00000     0.00000
    12.32381     0.00000     0.00000     0.00000     0.00000     0.00000     0.00000     0.00000     0.00000     0.00000     0.00000
    12.33581     0.00000     0.00000     0.00000     0.00000     0.00000     0.00000     0.00000     0.00000     0.00000     0.00000
    12.34881     0.00000     0.00000     0.00000     0.00000     0.00000     0.00000     0.00000     0.00000     0.00000     0.00000
    12.36081     0.00000     0.00000     0.00000     0.00000     0.00000     0.00000     0.00000     0.00000     0.00000     0.00000
    12.37381     0.00000     0.00000     0.00000     0.00000     0.00000     0.00000     0.00000     0.00000     0.00000     0.00000
    12.38581     0.00000     0.00000     0.00000     0.00000     0.00000     0.00000     0.00000     0.00000     0.00000     0.00000
    12.39881     0.00000     0.00000     0.00000     0.00000     0.00000     0.00000     0.00000     0.00000     0.00000     0.00000
    12.41081     0.00000     0.00000     0.00000     0.00000     0.00000     0.00000     0.00000     0.00000     0.00000     0.00000
    12.42381     0.00000     0.00000     0.00000     0.00000     0.00000     0.00000     0.00000     0.00000     0.00000     0.00000
    12.43581     0.00000     0.00000     0.00000     0.00000     0.00000     0.00000     0.00000     0.00000     0.00000     0.00000
    12.44881     0.00000     0.00000     0.00000     0.00000     0.00000     0.00000     0.00000     0.00000     0.00000     0.00000
    12.46081     0.00000     0.00000     0.00000     0.00000     0.00000     0.00000     0.00000     0.00000     0.00000     0.00000
    12.47381     0.00000     0.00000     0.00000     0.00000     0.00000     0.00000     0.00000     0.00000     0.00000     0.00000
    12.48581     0.00000     0.00000     0.00000     0.00000     0.00000     0.00000     0.00000     0.00000     0.00000     0.00000
    12.49881     0.00000     0.00000     0.00000     0.00000     0.00000     0.00000     0.00000     0.00000     0.00000     0.00000
    12.51081     0.00000     0.00000     0.00000     0.00000     0.00000     0.00000     0.00000     0.00000     0.00000     0.00000
    12.52381     0.00000     0.00000     0.00000     0.00000     0.00000     0.00000     0.00000     0.00000     0.00000     0.00000
    12.53581     0.00000     0.00000     0.00000     0.00000     0.00000     0.00000     0.00000     0.00000     0.00000     0.00000
    12.54881     0.00000     0.00000     0.00000     0.00000     0.00000     0.00000     0.00000     0.00000     0.00000     0.00000
    12.56181     0.00000     0.00000     0.00000     0.00000     0.00000     0.00000     0.00000     0.00000     0.00000     0.00000
    12.57381     0.00000     0.00000     0.00000     0.00000     0.00000     0.00000     0.00000     0.00000     0.00000     0.00000
    12.58681     0.00000     0.00000     0.00000     0.00000     0.00000     0.00000     0.00000     0.00000     0.00000     0.00000
    12.59881     0.00000     0.00000     0.00000     0.00000     0.00000     0.00000     0.00000     0.00000     0.00000     0.00000
    12.61181     0.00000     0.00000     0.00000     0.00000     0.00000     0.00000     0.00000     0.00000     0.00000     0.00000
    12.62381     0.00000     0.00000     0.00000     0.00000     0.00000     0.00000     0.00000     0.00000     0.00000     0.00000
    12.63681     0.00000     0.00000     0.00000     0.00000     0.00000     0.00000     0.00000     0.00000     0.00000     0.00000
    12.64881     0.00000     0.00000     0.00000     0.00000     0.00000     0.00000     0.00000     0.00000     0.00000     0.00000
    12.66181     0.00000     0.00000     0.00000     0.00000     0.00000     0.00000     0.00000     0.00000     0.00000     0.00000
    12.67381     0.00000     0.00000     0.00000     0.00000     0.00000     0.00000     0.00000     0.00000     0.00000     0.00000
    12.68681     0.00000     0.00000     0.00000     0.00000     0.00000     0.00000     0.00000     0.00000     0.00000     0.00000
    12.69881     0.00000     0.00000     0.00000     0.00000     0.00000     0.00000     0.00000     0.00000     0.00000     0.00000
    12.71181     0.00000     0.00000     0.00000     0.00000     0.00000     0.00000     0.00000     0.00000     0.00000     0.00000
    12.72381     0.00000     0.00000     0.00000     0.00000     0.00000     0.00000     0.00000     0.00000     0.00000     0.00000
    12.73681     0.00000     0.00000     0.00000     0.00000     0.00000     0.00000     0.00000     0.00000     0.00000     0.00000
    12.74881     0.00000     0.00000     0.00000     0.00000     0.00000     0.00000     0.00000     0.00000     0.00000     0.00000
    12.76181     0.00000     0.00000     0.00000     0.00000     0.00000     0.00000     0.00000     0.00000     0.00000     0.00000
    12.77381     0.00000     0.00000     0.00000     0.00000     0.00000     0.00000     0.00000     0.00000     0.00000     0.00000
    12.78681     0.00000     0.00000     0.00000     0.00000     0.00000     0.00000     0.00000     0.00000     0.00000     0.00000
    12.79881     0.00000     0.00000     0.00000     0.00000     0.00000     0.00000     0.00000     0.00000     0.00000     0.00000
    12.81181     0.00000     0.00000     0.00000     0.00000     0.00000     0.00000     0.00000     0.00000     0.00000     0.00000
    12.82381     0.00000     0.00000     0.00000     0.00000     0.00000     0.00000     0.00000     0.00000     0.00000     0.00000
    12.83681     0.00000     0.00000     0.00000     0.00000     0.00000     0.00000     0.00000     0.00000     0.00000     0.00000
    12.84881     0.00000     0.00000     0.00000     0.00000     0.00000     0.00000     0.00000     0.00000     0.00000     0.00000
    12.86181     0.00000     0.00000     0.00000     0.00000     0.00000     0.00000     0.00000     0.00000     0.00000     0.00000
    12.87381     0.00000     0.00000     0.00000     0.00000     0.00000     0.00000     0.00000     0.00000     0.00000     0.00000
    12.88681     0.00000     0.00000     0.00000     0.00000     0.00000     0.00000     0.00000     0.00000     0.00000     0.00000
    12.89881     0.00000     0.00000     0.00000     0.00000     0.00000     0.00000     0.00000     0.00000     0.00000     0.00000
    12.91181     0.00000     0.00000     0.00000     0.00000     0.00000     0.00000     0.00000     0.00000     0.00000     0.00000
    12.92381     0.00000     0.00000     0.00000     0.00000     0.00000     0.00000     0.00000     0.00000     0.00000     0.00000
    12.93681     0.00000     0.00000     0.00000     0.00000     0.00000     0.00000     0.00000     0.00000     0.00000     0.00000
    12.94881     0.00000     0.00000     0.00000     0.00000     0.00000     0.00000     0.00000     0.00000     0.00000     0.00000
    12.96181     0.00000     0.00000     0.00000     0.00000     0.00000     0.00000     0.00000     0.00000     0.00000     0.00000
    12.97381     0.00000     0.00000     0.00000     0.00000     0.00000     0.00000     0.00000     0.00000     0.00000     0.00000
    12.98681     0.00000     0.00000     0.00000     0.00000     0.00000     0.00000     0.00000     0.00000     0.00000     0.00000
    12.99881     0.00000     0.00000     0.00000     0.00000     0.00000     0.00000     0.00000     0.00000     0.00000     0.00000
    13.01181     0.00000     0.00000     0.00000     0.00000     0.00000     0.00000     0.00000     0.00000     0.00000     0.00000
    13.02381     0.00000     0.00000     0.00000     0.00000     0.00000     0.00000     0.00000     0.00000     0.00000     0.00000
    13.03681     0.00000     0.00000     0.00000     0.00000     0.00000     0.00000     0.00000     0.00000     0.00000     0.00000
    13.04881     0.00000     0.00000     0.00000     0.00000     0.00000     0.00000     0.00000     0.00000     0.00000     0.00000
    13.06181     0.00000     0.00000     0.00000     0.00000     0.00000     0.00000     0.00000     0.00000     0.00000     0.00000
    13.07381     0.00000     0.00000     0.00000     0.00000     0.00000     0.00000     0.00000     0.00000     0.00000     0.00000
    13.08681     0.00000     0.00000     0.00000     0.00000     0.00000     0.00000     0.00000     0.00000     0.00000     0.00000
    13.09881     0.00000     0.00000     0.00000     0.00000     0.00000     0.00000     0.00000     0.00000     0.00000     0.00000
    13.11181     0.00000     0.00000     0.00000     0.00000     0.00000     0.00000     0.00000     0.00000     0.00000     0.00000
    13.12381     0.00000     0.00000     0.00000     0.00000     0.00000     0.00000     0.00000     0.00000     0.00000     0.00000
    13.13681     0.00000     0.00000     0.00000     0.00000     0.00000     0.00000     0.00000     0.00000     0.00000     0.00000
    13.14881     0.00000     0.00000     0.00000     0.00000     0.00000     0.00000     0.00000     0.00000     0.00000     0.00000
    13.16181     0.00000     0.00000     0.00000     0.00000     0.00000     0.00000     0.00000     0.00000     0.00000     0.00000
    13.17381     0.00000     0.00000     0.00000     0.00000     0.00000     0.00000     0.00000     0.00000     0.00000     0.00000
    13.18681     0.00000     0.00000     0.00000     0.00000     0.00000     0.00000     0.00000     0.00000     0.00000     0.00000
    13.19881     0.00000     0.00000     0.00000     0.00000     0.00000     0.00000     0.00000     0.00000     0.00000     0.00000
    13.21181     0.00000     0.00000     0.00000     0.00000     0.00000     0.00000     0.00000     0.00000     0.00000     0.00000
    13.22381     0.00000     0.00000     0.00000     0.00000     0.00000     0.00000     0.00000     0.00000     0.00000     0.00000
    13.23681     0.00000     0.00000     0.00000     0.00000     0.00000     0.00000     0.00000     0.00000     0.00000     0.00000
    13.24881     0.00000     0.00000     0.00000     0.00000     0.00000     0.00000     0.00000     0.00000     0.00000     0.00000
    13.26181     0.00000     0.00000     0.00000     0.00000     0.00000     0.00000     0.00000     0.00000     0.00000     0.00000
    13.27381     0.00000     0.00000     0.00000     0.00000     0.00000     0.00000     0.00000     0.00000     0.00000     0.00000
    13.28681     0.00000     0.00000     0.00000     0.00000     0.00000     0.00000     0.00000     0.00000     0.00000     0.00000
    13.29881     0.00000     0.00000     0.00000     0.00000     0.00000     0.00000     0.00000     0.00000     0.00000     0.00000
    13.31181     0.00000     0.00000     0.00000     0.00000     0.00000     0.00000     0.00000     0.00000     0.00000     0.00000
    13.32381     0.00000     0.00000     0.00000     0.00000     0.00000     0.00000     0.00000     0.00000     0.00000     0.00000
    13.33681     0.00000     0.00000     0.00000     0.00000     0.00000     0.00000     0.00000     0.00000     0.00000     0.00000
    13.34881     0.00000     0.00000     0.00000     0.00000     0.00000     0.00000     0.00000     0.00000     0.00000     0.00000
    13.36181     0.00000     0.00000     0.00000     0.00000     0.00000     0.00000     0.00000     0.00000     0.00000     0.00000
    13.37381     0.00000     0.00000     0.00000     0.00000     0.00000     0.00000     0.00000     0.00000     0.00000     0.00000
    13.38681     0.00000     0.00000     0.00000     0.00000     0.00000     0.00000     0.00000     0.00000     0.00000     0.00000
    13.39881     0.00000     0.00000     0.00000     0.00000     0.00000     0.00000     0.00000     0.00000     0.00000     0.00000
    13.41181     0.00000     0.00000     0.00000     0.00000     0.00000     0.00000     0.00000     0.00000     0.00000     0.00000
    13.42381     0.00000     0.00000     0.00000     0.00000     0.00000     0.00000     0.00000     0.00000     0.00000     0.00000
    13.43681     0.00000     0.00000     0.00000     0.00000     0.00000     0.00000     0.00000     0.00000     0.00000     0.00000
    13.44881     0.00000     0.00000     0.00000     0.00000     0.00000     0.00000     0.00000     0.00000     0.00000     0.00000
    13.46181     0.00000     0.00000     0.00000     0.00000     0.00000     0.00000     0.00000     0.00000     0.00000     0.00000
    13.47381     0.00000     0.00000     0.00000     0.00000     0.00000     0.00000     0.00000     0.00000     0.00000     0.00000
    13.48681     0.00000     0.00000     0.00000     0.00000     0.00000     0.00000     0.00000     0.00000     0.00000     0.00000
    13.49881     0.00000     0.00000     0.00000     0.00000     0.00000     0.00000     0.00000     0.00000     0.00000     0.00000
    13.51181     0.00000     0.00000     0.00000     0.00000     0.00000     0.00000     0.00000     0.00000     0.00000     0.00000
    13.52381     0.00000     0.00000     0.00000     0.00000     0.00000     0.00000     0.00000     0.00000     0.00000     0.00000
    13.53681     0.00000     0.00000     0.00000     0.00000     0.00000     0.00000     0.00000     0.00000     0.00000     0.00000
