# Supplementary material for: Coherent ultrafast photoemission from a single quantized state of a one-dimensional emitter
Source: Sci Adv. 2023 Oct 12;9(41):eadf4170. doi: 10.1126/sciadv.adf4170 (PMC10569710; doi:10.1126/sciadv.adf4170)
Supplement: Supplementary file 2 — Data file S1 [file sciadv.adf4170_data_file_s1.zip › data and code/data_figure_4/Figure4B/0fs/14]

     #Energy           s          py          pz          px         dxy         dyz         dz2         dxz         dx2       tot  
   -11.46319   539.61000    41.35000    66.09500    41.04200     0.00000     0.00000     0.00000     0.00000     0.00000   688.09700
   -11.45019     0.07518     0.03221     0.11673     0.03907     0.00000     0.00000     0.00000     0.00000     0.00000     0.26319
   -11.43819     0.12972     0.05763     0.20094     0.06588     0.00000     0.00000     0.00000     0.00000     0.00000     0.45416
   -11.42519     0.19849     0.09132     0.30651     0.09834     0.00000     0.00000     0.00000     0.00000     0.00000     0.69466
   -11.41319     0.26944     0.12821     0.41441     0.12995     0.00000     0.00000     0.00000     0.00000     0.00000     0.94202
   -11.40019     0.32540     0.15948     0.49676     0.15211     0.00000     0.00000     0.00000     0.00000     0.00000     1.13375
   -11.38819     0.35220     0.17586     0.52857     0.15785     0.00000     0.00000     0.00000     0.00000     0.00000     1.21448
   -11.37519     0.34861     0.17235     0.50067     0.14557     0.00000     0.00000     0.00000     0.00000     0.00000     1.16719
   -11.36319     0.33229     0.15112     0.42603     0.12018     0.00000     0.00000     0.00000     0.00000     0.00000     1.02962
   -11.35019     0.33664     0.12082     0.33411     0.09079     0.00000     0.00000     0.00000     0.00000     0.00000     0.88236
   -11.33819     0.39912     0.09229     0.25837     0.06656     0.00000     0.00000     0.00000     0.00000     0.00000     0.81634
   -11.32519     0.54452     0.07379     0.22468     0.05337     0.00000     0.00000     0.00000     0.00000     0.00000     0.89636
   -11.31319     0.76923     0.06815     0.24688     0.05245     0.00000     0.00000     0.00000     0.00000     0.00000     1.13671
   -11.30019     1.03408     0.07295     0.32964     0.06116     0.00000     0.00000     0.00000     0.00000     0.00000     1.49783
   -11.28819     1.27394     0.08284     0.47296     0.07478     0.00000     0.00000     0.00000     0.00000     0.00000     1.90452
   -11.27519     1.42241     0.09254     0.67267     0.08853     0.00000     0.00000     0.00000     0.00000     0.00000     2.27615
   -11.26319     1.44395     0.09900     0.91439     0.09942     0.00000     0.00000     0.00000     0.00000     0.00000     2.55676
   -11.25019     1.35443     0.10236     1.16599     0.10707     0.00000     0.00000     0.00000     0.00000     0.00000     2.72985
   -11.23819     1.21611     0.10542     1.37656     0.11375     0.00000     0.00000     0.00000     0.00000     0.00000     2.81184
   -11.22519     1.11041     0.11215     1.48999     0.12295     0.00000     0.00000     0.00000     0.00000     0.00000     2.83551
   -11.21319     1.10252     0.12567     1.46833     0.13742     0.00000     0.00000     0.00000     0.00000     0.00000     2.83394
   -11.20019     1.20952     0.14613     1.31121     0.15716     0.00000     0.00000     0.00000     0.00000     0.00000     2.82402
   -11.18819     1.38895     0.16928     1.05850     0.17815     0.00000     0.00000     0.00000     0.00000     0.00000     2.79488
   -11.17519     1.55470     0.18722     0.77202     0.19311     0.00000     0.00000     0.00000     0.00000     0.00000     2.70705
   -11.16319     1.61510     0.19159     0.50966     0.19450     0.00000     0.00000     0.00000     0.00000     0.00000     2.51085
   -11.15019     1.51900     0.17796     0.30622     0.17864     0.00000     0.00000     0.00000     0.00000     0.00000     2.18182
   -11.13819     1.28293     0.14875     0.16995     0.14822     0.00000     0.00000     0.00000     0.00000     0.00000     1.74985
   -11.12519     0.97940     0.11210     0.09155     0.11135     0.00000     0.00000     0.00000     0.00000     0.00000     1.29440
   -11.11319     0.69914     0.07794     0.05586     0.07765     0.00000     0.00000     0.00000     0.00000     0.00000     0.91058
   -11.10019     0.51255     0.05373     0.04976     0.05433     0.00000     0.00000     0.00000     0.00000     0.00000     0.67037
   -11.08819     0.44702     0.04225     0.06387     0.04404     0.00000     0.00000     0.00000     0.00000     0.00000     0.59718
   -11.07519     0.48664     0.04189     0.09046     0.04501     0.00000     0.00000     0.00000     0.00000     0.00000     0.66401
   -11.06319     0.58570     0.04829     0.12107     0.05271     0.00000     0.00000     0.00000     0.00000     0.00000     0.80777
   -11.05019     0.68883     0.05655     0.14628     0.06194     0.00000     0.00000     0.00000     0.00000     0.00000     0.95360
   -11.03819     0.75383     0.06331     0.15858     0.06916     0.00000     0.00000     0.00000     0.00000     0.00000     1.04487
   -11.02519     0.76845     0.06799     0.15559     0.07375     0.00000     0.00000     0.00000     0.00000     0.00000     1.06578
   -11.01319     0.75192     0.07260     0.14136     0.07803     0.00000     0.00000     0.00000     0.00000     0.00000     1.04390
   -11.00019     0.73715     0.07976     0.12360     0.08506     0.00000     0.00000     0.00000     0.00000     0.00000     1.02557
   -10.98819     0.74482     0.09011     0.10896     0.09580     0.00000     0.00000     0.00000     0.00000     0.00000     1.03969
   -10.97519     0.76738     0.10097     0.09985     0.10750     0.00000     0.00000     0.00000     0.00000     0.00000     1.07570
   -10.96319     0.77540     0.10746     0.09470     0.11500     0.00000     0.00000     0.00000     0.00000     0.00000     1.09256
   -10.95019     0.74116     0.10576     0.09170     0.11402     0.00000     0.00000     0.00000     0.00000     0.00000     1.05264
   -10.93819     0.66148     0.09590     0.09266     0.10445     0.00000     0.00000     0.00000     0.00000     0.00000     0.95449
   -10.92519     0.56344     0.08242     0.10450     0.09100     0.00000     0.00000     0.00000     0.00000     0.00000     0.84137
   -10.91319     0.49011     0.07221     0.13655     0.08087     0.00000     0.00000     0.00000     0.00000     0.00000     0.77973
   -10.90019     0.47610     0.07095     0.19458     0.07963     0.00000     0.00000     0.00000     0.00000     0.00000     0.82126
   -10.88819     0.52856     0.08009     0.27441     0.08833     0.00000     0.00000     0.00000     0.00000     0.00000     0.97139
   -10.87519     0.62336     0.09627     0.35921     0.10285     0.00000     0.00000     0.00000     0.00000     0.00000     1.18169
   -10.86319     0.71823     0.11297     0.42387     0.11638     0.00000     0.00000     0.00000     0.00000     0.00000     1.37145
   -10.85019     0.77530     0.12384     0.44595     0.12325     0.00000     0.00000     0.00000     0.00000     0.00000     1.46834
   -10.83819     0.77972     0.12602     0.41689     0.12165     0.00000     0.00000     0.00000     0.00000     0.00000     1.44427
   -10.82519     0.74232     0.12063     0.34639     0.11403     0.00000     0.00000     0.00000     0.00000     0.00000     1.32337
   -10.81319     0.68562     0.11119     0.25649     0.10422     0.00000     0.00000     0.00000     0.00000     0.00000     1.15752
   -10.80019     0.62523     0.10050     0.17028     0.09469     0.00000     0.00000     0.00000     0.00000     0.00000     0.99070
   -10.78819     0.56142     0.08915     0.10245     0.08515     0.00000     0.00000     0.00000     0.00000     0.00000     0.83818
   -10.77519     0.48562     0.07625     0.05691     0.07394     0.00000     0.00000     0.00000     0.00000     0.00000     0.69272
   -10.76319     0.39367     0.06125     0.03004     0.06014     0.00000     0.00000     0.00000     0.00000     0.00000     0.54510
   -10.75019     0.29285     0.04520     0.01584     0.04476     0.00000     0.00000     0.00000     0.00000     0.00000     0.39865
   -10.73819     0.19871     0.03023     0.00943     0.03013     0.00000     0.00000     0.00000     0.00000     0.00000     0.26849
   -10.72519     0.12625     0.01835     0.00820     0.01844     0.00000     0.00000     0.00000     0.00000     0.00000     0.17124
   -10.71319     0.08380     0.01052     0.01157     0.01079     0.00000     0.00000     0.00000     0.00000     0.00000     0.11668
   -10.70019     0.07199     0.00661     0.02017     0.00710     0.00000     0.00000     0.00000     0.00000     0.00000     0.10588
   -10.68819     0.08597     0.00599     0.03529     0.00673     0.00000     0.00000     0.00000     0.00000     0.00000     0.13398
   -10.67519     0.11786     0.00823     0.05887     0.00912     0.00000     0.00000     0.00000     0.00000     0.00000     0.19407
   -10.66319     0.15859     0.01367     0.09458     0.01435     0.00000     0.00000     0.00000     0.00000     0.00000     0.28119
   -10.65019     0.20044     0.02366     0.14939     0.02345     0.00000     0.00000     0.00000     0.00000     0.00000     0.39695
   -10.63819     0.23984     0.04034     0.23363     0.03808     0.00000     0.00000     0.00000     0.00000     0.00000     0.55190
   -10.62519     0.27812     0.06539     0.35610     0.05959     0.00000     0.00000     0.00000     0.00000     0.00000     0.75921
   -10.61319     0.31804     0.09807     0.51483     0.08726     0.00000     0.00000     0.00000     0.00000     0.00000     1.01820
   -10.60019     0.35767     0.13352     0.68752     0.11679     0.00000     0.00000     0.00000     0.00000     0.00000     1.29550
   -10.58819     0.38728     0.16312     0.83254     0.14085     0.00000     0.00000     0.00000     0.00000     0.00000     1.52379
   -10.57519     0.39278     0.17761     0.90379     0.15174     0.00000     0.00000     0.00000     0.00000     0.00000     1.62593
   -10.56319     0.36474     0.17178     0.87405     0.14535     0.00000     0.00000     0.00000     0.00000     0.00000     1.55592
   -10.55019     0.30575     0.14737     0.75054     0.12356     0.00000     0.00000     0.00000     0.00000     0.00000     1.32722
   -10.53819     0.23027     0.11226     0.57132     0.09335     0.00000     0.00000     0.00000     0.00000     0.00000     1.00720
   -10.52519     0.15860     0.07680     0.38551     0.06365     0.00000     0.00000     0.00000     0.00000     0.00000     0.68456
   -10.51319     0.11072     0.05005     0.23150     0.04221     0.00000     0.00000     0.00000     0.00000     0.00000     0.43448
   -10.50019     0.10665     0.03886     0.12664     0.03537     0.00000     0.00000     0.00000     0.00000     0.00000     0.30751
   -10.48819     0.17278     0.05000     0.07052     0.05012     0.00000     0.00000     0.00000     0.00000     0.00000     0.34342
   -10.47519     0.34887     0.09300     0.05516     0.09655     0.00000     0.00000     0.00000     0.00000     0.00000     0.59358
   -10.46219     0.68445     0.18045     0.07366     0.18767     0.00000     0.00000     0.00000     0.00000     0.00000     1.12623
   -10.45019     1.21780     0.32338     0.12307     0.33416     0.00000     0.00000     0.00000     0.00000     0.00000     1.99841
   -10.43719     1.94164     0.52226     0.20230     0.53536     0.00000     0.00000     0.00000     0.00000     0.00000     3.20155
   -10.42519     2.77160     0.75867     0.30810     0.77114     0.00000     0.00000     0.00000     0.00000     0.00000     4.60951
   -10.41219     3.55020     0.99374     0.43242     1.00190     0.00000     0.00000     0.00000     0.00000     0.00000     5.97826
   -10.40019     4.09410     1.17880     0.56272     1.17952     0.00000     0.00000     0.00000     0.00000     0.00000     7.01513
   -10.38719     4.27150     1.27323     0.68540     1.26535     0.00000     0.00000     0.00000     0.00000     0.00000     7.49548
   -10.37519     4.05950     1.26231     0.79065     1.24730     0.00000     0.00000     0.00000     0.00000     0.00000     7.35976
   -10.36219     3.55290     1.16239     0.87518     1.14389     0.00000     0.00000     0.00000     0.00000     0.00000     6.73437
   -10.35019     2.91040     1.01489     0.94113     0.99492     0.00000     0.00000     0.00000     0.00000     0.00000     5.86134
   -10.33719     2.28272     0.86492     0.98943     0.84455     0.00000     0.00000     0.00000     0.00000     0.00000     4.98162
   -10.32519     1.75867     0.74404     1.01430     0.72206     0.00000     0.00000     0.00000     0.00000     0.00000     4.23907
   -10.31219     1.35580     0.65810     1.00206     0.63263     0.00000     0.00000     0.00000     0.00000     0.00000     3.64859
   -10.30019     1.04644     0.59118     0.93805     0.56207     0.00000     0.00000     0.00000     0.00000     0.00000     3.13775
   -10.28719     0.79458     0.52070     0.81875     0.48975     0.00000     0.00000     0.00000     0.00000     0.00000     2.62379
   -10.27519     0.57810     0.43294     0.65703     0.40347     0.00000     0.00000     0.00000     0.00000     0.00000     2.07155
   -10.26219     0.39374     0.33053     0.47980     0.30578     0.00000     0.00000     0.00000     0.00000     0.00000     1.50984
   -10.25019     0.24669     0.22780     0.31657     0.20958     0.00000     0.00000     0.00000     0.00000     0.00000     1.00063
   -10.23719     0.14057     0.14041     0.18767     0.12863     0.00000     0.00000     0.00000     0.00000     0.00000     0.59728
   -10.22519     0.07231     0.07700     0.09962     0.07031     0.00000     0.00000     0.00000     0.00000     0.00000     0.31923
   -10.21219     0.03342     0.03747     0.04718     0.03413     0.00000     0.00000     0.00000     0.00000     0.00000     0.15220
   -10.20019     0.01382     0.01615     0.01992     0.01469     0.00000     0.00000     0.00000     0.00000     0.00000     0.06459
   -10.18719     0.00512     0.00617     0.00755     0.00560     0.00000     0.00000     0.00000     0.00000     0.00000     0.02445
   -10.17519     0.00177     0.00211     0.00285     0.00192     0.00000     0.00000     0.00000     0.00000     0.00000     0.00865
   -10.16219     0.00084     0.00074     0.00210     0.00068     0.00000     0.00000     0.00000     0.00000     0.00000     0.00437
   -10.15019     0.00129     0.00056     0.00471     0.00054     0.00000     0.00000     0.00000     0.00000     0.00000     0.00710
   -10.13719     0.00343     0.00119     0.01320     0.00117     0.00000     0.00000     0.00000     0.00000     0.00000     0.01899
   -10.12519     0.00875     0.00298     0.03387     0.00293     0.00000     0.00000     0.00000     0.00000     0.00000     0.04853
   -10.11219     0.01989     0.00675     0.07697     0.00665     0.00000     0.00000     0.00000     0.00000     0.00000     0.11027
   -10.10019     0.03995     0.01356     0.15461     0.01337     0.00000     0.00000     0.00000     0.00000     0.00000     0.22148
   -10.08719     0.07089     0.02407     0.27440     0.02372     0.00000     0.00000     0.00000     0.00000     0.00000     0.39308
   -10.07519     0.11115     0.03774     0.43024     0.03719     0.00000     0.00000     0.00000     0.00000     0.00000     0.61632
   -10.06219     0.15401     0.05229     0.59603     0.05153     0.00000     0.00000     0.00000     0.00000     0.00000     0.85385
   -10.05019     0.18856     0.06400     0.72955     0.06308     0.00000     0.00000     0.00000     0.00000     0.00000     1.04519
   -10.03719     0.20418     0.06926     0.78895     0.06826     0.00000     0.00000     0.00000     0.00000     0.00000     1.13065
   -10.02519     0.19606     0.06632     0.75385     0.06537     0.00000     0.00000     0.00000     0.00000     0.00000     1.08160
   -10.01219     0.16872     0.05648     0.63643     0.05570     0.00000     0.00000     0.00000     0.00000     0.00000     0.91733
   -10.00019     0.13538     0.04359     0.47472     0.04305     0.00000     0.00000     0.00000     0.00000     0.00000     0.69674
    -9.98719     0.11419     0.03252     0.31297     0.03233     0.00000     0.00000     0.00000     0.00000     0.00000     0.49201
    -9.97519     0.12424     0.02773     0.18249     0.02797     0.00000     0.00000     0.00000     0.00000     0.00000     0.36243
    -9.96219     0.18192     0.03224     0.09443     0.03309     0.00000     0.00000     0.00000     0.00000     0.00000     0.34167
    -9.95019     0.29580     0.04710     0.04393     0.04881     0.00000     0.00000     0.00000     0.00000     0.00000     0.43564
    -9.93719     0.45910     0.07073     0.01931     0.07354     0.00000     0.00000     0.00000     0.00000     0.00000     0.62268
    -9.92519     0.64408     0.09830     0.00942     0.10239     0.00000     0.00000     0.00000     0.00000     0.00000     0.85418
    -9.91219     0.80621     0.12262     0.00682     0.12805     0.00000     0.00000     0.00000     0.00000     0.00000     1.06370
    -9.90019     0.90299     0.13693     0.00806     0.14369     0.00000     0.00000     0.00000     0.00000     0.00000     1.19166
    -9.88719     0.91916     0.13860     0.01280     0.14698     0.00000     0.00000     0.00000     0.00000     0.00000     1.21754
    -9.87519     0.88210     0.13166     0.02284     0.14238     0.00000     0.00000     0.00000     0.00000     0.00000     1.17898
    -9.86219     0.85231     0.12535     0.04087     0.13937     0.00000     0.00000     0.00000     0.00000     0.00000     1.15789
    -9.85019     0.89083     0.12936     0.06857     0.14720     0.00000     0.00000     0.00000     0.00000     0.00000     1.23597
    -9.83719     1.02132     0.14812     0.10439     0.16880     0.00000     0.00000     0.00000     0.00000     0.00000     1.44263
    -9.82519     1.21017     0.17735     0.14222     0.19799     0.00000     0.00000     0.00000     0.00000     0.00000     1.72773
    -9.81219     1.37889     0.20559     0.17283     0.22207     0.00000     0.00000     0.00000     0.00000     0.00000     1.97938
    -9.80019     1.44535     0.21979     0.18815     0.22856     0.00000     0.00000     0.00000     0.00000     0.00000     2.08184
    -9.78719     1.36921     0.21264     0.18683     0.21240     0.00000     0.00000     0.00000     0.00000     0.00000     1.98108
    -9.77519     1.17264     0.18663     0.17741     0.17867     0.00000     0.00000     0.00000     0.00000     0.00000     1.71535
    -9.76219     0.93055     0.15273     0.17672     0.13979     0.00000     0.00000     0.00000     0.00000     0.00000     1.39980
    -9.75019     0.72822     0.12461     0.20362     0.10921     0.00000     0.00000     0.00000     0.00000     0.00000     1.16566
    -9.73719     0.62352     0.11199     0.26976     0.09534     0.00000     0.00000     0.00000     0.00000     0.00000     1.10061
    -9.72519     0.62522     0.11658     0.37175     0.09888     0.00000     0.00000     0.00000     0.00000     0.00000     1.21244
    -9.71219     0.69621     0.13199     0.48835     0.11348     0.00000     0.00000     0.00000     0.00000     0.00000     1.43003
    -9.70019     0.77484     0.14752     0.58651     0.12910     0.00000     0.00000     0.00000     0.00000     0.00000     1.63797
    -9.68719     0.80382     0.15321     0.63551     0.13654     0.00000     0.00000     0.00000     0.00000     0.00000     1.72909
    -9.67519     0.75407     0.14440     0.62180     0.13114     0.00000     0.00000     0.00000     0.00000     0.00000     1.65141
    -9.66219     0.63285     0.12305     0.55565     0.11417     0.00000     0.00000     0.00000     0.00000     0.00000     1.42572
    -9.65019     0.47444     0.09577     0.46399     0.09120     0.00000     0.00000     0.00000     0.00000     0.00000     1.12541
    -9.63719     0.32001     0.06981     0.37530     0.06868     0.00000     0.00000     0.00000     0.00000     0.00000     0.83380
    -9.62519     0.20063     0.05001     0.30698     0.05101     0.00000     0.00000     0.00000     0.00000     0.00000     0.60863
    -9.61219     0.13141     0.03812     0.26355     0.03975     0.00000     0.00000     0.00000     0.00000     0.00000     0.47284
    -9.60019     0.11534     0.03399     0.24347     0.03478     0.00000     0.00000     0.00000     0.00000     0.00000     0.42758
    -9.58719     0.14956     0.03712     0.24662     0.03563     0.00000     0.00000     0.00000     0.00000     0.00000     0.46892
    -9.57519     0.22725     0.04703     0.27499     0.04206     0.00000     0.00000     0.00000     0.00000     0.00000     0.59134
    -9.56219     0.33458     0.06262     0.32680     0.05354     0.00000     0.00000     0.00000     0.00000     0.00000     0.77754
    -9.55019     0.44853     0.08154     0.39093     0.06866     0.00000     0.00000     0.00000     0.00000     0.00000     0.98967
    -9.53719     0.54266     0.10090     0.44860     0.08576     0.00000     0.00000     0.00000     0.00000     0.00000     1.17792
    -9.52519     0.60046     0.11894     0.48280     0.10415     0.00000     0.00000     0.00000     0.00000     0.00000     1.30635
    -9.51219     0.62857     0.13647     0.48792     0.12500     0.00000     0.00000     0.00000     0.00000     0.00000     1.37796
    -9.50019     0.65738     0.15580     0.47131     0.15014     0.00000     0.00000     0.00000     0.00000     0.00000     1.43464
    -9.48719     0.72413     0.17802     0.44559     0.17934     0.00000     0.00000     0.00000     0.00000     0.00000     1.52708
    -9.47519     0.84634     0.20037     0.41811     0.20807     0.00000     0.00000     0.00000     0.00000     0.00000     1.67289
    -9.46219     1.00291     0.21617     0.38690     0.22816     0.00000     0.00000     0.00000     0.00000     0.00000     1.83414
    -9.44919     1.13794     0.21814     0.34543     0.23161     0.00000     0.00000     0.00000     0.00000     0.00000     1.93312
    -9.43719     1.18865     0.20245     0.29014     0.21472     0.00000     0.00000     0.00000     0.00000     0.00000     1.89596
    -9.42419     1.11930     0.17110     0.22500     0.18046     0.00000     0.00000     0.00000     0.00000     0.00000     1.69586
    -9.41219     0.94073     0.13095     0.15921     0.13689     0.00000     0.00000     0.00000     0.00000     0.00000     1.36778
    -9.39919     0.70260     0.09039     0.10216     0.09347     0.00000     0.00000     0.00000     0.00000     0.00000     0.98862
    -9.38719     0.46532     0.05611     0.05923     0.05733     0.00000     0.00000     0.00000     0.00000     0.00000     0.63799
    -9.37419     0.27299     0.03126     0.03097     0.03152     0.00000     0.00000     0.00000     0.00000     0.00000     0.36674
    -9.36219     0.14178     0.01559     0.01458     0.01551     0.00000     0.00000     0.00000     0.00000     0.00000     0.18746
    -9.34919     0.06518     0.00695     0.00617     0.00681     0.00000     0.00000     0.00000     0.00000     0.00000     0.08511
    -9.33719     0.02651     0.00276     0.00235     0.00267     0.00000     0.00000     0.00000     0.00000     0.00000     0.03429
    -9.32419     0.00954     0.00098     0.00080     0.00093     0.00000     0.00000     0.00000     0.00000     0.00000     0.01225
    -9.31219     0.00304     0.00031     0.00024     0.00029     0.00000     0.00000     0.00000     0.00000     0.00000     0.00388
    -9.29919     0.00085     0.00009     0.00007     0.00008     0.00000     0.00000     0.00000     0.00000     0.00000     0.00109
    -9.28719     0.00021     0.00002     0.00002     0.00002     0.00000     0.00000     0.00000     0.00000     0.00000     0.00027
    -9.27419     0.00005     0.00000     0.00000     0.00000     0.00000     0.00000     0.00000     0.00000     0.00000     0.00006
    -9.26219     0.00001     0.00000     0.00000     0.00000     0.00000     0.00000     0.00000     0.00000     0.00000     0.00001
    -9.24919     0.00000     0.00000     0.00000     0.00000     0.00000     0.00000     0.00000     0.00000     0.00000     0.00000
    -9.23719     0.00000     0.00000     0.00000     0.00000     0.00000     0.00000     0.00000     0.00000     0.00000     0.00000
    -9.22419     0.00000     0.00000     0.00001     0.00000     0.00000     0.00000     0.00000     0.00000     0.00000     0.00001
    -9.21219     0.00001     0.00000     0.00004     0.00000     0.00000     0.00000     0.00000     0.00000     0.00000     0.00004
    -9.19919     0.00003     0.00001     0.00016     0.00001     0.00000     0.00000     0.00000     0.00000     0.00000     0.00020
    -9.18719     0.00011     0.00003     0.00066     0.00004     0.00000     0.00000     0.00000     0.00000     0.00000     0.00083
    -9.17419     0.00040     0.00012     0.00235     0.00013     0.00000     0.00000     0.00000     0.00000     0.00000     0.00300
    -9.16219     0.00130     0.00039     0.00747     0.00042     0.00000     0.00000     0.00000     0.00000     0.00000     0.00959
    -9.14919     0.00380     0.00113     0.02098     0.00122     0.00000     0.00000     0.00000     0.00000     0.00000     0.02712
    -9.13719     0.00985     0.00286     0.05216     0.00311     0.00000     0.00000     0.00000     0.00000     0.00000     0.06798
    -9.12419     0.02271     0.00642     0.11486     0.00707     0.00000     0.00000     0.00000     0.00000     0.00000     0.15107
    -9.11219     0.04661     0.01285     0.22404     0.01431     0.00000     0.00000     0.00000     0.00000     0.00000     0.29781
    -9.09919     0.08532     0.02292     0.38739     0.02581     0.00000     0.00000     0.00000     0.00000     0.00000     0.52144
    -9.08719     0.13985     0.03665     0.59404     0.04167     0.00000     0.00000     0.00000     0.00000     0.00000     0.81221
    -9.07419     0.20684     0.05316     0.80881     0.06077     0.00000     0.00000     0.00000     0.00000     0.00000     1.12958
    -9.06219     0.28007     0.07137     0.97975     0.08140     0.00000     0.00000     0.00000     0.00000     0.00000     1.41259
    -9.04919     0.35582     0.09181     1.06146     0.10306     0.00000     0.00000     0.00000     0.00000     0.00000     1.61215
    -9.03719     0.43884     0.11816     1.04032     0.12849     0.00000     0.00000     0.00000     0.00000     0.00000     1.72581
    -9.02419     0.54269     0.15707     0.94740     0.16371     0.00000     0.00000     0.00000     0.00000     0.00000     1.81087
    -9.01219     0.68099     0.21475     0.84790     0.21526     0.00000     0.00000     0.00000     0.00000     0.00000     1.95891
    -8.99919     0.85346     0.29258     0.81046     0.28528     0.00000     0.00000     0.00000     0.00000     0.00000     2.24178
    -8.98719     1.03989     0.38416     0.87749     0.36845     0.00000     0.00000     0.00000     0.00000     0.00000     2.66999
    -8.97419     1.20953     0.47786     1.04961     0.45358     0.00000     0.00000     0.00000     0.00000     0.00000     3.19058
    -8.96219     1.34127     0.56234     1.29057     0.52902     0.00000     0.00000     0.00000     0.00000     0.00000     3.72320
    -8.94919     1.43516     0.63116     1.54384     0.58765     0.00000     0.00000     0.00000     0.00000     0.00000     4.19780
    -8.93719     1.50500     0.68093     1.75151     0.62677     0.00000     0.00000     0.00000     0.00000     0.00000     4.56420
    -8.92419     1.55830     0.70778     1.86557     0.64415     0.00000     0.00000     0.00000     0.00000     0.00000     4.77580
    -8.91219     1.58240     0.70337     1.85478     0.63470     0.00000     0.00000     0.00000     0.00000     0.00000     4.77525
    -8.89919     1.55630     0.66031     1.71225     0.59357     0.00000     0.00000     0.00000     0.00000     0.00000     4.52243
    -8.88719     1.47267     0.58017     1.46144     0.52262     0.00000     0.00000     0.00000     0.00000     0.00000     4.03690
    -8.87419     1.34826     0.47636     1.15206     0.43293     0.00000     0.00000     0.00000     0.00000     0.00000     3.40962
    -8.86219     1.21291     0.36917     0.84443     0.34126     0.00000     0.00000     0.00000     0.00000     0.00000     2.76778
    -8.84919     1.08664     0.27599     0.58538     0.26151     0.00000     0.00000     0.00000     0.00000     0.00000     2.20952
    -8.83719     0.97106     0.20497     0.39474     0.19996     0.00000     0.00000     0.00000     0.00000     0.00000     1.77073
    -8.82419     0.86087     0.15584     0.26716     0.15645     0.00000     0.00000     0.00000     0.00000     0.00000     1.44031
    -8.81219     0.76387     0.12569     0.18495     0.12949     0.00000     0.00000     0.00000     0.00000     0.00000     1.20400
    -8.79919     0.70908     0.11367     0.13075     0.12004     0.00000     0.00000     0.00000     0.00000     0.00000     1.07354
    -8.78719     0.73356     0.12106     0.09371     0.13078     0.00000     0.00000     0.00000     0.00000     0.00000     1.07911
    -8.77419     0.85506     0.14767     0.06888     0.16175     0.00000     0.00000     0.00000     0.00000     0.00000     1.23336
    -8.76219     1.05012     0.18781     0.05397     0.20634     0.00000     0.00000     0.00000     0.00000     0.00000     1.49823
    -8.74919     1.25404     0.22940     0.04705     0.25091     0.00000     0.00000     0.00000     0.00000     0.00000     1.78139
    -8.73719     1.38679     0.25837     0.04652     0.27993     0.00000     0.00000     0.00000     0.00000     0.00000     1.97160
    -8.72419     1.39483     0.26575     0.05269     0.28404     0.00000     0.00000     0.00000     0.00000     0.00000     1.99731
    -8.71219     1.28134     0.25359     0.06940     0.26598     0.00000     0.00000     0.00000     0.00000     0.00000     1.87032
    -8.69919     1.10791     0.23521     0.10449     0.24089     0.00000     0.00000     0.00000     0.00000     0.00000     1.68851
    -8.68719     0.96440     0.22980     0.16815     0.23024     0.00000     0.00000     0.00000     0.00000     0.00000     1.59259
    -8.67419     0.93201     0.25494     0.26921     0.25421     0.00000     0.00000     0.00000     0.00000     0.00000     1.71036
    -8.66219     1.05680     0.32120     0.40988     0.32528     0.00000     0.00000     0.00000     0.00000     0.00000     2.11316
    -8.64919     1.34070     0.42941     0.58068     0.44434     0.00000     0.00000     0.00000     0.00000     0.00000     2.79513
    -8.63719     1.74220     0.56931     0.75769     0.59771     0.00000     0.00000     0.00000     0.00000     0.00000     3.66692
    -8.62419     2.17820     0.71845     0.90560     0.75656     0.00000     0.00000     0.00000     0.00000     0.00000     4.55880
    -8.61219     2.53710     0.84367     0.98772     0.88086     0.00000     0.00000     0.00000     0.00000     0.00000     5.24935
    -8.59919     2.70750     0.90972     0.98026     0.93257     0.00000     0.00000     0.00000     0.00000     0.00000     5.53005
    -8.58719     2.62150     0.89204     0.88296     0.89159     0.00000     0.00000     0.00000     0.00000     0.00000     5.28809
    -8.57419     2.28900     0.79030     0.72031     0.76623     0.00000     0.00000     0.00000     0.00000     0.00000     4.56583
    -8.56219     1.79490     0.62937     0.53111     0.59017     0.00000     0.00000     0.00000     0.00000     0.00000     3.54556
    -8.54919     1.25989     0.44900     0.35331     0.40650     0.00000     0.00000     0.00000     0.00000     0.00000     2.46870
    -8.53719     0.78985     0.28612     0.21162     0.24996     0.00000     0.00000     0.00000     0.00000     0.00000     1.53755
    -8.52419     0.44161     0.16255     0.11393     0.13710     0.00000     0.00000     0.00000     0.00000     0.00000     0.85519
    -8.51219     0.21991     0.08227     0.05507     0.06705     0.00000     0.00000     0.00000     0.00000     0.00000     0.42429
    -8.49919     0.09760     0.03736     0.02404     0.02948     0.00000     0.00000     0.00000     0.00000     0.00000     0.18848
    -8.48719     0.03912     0.01633     0.01015     0.01260     0.00000     0.00000     0.00000     0.00000     0.00000     0.07820
    -8.47419     0.01595     0.01040     0.00634     0.00826     0.00000     0.00000     0.00000     0.00000     0.00000     0.04094
    -8.46119     0.01151     0.01658     0.01024     0.01394     0.00000     0.00000     0.00000     0.00000     0.00000     0.05228
    -8.44919     0.02002     0.03860     0.02431     0.03326     0.00000     0.00000     0.00000     0.00000     0.00000     0.11619
    -8.43619     0.04325     0.08640     0.05539     0.07547     0.00000     0.00000     0.00000     0.00000     0.00000     0.26050
    -8.42419     0.08679     0.17301     0.11301     0.15304     0.00000     0.00000     0.00000     0.00000     0.00000     0.52586
    -8.41119     0.15531     0.30748     0.20506     0.27555     0.00000     0.00000     0.00000     0.00000     0.00000     0.94341
    -8.39919     0.24684     0.48456     0.33124     0.44023     0.00000     0.00000     0.00000     0.00000     0.00000     1.50287
    -8.38619     0.34864     0.67743     0.47821     0.62428     0.00000     0.00000     0.00000     0.00000     0.00000     2.12856
    -8.37419     0.43855     0.84071     0.62212     0.78607     0.00000     0.00000     0.00000     0.00000     0.00000     2.68745
    -8.36119     0.49351     0.92715     0.74119     0.87985     0.00000     0.00000     0.00000     0.00000     0.00000     3.04170
    -8.34919     0.50159     0.91065     0.83276     0.87747     0.00000     0.00000     0.00000     0.00000     0.00000     3.12246
    -8.33619     0.46902     0.80048     0.92109     0.78327     0.00000     0.00000     0.00000     0.00000     0.00000     2.97385
    -8.32419     0.41682     0.63608     1.04714     0.63203     0.00000     0.00000     0.00000     0.00000     0.00000     2.73208
    -8.31119     0.36866     0.46639     1.23977     0.47004     0.00000     0.00000     0.00000     0.00000     0.00000     2.54486
    -8.29919     0.33781     0.32729     1.48979     0.33356     0.00000     0.00000     0.00000     0.00000     0.00000     2.48844
    -8.28619     0.32240     0.23149     1.74210     0.23706     0.00000     0.00000     0.00000     0.00000     0.00000     2.53305
    -8.27419     0.31037     0.17233     1.91600     0.17588     0.00000     0.00000     0.00000     0.00000     0.00000     2.57458
    -8.26119     0.28900     0.13517     1.94300     0.13663     0.00000     0.00000     0.00000     0.00000     0.00000     2.50379
    -8.24919     0.25293     0.10734     1.79900     0.10730     0.00000     0.00000     0.00000     0.00000     0.00000     2.26658
    -8.23619     0.20614     0.08254     1.51601     0.08163     0.00000     0.00000     0.00000     0.00000     0.00000     1.88632
    -8.22419     0.15897     0.06001     1.16957     0.05873     0.00000     0.00000     0.00000     0.00000     0.00000     1.44727
    -8.21119     0.12275     0.04152     0.84442     0.04013     0.00000     0.00000     0.00000     0.00000     0.00000     1.04882
    -8.19919     0.10504     0.02881     0.60377     0.02731     0.00000     0.00000     0.00000     0.00000     0.00000     0.76493
    -8.18619     0.10674     0.02207     0.47013     0.02036     0.00000     0.00000     0.00000     0.00000     0.00000     0.61930
    -8.17419     0.12214     0.01997     0.42628     0.01793     0.00000     0.00000     0.00000     0.00000     0.00000     0.58632
    -8.16119     0.14167     0.02031     0.43176     0.01797     0.00000     0.00000     0.00000     0.00000     0.00000     0.61171
    -8.14919     0.15690     0.02109     0.44555     0.01860     0.00000     0.00000     0.00000     0.00000     0.00000     0.64215
    -8.13619     0.16538     0.02126     0.44528     0.01888     0.00000     0.00000     0.00000     0.00000     0.00000     0.65080
    -8.12419     0.17199     0.02100     0.43344     0.01895     0.00000     0.00000     0.00000     0.00000     0.00000     0.64539
    -8.11119     0.18572     0.02122     0.42897     0.01964     0.00000     0.00000     0.00000     0.00000     0.00000     0.65556
    -8.09919     0.21235     0.02271     0.44862     0.02160     0.00000     0.00000     0.00000     0.00000     0.00000     0.70528
    -8.08619     0.24841     0.02532     0.49127     0.02459     0.00000     0.00000     0.00000     0.00000     0.00000     0.78959
    -8.07419     0.28092     0.02788     0.53491     0.02739     0.00000     0.00000     0.00000     0.00000     0.00000     0.87109
    -8.06119     0.29386     0.02878     0.54930     0.02844     0.00000     0.00000     0.00000     0.00000     0.00000     0.90038
    -8.04919     0.27740     0.02701     0.51418     0.02676     0.00000     0.00000     0.00000     0.00000     0.00000     0.84535
    -8.03619     0.23355     0.02270     0.43131     0.02251     0.00000     0.00000     0.00000     0.00000     0.00000     0.71006
    -8.02419     0.17465     0.01701     0.32189     0.01686     0.00000     0.00000     0.00000     0.00000     0.00000     0.53041
    -8.01119     0.11633     0.01151     0.21384     0.01136     0.00000     0.00000     0.00000     0.00000     0.00000     0.35304
    -7.99919     0.07079     0.00754     0.12874     0.00729     0.00000     0.00000     0.00000     0.00000     0.00000     0.21436
    -7.98619     0.04401     0.00605     0.07662     0.00550     0.00000     0.00000     0.00000     0.00000     0.00000     0.13219
    -7.97419     0.03749     0.00781     0.05866     0.00656     0.00000     0.00000     0.00000     0.00000     0.00000     0.11052
    -7.96119     0.05106     0.01358     0.07257     0.01099     0.00000     0.00000     0.00000     0.00000     0.00000     0.14820
    -7.94919     0.08388     0.02389     0.11511     0.01913     0.00000     0.00000     0.00000     0.00000     0.00000     0.24200
    -7.93619     0.13278     0.03837     0.18032     0.03061     0.00000     0.00000     0.00000     0.00000     0.00000     0.38209
    -7.92419     0.19035     0.05511     0.25630     0.04392     0.00000     0.00000     0.00000     0.00000     0.00000     0.54569
    -7.91119     0.24583     0.07109     0.32554     0.05675     0.00000     0.00000     0.00000     0.00000     0.00000     0.69922
    -7.89919     0.29139     0.08395     0.37140     0.06750     0.00000     0.00000     0.00000     0.00000     0.00000     0.81424
    -7.88619     0.33078     0.09463     0.38821     0.07742     0.00000     0.00000     0.00000     0.00000     0.00000     0.89104
    -7.87419     0.38437     0.10885     0.38767     0.09186     0.00000     0.00000     0.00000     0.00000     0.00000     0.97275
    -7.86119     0.48326     0.13561     0.39480     0.11873     0.00000     0.00000     0.00000     0.00000     0.00000     1.13240
    -7.84919     0.65169     0.18220     0.43404     0.16429     0.00000     0.00000     0.00000     0.00000     0.00000     1.43222
    -7.83619     0.88536     0.24805     0.51228     0.22744     0.00000     0.00000     0.00000     0.00000     0.00000     1.87314
    -7.82419     1.13972     0.32104     0.61071     0.29670     0.00000     0.00000     0.00000     0.00000     0.00000     2.36817
    -7.81119     1.34078     0.38029     0.69134     0.35255     0.00000     0.00000     0.00000     0.00000     0.00000     2.76496
    -7.79919     1.41680     0.40495     0.71608     0.37570     0.00000     0.00000     0.00000     0.00000     0.00000     2.91352
    -7.78619     1.33540     0.38472     0.66687     0.35675     0.00000     0.00000     0.00000     0.00000     0.00000     2.74374
    -7.77419     1.11946     0.32505     0.55439     0.30107     0.00000     0.00000     0.00000     0.00000     0.00000     2.29997
    -7.76119     0.83364     0.24402     0.41103     0.22559     0.00000     0.00000     0.00000     0.00000     0.00000     1.71428
    -7.74919     0.55129     0.16290     0.27420     0.15020     0.00000     0.00000     0.00000     0.00000     0.00000     1.13859
    -7.73619     0.32432     0.09737     0.17230     0.08930     0.00000     0.00000     0.00000     0.00000     0.00000     0.68330
    -7.72419     0.17127     0.05387     0.12072     0.04863     0.00000     0.00000     0.00000     0.00000     0.00000     0.39450
    -7.71119     0.08467     0.03144     0.12615     0.02697     0.00000     0.00000     0.00000     0.00000     0.00000     0.26922
    -7.69919     0.04576     0.02585     0.19125     0.02005     0.00000     0.00000     0.00000     0.00000     0.00000     0.28291
    -7.68619     0.03607     0.03284     0.31390     0.02373     0.00000     0.00000     0.00000     0.00000     0.00000     0.40655
    -7.67419     0.04188     0.04955     0.48004     0.03550     0.00000     0.00000     0.00000     0.00000     0.00000     0.60697
    -7.66119     0.05398     0.07527     0.65890     0.05527     0.00000     0.00000     0.00000     0.00000     0.00000     0.84342
    -7.64919     0.06645     0.11273     0.80878     0.08653     0.00000     0.00000     0.00000     0.00000     0.00000     1.07448
    -7.63619     0.07666     0.16958     0.89533     0.13756     0.00000     0.00000     0.00000     0.00000     0.00000     1.27913
    -7.62419     0.08640     0.25710     0.91112     0.22022     0.00000     0.00000     0.00000     0.00000     0.00000     1.47484
    -7.61119     0.10227     0.38389     0.88077     0.34386     0.00000     0.00000     0.00000     0.00000     0.00000     1.71080
    -7.59919     0.13423     0.54511     0.84548     0.50549     0.00000     0.00000     0.00000     0.00000     0.00000     2.03031
    -7.58619     0.19144     0.71512     0.83593     0.68188     0.00000     0.00000     0.00000     0.00000     0.00000     2.42437
    -7.57419     0.27677     0.85097     0.85445     0.83210     0.00000     0.00000     0.00000     0.00000     0.00000     2.81429
    -7.56119     0.38164     0.91048     0.87714     0.91291     0.00000     0.00000     0.00000     0.00000     0.00000     3.08216
    -7.54919     0.48493     0.87268     0.87188     0.89956     0.00000     0.00000     0.00000     0.00000     0.00000     3.12905
    -7.53619     0.55831     0.74975     0.81718     0.79736     0.00000     0.00000     0.00000     0.00000     0.00000     2.92260
    -7.52419     0.57763     0.57868     0.71178     0.63827     0.00000     0.00000     0.00000     0.00000     0.00000     2.50636
    -7.51119     0.53491     0.40279     0.57239     0.46345     0.00000     0.00000     0.00000     0.00000     0.00000     1.97354
    -7.49919     0.44332     0.25432     0.42545     0.30697     0.00000     0.00000     0.00000     0.00000     0.00000     1.43005
    -7.48619     0.33154     0.14698     0.29872     0.18682     0.00000     0.00000     0.00000     0.00000     0.00000     0.96406
    -7.47419     0.23203     0.07967     0.21631     0.10629     0.00000     0.00000     0.00000     0.00000     0.00000     0.63431
    -7.46119     0.17055     0.04415     0.19780     0.06018     0.00000     0.00000     0.00000     0.00000     0.00000     0.47269
    -7.44819     0.16207     0.03170     0.25898     0.04080     0.00000     0.00000     0.00000     0.00000     0.00000     0.49355
    -7.43619     0.21150     0.03619     0.40961     0.04162     0.00000     0.00000     0.00000     0.00000     0.00000     0.69893
    -7.42319     0.31515     0.05430     0.64621     0.05821     0.00000     0.00000     0.00000     0.00000     0.00000     1.07387
    -7.41119     0.46036     0.08412     0.94262     0.08732     0.00000     0.00000     0.00000     0.00000     0.00000     1.57442
    -7.39819     0.62518     0.12341     1.24666     0.12556     0.00000     0.00000     0.00000     0.00000     0.00000     2.12081
    -7.38619     0.78107     0.16799     1.48960     0.16813     0.00000     0.00000     0.00000     0.00000     0.00000     2.60679
    -7.37319     0.89905     0.21132     1.60990     0.20855     0.00000     0.00000     0.00000     0.00000     0.00000     2.92882
    -7.36119     0.95769     0.24529     1.57625     0.23974     0.00000     0.00000     0.00000     0.00000     0.00000     3.01897
    -7.34819     0.94904     0.26291     1.40228     0.25635     0.00000     0.00000     0.00000     0.00000     0.00000     2.87058
    -7.33619     0.88064     0.26104     1.13965     0.25693     0.00000     0.00000     0.00000     0.00000     0.00000     2.53826
    -7.32319     0.77212     0.24225     0.85490     0.24495     0.00000     0.00000     0.00000     0.00000     0.00000     2.11423
    -7.31119     0.64812     0.21370     0.60615     0.22694     0.00000     0.00000     0.00000     0.00000     0.00000     1.69491
    -7.29819     0.52970     0.18319     0.42612     0.20866     0.00000     0.00000     0.00000     0.00000     0.00000     1.34767
    -7.28619     0.42809     0.15576     0.31994     0.19214     0.00000     0.00000     0.00000     0.00000     0.00000     1.09594
    -7.27319     0.34410     0.13229     0.27229     0.17531     0.00000     0.00000     0.00000     0.00000     0.00000     0.92399
    -7.26119     0.27236     0.11094     0.25781     0.15468     0.00000     0.00000     0.00000     0.00000     0.00000     0.79578
    -7.24819     0.20781     0.09008     0.25173     0.12892     0.00000     0.00000     0.00000     0.00000     0.00000     0.67854
    -7.23619     0.14927     0.07037     0.23785     0.10062     0.00000     0.00000     0.00000     0.00000     0.00000     0.55811
    -7.22319     0.09911     0.05519     0.21307     0.07566     0.00000     0.00000     0.00000     0.00000     0.00000     0.44303
    -7.21119     0.06027     0.04980     0.18715     0.06109     0.00000     0.00000     0.00000     0.00000     0.00000     0.35831
    -7.19819     0.03379     0.06020     0.17749     0.06344     0.00000     0.00000     0.00000     0.00000     0.00000     0.33492
    -7.18619     0.01831     0.09143     0.20115     0.08731     0.00000     0.00000     0.00000     0.00000     0.00000     0.39820
    -7.17319     0.01111     0.14510     0.26636     0.13338     0.00000     0.00000     0.00000     0.00000     0.00000     0.55594
    -7.16119     0.00942     0.21629     0.36631     0.19629     0.00000     0.00000     0.00000     0.00000     0.00000     0.78832
    -7.14819     0.01127     0.29210     0.47820     0.26363     0.00000     0.00000     0.00000     0.00000     0.00000     1.04520
    -7.13619     0.01585     0.35437     0.57046     0.31853     0.00000     0.00000     0.00000     0.00000     0.00000     1.25922
    -7.12319     0.02379     0.38718     0.61626     0.34624     0.00000     0.00000     0.00000     0.00000     0.00000     1.37347
    -7.11119     0.03707     0.38525     0.60840     0.34191     0.00000     0.00000     0.00000     0.00000     0.00000     1.37263
    -7.09819     0.05848     0.35812     0.56566     0.31402     0.00000     0.00000     0.00000     0.00000     0.00000     1.29629
    -7.08619     0.09015     0.32600     0.52615     0.28132     0.00000     0.00000     0.00000     0.00000     0.00000     1.22362
    -7.07319     0.13159     0.30971     0.52968     0.26355     0.00000     0.00000     0.00000     0.00000     0.00000     1.23453
    -7.06119     0.17854     0.31992     0.59775     0.27217     0.00000     0.00000     0.00000     0.00000     0.00000     1.36837
    -7.04819     0.22320     0.35227     0.72195     0.30512     0.00000     0.00000     0.00000     0.00000     0.00000     1.60254
    -7.03619     0.25665     0.39043     0.86618     0.34860     0.00000     0.00000     0.00000     0.00000     0.00000     1.86186
    -7.02319     0.27190     0.41496     0.98230     0.38404     0.00000     0.00000     0.00000     0.00000     0.00000     2.05320
    -7.01119     0.26631     0.41264     1.03078     0.39650     0.00000     0.00000     0.00000     0.00000     0.00000     2.10623
    -6.99819     0.24196     0.38126     0.99564     0.38021     0.00000     0.00000     0.00000     0.00000     0.00000     1.99907
    -6.98619     0.20466     0.32852     0.88663     0.33908     0.00000     0.00000     0.00000     0.00000     0.00000     1.75888
    -6.97319     0.16162     0.26638     0.73102     0.28304     0.00000     0.00000     0.00000     0.00000     0.00000     1.44206
    -6.96119     0.11990     0.20643     0.56030     0.22352     0.00000     0.00000     0.00000     0.00000     0.00000     1.11015
    -6.94819     0.08562     0.15832     0.40087     0.17121     0.00000     0.00000     0.00000     0.00000     0.00000     0.81601
    -6.93619     0.06425     0.13155     0.27096     0.13659     0.00000     0.00000     0.00000     0.00000     0.00000     0.60335
    -6.92319     0.06151     0.13837     0.18207     0.13213     0.00000     0.00000     0.00000     0.00000     0.00000     0.51408
    -6.91119     0.08365     0.19385     0.14338     0.17279     0.00000     0.00000     0.00000     0.00000     0.00000     0.59367
    -6.89819     0.13591     0.31091     0.16735     0.27250     0.00000     0.00000     0.00000     0.00000     0.00000     0.88667
    -6.88619     0.21862     0.48983     0.27322     0.43522     0.00000     0.00000     0.00000     0.00000     0.00000     1.41688
    -6.87319     0.32251     0.70806     0.48488     0.64434     0.00000     0.00000     0.00000     0.00000     0.00000     2.15979
    -6.86119     0.42732     0.91839     0.81888     0.85821     0.00000     0.00000     0.00000     0.00000     0.00000     3.02280
    -6.84819     0.50680     1.06241     1.26392     1.01929     0.00000     0.00000     0.00000     0.00000     0.00000     3.85242
    -6.83619     0.53923     1.09549     1.76170     1.07763     0.00000     0.00000     0.00000     0.00000     0.00000     4.47406
    -6.82319     0.51727     1.00931     2.20770     1.01531     0.00000     0.00000     0.00000     0.00000     0.00000     4.74959
    -6.81119     0.45061     0.83374     2.48110     0.85432     0.00000     0.00000     0.00000     0.00000     0.00000     4.61977
    -6.79819     0.36010     0.62216     2.49690     0.64531     0.00000     0.00000     0.00000     0.00000     0.00000     4.12446
    -6.78619     0.26821     0.42611     2.24800     0.44298     0.00000     0.00000     0.00000     0.00000     0.00000     3.38530
    -6.77319     0.19229     0.27944     1.81170     0.28614     0.00000     0.00000     0.00000     0.00000     0.00000     2.56957
    -6.76119     0.14278     0.19597     1.31251     0.19228     0.00000     0.00000     0.00000     0.00000     0.00000     1.84354
    -6.74819     0.12541     0.17655     0.86776     0.16396     0.00000     0.00000     0.00000     0.00000     0.00000     1.33368
    -6.73619     0.14264     0.21689     0.54764     0.19828     0.00000     0.00000     0.00000     0.00000     0.00000     1.10545
    -6.72319     0.19437     0.31049     0.36778     0.29198     0.00000     0.00000     0.00000     0.00000     0.00000     1.16461
    -6.71119     0.27675     0.44688     0.30575     0.43993     0.00000     0.00000     0.00000     0.00000     0.00000     1.46931
    -6.69819     0.38121     0.60865     0.32532     0.62922     0.00000     0.00000     0.00000     0.00000     0.00000     1.94440
    -6.68619     0.49483     0.77029     0.39322     0.83350     0.00000     0.00000     0.00000     0.00000     0.00000     2.49184
    -6.67319     0.60245     0.90097     0.48497     1.01328     0.00000     0.00000     0.00000     0.00000     0.00000     3.00167
    -6.66119     0.69092     0.97141     0.58336     1.12401     0.00000     0.00000     0.00000     0.00000     0.00000     3.36970
    -6.64819     0.75424     0.96424     0.67437     1.13482     0.00000     0.00000     0.00000     0.00000     0.00000     3.52767
    -6.63619     0.79771     0.88152     0.74505     1.04183     0.00000     0.00000     0.00000     0.00000     0.00000     3.46611
    -6.62319     0.83752     0.74574     0.78451     0.87270     0.00000     0.00000     0.00000     0.00000     0.00000     3.24047
    -6.61119     0.89478     0.59077     0.78752     0.67350     0.00000     0.00000     0.00000     0.00000     0.00000     2.94657
    -6.59819     0.98436     0.44872     0.75800     0.48946     0.00000     0.00000     0.00000     0.00000     0.00000     2.68054
    -6.58619     1.10127     0.33981     0.70893     0.34911     0.00000     0.00000     0.00000     0.00000     0.00000     2.49912
    -6.57319     1.21701     0.27014     0.65862     0.26101     0.00000     0.00000     0.00000     0.00000     0.00000     2.40677
    -6.56119     1.28698     0.23627     0.62626     0.22033     0.00000     0.00000     0.00000     0.00000     0.00000     2.36984
    -6.54819     1.27602     0.23204     0.62833     0.21851     0.00000     0.00000     0.00000     0.00000     0.00000     2.35490
    -6.53619     1.17863     0.25281     0.67794     0.24911     0.00000     0.00000     0.00000     0.00000     0.00000     2.35849
    -6.52319     1.02504     0.29543     0.78120     0.30813     0.00000     0.00000     0.00000     0.00000     0.00000     2.40980
    -6.51119     0.86225     0.35519     0.93168     0.39021     0.00000     0.00000     0.00000     0.00000     0.00000     2.53933
    -6.49819     0.72971     0.42450     1.10915     0.48581     0.00000     0.00000     0.00000     0.00000     0.00000     2.74917
    -6.48619     0.64365     0.49491     1.28439     0.58155     0.00000     0.00000     0.00000     0.00000     0.00000     3.00450
    -6.47319     0.59961     0.56221     1.43074     0.66480     0.00000     0.00000     0.00000     0.00000     0.00000     3.25736
    -6.46019     0.58440     0.63058     1.53207     0.72991     0.00000     0.00000     0.00000     0.00000     0.00000     3.47696
    -6.44819     0.58606     0.71253     1.58284     0.78383     0.00000     0.00000     0.00000     0.00000     0.00000     3.66526
    -6.43519     0.59666     0.82546     1.58292     0.84656     0.00000     0.00000     0.00000     0.00000     0.00000     3.85160
    -6.42319     0.60977     0.98254     1.53275     0.94508     0.00000     0.00000     0.00000     0.00000     0.00000     4.07014
    -6.41019     0.61783     1.18326     1.43347     1.09715     0.00000     0.00000     0.00000     0.00000     0.00000     4.33171
    -6.39819     0.61172     1.40374     1.29122     1.29345     0.00000     0.00000     0.00000     0.00000     0.00000     4.60013
    -6.38519     0.58301     1.59700     1.12148     1.48999     0.00000     0.00000     0.00000     0.00000     0.00000     4.79148
    -6.37319     0.52751     1.70675     0.94491     1.62148     0.00000     0.00000     0.00000     0.00000     0.00000     4.80065
    -6.36019     0.44794     1.69113     0.78264     1.63158     0.00000     0.00000     0.00000     0.00000     0.00000     4.55329
    -6.34819     0.35432     1.54302     0.64781     1.50208     0.00000     0.00000     0.00000     0.00000     0.00000     4.04723
    -6.33519     0.26104     1.29459     0.54349     1.26104     0.00000     0.00000     0.00000     0.00000     0.00000     3.36016
    -6.32319     0.18218     1.00099     0.46575     0.96834     0.00000     0.00000     0.00000     0.00000     0.00000     2.61726
    -6.31019     0.12738     0.71920     0.40863     0.68634     0.00000     0.00000     0.00000     0.00000     0.00000     1.94155
    -6.29819     0.10060     0.49054     0.36799     0.46034     0.00000     0.00000     0.00000     0.00000     0.00000     1.41947
    -6.28519     0.10107     0.33446     0.34273     0.30988     0.00000     0.00000     0.00000     0.00000     0.00000     1.08814
    -6.27319     0.12470     0.25090     0.33348     0.23314     0.00000     0.00000     0.00000     0.00000     0.00000     0.94223
    -6.26019     0.16411     0.22567     0.33930     0.21428     0.00000     0.00000     0.00000     0.00000     0.00000     0.94337
    -6.24819     0.20813     0.23650     0.35466     0.23039     0.00000     0.00000     0.00000     0.00000     0.00000     1.02969
    -6.23519     0.24300     0.25889     0.36903     0.25731     0.00000     0.00000     0.00000     0.00000     0.00000     1.12823
    -6.22319     0.25649     0.27301     0.37085     0.27546     0.00000     0.00000     0.00000     0.00000     0.00000     1.17582
    -6.21019     0.24289     0.26929     0.35472     0.27530     0.00000     0.00000     0.00000     0.00000     0.00000     1.14219
    -6.19819     0.20594     0.25041     0.32623     0.25944     0.00000     0.00000     0.00000     0.00000     0.00000     1.04202
    -6.18519     0.15676     0.22742     0.30060     0.23906     0.00000     0.00000     0.00000     0.00000     0.00000     0.92385
    -6.17319     0.10859     0.21245     0.29571     0.22662     0.00000     0.00000     0.00000     0.00000     0.00000     0.84336
    -6.16019     0.07183     0.21201     0.32469     0.22913     0.00000     0.00000     0.00000     0.00000     0.00000     0.83767
    -6.14819     0.05192     0.22559     0.39296     0.24702     0.00000     0.00000     0.00000     0.00000     0.00000     0.91748
    -6.13519     0.05012     0.24974     0.49882     0.27859     0.00000     0.00000     0.00000     0.00000     0.00000     1.07727
    -6.12319     0.06550     0.28357     0.63342     0.32625     0.00000     0.00000     0.00000     0.00000     0.00000     1.30874
    -6.11019     0.09628     0.33192     0.77795     0.39917     0.00000     0.00000     0.00000     0.00000     0.00000     1.60532
    -6.09819     0.14020     0.40370     0.90215     0.50896     0.00000     0.00000     0.00000     0.00000     0.00000     1.95501
    -6.08519     0.19405     0.50624     0.97115     0.66028     0.00000     0.00000     0.00000     0.00000     0.00000     2.33172
    -6.07319     0.25312     0.63896     0.96109     0.84140     0.00000     0.00000     0.00000     0.00000     0.00000     2.69457
    -6.06019     0.31084     0.78878     0.87468     1.02087     0.00000     0.00000     0.00000     0.00000     0.00000     2.99517
    -6.04819     0.35987     0.93248     0.74353     1.15756     0.00000     0.00000     0.00000     0.00000     0.00000     3.19344
    -6.03519     0.39472     1.04679     0.61593     1.22058     0.00000     0.00000     0.00000     0.00000     0.00000     3.27802
    -6.02319     0.41469     1.12292     0.53750     1.20872     0.00000     0.00000     0.00000     0.00000     0.00000     3.28383
    -6.01019     0.42432     1.17285     0.53506     1.15459     0.00000     0.00000     0.00000     0.00000     0.00000     3.28682
    -5.99819     0.42991     1.22088     0.60908     1.10614     0.00000     0.00000     0.00000     0.00000     0.00000     3.36601
    -5.98519     0.43439     1.28195     0.73463     1.09731     0.00000     0.00000     0.00000     0.00000     0.00000     3.54828
    -5.97319     0.43433     1.34506     0.87112     1.12847     0.00000     0.00000     0.00000     0.00000     0.00000     3.77898
    -5.96019     0.42264     1.37632     0.97985     1.16924     0.00000     0.00000     0.00000     0.00000     0.00000     3.94805
    -5.94819     0.39394     1.34170     1.04427     1.18305     0.00000     0.00000     0.00000     0.00000     0.00000     3.96296
    -5.93519     0.34922     1.23323     1.07881     1.15157     0.00000     0.00000     0.00000     0.00000     0.00000     3.81283
    -5.92319     0.29581     1.07642     1.11690     1.08340     0.00000     0.00000     0.00000     0.00000     0.00000     3.57253
    -5.91019     0.24310     0.91471     1.18428     1.00081     0.00000     0.00000     0.00000     0.00000     0.00000     3.34290
    -5.89819     0.19771     0.78262     1.27459     0.91894     0.00000     0.00000     0.00000     0.00000     0.00000     3.17386
    -5.88519     0.16140     0.68757     1.34837     0.83476     0.00000     0.00000     0.00000     0.00000     0.00000     3.03210
    -5.87319     0.13246     0.61324     1.36136     0.73501     0.00000     0.00000     0.00000     0.00000     0.00000     2.84208
    -5.86019     0.10862     0.53745     1.30032     0.61216     0.00000     0.00000     0.00000     0.00000     0.00000     2.55855
    -5.84819     0.08902     0.45020     1.20283     0.47443     0.00000     0.00000     0.00000     0.00000     0.00000     2.21648
    -5.83519     0.07413     0.35921     1.14258     0.34270     0.00000     0.00000     0.00000     0.00000     0.00000     1.91863
    -5.82319     0.06417     0.28164     1.18551     0.23793     0.00000     0.00000     0.00000     0.00000     0.00000     1.76925
    -5.81019     0.05809     0.23097     1.34605     0.17078     0.00000     0.00000     0.00000     0.00000     0.00000     1.80588
    -5.79819     0.05379     0.20957     1.56904     0.13961     0.00000     0.00000     0.00000     0.00000     0.00000     1.97202
    -5.78519     0.04960     0.21023     1.75391     0.13562     0.00000     0.00000     0.00000     0.00000     0.00000     2.14935
    -5.77319     0.04570     0.22381     1.81040     0.15024     0.00000     0.00000     0.00000     0.00000     0.00000     2.23015
    -5.76019     0.04477     0.24625     1.71056     0.17981     0.00000     0.00000     0.00000     0.00000     0.00000     2.18140
    -5.74819     0.05128     0.27989     1.50413     0.22533     0.00000     0.00000     0.00000     0.00000     0.00000     2.06062
    -5.73519     0.06989     0.32929     1.28500     0.28883     0.00000     0.00000     0.00000     0.00000     0.00000     1.97300
    -5.72319     0.10337     0.39621     1.13394     0.37012     0.00000     0.00000     0.00000     0.00000     0.00000     2.00364
    -5.71019     0.15059     0.47832     1.07548     0.46645     0.00000     0.00000     0.00000     0.00000     0.00000     2.17084
    -5.69819     0.20571     0.57352     1.07576     0.57572     0.00000     0.00000     0.00000     0.00000     0.00000     2.43071
    -5.68519     0.25966     0.68485     1.07646     0.69925     0.00000     0.00000     0.00000     0.00000     0.00000     2.72022
    -5.67319     0.30387     0.81956     1.03558     0.83984     0.00000     0.00000     0.00000     0.00000     0.00000     2.99885
    -5.66019     0.33450     0.97955     0.95060     0.99416     0.00000     0.00000     0.00000     0.00000     0.00000     3.25881
    -5.64819     0.35491     1.14943     0.84921     1.14486     0.00000     0.00000     0.00000     0.00000     0.00000     3.49841
    -5.63519     0.37402     1.29180     0.76530     1.26046     0.00000     0.00000     0.00000     0.00000     0.00000     3.69158
    -5.62319     0.40133     1.36172     0.71980     1.30683     0.00000     0.00000     0.00000     0.00000     0.00000     3.78968
    -5.61019     0.44065     1.32901     0.71965     1.26507     0.00000     0.00000     0.00000     0.00000     0.00000     3.75438
    -5.59819     0.48588     1.19773     0.76703     1.14382     0.00000     0.00000     0.00000     0.00000     0.00000     3.59446
    -5.58519     0.52148     1.00566     0.86560     0.97626     0.00000     0.00000     0.00000     0.00000     0.00000     3.36900
    -5.57319     0.52897     0.80573     1.01359     0.80371     0.00000     0.00000     0.00000     0.00000     0.00000     3.15200
    -5.56019     0.49672     0.64359     1.19393     0.65997     0.00000     0.00000     0.00000     0.00000     0.00000     2.99421
    -5.54819     0.42698     0.54584     1.37262     0.56535     0.00000     0.00000     0.00000     0.00000     0.00000     2.91079
    -5.53519     0.33559     0.52347     1.51239     0.53168     0.00000     0.00000     0.00000     0.00000     0.00000     2.90313
    -5.52319     0.24407     0.57943     1.59375     0.56973     0.00000     0.00000     0.00000     0.00000     0.00000     2.98698
    -5.51019     0.17030     0.71050     1.62615     0.68840     0.00000     0.00000     0.00000     0.00000     0.00000     3.19535
    -5.49819     0.12261     0.89990     1.63788     0.88375     0.00000     0.00000     0.00000     0.00000     0.00000     3.54414
    -5.48519     0.09985     1.11038     1.64989     1.12549     0.00000     0.00000     0.00000     0.00000     0.00000     3.98561
    -5.47319     0.09517     1.28640     1.65670     1.35384     0.00000     0.00000     0.00000     0.00000     0.00000     4.39211
    -5.46019     0.10036     1.37223     1.63200     1.49774     0.00000     0.00000     0.00000     0.00000     0.00000     4.60233
    -5.44719     0.10922     1.33659     1.55253     1.50489     0.00000     0.00000     0.00000     0.00000     0.00000     4.50323
    -5.43519     0.11883     1.18755     1.42320     1.36847     0.00000     0.00000     0.00000     0.00000     0.00000     4.09805
    -5.42219     0.12879     0.96959     1.28181     1.13159     0.00000     0.00000     0.00000     0.00000     0.00000     3.51178
    -5.41019     0.13950     0.74363     1.18334     0.86516     0.00000     0.00000     0.00000     0.00000     0.00000     2.93163
    -5.39719     0.15057     0.56188     1.17344     0.63559     0.00000     0.00000     0.00000     0.00000     0.00000     2.52148
    -5.38519     0.16112     0.45294     1.27303     0.48269     0.00000     0.00000     0.00000     0.00000     0.00000     2.36978
    -5.37219     0.17055     0.41848     1.47181     0.41360     0.00000     0.00000     0.00000     0.00000     0.00000     2.47444
    -5.36019     0.17911     0.44024     1.73110     0.41092     0.00000     0.00000     0.00000     0.00000     0.00000     2.76137
    -5.34719     0.18717     0.48986     1.98910     0.44542     0.00000     0.00000     0.00000     0.00000     0.00000     3.11155
    -5.33519     0.19375     0.53854     2.17550     0.48745     0.00000     0.00000     0.00000     0.00000     0.00000     3.39524
    -5.32219     0.19636     0.56623     2.23540     0.51618     0.00000     0.00000     0.00000     0.00000     0.00000     3.51417
    -5.31019     0.19224     0.56644     2.15190     0.52429     0.00000     0.00000     0.00000     0.00000     0.00000     3.43488
    -5.29719     0.18030     0.54563     1.95160     0.51683     0.00000     0.00000     0.00000     0.00000     0.00000     3.19436
    -5.28519     0.16283     0.51604     1.68865     0.50439     0.00000     0.00000     0.00000     0.00000     0.00000     2.87190
    -5.27219     0.14528     0.48801     1.41586     0.49556     0.00000     0.00000     0.00000     0.00000     0.00000     2.54470
    -5.26019     0.13445     0.46669     1.16793     0.49396     0.00000     0.00000     0.00000     0.00000     0.00000     2.26303
    -5.24719     0.13542     0.45528     0.95835     0.50055     0.00000     0.00000     0.00000     0.00000     0.00000     2.04960
    -5.23519     0.14901     0.46009     0.79020     0.51766     0.00000     0.00000     0.00000     0.00000     0.00000     1.91696
    -5.22219     0.17043     0.49321     0.66533     0.55122     0.00000     0.00000     0.00000     0.00000     0.00000     1.88019
    -5.21019     0.19142     0.57128     0.58595     0.61104     0.00000     0.00000     0.00000     0.00000     0.00000     1.95969
    -5.19719     0.20405     0.71085     0.55271     0.71212     0.00000     0.00000     0.00000     0.00000     0.00000     2.17973
    -5.18519     0.20486     0.92353     0.56177     0.87617     0.00000     0.00000     0.00000     0.00000     0.00000     2.56633
    -5.17219     0.19624     1.21021     0.60593     1.13090     0.00000     0.00000     0.00000     0.00000     0.00000     3.14328
    -5.16019     0.18419     1.56266     0.67678     1.50469     0.00000     0.00000     0.00000     0.00000     0.00000     3.92832
    -5.14719     0.17454     1.96644     0.76964     2.01477     0.00000     0.00000     0.00000     0.00000     0.00000     4.92539
    -5.13519     0.17029     2.41007     0.88636     2.65211     0.00000     0.00000     0.00000     0.00000     0.00000     6.11883
    -5.12219     0.17183     2.88303     1.03521     3.36590     0.00000     0.00000     0.00000     0.00000     0.00000     7.45597
    -5.11019     0.17835     3.36270     1.22498     4.05560     0.00000     0.00000     0.00000     0.00000     0.00000     8.82163
    -5.09719     0.18886     3.79440     1.45448     4.58510     0.00000     0.00000     0.00000     0.00000     0.00000    10.02284
    -5.08519     0.20190     4.09030     1.70463     4.82010     0.00000     0.00000     0.00000     0.00000     0.00000    10.81693
    -5.07219     0.21486     4.15530     1.94168     4.68286     0.00000     0.00000     0.00000     0.00000     0.00000    10.99470
    -5.06019     0.22439     3.93350     2.12838     4.18922     0.00000     0.00000     0.00000     0.00000     0.00000    10.47549
    -5.04719     0.22717     3.44600     2.24014     3.44909     0.00000     0.00000     0.00000     0.00000     0.00000     9.36239
    -5.03519     0.22138     2.78816     2.26779     2.61982     0.00000     0.00000     0.00000     0.00000     0.00000     7.89715
    -5.02219     0.20702     2.08791     2.21243     1.84668     0.00000     0.00000     0.00000     0.00000     0.00000     6.35404
    -5.01019     0.18524     1.45649     2.07272     1.21981     0.00000     0.00000     0.00000     0.00000     0.00000     4.93426
    -4.99719     0.15792     0.95608     1.84922     0.76527     0.00000     0.00000     0.00000     0.00000     0.00000     3.72849
    -4.98519     0.12780     0.59832     1.55647     0.46414     0.00000     0.00000     0.00000     0.00000     0.00000     2.74673
    -4.97219     0.09903     0.36426     1.23758     0.28034     0.00000     0.00000     0.00000     0.00000     0.00000     1.98121
    -4.96019     0.07683     0.22581     0.96076     0.18073     0.00000     0.00000     0.00000     0.00000     0.00000     1.44413
    -4.94719     0.06622     0.15877     0.79609     0.14263     0.00000     0.00000     0.00000     0.00000     0.00000     1.16371
    -4.93519     0.06997     0.14497     0.78550     0.15145     0.00000     0.00000     0.00000     0.00000     0.00000     1.15190
    -4.92219     0.08716     0.16902     0.92138     0.19433     0.00000     0.00000     0.00000     0.00000     0.00000     1.37189
    -4.91019     0.11299     0.21534     1.14387     0.25588     0.00000     0.00000     0.00000     0.00000     0.00000     1.72808
    -4.89719     0.14081     0.26913     1.36396     0.31948     0.00000     0.00000     0.00000     0.00000     0.00000     2.09339
    -4.88519     0.16561     0.32125     1.50139     0.37310     0.00000     0.00000     0.00000     0.00000     0.00000     2.36135
    -4.87219     0.18655     0.37217     1.52221     0.41525     0.00000     0.00000     0.00000     0.00000     0.00000     2.49617
    -4.86019     0.20673     0.43021     1.44943     0.45457     0.00000     0.00000     0.00000     0.00000     0.00000     2.54095
    -4.84719     0.22900     0.50341     1.33835     0.50193     0.00000     0.00000     0.00000     0.00000     0.00000     2.57268
    -4.83519     0.25170     0.59040     1.23748     0.56043     0.00000     0.00000     0.00000     0.00000     0.00000     2.64002
    -4.82219     0.26770     0.67914     1.16203     0.62290     0.00000     0.00000     0.00000     0.00000     0.00000     2.73177
    -4.81019     0.26867     0.75474     1.09893     0.67787     0.00000     0.00000     0.00000     0.00000     0.00000     2.80021
    -4.79719     0.25085     0.80903     1.02885     0.71852     0.00000     0.00000     0.00000     0.00000     0.00000     2.80725
    -4.78519     0.21768     0.84073     0.94466     0.74355     0.00000     0.00000     0.00000     0.00000     0.00000     2.74662
    -4.77219     0.17738     0.84931     0.84987     0.75120     0.00000     0.00000     0.00000     0.00000     0.00000     2.62776
    -4.76019     0.13801     0.82727     0.74827     0.73342     0.00000     0.00000     0.00000     0.00000     0.00000     2.44696
    -4.74719     0.10403     0.76535     0.63901     0.68003     0.00000     0.00000     0.00000     0.00000     0.00000     2.18842
    -4.73519     0.07651     0.66370     0.52109     0.59067     0.00000     0.00000     0.00000     0.00000     0.00000     1.85197
    -4.72219     0.05533     0.54374     0.40307     0.48413     0.00000     0.00000     0.00000     0.00000     0.00000     1.48627
    -4.71019     0.04106     0.44593     0.30540     0.39707     0.00000     0.00000     0.00000     0.00000     0.00000     1.18946
    -4.69719     0.03545     0.41865     0.25548     0.37427     0.00000     0.00000     0.00000     0.00000     0.00000     1.08385
    -4.68519     0.04076     0.50396     0.28042     0.45614     0.00000     0.00000     0.00000     0.00000     0.00000     1.28127
    -4.67219     0.05887     0.72586     0.40016     0.66776     0.00000     0.00000     0.00000     0.00000     0.00000     1.85265
    -4.66019     0.09051     1.08132     0.62027     1.00947     0.00000     0.00000     0.00000     0.00000     0.00000     2.80157
    -4.64719     0.13457     1.53325     0.92372     1.44781     0.00000     0.00000     0.00000     0.00000     0.00000     4.03935
    -4.63519     0.18795     2.01009     1.26576     1.91375     0.00000     0.00000     0.00000     0.00000     0.00000     5.37755
    -4.62219     0.24625     2.41583     1.58063     2.31431     0.00000     0.00000     0.00000     0.00000     0.00000     6.55702
    -4.61019     0.30481     2.65672     1.80135     2.55838     0.00000     0.00000     0.00000     0.00000     0.00000     7.32126
    -4.59719     0.35953     2.67531     1.88854     2.59383     0.00000     0.00000     0.00000     0.00000     0.00000     7.51721
    -4.58519     0.40610     2.47537     1.84853     2.42627     0.00000     0.00000     0.00000     0.00000     0.00000     7.15627
    -4.57219     0.43847     2.12096     1.72996     2.11923     0.00000     0.00000     0.00000     0.00000     0.00000     6.40862
    -4.56019     0.44884     1.70977     1.60044     1.75996     0.00000     0.00000     0.00000     0.00000     0.00000     5.51901
    -4.54719     0.43038     1.32893     1.51198     1.42294     0.00000     0.00000     0.00000     0.00000     0.00000     4.69423
    -4.53519     0.38231     1.02532     1.47833     1.14363     0.00000     0.00000     0.00000     0.00000     0.00000     4.02959
    -4.52219     0.31250     0.80188     1.47169     0.92098     0.00000     0.00000     0.00000     0.00000     0.00000     3.50705
    -4.51019     0.23576     0.63782     1.44477     0.73737     0.00000     0.00000     0.00000     0.00000     0.00000     3.05572
    -4.49719     0.16840     0.51409     1.36206     0.57987     0.00000     0.00000     0.00000     0.00000     0.00000     2.62441
    -4.48519     0.12272     0.42738     1.22522     0.45158     0.00000     0.00000     0.00000     0.00000     0.00000     2.22690
    -4.47219     0.10439     0.38598     1.07462     0.36674     0.00000     0.00000     0.00000     0.00000     0.00000     1.93172
    -4.45919     0.11247     0.39584     0.96438     0.33913     0.00000     0.00000     0.00000     0.00000     0.00000     1.81182
    -4.44719     0.14051     0.44838     0.92997     0.37123     0.00000     0.00000     0.00000     0.00000     0.00000     1.89010
    -4.43419     0.17840     0.51885     0.96766     0.44972     0.00000     0.00000     0.00000     0.00000     0.00000     2.11463
    -4.42219     0.21420     0.57610     1.03986     0.54839     0.00000     0.00000     0.00000     0.00000     0.00000     2.37855
    -4.40919     0.23723     0.59709     1.09840     0.63647     0.00000     0.00000     0.00000     0.00000     0.00000     2.56919
    -4.39719     0.24119     0.57888     1.11339     0.69090     0.00000     0.00000     0.00000     0.00000     0.00000     2.62437
    -4.38419     0.22633     0.54042     1.08827     0.70661     0.00000     0.00000     0.00000     0.00000     0.00000     2.56163
    -4.37219     0.19912     0.51418     1.05569     0.70053     0.00000     0.00000     0.00000     0.00000     0.00000     2.46952
    -4.35919     0.16935     0.53132     1.05719     0.70195     0.00000     0.00000     0.00000     0.00000     0.00000     2.45982
    -4.34719     0.14588     0.60487     1.11574     0.73410     0.00000     0.00000     0.00000     0.00000     0.00000     2.60059
    -4.33419     0.13273     0.72170     1.22043     0.79760     0.00000     0.00000     0.00000     0.00000     0.00000     2.87246
    -4.32219     0.12907     0.84604     1.33462     0.86815     0.00000     0.00000     0.00000     0.00000     0.00000     3.17788
    -4.30919     0.13124     0.93755     1.42262     0.91324     0.00000     0.00000     0.00000     0.00000     0.00000     3.40465
    -4.29719     0.13642     0.97359     1.47383     0.91533     0.00000     0.00000     0.00000     0.00000     0.00000     3.49917
    -4.28419     0.14407     0.96427     1.50617     0.88789     0.00000     0.00000     0.00000     0.00000     0.00000     3.50240
    -4.27219     0.15507     0.94667     1.54739     0.86949     0.00000     0.00000     0.00000     0.00000     0.00000     3.51862
    -4.25919     0.16945     0.96273     1.61251     0.90069     0.00000     0.00000     0.00000     0.00000     0.00000     3.64538
    -4.24719     0.18494     1.03516     1.69327     0.99864     0.00000     0.00000     0.00000     0.00000     0.00000     3.91201
    -4.23419     0.19771     1.15284     1.76735     1.14347     0.00000     0.00000     0.00000     0.00000     0.00000     4.26137
    -4.22219     0.20421     1.27549     1.81258     1.28559     0.00000     0.00000     0.00000     0.00000     0.00000     4.57787
    -4.20919     0.20237     1.35386     1.81538     1.36789     0.00000     0.00000     0.00000     0.00000     0.00000     4.73950
    -4.19719     0.19214     1.35148     1.76882     1.35389     0.00000     0.00000     0.00000     0.00000     0.00000     4.66633
    -4.18419     0.17466     1.26100     1.66807     1.24050     0.00000     0.00000     0.00000     0.00000     0.00000     4.34423
    -4.17219     0.15188     1.10500     1.51430     1.05999     0.00000     0.00000     0.00000     0.00000     0.00000     3.83117
    -4.15919     0.12672     0.92882     1.32342     0.86608     0.00000     0.00000     0.00000     0.00000     0.00000     3.24504
    -4.14719     0.10307     0.78583     1.13185     0.71708     0.00000     0.00000     0.00000     0.00000     0.00000     2.73783
    -4.13419     0.08529     0.72291     0.98811     0.65968     0.00000     0.00000     0.00000     0.00000     0.00000     2.45599
    -4.12219     0.07642     0.76398     0.93003     0.71431     0.00000     0.00000     0.00000     0.00000     0.00000     2.48474
    -4.10919     0.07665     0.89795     0.96042     0.86612     0.00000     0.00000     0.00000     0.00000     0.00000     2.80114
    -4.09719     0.08283     1.07777     1.03903     1.06561     0.00000     0.00000     0.00000     0.00000     0.00000     3.26524
    -4.08419     0.08968     1.23524     1.09974     1.24310     0.00000     0.00000     0.00000     0.00000     0.00000     3.66776
    -4.07219     0.09217     1.30890     1.08552     1.33474     0.00000     0.00000     0.00000     0.00000     0.00000     3.82133
    -4.05919     0.08778     1.26926     0.97831     1.30787     0.00000     0.00000     0.00000     0.00000     0.00000     3.64322
    -4.04719     0.07745     1.13039     0.80744     1.17330     0.00000     0.00000     0.00000     0.00000     0.00000     3.18858
    -4.03419     0.06491     0.94250     0.63385     0.97934     0.00000     0.00000     0.00000     0.00000     0.00000     2.62060
    -4.02219     0.05499     0.77024     0.52222     0.79097     0.00000     0.00000     0.00000     0.00000     0.00000     2.13842
    -4.00919     0.05167     0.66826     0.51606     0.66491     0.00000     0.00000     0.00000     0.00000     0.00000     1.90090
    -3.99719     0.05640     0.66099     0.62257     0.62895     0.00000     0.00000     0.00000     0.00000     0.00000     1.96891
    -3.98419     0.06733     0.73301     0.80830     0.67198     0.00000     0.00000     0.00000     0.00000     0.00000     2.28062
    -3.97219     0.07968     0.83436     1.00683     0.74954     0.00000     0.00000     0.00000     0.00000     0.00000     2.67040
    -3.95919     0.08761     0.90205     1.14108     0.80356     0.00000     0.00000     0.00000     0.00000     0.00000     2.93431
    -3.94719     0.08690     0.88863     1.15494     0.78979     0.00000     0.00000     0.00000     0.00000     0.00000     2.92026
    -3.93419     0.07684     0.78372     1.03754     0.69636     0.00000     0.00000     0.00000     0.00000     0.00000     2.59445
    -3.92219     0.06029     0.61468     0.82532     0.54670     0.00000     0.00000     0.00000     0.00000     0.00000     2.04699
    -3.90919     0.04194     0.42829     0.58128     0.38153     0.00000     0.00000     0.00000     0.00000     0.00000     1.43304
    -3.89719     0.02592     0.26730     0.36253     0.23885     0.00000     0.00000     0.00000     0.00000     0.00000     0.89459
    -3.88419     0.01445     0.15671     0.20078     0.14134     0.00000     0.00000     0.00000     0.00000     0.00000     0.51329
    -3.87219     0.00783     0.10440     0.10029     0.09699     0.00000     0.00000     0.00000     0.00000     0.00000     0.30952
    -3.85919     0.00534     0.11088     0.04868     0.10749     0.00000     0.00000     0.00000     0.00000     0.00000     0.27239
    -3.84719     0.00608     0.17657     0.02956     0.17478     0.00000     0.00000     0.00000     0.00000     0.00000     0.38699
    -3.83419     0.00935     0.30083     0.02977     0.29932     0.00000     0.00000     0.00000     0.00000     0.00000     0.63928
    -3.82219     0.01445     0.47307     0.04065     0.47135     0.00000     0.00000     0.00000     0.00000     0.00000     0.99951
    -3.80919     0.02041     0.66447     0.05647     0.66253     0.00000     0.00000     0.00000     0.00000     0.00000     1.40389
    -3.79719     0.02604     0.83018     0.07347     0.82872     0.00000     0.00000     0.00000     0.00000     0.00000     1.75841
    -3.78419     0.03041     0.92585     0.09081     0.92614     0.00000     0.00000     0.00000     0.00000     0.00000     1.97320
    -3.77219     0.03359     0.93001     0.11328     0.93397     0.00000     0.00000     0.00000     0.00000     0.00000     2.01084
    -3.75919     0.03704     0.85633     0.15340     0.86587     0.00000     0.00000     0.00000     0.00000     0.00000     1.91263
    -3.74719     0.04317     0.74524     0.23075     0.76172     0.00000     0.00000     0.00000     0.00000     0.00000     1.78088
    -3.73419     0.05424     0.64359     0.36700     0.66626     0.00000     0.00000     0.00000     0.00000     0.00000     1.73109
    -3.72219     0.07091     0.58478     0.57642     0.61016     0.00000     0.00000     0.00000     0.00000     0.00000     1.84227
    -3.70919     0.09143     0.58376     0.85458     0.60561     0.00000     0.00000     0.00000     0.00000     0.00000     2.13538
    -3.69719     0.11162     0.64009     1.17208     0.65102     0.00000     0.00000     0.00000     0.00000     0.00000     2.57481
    -3.68419     0.12642     0.74274     1.47757     0.73708     0.00000     0.00000     0.00000     0.00000     0.00000     3.08381
    -3.67219     0.13203     0.87183     1.71338     0.84840     0.00000     0.00000     0.00000     0.00000     0.00000     3.56564
    -3.65919     0.12814     1.00153     1.83660     0.96462     0.00000     0.00000     0.00000     0.00000     0.00000     3.93089
    -3.64719     0.11810     1.10887     1.83412     1.06677     0.00000     0.00000     0.00000     0.00000     0.00000     4.12785
    -3.63419     0.10746     1.18300     1.72481     1.14400     0.00000     0.00000     0.00000     0.00000     0.00000     4.15927
    -3.62219     0.10109     1.22814     1.54905     1.19738     0.00000     0.00000     0.00000     0.00000     0.00000     4.07565
    -3.60919     0.10079     1.25548     1.34812     1.23580     0.00000     0.00000     0.00000     0.00000     0.00000     3.94019
    -3.59719     0.10492     1.27310     1.15366     1.26649     0.00000     0.00000     0.00000     0.00000     0.00000     3.79818
    -3.58419     0.11025     1.28047     0.98175     1.28935     0.00000     0.00000     0.00000     0.00000     0.00000     3.66182
    -3.57219     0.11477     1.27239     0.84525     1.29859     0.00000     0.00000     0.00000     0.00000     0.00000     3.53100
    -3.55919     0.11989     1.24501     0.76546     1.28722     0.00000     0.00000     0.00000     0.00000     0.00000     3.41758
    -3.54719     0.13052     1.20088     0.77709     1.25309     0.00000     0.00000     0.00000     0.00000     0.00000     3.36158
    -3.53419     0.15271     1.14728     0.91567     1.19915     0.00000     0.00000     0.00000     0.00000     0.00000     3.41481
    -3.52219     0.18973     1.09388     1.19223     1.13347     0.00000     0.00000     0.00000     0.00000     0.00000     3.60931
    -3.50919     0.23889     1.04741     1.56843     1.06437     0.00000     0.00000     0.00000     0.00000     0.00000     3.91910
    -3.49719     0.29046     1.00759     1.95505     0.99636     0.00000     0.00000     0.00000     0.00000     0.00000     4.24946
    -3.48419     0.33044     0.96539     2.23776     0.92721     0.00000     0.00000     0.00000     0.00000     0.00000     4.46080
    -3.47219     0.34626     0.91014     2.32790     0.85131     0.00000     0.00000     0.00000     0.00000     0.00000     4.43561
    -3.45919     0.33245     0.83659     2.20580     0.76644     0.00000     0.00000     0.00000     0.00000     0.00000     4.14128
    -3.44619     0.29268     0.75159     1.92476     0.67799     0.00000     0.00000     0.00000     0.00000     0.00000     3.64702
    -3.43419     0.23786     0.66913     1.58060     0.59626     0.00000     0.00000     0.00000     0.00000     0.00000     3.08385
    -3.42119     0.18044     0.60037     1.25857     0.52848     0.00000     0.00000     0.00000     0.00000     0.00000     2.56786
    -3.40919     0.12985     0.54520     0.99980     0.47322     0.00000     0.00000     0.00000     0.00000     0.00000     2.14807
    -3.39619     0.09024     0.49360     0.80151     0.42185     0.00000     0.00000     0.00000     0.00000     0.00000     1.80720
    -3.38419     0.06137     0.43434     0.63907     0.36604     0.00000     0.00000     0.00000     0.00000     0.00000     1.50083
    -3.37119     0.04095     0.36489     0.49249     0.30512     0.00000     0.00000     0.00000     0.00000     0.00000     1.20344
    -3.35919     0.02658     0.29398     0.35757     0.24730     0.00000     0.00000     0.00000     0.00000     0.00000     0.92543
    -3.34619     0.01667     0.23627     0.24199     0.20488     0.00000     0.00000     0.00000     0.00000     0.00000     0.69981
    -3.33419     0.01028     0.20355     0.15456     0.18665     0.00000     0.00000     0.00000     0.00000     0.00000     0.55504
    -3.32119     0.00673     0.19957     0.09758     0.19384     0.00000     0.00000     0.00000     0.00000     0.00000     0.49772
    -3.30919     0.00547     0.22156     0.06622     0.22232     0.00000     0.00000     0.00000     0.00000     0.00000     0.51557
    -3.29619     0.00611     0.26738     0.05222     0.26944     0.00000     0.00000     0.00000     0.00000     0.00000     0.59515
    -3.28419     0.00845     0.34193     0.04823     0.34046     0.00000     0.00000     0.00000     0.00000     0.00000     0.73907
    -3.27119     0.01244     0.45705     0.04982     0.44870     0.00000     0.00000     0.00000     0.00000     0.00000     0.96801
    -3.25919     0.01790     0.62282     0.05522     0.60682     0.00000     0.00000     0.00000     0.00000     0.00000     1.30275
    -3.24619     0.02429     0.83456     0.06366     0.81339     0.00000     0.00000     0.00000     0.00000     0.00000     1.73590
    -3.23419     0.03064     1.06444     0.07422     1.04343     0.00000     0.00000     0.00000     0.00000     0.00000     2.21273
    -3.22119     0.03589     1.26537     0.08534     1.25061     0.00000     0.00000     0.00000     0.00000     0.00000     2.63721
    -3.20919     0.03920     1.38708     0.09527     1.38343     0.00000     0.00000     0.00000     0.00000     0.00000     2.90498
    -3.19619     0.04027     1.39737     0.10246     1.40580     0.00000     0.00000     0.00000     0.00000     0.00000     2.94590
    -3.18419     0.03925     1.29485     0.10562     1.31275     0.00000     0.00000     0.00000     0.00000     0.00000     2.75247
    -3.17119     0.03647     1.10738     0.10378     1.13014     0.00000     0.00000     0.00000     0.00000     0.00000     2.37777
    -3.15919     0.03224     0.87812     0.09636     0.90091     0.00000     0.00000     0.00000     0.00000     0.00000     1.90763
    -3.14619     0.02692     0.64858     0.08398     0.66777     0.00000     0.00000     0.00000     0.00000     0.00000     1.42725
    -3.13419     0.02112     0.44800     0.06942     0.46175     0.00000     0.00000     0.00000     0.00000     0.00000     1.00029
    -3.12119     0.01582     0.29242     0.05843     0.29975     0.00000     0.00000     0.00000     0.00000     0.00000     0.66642
    -3.10919     0.01238     0.18866     0.06079     0.18796     0.00000     0.00000     0.00000     0.00000     0.00000     0.44979
    -3.09619     0.01238     0.13988     0.09122     0.12724     0.00000     0.00000     0.00000     0.00000     0.00000     0.37072
    -3.08419     0.01749     0.14837     0.16977     0.11647     0.00000     0.00000     0.00000     0.00000     0.00000     0.45211
    -3.07119     0.02899     0.21522     0.31868     0.15371     0.00000     0.00000     0.00000     0.00000     0.00000     0.71660
    -3.05919     0.04694     0.33505     0.55405     0.23384     0.00000     0.00000     0.00000     0.00000     0.00000     1.16988
    -3.04619     0.06922     0.48959     0.87310     0.34447     0.00000     0.00000     0.00000     0.00000     0.00000     1.77638
    -3.03419     0.09132     0.64605     1.24389     0.46456     0.00000     0.00000     0.00000     0.00000     0.00000     2.44582
    -3.02119     0.10744     0.76667     1.60511     0.56942     0.00000     0.00000     0.00000     0.00000     0.00000     3.04864
    -3.00919     0.11291     0.82677     1.88129     0.64214     0.00000     0.00000     0.00000     0.00000     0.00000     3.46311
    -2.99619     0.10648     0.83249     2.00838     0.68624     0.00000     0.00000     0.00000     0.00000     0.00000     3.63359
    -2.98419     0.09078     0.82440     1.95849     0.72892     0.00000     0.00000     0.00000     0.00000     0.00000     3.60259
    -2.97119     0.07097     0.86262     1.75415     0.81444     0.00000     0.00000     0.00000     0.00000     0.00000     3.50218
    -2.95919     0.05235     0.99917     1.46121     0.98327     0.00000     0.00000     0.00000     0.00000     0.00000     3.49600
    -2.94619     0.03848     1.25196     1.16688     1.25177     0.00000     0.00000     0.00000     0.00000     0.00000     3.70909
    -2.93419     0.03077     1.59103     0.95089     1.59818     0.00000     0.00000     0.00000     0.00000     0.00000     4.17087
    -2.92119     0.02902     1.94420     0.86786     1.96318     0.00000     0.00000     0.00000     0.00000     0.00000     4.80426
    -2.90919     0.03231     2.22178     0.93968     2.26929     0.00000     0.00000     0.00000     0.00000     0.00000     5.46306
    -2.89619     0.03947     2.35113     1.15574     2.44770     0.00000     0.00000     0.00000     0.00000     0.00000     5.99404
    -2.88419     0.04909     2.30463     1.47522     2.46273     0.00000     0.00000     0.00000     0.00000     0.00000     6.29167
    -2.87119     0.05933     2.11073     1.83266     2.32497     0.00000     0.00000     0.00000     0.00000     0.00000     6.32769
    -2.85919     0.06802     1.84010     2.15320     2.08319     0.00000     0.00000     0.00000     0.00000     0.00000     6.14451
    -2.84619     0.07319     1.57371     2.37540     1.80283     0.00000     0.00000     0.00000     0.00000     0.00000     5.82513
    -2.83419     0.07377     1.36805     2.46770     1.53872     0.00000     0.00000     0.00000     0.00000     0.00000     5.44824
    -2.82119     0.06998     1.23502     2.42670     1.31774     0.00000     0.00000     0.00000     0.00000     0.00000     5.04944
    -2.80919     0.06309     1.14771     2.26599     1.13807     0.00000     0.00000     0.00000     0.00000     0.00000     4.61486
    -2.79619     0.05497     1.06322     2.00655     0.98152     0.00000     0.00000     0.00000     0.00000     0.00000     4.10626
    -2.78419     0.04753     0.95232     1.67661     0.83396     0.00000     0.00000     0.00000     0.00000     0.00000     3.51042
    -2.77119     0.04226     0.81506     1.31796     0.69547     0.00000     0.00000     0.00000     0.00000     0.00000     2.87075
    -2.75919     0.03976     0.67398     0.97967     0.57806     0.00000     0.00000     0.00000     0.00000     0.00000     2.27147
    -2.74619     0.03960     0.55662     0.70162     0.49507     0.00000     0.00000     0.00000     0.00000     0.00000     1.79290
    -2.73419     0.04061     0.47976     0.50224     0.45369     0.00000     0.00000     0.00000     0.00000     0.00000     1.47630
    -2.72119     0.04175     0.44914     0.37707     0.45581     0.00000     0.00000     0.00000     0.00000     0.00000     1.32377
    -2.70919     0.04301     0.46713     0.31153     0.50431     0.00000     0.00000     0.00000     0.00000     0.00000     1.32598
    -2.69619     0.04559     0.53835     0.29281     0.60405     0.00000     0.00000     0.00000     0.00000     0.00000     1.48080
    -2.68419     0.05117     0.66673     0.31385     0.75556     0.00000     0.00000     0.00000     0.00000     0.00000     1.78731
    -2.67119     0.06075     0.84677     0.36926     0.94658     0.00000     0.00000     0.00000     0.00000     0.00000     2.22335
    -2.65919     0.07381     1.05848     0.44938     1.15093     0.00000     0.00000     0.00000     0.00000     0.00000     2.73261
    -2.64619     0.08824     1.26838     0.53753     1.33575     0.00000     0.00000     0.00000     0.00000     0.00000     3.22990
    -2.63419     0.10088     1.43651     0.61237     1.46902     0.00000     0.00000     0.00000     0.00000     0.00000     3.61878
    -2.62119     0.10854     1.52691     0.65364     1.52740     0.00000     0.00000     0.00000     0.00000     0.00000     3.81649
    -2.60919     0.10902     1.51885     0.65146     1.50022     0.00000     0.00000     0.00000     0.00000     0.00000     3.77956
    -2.59619     0.10208     1.41888     0.61269     1.39451     0.00000     0.00000     0.00000     0.00000     0.00000     3.52816
    -2.58419     0.08973     1.26321     0.56473     1.23917     0.00000     0.00000     0.00000     0.00000     0.00000     3.15684
    -2.57119     0.07545     1.10681     0.54908     1.07785     0.00000     0.00000     0.00000     0.00000     0.00000     2.80919
    -2.55919     0.06264     0.99925     0.60639     0.95317     0.00000     0.00000     0.00000     0.00000     0.00000     2.62145
    -2.54619     0.05325     0.96074     0.75547     0.88583     0.00000     0.00000     0.00000     0.00000     0.00000     2.65529
    -2.53419     0.04722     0.97495     0.97569     0.86727     0.00000     0.00000     0.00000     0.00000     0.00000     2.86513
    -2.52119     0.04310     1.00255     1.20539     0.87130     0.00000     0.00000     0.00000     0.00000     0.00000     3.12234
    -2.50919     0.03932     1.01091     1.36342     0.87741     0.00000     0.00000     0.00000     0.00000     0.00000     3.29106
    -2.49619     0.03510     0.99387     1.38572     0.88571     0.00000     0.00000     0.00000     0.00000     0.00000     3.30040
    -2.48419     0.03068     0.97010     1.25801     0.91214     0.00000     0.00000     0.00000     0.00000     0.00000     3.17093
    -2.47119     0.02671     0.95990     1.02021     0.96620     0.00000     0.00000     0.00000     0.00000     0.00000     2.97302
    -2.45819     0.02355     0.96209     0.74234     1.03116     0.00000     0.00000     0.00000     0.00000     0.00000     2.75914
    -2.44619     0.02097     0.95060     0.48928     1.06657     0.00000     0.00000     0.00000     0.00000     0.00000     2.52742
    -2.43319     0.01838     0.89218     0.29641     1.03035     0.00000     0.00000     0.00000     0.00000     0.00000     2.23733
    -2.42119     0.01533     0.77208     0.16842     0.90698     0.00000     0.00000     0.00000     0.00000     0.00000     1.86281
    -2.40819     0.01182     0.60505     0.09166     0.71804     0.00000     0.00000     0.00000     0.00000     0.00000     1.42657
    -2.39619     0.00829     0.42627     0.04852     0.50867     0.00000     0.00000     0.00000     0.00000     0.00000     0.99174
    -2.38319     0.00527     0.27156     0.02518     0.32452     0.00000     0.00000     0.00000     0.00000     0.00000     0.62653
    -2.37119     0.00309     0.16199     0.01307     0.19223     0.00000     0.00000     0.00000     0.00000     0.00000     0.37038
    -2.35819     0.00181     0.10042     0.00738     0.11600     0.00000     0.00000     0.00000     0.00000     0.00000     0.22561
    -2.34619     0.00124     0.07678     0.00534     0.08444     0.00000     0.00000     0.00000     0.00000     0.00000     0.16780
    -2.33319     0.00111     0.07594     0.00518     0.08000     0.00000     0.00000     0.00000     0.00000     0.00000     0.16223
    -2.32119     0.00115     0.08328     0.00565     0.08600     0.00000     0.00000     0.00000     0.00000     0.00000     0.17609
    -2.30819     0.00120     0.08790     0.00596     0.09019     0.00000     0.00000     0.00000     0.00000     0.00000     0.18524
    -2.29619     0.00114     0.08413     0.00570     0.08613     0.00000     0.00000     0.00000     0.00000     0.00000     0.17710
    -2.28319     0.00097     0.07168     0.00486     0.07335     0.00000     0.00000     0.00000     0.00000     0.00000     0.15086
    -2.27119     0.00073     0.05409     0.00367     0.05533     0.00000     0.00000     0.00000     0.00000     0.00000     0.11382
    -2.25819     0.00049     0.03614     0.00246     0.03697     0.00000     0.00000     0.00000     0.00000     0.00000     0.07605
    -2.24619     0.00029     0.02152     0.00148     0.02201     0.00000     0.00000     0.00000     0.00000     0.00000     0.04529
    -2.23319     0.00015     0.01179     0.00085     0.01205     0.00000     0.00000     0.00000     0.00000     0.00000     0.02485
    -2.22119     0.00008     0.00682     0.00059     0.00693     0.00000     0.00000     0.00000     0.00000     0.00000     0.01441
    -2.20819     0.00004     0.00572     0.00065     0.00573     0.00000     0.00000     0.00000     0.00000     0.00000     0.01214
    -2.19619     0.00005     0.00776     0.00103     0.00765     0.00000     0.00000     0.00000     0.00000     0.00000     0.01649
    -2.18319     0.00009     0.01280     0.00178     0.01244     0.00000     0.00000     0.00000     0.00000     0.00000     0.02711
    -2.17119     0.00018     0.02163     0.00306     0.02065     0.00000     0.00000     0.00000     0.00000     0.00000     0.04552
    -2.15819     0.00038     0.03627     0.00519     0.03402     0.00000     0.00000     0.00000     0.00000     0.00000     0.07586
    -2.14619     0.00076     0.06006     0.00872     0.05552     0.00000     0.00000     0.00000     0.00000     0.00000     0.12506
    -2.13319     0.00140     0.09656     0.01423     0.08850     0.00000     0.00000     0.00000     0.00000     0.00000     0.20069
    -2.12119     0.00234     0.14673     0.02196     0.13420     0.00000     0.00000     0.00000     0.00000     0.00000     0.30522
    -2.10819     0.00351     0.20565     0.03122     0.18859     0.00000     0.00000     0.00000     0.00000     0.00000     0.42897
    -2.09619     0.00476     0.26145     0.04020     0.24118     0.00000     0.00000     0.00000     0.00000     0.00000     0.54759
    -2.08319     0.00592     0.29875     0.04643     0.27796     0.00000     0.00000     0.00000     0.00000     0.00000     0.62906
    -2.07119     0.00691     0.30612     0.04794     0.28803     0.00000     0.00000     0.00000     0.00000     0.00000     0.64899
    -2.05819     0.00786     0.28240     0.04428     0.27009     0.00000     0.00000     0.00000     0.00000     0.00000     0.60463
    -2.04619     0.00899     0.23773     0.03688     0.23304     0.00000     0.00000     0.00000     0.00000     0.00000     0.51664
    -2.03319     0.01043     0.18780     0.02814     0.19128     0.00000     0.00000     0.00000     0.00000     0.00000     0.41765
    -2.02119     0.01202     0.14612     0.02027     0.15717     0.00000     0.00000     0.00000     0.00000     0.00000     0.33558
    -2.00819     0.01332     0.12006     0.01441     0.13751     0.00000     0.00000     0.00000     0.00000     0.00000     0.28531
    -1.99619     0.01385     0.11298     0.01065     0.13564     0.00000     0.00000     0.00000     0.00000     0.00000     0.27312
    -1.98319     0.01341     0.12974     0.00852     0.15735     0.00000     0.00000     0.00000     0.00000     0.00000     0.30901
    -1.97119     0.01224     0.18135     0.00763     0.21546     0.00000     0.00000     0.00000     0.00000     0.00000     0.41667
    -1.95819     0.01093     0.28396     0.00787     0.32821     0.00000     0.00000     0.00000     0.00000     0.00000     0.63098
    -1.94619     0.01015     0.45061     0.00935     0.50946     0.00000     0.00000     0.00000     0.00000     0.00000     0.97957
    -1.93319     0.01030     0.67910     0.01209     0.75451     0.00000     0.00000     0.00000     0.00000     0.00000     1.45601
    -1.92119     0.01132     0.94294     0.01594     1.03038     0.00000     0.00000     0.00000     0.00000     0.00000     2.00059
    -1.90819     0.01274     1.19374     0.02063     1.28127     0.00000     0.00000     0.00000     0.00000     0.00000     2.50838
    -1.89619     0.01393     1.37708     0.02590     1.44781     0.00000     0.00000     0.00000     0.00000     0.00000     2.86472
    -1.88319     0.01437     1.45471     0.03152     1.49417     0.00000     0.00000     0.00000     0.00000     0.00000     2.99477
    -1.87119     0.01381     1.41856     0.03711     1.42109     0.00000     0.00000     0.00000     0.00000     0.00000     2.89057
    -1.85819     0.01235     1.28769     0.04176     1.26004     0.00000     0.00000     0.00000     0.00000     0.00000     2.60184
    -1.84619     0.01029     1.09650     0.04414     1.05227     0.00000     0.00000     0.00000     0.00000     0.00000     2.20319
    -1.83319     0.00798     0.87834     0.04305     0.83288     0.00000     0.00000     0.00000     0.00000     0.00000     1.76225
    -1.82119     0.00575     0.66043     0.03818     0.62390     0.00000     0.00000     0.00000     0.00000     0.00000     1.32826
    -1.80819     0.00384     0.46277     0.03048     0.43866     0.00000     0.00000     0.00000     0.00000     0.00000     0.93575
    -1.79619     0.00236     0.29925     0.02175     0.28604     0.00000     0.00000     0.00000     0.00000     0.00000     0.60941
    -1.78319     0.00133     0.17682     0.01382     0.17085     0.00000     0.00000     0.00000     0.00000     0.00000     0.36283
    -1.77119     0.00068     0.09465     0.00780     0.09251     0.00000     0.00000     0.00000     0.00000     0.00000     0.19564
    -1.75819     0.00032     0.04559     0.00390     0.04506     0.00000     0.00000     0.00000     0.00000     0.00000     0.09487
    -1.74619     0.00013     0.01970     0.00173     0.01967     0.00000     0.00000     0.00000     0.00000     0.00000     0.04123
    -1.73319     0.00005     0.00774     0.00068     0.00778     0.00000     0.00000     0.00000     0.00000     0.00000     0.01626
    -1.72119     0.00003     0.00323     0.00026     0.00321     0.00000     0.00000     0.00000     0.00000     0.00000     0.00673
    -1.70819     0.00005     0.00276     0.00015     0.00263     0.00000     0.00000     0.00000     0.00000     0.00000     0.00559
    -1.69619     0.00013     0.00561     0.00023     0.00523     0.00000     0.00000     0.00000     0.00000     0.00000     0.01120
    -1.68319     0.00030     0.01306     0.00052     0.01223     0.00000     0.00000     0.00000     0.00000     0.00000     0.02611
    -1.67119     0.00065     0.02772     0.00110     0.02614     0.00000     0.00000     0.00000     0.00000     0.00000     0.05561
    -1.65819     0.00122     0.05215     0.00208     0.04955     0.00000     0.00000     0.00000     0.00000     0.00000     0.10500
    -1.64619     0.00203     0.08673     0.00347     0.08305     0.00000     0.00000     0.00000     0.00000     0.00000     0.17528
    -1.63319     0.00299     0.12743     0.00513     0.12300     0.00000     0.00000     0.00000     0.00000     0.00000     0.25857
    -1.62119     0.00391     0.16558     0.00672     0.16107     0.00000     0.00000     0.00000     0.00000     0.00000     0.33728
    -1.60819     0.00453     0.19036     0.00782     0.18666     0.00000     0.00000     0.00000     0.00000     0.00000     0.38936
    -1.59619     0.00469     0.19422     0.00819     0.19209     0.00000     0.00000     0.00000     0.00000     0.00000     0.39919
    -1.58319     0.00448     0.17768     0.00801     0.17757     0.00000     0.00000     0.00000     0.00000     0.00000     0.36774
    -1.57119     0.00418     0.15056     0.00802     0.15277     0.00000     0.00000     0.00000     0.00000     0.00000     0.31554
    -1.55819     0.00429     0.12929     0.00944     0.13449     0.00000     0.00000     0.00000     0.00000     0.00000     0.27752
    -1.54619     0.00525     0.13176     0.01368     0.14151     0.00000     0.00000     0.00000     0.00000     0.00000     0.29221
    -1.53319     0.00725     0.17232     0.02191     0.18891     0.00000     0.00000     0.00000     0.00000     0.00000     0.39039
    -1.52119     0.01006     0.25661     0.03433     0.28243     0.00000     0.00000     0.00000     0.00000     0.00000     0.58343
    -1.50819     0.01301     0.37680     0.04960     0.41273     0.00000     0.00000     0.00000     0.00000     0.00000     0.85213
    -1.49619     0.01517     0.50933     0.06467     0.55339     0.00000     0.00000     0.00000     0.00000     0.00000     1.14257
    -1.48319     0.01581     0.61880     0.07557     0.66620     0.00000     0.00000     0.00000     0.00000     0.00000     1.37639
    -1.47119     0.01467     0.67085     0.07890     0.71500     0.00000     0.00000     0.00000     0.00000     0.00000     1.47942
    -1.45819     0.01213     0.64740     0.07352     0.68287     0.00000     0.00000     0.00000     0.00000     0.00000     1.41593
    -1.44519     0.00896     0.55732     0.06110     0.58168     0.00000     0.00000     0.00000     0.00000     0.00000     1.20906
    -1.43319     0.00600     0.43258     0.04532     0.44707     0.00000     0.00000     0.00000     0.00000     0.00000     0.93098
    -1.42019     0.00384     0.31549     0.03018     0.32541     0.00000     0.00000     0.00000     0.00000     0.00000     0.67491
    -1.40819     0.00275     0.24488     0.01850     0.25955     0.00000     0.00000     0.00000     0.00000     0.00000     0.52569
    -1.39519     0.00282     0.24931     0.01140     0.28356     0.00000     0.00000     0.00000     0.00000     0.00000     0.54709
    -1.38319     0.00402     0.34706     0.00864     0.42237     0.00000     0.00000     0.00000     0.00000     0.00000     0.78209
    -1.37019     0.00623     0.54793     0.00932     0.68835     0.00000     0.00000     0.00000     0.00000     0.00000     1.25183
    -1.35819     0.00918     0.85008     0.01237     1.06969     0.00000     0.00000     0.00000     0.00000     0.00000     1.94132
    -1.34519     0.01239     1.23281     0.01667     1.51822     0.00000     0.00000     0.00000     0.00000     0.00000     2.78009
    -1.33319     0.01519     1.64928     0.02110     1.94653     0.00000     0.00000     0.00000     0.00000     0.00000     3.63210
    -1.32019     0.01690     2.02535     0.02457     2.25093     0.00000     0.00000     0.00000     0.00000     0.00000     4.31776
    -1.30819     0.01709     2.27553     0.02621     2.34770     0.00000     0.00000     0.00000     0.00000     0.00000     4.66653
    -1.29519     0.01573     2.32882     0.02563     2.21116     0.00000     0.00000     0.00000     0.00000     0.00000     4.58133
    -1.28319     0.01316     2.16200     0.02313     1.88260     0.00000     0.00000     0.00000     0.00000     0.00000     4.08089
    -1.27019     0.01002     1.81491     0.01962     1.45172     0.00000     0.00000     0.00000     0.00000     0.00000     3.29627
    -1.25819     0.00695     1.37815     0.01641     1.02013     0.00000     0.00000     0.00000     0.00000     0.00000     2.42165
    -1.24519     0.00444     0.95428     0.01483     0.66464     0.00000     0.00000     0.00000     0.00000     0.00000     1.63818
    -1.23319     0.00267     0.62051     0.01576     0.42188     0.00000     0.00000     0.00000     0.00000     0.00000     1.06081
    -1.22019     0.00162     0.40609     0.01924     0.28961     0.00000     0.00000     0.00000     0.00000     0.00000     0.71657
    -1.20819     0.00111     0.29717     0.02437     0.24048     0.00000     0.00000     0.00000     0.00000     0.00000     0.56312
    -1.19519     0.00090     0.25584     0.02940     0.23740     0.00000     0.00000     0.00000     0.00000     0.00000     0.52355
    -1.18319     0.00082     0.24154     0.03242     0.24590     0.00000     0.00000     0.00000     0.00000     0.00000     0.52068
    -1.17019     0.00074     0.22530     0.03214     0.24236     0.00000     0.00000     0.00000     0.00000     0.00000     0.50055
    -1.15819     0.00063     0.19498     0.02845     0.21750     0.00000     0.00000     0.00000     0.00000     0.00000     0.44156
    -1.14519     0.00048     0.15259     0.02244     0.17505     0.00000     0.00000     0.00000     0.00000     0.00000     0.35056
    -1.13319     0.00033     0.10755     0.01578     0.12626     0.00000     0.00000     0.00000     0.00000     0.00000     0.24992
    -1.12019     0.00021     0.07028     0.00998     0.08367     0.00000     0.00000     0.00000     0.00000     0.00000     0.16413
    -1.10819     0.00014     0.04902     0.00591     0.05732     0.00000     0.00000     0.00000     0.00000     0.00000     0.11239
    -1.09519     0.00013     0.05106     0.00393     0.05538     0.00000     0.00000     0.00000     0.00000     0.00000     0.11049
    -1.08319     0.00020     0.08562     0.00409     0.08689     0.00000     0.00000     0.00000     0.00000     0.00000     0.17680
    -1.07019     0.00037     0.16465     0.00649     0.16282     0.00000     0.00000     0.00000     0.00000     0.00000     0.33433
    -1.05819     0.00067     0.29777     0.01120     0.29148     0.00000     0.00000     0.00000     0.00000     0.00000     0.60111
    -1.04519     0.00107     0.48186     0.01790     0.46854     0.00000     0.00000     0.00000     0.00000     0.00000     0.96939
    -1.03319     0.00153     0.69089     0.02557     0.66784     0.00000     0.00000     0.00000     0.00000     0.00000     1.38582
    -1.02019     0.00193     0.87664     0.03241     0.84235     0.00000     0.00000     0.00000     0.00000     0.00000     1.75333
    -1.00819     0.00216     0.98506     0.03656     0.94142     0.00000     0.00000     0.00000     0.00000     0.00000     1.96519
    -0.99519     0.00213     0.98289     0.03695     0.93399     0.00000     0.00000     0.00000     0.00000     0.00000     1.95597
    -0.98319     0.00186     0.87568     0.03398     0.82772     0.00000     0.00000     0.00000     0.00000     0.00000     1.73925
    -0.97019     0.00145     0.70475     0.02926     0.66335     0.00000     0.00000     0.00000     0.00000     0.00000     1.39882
    -0.95819     0.00102     0.52432     0.02462     0.49209     0.00000     0.00000     0.00000     0.00000     0.00000     1.04205
    -0.94519     0.00065     0.37422     0.02112     0.35132     0.00000     0.00000     0.00000     0.00000     0.00000     0.74732
    -0.93319     0.00040     0.26809     0.01871     0.25270     0.00000     0.00000     0.00000     0.00000     0.00000     0.53990
    -0.92019     0.00024     0.19803     0.01661     0.18792     0.00000     0.00000     0.00000     0.00000     0.00000     0.40281
    -0.90819     0.00015     0.14872     0.01412     0.14203     0.00000     0.00000     0.00000     0.00000     0.00000     0.30502
    -0.89519     0.00009     0.10880     0.01108     0.10438     0.00000     0.00000     0.00000     0.00000     0.00000     0.22436
    -0.88319     0.00006     0.07437     0.00784     0.07154     0.00000     0.00000     0.00000     0.00000     0.00000     0.15381
    -0.87019     0.00003     0.04622     0.00496     0.04454     0.00000     0.00000     0.00000     0.00000     0.00000     0.09575
    -0.85819     0.00002     0.02579     0.00279     0.02489     0.00000     0.00000     0.00000     0.00000     0.00000     0.05349
    -0.84519     0.00001     0.01303     0.00141     0.01267     0.00000     0.00000     0.00000     0.00000     0.00000     0.02712
    -0.83319     0.00001     0.00668     0.00070     0.00678     0.00000     0.00000     0.00000     0.00000     0.00000     0.01418
    -0.82019     0.00002     0.00560     0.00053     0.00640     0.00000     0.00000     0.00000     0.00000     0.00000     0.01255
    -0.80819     0.00005     0.01020     0.00088     0.01240     0.00000     0.00000     0.00000     0.00000     0.00000     0.02353
    -0.79519     0.00012     0.02318     0.00196     0.02820     0.00000     0.00000     0.00000     0.00000     0.00000     0.05345
    -0.78319     0.00026     0.04928     0.00413     0.05926     0.00000     0.00000     0.00000     0.00000     0.00000     0.11293
    -0.77019     0.00048     0.09327     0.00776     0.11068     0.00000     0.00000     0.00000     0.00000     0.00000     0.21219
    -0.75819     0.00080     0.15615     0.01290     0.18286     0.00000     0.00000     0.00000     0.00000     0.00000     0.35271
    -0.74519     0.00117     0.23106     0.01894     0.26692     0.00000     0.00000     0.00000     0.00000     0.00000     0.51810
    -0.73319     0.00152     0.30212     0.02459     0.34434     0.00000     0.00000     0.00000     0.00000     0.00000     0.67257
    -0.72019     0.00175     0.34930     0.02820     0.39269     0.00000     0.00000     0.00000     0.00000     0.00000     0.77194
    -0.70819     0.00177     0.35757     0.02859     0.39635     0.00000     0.00000     0.00000     0.00000     0.00000     0.78429
    -0.69519     0.00159     0.32607     0.02563     0.35575     0.00000     0.00000     0.00000     0.00000     0.00000     0.70904
    -0.68319     0.00128     0.27072     0.02035     0.28902     0.00000     0.00000     0.00000     0.00000     0.00000     0.58137
    -0.67019     0.00095     0.21994     0.01440     0.22584     0.00000     0.00000     0.00000     0.00000     0.00000     0.46113
    -0.65819     0.00072     0.20679     0.00930     0.19847     0.00000     0.00000     0.00000     0.00000     0.00000     0.41528
    -0.64519     0.00067     0.26141     0.00593     0.23397     0.00000     0.00000     0.00000     0.00000     0.00000     0.50198
    -0.63319     0.00085     0.40273     0.00447     0.34795     0.00000     0.00000     0.00000     0.00000     0.00000     0.75600
    -0.62019     0.00122     0.62798     0.00462     0.53670     0.00000     0.00000     0.00000     0.00000     0.00000     1.17052
    -0.60819     0.00172     0.90325     0.00587     0.77013     0.00000     0.00000     0.00000     0.00000     0.00000     1.68097
    -0.59519     0.00219     1.16471     0.00778     0.99320     0.00000     0.00000     0.00000     0.00000     0.00000     2.16789
    -0.58319     0.00250     1.33991     0.01013     1.14482     0.00000     0.00000     0.00000     0.00000     0.00000     2.49736
    -0.57019     0.00254     1.38215     0.01306     1.18589     0.00000     0.00000     0.00000     0.00000     0.00000     2.58364
    -0.55819     0.00231     1.29501     0.01700     1.11999     0.00000     0.00000     0.00000     0.00000     0.00000     2.43431
    -0.54519     0.00190     1.12799     0.02223     0.98963     0.00000     0.00000     0.00000     0.00000     0.00000     2.14176
    -0.53319     0.00145     0.94596     0.02835     0.84799     0.00000     0.00000     0.00000     0.00000     0.00000     1.82375
    -0.52019     0.00108     0.79141     0.03398     0.72872     0.00000     0.00000     0.00000     0.00000     0.00000     1.55519
    -0.50819     0.00085     0.67384     0.03731     0.63641     0.00000     0.00000     0.00000     0.00000     0.00000     1.34841
    -0.49519     0.00082     0.58318     0.03702     0.55976     0.00000     0.00000     0.00000     0.00000     0.00000     1.18079
    -0.48319     0.00109     0.51660     0.03322     0.49635     0.00000     0.00000     0.00000     0.00000     0.00000     1.04726
    -0.47019     0.00187     0.49654     0.02754     0.46648     0.00000     0.00000     0.00000     0.00000     0.00000     0.99242
    -0.45719     0.00344     0.56661     0.02239     0.50817     0.00000     0.00000     0.00000     0.00000     0.00000     1.10062
    -0.44519     0.00607     0.77002     0.01986     0.65734     0.00000     0.00000     0.00000     0.00000     0.00000     1.45329
    -0.43219     0.00980     1.12054     0.02081     0.92323     0.00000     0.00000     0.00000     0.00000     0.00000     2.07438
    -0.42019     0.01430     1.58023     0.02468     1.27571     0.00000     0.00000     0.00000     0.00000     0.00000     2.89492
    -0.40719     0.01890     2.06266     0.02994     1.65314     0.00000     0.00000     0.00000     0.00000     0.00000     3.76465
    -0.39519     0.02288     2.46448     0.03494     1.99125     0.00000     0.00000     0.00000     0.00000     0.00000     4.51355
    -0.38219     0.02583     2.71511     0.03868     2.25860     0.00000     0.00000     0.00000     0.00000     0.00000     5.03823
    -0.37019     0.02789     2.81004     0.04123     2.46923     0.00000     0.00000     0.00000     0.00000     0.00000     5.34839
    -0.35719     0.02951     2.80117     0.04328     2.65989     0.00000     0.00000     0.00000     0.00000     0.00000     5.53384
    -0.34519     0.03102     2.75114     0.04539     2.84683     0.00000     0.00000     0.00000     0.00000     0.00000     5.67438
    -0.33219     0.03222     2.68318     0.04730     2.99472     0.00000     0.00000     0.00000     0.00000     0.00000     5.75742
    -0.32019     0.03241     2.57010     0.04796     3.02706     0.00000     0.00000     0.00000     0.00000     0.00000     5.67754
    -0.30719     0.03085     2.36357     0.04613     2.87233     0.00000     0.00000     0.00000     0.00000     0.00000     5.31288
    -0.29519     0.02723     2.03828     0.04121     2.51344     0.00000     0.00000     0.00000     0.00000     0.00000     4.62016
    -0.28219     0.02198     1.61896     0.03368     2.00396     0.00000     0.00000     0.00000     0.00000     0.00000     3.67858
    -0.27019     0.01608     1.16981     0.02495     1.44465     0.00000     0.00000     0.00000     0.00000     0.00000     2.65548
    -0.25719     0.01059     0.76292     0.01664     0.93708     0.00000     0.00000     0.00000     0.00000     0.00000     1.72722
    -0.24519     0.00626     0.44696     0.00995     0.54504     0.00000     0.00000     0.00000     0.00000     0.00000     1.00821
    -0.23219     0.00331     0.23427     0.00531     0.28353     0.00000     0.00000     0.00000     0.00000     0.00000     0.52643
    -0.22019     0.00156     0.10965     0.00253     0.13169     0.00000     0.00000     0.00000     0.00000     0.00000     0.24543
    -0.20719     0.00066     0.04574     0.00107     0.05452     0.00000     0.00000     0.00000     0.00000     0.00000     0.10199
    -0.19519     0.00025     0.01698     0.00040     0.02009     0.00000     0.00000     0.00000     0.00000     0.00000     0.03772
    -0.18219     0.00008     0.00560     0.00014     0.00659     0.00000     0.00000     0.00000     0.00000     0.00000     0.01241
    -0.17019     0.00002     0.00164     0.00004     0.00192     0.00000     0.00000     0.00000     0.00000     0.00000     0.00362
    -0.15719     0.00001     0.00043     0.00001     0.00050     0.00000     0.00000     0.00000     0.00000     0.00000     0.00094
    -0.14519     0.00000     0.00010     0.00000     0.00011     0.00000     0.00000     0.00000     0.00000     0.00000     0.00022
    -0.13219     0.00000     0.00002     0.00000     0.00002     0.00000     0.00000     0.00000     0.00000     0.00000     0.00004
    -0.12019     0.00000     0.00001     0.00000     0.00001     0.00000     0.00000     0.00000     0.00000     0.00000     0.00001
    -0.10719     0.00000     0.00001     0.00000     0.00001     0.00000     0.00000     0.00000     0.00000     0.00000     0.00002
    -0.09519     0.00000     0.00005     0.00000     0.00005     0.00000     0.00000     0.00000     0.00000     0.00000     0.00010
    -0.08219     0.00000     0.00021     0.00001     0.00021     0.00000     0.00000     0.00000     0.00000     0.00000     0.00043
    -0.07019     0.00000     0.00082     0.00004     0.00082     0.00000     0.00000     0.00000     0.00000     0.00000     0.00168
    -0.05719     0.00001     0.00283     0.00014     0.00282     0.00000     0.00000     0.00000     0.00000     0.00000     0.00579
    -0.04519     0.00002     0.00862     0.00043     0.00858     0.00000     0.00000     0.00000     0.00000     0.00000     0.01765
    -0.03219     0.00004     0.02322     0.00117     0.02313     0.00000     0.00000     0.00000     0.00000     0.00000     0.04756
    -0.02019     0.00010     0.05526     0.00278     0.05505     0.00000     0.00000     0.00000     0.00000     0.00000     0.11319
    -0.00719     0.00021     0.11620     0.00585     0.11575     0.00000     0.00000     0.00000     0.00000     0.00000     0.23801
     0.00481     0.00039     0.21591     0.01087     0.21502     0.00000     0.00000     0.00000     0.00000     0.00000     0.44219
     0.01781     0.00064     0.35436     0.01783     0.35293     0.00000     0.00000     0.00000     0.00000     0.00000     0.72577
     0.02981     0.00093     0.51390     0.02586     0.51184     0.00000     0.00000     0.00000     0.00000     0.00000     1.05253
     0.04281     0.00119     0.65845     0.03314     0.65586     0.00000     0.00000     0.00000     0.00000     0.00000     1.34864
     0.05481     0.00134     0.74544     0.03752     0.74231     0.00000     0.00000     0.00000     0.00000     0.00000     1.52661
     0.06781     0.00134     0.74559     0.03753     0.74256     0.00000     0.00000     0.00000     0.00000     0.00000     1.52703
     0.07981     0.00119     0.65895     0.03316     0.65621     0.00000     0.00000     0.00000     0.00000     0.00000     1.34951
     0.09281     0.00093     0.51446     0.02589     0.51240     0.00000     0.00000     0.00000     0.00000     0.00000     1.05368
     0.10481     0.00064     0.35491     0.01786     0.35348     0.00000     0.00000     0.00000     0.00000     0.00000     0.72690
     0.11781     0.00039     0.21633     0.01089     0.21545     0.00000     0.00000     0.00000     0.00000     0.00000     0.44305
     0.12981     0.00021     0.11648     0.00586     0.11602     0.00000     0.00000     0.00000     0.00000     0.00000     0.23858
     0.14281     0.00010     0.05542     0.00279     0.05520     0.00000     0.00000     0.00000     0.00000     0.00000     0.11351
     0.15481     0.00004     0.02330     0.00117     0.02320     0.00000     0.00000     0.00000     0.00000     0.00000     0.04772
     0.16781     0.00002     0.00865     0.00044     0.00862     0.00000     0.00000     0.00000     0.00000     0.00000     0.01772
     0.17981     0.00001     0.00284     0.00014     0.00283     0.00000     0.00000     0.00000     0.00000     0.00000     0.00581
     0.19281     0.00000     0.00082     0.00004     0.00082     0.00000     0.00000     0.00000     0.00000     0.00000     0.00169
     0.20481     0.00000     0.00021     0.00001     0.00021     0.00000     0.00000     0.00000     0.00000     0.00000     0.00043
     0.21781     0.00000     0.00005     0.00000     0.00005     0.00000     0.00000     0.00000     0.00000     0.00000     0.00010
     0.22981     0.00000     0.00001     0.00000     0.00001     0.00000     0.00000     0.00000     0.00000     0.00000     0.00002
     0.24281     0.00000     0.00000     0.00000     0.00000     0.00000     0.00000     0.00000     0.00000     0.00000     0.00000
     0.25481     0.00000     0.00000     0.00000     0.00000     0.00000     0.00000     0.00000     0.00000     0.00000     0.00000
     0.26781     0.00000     0.00000     0.00000     0.00000     0.00000     0.00000     0.00000     0.00000     0.00000     0.00000
     0.27981     0.00000     0.00000     0.00000     0.00000     0.00000     0.00000     0.00000     0.00000     0.00000     0.00000
     0.29281     0.00000     0.00000     0.00000     0.00000     0.00000     0.00000     0.00000     0.00000     0.00000     0.00000
     0.30481     0.00000     0.00000     0.00000     0.00000     0.00000     0.00000     0.00000     0.00000     0.00000     0.00000
     0.31781     0.00000     0.00000     0.00000     0.00000     0.00000     0.00000     0.00000     0.00000     0.00000     0.00000
     0.32981     0.00000     0.00000     0.00000     0.00000     0.00000     0.00000     0.00000     0.00000     0.00000     0.00000
     0.34281     0.00000     0.00000     0.00000     0.00000     0.00000     0.00000     0.00000     0.00000     0.00000     0.00000
     0.35481     0.00000     0.00000     0.00000     0.00000     0.00000     0.00000     0.00000     0.00000     0.00000     0.00000
     0.36781     0.00000     0.00000     0.00000     0.00000     0.00000     0.00000     0.00000     0.00000     0.00000     0.00000
     0.37981     0.00000     0.00001     0.00000     0.00001     0.00000     0.00000     0.00000     0.00000     0.00000     0.00001
     0.39281     0.00000     0.00003     0.00000     0.00003     0.00000     0.00000     0.00000     0.00000     0.00000     0.00006
     0.40481     0.00000     0.00014     0.00000     0.00014     0.00000     0.00000     0.00000     0.00000     0.00000     0.00029
     0.41781     0.00000     0.00057     0.00001     0.00056     0.00000     0.00000     0.00000     0.00000     0.00000     0.00114
     0.42981     0.00001     0.00201     0.00004     0.00198     0.00000     0.00000     0.00000     0.00000     0.00000     0.00404
     0.44281     0.00004     0.00628     0.00012     0.00619     0.00000     0.00000     0.00000     0.00000     0.00000     0.01263
     0.45481     0.00010     0.01733     0.00033     0.01709     0.00000     0.00000     0.00000     0.00000     0.00000     0.03484
     0.46781     0.00025     0.04225     0.00080     0.04166     0.00000     0.00000     0.00000     0.00000     0.00000     0.08495
     0.47981     0.00053     0.09101     0.00172     0.08974     0.00000     0.00000     0.00000     0.00000     0.00000     0.18300
     0.49281     0.00100     0.17319     0.00328     0.17078     0.00000     0.00000     0.00000     0.00000     0.00000     0.34825
     0.50481     0.00169     0.29121     0.00551     0.28718     0.00000     0.00000     0.00000     0.00000     0.00000     0.58558
     0.51781     0.00251     0.43264     0.00818     0.42663     0.00000     0.00000     0.00000     0.00000     0.00000     0.86997
     0.52981     0.00330     0.56789     0.01074     0.55999     0.00000     0.00000     0.00000     0.00000     0.00000     1.14192
     0.54281     0.00382     0.65865     0.01246     0.64949     0.00000     0.00000     0.00000     0.00000     0.00000     1.32442
     0.55581     0.00392     0.67483     0.01277     0.66551     0.00000     0.00000     0.00000     0.00000     0.00000     1.35702
     0.56781     0.00354     0.61088     0.01156     0.60240     0.00000     0.00000     0.00000     0.00000     0.00000     1.22838
     0.58081     0.00284     0.48866     0.00924     0.48186     0.00000     0.00000     0.00000     0.00000     0.00000     0.98259
     0.59281     0.00200     0.34533     0.00653     0.34056     0.00000     0.00000     0.00000     0.00000     0.00000     0.69443
     0.60581     0.00125     0.21568     0.00408     0.21270     0.00000     0.00000     0.00000     0.00000     0.00000     0.43371
     0.61781     0.00069     0.11924     0.00226     0.11757     0.00000     0.00000     0.00000     0.00000     0.00000     0.23977
     0.63081     0.00034     0.05908     0.00112     0.05827     0.00000     0.00000     0.00000     0.00000     0.00000     0.11881
     0.64281     0.00016     0.02868     0.00056     0.02833     0.00000     0.00000     0.00000     0.00000     0.00000     0.05773
     0.65581     0.00010     0.02057     0.00044     0.02042     0.00000     0.00000     0.00000     0.00000     0.00000     0.04153
     0.66781     0.00013     0.03231     0.00075     0.03223     0.00000     0.00000     0.00000     0.00000     0.00000     0.06542
     0.68081     0.00027     0.06862     0.00161     0.06852     0.00000     0.00000     0.00000     0.00000     0.00000     0.13902
     0.69281     0.00054     0.13922     0.00328     0.13901     0.00000     0.00000     0.00000     0.00000     0.00000     0.28205
     0.70581     0.00098     0.25218     0.00594     0.25181     0.00000     0.00000     0.00000     0.00000     0.00000     0.51091
     0.71781     0.00157     0.40413     0.00951     0.40355     0.00000     0.00000     0.00000     0.00000     0.00000     0.81877
     0.73081     0.00222     0.57234     0.01347     0.57149     0.00000     0.00000     0.00000     0.00000     0.00000     1.15952
     0.74281     0.00278     0.71608     0.01685     0.71505     0.00000     0.00000     0.00000     0.00000     0.00000     1.45077
     0.75581     0.00308     0.79157     0.01863     0.79054     0.00000     0.00000     0.00000     0.00000     0.00000     1.60382
     0.76781     0.00300     0.77329     0.01820     0.77203     0.00000     0.00000     0.00000     0.00000     0.00000     1.56653
     0.78081     0.00259     0.66735     0.01571     0.66642     0.00000     0.00000     0.00000     0.00000     0.00000     1.35208
     0.79281     0.00198     0.50880     0.01198     0.50808     0.00000     0.00000     0.00000     0.00000     0.00000     1.03084
     0.80581     0.00133     0.34276     0.00807     0.34228     0.00000     0.00000     0.00000     0.00000     0.00000     0.69443
     0.81781     0.00079     0.20403     0.00480     0.20373     0.00000     0.00000     0.00000     0.00000     0.00000     0.41335
     0.83081     0.00042     0.10728     0.00253     0.10713     0.00000     0.00000     0.00000     0.00000     0.00000     0.21736
     0.84281     0.00019     0.04985     0.00117     0.04978     0.00000     0.00000     0.00000     0.00000     0.00000     0.10099
     0.85581     0.00008     0.02046     0.00048     0.02043     0.00000     0.00000     0.00000     0.00000     0.00000     0.04145
     0.86781     0.00003     0.00742     0.00017     0.00741     0.00000     0.00000     0.00000     0.00000     0.00000     0.01503
     0.88081     0.00001     0.00238     0.00006     0.00237     0.00000     0.00000     0.00000     0.00000     0.00000     0.00482
     0.89281     0.00000     0.00067     0.00002     0.00067     0.00000     0.00000     0.00000     0.00000     0.00000     0.00136
     0.90581     0.00000     0.00017     0.00000     0.00017     0.00000     0.00000     0.00000     0.00000     0.00000     0.00034
     0.91781     0.00000     0.00004     0.00000     0.00004     0.00000     0.00000     0.00000     0.00000     0.00000     0.00008
     0.93081     0.00000     0.00001     0.00000     0.00001     0.00000     0.00000     0.00000     0.00000     0.00000     0.00001
     0.94281     0.00000     0.00000     0.00000     0.00000     0.00000     0.00000     0.00000     0.00000     0.00000     0.00000
     0.95581     0.00000     0.00000     0.00000     0.00000     0.00000     0.00000     0.00000     0.00000     0.00000     0.00000
     0.96781     0.00000     0.00000     0.00000     0.00000     0.00000     0.00000     0.00000     0.00000     0.00000     0.00000
     0.98081     0.00000     0.00000     0.00000     0.00000     0.00000     0.00000     0.00000     0.00000     0.00000     0.00000
     0.99281     0.00000     0.00000     0.00000     0.00000     0.00000     0.00000     0.00000     0.00000     0.00000     0.00000
     1.00581     0.00000     0.00000     0.00000     0.00000     0.00000     0.00000     0.00000     0.00000     0.00000     0.00000
     1.01781     0.00000     0.00000     0.00000     0.00000     0.00000     0.00000     0.00000     0.00000     0.00000     0.00000
     1.03081     0.00000     0.00000     0.00000     0.00000     0.00000     0.00000     0.00000     0.00000     0.00000     0.00000
     1.04281     0.00000     0.00000     0.00000     0.00000     0.00000     0.00000     0.00000     0.00000     0.00000     0.00000
     1.05581     0.00000     0.00000     0.00000     0.00000     0.00000     0.00000     0.00000     0.00000     0.00000     0.00000
     1.06781     0.00000     0.00000     0.00000     0.00000     0.00000     0.00000     0.00000     0.00000     0.00000     0.00000
     1.08081     0.00000     0.00000     0.00000     0.00000     0.00000     0.00000     0.00000     0.00000     0.00000     0.00000
     1.09281     0.00000     0.00000     0.00000     0.00000     0.00000     0.00000     0.00000     0.00000     0.00000     0.00000
     1.10581     0.00000     0.00001     0.00000     0.00001     0.00000     0.00000     0.00000     0.00000     0.00000     0.00001
     1.11781     0.00000     0.00003     0.00000     0.00003     0.00000     0.00000     0.00000     0.00000     0.00000     0.00006
     1.13081     0.00000     0.00012     0.00000     0.00012     0.00000     0.00000     0.00000     0.00000     0.00000     0.00025
     1.14281     0.00000     0.00049     0.00001     0.00048     0.00000     0.00000     0.00000     0.00000     0.00000     0.00098
     1.15581     0.00000     0.00170     0.00004     0.00168     0.00000     0.00000     0.00000     0.00000     0.00000     0.00342
     1.16781     0.00001     0.00524     0.00012     0.00519     0.00000     0.00000     0.00000     0.00000     0.00000     0.01056
     1.18081     0.00001     0.01431     0.00033     0.01416     0.00000     0.00000     0.00000     0.00000     0.00000     0.02881
     1.19281     0.00003     0.03450     0.00081     0.03414     0.00000     0.00000     0.00000     0.00000     0.00000     0.06948
     1.20581     0.00007     0.07348     0.00172     0.07272     0.00000     0.00000     0.00000     0.00000     0.00000     0.14800
     1.21781     0.00013     0.13830     0.00323     0.13686     0.00000     0.00000     0.00000     0.00000     0.00000     0.27853
     1.23081     0.00022     0.22996     0.00537     0.22756     0.00000     0.00000     0.00000     0.00000     0.00000     0.46311
     1.24281     0.00032     0.33786     0.00789     0.33431     0.00000     0.00000     0.00000     0.00000     0.00000     0.68039
     1.25581     0.00041     0.43853     0.01025     0.43395     0.00000     0.00000     0.00000     0.00000     0.00000     0.88314
     1.26781     0.00048     0.50291     0.01175     0.49765     0.00000     0.00000     0.00000     0.00000     0.00000     1.01278
     1.28081     0.00048     0.50958     0.01191     0.50423     0.00000     0.00000     0.00000     0.00000     0.00000     1.02620
     1.29281     0.00043     0.45620     0.01066     0.45142     0.00000     0.00000     0.00000     0.00000     0.00000     0.91871
     1.30581     0.00034     0.36084     0.00843     0.35707     0.00000     0.00000     0.00000     0.00000     0.00000     0.72668
     1.31781     0.00024     0.25219     0.00589     0.24953     0.00000     0.00000     0.00000     0.00000     0.00000     0.50785
     1.33081     0.00015     0.15572     0.00364     0.15411     0.00000     0.00000     0.00000     0.00000     0.00000     0.31361
     1.34281     0.00008     0.08505     0.00198     0.08416     0.00000     0.00000     0.00000     0.00000     0.00000     0.17129
     1.35581     0.00004     0.04142     0.00096     0.04097     0.00000     0.00000     0.00000     0.00000     0.00000     0.08340
     1.36781     0.00004     0.01922     0.00041     0.01899     0.00000     0.00000     0.00000     0.00000     0.00000     0.03867
     1.38081     0.00007     0.01248     0.00018     0.01224     0.00000     0.00000     0.00000     0.00000     0.00000     0.02498
     1.39281     0.00020     0.01948     0.00012     0.01895     0.00000     0.00000     0.00000     0.00000     0.00000     0.03876
     1.40581     0.00051     0.04529     0.00020     0.04398     0.00000     0.00000     0.00000     0.00000     0.00000     0.08998
     1.41781     0.00116     0.10198     0.00042     0.09900     0.00000     0.00000     0.00000     0.00000     0.00000     0.20256
     1.43081     0.00234     0.20526     0.00085     0.19927     0.00000     0.00000     0.00000     0.00000     0.00000     0.40771
     1.44281     0.00417     0.36582     0.00151     0.35514     0.00000     0.00000     0.00000     0.00000     0.00000     0.72664
     1.45581     0.00659     0.57732     0.00238     0.56070     0.00000     0.00000     0.00000     0.00000     0.00000     1.14699
     1.46781     0.00925     0.80900     0.00334     0.78568     0.00000     0.00000     0.00000     0.00000     0.00000     1.60728
     1.48081     0.01162     1.01184     0.00418     0.98324     0.00000     0.00000     0.00000     0.00000     0.00000     2.01087
     1.49281     0.01325     1.14304     0.00472     1.11196     0.00000     0.00000     0.00000     0.00000     0.00000     2.27297
     1.50581     0.01405     1.19296     0.00493     1.16319     0.00000     0.00000     0.00000     0.00000     0.00000     2.37514
     1.51781     0.01445     1.19600     0.00494     1.17086     0.00000     0.00000     0.00000     0.00000     0.00000     2.38626
     1.53081     0.01508     1.21001     0.00501     1.19187     0.00000     0.00000     0.00000     0.00000     0.00000     2.42196
     1.54381     0.01633     1.27822     0.00530     1.26760     0.00000     0.00000     0.00000     0.00000     0.00000     2.56745
     1.55581     0.01801     1.39705     0.00580     1.39391     0.00000     0.00000     0.00000     0.00000     0.00000     2.81477
     1.56881     0.01940     1.51582     0.00630     1.51921     0.00000     0.00000     0.00000     0.00000     0.00000     3.06072
     1.58081     0.01966     1.56558     0.00651     1.57483     0.00000     0.00000     0.00000     0.00000     0.00000     3.16658
     1.59381     0.01834     1.49860     0.00624     1.51158     0.00000     0.00000     0.00000     0.00000     0.00000     3.03476
     1.60581     0.01557     1.31102     0.00546     1.32561     0.00000     0.00000     0.00000     0.00000     0.00000     2.65767
     1.61881     0.01198     1.04133     0.00435     1.05539     0.00000     0.00000     0.00000     0.00000     0.00000     2.11306
     1.63081     0.00835     0.74899     0.00314     0.76062     0.00000     0.00000     0.00000     0.00000     0.00000     1.52110
     1.64381     0.00527     0.48861     0.00209     0.49710     0.00000     0.00000     0.00000     0.00000     0.00000     0.99306
     1.65581     0.00305     0.29389     0.00136     0.29933     0.00000     0.00000     0.00000     0.00000     0.00000     0.59762
     1.66881     0.00169     0.17543     0.00105     0.17863     0.00000     0.00000     0.00000     0.00000     0.00000     0.35680
     1.68081     0.00106     0.12855     0.00123     0.13067     0.00000     0.00000     0.00000     0.00000     0.00000     0.26150
     1.69381     0.00096     0.14245     0.00198     0.14486     0.00000     0.00000     0.00000     0.00000     0.00000     0.29026
     1.70581     0.00122     0.20482     0.00334     0.20897     0.00000     0.00000     0.00000     0.00000     0.00000     0.41835
     1.71881     0.00168     0.30037     0.00526     0.30758     0.00000     0.00000     0.00000     0.00000     0.00000     0.61490
     1.73081     0.00216     0.40801     0.00751     0.41903     0.00000     0.00000     0.00000     0.00000     0.00000     0.83671
     1.74381     0.00251     0.50110     0.00965     0.51555     0.00000     0.00000     0.00000     0.00000     0.00000     1.02883
     1.75581     0.00262     0.55397     0.01117     0.57047     0.00000     0.00000     0.00000     0.00000     0.00000     1.13822
     1.76881     0.00243     0.55105     0.01161     0.56735     0.00000     0.00000     0.00000     0.00000     0.00000     1.13244
     1.78081     0.00202     0.49327     0.01084     0.50740     0.00000     0.00000     0.00000     0.00000     0.00000     1.01354
     1.79381     0.00151     0.39735     0.00909     0.40807     0.00000     0.00000     0.00000     0.00000     0.00000     0.81602
     1.80581     0.00101     0.28796     0.00682     0.29506     0.00000     0.00000     0.00000     0.00000     0.00000     0.59085
     1.81881     0.00061     0.18758     0.00459     0.19175     0.00000     0.00000     0.00000     0.00000     0.00000     0.38453
     1.83081     0.00033     0.10979     0.00276     0.11192     0.00000     0.00000     0.00000     0.00000     0.00000     0.22481
     1.84381     0.00016     0.05767     0.00148     0.05864     0.00000     0.00000     0.00000     0.00000     0.00000     0.11795
     1.85581     0.00007     0.02717     0.00071     0.02756     0.00000     0.00000     0.00000     0.00000     0.00000     0.05551
     1.86881     0.00003     0.01147     0.00030     0.01161     0.00000     0.00000     0.00000     0.00000     0.00000     0.02342
     1.88081     0.00001     0.00434     0.00012     0.00439     0.00000     0.00000     0.00000     0.00000     0.00000     0.00885
     1.89381     0.00000     0.00148     0.00004     0.00149     0.00000     0.00000     0.00000     0.00000     0.00000     0.00301
     1.90581     0.00000     0.00047     0.00001     0.00047     0.00000     0.00000     0.00000     0.00000     0.00000     0.00095
     1.91881     0.00000     0.00021     0.00001     0.00021     0.00000     0.00000     0.00000     0.00000     0.00000     0.00043
     1.93081     0.00000     0.00035     0.00001     0.00036     0.00000     0.00000     0.00000     0.00000     0.00000     0.00072
     1.94381     0.00001     0.00105     0.00003     0.00107     0.00000     0.00000     0.00000     0.00000     0.00000     0.00216
     1.95581     0.00004     0.00299     0.00009     0.00305     0.00000     0.00000     0.00000     0.00000     0.00000     0.00618
     1.96881     0.00010     0.00763     0.00024     0.00778     0.00000     0.00000     0.00000     0.00000     0.00000     0.01574
     1.98081     0.00022     0.01723     0.00054     0.01755     0.00000     0.00000     0.00000     0.00000     0.00000     0.03555
     1.99381     0.00046     0.03450     0.00109     0.03510     0.00000     0.00000     0.00000     0.00000     0.00000     0.07115
     2.00581     0.00083     0.06131     0.00195     0.06231     0.00000     0.00000     0.00000     0.00000     0.00000     0.12641
     2.01881     0.00136     0.09693     0.00313     0.09834     0.00000     0.00000     0.00000     0.00000     0.00000     0.19976
     2.03081     0.00202     0.13667     0.00453     0.13834     0.00000     0.00000     0.00000     0.00000     0.00000     0.28155
     2.04381     0.00273     0.17254     0.00600     0.17407     0.00000     0.00000     0.00000     0.00000     0.00000     0.35534
     2.05581     0.00342     0.19610     0.00742     0.19703     0.00000     0.00000     0.00000     0.00000     0.00000     0.40396
     2.06881     0.00403     0.20228     0.00882     0.20231     0.00000     0.00000     0.00000     0.00000     0.00000     0.41745
     2.08081     0.00457     0.19176     0.01039     0.19095     0.00000     0.00000     0.00000     0.00000     0.00000     0.39768
     2.09381     0.00505     0.17001     0.01234     0.16896     0.00000     0.00000     0.00000     0.00000     0.00000     0.35635
     2.10581     0.00549     0.14438     0.01462     0.14396     0.00000     0.00000     0.00000     0.00000     0.00000     0.30845
     2.11881     0.00583     0.12039     0.01682     0.12140     0.00000     0.00000     0.00000     0.00000     0.00000     0.26444
     2.13081     0.00594     0.10017     0.01825     0.10293     0.00000     0.00000     0.00000     0.00000     0.00000     0.22729
     2.14381     0.00570     0.08293     0.01824     0.08716     0.00000     0.00000     0.00000     0.00000     0.00000     0.19402
     2.15581     0.00506     0.06707     0.01657     0.07199     0.00000     0.00000     0.00000     0.00000     0.00000     0.16069
     2.16881     0.00415     0.05202     0.01359     0.05676     0.00000     0.00000     0.00000     0.00000     0.00000     0.12652
     2.18081     0.00324     0.03915     0.01007     0.04311     0.00000     0.00000     0.00000     0.00000     0.00000     0.09558
     2.19381     0.00274     0.03150     0.00689     0.03453     0.00000     0.00000     0.00000     0.00000     0.00000     0.07566
     2.20581     0.00312     0.03330     0.00470     0.03573     0.00000     0.00000     0.00000     0.00000     0.00000     0.07685
     2.21881     0.00500     0.04940     0.00382     0.05180     0.00000     0.00000     0.00000     0.00000     0.00000     0.11002
     2.23081     0.00899     0.08420     0.00433     0.08709     0.00000     0.00000     0.00000     0.00000     0.00000     0.18462
     2.24381     0.01555     0.13959     0.00609     0.14313     0.00000     0.00000     0.00000     0.00000     0.00000     0.30437
     2.25581     0.02462     0.21262     0.00884     0.21617     0.00000     0.00000     0.00000     0.00000     0.00000     0.46225
     2.26881     0.03529     0.29464     0.01227     0.29667     0.00000     0.00000     0.00000     0.00000     0.00000     0.63887
     2.28081     0.04595     0.37430     0.01622     0.37239     0.00000     0.00000     0.00000     0.00000     0.00000     0.80886
     2.29381     0.05474     0.44273     0.02084     0.43432     0.00000     0.00000     0.00000     0.00000     0.00000     0.95263
     2.30581     0.06024     0.49816     0.02655     0.48148     0.00000     0.00000     0.00000     0.00000     0.00000     1.06643
     2.31881     0.06181     0.54544     0.03374     0.52027     0.00000     0.00000     0.00000     0.00000     0.00000     1.16127
     2.33081     0.05959     0.59002     0.04224     0.55816     0.00000     0.00000     0.00000     0.00000     0.00000     1.25000
     2.34381     0.05410     0.63098     0.05102     0.59587     0.00000     0.00000     0.00000     0.00000     0.00000     1.33197
     2.35581     0.04613     0.65836     0.05820     0.62396     0.00000     0.00000     0.00000     0.00000     0.00000     1.38665
     2.36881     0.03671     0.65674     0.06167     0.62648     0.00000     0.00000     0.00000     0.00000     0.00000     1.38160
     2.38081     0.02705     0.61403     0.05997     0.58977     0.00000     0.00000     0.00000     0.00000     0.00000     1.29082
     2.39381     0.01835     0.52959     0.05305     0.51174     0.00000     0.00000     0.00000     0.00000     0.00000     1.11274
     2.40581     0.01141     0.41637     0.04240     0.40422     0.00000     0.00000     0.00000     0.00000     0.00000     0.87440
     2.41881     0.00650     0.29598     0.03045     0.28830     0.00000     0.00000     0.00000     0.00000     0.00000     0.62122
     2.43081     0.00339     0.18942     0.01958     0.18491     0.00000     0.00000     0.00000     0.00000     0.00000     0.39730
     2.44381     0.00164     0.10988     0.01129     0.10749     0.00000     0.00000     0.00000     0.00000     0.00000     0.23031
     2.45581     0.00078     0.06107     0.00597     0.06009     0.00000     0.00000     0.00000     0.00000     0.00000     0.12791
     2.46881     0.00047     0.04068     0.00324     0.04073     0.00000     0.00000     0.00000     0.00000     0.00000     0.08512
     2.48081     0.00053     0.04525     0.00248     0.04639     0.00000     0.00000     0.00000     0.00000     0.00000     0.09465
     2.49381     0.00088     0.07263     0.00320     0.07523     0.00000     0.00000     0.00000     0.00000     0.00000     0.15193
     2.50581     0.00147     0.12053     0.00500     0.12515     0.00000     0.00000     0.00000     0.00000     0.00000     0.25215
     2.51881     0.00223     0.18271     0.00748     0.18978     0.00000     0.00000     0.00000     0.00000     0.00000     0.38220
     2.53081     0.00302     0.24622     0.01006     0.25576     0.00000     0.00000     0.00000     0.00000     0.00000     0.51506
     2.54381     0.00362     0.29362     0.01201     0.30500     0.00000     0.00000     0.00000     0.00000     0.00000     0.61425
     2.55681     0.00387     0.30968     0.01278     0.32156     0.00000     0.00000     0.00000     0.00000     0.00000     0.64789
     2.56881     0.00379     0.28927     0.01226     0.30003     0.00000     0.00000     0.00000     0.00000     0.00000     0.60535
     2.58181     0.00359     0.24042     0.01105     0.24852     0.00000     0.00000     0.00000     0.00000     0.00000     0.50357
     2.59381     0.00368     0.18038     0.01022     0.18454     0.00000     0.00000     0.00000     0.00000     0.00000     0.37881
     2.60681     0.00453     0.12734     0.01100     0.12648     0.00000     0.00000     0.00000     0.00000     0.00000     0.26934
     2.61881     0.00649     0.09326     0.01425     0.08635     0.00000     0.00000     0.00000     0.00000     0.00000     0.20035
     2.63181     0.00960     0.08130     0.02008     0.06736     0.00000     0.00000     0.00000     0.00000     0.00000     0.17834
     2.64381     0.01349     0.08739     0.02766     0.06587     0.00000     0.00000     0.00000     0.00000     0.00000     0.19440
     2.65681     0.01739     0.10391     0.03536     0.07522     0.00000     0.00000     0.00000     0.00000     0.00000     0.23188
     2.66881     0.02042     0.12339     0.04123     0.08925     0.00000     0.00000     0.00000     0.00000     0.00000     0.27430
     2.68181     0.02185     0.14138     0.04377     0.10481     0.00000     0.00000     0.00000     0.00000     0.00000     0.31182
     2.69381     0.02146     0.15793     0.04247     0.12265     0.00000     0.00000     0.00000     0.00000     0.00000     0.34450
     2.70681     0.01960     0.17696     0.03796     0.14668     0.00000     0.00000     0.00000     0.00000     0.00000     0.38119
     2.71881     0.01698     0.20305     0.03176     0.18082     0.00000     0.00000     0.00000     0.00000     0.00000     0.43261
     2.73181     0.01438     0.23736     0.02557     0.22498     0.00000     0.00000     0.00000     0.00000     0.00000     0.50229
     2.74381     0.01228     0.27471     0.02068     0.27262     0.00000     0.00000     0.00000     0.00000     0.00000     0.58030
     2.75681     0.01079     0.30521     0.01767     0.31229     0.00000     0.00000     0.00000     0.00000     0.00000     0.64596
     2.76881     0.00971     0.31932     0.01642     0.33316     0.00000     0.00000     0.00000     0.00000     0.00000     0.67861
     2.78181     0.00878     0.31299     0.01638     0.33034     0.00000     0.00000     0.00000     0.00000     0.00000     0.66849
     2.79381     0.00783     0.28860     0.01680     0.30634     0.00000     0.00000     0.00000     0.00000     0.00000     0.61957
     2.80681     0.00680     0.25222     0.01692     0.26795     0.00000     0.00000     0.00000     0.00000     0.00000     0.54388
     2.81881     0.00570     0.20964     0.01612     0.22213     0.00000     0.00000     0.00000     0.00000     0.00000     0.45359
     2.83181     0.00454     0.16504     0.01420     0.17407     0.00000     0.00000     0.00000     0.00000     0.00000     0.35786
     2.84381     0.00343     0.12179     0.01142     0.12782     0.00000     0.00000     0.00000     0.00000     0.00000     0.26446
     2.85681     0.00253     0.08349     0.00843     0.08724     0.00000     0.00000     0.00000     0.00000     0.00000     0.18170
     2.86881     0.00211     0.05382     0.00612     0.05602     0.00000     0.00000     0.00000     0.00000     0.00000     0.11807
     2.88181     0.00262     0.03580     0.00540     0.03698     0.00000     0.00000     0.00000     0.00000     0.00000     0.08080
     2.89381     0.00474     0.03190     0.00724     0.03203     0.00000     0.00000     0.00000     0.00000     0.00000     0.07592
     2.90681     0.00951     0.04491     0.01280     0.04281     0.00000     0.00000     0.00000     0.00000     0.00000     0.11003
     2.91881     0.01825     0.07940     0.02327     0.07153     0.00000     0.00000     0.00000     0.00000     0.00000     0.19246
     2.93181     0.03254     0.14270     0.03964     0.12174     0.00000     0.00000     0.00000     0.00000     0.00000     0.33662
     2.94381     0.05424     0.24596     0.06234     0.19959     0.00000     0.00000     0.00000     0.00000     0.00000     0.56213
     2.95681     0.08568     0.40466     0.09132     0.31622     0.00000     0.00000     0.00000     0.00000     0.00000     0.89787
     2.96881     0.12958     0.63578     0.12637     0.48891     0.00000     0.00000     0.00000     0.00000     0.00000     1.38063
     2.98181     0.18798     0.94911     0.16711     0.73611     0.00000     0.00000     0.00000     0.00000     0.00000     2.04031
     2.99381     0.25965     1.33157     0.21182     1.06336     0.00000     0.00000     0.00000     0.00000     0.00000     2.86639
     3.00681     0.33713     1.73470     0.25624     1.44611     0.00000     0.00000     0.00000     0.00000     0.00000     3.77418
     3.01881     0.40633     2.07639     0.29288     1.82076     0.00000     0.00000     0.00000     0.00000     0.00000     4.59636
     3.03181     0.45007     2.27016     0.31334     2.10047     0.00000     0.00000     0.00000     0.00000     0.00000     5.13404
     3.04381     0.45519     2.26417     0.31226     2.21098     0.00000     0.00000     0.00000     0.00000     0.00000     5.24261
     3.05681     0.41918     2.06866     0.29073     2.12867     0.00000     0.00000     0.00000     0.00000     0.00000     4.90725
     3.06881     0.35154     1.75257     0.25609     1.89192     0.00000     0.00000     0.00000     0.00000     0.00000     4.25212
     3.08181     0.26961     1.40766     0.21838     1.58044     0.00000     0.00000     0.00000     0.00000     0.00000     3.47610
     3.09381     0.19103     1.10582     0.18522     1.27401     0.00000     0.00000     0.00000     0.00000     0.00000     2.75609
     3.10681     0.12749     0.87432     0.15886     1.01785     0.00000     0.00000     0.00000     0.00000     0.00000     2.17852
     3.11881     0.08268     0.70183     0.13708     0.81615     0.00000     0.00000     0.00000     0.00000     0.00000     1.73775
     3.13181     0.05413     0.56111     0.11652     0.65065     0.00000     0.00000     0.00000     0.00000     0.00000     1.38241
     3.14381     0.03691     0.43327     0.09620     0.50351     0.00000     0.00000     0.00000     0.00000     0.00000     1.06989
     3.15681     0.02664     0.31602     0.07808     0.37038     0.00000     0.00000     0.00000     0.00000     0.00000     0.79111
     3.16881     0.02062     0.21764     0.06548     0.25830     0.00000     0.00000     0.00000     0.00000     0.00000     0.56203
     3.18181     0.01753     0.14612     0.06035     0.17518     0.00000     0.00000     0.00000     0.00000     0.00000     0.39918
     3.19381     0.01653     0.10260     0.06186     0.12230     0.00000     0.00000     0.00000     0.00000     0.00000     0.30329
     3.20681     0.01682     0.08158     0.06689     0.09368     0.00000     0.00000     0.00000     0.00000     0.00000     0.25897
     3.21881     0.01763     0.07546     0.07212     0.08057     0.00000     0.00000     0.00000     0.00000     0.00000     0.24577
     3.23181     0.01850     0.07900     0.07567     0.07660     0.00000     0.00000     0.00000     0.00000     0.00000     0.24977
     3.24381     0.01930     0.09140     0.07779     0.08071     0.00000     0.00000     0.00000     0.00000     0.00000     0.26920
     3.25681     0.02009     0.11622     0.08004     0.09732     0.00000     0.00000     0.00000     0.00000     0.00000     0.31366
     3.26881     0.02083     0.15958     0.08416     0.13417     0.00000     0.00000     0.00000     0.00000     0.00000     0.39875
     3.28181     0.02134     0.22759     0.09138     0.19868     0.00000     0.00000     0.00000     0.00000     0.00000     0.53899
     3.29381     0.02145     0.32166     0.10199     0.29239     0.00000     0.00000     0.00000     0.00000     0.00000     0.73749
     3.30681     0.02107     0.43296     0.11477     0.40541     0.00000     0.00000     0.00000     0.00000     0.00000     0.97420
     3.31881     0.02020     0.53954     0.12654     0.51424     0.00000     0.00000     0.00000     0.00000     0.00000     1.20052
     3.33181     0.01882     0.61173     0.13257     0.58792     0.00000     0.00000     0.00000     0.00000     0.00000     1.35104
     3.34381     0.01693     0.62431     0.12868     0.60179     0.00000     0.00000     0.00000     0.00000     0.00000     1.37172
     3.35681     0.01473     0.57179     0.11376     0.55099     0.00000     0.00000     0.00000     0.00000     0.00000     1.25128
     3.36881     0.01269     0.47192     0.09077     0.45415     0.00000     0.00000     0.00000     0.00000     0.00000     1.02953
     3.38181     0.01149     0.35711     0.06535     0.34386     0.00000     0.00000     0.00000     0.00000     0.00000     0.77781
     3.39381     0.01157     0.25838     0.04294     0.25022     0.00000     0.00000     0.00000     0.00000     0.00000     0.56311
     3.40681     0.01287     0.19199     0.02662     0.18837     0.00000     0.00000     0.00000     0.00000     0.00000     0.41985
     3.41881     0.01471     0.15672     0.01656     0.15638     0.00000     0.00000     0.00000     0.00000     0.00000     0.34437
     3.43181     0.01609     0.14011     0.01112     0.14151     0.00000     0.00000     0.00000     0.00000     0.00000     0.30883
     3.44381     0.01614     0.12784     0.00823     0.12980     0.00000     0.00000     0.00000     0.00000     0.00000     0.28201
     3.45681     0.01456     0.11101     0.00636     0.11280     0.00000     0.00000     0.00000     0.00000     0.00000     0.24472
     3.46881     0.01172     0.08812     0.00476     0.08941     0.00000     0.00000     0.00000     0.00000     0.00000     0.19401
     3.48181     0.00840     0.06278     0.00330     0.06360     0.00000     0.00000     0.00000     0.00000     0.00000     0.13807
     3.49381     0.00535     0.03985     0.00207     0.04030     0.00000     0.00000     0.00000     0.00000     0.00000     0.08756
     3.50681     0.00302     0.02248     0.00116     0.02270     0.00000     0.00000     0.00000     0.00000     0.00000     0.04936
     3.51881     0.00152     0.01127     0.00058     0.01136     0.00000     0.00000     0.00000     0.00000     0.00000     0.02473
     3.53181     0.00068     0.00502     0.00026     0.00505     0.00000     0.00000     0.00000     0.00000     0.00000     0.01101
     3.54481     0.00027     0.00199     0.00010     0.00200     0.00000     0.00000     0.00000     0.00000     0.00000     0.00437
     3.55681     0.00010     0.00070     0.00004     0.00071     0.00000     0.00000     0.00000     0.00000     0.00000     0.00154
     3.56981     0.00003     0.00022     0.00001     0.00022     0.00000     0.00000     0.00000     0.00000     0.00000     0.00049
     3.58181     0.00001     0.00006     0.00000     0.00006     0.00000     0.00000     0.00000     0.00000     0.00000     0.00014
     3.59481     0.00000     0.00002     0.00000     0.00002     0.00000     0.00000     0.00000     0.00000     0.00000     0.00004
     3.60681     0.00000     0.00000     0.00000     0.00000     0.00000     0.00000     0.00000     0.00000     0.00000     0.00001
     3.61981     0.00000     0.00000     0.00000     0.00000     0.00000     0.00000     0.00000     0.00000     0.00000     0.00000
     3.63181     0.00000     0.00000     0.00000     0.00000     0.00000     0.00000     0.00000     0.00000     0.00000     0.00000
     3.64481     0.00000     0.00000     0.00000     0.00000     0.00000     0.00000     0.00000     0.00000     0.00000     0.00000
     3.65681     0.00000     0.00000     0.00000     0.00000     0.00000     0.00000     0.00000     0.00000     0.00000     0.00000
     3.66981     0.00000     0.00000     0.00000     0.00000     0.00000     0.00000     0.00000     0.00000     0.00000     0.00000
     3.68181     0.00000     0.00000     0.00000     0.00000     0.00000     0.00000     0.00000     0.00000     0.00000     0.00000
     3.69481     0.00000     0.00000     0.00000     0.00000     0.00000     0.00000     0.00000     0.00000     0.00000     0.00000
     3.70681     0.00000     0.00000     0.00000     0.00000     0.00000     0.00000     0.00000     0.00000     0.00000     0.00000
     3.71981     0.00000     0.00000     0.00000     0.00000     0.00000     0.00000     0.00000     0.00000     0.00000     0.00000
     3.73181     0.00000     0.00000     0.00000     0.00000     0.00000     0.00000     0.00000     0.00000     0.00000     0.00000
     3.74481     0.00000     0.00000     0.00000     0.00000     0.00000     0.00000     0.00000     0.00000     0.00000     0.00000
     3.75681     0.00000     0.00000     0.00000     0.00000     0.00000     0.00000     0.00000     0.00000     0.00000     0.00000
     3.76981     0.00000     0.00000     0.00000     0.00000     0.00000     0.00000     0.00000     0.00000     0.00000     0.00000
     3.78181     0.00000     0.00000     0.00000     0.00000     0.00000     0.00000     0.00000     0.00000     0.00000     0.00000
     3.79481     0.00000     0.00000     0.00000     0.00000     0.00000     0.00000     0.00000     0.00000     0.00000     0.00000
     3.80681     0.00000     0.00000     0.00000     0.00000     0.00000     0.00000     0.00000     0.00000     0.00000     0.00000
     3.81981     0.00000     0.00000     0.00000     0.00000     0.00000     0.00000     0.00000     0.00000     0.00000     0.00000
     3.83181     0.00000     0.00000     0.00000     0.00000     0.00000     0.00000     0.00000     0.00000     0.00000     0.00000
     3.84481     0.00000     0.00000     0.00000     0.00000     0.00000     0.00000     0.00000     0.00000     0.00000     0.00000
     3.85681     0.00000     0.00000     0.00000     0.00000     0.00000     0.00000     0.00000     0.00000     0.00000     0.00000
     3.86981     0.00000     0.00000     0.00000     0.00000     0.00000     0.00000     0.00000     0.00000     0.00000     0.00000
     3.88181     0.00000     0.00000     0.00000     0.00000     0.00000     0.00000     0.00000     0.00000     0.00000     0.00000
     3.89481     0.00000     0.00000     0.00000     0.00000     0.00000     0.00000     0.00000     0.00000     0.00000     0.00000
     3.90681     0.00000     0.00000     0.00000     0.00000     0.00000     0.00000     0.00000     0.00000     0.00000     0.00000
     3.91981     0.00000     0.00000     0.00000     0.00000     0.00000     0.00000     0.00000     0.00000     0.00000     0.00000
     3.93181     0.00000     0.00000     0.00000     0.00000     0.00000     0.00000     0.00000     0.00000     0.00000     0.00000
     3.94481     0.00000     0.00000     0.00000     0.00000     0.00000     0.00000     0.00000     0.00000     0.00000     0.00000
     3.95681     0.00000     0.00000     0.00000     0.00000     0.00000     0.00000     0.00000     0.00000     0.00000     0.00000
     3.96981     0.00000     0.00000     0.00000     0.00000     0.00000     0.00000     0.00000     0.00000     0.00000     0.00000
     3.98181     0.00000     0.00000     0.00000     0.00000     0.00000     0.00000     0.00000     0.00000     0.00000     0.00000
     3.99481     0.00000     0.00000     0.00000     0.00000     0.00000     0.00000     0.00000     0.00000     0.00000     0.00000
     4.00681     0.00000     0.00000     0.00000     0.00000     0.00000     0.00000     0.00000     0.00000     0.00000     0.00000
     4.01981     0.00000     0.00000     0.00000     0.00000     0.00000     0.00000     0.00000     0.00000     0.00000     0.00000
     4.03181     0.00000     0.00000     0.00000     0.00000     0.00000     0.00000     0.00000     0.00000     0.00000     0.00000
     4.04481     0.00000     0.00000     0.00000     0.00000     0.00000     0.00000     0.00000     0.00000     0.00000     0.00000
     4.05681     0.00000     0.00000     0.00000     0.00000     0.00000     0.00000     0.00000     0.00000     0.00000     0.00000
     4.06981     0.00000     0.00000     0.00000     0.00000     0.00000     0.00000     0.00000     0.00000     0.00000     0.00000
     4.08181     0.00000     0.00000     0.00000     0.00000     0.00000     0.00000     0.00000     0.00000     0.00000     0.00000
     4.09481     0.00000     0.00000     0.00000     0.00000     0.00000     0.00000     0.00000     0.00000     0.00000     0.00000
     4.10681     0.00000     0.00000     0.00000     0.00000     0.00000     0.00000     0.00000     0.00000     0.00000     0.00000
     4.11981     0.00000     0.00000     0.00000     0.00000     0.00000     0.00000     0.00000     0.00000     0.00000     0.00000
     4.13181     0.00000     0.00000     0.00000     0.00000     0.00000     0.00000     0.00000     0.00000     0.00000     0.00000
     4.14481     0.00000     0.00000     0.00000     0.00000     0.00000     0.00000     0.00000     0.00000     0.00000     0.00000
     4.15681     0.00000     0.00000     0.00000     0.00000     0.00000     0.00000     0.00000     0.00000     0.00000     0.00000
     4.16981     0.00000     0.00000     0.00000     0.00000     0.00000     0.00000     0.00000     0.00000     0.00000     0.00000
     4.18181     0.00000     0.00000     0.00000     0.00000     0.00000     0.00000     0.00000     0.00000     0.00000     0.00000
     4.19481     0.00000     0.00000     0.00000     0.00000     0.00000     0.00000     0.00000     0.00000     0.00000     0.00000
     4.20681     0.00000     0.00000     0.00000     0.00000     0.00000     0.00000     0.00000     0.00000     0.00000     0.00000
     4.21981     0.00000     0.00000     0.00000     0.00000     0.00000     0.00000     0.00000     0.00000     0.00000     0.00000
     4.23181     0.00000     0.00000     0.00000     0.00000     0.00000     0.00000     0.00000     0.00000     0.00000     0.00000
     4.24481     0.00000     0.00000     0.00000     0.00000     0.00000     0.00000     0.00000     0.00000     0.00000     0.00000
     4.25681     0.00000     0.00000     0.00000     0.00000     0.00000     0.00000     0.00000     0.00000     0.00000     0.00000
     4.26981     0.00000     0.00000     0.00000     0.00000     0.00000     0.00000     0.00000     0.00000     0.00000     0.00000
     4.28181     0.00000     0.00000     0.00000     0.00000     0.00000     0.00000     0.00000     0.00000     0.00000     0.00000
     4.29481     0.00000     0.00000     0.00000     0.00000     0.00000     0.00000     0.00000     0.00000     0.00000     0.00000
     4.30681     0.00000     0.00000     0.00000     0.00000     0.00000     0.00000     0.00000     0.00000     0.00000     0.00000
     4.31981     0.00000     0.00000     0.00000     0.00000     0.00000     0.00000     0.00000     0.00000     0.00000     0.00000
     4.33181     0.00000     0.00000     0.00000     0.00000     0.00000     0.00000     0.00000     0.00000     0.00000     0.00000
     4.34481     0.00000     0.00000     0.00000     0.00000     0.00000     0.00000     0.00000     0.00000     0.00000     0.00000
     4.35681     0.00000     0.00000     0.00000     0.00000     0.00000     0.00000     0.00000     0.00000     0.00000     0.00000
     4.36981     0.00000     0.00000     0.00000     0.00000     0.00000     0.00000     0.00000     0.00000     0.00000     0.00000
     4.38181     0.00000     0.00000     0.00000     0.00000     0.00000     0.00000     0.00000     0.00000     0.00000     0.00000
     4.39481     0.00000     0.00000     0.00000     0.00000     0.00000     0.00000     0.00000     0.00000     0.00000     0.00000
     4.40681     0.00000     0.00000     0.00000     0.00000     0.00000     0.00000     0.00000     0.00000     0.00000     0.00000
     4.41981     0.00000     0.00000     0.00000     0.00000     0.00000     0.00000     0.00000     0.00000     0.00000     0.00000
     4.43181     0.00000     0.00000     0.00000     0.00000     0.00000     0.00000     0.00000     0.00000     0.00000     0.00000
     4.44481     0.00000     0.00000     0.00000     0.00000     0.00000     0.00000     0.00000     0.00000     0.00000     0.00000
     4.45681     0.00000     0.00000     0.00000     0.00000     0.00000     0.00000     0.00000     0.00000     0.00000     0.00000
     4.46981     0.00000     0.00000     0.00000     0.00000     0.00000     0.00000     0.00000     0.00000     0.00000     0.00000
     4.48181     0.00000     0.00000     0.00000     0.00000     0.00000     0.00000     0.00000     0.00000     0.00000     0.00000
     4.49481     0.00000     0.00000     0.00000     0.00000     0.00000     0.00000     0.00000     0.00000     0.00000     0.00000
     4.50681     0.00000     0.00000     0.00000     0.00000     0.00000     0.00000     0.00000     0.00000     0.00000     0.00000
     4.51981     0.00000     0.00000     0.00000     0.00000     0.00000     0.00000     0.00000     0.00000     0.00000     0.00000
     4.53181     0.00000     0.00000     0.00000     0.00000     0.00000     0.00000     0.00000     0.00000     0.00000     0.00000
     4.54481     0.00000     0.00000     0.00000     0.00000     0.00000     0.00000     0.00000     0.00000     0.00000     0.00000
     4.55781     0.00000     0.00000     0.00000     0.00000     0.00000     0.00000     0.00000     0.00000     0.00000     0.00000
     4.56981     0.00000     0.00000     0.00000     0.00000     0.00000     0.00000     0.00000     0.00000     0.00000     0.00000
     4.58281     0.00000     0.00000     0.00000     0.00000     0.00000     0.00000     0.00000     0.00000     0.00000     0.00000
     4.59481     0.00000     0.00000     0.00000     0.00000     0.00000     0.00000     0.00000     0.00000     0.00000     0.00000
     4.60781     0.00000     0.00000     0.00000     0.00000     0.00000     0.00000     0.00000     0.00000     0.00000     0.00000
     4.61981     0.00000     0.00000     0.00000     0.00000     0.00000     0.00000     0.00000     0.00000     0.00000     0.00000
     4.63281     0.00000     0.00000     0.00000     0.00000     0.00000     0.00000     0.00000     0.00000     0.00000     0.00000
     4.64481     0.00000     0.00000     0.00000     0.00000     0.00000     0.00000     0.00000     0.00000     0.00000     0.00000
     4.65781     0.00000     0.00000     0.00000     0.00000     0.00000     0.00000     0.00000     0.00000     0.00000     0.00000
     4.66981     0.00000     0.00000     0.00000     0.00000     0.00000     0.00000     0.00000     0.00000     0.00000     0.00000
     4.68281     0.00000     0.00000     0.00000     0.00000     0.00000     0.00000     0.00000     0.00000     0.00000     0.00000
     4.69481     0.00000     0.00000     0.00000     0.00000     0.00000     0.00000     0.00000     0.00000     0.00000     0.00000
     4.70781     0.00000     0.00000     0.00000     0.00000     0.00000     0.00000     0.00000     0.00000     0.00000     0.00000
     4.71981     0.00000     0.00000     0.00000     0.00000     0.00000     0.00000     0.00000     0.00000     0.00000     0.00000
     4.73281     0.00000     0.00000     0.00000     0.00000     0.00000     0.00000     0.00000     0.00000     0.00000     0.00000
     4.74481     0.00000     0.00000     0.00000     0.00000     0.00000     0.00000     0.00000     0.00000     0.00000     0.00000
     4.75781     0.00000     0.00000     0.00000     0.00000     0.00000     0.00000     0.00000     0.00000     0.00000     0.00000
     4.76981     0.00000     0.00000     0.00000     0.00000     0.00000     0.00000     0.00000     0.00000     0.00000     0.00000
     4.78281     0.00000     0.00000     0.00000     0.00000     0.00000     0.00000     0.00000     0.00000     0.00000     0.00000
     4.79481     0.00000     0.00000     0.00000     0.00000     0.00000     0.00000     0.00000     0.00000     0.00000     0.00000
     4.80781     0.00000     0.00000     0.00000     0.00000     0.00000     0.00000     0.00000     0.00000     0.00000     0.00000
     4.81981     0.00000     0.00000     0.00000     0.00000     0.00000     0.00000     0.00000     0.00000     0.00000     0.00000
     4.83281     0.00000     0.00000     0.00000     0.00000     0.00000     0.00000     0.00000     0.00000     0.00000     0.00000
     4.84481     0.00000     0.00000     0.00000     0.00000     0.00000     0.00000     0.00000     0.00000     0.00000     0.00000
     4.85781     0.00000     0.00000     0.00000     0.00000     0.00000     0.00000     0.00000     0.00000     0.00000     0.00000
     4.86981     0.00000     0.00000     0.00000     0.00000     0.00000     0.00000     0.00000     0.00000     0.00000     0.00000
     4.88281     0.00000     0.00000     0.00000     0.00000     0.00000     0.00000     0.00000     0.00000     0.00000     0.00000
     4.89481     0.00000     0.00000     0.00000     0.00000     0.00000     0.00000     0.00000     0.00000     0.00000     0.00000
     4.90781     0.00000     0.00000     0.00000     0.00000     0.00000     0.00000     0.00000     0.00000     0.00000     0.00000
     4.91981     0.00000     0.00000     0.00000     0.00000     0.00000     0.00000     0.00000     0.00000     0.00000     0.00000
     4.93281     0.00000     0.00000     0.00000     0.00000     0.00000     0.00000     0.00000     0.00000     0.00000     0.00000
     4.94481     0.00000     0.00000     0.00000     0.00000     0.00000     0.00000     0.00000     0.00000     0.00000     0.00000
     4.95781     0.00000     0.00000     0.00000     0.00000     0.00000     0.00000     0.00000     0.00000     0.00000     0.00000
     4.96981     0.00000     0.00000     0.00000     0.00000     0.00000     0.00000     0.00000     0.00000     0.00000     0.00000
     4.98281     0.00000     0.00000     0.00000     0.00000     0.00000     0.00000     0.00000     0.00000     0.00000     0.00000
     4.99481     0.00000     0.00000     0.00000     0.00000     0.00000     0.00000     0.00000     0.00000     0.00000     0.00000
     5.00781     0.00000     0.00000     0.00000     0.00000     0.00000     0.00000     0.00000     0.00000     0.00000     0.00000
     5.01981     0.00000     0.00000     0.00000     0.00000     0.00000     0.00000     0.00000     0.00000     0.00000     0.00000
     5.03281     0.00000     0.00000     0.00000     0.00000     0.00000     0.00000     0.00000     0.00000     0.00000     0.00000
     5.04481     0.00000     0.00000     0.00000     0.00000     0.00000     0.00000     0.00000     0.00000     0.00000     0.00000
     5.05781     0.00000     0.00000     0.00000     0.00000     0.00000     0.00000     0.00000     0.00000     0.00000     0.00000
     5.06981     0.00000     0.00000     0.00000     0.00000     0.00000     0.00000     0.00000     0.00000     0.00000     0.00000
     5.08281     0.00000     0.00000     0.00000     0.00000     0.00000     0.00000     0.00000     0.00000     0.00000     0.00000
     5.09481     0.00000     0.00000     0.00000     0.00000     0.00000     0.00000     0.00000     0.00000     0.00000     0.00000
     5.10781     0.00000     0.00000     0.00000     0.00000     0.00000     0.00000     0.00000     0.00000     0.00000     0.00000
     5.11981     0.00000     0.00000     0.00000     0.00000     0.00000     0.00000     0.00000     0.00000     0.00000     0.00000
     5.13281     0.00000     0.00000     0.00000     0.00000     0.00000     0.00000     0.00000     0.00000     0.00000     0.00000
     5.14481     0.00000     0.00000     0.00000     0.00000     0.00000     0.00000     0.00000     0.00000     0.00000     0.00000
     5.15781     0.00000     0.00000     0.00000     0.00000     0.00000     0.00000     0.00000     0.00000     0.00000     0.00000
     5.16981     0.00000     0.00000     0.00000     0.00000     0.00000     0.00000     0.00000     0.00000     0.00000     0.00000
     5.18281     0.00000     0.00000     0.00000     0.00000     0.00000     0.00000     0.00000     0.00000     0.00000     0.00000
     5.19481     0.00000     0.00000     0.00000     0.00000     0.00000     0.00000     0.00000     0.00000     0.00000     0.00000
     5.20781     0.00000     0.00000     0.00000     0.00000     0.00000     0.00000     0.00000     0.00000     0.00000     0.00000
     5.21981     0.00000     0.00000     0.00000     0.00000     0.00000     0.00000     0.00000     0.00000     0.00000     0.00000
     5.23281     0.00000     0.00000     0.00000     0.00000     0.00000     0.00000     0.00000     0.00000     0.00000     0.00000
     5.24481     0.00000     0.00000     0.00000     0.00000     0.00000     0.00000     0.00000     0.00000     0.00000     0.00000
     5.25781     0.00000     0.00000     0.00000     0.00000     0.00000     0.00000     0.00000     0.00000     0.00000     0.00000
     5.26981     0.00000     0.00000     0.00000     0.00000     0.00000     0.00000     0.00000     0.00000     0.00000     0.00000
     5.28281     0.00000     0.00000     0.00000     0.00000     0.00000     0.00000     0.00000     0.00000     0.00000     0.00000
     5.29481     0.00000     0.00000     0.00000     0.00000     0.00000     0.00000     0.00000     0.00000     0.00000     0.00000
     5.30781     0.00000     0.00000     0.00000     0.00000     0.00000     0.00000     0.00000     0.00000     0.00000     0.00000
     5.31981     0.00000     0.00000     0.00000     0.00000     0.00000     0.00000     0.00000     0.00000     0.00000     0.00000
     5.33281     0.00000     0.00000     0.00000     0.00000     0.00000     0.00000     0.00000     0.00000     0.00000     0.00000
     5.34481     0.00000     0.00000     0.00000     0.00000     0.00000     0.00000     0.00000     0.00000     0.00000     0.00000
     5.35781     0.00000     0.00000     0.00000     0.00000     0.00000     0.00000     0.00000     0.00000     0.00000     0.00000
     5.36981     0.00000     0.00000     0.00000     0.00000     0.00000     0.00000     0.00000     0.00000     0.00000     0.00000
     5.38281     0.00000     0.00000     0.00000     0.00000     0.00000     0.00000     0.00000     0.00000     0.00000     0.00000
     5.39481     0.00000     0.00000     0.00000     0.00000     0.00000     0.00000     0.00000     0.00000     0.00000     0.00000
     5.40781     0.00000     0.00000     0.00000     0.00000     0.00000     0.00000     0.00000     0.00000     0.00000     0.00000
     5.41981     0.00000     0.00000     0.00000     0.00000     0.00000     0.00000     0.00000     0.00000     0.00000     0.00000
     5.43281     0.00000     0.00000     0.00000     0.00000     0.00000     0.00000     0.00000     0.00000     0.00000     0.00000
     5.44481     0.00000     0.00000     0.00000     0.00000     0.00000     0.00000     0.00000     0.00000     0.00000     0.00000
     5.45781     0.00000     0.00000     0.00000     0.00000     0.00000     0.00000     0.00000     0.00000     0.00000     0.00000
     5.46981     0.00000     0.00000     0.00000     0.00000     0.00000     0.00000     0.00000     0.00000     0.00000     0.00000
     5.48281     0.00000     0.00000     0.00000     0.00000     0.00000     0.00000     0.00000     0.00000     0.00000     0.00000
     5.49481     0.00000     0.00000     0.00000     0.00000     0.00000     0.00000     0.00000     0.00000     0.00000     0.00000
     5.50781     0.00000     0.00000     0.00000     0.00000     0.00000     0.00000     0.00000     0.00000     0.00000     0.00000
     5.51981     0.00000     0.00000     0.00000     0.00000     0.00000     0.00000     0.00000     0.00000     0.00000     0.00000
     5.53281     0.00000     0.00000     0.00000     0.00000     0.00000     0.00000     0.00000     0.00000     0.00000     0.00000
     5.54581     0.00000     0.00000     0.00000     0.00000     0.00000     0.00000     0.00000     0.00000     0.00000     0.00000
     5.55781     0.00000     0.00000     0.00000     0.00000     0.00000     0.00000     0.00000     0.00000     0.00000     0.00000
     5.57081     0.00000     0.00000     0.00000     0.00000     0.00000     0.00000     0.00000     0.00000     0.00000     0.00000
     5.58281     0.00000     0.00000     0.00000     0.00000     0.00000     0.00000     0.00000     0.00000     0.00000     0.00000
     5.59581     0.00000     0.00000     0.00000     0.00000     0.00000     0.00000     0.00000     0.00000     0.00000     0.00000
     5.60781     0.00000     0.00000     0.00000     0.00000     0.00000     0.00000     0.00000     0.00000     0.00000     0.00000
     5.62081     0.00000     0.00000     0.00000     0.00000     0.00000     0.00000     0.00000     0.00000     0.00000     0.00000
     5.63281     0.00000     0.00000     0.00000     0.00000     0.00000     0.00000     0.00000     0.00000     0.00000     0.00000
     5.64581     0.00000     0.00000     0.00000     0.00000     0.00000     0.00000     0.00000     0.00000     0.00000     0.00000
     5.65781     0.00000     0.00000     0.00000     0.00000     0.00000     0.00000     0.00000     0.00000     0.00000     0.00000
     5.67081     0.00000     0.00000     0.00000     0.00000     0.00000     0.00000     0.00000     0.00000     0.00000     0.00000
     5.68281     0.00000     0.00000     0.00000     0.00000     0.00000     0.00000     0.00000     0.00000     0.00000     0.00000
     5.69581     0.00000     0.00000     0.00000     0.00000     0.00000     0.00000     0.00000     0.00000     0.00000     0.00000
     5.70781     0.00000     0.00000     0.00000     0.00000     0.00000     0.00000     0.00000     0.00000     0.00000     0.00000
     5.72081     0.00000     0.00000     0.00000     0.00000     0.00000     0.00000     0.00000     0.00000     0.00000     0.00000
     5.73281     0.00000     0.00000     0.00000     0.00000     0.00000     0.00000     0.00000     0.00000     0.00000     0.00000
     5.74581     0.00000     0.00000     0.00000     0.00000     0.00000     0.00000     0.00000     0.00000     0.00000     0.00000
     5.75781     0.00000     0.00000     0.00000     0.00000     0.00000     0.00000     0.00000     0.00000     0.00000     0.00000
     5.77081     0.00000     0.00000     0.00000     0.00000     0.00000     0.00000     0.00000     0.00000     0.00000     0.00000
     5.78281     0.00000     0.00000     0.00000     0.00000     0.00000     0.00000     0.00000     0.00000     0.00000     0.00000
     5.79581     0.00000     0.00000     0.00000     0.00000     0.00000     0.00000     0.00000     0.00000     0.00000     0.00000
     5.80781     0.00000     0.00000     0.00000     0.00000     0.00000     0.00000     0.00000     0.00000     0.00000     0.00000
     5.82081     0.00000     0.00000     0.00000     0.00000     0.00000     0.00000     0.00000     0.00000     0.00000     0.00000
     5.83281     0.00000     0.00000     0.00000     0.00000     0.00000     0.00000     0.00000     0.00000     0.00000     0.00000
     5.84581     0.00000     0.00000     0.00000     0.00000     0.00000     0.00000     0.00000     0.00000     0.00000     0.00000
     5.85781     0.00000     0.00000     0.00000     0.00000     0.00000     0.00000     0.00000     0.00000     0.00000     0.00000
     5.87081     0.00000     0.00000     0.00000     0.00000     0.00000     0.00000     0.00000     0.00000     0.00000     0.00000
     5.88281     0.00000     0.00000     0.00000     0.00000     0.00000     0.00000     0.00000     0.00000     0.00000     0.00000
     5.89581     0.00000     0.00000     0.00000     0.00000     0.00000     0.00000     0.00000     0.00000     0.00000     0.00000
     5.90781     0.00000     0.00000     0.00000     0.00000     0.00000     0.00000     0.00000     0.00000     0.00000     0.00000
     5.92081     0.00000     0.00000     0.00000     0.00000     0.00000     0.00000     0.00000     0.00000     0.00000     0.00000
     5.93281     0.00000     0.00000     0.00000     0.00000     0.00000     0.00000     0.00000     0.00000     0.00000     0.00000
     5.94581     0.00000     0.00000     0.00000     0.00000     0.00000     0.00000     0.00000     0.00000     0.00000     0.00000
     5.95781     0.00000     0.00000     0.00000     0.00000     0.00000     0.00000     0.00000     0.00000     0.00000     0.00000
     5.97081     0.00000     0.00000     0.00000     0.00000     0.00000     0.00000     0.00000     0.00000     0.00000     0.00000
     5.98281     0.00000     0.00000     0.00000     0.00000     0.00000     0.00000     0.00000     0.00000     0.00000     0.00000
     5.99581     0.00000     0.00000     0.00000     0.00000     0.00000     0.00000     0.00000     0.00000     0.00000     0.00000
     6.00781     0.00000     0.00000     0.00000     0.00000     0.00000     0.00000     0.00000     0.00000     0.00000     0.00000
     6.02081     0.00000     0.00000     0.00000     0.00000     0.00000     0.00000     0.00000     0.00000     0.00000     0.00000
     6.03281     0.00000     0.00000     0.00000     0.00000     0.00000     0.00000     0.00000     0.00000     0.00000     0.00000
     6.04581     0.00000     0.00000     0.00000     0.00000     0.00000     0.00000     0.00000     0.00000     0.00000     0.00000
     6.05781     0.00000     0.00000     0.00000     0.00000     0.00000     0.00000     0.00000     0.00000     0.00000     0.00000
     6.07081     0.00000     0.00000     0.00000     0.00000     0.00000     0.00000     0.00000     0.00000     0.00000     0.00000
     6.08281     0.00000     0.00000     0.00000     0.00000     0.00000     0.00000     0.00000     0.00000     0.00000     0.00000
     6.09581     0.00000     0.00000     0.00000     0.00000     0.00000     0.00000     0.00000     0.00000     0.00000     0.00000
     6.10781     0.00000     0.00000     0.00000     0.00000     0.00000     0.00000     0.00000     0.00000     0.00000     0.00000
     6.12081     0.00000     0.00000     0.00000     0.00000     0.00000     0.00000     0.00000     0.00000     0.00000     0.00000
     6.13281     0.00000     0.00000     0.00000     0.00000     0.00000     0.00000     0.00000     0.00000     0.00000     0.00000
     6.14581     0.00000     0.00000     0.00000     0.00000     0.00000     0.00000     0.00000     0.00000     0.00000     0.00000
     6.15781     0.00000     0.00000     0.00000     0.00000     0.00000     0.00000     0.00000     0.00000     0.00000     0.00000
     6.17081     0.00000     0.00000     0.00000     0.00000     0.00000     0.00000     0.00000     0.00000     0.00000     0.00000
     6.18281     0.00000     0.00000     0.00000     0.00000     0.00000     0.00000     0.00000     0.00000     0.00000     0.00000
     6.19581     0.00000     0.00000     0.00000     0.00000     0.00000     0.00000     0.00000     0.00000     0.00000     0.00000
     6.20781     0.00000     0.00000     0.00000     0.00000     0.00000     0.00000     0.00000     0.00000     0.00000     0.00000
     6.22081     0.00000     0.00000     0.00000     0.00000     0.00000     0.00000     0.00000     0.00000     0.00000     0.00000
     6.23281     0.00000     0.00000     0.00000     0.00000     0.00000     0.00000     0.00000     0.00000     0.00000     0.00000
     6.24581     0.00000     0.00000     0.00000     0.00000     0.00000     0.00000     0.00000     0.00000     0.00000     0.00000
     6.25781     0.00000     0.00000     0.00000     0.00000     0.00000     0.00000     0.00000     0.00000     0.00000     0.00000
     6.27081     0.00000     0.00000     0.00000     0.00000     0.00000     0.00000     0.00000     0.00000     0.00000     0.00000
     6.28281     0.00000     0.00000     0.00000     0.00000     0.00000     0.00000     0.00000     0.00000     0.00000     0.00000
     6.29581     0.00000     0.00000     0.00000     0.00000     0.00000     0.00000     0.00000     0.00000     0.00000     0.00000
     6.30781     0.00000     0.00000     0.00000     0.00000     0.00000     0.00000     0.00000     0.00000     0.00000     0.00000
     6.32081     0.00000     0.00000     0.00000     0.00000     0.00000     0.00000     0.00000     0.00000     0.00000     0.00000
     6.33281     0.00000     0.00000     0.00000     0.00000     0.00000     0.00000     0.00000     0.00000     0.00000     0.00000
     6.34581     0.00000     0.00000     0.00000     0.00000     0.00000     0.00000     0.00000     0.00000     0.00000     0.00000
     6.35781     0.00000     0.00000     0.00000     0.00000     0.00000     0.00000     0.00000     0.00000     0.00000     0.00000
     6.37081     0.00000     0.00000     0.00000     0.00000     0.00000     0.00000     0.00000     0.00000     0.00000     0.00000
     6.38281     0.00000     0.00000     0.00000     0.00000     0.00000     0.00000     0.00000     0.00000     0.00000     0.00000
     6.39581     0.00000     0.00000     0.00000     0.00000     0.00000     0.00000     0.00000     0.00000     0.00000     0.00000
     6.40781     0.00000     0.00000     0.00000     0.00000     0.00000     0.00000     0.00000     0.00000     0.00000     0.00000
     6.42081     0.00000     0.00000     0.00000     0.00000     0.00000     0.00000     0.00000     0.00000     0.00000     0.00000
     6.43281     0.00000     0.00000     0.00000     0.00000     0.00000     0.00000     0.00000     0.00000     0.00000     0.00000
     6.44581     0.00000     0.00000     0.00000     0.00000     0.00000     0.00000     0.00000     0.00000     0.00000     0.00000
     6.45781     0.00000     0.00000     0.00000     0.00000     0.00000     0.00000     0.00000     0.00000     0.00000     0.00000
     6.47081     0.00000     0.00000     0.00000     0.00000     0.00000     0.00000     0.00000     0.00000     0.00000     0.00000
     6.48281     0.00000     0.00000     0.00000     0.00000     0.00000     0.00000     0.00000     0.00000     0.00000     0.00000
     6.49581     0.00000     0.00000     0.00000     0.00000     0.00000     0.00000     0.00000     0.00000     0.00000     0.00000
     6.50781     0.00000     0.00000     0.00000     0.00000     0.00000     0.00000     0.00000     0.00000     0.00000     0.00000
     6.52081     0.00000     0.00000     0.00000     0.00000     0.00000     0.00000     0.00000     0.00000     0.00000     0.00000
     6.53281     0.00000     0.00000     0.00000     0.00000     0.00000     0.00000     0.00000     0.00000     0.00000     0.00000
     6.54581     0.00000     0.00000     0.00000     0.00000     0.00000     0.00000     0.00000     0.00000     0.00000     0.00000
     6.55881     0.00000     0.00000     0.00000     0.00000     0.00000     0.00000     0.00000     0.00000     0.00000     0.00000
     6.57081     0.00000     0.00000     0.00000     0.00000     0.00000     0.00000     0.00000     0.00000     0.00000     0.00000
     6.58381     0.00000     0.00000     0.00000     0.00000     0.00000     0.00000     0.00000     0.00000     0.00000     0.00000
     6.59581     0.00000     0.00000     0.00000     0.00000     0.00000     0.00000     0.00000     0.00000     0.00000     0.00000
     6.60881     0.00000     0.00000     0.00000     0.00000     0.00000     0.00000     0.00000     0.00000     0.00000     0.00000
     6.62081     0.00000     0.00000     0.00000     0.00000     0.00000     0.00000     0.00000     0.00000     0.00000     0.00000
     6.63381     0.00000     0.00000     0.00000     0.00000     0.00000     0.00000     0.00000     0.00000     0.00000     0.00000
     6.64581     0.00000     0.00000     0.00000     0.00000     0.00000     0.00000     0.00000     0.00000     0.00000     0.00000
     6.65881     0.00000     0.00000     0.00000     0.00000     0.00000     0.00000     0.00000     0.00000     0.00000     0.00000
     6.67081     0.00000     0.00000     0.00000     0.00000     0.00000     0.00000     0.00000     0.00000     0.00000     0.00000
     6.68381     0.00000     0.00000     0.00000     0.00000     0.00000     0.00000     0.00000     0.00000     0.00000     0.00000
     6.69581     0.00000     0.00000     0.00000     0.00000     0.00000     0.00000     0.00000     0.00000     0.00000     0.00000
     6.70881     0.00000     0.00000     0.00000     0.00000     0.00000     0.00000     0.00000     0.00000     0.00000     0.00000
     6.72081     0.00000     0.00000     0.00000     0.00000     0.00000     0.00000     0.00000     0.00000     0.00000     0.00000
     6.73381     0.00000     0.00000     0.00000     0.00000     0.00000     0.00000     0.00000     0.00000     0.00000     0.00000
     6.74581     0.00000     0.00000     0.00000     0.00000     0.00000     0.00000     0.00000     0.00000     0.00000     0.00000
     6.75881     0.00000     0.00000     0.00000     0.00000     0.00000     0.00000     0.00000     0.00000     0.00000     0.00000
     6.77081     0.00000     0.00000     0.00000     0.00000     0.00000     0.00000     0.00000     0.00000     0.00000     0.00000
     6.78381     0.00000     0.00000     0.00000     0.00000     0.00000     0.00000     0.00000     0.00000     0.00000     0.00000
     6.79581     0.00000     0.00000     0.00000     0.00000     0.00000     0.00000     0.00000     0.00000     0.00000     0.00000
     6.80881     0.00000     0.00000     0.00000     0.00000     0.00000     0.00000     0.00000     0.00000     0.00000     0.00000
     6.82081     0.00000     0.00000     0.00000     0.00000     0.00000     0.00000     0.00000     0.00000     0.00000     0.00000
     6.83381     0.00000     0.00000     0.00000     0.00000     0.00000     0.00000     0.00000     0.00000     0.00000     0.00000
     6.84581     0.00000     0.00000     0.00000     0.00000     0.00000     0.00000     0.00000     0.00000     0.00000     0.00000
     6.85881     0.00000     0.00000     0.00000     0.00000     0.00000     0.00000     0.00000     0.00000     0.00000     0.00000
     6.87081     0.00000     0.00000     0.00000     0.00000     0.00000     0.00000     0.00000     0.00000     0.00000     0.00000
     6.88381     0.00000     0.00000     0.00000     0.00000     0.00000     0.00000     0.00000     0.00000     0.00000     0.00000
     6.89581     0.00000     0.00000     0.00000     0.00000     0.00000     0.00000     0.00000     0.00000     0.00000     0.00000
     6.90881     0.00000     0.00000     0.00000     0.00000     0.00000     0.00000     0.00000     0.00000     0.00000     0.00000
     6.92081     0.00000     0.00000     0.00000     0.00000     0.00000     0.00000     0.00000     0.00000     0.00000     0.00000
     6.93381     0.00000     0.00000     0.00000     0.00000     0.00000     0.00000     0.00000     0.00000     0.00000     0.00000
     6.94581     0.00000     0.00000     0.00000     0.00000     0.00000     0.00000     0.00000     0.00000     0.00000     0.00000
     6.95881     0.00000     0.00000     0.00000     0.00000     0.00000     0.00000     0.00000     0.00000     0.00000     0.00000
     6.97081     0.00000     0.00000     0.00000     0.00000     0.00000     0.00000     0.00000     0.00000     0.00000     0.00000
     6.98381     0.00000     0.00000     0.00000     0.00000     0.00000     0.00000     0.00000     0.00000     0.00000     0.00000
     6.99581     0.00000     0.00000     0.00000     0.00000     0.00000     0.00000     0.00000     0.00000     0.00000     0.00000
     7.00881     0.00000     0.00000     0.00000     0.00000     0.00000     0.00000     0.00000     0.00000     0.00000     0.00000
     7.02081     0.00000     0.00000     0.00000     0.00000     0.00000     0.00000     0.00000     0.00000     0.00000     0.00000
     7.03381     0.00000     0.00000     0.00000     0.00000     0.00000     0.00000     0.00000     0.00000     0.00000     0.00000
     7.04581     0.00000     0.00000     0.00000     0.00000     0.00000     0.00000     0.00000     0.00000     0.00000     0.00000
     7.05881     0.00000     0.00000     0.00000     0.00000     0.00000     0.00000     0.00000     0.00000     0.00000     0.00000
     7.07081     0.00000     0.00000     0.00000     0.00000     0.00000     0.00000     0.00000     0.00000     0.00000     0.00000
     7.08381     0.00000     0.00000     0.00000     0.00000     0.00000     0.00000     0.00000     0.00000     0.00000     0.00000
     7.09581     0.00000     0.00000     0.00000     0.00000     0.00000     0.00000     0.00000     0.00000     0.00000     0.00000
     7.10881     0.00000     0.00000     0.00000     0.00000     0.00000     0.00000     0.00000     0.00000     0.00000     0.00000
     7.12081     0.00000     0.00000     0.00000     0.00000     0.00000     0.00000     0.00000     0.00000     0.00000     0.00000
     7.13381     0.00000     0.00000     0.00000     0.00000     0.00000     0.00000     0.00000     0.00000     0.00000     0.00000
     7.14581     0.00000     0.00000     0.00000     0.00000     0.00000     0.00000     0.00000     0.00000     0.00000     0.00000
     7.15881     0.00000     0.00000     0.00000     0.00000     0.00000     0.00000     0.00000     0.00000     0.00000     0.00000
     7.17081     0.00000     0.00000     0.00000     0.00000     0.00000     0.00000     0.00000     0.00000     0.00000     0.00000
     7.18381     0.00000     0.00000     0.00000     0.00000     0.00000     0.00000     0.00000     0.00000     0.00000     0.00000
     7.19581     0.00000     0.00000     0.00000     0.00000     0.00000     0.00000     0.00000     0.00000     0.00000     0.00000
     7.20881     0.00000     0.00000     0.00000     0.00000     0.00000     0.00000     0.00000     0.00000     0.00000     0.00000
     7.22081     0.00000     0.00000     0.00000     0.00000     0.00000     0.00000     0.00000     0.00000     0.00000     0.00000
     7.23381     0.00000     0.00000     0.00000     0.00000     0.00000     0.00000     0.00000     0.00000     0.00000     0.00000
     7.24581     0.00000     0.00000     0.00000     0.00000     0.00000     0.00000     0.00000     0.00000     0.00000     0.00000
     7.25881     0.00000     0.00000     0.00000     0.00000     0.00000     0.00000     0.00000     0.00000     0.00000     0.00000
     7.27081     0.00000     0.00000     0.00000     0.00000     0.00000     0.00000     0.00000     0.00000     0.00000     0.00000
     7.28381     0.00000     0.00000     0.00000     0.00000     0.00000     0.00000     0.00000     0.00000     0.00000     0.00000
     7.29581     0.00000     0.00000     0.00000     0.00000     0.00000     0.00000     0.00000     0.00000     0.00000     0.00000
     7.30881     0.00000     0.00000     0.00000     0.00000     0.00000     0.00000     0.00000     0.00000     0.00000     0.00000
     7.32081     0.00000     0.00000     0.00000     0.00000     0.00000     0.00000     0.00000     0.00000     0.00000     0.00000
     7.33381     0.00000     0.00000     0.00000     0.00000     0.00000     0.00000     0.00000     0.00000     0.00000     0.00000
     7.34581     0.00000     0.00000     0.00000     0.00000     0.00000     0.00000     0.00000     0.00000     0.00000     0.00000
     7.35881     0.00000     0.00000     0.00000     0.00000     0.00000     0.00000     0.00000     0.00000     0.00000     0.00000
     7.37081     0.00000     0.00000     0.00000     0.00000     0.00000     0.00000     0.00000     0.00000     0.00000     0.00000
     7.38381     0.00000     0.00000     0.00000     0.00000     0.00000     0.00000     0.00000     0.00000     0.00000     0.00000
     7.39581     0.00000     0.00000     0.00000     0.00000     0.00000     0.00000     0.00000     0.00000     0.00000     0.00000
     7.40881     0.00000     0.00000     0.00000     0.00000     0.00000     0.00000     0.00000     0.00000     0.00000     0.00000
     7.42081     0.00000     0.00000     0.00000     0.00000     0.00000     0.00000     0.00000     0.00000     0.00000     0.00000
     7.43381     0.00000     0.00000     0.00000     0.00000     0.00000     0.00000     0.00000     0.00000     0.00000     0.00000
     7.44581     0.00000     0.00000     0.00000     0.00000     0.00000     0.00000     0.00000     0.00000     0.00000     0.00000
     7.45881     0.00000     0.00000     0.00000     0.00000     0.00000     0.00000     0.00000     0.00000     0.00000     0.00000
     7.47081     0.00000     0.00000     0.00000     0.00000     0.00000     0.00000     0.00000     0.00000     0.00000     0.00000
     7.48381     0.00000     0.00000     0.00000     0.00000     0.00000     0.00000     0.00000     0.00000     0.00000     0.00000
     7.49581     0.00000     0.00000     0.00000     0.00000     0.00000     0.00000     0.00000     0.00000     0.00000     0.00000
     7.50881     0.00000     0.00000     0.00000     0.00000     0.00000     0.00000     0.00000     0.00000     0.00000     0.00000
     7.52081     0.00000     0.00000     0.00000     0.00000     0.00000     0.00000     0.00000     0.00000     0.00000     0.00000
     7.53381     0.00000     0.00000     0.00000     0.00000     0.00000     0.00000     0.00000     0.00000     0.00000     0.00000
     7.54681     0.00000     0.00000     0.00000     0.00000     0.00000     0.00000     0.00000     0.00000     0.00000     0.00000
     7.55881     0.00000     0.00000     0.00000     0.00000     0.00000     0.00000     0.00000     0.00000     0.00000     0.00000
     7.57181     0.00000     0.00000     0.00000     0.00000     0.00000     0.00000     0.00000     0.00000     0.00000     0.00000
     7.58381     0.00000     0.00000     0.00000     0.00000     0.00000     0.00000     0.00000     0.00000     0.00000     0.00000
     7.59681     0.00000     0.00000     0.00000     0.00000     0.00000     0.00000     0.00000     0.00000     0.00000     0.00000
     7.60881     0.00000     0.00000     0.00000     0.00000     0.00000     0.00000     0.00000     0.00000     0.00000     0.00000
     7.62181     0.00000     0.00000     0.00000     0.00000     0.00000     0.00000     0.00000     0.00000     0.00000     0.00000
     7.63381     0.00000     0.00000     0.00000     0.00000     0.00000     0.00000     0.00000     0.00000     0.00000     0.00000
     7.64681     0.00000     0.00000     0.00000     0.00000     0.00000     0.00000     0.00000     0.00000     0.00000     0.00000
     7.65881     0.00000     0.00000     0.00000     0.00000     0.00000     0.00000     0.00000     0.00000     0.00000     0.00000
     7.67181     0.00000     0.00000     0.00000     0.00000     0.00000     0.00000     0.00000     0.00000     0.00000     0.00000
     7.68381     0.00000     0.00000     0.00000     0.00000     0.00000     0.00000     0.00000     0.00000     0.00000     0.00000
     7.69681     0.00000     0.00000     0.00000     0.00000     0.00000     0.00000     0.00000     0.00000     0.00000     0.00000
     7.70881     0.00000     0.00000     0.00000     0.00000     0.00000     0.00000     0.00000     0.00000     0.00000     0.00000
     7.72181     0.00000     0.00000     0.00000     0.00000     0.00000     0.00000     0.00000     0.00000     0.00000     0.00000
     7.73381     0.00000     0.00000     0.00000     0.00000     0.00000     0.00000     0.00000     0.00000     0.00000     0.00000
     7.74681     0.00000     0.00000     0.00000     0.00000     0.00000     0.00000     0.00000     0.00000     0.00000     0.00000
     7.75881     0.00000     0.00000     0.00000     0.00000     0.00000     0.00000     0.00000     0.00000     0.00000     0.00000
     7.77181     0.00000     0.00000     0.00000     0.00000     0.00000     0.00000     0.00000     0.00000     0.00000     0.00000
     7.78381     0.00000     0.00000     0.00000     0.00000     0.00000     0.00000     0.00000     0.00000     0.00000     0.00000
     7.79681     0.00000     0.00000     0.00000     0.00000     0.00000     0.00000     0.00000     0.00000     0.00000     0.00000
     7.80881     0.00000     0.00000     0.00000     0.00000     0.00000     0.00000     0.00000     0.00000     0.00000     0.00000
     7.82181     0.00000     0.00000     0.00000     0.00000     0.00000     0.00000     0.00000     0.00000     0.00000     0.00000
     7.83381     0.00000     0.00000     0.00000     0.00000     0.00000     0.00000     0.00000     0.00000     0.00000     0.00000
     7.84681     0.00000     0.00000     0.00000     0.00000     0.00000     0.00000     0.00000     0.00000     0.00000     0.00000
     7.85881     0.00000     0.00000     0.00000     0.00000     0.00000     0.00000     0.00000     0.00000     0.00000     0.00000
     7.87181     0.00000     0.00000     0.00000     0.00000     0.00000     0.00000     0.00000     0.00000     0.00000     0.00000
     7.88381     0.00000     0.00000     0.00000     0.00000     0.00000     0.00000     0.00000     0.00000     0.00000     0.00000
     7.89681     0.00000     0.00000     0.00000     0.00000     0.00000     0.00000     0.00000     0.00000     0.00000     0.00000
     7.90881     0.00000     0.00000     0.00000     0.00000     0.00000     0.00000     0.00000     0.00000     0.00000     0.00000
     7.92181     0.00000     0.00000     0.00000     0.00000     0.00000     0.00000     0.00000     0.00000     0.00000     0.00000
     7.93381     0.00000     0.00000     0.00000     0.00000     0.00000     0.00000     0.00000     0.00000     0.00000     0.00000
     7.94681     0.00000     0.00000     0.00000     0.00000     0.00000     0.00000     0.00000     0.00000     0.00000     0.00000
     7.95881     0.00000     0.00000     0.00000     0.00000     0.00000     0.00000     0.00000     0.00000     0.00000     0.00000
     7.97181     0.00000     0.00000     0.00000     0.00000     0.00000     0.00000     0.00000     0.00000     0.00000     0.00000
     7.98381     0.00000     0.00000     0.00000     0.00000     0.00000     0.00000     0.00000     0.00000     0.00000     0.00000
     7.99681     0.00000     0.00000     0.00000     0.00000     0.00000     0.00000     0.00000     0.00000     0.00000     0.00000
     8.00881     0.00000     0.00000     0.00000     0.00000     0.00000     0.00000     0.00000     0.00000     0.00000     0.00000
     8.02181     0.00000     0.00000     0.00000     0.00000     0.00000     0.00000     0.00000     0.00000     0.00000     0.00000
     8.03381     0.00000     0.00000     0.00000     0.00000     0.00000     0.00000     0.00000     0.00000     0.00000     0.00000
     8.04681     0.00000     0.00000     0.00000     0.00000     0.00000     0.00000     0.00000     0.00000     0.00000     0.00000
     8.05881     0.00000     0.00000     0.00000     0.00000     0.00000     0.00000     0.00000     0.00000     0.00000     0.00000
     8.07181     0.00000     0.00000     0.00000     0.00000     0.00000     0.00000     0.00000     0.00000     0.00000     0.00000
     8.08381     0.00000     0.00000     0.00000     0.00000     0.00000     0.00000     0.00000     0.00000     0.00000     0.00000
     8.09681     0.00000     0.00000     0.00000     0.00000     0.00000     0.00000     0.00000     0.00000     0.00000     0.00000
     8.10881     0.00000     0.00000     0.00000     0.00000     0.00000     0.00000     0.00000     0.00000     0.00000     0.00000
     8.12181     0.00000     0.00000     0.00000     0.00000     0.00000     0.00000     0.00000     0.00000     0.00000     0.00000
     8.13381     0.00000     0.00000     0.00000     0.00000     0.00000     0.00000     0.00000     0.00000     0.00000     0.00000
     8.14681     0.00000     0.00000     0.00000     0.00000     0.00000     0.00000     0.00000     0.00000     0.00000     0.00000
     8.15881     0.00000     0.00000     0.00000     0.00000     0.00000     0.00000     0.00000     0.00000     0.00000     0.00000
     8.17181     0.00000     0.00000     0.00000     0.00000     0.00000     0.00000     0.00000     0.00000     0.00000     0.00000
     8.18381     0.00000     0.00000     0.00000     0.00000     0.00000     0.00000     0.00000     0.00000     0.00000     0.00000
     8.19681     0.00000     0.00000     0.00000     0.00000     0.00000     0.00000     0.00000     0.00000     0.00000     0.00000
     8.20881     0.00000     0.00000     0.00000     0.00000     0.00000     0.00000     0.00000     0.00000     0.00000     0.00000
     8.22181     0.00000     0.00000     0.00000     0.00000     0.00000     0.00000     0.00000     0.00000     0.00000     0.00000
     8.23381     0.00000     0.00000     0.00000     0.00000     0.00000     0.00000     0.00000     0.00000     0.00000     0.00000
     8.24681     0.00000     0.00000     0.00000     0.00000     0.00000     0.00000     0.00000     0.00000     0.00000     0.00000
     8.25881     0.00000     0.00000     0.00000     0.00000     0.00000     0.00000     0.00000     0.00000     0.00000     0.00000
     8.27181     0.00000     0.00000     0.00000     0.00000     0.00000     0.00000     0.00000     0.00000     0.00000     0.00000
     8.28381     0.00000     0.00000     0.00000     0.00000     0.00000     0.00000     0.00000     0.00000     0.00000     0.00000
     8.29681     0.00000     0.00000     0.00000     0.00000     0.00000     0.00000     0.00000     0.00000     0.00000     0.00000
     8.30881     0.00000     0.00000     0.00000     0.00000     0.00000     0.00000     0.00000     0.00000     0.00000     0.00000
     8.32181     0.00000     0.00000     0.00000     0.00000     0.00000     0.00000     0.00000     0.00000     0.00000     0.00000
     8.33381     0.00000     0.00000     0.00000     0.00000     0.00000     0.00000     0.00000     0.00000     0.00000     0.00000
     8.34681     0.00000     0.00000     0.00000     0.00000     0.00000     0.00000     0.00000     0.00000     0.00000     0.00000
     8.35881     0.00000     0.00000     0.00000     0.00000     0.00000     0.00000     0.00000     0.00000     0.00000     0.00000
     8.37181     0.00000     0.00000     0.00000     0.00000     0.00000     0.00000     0.00000     0.00000     0.00000     0.00000
     8.38381     0.00000     0.00000     0.00000     0.00000     0.00000     0.00000     0.00000     0.00000     0.00000     0.00000
     8.39681     0.00000     0.00000     0.00000     0.00000     0.00000     0.00000     0.00000     0.00000     0.00000     0.00000
     8.40881     0.00000     0.00000     0.00000     0.00000     0.00000     0.00000     0.00000     0.00000     0.00000     0.00000
     8.42181     0.00000     0.00000     0.00000     0.00000     0.00000     0.00000     0.00000     0.00000     0.00000     0.00000
     8.43381     0.00000     0.00000     0.00000     0.00000     0.00000     0.00000     0.00000     0.00000     0.00000     0.00000
     8.44681     0.00000     0.00000     0.00000     0.00000     0.00000     0.00000     0.00000     0.00000     0.00000     0.00000
     8.45881     0.00000     0.00000     0.00000     0.00000     0.00000     0.00000     0.00000     0.00000     0.00000     0.00000
     8.47181     0.00000     0.00000     0.00000     0.00000     0.00000     0.00000     0.00000     0.00000     0.00000     0.00000
     8.48381     0.00000     0.00000     0.00000     0.00000     0.00000     0.00000     0.00000     0.00000     0.00000     0.00000
     8.49681     0.00000     0.00000     0.00000     0.00000     0.00000     0.00000     0.00000     0.00000     0.00000     0.00000
     8.50881     0.00000     0.00000     0.00000     0.00000     0.00000     0.00000     0.00000     0.00000     0.00000     0.00000
     8.52181     0.00000     0.00000     0.00000     0.00000     0.00000     0.00000     0.00000     0.00000     0.00000     0.00000
     8.53381     0.00000     0.00000     0.00000     0.00000     0.00000     0.00000     0.00000     0.00000     0.00000     0.00000
     8.54681     0.00000     0.00000     0.00000     0.00000     0.00000     0.00000     0.00000     0.00000     0.00000     0.00000
     8.55981     0.00000     0.00000     0.00000     0.00000     0.00000     0.00000     0.00000     0.00000     0.00000     0.00000
     8.57181     0.00000     0.00000     0.00000     0.00000     0.00000     0.00000     0.00000     0.00000     0.00000     0.00000
     8.58481     0.00000     0.00000     0.00000     0.00000     0.00000     0.00000     0.00000     0.00000     0.00000     0.00000
     8.59681     0.00000     0.00000     0.00000     0.00000     0.00000     0.00000     0.00000     0.00000     0.00000     0.00000
     8.60981     0.00000     0.00000     0.00000     0.00000     0.00000     0.00000     0.00000     0.00000     0.00000     0.00000
     8.62181     0.00000     0.00000     0.00000     0.00000     0.00000     0.00000     0.00000     0.00000     0.00000     0.00000
     8.63481     0.00000     0.00000     0.00000     0.00000     0.00000     0.00000     0.00000     0.00000     0.00000     0.00000
     8.64681     0.00000     0.00000     0.00000     0.00000     0.00000     0.00000     0.00000     0.00000     0.00000     0.00000
     8.65981     0.00000     0.00000     0.00000     0.00000     0.00000     0.00000     0.00000     0.00000     0.00000     0.00000
     8.67181     0.00000     0.00000     0.00000     0.00000     0.00000     0.00000     0.00000     0.00000     0.00000     0.00000
     8.68481     0.00000     0.00000     0.00000     0.00000     0.00000     0.00000     0.00000     0.00000     0.00000     0.00000
     8.69681     0.00000     0.00000     0.00000     0.00000     0.00000     0.00000     0.00000     0.00000     0.00000     0.00000
     8.70981     0.00000     0.00000     0.00000     0.00000     0.00000     0.00000     0.00000     0.00000     0.00000     0.00000
     8.72181     0.00000     0.00000     0.00000     0.00000     0.00000     0.00000     0.00000     0.00000     0.00000     0.00000
     8.73481     0.00000     0.00000     0.00000     0.00000     0.00000     0.00000     0.00000     0.00000     0.00000     0.00000
     8.74681     0.00000     0.00000     0.00000     0.00000     0.00000     0.00000     0.00000     0.00000     0.00000     0.00000
     8.75981     0.00000     0.00000     0.00000     0.00000     0.00000     0.00000     0.00000     0.00000     0.00000     0.00000
     8.77181     0.00000     0.00000     0.00000     0.00000     0.00000     0.00000     0.00000     0.00000     0.00000     0.00000
     8.78481     0.00000     0.00000     0.00000     0.00000     0.00000     0.00000     0.00000     0.00000     0.00000     0.00000
     8.79681     0.00000     0.00000     0.00000     0.00000     0.00000     0.00000     0.00000     0.00000     0.00000     0.00000
     8.80981     0.00000     0.00000     0.00000     0.00000     0.00000     0.00000     0.00000     0.00000     0.00000     0.00000
     8.82181     0.00000     0.00000     0.00000     0.00000     0.00000     0.00000     0.00000     0.00000     0.00000     0.00000
     8.83481     0.00000     0.00000     0.00000     0.00000     0.00000     0.00000     0.00000     0.00000     0.00000     0.00000
     8.84681     0.00000     0.00000     0.00000     0.00000     0.00000     0.00000     0.00000     0.00000     0.00000     0.00000
     8.85981     0.00000     0.00000     0.00000     0.00000     0.00000     0.00000     0.00000     0.00000     0.00000     0.00000
     8.87181     0.00000     0.00000     0.00000     0.00000     0.00000     0.00000     0.00000     0.00000     0.00000     0.00000
     8.88481     0.00000     0.00000     0.00000     0.00000     0.00000     0.00000     0.00000     0.00000     0.00000     0.00000
     8.89681     0.00000     0.00000     0.00000     0.00000     0.00000     0.00000     0.00000     0.00000     0.00000     0.00000
     8.90981     0.00000     0.00000     0.00000     0.00000     0.00000     0.00000     0.00000     0.00000     0.00000     0.00000
     8.92181     0.00000     0.00000     0.00000     0.00000     0.00000     0.00000     0.00000     0.00000     0.00000     0.00000
     8.93481     0.00000     0.00000     0.00000     0.00000     0.00000     0.00000     0.00000     0.00000     0.00000     0.00000
     8.94681     0.00000     0.00000     0.00000     0.00000     0.00000     0.00000     0.00000     0.00000     0.00000     0.00000
     8.95981     0.00000     0.00000     0.00000     0.00000     0.00000     0.00000     0.00000     0.00000     0.00000     0.00000
     8.97181     0.00000     0.00000     0.00000     0.00000     0.00000     0.00000     0.00000     0.00000     0.00000     0.00000
     8.98481     0.00000     0.00000     0.00000     0.00000     0.00000     0.00000     0.00000     0.00000     0.00000     0.00000
     8.99681     0.00000     0.00000     0.00000     0.00000     0.00000     0.00000     0.00000     0.00000     0.00000     0.00000
     9.00981     0.00000     0.00000     0.00000     0.00000     0.00000     0.00000     0.00000     0.00000     0.00000     0.00000
     9.02181     0.00000     0.00000     0.00000     0.00000     0.00000     0.00000     0.00000     0.00000     0.00000     0.00000
     9.03481     0.00000     0.00000     0.00000     0.00000     0.00000     0.00000     0.00000     0.00000     0.00000     0.00000
     9.04681     0.00000     0.00000     0.00000     0.00000     0.00000     0.00000     0.00000     0.00000     0.00000     0.00000
     9.05981     0.00000     0.00000     0.00000     0.00000     0.00000     0.00000     0.00000     0.00000     0.00000     0.00000
     9.07181     0.00000     0.00000     0.00000     0.00000     0.00000     0.00000     0.00000     0.00000     0.00000     0.00000
     9.08481     0.00000     0.00000     0.00000     0.00000     0.00000     0.00000     0.00000     0.00000     0.00000     0.00000
     9.09681     0.00000     0.00000     0.00000     0.00000     0.00000     0.00000     0.00000     0.00000     0.00000     0.00000
     9.10981     0.00000     0.00000     0.00000     0.00000     0.00000     0.00000     0.00000     0.00000     0.00000     0.00000
     9.12181     0.00000     0.00000     0.00000     0.00000     0.00000     0.00000     0.00000     0.00000     0.00000     0.00000
     9.13481     0.00000     0.00000     0.00000     0.00000     0.00000     0.00000     0.00000     0.00000     0.00000     0.00000
     9.14681     0.00000     0.00000     0.00000     0.00000     0.00000     0.00000     0.00000     0.00000     0.00000     0.00000
     9.15981     0.00000     0.00000     0.00000     0.00000     0.00000     0.00000     0.00000     0.00000     0.00000     0.00000
     9.17181     0.00000     0.00000     0.00000     0.00000     0.00000     0.00000     0.00000     0.00000     0.00000     0.00000
     9.18481     0.00000     0.00000     0.00000     0.00000     0.00000     0.00000     0.00000     0.00000     0.00000     0.00000
     9.19681     0.00000     0.00000     0.00000     0.00000     0.00000     0.00000     0.00000     0.00000     0.00000     0.00000
     9.20981     0.00000     0.00000     0.00000     0.00000     0.00000     0.00000     0.00000     0.00000     0.00000     0.00000
     9.22181     0.00000     0.00000     0.00000     0.00000     0.00000     0.00000     0.00000     0.00000     0.00000     0.00000
     9.23481     0.00000     0.00000     0.00000     0.00000     0.00000     0.00000     0.00000     0.00000     0.00000     0.00000
     9.24681     0.00000     0.00000     0.00000     0.00000     0.00000     0.00000     0.00000     0.00000     0.00000     0.00000
     9.25981     0.00000     0.00000     0.00000     0.00000     0.00000     0.00000     0.00000     0.00000     0.00000     0.00000
     9.27181     0.00000     0.00000     0.00000     0.00000     0.00000     0.00000     0.00000     0.00000     0.00000     0.00000
     9.28481     0.00000     0.00000     0.00000     0.00000     0.00000     0.00000     0.00000     0.00000     0.00000     0.00000
     9.29681     0.00000     0.00000     0.00000     0.00000     0.00000     0.00000     0.00000     0.00000     0.00000     0.00000
     9.30981     0.00000     0.00000     0.00000     0.00000     0.00000     0.00000     0.00000     0.00000     0.00000     0.00000
     9.32181     0.00000     0.00000     0.00000     0.00000     0.00000     0.00000     0.00000     0.00000     0.00000     0.00000
     9.33481     0.00000     0.00000     0.00000     0.00000     0.00000     0.00000     0.00000     0.00000     0.00000     0.00000
     9.34681     0.00000     0.00000     0.00000     0.00000     0.00000     0.00000     0.00000     0.00000     0.00000     0.00000
     9.35981     0.00000     0.00000     0.00000     0.00000     0.00000     0.00000     0.00000     0.00000     0.00000     0.00000
     9.37181     0.00000     0.00000     0.00000     0.00000     0.00000     0.00000     0.00000     0.00000     0.00000     0.00000
     9.38481     0.00000     0.00000     0.00000     0.00000     0.00000     0.00000     0.00000     0.00000     0.00000     0.00000
     9.39681     0.00000     0.00000     0.00000     0.00000     0.00000     0.00000     0.00000     0.00000     0.00000     0.00000
     9.40981     0.00000     0.00000     0.00000     0.00000     0.00000     0.00000     0.00000     0.00000     0.00000     0.00000
     9.42181     0.00000     0.00000     0.00000     0.00000     0.00000     0.00000     0.00000     0.00000     0.00000     0.00000
     9.43481     0.00000     0.00000     0.00000     0.00000     0.00000     0.00000     0.00000     0.00000     0.00000     0.00000
     9.44681     0.00000     0.00000     0.00000     0.00000     0.00000     0.00000     0.00000     0.00000     0.00000     0.00000
     9.45981     0.00000     0.00000     0.00000     0.00000     0.00000     0.00000     0.00000     0.00000     0.00000     0.00000
     9.47181     0.00000     0.00000     0.00000     0.00000     0.00000     0.00000     0.00000     0.00000     0.00000     0.00000
     9.48481     0.00000     0.00000     0.00000     0.00000     0.00000     0.00000     0.00000     0.00000     0.00000     0.00000
     9.49681     0.00000     0.00000     0.00000     0.00000     0.00000     0.00000     0.00000     0.00000     0.00000     0.00000
     9.50981     0.00000     0.00000     0.00000     0.00000     0.00000     0.00000     0.00000     0.00000     0.00000     0.00000
     9.52181     0.00000     0.00000     0.00000     0.00000     0.00000     0.00000     0.00000     0.00000     0.00000     0.00000
     9.53481     0.00000     0.00000     0.00000     0.00000     0.00000     0.00000     0.00000     0.00000     0.00000     0.00000
     9.54781     0.00000     0.00000     0.00000     0.00000     0.00000     0.00000     0.00000     0.00000     0.00000     0.00000
     9.55981     0.00000     0.00000     0.00000     0.00000     0.00000     0.00000     0.00000     0.00000     0.00000     0.00000
     9.57281     0.00000     0.00000     0.00000     0.00000     0.00000     0.00000     0.00000     0.00000     0.00000     0.00000
     9.58481     0.00000     0.00000     0.00000     0.00000     0.00000     0.00000     0.00000     0.00000     0.00000     0.00000
     9.59781     0.00000     0.00000     0.00000     0.00000     0.00000     0.00000     0.00000     0.00000     0.00000     0.00000
     9.60981     0.00000     0.00000     0.00000     0.00000     0.00000     0.00000     0.00000     0.00000     0.00000     0.00000
     9.62281     0.00000     0.00000     0.00000     0.00000     0.00000     0.00000     0.00000     0.00000     0.00000     0.00000
     9.63481     0.00000     0.00000     0.00000     0.00000     0.00000     0.00000     0.00000     0.00000     0.00000     0.00000
     9.64781     0.00000     0.00000     0.00000     0.00000     0.00000     0.00000     0.00000     0.00000     0.00000     0.00000
     9.65981     0.00000     0.00000     0.00000     0.00000     0.00000     0.00000     0.00000     0.00000     0.00000     0.00000
     9.67281     0.00000     0.00000     0.00000     0.00000     0.00000     0.00000     0.00000     0.00000     0.00000     0.00000
     9.68481     0.00000     0.00000     0.00000     0.00000     0.00000     0.00000     0.00000     0.00000     0.00000     0.00000
     9.69781     0.00000     0.00000     0.00000     0.00000     0.00000     0.00000     0.00000     0.00000     0.00000     0.00000
     9.70981     0.00000     0.00000     0.00000     0.00000     0.00000     0.00000     0.00000     0.00000     0.00000     0.00000
     9.72281     0.00000     0.00000     0.00000     0.00000     0.00000     0.00000     0.00000     0.00000     0.00000     0.00000
     9.73481     0.00000     0.00000     0.00000     0.00000     0.00000     0.00000     0.00000     0.00000     0.00000     0.00000
     9.74781     0.00000     0.00000     0.00000     0.00000     0.00000     0.00000     0.00000     0.00000     0.00000     0.00000
     9.75981     0.00000     0.00000     0.00000     0.00000     0.00000     0.00000     0.00000     0.00000     0.00000     0.00000
     9.77281     0.00000     0.00000     0.00000     0.00000     0.00000     0.00000     0.00000     0.00000     0.00000     0.00000
     9.78481     0.00000     0.00000     0.00000     0.00000     0.00000     0.00000     0.00000     0.00000     0.00000     0.00000
     9.79781     0.00000     0.00000     0.00000     0.00000     0.00000     0.00000     0.00000     0.00000     0.00000     0.00000
     9.80981     0.00000     0.00000     0.00000     0.00000     0.00000     0.00000     0.00000     0.00000     0.00000     0.00000
     9.82281     0.00000     0.00000     0.00000     0.00000     0.00000     0.00000     0.00000     0.00000     0.00000     0.00000
     9.83481     0.00000     0.00000     0.00000     0.00000     0.00000     0.00000     0.00000     0.00000     0.00000     0.00000
     9.84781     0.00000     0.00000     0.00000     0.00000     0.00000     0.00000     0.00000     0.00000     0.00000     0.00000
     9.85981     0.00000     0.00000     0.00000     0.00000     0.00000     0.00000     0.00000     0.00000     0.00000     0.00000
     9.87281     0.00000     0.00000     0.00000     0.00000     0.00000     0.00000     0.00000     0.00000     0.00000     0.00000
     9.88481     0.00000     0.00000     0.00000     0.00000     0.00000     0.00000     0.00000     0.00000     0.00000     0.00000
     9.89781     0.00000     0.00000     0.00000     0.00000     0.00000     0.00000     0.00000     0.00000     0.00000     0.00000
     9.90981     0.00000     0.00000     0.00000     0.00000     0.00000     0.00000     0.00000     0.00000     0.00000     0.00000
     9.92281     0.00000     0.00000     0.00000     0.00000     0.00000     0.00000     0.00000     0.00000     0.00000     0.00000
     9.93481     0.00000     0.00000     0.00000     0.00000     0.00000     0.00000     0.00000     0.00000     0.00000     0.00000
     9.94781     0.00000     0.00000     0.00000     0.00000     0.00000     0.00000     0.00000     0.00000     0.00000     0.00000
     9.95981     0.00000     0.00000     0.00000     0.00000     0.00000     0.00000     0.00000     0.00000     0.00000     0.00000
     9.97281     0.00000     0.00000     0.00000     0.00000     0.00000     0.00000     0.00000     0.00000     0.00000     0.00000
     9.98481     0.00000     0.00000     0.00000     0.00000     0.00000     0.00000     0.00000     0.00000     0.00000     0.00000
     9.99781     0.00000     0.00000     0.00000     0.00000     0.00000     0.00000     0.00000     0.00000     0.00000     0.00000
    10.00981     0.00000     0.00000     0.00000     0.00000     0.00000     0.00000     0.00000     0.00000     0.00000     0.00000
    10.02281     0.00000     0.00000     0.00000     0.00000     0.00000     0.00000     0.00000     0.00000     0.00000     0.00000
    10.03481     0.00000     0.00000     0.00000     0.00000     0.00000     0.00000     0.00000     0.00000     0.00000     0.00000
    10.04781     0.00000     0.00000     0.00000     0.00000     0.00000     0.00000     0.00000     0.00000     0.00000     0.00000
    10.05981     0.00000     0.00000     0.00000     0.00000     0.00000     0.00000     0.00000     0.00000     0.00000     0.00000
    10.07281     0.00000     0.00000     0.00000     0.00000     0.00000     0.00000     0.00000     0.00000     0.00000     0.00000
    10.08481     0.00000     0.00000     0.00000     0.00000     0.00000     0.00000     0.00000     0.00000     0.00000     0.00000
    10.09781     0.00000     0.00000     0.00000     0.00000     0.00000     0.00000     0.00000     0.00000     0.00000     0.00000
    10.10981     0.00000     0.00000     0.00000     0.00000     0.00000     0.00000     0.00000     0.00000     0.00000     0.00000
    10.12281     0.00000     0.00000     0.00000     0.00000     0.00000     0.00000     0.00000     0.00000     0.00000     0.00000
    10.13481     0.00000     0.00000     0.00000     0.00000     0.00000     0.00000     0.00000     0.00000     0.00000     0.00000
    10.14781     0.00000     0.00000     0.00000     0.00000     0.00000     0.00000     0.00000     0.00000     0.00000     0.00000
    10.15981     0.00000     0.00000     0.00000     0.00000     0.00000     0.00000     0.00000     0.00000     0.00000     0.00000
    10.17281     0.00000     0.00000     0.00000     0.00000     0.00000     0.00000     0.00000     0.00000     0.00000     0.00000
    10.18481     0.00000     0.00000     0.00000     0.00000     0.00000     0.00000     0.00000     0.00000     0.00000     0.00000
    10.19781     0.00000     0.00000     0.00000     0.00000     0.00000     0.00000     0.00000     0.00000     0.00000     0.00000
    10.20981     0.00000     0.00000     0.00000     0.00000     0.00000     0.00000     0.00000     0.00000     0.00000     0.00000
    10.22281     0.00000     0.00000     0.00000     0.00000     0.00000     0.00000     0.00000     0.00000     0.00000     0.00000
    10.23481     0.00000     0.00000     0.00000     0.00000     0.00000     0.00000     0.00000     0.00000     0.00000     0.00000
    10.24781     0.00000     0.00000     0.00000     0.00000     0.00000     0.00000     0.00000     0.00000     0.00000     0.00000
    10.25981     0.00000     0.00000     0.00000     0.00000     0.00000     0.00000     0.00000     0.00000     0.00000     0.00000
    10.27281     0.00000     0.00000     0.00000     0.00000     0.00000     0.00000     0.00000     0.00000     0.00000     0.00000
    10.28481     0.00000     0.00000     0.00000     0.00000     0.00000     0.00000     0.00000     0.00000     0.00000     0.00000
    10.29781     0.00000     0.00000     0.00000     0.00000     0.00000     0.00000     0.00000     0.00000     0.00000     0.00000
    10.30981     0.00000     0.00000     0.00000     0.00000     0.00000     0.00000     0.00000     0.00000     0.00000     0.00000
    10.32281     0.00000     0.00000     0.00000     0.00000     0.00000     0.00000     0.00000     0.00000     0.00000     0.00000
    10.33481     0.00000     0.00000     0.00000     0.00000     0.00000     0.00000     0.00000     0.00000     0.00000     0.00000
    10.34781     0.00000     0.00000     0.00000     0.00000     0.00000     0.00000     0.00000     0.00000     0.00000     0.00000
    10.35981     0.00000     0.00000     0.00000     0.00000     0.00000     0.00000     0.00000     0.00000     0.00000     0.00000
    10.37281     0.00000     0.00000     0.00000     0.00000     0.00000     0.00000     0.00000     0.00000     0.00000     0.00000
    10.38481     0.00000     0.00000     0.00000     0.00000     0.00000     0.00000     0.00000     0.00000     0.00000     0.00000
    10.39781     0.00000     0.00000     0.00000     0.00000     0.00000     0.00000     0.00000     0.00000     0.00000     0.00000
    10.40981     0.00000     0.00000     0.00000     0.00000     0.00000     0.00000     0.00000     0.00000     0.00000     0.00000
    10.42281     0.00000     0.00000     0.00000     0.00000     0.00000     0.00000     0.00000     0.00000     0.00000     0.00000
    10.43481     0.00000     0.00000     0.00000     0.00000     0.00000     0.00000     0.00000     0.00000     0.00000     0.00000
    10.44781     0.00000     0.00000     0.00000     0.00000     0.00000     0.00000     0.00000     0.00000     0.00000     0.00000
    10.45981     0.00000     0.00000     0.00000     0.00000     0.00000     0.00000     0.00000     0.00000     0.00000     0.00000
    10.47281     0.00000     0.00000     0.00000     0.00000     0.00000     0.00000     0.00000     0.00000     0.00000     0.00000
    10.48481     0.00000     0.00000     0.00000     0.00000     0.00000     0.00000     0.00000     0.00000     0.00000     0.00000
    10.49781     0.00000     0.00000     0.00000     0.00000     0.00000     0.00000     0.00000     0.00000     0.00000     0.00000
    10.50981     0.00000     0.00000     0.00000     0.00000     0.00000     0.00000     0.00000     0.00000     0.00000     0.00000
    10.52281     0.00000     0.00000     0.00000     0.00000     0.00000     0.00000     0.00000     0.00000     0.00000     0.00000
    10.53481     0.00000     0.00000     0.00000     0.00000     0.00000     0.00000     0.00000     0.00000     0.00000     0.00000
    10.54781     0.00000     0.00000     0.00000     0.00000     0.00000     0.00000     0.00000     0.00000     0.00000     0.00000
    10.56081     0.00000     0.00000     0.00000     0.00000     0.00000     0.00000     0.00000     0.00000     0.00000     0.00000
    10.57281     0.00000     0.00000     0.00000     0.00000     0.00000     0.00000     0.00000     0.00000     0.00000     0.00000
    10.58581     0.00000     0.00000     0.00000     0.00000     0.00000     0.00000     0.00000     0.00000     0.00000     0.00000
    10.59781     0.00000     0.00000     0.00000     0.00000     0.00000     0.00000     0.00000     0.00000     0.00000     0.00000
    10.61081     0.00000     0.00000     0.00000     0.00000     0.00000     0.00000     0.00000     0.00000     0.00000     0.00000
    10.62281     0.00000     0.00000     0.00000     0.00000     0.00000     0.00000     0.00000     0.00000     0.00000     0.00000
    10.63581     0.00000     0.00000     0.00000     0.00000     0.00000     0.00000     0.00000     0.00000     0.00000     0.00000
    10.64781     0.00000     0.00000     0.00000     0.00000     0.00000     0.00000     0.00000     0.00000     0.00000     0.00000
    10.66081     0.00000     0.00000     0.00000     0.00000     0.00000     0.00000     0.00000     0.00000     0.00000     0.00000
    10.67281     0.00000     0.00000     0.00000     0.00000     0.00000     0.00000     0.00000     0.00000     0.00000     0.00000
    10.68581     0.00000     0.00000     0.00000     0.00000     0.00000     0.00000     0.00000     0.00000     0.00000     0.00000
    10.69781     0.00000     0.00000     0.00000     0.00000     0.00000     0.00000     0.00000     0.00000     0.00000     0.00000
    10.71081     0.00000     0.00000     0.00000     0.00000     0.00000     0.00000     0.00000     0.00000     0.00000     0.00000
    10.72281     0.00000     0.00000     0.00000     0.00000     0.00000     0.00000     0.00000     0.00000     0.00000     0.00000
    10.73581     0.00000     0.00000     0.00000     0.00000     0.00000     0.00000     0.00000     0.00000     0.00000     0.00000
    10.74781     0.00000     0.00000     0.00000     0.00000     0.00000     0.00000     0.00000     0.00000     0.00000     0.00000
    10.76081     0.00000     0.00000     0.00000     0.00000     0.00000     0.00000     0.00000     0.00000     0.00000     0.00000
    10.77281     0.00000     0.00000     0.00000     0.00000     0.00000     0.00000     0.00000     0.00000     0.00000     0.00000
    10.78581     0.00000     0.00000     0.00000     0.00000     0.00000     0.00000     0.00000     0.00000     0.00000     0.00000
    10.79781     0.00000     0.00000     0.00000     0.00000     0.00000     0.00000     0.00000     0.00000     0.00000     0.00000
    10.81081     0.00000     0.00000     0.00000     0.00000     0.00000     0.00000     0.00000     0.00000     0.00000     0.00000
    10.82281     0.00000     0.00000     0.00000     0.00000     0.00000     0.00000     0.00000     0.00000     0.00000     0.00000
    10.83581     0.00000     0.00000     0.00000     0.00000     0.00000     0.00000     0.00000     0.00000     0.00000     0.00000
    10.84781     0.00000     0.00000     0.00000     0.00000     0.00000     0.00000     0.00000     0.00000     0.00000     0.00000
    10.86081     0.00000     0.00000     0.00000     0.00000     0.00000     0.00000     0.00000     0.00000     0.00000     0.00000
    10.87281     0.00000     0.00000     0.00000     0.00000     0.00000     0.00000     0.00000     0.00000     0.00000     0.00000
    10.88581     0.00000     0.00000     0.00000     0.00000     0.00000     0.00000     0.00000     0.00000     0.00000     0.00000
    10.89781     0.00000     0.00000     0.00000     0.00000     0.00000     0.00000     0.00000     0.00000     0.00000     0.00000
    10.91081     0.00000     0.00000     0.00000     0.00000     0.00000     0.00000     0.00000     0.00000     0.00000     0.00000
    10.92281     0.00000     0.00000     0.00000     0.00000     0.00000     0.00000     0.00000     0.00000     0.00000     0.00000
    10.93581     0.00000     0.00000     0.00000     0.00000     0.00000     0.00000     0.00000     0.00000     0.00000     0.00000
    10.94781     0.00000     0.00000     0.00000     0.00000     0.00000     0.00000     0.00000     0.00000     0.00000     0.00000
    10.96081     0.00000     0.00000     0.00000     0.00000     0.00000     0.00000     0.00000     0.00000     0.00000     0.00000
    10.97281     0.00000     0.00000     0.00000     0.00000     0.00000     0.00000     0.00000     0.00000     0.00000     0.00000
    10.98581     0.00000     0.00000     0.00000     0.00000     0.00000     0.00000     0.00000     0.00000     0.00000     0.00000
    10.99781     0.00000     0.00000     0.00000     0.00000     0.00000     0.00000     0.00000     0.00000     0.00000     0.00000
    11.01081     0.00000     0.00000     0.00000     0.00000     0.00000     0.00000     0.00000     0.00000     0.00000     0.00000
    11.02281     0.00000     0.00000     0.00000     0.00000     0.00000     0.00000     0.00000     0.00000     0.00000     0.00000
    11.03581     0.00000     0.00000     0.00000     0.00000     0.00000     0.00000     0.00000     0.00000     0.00000     0.00000
    11.04781     0.00000     0.00000     0.00000     0.00000     0.00000     0.00000     0.00000     0.00000     0.00000     0.00000
    11.06081     0.00000     0.00000     0.00000     0.00000     0.00000     0.00000     0.00000     0.00000     0.00000     0.00000
    11.07281     0.00000     0.00000     0.00000     0.00000     0.00000     0.00000     0.00000     0.00000     0.00000     0.00000
    11.08581     0.00000     0.00000     0.00000     0.00000     0.00000     0.00000     0.00000     0.00000     0.00000     0.00000
    11.09781     0.00000     0.00000     0.00000     0.00000     0.00000     0.00000     0.00000     0.00000     0.00000     0.00000
    11.11081     0.00000     0.00000     0.00000     0.00000     0.00000     0.00000     0.00000     0.00000     0.00000     0.00000
    11.12281     0.00000     0.00000     0.00000     0.00000     0.00000     0.00000     0.00000     0.00000     0.00000     0.00000
    11.13581     0.00000     0.00000     0.00000     0.00000     0.00000     0.00000     0.00000     0.00000     0.00000     0.00000
    11.14781     0.00000     0.00000     0.00000     0.00000     0.00000     0.00000     0.00000     0.00000     0.00000     0.00000
    11.16081     0.00000     0.00000     0.00000     0.00000     0.00000     0.00000     0.00000     0.00000     0.00000     0.00000
    11.17281     0.00000     0.00000     0.00000     0.00000     0.00000     0.00000     0.00000     0.00000     0.00000     0.00000
    11.18581     0.00000     0.00000     0.00000     0.00000     0.00000     0.00000     0.00000     0.00000     0.00000     0.00000
    11.19781     0.00000     0.00000     0.00000     0.00000     0.00000     0.00000     0.00000     0.00000     0.00000     0.00000
    11.21081     0.00000     0.00000     0.00000     0.00000     0.00000     0.00000     0.00000     0.00000     0.00000     0.00000
    11.22281     0.00000     0.00000     0.00000     0.00000     0.00000     0.00000     0.00000     0.00000     0.00000     0.00000
    11.23581     0.00000     0.00000     0.00000     0.00000     0.00000     0.00000     0.00000     0.00000     0.00000     0.00000
    11.24781     0.00000     0.00000     0.00000     0.00000     0.00000     0.00000     0.00000     0.00000     0.00000     0.00000
    11.26081     0.00000     0.00000     0.00000     0.00000     0.00000     0.00000     0.00000     0.00000     0.00000     0.00000
    11.27281     0.00000     0.00000     0.00000     0.00000     0.00000     0.00000     0.00000     0.00000     0.00000     0.00000
    11.28581     0.00000     0.00000     0.00000     0.00000     0.00000     0.00000     0.00000     0.00000     0.00000     0.00000
    11.29781     0.00000     0.00000     0.00000     0.00000     0.00000     0.00000     0.00000     0.00000     0.00000     0.00000
    11.31081     0.00000     0.00000     0.00000     0.00000     0.00000     0.00000     0.00000     0.00000     0.00000     0.00000
    11.32281     0.00000     0.00000     0.00000     0.00000     0.00000     0.00000     0.00000     0.00000     0.00000     0.00000
    11.33581     0.00000     0.00000     0.00000     0.00000     0.00000     0.00000     0.00000     0.00000     0.00000     0.00000
    11.34781     0.00000     0.00000     0.00000     0.00000     0.00000     0.00000     0.00000     0.00000     0.00000     0.00000
    11.36081     0.00000     0.00000     0.00000     0.00000     0.00000     0.00000     0.00000     0.00000     0.00000     0.00000
    11.37281     0.00000     0.00000     0.00000     0.00000     0.00000     0.00000     0.00000     0.00000     0.00000     0.00000
    11.38581     0.00000     0.00000     0.00000     0.00000     0.00000     0.00000     0.00000     0.00000     0.00000     0.00000
    11.39781     0.00000     0.00000     0.00000     0.00000     0.00000     0.00000     0.00000     0.00000     0.00000     0.00000
    11.41081     0.00000     0.00000     0.00000     0.00000     0.00000     0.00000     0.00000     0.00000     0.00000     0.00000
    11.42281     0.00000     0.00000     0.00000     0.00000     0.00000     0.00000     0.00000     0.00000     0.00000     0.00000
    11.43581     0.00000     0.00000     0.00000     0.00000     0.00000     0.00000     0.00000     0.00000     0.00000     0.00000
    11.44781     0.00000     0.00000     0.00000     0.00000     0.00000     0.00000     0.00000     0.00000     0.00000     0.00000
    11.46081     0.00000     0.00000     0.00000     0.00000     0.00000     0.00000     0.00000     0.00000     0.00000     0.00000
    11.47281     0.00000     0.00000     0.00000     0.00000     0.00000     0.00000     0.00000     0.00000     0.00000     0.00000
    11.48581     0.00000     0.00000     0.00000     0.00000     0.00000     0.00000     0.00000     0.00000     0.00000     0.00000
    11.49781     0.00000     0.00000     0.00000     0.00000     0.00000     0.00000     0.00000     0.00000     0.00000     0.00000
    11.51081     0.00000     0.00000     0.00000     0.00000     0.00000     0.00000     0.00000     0.00000     0.00000     0.00000
    11.52281     0.00000     0.00000     0.00000     0.00000     0.00000     0.00000     0.00000     0.00000     0.00000     0.00000
    11.53581     0.00000     0.00000     0.00000     0.00000     0.00000     0.00000     0.00000     0.00000     0.00000     0.00000
    11.54881     0.00000     0.00000     0.00000     0.00000     0.00000     0.00000     0.00000     0.00000     0.00000     0.00000
    11.56081     0.00000     0.00000     0.00000     0.00000     0.00000     0.00000     0.00000     0.00000     0.00000     0.00000
    11.57381     0.00000     0.00000     0.00000     0.00000     0.00000     0.00000     0.00000     0.00000     0.00000     0.00000
    11.58581     0.00000     0.00000     0.00000     0.00000     0.00000     0.00000     0.00000     0.00000     0.00000     0.00000
    11.59881     0.00000     0.00000     0.00000     0.00000     0.00000     0.00000     0.00000     0.00000     0.00000     0.00000
    11.61081     0.00000     0.00000     0.00000     0.00000     0.00000     0.00000     0.00000     0.00000     0.00000     0.00000
    11.62381     0.00000     0.00000     0.00000     0.00000     0.00000     0.00000     0.00000     0.00000     0.00000     0.00000
    11.63581     0.00000     0.00000     0.00000     0.00000     0.00000     0.00000     0.00000     0.00000     0.00000     0.00000
    11.64881     0.00000     0.00000     0.00000     0.00000     0.00000     0.00000     0.00000     0.00000     0.00000     0.00000
    11.66081     0.00000     0.00000     0.00000     0.00000     0.00000     0.00000     0.00000     0.00000     0.00000     0.00000
    11.67381     0.00000     0.00000     0.00000     0.00000     0.00000     0.00000     0.00000     0.00000     0.00000     0.00000
    11.68581     0.00000     0.00000     0.00000     0.00000     0.00000     0.00000     0.00000     0.00000     0.00000     0.00000
    11.69881     0.00000     0.00000     0.00000     0.00000     0.00000     0.00000     0.00000     0.00000     0.00000     0.00000
    11.71081     0.00000     0.00000     0.00000     0.00000     0.00000     0.00000     0.00000     0.00000     0.00000     0.00000
    11.72381     0.00000     0.00000     0.00000     0.00000     0.00000     0.00000     0.00000     0.00000     0.00000     0.00000
    11.73581     0.00000     0.00000     0.00000     0.00000     0.00000     0.00000     0.00000     0.00000     0.00000     0.00000
    11.74881     0.00000     0.00000     0.00000     0.00000     0.00000     0.00000     0.00000     0.00000     0.00000     0.00000
    11.76081     0.00000     0.00000     0.00000     0.00000     0.00000     0.00000     0.00000     0.00000     0.00000     0.00000
    11.77381     0.00000     0.00000     0.00000     0.00000     0.00000     0.00000     0.00000     0.00000     0.00000     0.00000
    11.78581     0.00000     0.00000     0.00000     0.00000     0.00000     0.00000     0.00000     0.00000     0.00000     0.00000
    11.79881     0.00000     0.00000     0.00000     0.00000     0.00000     0.00000     0.00000     0.00000     0.00000     0.00000
    11.81081     0.00000     0.00000     0.00000     0.00000     0.00000     0.00000     0.00000     0.00000     0.00000     0.00000
    11.82381     0.00000     0.00000     0.00000     0.00000     0.00000     0.00000     0.00000     0.00000     0.00000     0.00000
    11.83581     0.00000     0.00000     0.00000     0.00000     0.00000     0.00000     0.00000     0.00000     0.00000     0.00000
    11.84881     0.00000     0.00000     0.00000     0.00000     0.00000     0.00000     0.00000     0.00000     0.00000     0.00000
    11.86081     0.00000     0.00000     0.00000     0.00000     0.00000     0.00000     0.00000     0.00000     0.00000     0.00000
    11.87381     0.00000     0.00000     0.00000     0.00000     0.00000     0.00000     0.00000     0.00000     0.00000     0.00000
    11.88581     0.00000     0.00000     0.00000     0.00000     0.00000     0.00000     0.00000     0.00000     0.00000     0.00000
    11.89881     0.00000     0.00000     0.00000     0.00000     0.00000     0.00000     0.00000     0.00000     0.00000     0.00000
    11.91081     0.00000     0.00000     0.00000     0.00000     0.00000     0.00000     0.00000     0.00000     0.00000     0.00000
    11.92381     0.00000     0.00000     0.00000     0.00000     0.00000     0.00000     0.00000     0.00000     0.00000     0.00000
    11.93581     0.00000     0.00000     0.00000     0.00000     0.00000     0.00000     0.00000     0.00000     0.00000     0.00000
    11.94881     0.00000     0.00000     0.00000     0.00000     0.00000     0.00000     0.00000     0.00000     0.00000     0.00000
    11.96081     0.00000     0.00000     0.00000     0.00000     0.00000     0.00000     0.00000     0.00000     0.00000     0.00000
    11.97381     0.00000     0.00000     0.00000     0.00000     0.00000     0.00000     0.00000     0.00000     0.00000     0.00000
    11.98581     0.00000     0.00000     0.00000     0.00000     0.00000     0.00000     0.00000     0.00000     0.00000     0.00000
    11.99881     0.00000     0.00000     0.00000     0.00000     0.00000     0.00000     0.00000     0.00000     0.00000     0.00000
    12.01081     0.00000     0.00000     0.00000     0.00000     0.00000     0.00000     0.00000     0.00000     0.00000     0.00000
    12.02381     0.00000     0.00000     0.00000     0.00000     0.00000     0.00000     0.00000     0.00000     0.00000     0.00000
    12.03581     0.00000     0.00000     0.00000     0.00000     0.00000     0.00000     0.00000     0.00000     0.00000     0.00000
    12.04881     0.00000     0.00000     0.00000     0.00000     0.00000     0.00000     0.00000     0.00000     0.00000     0.00000
    12.06081     0.00000     0.00000     0.00000     0.00000     0.00000     0.00000     0.00000     0.00000     0.00000     0.00000
    12.07381     0.00000     0.00000     0.00000     0.00000     0.00000     0.00000     0.00000     0.00000     0.00000     0.00000
    12.08581     0.00000     0.00000     0.00000     0.00000     0.00000     0.00000     0.00000     0.00000     0.00000     0.00000
    12.09881     0.00000     0.00000     0.00000     0.00000     0.00000     0.00000     0.00000     0.00000     0.00000     0.00000
    12.11081     0.00000     0.00000     0.00000     0.00000     0.00000     0.00000     0.00000     0.00000     0.00000     0.00000
    12.12381     0.00000     0.00000     0.00000     0.00000     0.00000     0.00000     0.00000     0.00000     0.00000     0.00000
    12.13581     0.00000     0.00000     0.00000     0.00000     0.00000     0.00000     0.00000     0.00000     0.00000     0.00000
    12.14881     0.00000     0.00000     0.00000     0.00000     0.00000     0.00000     0.00000     0.00000     0.00000     0.00000
    12.16081     0.00000     0.00000     0.00000     0.00000     0.00000     0.00000     0.00000     0.00000     0.00000     0.00000
    12.17381     0.00000     0.00000     0.00000     0.00000     0.00000     0.00000     0.00000     0.00000     0.00000     0.00000
    12.18581     0.00000     0.00000     0.00000     0.00000     0.00000     0.00000     0.00000     0.00000     0.00000     0.00000
    12.19881     0.00000     0.00000     0.00000     0.00000     0.00000     0.00000     0.00000     0.00000     0.00000     0.00000
    12.21081     0.00000     0.00000     0.00000     0.00000     0.00000     0.00000     0.00000     0.00000     0.00000     0.00000
    12.22381     0.00000     0.00000     0.00000     0.00000     0.00000     0.00000     0.00000     0.00000     0.00000     0.00000
    12.23581     0.00000     0.00000     0.00000     0.00000     0.00000     0.00000     0.00000     0.00000     0.00000     0.00000
    12.24881     0.00000     0.00000     0.00000     0.00000     0.00000     0.00000     0.00000     0.00000     0.00000     0.00000
    12.26081     0.00000     0.00000     0.00000     0.00000     0.00000     0.00000     0.00000     0.00000     0.00000     0.00000
    12.27381     0.00000     0.00000     0.00000     0.00000     0.00000     0.00000     0.00000     0.00000     0.00000     0.00000
    12.28581     0.00000     0.00000     0.00000     0.00000     0.00000     0.00000     0.00000     0.00000     0.00000     0.00000
    12.29881     0.00000     0.00000     0.00000     0.00000     0.00000     0.00000     0.00000     0.00000     0.00000     0.00000
    12.31081     0.00000     0.00000     0.00000     0.00000     0.00000     0.00000     0.00000     0.00000     0.00000     0.00000
    12.32381     0.00000     0.00000     0.00000     0.00000     0.00000     0.00000     0.00000     0.00000     0.00000     0.00000
    12.33581     0.00000     0.00000     0.00000     0.00000     0.00000     0.00000     0.00000     0.00000     0.00000     0.00000
    12.34881     0.00000     0.00000     0.00000     0.00000     0.00000     0.00000     0.00000     0.00000     0.00000     0.00000
    12.36081     0.00000     0.00000     0.00000     0.00000     0.00000     0.00000     0.00000     0.00000     0.00000     0.00000
    12.37381     0.00000     0.00000     0.00000     0.00000     0.00000     0.00000     0.00000     0.00000     0.00000     0.00000
    12.38581     0.00000     0.00000     0.00000     0.00000     0.00000     0.00000     0.00000     0.00000     0.00000     0.00000
    12.39881     0.00000     0.00000     0.00000     0.00000     0.00000     0.00000     0.00000     0.00000     0.00000     0.00000
    12.41081     0.00000     0.00000     0.00000     0.00000     0.00000     0.00000     0.00000     0.00000     0.00000     0.00000
    12.42381     0.00000     0.00000     0.00000     0.00000     0.00000     0.00000     0.00000     0.00000     0.00000     0.00000
    12.43581     0.00000     0.00000     0.00000     0.00000     0.00000     0.00000     0.00000     0.00000     0.00000     0.00000
    12.44881     0.00000     0.00000     0.00000     0.00000     0.00000     0.00000     0.00000     0.00000     0.00000     0.00000
    12.46081     0.00000     0.00000     0.00000     0.00000     0.00000     0.00000     0.00000     0.00000     0.00000     0.00000
    12.47381     0.00000     0.00000     0.00000     0.00000     0.00000     0.00000     0.00000     0.00000     0.00000     0.00000
    12.48581     0.00000     0.00000     0.00000     0.00000     0.00000     0.00000     0.00000     0.00000     0.00000     0.00000
    12.49881     0.00000     0.00000     0.00000     0.00000     0.00000     0.00000     0.00000     0.00000     0.00000     0.00000
    12.51081     0.00000     0.00000     0.00000     0.00000     0.00000     0.00000     0.00000     0.00000     0.00000     0.00000
    12.52381     0.00000     0.00000     0.00000     0.00000     0.00000     0.00000     0.00000     0.00000     0.00000     0.00000
    12.53581     0.00000     0.00000     0.00000     0.00000     0.00000     0.00000     0.00000     0.00000     0.00000     0.00000
    12.54881     0.00000     0.00000     0.00000     0.00000     0.00000     0.00000     0.00000     0.00000     0.00000     0.00000
    12.56181     0.00000     0.00000     0.00000     0.00000     0.00000     0.00000     0.00000     0.00000     0.00000     0.00000
    12.57381     0.00000     0.00000     0.00000     0.00000     0.00000     0.00000     0.00000     0.00000     0.00000     0.00000
    12.58681     0.00000     0.00000     0.00000     0.00000     0.00000     0.00000     0.00000     0.00000     0.00000     0.00000
    12.59881     0.00000     0.00000     0.00000     0.00000     0.00000     0.00000     0.00000     0.00000     0.00000     0.00000
    12.61181     0.00000     0.00000     0.00000     0.00000     0.00000     0.00000     0.00000     0.00000     0.00000     0.00000
    12.62381     0.00000     0.00000     0.00000     0.00000     0.00000     0.00000     0.00000     0.00000     0.00000     0.00000
    12.63681     0.00000     0.00000     0.00000     0.00000     0.00000     0.00000     0.00000     0.00000     0.00000     0.00000
    12.64881     0.00000     0.00000     0.00000     0.00000     0.00000     0.00000     0.00000     0.00000     0.00000     0.00000
    12.66181     0.00000     0.00000     0.00000     0.00000     0.00000     0.00000     0.00000     0.00000     0.00000     0.00000
    12.67381     0.00000     0.00000     0.00000     0.00000     0.00000     0.00000     0.00000     0.00000     0.00000     0.00000
    12.68681     0.00000     0.00000     0.00000     0.00000     0.00000     0.00000     0.00000     0.00000     0.00000     0.00000
    12.69881     0.00000     0.00000     0.00000     0.00000     0.00000     0.00000     0.00000     0.00000     0.00000     0.00000
    12.71181     0.00000     0.00000     0.00000     0.00000     0.00000     0.00000     0.00000     0.00000     0.00000     0.00000
    12.72381     0.00000     0.00000     0.00000     0.00000     0.00000     0.00000     0.00000     0.00000     0.00000     0.00000
    12.73681     0.00000     0.00000     0.00000     0.00000     0.00000     0.00000     0.00000     0.00000     0.00000     0.00000
    12.74881     0.00000     0.00000     0.00000     0.00000     0.00000     0.00000     0.00000     0.00000     0.00000     0.00000
    12.76181     0.00000     0.00000     0.00000     0.00000     0.00000     0.00000     0.00000     0.00000     0.00000     0.00000
    12.77381     0.00000     0.00000     0.00000     0.00000     0.00000     0.00000     0.00000     0.00000     0.00000     0.00000
    12.78681     0.00000     0.00000     0.00000     0.00000     0.00000     0.00000     0.00000     0.00000     0.00000     0.00000
    12.79881     0.00000     0.00000     0.00000     0.00000     0.00000     0.00000     0.00000     0.00000     0.00000     0.00000
    12.81181     0.00000     0.00000     0.00000     0.00000     0.00000     0.00000     0.00000     0.00000     0.00000     0.00000
    12.82381     0.00000     0.00000     0.00000     0.00000     0.00000     0.00000     0.00000     0.00000     0.00000     0.00000
    12.83681     0.00000     0.00000     0.00000     0.00000     0.00000     0.00000     0.00000     0.00000     0.00000     0.00000
    12.84881     0.00000     0.00000     0.00000     0.00000     0.00000     0.00000     0.00000     0.00000     0.00000     0.00000
    12.86181     0.00000     0.00000     0.00000     0.00000     0.00000     0.00000     0.00000     0.00000     0.00000     0.00000
    12.87381     0.00000     0.00000     0.00000     0.00000     0.00000     0.00000     0.00000     0.00000     0.00000     0.00000
    12.88681     0.00000     0.00000     0.00000     0.00000     0.00000     0.00000     0.00000     0.00000     0.00000     0.00000
    12.89881     0.00000     0.00000     0.00000     0.00000     0.00000     0.00000     0.00000     0.00000     0.00000     0.00000
    12.91181     0.00000     0.00000     0.00000     0.00000     0.00000     0.00000     0.00000     0.00000     0.00000     0.00000
    12.92381     0.00000     0.00000     0.00000     0.00000     0.00000     0.00000     0.00000     0.00000     0.00000     0.00000
    12.93681     0.00000     0.00000     0.00000     0.00000     0.00000     0.00000     0.00000     0.00000     0.00000     0.00000
    12.94881     0.00000     0.00000     0.00000     0.00000     0.00000     0.00000     0.00000     0.00000     0.00000     0.00000
    12.96181     0.00000     0.00000     0.00000     0.00000     0.00000     0.00000     0.00000     0.00000     0.00000     0.00000
    12.97381     0.00000     0.00000     0.00000     0.00000     0.00000     0.00000     0.00000     0.00000     0.00000     0.00000
    12.98681     0.00000     0.00000     0.00000     0.00000     0.00000     0.00000     0.00000     0.00000     0.00000     0.00000
    12.99881     0.00000     0.00000     0.00000     0.00000     0.00000     0.00000     0.00000     0.00000     0.00000     0.00000
    13.01181     0.00000     0.00000     0.00000     0.00000     0.00000     0.00000     0.00000     0.00000     0.00000     0.00000
    13.02381     0.00000     0.00000     0.00000     0.00000     0.00000     0.00000     0.00000     0.00000     0.00000     0.00000
    13.03681     0.00000     0.00000     0.00000     0.00000     0.00000     0.00000     0.00000     0.00000     0.00000     0.00000
    13.04881     0.00000     0.00000     0.00000     0.00000     0.00000     0.00000     0.00000     0.00000     0.00000     0.00000
    13.06181     0.00000     0.00000     0.00000     0.00000     0.00000     0.00000     0.00000     0.00000     0.00000     0.00000
    13.07381     0.00000     0.00000     0.00000     0.00000     0.00000     0.00000     0.00000     0.00000     0.00000     0.00000
    13.08681     0.00000     0.00000     0.00000     0.00000     0.00000     0.00000     0.00000     0.00000     0.00000     0.00000
    13.09881     0.00000     0.00000     0.00000     0.00000     0.00000     0.00000     0.00000     0.00000     0.00000     0.00000
    13.11181     0.00000     0.00000     0.00000     0.00000     0.00000     0.00000     0.00000     0.00000     0.00000     0.00000
    13.12381     0.00000     0.00000     0.00000     0.00000     0.00000     0.00000     0.00000     0.00000     0.00000     0.00000
    13.13681     0.00000     0.00000     0.00000     0.00000     0.00000     0.00000     0.00000     0.00000     0.00000     0.00000
    13.14881     0.00000     0.00000     0.00000     0.00000     0.00000     0.00000     0.00000     0.00000     0.00000     0.00000
    13.16181     0.00000     0.00000     0.00000     0.00000     0.00000     0.00000     0.00000     0.00000     0.00000     0.00000
    13.17381     0.00000     0.00000     0.00000     0.00000     0.00000     0.00000     0.00000     0.00000     0.00000     0.00000
    13.18681     0.00000     0.00000     0.00000     0.00000     0.00000     0.00000     0.00000     0.00000     0.00000     0.00000
    13.19881     0.00000     0.00000     0.00000     0.00000     0.00000     0.00000     0.00000     0.00000     0.00000     0.00000
    13.21181     0.00000     0.00000     0.00000     0.00000     0.00000     0.00000     0.00000     0.00000     0.00000     0.00000
    13.22381     0.00000     0.00000     0.00000     0.00000     0.00000     0.00000     0.00000     0.00000     0.00000     0.00000
    13.23681     0.00000     0.00000     0.00000     0.00000     0.00000     0.00000     0.00000     0.00000     0.00000     0.00000
    13.24881     0.00000     0.00000     0.00000     0.00000     0.00000     0.00000     0.00000     0.00000     0.00000     0.00000
    13.26181     0.00000     0.00000     0.00000     0.00000     0.00000     0.00000     0.00000     0.00000     0.00000     0.00000
    13.27381     0.00000     0.00000     0.00000     0.00000     0.00000     0.00000     0.00000     0.00000     0.00000     0.00000
    13.28681     0.00000     0.00000     0.00000     0.00000     0.00000     0.00000     0.00000     0.00000     0.00000     0.00000
    13.29881     0.00000     0.00000     0.00000     0.00000     0.00000     0.00000     0.00000     0.00000     0.00000     0.00000
    13.31181     0.00000     0.00000     0.00000     0.00000     0.00000     0.00000     0.00000     0.00000     0.00000     0.00000
    13.32381     0.00000     0.00000     0.00000     0.00000     0.00000     0.00000     0.00000     0.00000     0.00000     0.00000
    13.33681     0.00000     0.00000     0.00000     0.00000     0.00000     0.00000     0.00000     0.00000     0.00000     0.00000
    13.34881     0.00000     0.00000     0.00000     0.00000     0.00000     0.00000     0.00000     0.00000     0.00000     0.00000
    13.36181     0.00000     0.00000     0.00000     0.00000     0.00000     0.00000     0.00000     0.00000     0.00000     0.00000
    13.37381     0.00000     0.00000     0.00000     0.00000     0.00000     0.00000     0.00000     0.00000     0.00000     0.00000
    13.38681     0.00000     0.00000     0.00000     0.00000     0.00000     0.00000     0.00000     0.00000     0.00000     0.00000
    13.39881     0.00000     0.00000     0.00000     0.00000     0.00000     0.00000     0.00000     0.00000     0.00000     0.00000
    13.41181     0.00000     0.00000     0.00000     0.00000     0.00000     0.00000     0.00000     0.00000     0.00000     0.00000
    13.42381     0.00000     0.00000     0.00000     0.00000     0.00000     0.00000     0.00000     0.00000     0.00000     0.00000
    13.43681     0.00000     0.00000     0.00000     0.00000     0.00000     0.00000     0.00000     0.00000     0.00000     0.00000
    13.44881     0.00000     0.00000     0.00000     0.00000     0.00000     0.00000     0.00000     0.00000     0.00000     0.00000
    13.46181     0.00000     0.00000     0.00000     0.00000     0.00000     0.00000     0.00000     0.00000     0.00000     0.00000
    13.47381     0.00000     0.00000     0.00000     0.00000     0.00000     0.00000     0.00000     0.00000     0.00000     0.00000
    13.48681     0.00000     0.00000     0.00000     0.00000     0.00000     0.00000     0.00000     0.00000     0.00000     0.00000
    13.49881     0.00000     0.00000     0.00000     0.00000     0.00000     0.00000     0.00000     0.00000     0.00000     0.00000
    13.51181     0.00000     0.00000     0.00000     0.00000     0.00000     0.00000     0.00000     0.00000     0.00000     0.00000
    13.52381     0.00000     0.00000     0.00000     0.00000     0.00000     0.00000     0.00000     0.00000     0.00000     0.00000
    13.53681     0.00000     0.00000     0.00000     0.00000     0.00000     0.00000     0.00000     0.00000     0.00000     0.00000
