# Supplementary material for: Coherent ultrafast photoemission from a single quantized state of a one-dimensional emitter
Source: Sci Adv. 2023 Oct 12;9(41):eadf4170. doi: 10.1126/sciadv.adf4170 (PMC10569710; doi:10.1126/sciadv.adf4170)
Supplement: Supplementary file 2 — Data file S1 [file sciadv.adf4170_data_file_s1.zip › data and code/data_figure_4/Figure4B/0fs/15]

     #Energy           s          py          pz          px         dxy         dyz         dz2         dxz         dx2       tot  
   -11.46319   528.12000    49.33100    38.11400    49.97700     0.00000     0.00000     0.00000     0.00000     0.00000   665.54200
   -11.45019     0.45572     0.12494     0.01217     0.15530     0.00000     0.00000     0.00000     0.00000     0.00000     0.74812
   -11.43819     0.78459     0.21936     0.02071     0.26308     0.00000     0.00000     0.00000     0.00000     0.00000     1.28774
   -11.42519     1.19681     0.34133     0.03126     0.39461     0.00000     0.00000     0.00000     0.00000     0.00000     1.96401
   -11.41319     1.61810     0.47072     0.04191     0.52423     0.00000     0.00000     0.00000     0.00000     0.00000     2.65496
   -11.40019     1.93940     0.57550     0.05021     0.61710     0.00000     0.00000     0.00000     0.00000     0.00000     3.18221
   -11.38819     2.06210     0.62403     0.05467     0.64411     0.00000     0.00000     0.00000     0.00000     0.00000     3.38491
   -11.37519     1.94880     0.60152     0.05652     0.59787     0.00000     0.00000     0.00000     0.00000     0.00000     3.20471
   -11.36319     1.64630     0.51854     0.06084     0.49716     0.00000     0.00000     0.00000     0.00000     0.00000     2.72285
   -11.35019     1.26383     0.40667     0.07610     0.37834     0.00000     0.00000     0.00000     0.00000     0.00000     2.12494
   -11.33819     0.92186     0.30373     0.11170     0.27842     0.00000     0.00000     0.00000     0.00000     0.00000     1.61571
   -11.32519     0.70379     0.23760     0.17388     0.22058     0.00000     0.00000     0.00000     0.00000     0.00000     1.33585
   -11.31319     0.63518     0.21771     0.26086     0.20883     0.00000     0.00000     0.00000     0.00000     0.00000     1.32257
   -11.30019     0.69185     0.23617     0.36042     0.23135     0.00000     0.00000     0.00000     0.00000     0.00000     1.51979
   -11.28819     0.82363     0.27485     0.45174     0.26869     0.00000     0.00000     0.00000     0.00000     0.00000     1.81891
   -11.27519     0.97830     0.31411     0.51330     0.30241     0.00000     0.00000     0.00000     0.00000     0.00000     2.10811
   -11.26319     1.11763     0.33961     0.53192     0.32118     0.00000     0.00000     0.00000     0.00000     0.00000     2.31034
   -11.25019     1.22069     0.34508     0.50826     0.32230     0.00000     0.00000     0.00000     0.00000     0.00000     2.39633
   -11.23819     1.28126     0.33132     0.45508     0.30925     0.00000     0.00000     0.00000     0.00000     0.00000     2.37691
   -11.22519     1.30057     0.30304     0.38995     0.28746     0.00000     0.00000     0.00000     0.00000     0.00000     2.28102
   -11.21319     1.28509     0.26593     0.32767     0.26133     0.00000     0.00000     0.00000     0.00000     0.00000     2.14002
   -11.20019     1.24250     0.22534     0.27625     0.23337     0.00000     0.00000     0.00000     0.00000     0.00000     1.97746
   -11.18819     1.17762     0.18537     0.23668     0.20467     0.00000     0.00000     0.00000     0.00000     0.00000     1.80433
   -11.17519     1.08853     0.14868     0.20500     0.17558     0.00000     0.00000     0.00000     0.00000     0.00000     1.61779
   -11.16319     0.96769     0.11624     0.17589     0.14606     0.00000     0.00000     0.00000     0.00000     0.00000     1.40588
   -11.15019     0.81237     0.08804     0.14576     0.11627     0.00000     0.00000     0.00000     0.00000     0.00000     1.16244
   -11.13819     0.63210     0.06409     0.11499     0.08753     0.00000     0.00000     0.00000     0.00000     0.00000     0.89871
   -11.12519     0.44893     0.04515     0.08801     0.06242     0.00000     0.00000     0.00000     0.00000     0.00000     0.64451
   -11.11319     0.28819     0.03254     0.07126     0.04391     0.00000     0.00000     0.00000     0.00000     0.00000     0.43591
   -11.10019     0.16684     0.02740     0.07042     0.03420     0.00000     0.00000     0.00000     0.00000     0.00000     0.29886
   -11.08819     0.08835     0.02980     0.08766     0.03367     0.00000     0.00000     0.00000     0.00000     0.00000     0.23949
   -11.07519     0.04582     0.03826     0.11999     0.04064     0.00000     0.00000     0.00000     0.00000     0.00000     0.24471
   -11.06319     0.02882     0.04989     0.15923     0.05176     0.00000     0.00000     0.00000     0.00000     0.00000     0.28971
   -11.05019     0.02954     0.06139     0.19498     0.06327     0.00000     0.00000     0.00000     0.00000     0.00000     0.34918
   -11.03819     0.04567     0.07069     0.21943     0.07272     0.00000     0.00000     0.00000     0.00000     0.00000     0.40851
   -11.02519     0.07989     0.07826     0.23222     0.08025     0.00000     0.00000     0.00000     0.00000     0.00000     0.47062
   -11.01319     0.13634     0.08693     0.24047     0.08833     0.00000     0.00000     0.00000     0.00000     0.00000     0.55207
   -11.00019     0.21478     0.09963     0.25348     0.09963     0.00000     0.00000     0.00000     0.00000     0.00000     0.66752
   -10.98819     0.30565     0.11649     0.27476     0.11417     0.00000     0.00000     0.00000     0.00000     0.00000     0.81106
   -10.97519     0.38966     0.13344     0.29777     0.12828     0.00000     0.00000     0.00000     0.00000     0.00000     0.94915
   -10.96319     0.44551     0.14419     0.30916     0.13655     0.00000     0.00000     0.00000     0.00000     0.00000     1.03542
   -10.95019     0.46275     0.14440     0.29784     0.13591     0.00000     0.00000     0.00000     0.00000     0.00000     1.04090
   -10.93819     0.45301     0.13578     0.26280     0.12909     0.00000     0.00000     0.00000     0.00000     0.00000     0.98067
   -10.92519     0.45029     0.12656     0.21476     0.12501     0.00000     0.00000     0.00000     0.00000     0.00000     0.91662
   -10.91319     0.49759     0.12805     0.17023     0.13494     0.00000     0.00000     0.00000     0.00000     0.00000     0.93081
   -10.90019     0.62424     0.14866     0.14269     0.16629     0.00000     0.00000     0.00000     0.00000     0.00000     1.08188
   -10.88819     0.82474     0.18837     0.13659     0.21723     0.00000     0.00000     0.00000     0.00000     0.00000     1.36693
   -10.87519     1.05159     0.23696     0.14652     0.27494     0.00000     0.00000     0.00000     0.00000     0.00000     1.71001
   -10.86319     1.23085     0.27752     0.16155     0.32016     0.00000     0.00000     0.00000     0.00000     0.00000     1.99008
   -10.85019     1.29548     0.29430     0.17155     0.33591     0.00000     0.00000     0.00000     0.00000     0.00000     2.09725
   -10.83819     1.21892     0.28050     0.17187     0.31609     0.00000     0.00000     0.00000     0.00000     0.00000     1.98738
   -10.82519     1.02748     0.24112     0.16408     0.26798     0.00000     0.00000     0.00000     0.00000     0.00000     1.70066
   -10.81319     0.78219     0.18913     0.15262     0.20721     0.00000     0.00000     0.00000     0.00000     0.00000     1.33115
   -10.80019     0.54599     0.13813     0.14043     0.14921     0.00000     0.00000     0.00000     0.00000     0.00000     0.97375
   -10.78819     0.35756     0.09640     0.12714     0.10280     0.00000     0.00000     0.00000     0.00000     0.00000     0.68389
   -10.77519     0.22583     0.06583     0.11073     0.06954     0.00000     0.00000     0.00000     0.00000     0.00000     0.47193
   -10.76319     0.14052     0.04442     0.09035     0.04672     0.00000     0.00000     0.00000     0.00000     0.00000     0.32201
   -10.75019     0.08679     0.02957     0.06809     0.03121     0.00000     0.00000     0.00000     0.00000     0.00000     0.21566
   -10.73819     0.05360     0.01984     0.04823     0.02139     0.00000     0.00000     0.00000     0.00000     0.00000     0.14306
   -10.72519     0.03548     0.01516     0.03541     0.01733     0.00000     0.00000     0.00000     0.00000     0.00000     0.10337
   -10.71319     0.03062     0.01624     0.03311     0.02003     0.00000     0.00000     0.00000     0.00000     0.00000     0.10000
   -10.70019     0.03901     0.02406     0.04300     0.03076     0.00000     0.00000     0.00000     0.00000     0.00000     0.13683
   -10.68819     0.06165     0.03951     0.06438     0.05036     0.00000     0.00000     0.00000     0.00000     0.00000     0.21590
   -10.67519     0.10131     0.06357     0.09345     0.07912     0.00000     0.00000     0.00000     0.00000     0.00000     0.33745
   -10.66319     0.16478     0.09818     0.12333     0.11758     0.00000     0.00000     0.00000     0.00000     0.00000     0.50387
   -10.65019     0.26588     0.14791     0.14576     0.16851     0.00000     0.00000     0.00000     0.00000     0.00000     0.72807
   -10.63819     0.42471     0.22047     0.15453     0.23791     0.00000     0.00000     0.00000     0.00000     0.00000     1.03762
   -10.62519     0.65858     0.32331     0.14838     0.33218     0.00000     0.00000     0.00000     0.00000     0.00000     1.46244
   -10.61319     0.96329     0.45534     0.13138     0.45081     0.00000     0.00000     0.00000     0.00000     0.00000     2.00082
   -10.60019     1.29615     0.59908     0.10997     0.57823     0.00000     0.00000     0.00000     0.00000     0.00000     2.58343
   -10.58819     1.57700     0.71995     0.08944     0.68328     0.00000     0.00000     0.00000     0.00000     0.00000     3.06966
   -10.57519     1.71750     0.77916     0.07180     0.73070     0.00000     0.00000     0.00000     0.00000     0.00000     3.29915
   -10.56319     1.66470     0.75297     0.05658     0.69992     0.00000     0.00000     0.00000     0.00000     0.00000     3.17418
   -10.55019     1.43228     0.64696     0.04280     0.59696     0.00000     0.00000     0.00000     0.00000     0.00000     2.71900
   -10.53819     1.09241     0.49311     0.03041     0.45199     0.00000     0.00000     0.00000     0.00000     0.00000     2.06792
   -10.52519     0.73920     0.33331     0.02046     0.30368     0.00000     0.00000     0.00000     0.00000     0.00000     1.39665
   -10.51319     0.44792     0.20066     0.01472     0.18203     0.00000     0.00000     0.00000     0.00000     0.00000     0.84533
   -10.50019     0.25511     0.11053     0.01583     0.10050     0.00000     0.00000     0.00000     0.00000     0.00000     0.48197
   -10.48819     0.16664     0.06328     0.02820     0.05941     0.00000     0.00000     0.00000     0.00000     0.00000     0.31753
   -10.47519     0.17840     0.05331     0.05897     0.05441     0.00000     0.00000     0.00000     0.00000     0.00000     0.34509
   -10.46219     0.29266     0.07685     0.11739     0.08383     0.00000     0.00000     0.00000     0.00000     0.00000     0.57073
   -10.45019     0.52079     0.13451     0.21130     0.15104     0.00000     0.00000     0.00000     0.00000     0.00000     1.01764
   -10.43719     0.87182     0.22890     0.34118     0.26174     0.00000     0.00000     0.00000     0.00000     0.00000     1.70364
   -10.42519     1.33518     0.35925     0.49469     0.41799     0.00000     0.00000     0.00000     0.00000     0.00000     2.60711
   -10.41219     1.86594     0.51640     0.64599     0.61153     0.00000     0.00000     0.00000     0.00000     0.00000     3.63986
   -10.40019     2.38723     0.68100     0.76293     0.82028     0.00000     0.00000     0.00000     0.00000     0.00000     4.65144
   -10.38719     2.80900     0.82768     0.81938     1.00983     0.00000     0.00000     0.00000     0.00000     0.00000     5.46589
   -10.37519     3.06010     0.93457     0.80672     1.14608     0.00000     0.00000     0.00000     0.00000     0.00000     5.94747
   -10.36219     3.12080     0.99479     0.73752     1.20765     0.00000     0.00000     0.00000     0.00000     0.00000     6.06076
   -10.35019     3.02940     1.02155     0.63945     1.19847     0.00000     0.00000     0.00000     0.00000     0.00000     5.88887
   -10.33719     2.85750     1.03880     0.54247     1.14295     0.00000     0.00000     0.00000     0.00000     0.00000     5.58172
   -10.32519     2.66760     1.06346     0.46612     1.07056     0.00000     0.00000     0.00000     0.00000     0.00000     5.26774
   -10.31219     2.47640     1.08864     0.41305     0.99549     0.00000     0.00000     0.00000     0.00000     0.00000     4.97358
   -10.30019     2.25640     1.08456     0.37222     0.91192     0.00000     0.00000     0.00000     0.00000     0.00000     4.62510
   -10.28719     1.96979     1.01850     0.32864     0.80401     0.00000     0.00000     0.00000     0.00000     0.00000     4.12094
   -10.27519     1.60632     0.87872     0.27358     0.66416     0.00000     0.00000     0.00000     0.00000     0.00000     3.42278
   -10.26219     1.20043     0.68505     0.20894     0.50305     0.00000     0.00000     0.00000     0.00000     0.00000     2.59747
   -10.25019     0.81147     0.47789     0.14400     0.34431     0.00000     0.00000     0.00000     0.00000     0.00000     1.77768
   -10.23719     0.49207     0.29675     0.08872     0.21105     0.00000     0.00000     0.00000     0.00000     0.00000     1.08859
   -10.22519     0.26628     0.16349     0.04864     0.11526     0.00000     0.00000     0.00000     0.00000     0.00000     0.59367
   -10.21219     0.12822     0.07981     0.02366     0.05591     0.00000     0.00000     0.00000     0.00000     0.00000     0.28760
   -10.20019     0.05481     0.03448     0.01020     0.02404     0.00000     0.00000     0.00000     0.00000     0.00000     0.12353
   -10.18719     0.02079     0.01319     0.00391     0.00917     0.00000     0.00000     0.00000     0.00000     0.00000     0.04706
   -10.17519     0.00703     0.00450     0.00141     0.00313     0.00000     0.00000     0.00000     0.00000     0.00000     0.01608
   -10.16219     0.00227     0.00153     0.00077     0.00108     0.00000     0.00000     0.00000     0.00000     0.00000     0.00566
   -10.15019     0.00120     0.00100     0.00136     0.00078     0.00000     0.00000     0.00000     0.00000     0.00000     0.00434
   -10.13719     0.00203     0.00198     0.00368     0.00163     0.00000     0.00000     0.00000     0.00000     0.00000     0.00932
   -10.12519     0.00493     0.00490     0.00941     0.00406     0.00000     0.00000     0.00000     0.00000     0.00000     0.02331
   -10.11219     0.01116     0.01110     0.02139     0.00921     0.00000     0.00000     0.00000     0.00000     0.00000     0.05287
   -10.10019     0.02241     0.02230     0.04297     0.01850     0.00000     0.00000     0.00000     0.00000     0.00000     0.10618
   -10.08719     0.03976     0.03957     0.07626     0.03284     0.00000     0.00000     0.00000     0.00000     0.00000     0.18843
   -10.07519     0.06235     0.06205     0.11956     0.05148     0.00000     0.00000     0.00000     0.00000     0.00000     0.29544
   -10.06219     0.08638     0.08597     0.16566     0.07132     0.00000     0.00000     0.00000     0.00000     0.00000     0.40933
   -10.05019     0.10574     0.10523     0.20280     0.08733     0.00000     0.00000     0.00000     0.00000     0.00000     0.50109
   -10.03719     0.11439     0.11385     0.21947     0.09448     0.00000     0.00000     0.00000     0.00000     0.00000     0.54219
   -10.02519     0.10950     0.10898     0.21033     0.09047     0.00000     0.00000     0.00000     0.00000     0.00000     0.51927
   -10.01219     0.09307     0.09264     0.17960     0.07704     0.00000     0.00000     0.00000     0.00000     0.00000     0.44235
   -10.00019     0.07129     0.07098     0.13997     0.05940     0.00000     0.00000     0.00000     0.00000     0.00000     0.34165
    -9.98719     0.05188     0.05170     0.10799     0.04423     0.00000     0.00000     0.00000     0.00000     0.00000     0.25579
    -9.97519     0.04155     0.04150     0.09928     0.03750     0.00000     0.00000     0.00000     0.00000     0.00000     0.21984
    -9.96219     0.04455     0.04464     0.12546     0.04331     0.00000     0.00000     0.00000     0.00000     0.00000     0.25796
    -9.95019     0.06215     0.06236     0.19134     0.06307     0.00000     0.00000     0.00000     0.00000     0.00000     0.37892
    -9.93719     0.09205     0.09224     0.29121     0.09462     0.00000     0.00000     0.00000     0.00000     0.00000     0.57012
    -9.92519     0.12816     0.12782     0.40589     0.13161     0.00000     0.00000     0.00000     0.00000     0.00000     0.79348
    -9.91219     0.16216     0.15973     0.50565     0.16460     0.00000     0.00000     0.00000     0.00000     0.00000     0.99214
    -9.90019     0.18790     0.17950     0.56119     0.18491     0.00000     0.00000     0.00000     0.00000     0.00000     1.11349
    -9.88719     0.20708     0.18458     0.55894     0.18981     0.00000     0.00000     0.00000     0.00000     0.00000     1.14041
    -9.87519     0.23250     0.18121     0.51024     0.18556     0.00000     0.00000     0.00000     0.00000     0.00000     1.10951
    -9.86219     0.28431     0.18243     0.44677     0.18528     0.00000     0.00000     0.00000     0.00000     0.00000     1.09879
    -9.85019     0.37909     0.20096     0.40347     0.20174     0.00000     0.00000     0.00000     0.00000     0.00000     1.18526
    -9.83719     0.51620     0.24101     0.39935     0.23932     0.00000     0.00000     0.00000     0.00000     0.00000     1.39588
    -9.82519     0.66998     0.29373     0.42804     0.28941     0.00000     0.00000     0.00000     0.00000     0.00000     1.68116
    -9.81219     0.79619     0.34029     0.46292     0.33392     0.00000     0.00000     0.00000     0.00000     0.00000     1.93332
    -9.80019     0.85270     0.36174     0.47323     0.35538     0.00000     0.00000     0.00000     0.00000     0.00000     2.04305
    -9.78719     0.82385     0.35075     0.44135     0.34851     0.00000     0.00000     0.00000     0.00000     0.00000     1.96446
    -9.77519     0.73355     0.31806     0.37087     0.32634     0.00000     0.00000     0.00000     0.00000     0.00000     1.74882
    -9.76219     0.63764     0.29011     0.28215     0.31668     0.00000     0.00000     0.00000     0.00000     0.00000     1.52658
    -9.75019     0.59914     0.29827     0.20008     0.34921     0.00000     0.00000     0.00000     0.00000     0.00000     1.44670
    -9.73719     0.65882     0.36489     0.14187     0.43970     0.00000     0.00000     0.00000     0.00000     0.00000     1.60528
    -9.72519     0.81469     0.49062     0.11196     0.57770     0.00000     0.00000     0.00000     0.00000     0.00000     1.99498
    -9.71219     1.01900     0.64920     0.10373     0.72579     0.00000     0.00000     0.00000     0.00000     0.00000     2.49772
    -9.70019     1.19530     0.79311     0.10534     0.83264     0.00000     0.00000     0.00000     0.00000     0.00000     2.92639
    -9.68719     1.27191     0.87209     0.10583     0.85658     0.00000     0.00000     0.00000     0.00000     0.00000     3.10641
    -9.67519     1.21371     0.85532     0.09911     0.78503     0.00000     0.00000     0.00000     0.00000     0.00000     2.95318
    -9.66219     1.03736     0.74612     0.08488     0.64035     0.00000     0.00000     0.00000     0.00000     0.00000     2.50872
    -9.65019     0.79948     0.57950     0.06685     0.46558     0.00000     0.00000     0.00000     0.00000     0.00000     1.91141
    -9.63719     0.56660     0.40215     0.04974     0.30348     0.00000     0.00000     0.00000     0.00000     0.00000     1.32197
    -9.62519     0.39018     0.25217     0.03691     0.18048     0.00000     0.00000     0.00000     0.00000     0.00000     0.85974
    -9.61219     0.29812     0.14794     0.02982     0.10339     0.00000     0.00000     0.00000     0.00000     0.00000     0.57928
    -9.60019     0.30197     0.08997     0.02882     0.06639     0.00000     0.00000     0.00000     0.00000     0.00000     0.48716
    -9.58719     0.40576     0.06953     0.03402     0.05969     0.00000     0.00000     0.00000     0.00000     0.00000     0.56899
    -9.57519     0.60375     0.07615     0.04524     0.07465     0.00000     0.00000     0.00000     0.00000     0.00000     0.79978
    -9.56219     0.86826     0.10090     0.06110     0.10443     0.00000     0.00000     0.00000     0.00000     0.00000     1.13469
    -9.55019     1.14159     0.13676     0.07840     0.14313     0.00000     0.00000     0.00000     0.00000     0.00000     1.49988
    -9.53719     1.34822     0.17916     0.09294     0.18627     0.00000     0.00000     0.00000     0.00000     0.00000     1.80659
    -9.52519     1.42667     0.22707     0.10197     0.23251     0.00000     0.00000     0.00000     0.00000     0.00000     1.98822
    -9.51219     1.36368     0.28271     0.10648     0.28396     0.00000     0.00000     0.00000     0.00000     0.00000     2.03683
    -9.50019     1.20335     0.34752     0.11154     0.34280     0.00000     0.00000     0.00000     0.00000     0.00000     2.00521
    -9.48719     1.02060     0.41630     0.12339     0.40538     0.00000     0.00000     0.00000     0.00000     0.00000     1.96567
    -9.47519     0.87971     0.47478     0.14482     0.45910     0.00000     0.00000     0.00000     0.00000     0.00000     1.95842
    -9.46219     0.80217     0.50396     0.17215     0.48623     0.00000     0.00000     0.00000     0.00000     0.00000     1.96450
    -9.44919     0.76492     0.49000     0.19563     0.47319     0.00000     0.00000     0.00000     0.00000     0.00000     1.92374
    -9.43719     0.72462     0.43246     0.20442     0.41864     0.00000     0.00000     0.00000     0.00000     0.00000     1.78015
    -9.42419     0.64819     0.34492     0.19240     0.33492     0.00000     0.00000     0.00000     0.00000     0.00000     1.52043
    -9.41219     0.53015     0.24822     0.16157     0.24168     0.00000     0.00000     0.00000     0.00000     0.00000     1.18162
    -9.39919     0.38993     0.16108     0.12051     0.15718     0.00000     0.00000     0.00000     0.00000     0.00000     0.82871
    -9.38719     0.25592     0.09424     0.07969     0.09204     0.00000     0.00000     0.00000     0.00000     0.00000     0.52189
    -9.37419     0.14925     0.04969     0.04667     0.04851     0.00000     0.00000     0.00000     0.00000     0.00000     0.29412
    -9.36219     0.07723     0.02358     0.02420     0.02299     0.00000     0.00000     0.00000     0.00000     0.00000     0.14800
    -9.34919     0.03542     0.01006     0.01111     0.00978     0.00000     0.00000     0.00000     0.00000     0.00000     0.06636
    -9.33719     0.01438     0.00385     0.00451     0.00373     0.00000     0.00000     0.00000     0.00000     0.00000     0.02647
    -9.32419     0.00517     0.00132     0.00162     0.00127     0.00000     0.00000     0.00000     0.00000     0.00000     0.00938
    -9.31219     0.00164     0.00041     0.00051     0.00039     0.00000     0.00000     0.00000     0.00000     0.00000     0.00295
    -9.29919     0.00046     0.00011     0.00014     0.00011     0.00000     0.00000     0.00000     0.00000     0.00000     0.00082
    -9.28719     0.00012     0.00003     0.00004     0.00003     0.00000     0.00000     0.00000     0.00000     0.00000     0.00020
    -9.27419     0.00003     0.00001     0.00001     0.00001     0.00000     0.00000     0.00000     0.00000     0.00000     0.00004
    -9.26219     0.00000     0.00000     0.00000     0.00000     0.00000     0.00000     0.00000     0.00000     0.00000     0.00001
    -9.24919     0.00000     0.00000     0.00000     0.00000     0.00000     0.00000     0.00000     0.00000     0.00000     0.00000
    -9.23719     0.00000     0.00000     0.00000     0.00000     0.00000     0.00000     0.00000     0.00000     0.00000     0.00000
    -9.22419     0.00000     0.00000     0.00000     0.00000     0.00000     0.00000     0.00000     0.00000     0.00000     0.00000
    -9.21219     0.00001     0.00000     0.00000     0.00000     0.00000     0.00000     0.00000     0.00000     0.00000     0.00003
    -9.19919     0.00005     0.00002     0.00002     0.00002     0.00000     0.00000     0.00000     0.00000     0.00000     0.00012
    -9.18719     0.00021     0.00009     0.00009     0.00009     0.00000     0.00000     0.00000     0.00000     0.00000     0.00047
    -9.17419     0.00076     0.00032     0.00032     0.00031     0.00000     0.00000     0.00000     0.00000     0.00000     0.00171
    -9.16219     0.00242     0.00102     0.00103     0.00099     0.00000     0.00000     0.00000     0.00000     0.00000     0.00546
    -9.14919     0.00686     0.00288     0.00295     0.00281     0.00000     0.00000     0.00000     0.00000     0.00000     0.01549
    -9.13719     0.01721     0.00720     0.00744     0.00707     0.00000     0.00000     0.00000     0.00000     0.00000     0.03893
    -9.12419     0.03831     0.01601     0.01668     0.01578     0.00000     0.00000     0.00000     0.00000     0.00000     0.08678
    -9.11219     0.07565     0.03157     0.03321     0.03130     0.00000     0.00000     0.00000     0.00000     0.00000     0.17172
    -9.09919     0.13262     0.05537     0.05872     0.05528     0.00000     0.00000     0.00000     0.00000     0.00000     0.30199
    -9.08719     0.20668     0.08678     0.09241     0.08732     0.00000     0.00000     0.00000     0.00000     0.00000     0.47319
    -9.07419     0.28702     0.12250     0.12980     0.12452     0.00000     0.00000     0.00000     0.00000     0.00000     0.66384
    -9.06219     0.35677     0.15847     0.16362     0.16326     0.00000     0.00000     0.00000     0.00000     0.00000     0.84212
    -9.04919     0.40048     0.19391     0.18733     0.20314     0.00000     0.00000     0.00000     0.00000     0.00000     0.98485
    -9.03719     0.41321     0.23522     0.19933     0.25108     0.00000     0.00000     0.00000     0.00000     0.00000     1.09884
    -9.02419     0.40439     0.29611     0.20520     0.32109     0.00000     0.00000     0.00000     0.00000     0.00000     1.22678
    -9.01219     0.39321     0.39113     0.21596     0.42758     0.00000     0.00000     0.00000     0.00000     0.00000     1.42788
    -8.99919     0.39820     0.52572     0.24390     0.57485     0.00000     0.00000     0.00000     0.00000     0.00000     1.74267
    -8.98719     0.42874     0.68845     0.29857     0.74919     0.00000     0.00000     0.00000     0.00000     0.00000     2.16495
    -8.97419     0.48415     0.85355     0.38635     0.92172     0.00000     0.00000     0.00000     0.00000     0.00000     2.64577
    -8.96219     0.55912     0.99125     0.51075     1.05959     0.00000     0.00000     0.00000     0.00000     0.00000     3.12071
    -8.94919     0.64747     1.08180     0.66994     1.14158     0.00000     0.00000     0.00000     0.00000     0.00000     3.54079
    -8.93719     0.73994     1.11945     0.85078     1.16283     0.00000     0.00000     0.00000     0.00000     0.00000     3.87300
    -8.92419     0.81895     1.10892     1.02544     1.13040     0.00000     0.00000     0.00000     0.00000     0.00000     4.08371
    -8.91219     0.85940     1.05672     1.15869     1.05501     0.00000     0.00000     0.00000     0.00000     0.00000     4.12982
    -8.89919     0.83987     0.97087     1.22523     0.94780     0.00000     0.00000     0.00000     0.00000     0.00000     3.98377
    -8.88719     0.75744     0.86441     1.22543     0.82329     0.00000     0.00000     0.00000     0.00000     0.00000     3.67057
    -8.87419     0.63409     0.75833     1.18291     0.70233     0.00000     0.00000     0.00000     0.00000     0.00000     3.27766
    -8.86219     0.50752     0.67463     1.12510     0.60667     0.00000     0.00000     0.00000     0.00000     0.00000     2.91392
    -8.84919     0.41232     0.62511     1.06189     0.54861     0.00000     0.00000     0.00000     0.00000     0.00000     2.64793
    -8.83719     0.36395     0.60432     0.98276     0.52422     0.00000     0.00000     0.00000     0.00000     0.00000     2.47525
    -8.82419     0.35478     0.59367     0.87510     0.51604     0.00000     0.00000     0.00000     0.00000     0.00000     2.33959
    -8.81219     0.36366     0.57375     0.74330     0.50405     0.00000     0.00000     0.00000     0.00000     0.00000     2.18476
    -8.79919     0.37054     0.53655     0.61625     0.47753     0.00000     0.00000     0.00000     0.00000     0.00000     2.00087
    -8.78719     0.36721     0.48858     0.53161     0.43961     0.00000     0.00000     0.00000     0.00000     0.00000     1.82701
    -8.77419     0.35766     0.44430     0.51319     0.40234     0.00000     0.00000     0.00000     0.00000     0.00000     1.71749
    -8.76219     0.34983     0.41452     0.55470     0.37618     0.00000     0.00000     0.00000     0.00000     0.00000     1.69523
    -8.74919     0.34733     0.39855     0.62137     0.36211     0.00000     0.00000     0.00000     0.00000     0.00000     1.72936
    -8.73719     0.34813     0.38605     0.66735     0.35207     0.00000     0.00000     0.00000     0.00000     0.00000     1.75360
    -8.72419     0.35195     0.36673     0.65939     0.33729     0.00000     0.00000     0.00000     0.00000     0.00000     1.71536
    -8.71219     0.36907     0.34030     0.59291     0.31726     0.00000     0.00000     0.00000     0.00000     0.00000     1.61954
    -8.69919     0.42218     0.31841     0.49204     0.30203     0.00000     0.00000     0.00000     0.00000     0.00000     1.53466
    -8.68719     0.53899     0.31756     0.39516     0.30583     0.00000     0.00000     0.00000     0.00000     0.00000     1.55754
    -8.67419     0.73848     0.34848     0.33657     0.33812     0.00000     0.00000     0.00000     0.00000     0.00000     1.76165
    -8.66219     1.01901     0.40965     0.33461     0.39795     0.00000     0.00000     0.00000     0.00000     0.00000     2.16122
    -8.64919     1.35199     0.48780     0.38900     0.47471     0.00000     0.00000     0.00000     0.00000     0.00000     2.70350
    -8.63719     1.68400     0.56383     0.48407     0.55273     0.00000     0.00000     0.00000     0.00000     0.00000     3.28463
    -8.62419     1.94730     0.61874     0.59263     0.61535     0.00000     0.00000     0.00000     0.00000     0.00000     3.77402
    -8.61219     2.07680     0.63755     0.68148     0.64717     0.00000     0.00000     0.00000     0.00000     0.00000     4.04300
    -8.59919     2.03330     0.61227     0.71992     0.63677     0.00000     0.00000     0.00000     0.00000     0.00000     4.00226
    -8.58719     1.81960     0.54385     0.69079     0.58036     0.00000     0.00000     0.00000     0.00000     0.00000     3.63460
    -8.57419     1.48291     0.44353     0.59808     0.48537     0.00000     0.00000     0.00000     0.00000     0.00000     3.00989
    -8.56219     1.09633     0.32972     0.46519     0.36946     0.00000     0.00000     0.00000     0.00000     0.00000     2.26070
    -8.54919     0.73293     0.22209     0.32404     0.25428     0.00000     0.00000     0.00000     0.00000     0.00000     1.53335
    -8.53719     0.44174     0.13486     0.20171     0.15744     0.00000     0.00000     0.00000     0.00000     0.00000     0.93575
    -8.52419     0.23946     0.07357     0.11203     0.08737     0.00000     0.00000     0.00000     0.00000     0.00000     0.51242
    -8.51219     0.11652     0.03595     0.05548     0.04337     0.00000     0.00000     0.00000     0.00000     0.00000     0.25131
    -8.49919     0.05124     0.01580     0.02458     0.01934     0.00000     0.00000     0.00000     0.00000     0.00000     0.11096
    -8.48719     0.02192     0.00658     0.01018     0.00820     0.00000     0.00000     0.00000     0.00000     0.00000     0.04688
    -8.47419     0.01418     0.00370     0.00534     0.00476     0.00000     0.00000     0.00000     0.00000     0.00000     0.02799
    -8.46119     0.02348     0.00527     0.00689     0.00692     0.00000     0.00000     0.00000     0.00000     0.00000     0.04256
    -8.44919     0.05558     0.01213     0.01542     0.01573     0.00000     0.00000     0.00000     0.00000     0.00000     0.09886
    -8.43619     0.12559     0.02744     0.03471     0.03500     0.00000     0.00000     0.00000     0.00000     0.00000     0.22275
    -8.42419     0.25374     0.05574     0.07038     0.06981     0.00000     0.00000     0.00000     0.00000     0.00000     0.44966
    -8.41119     0.45499     0.10064     0.12683     0.12363     0.00000     0.00000     0.00000     0.00000     0.00000     0.80610
    -8.39919     0.72378     0.16150     0.20308     0.19433     0.00000     0.00000     0.00000     0.00000     0.00000     1.28269
    -8.38619     1.02136     0.23086     0.28946     0.27165     0.00000     0.00000     0.00000     0.00000     0.00000     1.81333
    -8.37419     1.27896     0.29524     0.36857     0.33893     0.00000     0.00000     0.00000     0.00000     0.00000     2.28170
    -8.36119     1.42110     0.34092     0.42266     0.38050     0.00000     0.00000     0.00000     0.00000     0.00000     2.56518
    -8.34919     1.40220     0.36193     0.44372     0.39071     0.00000     0.00000     0.00000     0.00000     0.00000     2.59856
    -8.33619     1.22936     0.36461     0.43960     0.37829     0.00000     0.00000     0.00000     0.00000     0.00000     2.41186
    -8.32419     0.96021     0.36456     0.43063     0.36201     0.00000     0.00000     0.00000     0.00000     0.00000     2.11741
    -8.31119     0.67193     0.37638     0.43750     0.35934     0.00000     0.00000     0.00000     0.00000     0.00000     1.84515
    -8.29919     0.42741     0.40389     0.46837     0.37604     0.00000     0.00000     0.00000     0.00000     0.00000     1.67571
    -8.28619     0.25550     0.43693     0.51327     0.40298     0.00000     0.00000     0.00000     0.00000     0.00000     1.60868
    -8.27419     0.15300     0.45742     0.54944     0.42225     0.00000     0.00000     0.00000     0.00000     0.00000     1.58211
    -8.26119     0.09940     0.45012     0.55339     0.41796     0.00000     0.00000     0.00000     0.00000     0.00000     1.52086
    -8.24919     0.07224     0.41202     0.51291     0.38540     0.00000     0.00000     0.00000     0.00000     0.00000     1.38257
    -8.23619     0.05579     0.35540     0.43231     0.33459     0.00000     0.00000     0.00000     0.00000     0.00000     1.17810
    -8.22419     0.04269     0.30415     0.32928     0.28720     0.00000     0.00000     0.00000     0.00000     0.00000     0.96332
    -8.21119     0.03147     0.28483     0.22613     0.26800     0.00000     0.00000     0.00000     0.00000     0.00000     0.81043
    -8.19919     0.02310     0.31562     0.14034     0.29452     0.00000     0.00000     0.00000     0.00000     0.00000     0.77358
    -8.18619     0.01853     0.39667     0.07972     0.36746     0.00000     0.00000     0.00000     0.00000     0.00000     0.86237
    -8.17419     0.01790     0.50584     0.04305     0.46672     0.00000     0.00000     0.00000     0.00000     0.00000     1.03351
    -8.16119     0.02114     0.60447     0.02394     0.55676     0.00000     0.00000     0.00000     0.00000     0.00000     1.20631
    -8.14919     0.02927     0.65357     0.01526     0.60140     0.00000     0.00000     0.00000     0.00000     0.00000     1.29950
    -8.13619     0.04535     0.63262     0.01175     0.58166     0.00000     0.00000     0.00000     0.00000     0.00000     1.27138
    -8.12419     0.07408     0.54924     0.01057     0.50436     0.00000     0.00000     0.00000     0.00000     0.00000     1.13826
    -8.11119     0.11918     0.43369     0.01071     0.39721     0.00000     0.00000     0.00000     0.00000     0.00000     0.96078
    -8.09919     0.17915     0.32116     0.01187     0.29256     0.00000     0.00000     0.00000     0.00000     0.00000     0.80472
    -8.08619     0.24423     0.23458     0.01366     0.21172     0.00000     0.00000     0.00000     0.00000     0.00000     0.70418
    -8.07419     0.29753     0.17833     0.01533     0.15900     0.00000     0.00000     0.00000     0.00000     0.00000     0.65019
    -8.06119     0.32186     0.14326     0.01599     0.12630     0.00000     0.00000     0.00000     0.00000     0.00000     0.60740
    -8.04919     0.30827     0.11707     0.01511     0.10241     0.00000     0.00000     0.00000     0.00000     0.00000     0.54287
    -8.03619     0.26123     0.09202     0.01291     0.08018     0.00000     0.00000     0.00000     0.00000     0.00000     0.44634
    -8.02419     0.19598     0.06692     0.01041     0.05824     0.00000     0.00000     0.00000     0.00000     0.00000     0.33155
    -8.01119     0.13114     0.04474     0.00948     0.03905     0.00000     0.00000     0.00000     0.00000     0.00000     0.22441
    -7.99919     0.08111     0.02930     0.01330     0.02599     0.00000     0.00000     0.00000     0.00000     0.00000     0.14970
    -7.98619     0.05368     0.02384     0.02739     0.02211     0.00000     0.00000     0.00000     0.00000     0.00000     0.12703
    -7.97419     0.05205     0.03132     0.06040     0.03042     0.00000     0.00000     0.00000     0.00000     0.00000     0.17419
    -7.96119     0.07785     0.05487     0.12318     0.05417     0.00000     0.00000     0.00000     0.00000     0.00000     0.31007
    -7.94919     0.13151     0.09673     0.22411     0.09568     0.00000     0.00000     0.00000     0.00000     0.00000     0.54804
    -7.93619     0.20895     0.15526     0.36126     0.15334     0.00000     0.00000     0.00000     0.00000     0.00000     0.87881
    -7.92419     0.29780     0.22225     0.51562     0.21911     0.00000     0.00000     0.00000     0.00000     0.00000     1.25478
    -7.91119     0.37833     0.28385     0.65305     0.27955     0.00000     0.00000     0.00000     0.00000     0.00000     1.59478
    -7.89919     0.43131     0.32714     0.73810     0.32241     0.00000     0.00000     0.00000     0.00000     0.00000     1.81896
    -7.88619     0.45054     0.34975     0.75456     0.34605     0.00000     0.00000     0.00000     0.00000     0.00000     1.90090
    -7.87419     0.45068     0.36576     0.71848     0.36508     0.00000     0.00000     0.00000     0.00000     0.00000     1.90000
    -7.86119     0.46337     0.40206     0.67252     0.40613     0.00000     0.00000     0.00000     0.00000     0.00000     1.94408
    -7.84919     0.52063     0.48372     0.66175     0.49319     0.00000     0.00000     0.00000     0.00000     0.00000     2.15929
    -7.83619     0.63386     0.61560     0.70637     0.62965     0.00000     0.00000     0.00000     0.00000     0.00000     2.58548
    -7.82419     0.78118     0.77213     0.78807     0.78867     0.00000     0.00000     0.00000     0.00000     0.00000     3.13005
    -7.81119     0.91286     0.90335     0.85981     0.91994     0.00000     0.00000     0.00000     0.00000     0.00000     3.59596
    -7.79919     0.97405     0.95772     0.87237     0.97250     0.00000     0.00000     0.00000     0.00000     0.00000     3.77664
    -7.78619     0.93287     0.90835     0.80164     0.92067     0.00000     0.00000     0.00000     0.00000     0.00000     3.56353
    -7.77419     0.79644     0.76638     0.65936     0.77655     0.00000     0.00000     0.00000     0.00000     0.00000     2.99873
    -7.76119     0.60563     0.57435     0.48305     0.58251     0.00000     0.00000     0.00000     0.00000     0.00000     2.24554
    -7.74919     0.41371     0.38234     0.31462     0.38885     0.00000     0.00000     0.00000     0.00000     0.00000     1.49952
    -7.73619     0.26525     0.22725     0.18217     0.23256     0.00000     0.00000     0.00000     0.00000     0.00000     0.90723
    -7.72419     0.18735     0.12384     0.09404     0.12874     0.00000     0.00000     0.00000     0.00000     0.00000     0.53397
    -7.71119     0.19338     0.06894     0.04401     0.07504     0.00000     0.00000     0.00000     0.00000     0.00000     0.38137
    -7.69919     0.28936     0.05132     0.02009     0.06092     0.00000     0.00000     0.00000     0.00000     0.00000     0.42169
    -7.68619     0.47256     0.05901     0.01131     0.07475     0.00000     0.00000     0.00000     0.00000     0.00000     0.61763
    -7.67419     0.72207     0.08162     0.01027     0.10567     0.00000     0.00000     0.00000     0.00000     0.00000     0.91963
    -7.66119     0.99162     0.10959     0.01300     0.14278     0.00000     0.00000     0.00000     0.00000     0.00000     1.25700
    -7.64919     1.21941     0.13413     0.01813     0.17533     0.00000     0.00000     0.00000     0.00000     0.00000     1.54700
    -7.63619     1.35341     0.14895     0.02642     0.19550     0.00000     0.00000     0.00000     0.00000     0.00000     1.72428
    -7.62419     1.38211     0.15307     0.04063     0.20191     0.00000     0.00000     0.00000     0.00000     0.00000     1.77773
    -7.61119     1.33837     0.15124     0.06518     0.20032     0.00000     0.00000     0.00000     0.00000     0.00000     1.75511
    -7.59919     1.27623     0.15128     0.10487     0.19987     0.00000     0.00000     0.00000     0.00000     0.00000     1.73225
    -7.58619     1.23052     0.15929     0.16260     0.20720     0.00000     0.00000     0.00000     0.00000     0.00000     1.75961
    -7.57419     1.19622     0.17600     0.23643     0.22241     0.00000     0.00000     0.00000     0.00000     0.00000     1.83106
    -7.56119     1.13844     0.19638     0.31739     0.23919     0.00000     0.00000     0.00000     0.00000     0.00000     1.89139
    -7.54919     1.02510     0.21215     0.38964     0.24863     0.00000     0.00000     0.00000     0.00000     0.00000     1.87552
    -7.53619     0.85198     0.21551     0.43445     0.24365     0.00000     0.00000     0.00000     0.00000     0.00000     1.74558
    -7.52419     0.64551     0.20255     0.43772     0.22181     0.00000     0.00000     0.00000     0.00000     0.00000     1.50759
    -7.51119     0.44397     0.17469     0.39696     0.18620     0.00000     0.00000     0.00000     0.00000     0.00000     1.20182
    -7.49919     0.27767     0.13853     0.32367     0.14424     0.00000     0.00000     0.00000     0.00000     0.00000     0.88411
    -7.48619     0.15882     0.10405     0.23918     0.10575     0.00000     0.00000     0.00000     0.00000     0.00000     0.60780
    -7.47419     0.08438     0.08235     0.16626     0.08096     0.00000     0.00000     0.00000     0.00000     0.00000     0.41395
    -7.46119     0.04384     0.08415     0.12265     0.07943     0.00000     0.00000     0.00000     0.00000     0.00000     0.33006
    -7.44819     0.02631     0.11868     0.11858     0.10943     0.00000     0.00000     0.00000     0.00000     0.00000     0.37300
    -7.43619     0.02384     0.19179     0.15755     0.17662     0.00000     0.00000     0.00000     0.00000     0.00000     0.54980
    -7.42319     0.03172     0.30229     0.23663     0.28081     0.00000     0.00000     0.00000     0.00000     0.00000     0.85146
    -7.41119     0.04761     0.43822     0.34572     0.41209     0.00000     0.00000     0.00000     0.00000     0.00000     1.24364
    -7.39819     0.07038     0.57614     0.46608     0.54940     0.00000     0.00000     0.00000     0.00000     0.00000     1.66200
    -7.38619     0.09919     0.68692     0.57275     0.66481     0.00000     0.00000     0.00000     0.00000     0.00000     2.02367
    -7.37319     0.13264     0.74600     0.64050     0.73291     0.00000     0.00000     0.00000     0.00000     0.00000     2.25205
    -7.36119     0.16781     0.74488     0.65230     0.74188     0.00000     0.00000     0.00000     0.00000     0.00000     2.30687
    -7.34819     0.19968     0.69554     0.60617     0.70017     0.00000     0.00000     0.00000     0.00000     0.00000     2.20155
    -7.33619     0.22221     0.62675     0.51624     0.63414     0.00000     0.00000     0.00000     0.00000     0.00000     1.99934
    -7.32319     0.23103     0.57211     0.40726     0.57711     0.00000     0.00000     0.00000     0.00000     0.00000     1.78751
    -7.31119     0.22642     0.55506     0.30532     0.55410     0.00000     0.00000     0.00000     0.00000     0.00000     1.64090
    -7.29819     0.21412     0.57761     0.22883     0.56951     0.00000     0.00000     0.00000     0.00000     0.00000     1.59007
    -7.28619     0.20228     0.61897     0.18382     0.60499     0.00000     0.00000     0.00000     0.00000     0.00000     1.61006
    -7.27319     0.19642     0.64619     0.16497     0.62922     0.00000     0.00000     0.00000     0.00000     0.00000     1.63679
    -7.26119     0.19552     0.63092     0.16035     0.61411     0.00000     0.00000     0.00000     0.00000     0.00000     1.60089
    -7.24819     0.19289     0.56375     0.15782     0.54988     0.00000     0.00000     0.00000     0.00000     0.00000     1.46435
    -7.23619     0.18113     0.45707     0.15075     0.44757     0.00000     0.00000     0.00000     0.00000     0.00000     1.23651
    -7.22319     0.15733     0.33673     0.14146     0.33199     0.00000     0.00000     0.00000     0.00000     0.00000     0.96751
    -7.21119     0.12522     0.22943     0.14164     0.22914     0.00000     0.00000     0.00000     0.00000     0.00000     0.72542
    -7.19819     0.09293     0.15331     0.16930     0.15714     0.00000     0.00000     0.00000     0.00000     0.00000     0.57268
    -7.18619     0.06860     0.11524     0.24233     0.12299     0.00000     0.00000     0.00000     0.00000     0.00000     0.54917
    -7.17319     0.05681     0.11288     0.36954     0.12388     0.00000     0.00000     0.00000     0.00000     0.00000     0.66312
    -7.16119     0.05754     0.13727     0.54109     0.14968     0.00000     0.00000     0.00000     0.00000     0.00000     0.88557
    -7.14819     0.06758     0.17538     0.72485     0.18598     0.00000     0.00000     0.00000     0.00000     0.00000     1.15380
    -7.13619     0.08378     0.21302     0.87314     0.21804     0.00000     0.00000     0.00000     0.00000     0.00000     1.38798
    -7.12319     0.10712     0.23958     0.94078     0.23653     0.00000     0.00000     0.00000     0.00000     0.00000     1.52401
    -7.11119     0.14670     0.25340     0.90630     0.24264     0.00000     0.00000     0.00000     0.00000     0.00000     1.54905
    -7.09819     0.22103     0.26465     0.78255     0.24969     0.00000     0.00000     0.00000     0.00000     0.00000     1.51792
    -7.08619     0.35409     0.29223     0.61038     0.27872     0.00000     0.00000     0.00000     0.00000     0.00000     1.53542
    -7.07319     0.56403     0.35437     0.43918     0.34856     0.00000     0.00000     0.00000     0.00000     0.00000     1.70614
    -7.06119     0.84774     0.45702     0.30794     0.46444     0.00000     0.00000     0.00000     0.00000     0.00000     2.07714
    -7.04819     1.16915     0.58590     0.23581     0.61050     0.00000     0.00000     0.00000     0.00000     0.00000     2.60136
    -7.03619     1.46243     0.70881     0.22439     0.75181     0.00000     0.00000     0.00000     0.00000     0.00000     3.14744
    -7.02319     1.65230     0.78797     0.26393     0.84686     0.00000     0.00000     0.00000     0.00000     0.00000     3.55106
    -7.01119     1.68730     0.79663     0.33769     0.86573     0.00000     0.00000     0.00000     0.00000     0.00000     3.68735
    -6.99819     1.56070     0.73156     0.42318     0.80245     0.00000     0.00000     0.00000     0.00000     0.00000     3.51789
    -6.98619     1.31272     0.61142     0.49407     0.67647     0.00000     0.00000     0.00000     0.00000     0.00000     3.09467
    -6.97319     1.00932     0.46718     0.52644     0.52158     0.00000     0.00000     0.00000     0.00000     0.00000     2.52452
    -6.96119     0.71422     0.32838     0.50756     0.37040     0.00000     0.00000     0.00000     0.00000     0.00000     1.92056
    -6.94819     0.46933     0.21441     0.44223     0.24502     0.00000     0.00000     0.00000     0.00000     0.00000     1.37099
    -6.93619     0.29151     0.13330     0.35100     0.15496     0.00000     0.00000     0.00000     0.00000     0.00000     0.93077
    -6.92319     0.17996     0.08528     0.26237     0.10128     0.00000     0.00000     0.00000     0.00000     0.00000     0.62888
    -6.91119     0.12596     0.06762     0.20265     0.08158     0.00000     0.00000     0.00000     0.00000     0.00000     0.47780
    -6.89819     0.11914     0.07738     0.19004     0.09291     0.00000     0.00000     0.00000     0.00000     0.00000     0.47947
    -6.88619     0.14848     0.11150     0.23232     0.13159     0.00000     0.00000     0.00000     0.00000     0.00000     0.62389
    -6.87319     0.20038     0.16489     0.32744     0.19121     0.00000     0.00000     0.00000     0.00000     0.00000     0.88392
    -6.86119     0.25760     0.22866     0.46377     0.26121     0.00000     0.00000     0.00000     0.00000     0.00000     1.21124
    -6.84819     0.30174     0.28999     0.62054     0.32771     0.00000     0.00000     0.00000     0.00000     0.00000     1.53998
    -6.83619     0.31863     0.33512     0.76923     0.37677     0.00000     0.00000     0.00000     0.00000     0.00000     1.79975
    -6.82319     0.30356     0.35328     0.87797     0.39820     0.00000     0.00000     0.00000     0.00000     0.00000     1.93301
    -6.81119     0.26251     0.34034     0.91937     0.38812     0.00000     0.00000     0.00000     0.00000     0.00000     1.91034
    -6.79819     0.20850     0.30006     0.88009     0.34936     0.00000     0.00000     0.00000     0.00000     0.00000     1.73801
    -6.78619     0.15622     0.24256     0.76815     0.29050     0.00000     0.00000     0.00000     0.00000     0.00000     1.45743
    -6.77319     0.11815     0.18101     0.61168     0.22377     0.00000     0.00000     0.00000     0.00000     0.00000     1.13462
    -6.76119     0.10386     0.12786     0.44941     0.16224     0.00000     0.00000     0.00000     0.00000     0.00000     0.84337
    -6.74819     0.12046     0.09182     0.31649     0.11653     0.00000     0.00000     0.00000     0.00000     0.00000     0.64530
    -6.73619     0.17270     0.07697     0.23357     0.09245     0.00000     0.00000     0.00000     0.00000     0.00000     0.57569
    -6.72319     0.26157     0.08311     0.20361     0.09040     0.00000     0.00000     0.00000     0.00000     0.00000     0.63869
    -6.71119     0.38300     0.10709     0.21591     0.10662     0.00000     0.00000     0.00000     0.00000     0.00000     0.81262
    -6.69819     0.52808     0.14386     0.25297     0.13545     0.00000     0.00000     0.00000     0.00000     0.00000     1.06037
    -6.68619     0.68550     0.18707     0.29693     0.17136     0.00000     0.00000     0.00000     0.00000     0.00000     1.34087
    -6.67319     0.84425     0.22973     0.33341     0.21026     0.00000     0.00000     0.00000     0.00000     0.00000     1.61765
    -6.66119     0.99468     0.26509     0.35306     0.24956     0.00000     0.00000     0.00000     0.00000     0.00000     1.86240
    -6.64819     1.12652     0.28867     0.35177     0.28771     0.00000     0.00000     0.00000     0.00000     0.00000     2.05467
    -6.63619     1.22610     0.30033     0.33057     0.32370     0.00000     0.00000     0.00000     0.00000     0.00000     2.18070
    -6.62319     1.27633     0.30513     0.29497     0.35723     0.00000     0.00000     0.00000     0.00000     0.00000     2.23366
    -6.61119     1.26338     0.31178     0.25323     0.38936     0.00000     0.00000     0.00000     0.00000     0.00000     2.21775
    -6.59819     1.18512     0.32921     0.21432     0.42252     0.00000     0.00000     0.00000     0.00000     0.00000     2.15116
    -6.58619     1.05517     0.36255     0.18624     0.45921     0.00000     0.00000     0.00000     0.00000     0.00000     2.06318
    -6.57319     0.89876     0.41222     0.17569     0.50104     0.00000     0.00000     0.00000     0.00000     0.00000     1.98771
    -6.56119     0.74158     0.47647     0.18892     0.54996     0.00000     0.00000     0.00000     0.00000     0.00000     1.95693
    -6.54819     0.60084     0.55607     0.23272     0.61207     0.00000     0.00000     0.00000     0.00000     0.00000     2.00170
    -6.53619     0.48436     0.65538     0.31315     0.69887     0.00000     0.00000     0.00000     0.00000     0.00000     2.15175
    -6.52319     0.39415     0.77668     0.43196     0.82252     0.00000     0.00000     0.00000     0.00000     0.00000     2.42531
    -6.51119     0.32870     0.91290     0.58287     0.98437     0.00000     0.00000     0.00000     0.00000     0.00000     2.80884
    -6.49819     0.28351     1.04541     0.75158     1.16714     0.00000     0.00000     0.00000     0.00000     0.00000     3.24764
    -6.48619     0.25170     1.15216     0.92093     1.33667     0.00000     0.00000     0.00000     0.00000     0.00000     3.66146
    -6.47319     0.22720     1.22153     1.07762     1.45521     0.00000     0.00000     0.00000     0.00000     0.00000     3.98156
    -6.46019     0.20839     1.25639     1.21714     1.49513     0.00000     0.00000     0.00000     0.00000     0.00000     4.17705
    -6.44819     0.19906     1.26848     1.34058     1.45117     0.00000     0.00000     0.00000     0.00000     0.00000     4.25929
    -6.43519     0.20572     1.26656     1.45207     1.34041     0.00000     0.00000     0.00000     0.00000     0.00000     4.26476
    -6.42319     0.23328     1.24861     1.55282     1.19450     0.00000     0.00000     0.00000     0.00000     0.00000     4.22921
    -6.41019     0.28050     1.20623     1.64239     1.04517     0.00000     0.00000     0.00000     0.00000     0.00000     4.17429
    -6.39819     0.33789     1.13152     1.71773     0.91267     0.00000     0.00000     0.00000     0.00000     0.00000     4.09981
    -6.38519     0.38944     1.02233     1.77390     0.80036     0.00000     0.00000     0.00000     0.00000     0.00000     3.98603
    -6.37319     0.41784     0.88397     1.80030     0.69947     0.00000     0.00000     0.00000     0.00000     0.00000     3.80158
    -6.36019     0.41177     0.72707     1.78280     0.59941     0.00000     0.00000     0.00000     0.00000     0.00000     3.52105
    -6.34819     0.37143     0.56668     1.70627     0.49628     0.00000     0.00000     0.00000     0.00000     0.00000     3.14066
    -6.33519     0.30877     0.41959     1.56351     0.39499     0.00000     0.00000     0.00000     0.00000     0.00000     2.68686
    -6.32319     0.24315     0.30057     1.36248     0.30594     0.00000     0.00000     0.00000     0.00000     0.00000     2.21214
    -6.31019     0.19555     0.21830     1.12681     0.23942     0.00000     0.00000     0.00000     0.00000     0.00000     1.78008
    -6.29819     0.18426     0.17415     0.88947     0.20232     0.00000     0.00000     0.00000     0.00000     0.00000     1.45019
    -6.28519     0.22191     0.16395     0.68138     0.19708     0.00000     0.00000     0.00000     0.00000     0.00000     1.26432
    -6.27319     0.31188     0.18072     0.52131     0.22148     0.00000     0.00000     0.00000     0.00000     0.00000     1.23539
    -6.26019     0.44313     0.21574     0.41281     0.26752     0.00000     0.00000     0.00000     0.00000     0.00000     1.33920
    -6.24819     0.58757     0.25767     0.34624     0.32088     0.00000     0.00000     0.00000     0.00000     0.00000     1.51236
    -6.23519     0.70507     0.29318     0.30488     0.36365     0.00000     0.00000     0.00000     0.00000     0.00000     1.66678
    -6.22319     0.75784     0.31061     0.27203     0.38103     0.00000     0.00000     0.00000     0.00000     0.00000     1.72151
    -6.21019     0.72765     0.30560     0.23709     0.36900     0.00000     0.00000     0.00000     0.00000     0.00000     1.63934
    -6.19819     0.62466     0.28433     0.19858     0.33721     0.00000     0.00000     0.00000     0.00000     0.00000     1.44477
    -6.18519     0.48180     0.26036     0.16237     0.30390     0.00000     0.00000     0.00000     0.00000     0.00000     1.20844
    -6.17319     0.33803     0.24683     0.13686     0.28549     0.00000     0.00000     0.00000     0.00000     0.00000     1.00721
    -6.16019     0.22236     0.24892     0.12827     0.28798     0.00000     0.00000     0.00000     0.00000     0.00000     0.88753
    -6.14819     0.14684     0.26230     0.13901     0.30614     0.00000     0.00000     0.00000     0.00000     0.00000     0.85428
    -6.13519     0.11038     0.27841     0.16882     0.33082     0.00000     0.00000     0.00000     0.00000     0.00000     0.88843
    -6.12319     0.10742     0.29247     0.21656     0.35871     0.00000     0.00000     0.00000     0.00000     0.00000     0.97516
    -6.11019     0.13481     0.30826     0.28037     0.39722     0.00000     0.00000     0.00000     0.00000     0.00000     1.12066
    -6.09819     0.19338     0.33692     0.35678     0.46001     0.00000     0.00000     0.00000     0.00000     0.00000     1.34709
    -6.08519     0.28411     0.39051     0.43970     0.55638     0.00000     0.00000     0.00000     0.00000     0.00000     1.67070
    -6.07319     0.40175     0.47460     0.52078     0.68031     0.00000     0.00000     0.00000     0.00000     0.00000     2.07744
    -6.06019     0.52982     0.58312     0.59061     0.80784     0.00000     0.00000     0.00000     0.00000     0.00000     2.51139
    -6.04819     0.64230     0.69870     0.64019     0.90582     0.00000     0.00000     0.00000     0.00000     0.00000     2.88701
    -6.03519     0.71283     0.79984     0.66360     0.95157     0.00000     0.00000     0.00000     0.00000     0.00000     3.12784
    -6.02319     0.72734     0.87195     0.66141     0.94677     0.00000     0.00000     0.00000     0.00000     0.00000     3.20747
    -6.01019     0.69082     0.91460     0.64237     0.91976     0.00000     0.00000     0.00000     0.00000     0.00000     3.16755
    -5.99819     0.62352     0.93912     0.62096     0.90821     0.00000     0.00000     0.00000     0.00000     0.00000     3.09181
    -5.98519     0.54865     0.95673     0.61118     0.93468     0.00000     0.00000     0.00000     0.00000     0.00000     3.05124
    -5.97319     0.48137     0.96805     0.62123     0.99196     0.00000     0.00000     0.00000     0.00000     0.00000     3.06261
    -5.96019     0.42614     0.96171     0.65342     1.04933     0.00000     0.00000     0.00000     0.00000     0.00000     3.09060
    -5.94819     0.38192     0.92591     0.70943     1.07445     0.00000     0.00000     0.00000     0.00000     0.00000     3.09171
    -5.93519     0.34886     0.86153     0.79525     1.05412     0.00000     0.00000     0.00000     0.00000     0.00000     3.05976
    -5.92319     0.33009     0.78571     0.91783     1.00018     0.00000     0.00000     0.00000     0.00000     0.00000     3.03381
    -5.91019     0.32730     0.72210     1.07288     0.93555     0.00000     0.00000     0.00000     0.00000     0.00000     3.05783
    -5.89819     0.33556     0.68357     1.23322     0.87478     0.00000     0.00000     0.00000     0.00000     0.00000     3.12713
    -5.88519     0.34245     0.66279     1.35000     0.81301     0.00000     0.00000     0.00000     0.00000     0.00000     3.16825
    -5.87319     0.33359     0.63803     1.37674     0.73497     0.00000     0.00000     0.00000     0.00000     0.00000     3.08333
    -5.86019     0.30100     0.58972     1.29935     0.63085     0.00000     0.00000     0.00000     0.00000     0.00000     2.82092
    -5.84819     0.24766     0.51624     1.15136     0.50799     0.00000     0.00000     0.00000     0.00000     0.00000     2.42326
    -5.83519     0.18524     0.43525     1.00154     0.38830     0.00000     0.00000     0.00000     0.00000     0.00000     2.01033
    -5.82319     0.12759     0.37174     0.91702     0.29514     0.00000     0.00000     0.00000     0.00000     0.00000     1.71148
    -5.81019     0.08410     0.34168     0.92542     0.24055     0.00000     0.00000     0.00000     0.00000     0.00000     1.59174
    -5.79819     0.05738     0.34322     1.00036     0.22106     0.00000     0.00000     0.00000     0.00000     0.00000     1.62202
    -5.78519     0.04535     0.36128     1.07765     0.22378     0.00000     0.00000     0.00000     0.00000     0.00000     1.70805
    -5.77319     0.04504     0.38153     1.09370     0.23787     0.00000     0.00000     0.00000     0.00000     0.00000     1.75813
    -5.76019     0.05555     0.40363     1.02317     0.26398     0.00000     0.00000     0.00000     0.00000     0.00000     1.74633
    -5.74819     0.07845     0.44375     0.88878     0.31539     0.00000     0.00000     0.00000     0.00000     0.00000     1.72637
    -5.73519     0.11547     0.52305     0.74625     0.40940     0.00000     0.00000     0.00000     0.00000     0.00000     1.79417
    -5.72319     0.16487     0.64950     0.64975     0.55290     0.00000     0.00000     0.00000     0.00000     0.00000     2.01701
    -5.71019     0.21947     0.80596     0.62690     0.73207     0.00000     0.00000     0.00000     0.00000     0.00000     2.38440
    -5.69819     0.26828     0.95431     0.67451     0.91379     0.00000     0.00000     0.00000     0.00000     0.00000     2.81089
    -5.68519     0.30189     1.05590     0.77045     1.06183     0.00000     0.00000     0.00000     0.00000     0.00000     3.19007
    -5.67319     0.31830     1.09376     0.88871     1.15406     0.00000     0.00000     0.00000     0.00000     0.00000     3.45483
    -5.66019     0.32495     1.07851     1.00695     1.19210     0.00000     0.00000     0.00000     0.00000     0.00000     3.60251
    -5.64819     0.33520     1.03780     1.10568     1.19285     0.00000     0.00000     0.00000     0.00000     0.00000     3.67153
    -5.63519     0.36153     0.99527     1.16778     1.17401     0.00000     0.00000     0.00000     0.00000     0.00000     3.69859
    -5.62319     0.40931     0.95979     1.18214     1.14577     0.00000     0.00000     0.00000     0.00000     0.00000     3.69701
    -5.61019     0.47424     0.92964     1.15116     1.11426     0.00000     0.00000     0.00000     0.00000     0.00000     3.66930
    -5.59819     0.54294     0.90235     1.09216     1.08844     0.00000     0.00000     0.00000     0.00000     0.00000     3.62589
    -5.58519     0.59632     0.88079     1.02952     1.07885     0.00000     0.00000     0.00000     0.00000     0.00000     3.58548
    -5.57319     0.61667     0.86766     0.98226     1.08731     0.00000     0.00000     0.00000     0.00000     0.00000     3.55390
    -5.56019     0.59696     0.85912     0.95452     1.10117     0.00000     0.00000     0.00000     0.00000     0.00000     3.51177
    -5.54819     0.54694     0.84608     0.93448     1.09898     0.00000     0.00000     0.00000     0.00000     0.00000     3.42648
    -5.53519     0.49198     0.82321     0.90318     1.06481     0.00000     0.00000     0.00000     0.00000     0.00000     3.28318
    -5.52319     0.46238     0.79780     0.84626     1.00250     0.00000     0.00000     0.00000     0.00000     0.00000     3.10894
    -5.51019     0.47883     0.78715     0.76293     0.93157     0.00000     0.00000     0.00000     0.00000     0.00000     2.96048
    -5.49819     0.54125     0.80503     0.66574     0.87304     0.00000     0.00000     0.00000     0.00000     0.00000     2.88506
    -5.48519     0.62690     0.84835     0.57229     0.83331     0.00000     0.00000     0.00000     0.00000     0.00000     2.88085
    -5.47319     0.69924     0.89474     0.49530     0.80088     0.00000     0.00000     0.00000     0.00000     0.00000     2.89016
    -5.46019     0.72395     0.91475     0.43843     0.75734     0.00000     0.00000     0.00000     0.00000     0.00000     2.83447
    -5.44719     0.68434     0.88985     0.40043     0.69348     0.00000     0.00000     0.00000     0.00000     0.00000     2.66810
    -5.43519     0.58778     0.82298     0.38321     0.61625     0.00000     0.00000     0.00000     0.00000     0.00000     2.41022
    -5.42219     0.46068     0.73459     0.39785     0.54402     0.00000     0.00000     0.00000     0.00000     0.00000     2.13714
    -5.41019     0.33468     0.64861     0.46647     0.49377     0.00000     0.00000     0.00000     0.00000     0.00000     1.94353
    -5.39719     0.23371     0.58110     0.61951     0.47230     0.00000     0.00000     0.00000     0.00000     0.00000     1.90662
    -5.38519     0.16761     0.53740     0.88844     0.47627     0.00000     0.00000     0.00000     0.00000     0.00000     2.06972
    -5.37219     0.13421     0.51656     1.28994     0.49863     0.00000     0.00000     0.00000     0.00000     0.00000     2.43934
    -5.36019     0.12525     0.51489     1.80576     0.53424     0.00000     0.00000     0.00000     0.00000     0.00000     2.98014
    -5.34719     0.13175     0.52625     2.36730     0.57993     0.00000     0.00000     0.00000     0.00000     0.00000     3.60523
    -5.33519     0.14675     0.54114     2.86490     0.63042     0.00000     0.00000     0.00000     0.00000     0.00000     4.18321
    -5.32219     0.16606     0.54866     3.17950     0.67543     0.00000     0.00000     0.00000     0.00000     0.00000     4.56966
    -5.31019     0.18759     0.54154     3.23145     0.70208     0.00000     0.00000     0.00000     0.00000     0.00000     4.66266
    -5.29719     0.21032     0.51991     3.01232     0.70067     0.00000     0.00000     0.00000     0.00000     0.00000     4.44322
    -5.28519     0.23300     0.49060     2.59249     0.67032     0.00000     0.00000     0.00000     0.00000     0.00000     3.98641
    -5.27219     0.25349     0.46339     2.09326     0.62139     0.00000     0.00000     0.00000     0.00000     0.00000     3.43153
    -5.26019     0.26949     0.44758     1.64276     0.57156     0.00000     0.00000     0.00000     0.00000     0.00000     2.93139
    -5.24719     0.28052     0.45113     1.33257     0.54038     0.00000     0.00000     0.00000     0.00000     0.00000     2.60460
    -5.23519     0.28907     0.48129     1.19073     0.54421     0.00000     0.00000     0.00000     0.00000     0.00000     2.50530
    -5.22219     0.30014     0.54518     1.18198     0.59321     0.00000     0.00000     0.00000     0.00000     0.00000     2.62051
    -5.21019     0.31928     0.64954     1.23252     0.69159     0.00000     0.00000     0.00000     0.00000     0.00000     2.89293
    -5.19719     0.35093     0.79997     1.26999     0.83904     0.00000     0.00000     0.00000     0.00000     0.00000     3.25993
    -5.18519     0.39749     0.99853     1.25727     1.02938     0.00000     0.00000     0.00000     0.00000     0.00000     3.68267
    -5.17219     0.45837     1.23918     1.20364     1.24780     0.00000     0.00000     0.00000     0.00000     0.00000     4.14899
    -5.16019     0.52868     1.50369     1.15158     1.47060     0.00000     0.00000     0.00000     0.00000     0.00000     4.65455
    -5.14719     0.59936     1.76330     1.14822     1.66952     0.00000     0.00000     0.00000     0.00000     0.00000     5.18040
    -5.13519     0.65938     1.98636     1.22149     1.82372     0.00000     0.00000     0.00000     0.00000     0.00000     5.69095
    -5.12219     0.69970     2.14768     1.37177     1.93100     0.00000     0.00000     0.00000     0.00000     0.00000     6.15015
    -5.11019     0.71568     2.23363     1.57356     2.00644     0.00000     0.00000     0.00000     0.00000     0.00000     6.52931
    -5.09719     0.70686     2.24185     1.78149     2.06952     0.00000     0.00000     0.00000     0.00000     0.00000     6.79972
    -5.08519     0.67480     2.17728     1.94474     2.12559     0.00000     0.00000     0.00000     0.00000     0.00000     6.92241
    -5.07219     0.62162     2.05033     2.02071     2.15759     0.00000     0.00000     0.00000     0.00000     0.00000     6.85025
    -5.06019     0.55066     1.87729     1.99153     2.13452     0.00000     0.00000     0.00000     0.00000     0.00000     6.55400
    -5.04719     0.46751     1.67993     1.86878     2.03096     0.00000     0.00000     0.00000     0.00000     0.00000     6.04718
    -5.03519     0.38030     1.48113     1.68532     1.84402     0.00000     0.00000     0.00000     0.00000     0.00000     5.39077
    -5.02219     0.29751     1.29457     1.47624     1.59423     0.00000     0.00000     0.00000     0.00000     0.00000     4.66255
    -5.01019     0.22534     1.12109     1.26202     1.31504     0.00000     0.00000     0.00000     0.00000     0.00000     3.92349
    -4.99719     0.16610     0.95088     1.04859     1.03684     0.00000     0.00000     0.00000     0.00000     0.00000     3.20241
    -4.98519     0.11944     0.77759     0.83711     0.78251     0.00000     0.00000     0.00000     0.00000     0.00000     2.51665
    -4.97219     0.08425     0.60997     0.63712     0.57066     0.00000     0.00000     0.00000     0.00000     0.00000     1.90200
    -4.96019     0.06026     0.47250     0.46946     0.41840     0.00000     0.00000     0.00000     0.00000     0.00000     1.42062
    -4.94719     0.04792     0.39479     0.35810     0.34017     0.00000     0.00000     0.00000     0.00000     0.00000     1.14098
    -4.93519     0.04727     0.39546     0.31678     0.34122     0.00000     0.00000     0.00000     0.00000     0.00000     1.10073
    -4.92219     0.05684     0.47003     0.34043     0.41020     0.00000     0.00000     0.00000     0.00000     0.00000     1.27750
    -4.91019     0.07333     0.58930     0.40497     0.51775     0.00000     0.00000     0.00000     0.00000     0.00000     1.58535
    -4.89719     0.09290     0.70981     0.47618     0.62448     0.00000     0.00000     0.00000     0.00000     0.00000     1.90336
    -4.88519     0.11319     0.79330     0.52409     0.69658     0.00000     0.00000     0.00000     0.00000     0.00000     2.12715
    -4.87219     0.13473     0.82449     0.53644     0.72189     0.00000     0.00000     0.00000     0.00000     0.00000     2.21755
    -4.86019     0.16003     0.81488     0.52173     0.71248     0.00000     0.00000     0.00000     0.00000     0.00000     2.20913
    -4.84719     0.19014     0.78823     0.50005     0.69271     0.00000     0.00000     0.00000     0.00000     0.00000     2.17114
    -4.83519     0.22135     0.76186     0.48985     0.67969     0.00000     0.00000     0.00000     0.00000     0.00000     2.15274
    -4.82219     0.24534     0.73481     0.49819     0.67192     0.00000     0.00000     0.00000     0.00000     0.00000     2.15026
    -4.81019     0.25337     0.69465     0.52237     0.65532     0.00000     0.00000     0.00000     0.00000     0.00000     2.12571
    -4.79719     0.24159     0.63245     0.55586     0.61670     0.00000     0.00000     0.00000     0.00000     0.00000     2.04660
    -4.78519     0.21335     0.55156     0.59125     0.55512     0.00000     0.00000     0.00000     0.00000     0.00000     1.91128
    -4.77219     0.17672     0.46398     0.61817     0.47952     0.00000     0.00000     0.00000     0.00000     0.00000     1.73839
    -4.76019     0.13965     0.38064     0.62187     0.40081     0.00000     0.00000     0.00000     0.00000     0.00000     1.54297
    -4.74719     0.10683     0.30605     0.58845     0.32529     0.00000     0.00000     0.00000     0.00000     0.00000     1.32662
    -4.73519     0.07980     0.24063     0.51539     0.25607     0.00000     0.00000     0.00000     0.00000     0.00000     1.09190
    -4.72219     0.05930     0.18717     0.41826     0.19820     0.00000     0.00000     0.00000     0.00000     0.00000     0.86294
    -4.71019     0.04736     0.15541     0.32833     0.16255     0.00000     0.00000     0.00000     0.00000     0.00000     0.69366
    -4.69719     0.04785     0.16160     0.28308     0.16581     0.00000     0.00000     0.00000     0.00000     0.00000     0.65834
    -4.68519     0.06591     0.22509     0.31634     0.22759     0.00000     0.00000     0.00000     0.00000     0.00000     0.83494
    -4.67219     0.10632     0.36243     0.45066     0.36491     0.00000     0.00000     0.00000     0.00000     0.00000     1.28432
    -4.66019     0.17093     0.57875     0.69073     0.58422     0.00000     0.00000     0.00000     0.00000     0.00000     2.02463
    -4.64719     0.25599     0.85827     1.01701     0.87195     0.00000     0.00000     0.00000     0.00000     0.00000     3.00322
    -4.63519     0.35069     1.15977     1.38386     1.18918     0.00000     0.00000     0.00000     0.00000     0.00000     4.08350
    -4.62219     0.43916     1.42305     1.72943     1.47685     0.00000     0.00000     0.00000     0.00000     0.00000     5.06849
    -4.61019     0.50543     1.58973     1.99530     1.67394     0.00000     0.00000     0.00000     0.00000     0.00000     5.76440
    -4.59719     0.53938     1.62617     2.14970     1.74183     0.00000     0.00000     0.00000     0.00000     0.00000     6.05708
    -4.58519     0.53970     1.53943     2.19570     1.67903     0.00000     0.00000     0.00000     0.00000     0.00000     5.95386
    -4.57219     0.51220     1.37061     2.15920     1.52195     0.00000     0.00000     0.00000     0.00000     0.00000     5.56396
    -4.56019     0.46535     1.17598     2.06830     1.32411     0.00000     0.00000     0.00000     0.00000     0.00000     5.03374
    -4.54719     0.40664     1.00080     1.93810     1.13366     0.00000     0.00000     0.00000     0.00000     0.00000     4.47920
    -4.53519     0.34152     0.86602     1.77100     0.97609     0.00000     0.00000     0.00000     0.00000     0.00000     3.95463
    -4.52219     0.27464     0.76725     1.56707     0.85378     0.00000     0.00000     0.00000     0.00000     0.00000     3.46274
    -4.51019     0.21081     0.68825     1.33298     0.75571     0.00000     0.00000     0.00000     0.00000     0.00000     2.98775
    -4.49719     0.15478     0.61646     1.08802     0.67419     0.00000     0.00000     0.00000     0.00000     0.00000     2.53345
    -4.48519     0.11036     0.55512     0.86050     0.61424     0.00000     0.00000     0.00000     0.00000     0.00000     2.14022
    -4.47219     0.07954     0.52277     0.68116     0.59197     0.00000     0.00000     0.00000     0.00000     0.00000     1.87544
    -4.45919     0.06220     0.54198     0.57209     0.62202     0.00000     0.00000     0.00000     0.00000     0.00000     1.79828
    -4.44719     0.05606     0.62370     0.53748     0.70140     0.00000     0.00000     0.00000     0.00000     0.00000     1.91864
    -4.43419     0.05724     0.75582     0.56064     0.80446     0.00000     0.00000     0.00000     0.00000     0.00000     2.17816
    -4.42219     0.06119     0.90288     0.61037     0.89140     0.00000     0.00000     0.00000     0.00000     0.00000     2.46585
    -4.40919     0.06404     1.01785     0.65545     0.92801     0.00000     0.00000     0.00000     0.00000     0.00000     2.66535
    -4.39719     0.06372     1.06078     0.67876     0.90339     0.00000     0.00000     0.00000     0.00000     0.00000     2.70665
    -4.38419     0.06052     1.01611     0.68582     0.83599     0.00000     0.00000     0.00000     0.00000     0.00000     2.59844
    -4.37219     0.05656     0.90125     0.70161     0.76373     0.00000     0.00000     0.00000     0.00000     0.00000     2.42315
    -4.35919     0.05456     0.75818     0.75477     0.72551     0.00000     0.00000     0.00000     0.00000     0.00000     2.29302
    -4.34719     0.05642     0.63528     0.85903     0.74206     0.00000     0.00000     0.00000     0.00000     0.00000     2.29280
    -4.33419     0.06244     0.56778     1.00143     0.80816     0.00000     0.00000     0.00000     0.00000     0.00000     2.43980
    -4.32219     0.07158     0.56878     1.14827     0.90057     0.00000     0.00000     0.00000     0.00000     0.00000     2.68920
    -4.30919     0.08269     0.63353     1.26733     0.99642     0.00000     0.00000     0.00000     0.00000     0.00000     2.97997
    -4.29719     0.09554     0.74857     1.35037     1.08642     0.00000     0.00000     0.00000     0.00000     0.00000     3.28090
    -4.28419     0.11068     0.89751     1.41835     1.17407     0.00000     0.00000     0.00000     0.00000     0.00000     3.60061
    -4.27219     0.12820     1.06075     1.50265     1.26178     0.00000     0.00000     0.00000     0.00000     0.00000     3.95338
    -4.25919     0.14631     1.21353     1.61894     1.33792     0.00000     0.00000     0.00000     0.00000     0.00000     4.31670
    -4.24719     0.16131     1.32948     1.74988     1.37911     0.00000     0.00000     0.00000     0.00000     0.00000     4.61978
    -4.23419     0.16871     1.38799     1.85453     1.36479     0.00000     0.00000     0.00000     0.00000     0.00000     4.77602
    -4.22219     0.16558     1.38066     1.88838     1.29323     0.00000     0.00000     0.00000     0.00000     0.00000     4.72785
    -4.20919     0.15192     1.31216     1.82784     1.17976     0.00000     0.00000     0.00000     0.00000     0.00000     4.47168
    -4.19719     0.13081     1.19596     1.67705     1.04756     0.00000     0.00000     0.00000     0.00000     0.00000     4.05138
    -4.18419     0.10732     1.04962     1.46131     0.91413     0.00000     0.00000     0.00000     0.00000     0.00000     3.53238
    -4.17219     0.08719     0.89345     1.21670     0.79052     0.00000     0.00000     0.00000     0.00000     0.00000     2.98787
    -4.15919     0.07601     0.75247     0.98151     0.68920     0.00000     0.00000     0.00000     0.00000     0.00000     2.49918
    -4.14719     0.07876     0.65702     0.79227     0.63149     0.00000     0.00000     0.00000     0.00000     0.00000     2.15954
    -4.13419     0.09879     0.63617     0.68033     0.64348     0.00000     0.00000     0.00000     0.00000     0.00000     2.05877
    -4.12219     0.13558     0.70388     0.66172     0.74045     0.00000     0.00000     0.00000     0.00000     0.00000     2.24163
    -4.10919     0.18265     0.84469     0.72741     0.90860     0.00000     0.00000     0.00000     0.00000     0.00000     2.66335
    -4.09719     0.22740     1.01069     0.83984     1.09927     0.00000     0.00000     0.00000     0.00000     0.00000     3.17720
    -4.08419     0.25507     1.13693     0.94356     1.24470     0.00000     0.00000     0.00000     0.00000     0.00000     3.58026
    -4.07219     0.25539     1.17070     0.98758     1.28753     0.00000     0.00000     0.00000     0.00000     0.00000     3.70120
    -4.05919     0.22749     1.09683     0.94501     1.21131     0.00000     0.00000     0.00000     0.00000     0.00000     3.48064
    -4.04719     0.18037     0.94767     0.82305     1.04875     0.00000     0.00000     0.00000     0.00000     0.00000     2.99984
    -4.03419     0.12805     0.78843     0.65506     0.86962     0.00000     0.00000     0.00000     0.00000     0.00000     2.44116
    -4.02219     0.08306     0.69261     0.48391     0.75345     0.00000     0.00000     0.00000     0.00000     0.00000     2.01303
    -4.00919     0.05224     0.71416     0.34473     0.75900     0.00000     0.00000     0.00000     0.00000     0.00000     1.87013
    -3.99719     0.03619     0.86589     0.25484     0.90190     0.00000     0.00000     0.00000     0.00000     0.00000     2.05882
    -3.98419     0.03132     1.10886     0.21237     1.14259     0.00000     0.00000     0.00000     0.00000     0.00000     2.49514
    -3.97219     0.03237     1.35983     0.20139     1.39515     0.00000     0.00000     0.00000     0.00000     0.00000     2.98874
    -3.95919     0.03446     1.52063     0.20067     1.55785     0.00000     0.00000     0.00000     0.00000     0.00000     3.31361
    -3.94719     0.03432     1.52109     0.19280     1.55809     0.00000     0.00000     0.00000     0.00000     0.00000     3.30629
    -3.93419     0.03078     1.35167     0.16995     1.38491     0.00000     0.00000     0.00000     0.00000     0.00000     2.93731
    -3.92219     0.02456     1.06450     0.13447     1.09122     0.00000     0.00000     0.00000     0.00000     0.00000     2.31475
    -3.90919     0.01738     0.74237     0.09488     0.76141     0.00000     0.00000     0.00000     0.00000     0.00000     1.61603
    -3.89719     0.01093     0.45887     0.05998     0.47086     0.00000     0.00000     0.00000     0.00000     0.00000     1.00064
    -3.88419     0.00622     0.25278     0.03544     0.25962     0.00000     0.00000     0.00000     0.00000     0.00000     0.55405
    -3.87219     0.00347     0.12786     0.02330     0.13161     0.00000     0.00000     0.00000     0.00000     0.00000     0.28624
    -3.85919     0.00247     0.06788     0.02382     0.07036     0.00000     0.00000     0.00000     0.00000     0.00000     0.16454
    -3.84719     0.00291     0.05271     0.03708     0.05539     0.00000     0.00000     0.00000     0.00000     0.00000     0.14808
    -3.83419     0.00451     0.06692     0.06298     0.07088     0.00000     0.00000     0.00000     0.00000     0.00000     0.20529
    -3.82219     0.00696     0.10048     0.09970     0.10637     0.00000     0.00000     0.00000     0.00000     0.00000     0.31350
    -3.80919     0.00976     0.14638     0.14241     0.15418     0.00000     0.00000     0.00000     0.00000     0.00000     0.45272
    -3.79719     0.01229     0.20001     0.18431     0.20872     0.00000     0.00000     0.00000     0.00000     0.00000     0.60532
    -3.78419     0.01398     0.26121     0.22112     0.26862     0.00000     0.00000     0.00000     0.00000     0.00000     0.76493
    -3.77219     0.01477     0.33632     0.25656     0.33941     0.00000     0.00000     0.00000     0.00000     0.00000     0.94706
    -3.75919     0.01530     0.43637     0.30500     0.43205     0.00000     0.00000     0.00000     0.00000     0.00000     1.18873
    -3.74719     0.01690     0.57085     0.38809     0.55739     0.00000     0.00000     0.00000     0.00000     0.00000     1.53323
    -3.73419     0.02117     0.74101     0.52506     0.71988     0.00000     0.00000     0.00000     0.00000     0.00000     2.00712
    -3.72219     0.02951     0.93794     0.72058     0.91549     0.00000     0.00000     0.00000     0.00000     0.00000     2.60352
    -3.70919     0.04260     1.14703     0.95536     1.13355     0.00000     0.00000     0.00000     0.00000     0.00000     3.27854
    -3.69719     0.05993     1.35233     1.18643     1.36116     0.00000     0.00000     0.00000     0.00000     0.00000     3.95985
    -3.68419     0.07971     1.53866     1.35961     1.58098     0.00000     0.00000     0.00000     0.00000     0.00000     4.55896
    -3.67219     0.09913     1.68919     1.43303     1.77409     0.00000     0.00000     0.00000     0.00000     0.00000     4.99544
    -3.65919     0.11526     1.78606     1.39539     1.92531     0.00000     0.00000     0.00000     0.00000     0.00000     5.22202
    -3.64719     0.12601     1.81589     1.27341     2.03628     0.00000     0.00000     0.00000     0.00000     0.00000     5.25159
    -3.63419     0.13120     1.77935     1.11581     2.12720     0.00000     0.00000     0.00000     0.00000     0.00000     5.15355
    -3.62219     0.13199     1.69340     0.97080     2.22379     0.00000     0.00000     0.00000     0.00000     0.00000     5.01998
    -3.60919     0.13000     1.58678     0.86520     2.33294     0.00000     0.00000     0.00000     0.00000     0.00000     4.91492
    -3.59719     0.12605     1.48714     0.79922     2.42630     0.00000     0.00000     0.00000     0.00000     0.00000     4.83871
    -3.58419     0.11980     1.41620     0.75705     2.45666     0.00000     0.00000     0.00000     0.00000     0.00000     4.74971
    -3.57219     0.11090     1.39384     0.72416     2.39712     0.00000     0.00000     0.00000     0.00000     0.00000     4.62602
    -3.55919     0.10068     1.45166     0.70159     2.27599     0.00000     0.00000     0.00000     0.00000     0.00000     4.52992
    -3.54719     0.09257     1.63636     0.70743     2.18046     0.00000     0.00000     0.00000     0.00000     0.00000     4.61682
    -3.53419     0.09090     1.99667     0.76553     2.21790     0.00000     0.00000     0.00000     0.00000     0.00000     5.07100
    -3.52219     0.09845     2.54881     0.88732     2.45905     0.00000     0.00000     0.00000     0.00000     0.00000     5.99363
    -3.50919     0.11422     3.23887     1.05740     2.89078     0.00000     0.00000     0.00000     0.00000     0.00000     7.30127
    -3.49719     0.13309     3.93147     1.23149     3.40410     0.00000     0.00000     0.00000     0.00000     0.00000     8.70016
    -3.48419     0.14770     4.44420     1.35363     3.83190     0.00000     0.00000     0.00000     0.00000     0.00000     9.77743
    -3.47219     0.15163     4.62210     1.38007     4.01460     0.00000     0.00000     0.00000     0.00000     0.00000    10.16840
    -3.45919     0.14233     4.40720     1.30180     3.87030     0.00000     0.00000     0.00000     0.00000     0.00000     9.72163
    -3.44619     0.12193     3.86570     1.14718     3.42570     0.00000     0.00000     0.00000     0.00000     0.00000     8.56051
    -3.43419     0.09576     3.14671     0.96381     2.79405     0.00000     0.00000     0.00000     0.00000     0.00000     7.00033
    -3.42119     0.06964     2.41170     0.79312     2.12012     0.00000     0.00000     0.00000     0.00000     0.00000     5.39457
    -3.40919     0.04765     1.77305     0.65353     1.51823     0.00000     0.00000     0.00000     0.00000     0.00000     3.99247
    -3.39619     0.03137     1.27171     0.54103     1.04564     0.00000     0.00000     0.00000     0.00000     0.00000     2.88975
    -3.38419     0.02037     0.89717     0.44199     0.70413     0.00000     0.00000     0.00000     0.00000     0.00000     2.06366
    -3.37119     0.01340     0.61979     0.34729     0.46806     0.00000     0.00000     0.00000     0.00000     0.00000     1.44854
    -3.35919     0.00928     0.41520     0.25831     0.30770     0.00000     0.00000     0.00000     0.00000     0.00000     0.99048
    -3.34619     0.00720     0.27052     0.18377     0.20264     0.00000     0.00000     0.00000     0.00000     0.00000     0.66413
    -3.33419     0.00661     0.18003     0.13289     0.14195     0.00000     0.00000     0.00000     0.00000     0.00000     0.46148
    -3.32119     0.00705     0.13930     0.11114     0.12022     0.00000     0.00000     0.00000     0.00000     0.00000     0.37770
    -3.30919     0.00806     0.14391     0.11992     0.13468     0.00000     0.00000     0.00000     0.00000     0.00000     0.40657
    -3.29619     0.00938     0.19057     0.15883     0.18428     0.00000     0.00000     0.00000     0.00000     0.00000     0.54306
    -3.28419     0.01116     0.27773     0.22654     0.26830     0.00000     0.00000     0.00000     0.00000     0.00000     0.78373
    -3.27119     0.01405     0.40307     0.31879     0.38271     0.00000     0.00000     0.00000     0.00000     0.00000     1.11862
    -3.25919     0.01885     0.55986     0.42599     0.51657     0.00000     0.00000     0.00000     0.00000     0.00000     1.52127
    -3.24619     0.02608     0.73456     0.53349     0.65157     0.00000     0.00000     0.00000     0.00000     0.00000     1.94570
    -3.23419     0.03533     0.90723     0.62604     0.76658     0.00000     0.00000     0.00000     0.00000     0.00000     2.33518
    -3.22119     0.04505     1.05460     0.69404     0.84478     0.00000     0.00000     0.00000     0.00000     0.00000     2.63847
    -3.20919     0.05300     1.15361     0.73632     0.87900     0.00000     0.00000     0.00000     0.00000     0.00000     2.82193
    -3.19619     0.05705     1.18679     0.75705     0.87153     0.00000     0.00000     0.00000     0.00000     0.00000     2.87242
    -3.18419     0.05615     1.14756     0.75882     0.82903     0.00000     0.00000     0.00000     0.00000     0.00000     2.79156
    -3.17119     0.05067     1.04167     0.73786     0.75786     0.00000     0.00000     0.00000     0.00000     0.00000     2.58806
    -3.15919     0.04210     0.88628     0.68588     0.66235     0.00000     0.00000     0.00000     0.00000     0.00000     2.27661
    -3.14619     0.03235     0.70467     0.59884     0.54818     0.00000     0.00000     0.00000     0.00000     0.00000     1.88404
    -3.13419     0.02314     0.52241     0.48412     0.42626     0.00000     0.00000     0.00000     0.00000     0.00000     1.45593
    -3.12119     0.01571     0.36325     0.36235     0.31490     0.00000     0.00000     0.00000     0.00000     0.00000     1.05620
    -3.10919     0.01093     0.24754     0.26180     0.23860     0.00000     0.00000     0.00000     0.00000     0.00000     0.75886
    -3.09619     0.00952     0.19171     0.21111     0.22512     0.00000     0.00000     0.00000     0.00000     0.00000     0.63746
    -3.08419     0.01222     0.20890     0.23465     0.30238     0.00000     0.00000     0.00000     0.00000     0.00000     0.75815
    -3.07119     0.01959     0.30738     0.35000     0.49184     0.00000     0.00000     0.00000     0.00000     0.00000     1.16881
    -3.05919     0.03153     0.48501     0.56265     0.79519     0.00000     0.00000     0.00000     0.00000     0.00000     1.87438
    -3.04619     0.04660     0.72068     0.85746     1.17895     0.00000     0.00000     0.00000     0.00000     0.00000     2.80369
    -3.03419     0.06178     0.97050     1.19219     1.56917     0.00000     0.00000     0.00000     0.00000     0.00000     3.79364
    -3.02119     0.07325     1.17692     1.50227     1.86943     0.00000     0.00000     0.00000     0.00000     0.00000     4.62187
    -3.00919     0.07790     1.29016     1.71901     1.99987     0.00000     0.00000     0.00000     0.00000     0.00000     5.08694
    -2.99619     0.07485     1.29042     1.79485     1.93517     0.00000     0.00000     0.00000     0.00000     0.00000     5.09529
    -2.98419     0.06598     1.19859     1.72274     1.71610     0.00000     0.00000     0.00000     0.00000     0.00000     4.70341
    -2.97119     0.05491     1.06750     1.53931     1.43067     0.00000     0.00000     0.00000     0.00000     0.00000     4.09239
    -2.95919     0.04565     0.95838     1.30988     1.17250     0.00000     0.00000     0.00000     0.00000     0.00000     3.48641
    -2.94619     0.04117     0.91748     1.10451     1.00666     0.00000     0.00000     0.00000     0.00000     0.00000     3.06982
    -2.93419     0.04277     0.96178     0.97751     0.95337     0.00000     0.00000     0.00000     0.00000     0.00000     2.93543
    -2.92119     0.05032     1.07784     0.95747     0.99428     0.00000     0.00000     0.00000     0.00000     0.00000     3.07991
    -2.90919     0.06257     1.23378     1.04900     1.09026     0.00000     0.00000     0.00000     0.00000     0.00000     3.43561
    -2.89619     0.07762     1.39348     1.23901     1.20088     0.00000     0.00000     0.00000     0.00000     0.00000     3.91099
    -2.88419     0.09325     1.53107     1.49939     1.29593     0.00000     0.00000     0.00000     0.00000     0.00000     4.41964
    -2.87119     0.10714     1.63369     1.78738     1.35785     0.00000     0.00000     0.00000     0.00000     0.00000     4.88606
    -2.85919     0.11712     1.70080     2.05301     1.37900     0.00000     0.00000     0.00000     0.00000     0.00000     5.24993
    -2.84619     0.12145     1.73740     2.24950     1.35808     0.00000     0.00000     0.00000     0.00000     0.00000     5.46643
    -2.83419     0.11930     1.74657     2.34523     1.29854     0.00000     0.00000     0.00000     0.00000     0.00000     5.50964
    -2.82119     0.11082     1.72107     2.32636     1.20934     0.00000     0.00000     0.00000     0.00000     0.00000     5.36759
    -2.80919     0.09718     1.64538     2.19206     1.10448     0.00000     0.00000     0.00000     0.00000     0.00000     5.03910
    -2.79619     0.08032     1.50573     1.95307     1.00439     0.00000     0.00000     0.00000     0.00000     0.00000     4.54351
    -2.78419     0.06240     1.30363     1.63578     0.93288     0.00000     0.00000     0.00000     0.00000     0.00000     3.93469
    -2.77119     0.04550     1.06436     1.28302     0.90994     0.00000     0.00000     0.00000     0.00000     0.00000     3.30282
    -2.75919     0.03124     0.82918     0.94616     0.93864     0.00000     0.00000     0.00000     0.00000     0.00000     2.74523
    -2.74619     0.02056     0.63685     0.66741     0.99582     0.00000     0.00000     0.00000     0.00000     0.00000     2.32064
    -2.73419     0.01363     0.50962     0.46542     1.03772     0.00000     0.00000     0.00000     0.00000     0.00000     2.02639
    -2.72119     0.01006     0.45359     0.33564     1.02204     0.00000     0.00000     0.00000     0.00000     0.00000     1.82132
    -2.70919     0.00932     0.46833     0.26217     0.93292     0.00000     0.00000     0.00000     0.00000     0.00000     1.67274
    -2.69619     0.01101     0.55414     0.23063     0.79177     0.00000     0.00000     0.00000     0.00000     0.00000     1.58755
    -2.68419     0.01489     0.70956     0.23314     0.64281     0.00000     0.00000     0.00000     0.00000     0.00000     1.60040
    -2.67119     0.02070     0.92343     0.26588     0.52892     0.00000     0.00000     0.00000     0.00000     0.00000     1.73893
    -2.65919     0.02797     1.16846     0.32389     0.47219     0.00000     0.00000     0.00000     0.00000     0.00000     1.99252
    -2.64619     0.03581     1.40350     0.39792     0.47009     0.00000     0.00000     0.00000     0.00000     0.00000     2.30732
    -2.63419     0.04295     1.58348     0.47494     0.50318     0.00000     0.00000     0.00000     0.00000     0.00000     2.60455
    -2.62119     0.04797     1.67184     0.54205     0.54659     0.00000     0.00000     0.00000     0.00000     0.00000     2.80845
    -2.60919     0.04978     1.65375     0.59243     0.58058     0.00000     0.00000     0.00000     0.00000     0.00000     2.87654
    -2.59619     0.04810     1.54477     0.63130     0.59810     0.00000     0.00000     0.00000     0.00000     0.00000     2.82228
    -2.58419     0.04382     1.38743     0.67756     0.60697     0.00000     0.00000     0.00000     0.00000     0.00000     2.71578
    -2.57119     0.03867     1.23695     0.75642     0.62459     0.00000     0.00000     0.00000     0.00000     0.00000     2.65663
    -2.55919     0.03454     1.13659     0.88488     0.66518     0.00000     0.00000     0.00000     0.00000     0.00000     2.72119
    -2.54619     0.03259     1.09827     1.05621     0.72728     0.00000     0.00000     0.00000     0.00000     0.00000     2.91435
    -2.53419     0.03280     1.09942     1.23740     0.79127     0.00000     0.00000     0.00000     0.00000     0.00000     3.16089
    -2.52119     0.03415     1.10001     1.38064     0.82879     0.00000     0.00000     0.00000     0.00000     0.00000     3.34359
    -2.50919     0.03542     1.06812     1.44994     0.82127     0.00000     0.00000     0.00000     0.00000     0.00000     3.37474
    -2.49619     0.03587     0.99800     1.43925     0.77096     0.00000     0.00000     0.00000     0.00000     0.00000     3.24408
    -2.48419     0.03557     0.90750     1.37422     0.69859     0.00000     0.00000     0.00000     0.00000     0.00000     3.01588
    -2.47119     0.03491     0.82046     1.28971     0.62855     0.00000     0.00000     0.00000     0.00000     0.00000     2.77363
    -2.45819     0.03407     0.74704     1.20588     0.57301     0.00000     0.00000     0.00000     0.00000     0.00000     2.56000
    -2.44619     0.03262     0.67880     1.11483     0.52642     0.00000     0.00000     0.00000     0.00000     0.00000     2.35267
    -2.43319     0.02986     0.59863     0.99568     0.47361     0.00000     0.00000     0.00000     0.00000     0.00000     2.09778
    -2.42119     0.02547     0.49769     0.83507     0.40404     0.00000     0.00000     0.00000     0.00000     0.00000     1.76228
    -2.40819     0.01985     0.38382     0.64390     0.32126     0.00000     0.00000     0.00000     0.00000     0.00000     1.36883
    -2.39619     0.01397     0.27851     0.45217     0.24217     0.00000     0.00000     0.00000     0.00000     0.00000     0.98682
    -2.38319     0.00888     0.20612     0.29243     0.18896     0.00000     0.00000     0.00000     0.00000     0.00000     0.69639
    -2.37119     0.00521     0.18410     0.18477     0.17963     0.00000     0.00000     0.00000     0.00000     0.00000     0.55371
    -2.35819     0.00304     0.21750     0.13176     0.22145     0.00000     0.00000     0.00000     0.00000     0.00000     0.57375
    -2.34619     0.00207     0.29672     0.12221     0.30696     0.00000     0.00000     0.00000     0.00000     0.00000     0.72796
    -2.33319     0.00183     0.39759     0.13789     0.41304     0.00000     0.00000     0.00000     0.00000     0.00000     0.95035
    -2.32119     0.00190     0.48626     0.15937     0.50566     0.00000     0.00000     0.00000     0.00000     0.00000     1.15320
    -2.30819     0.00197     0.53034     0.17096     0.55161     0.00000     0.00000     0.00000     0.00000     0.00000     1.25488
    -2.29619     0.00187     0.51231     0.16439     0.53285     0.00000     0.00000     0.00000     0.00000     0.00000     1.21142
    -2.28319     0.00159     0.43759     0.14022     0.45512     0.00000     0.00000     0.00000     0.00000     0.00000     1.03453
    -2.27119     0.00120     0.33029     0.10579     0.34350     0.00000     0.00000     0.00000     0.00000     0.00000     0.78079
    -2.25819     0.00080     0.22027     0.07055     0.22910     0.00000     0.00000     0.00000     0.00000     0.00000     0.52072
    -2.24619     0.00047     0.12983     0.04158     0.13502     0.00000     0.00000     0.00000     0.00000     0.00000     0.30691
    -2.23319     0.00025     0.06769     0.02168     0.07039     0.00000     0.00000     0.00000     0.00000     0.00000     0.16001
    -2.22119     0.00012     0.03138     0.01006     0.03263     0.00000     0.00000     0.00000     0.00000     0.00000     0.07419
    -2.20819     0.00006     0.01334     0.00428     0.01388     0.00000     0.00000     0.00000     0.00000     0.00000     0.03157
    -2.19619     0.00005     0.00616     0.00197     0.00645     0.00000     0.00000     0.00000     0.00000     0.00000     0.01463
    -2.18319     0.00007     0.00510     0.00158     0.00545     0.00000     0.00000     0.00000     0.00000     0.00000     0.01220
    -2.17119     0.00011     0.00858     0.00252     0.00917     0.00000     0.00000     0.00000     0.00000     0.00000     0.02039
    -2.15819     0.00020     0.01780     0.00496     0.01861     0.00000     0.00000     0.00000     0.00000     0.00000     0.04157
    -2.14619     0.00034     0.03603     0.00961     0.03641     0.00000     0.00000     0.00000     0.00000     0.00000     0.08238
    -2.13319     0.00055     0.06718     0.01737     0.06529     0.00000     0.00000     0.00000     0.00000     0.00000     0.15040
    -2.12119     0.00086     0.11332     0.02892     0.10571     0.00000     0.00000     0.00000     0.00000     0.00000     0.24881
    -2.10819     0.00124     0.17181     0.04456     0.15382     0.00000     0.00000     0.00000     0.00000     0.00000     0.37142
    -2.09619     0.00166     0.23437     0.06488     0.20187     0.00000     0.00000     0.00000     0.00000     0.00000     0.50278
    -2.08319     0.00212     0.29042     0.09227     0.24197     0.00000     0.00000     0.00000     0.00000     0.00000     0.62679
    -2.07119     0.00266     0.33321     0.13218     0.27178     0.00000     0.00000     0.00000     0.00000     0.00000     0.73982
    -2.05819     0.00339     0.36484     0.19173     0.29687     0.00000     0.00000     0.00000     0.00000     0.00000     0.85684
    -2.04619     0.00445     0.39456     0.27469     0.32737     0.00000     0.00000     0.00000     0.00000     0.00000     1.00107
    -2.03319     0.00584     0.43023     0.37490     0.36903     0.00000     0.00000     0.00000     0.00000     0.00000     1.18000
    -2.02119     0.00740     0.47007     0.47366     0.41663     0.00000     0.00000     0.00000     0.00000     0.00000     1.36777
    -2.00819     0.00880     0.50202     0.54574     0.45539     0.00000     0.00000     0.00000     0.00000     0.00000     1.51195
    -1.99619     0.00974     0.51317     0.57354     0.47144     0.00000     0.00000     0.00000     0.00000     0.00000     1.56788
    -1.98319     0.01011     0.50274     0.56064     0.46409     0.00000     0.00000     0.00000     0.00000     0.00000     1.53757
    -1.97119     0.01018     0.48835     0.53560     0.45134     0.00000     0.00000     0.00000     0.00000     0.00000     1.48547
    -1.95819     0.01050     0.50053     0.54117     0.46338     0.00000     0.00000     0.00000     0.00000     0.00000     1.51558
    -1.94619     0.01162     0.56667     0.61380     0.52730     0.00000     0.00000     0.00000     0.00000     0.00000     1.71939
    -1.93319     0.01377     0.69301     0.76289     0.65054     0.00000     0.00000     0.00000     0.00000     0.00000     2.12021
    -1.92119     0.01658     0.85627     0.96043     0.81170     0.00000     0.00000     0.00000     0.00000     0.00000     2.64498
    -1.90819     0.01921     1.00982     1.14882     0.96651     0.00000     0.00000     0.00000     0.00000     0.00000     3.14436
    -1.89619     0.02062     1.10287     1.26403     1.06576     0.00000     0.00000     0.00000     0.00000     0.00000     3.45328
    -1.88319     0.02018     1.10390     1.26403     1.07637     0.00000     0.00000     0.00000     0.00000     0.00000     3.46448
    -1.87119     0.01791     1.01243     1.14631     0.99495     0.00000     0.00000     0.00000     0.00000     0.00000     3.17160
    -1.85819     0.01444     0.85509     0.94529     0.84477     0.00000     0.00000     0.00000     0.00000     0.00000     2.65958
    -1.84619     0.01064     0.66965     0.71221     0.66284     0.00000     0.00000     0.00000     0.00000     0.00000     2.05534
    -1.83319     0.00724     0.48921     0.49323     0.48334     0.00000     0.00000     0.00000     0.00000     0.00000     1.47302
    -1.82119     0.00460     0.33459     0.31571     0.32848     0.00000     0.00000     0.00000     0.00000     0.00000     0.98338
    -1.80819     0.00275     0.21409     0.18762     0.20821     0.00000     0.00000     0.00000     0.00000     0.00000     0.61267
    -1.79619     0.00156     0.12763     0.10365     0.12271     0.00000     0.00000     0.00000     0.00000     0.00000     0.35555
    -1.78319     0.00083     0.07036     0.05317     0.06683     0.00000     0.00000     0.00000     0.00000     0.00000     0.19120
    -1.77119     0.00041     0.03558     0.02522     0.03342     0.00000     0.00000     0.00000     0.00000     0.00000     0.09464
    -1.75819     0.00019     0.01639     0.01100     0.01524     0.00000     0.00000     0.00000     0.00000     0.00000     0.04282
    -1.74619     0.00008     0.00685     0.00441     0.00632     0.00000     0.00000     0.00000     0.00000     0.00000     0.01766
    -1.73319     0.00003     0.00268     0.00171     0.00246     0.00000     0.00000     0.00000     0.00000     0.00000     0.00688
    -1.72119     0.00002     0.00129     0.00098     0.00120     0.00000     0.00000     0.00000     0.00000     0.00000     0.00349
    -1.70819     0.00002     0.00161     0.00159     0.00155     0.00000     0.00000     0.00000     0.00000     0.00000     0.00477
    -1.69619     0.00006     0.00378     0.00396     0.00366     0.00000     0.00000     0.00000     0.00000     0.00000     0.01146
    -1.68319     0.00014     0.00902     0.00949     0.00870     0.00000     0.00000     0.00000     0.00000     0.00000     0.02734
    -1.67119     0.00029     0.01929     0.02025     0.01852     0.00000     0.00000     0.00000     0.00000     0.00000     0.05836
    -1.65819     0.00055     0.03655     0.03823     0.03491     0.00000     0.00000     0.00000     0.00000     0.00000     0.11023
    -1.64619     0.00091     0.06121     0.06379     0.05819     0.00000     0.00000     0.00000     0.00000     0.00000     0.18410
    -1.63319     0.00134     0.09071     0.09423     0.08582     0.00000     0.00000     0.00000     0.00000     0.00000     0.27210
    -1.62119     0.00176     0.11928     0.12362     0.11234     0.00000     0.00000     0.00000     0.00000     0.00000     0.35701
    -1.60819     0.00206     0.14033     0.14546     0.13161     0.00000     0.00000     0.00000     0.00000     0.00000     0.41947
    -1.59619     0.00222     0.15123     0.15789     0.14148     0.00000     0.00000     0.00000     0.00000     0.00000     0.45282
    -1.58319     0.00232     0.15842     0.16949     0.14857     0.00000     0.00000     0.00000     0.00000     0.00000     0.47880
    -1.57119     0.00266     0.18006     0.20199     0.17056     0.00000     0.00000     0.00000     0.00000     0.00000     0.55527
    -1.55819     0.00362     0.24322     0.28762     0.23369     0.00000     0.00000     0.00000     0.00000     0.00000     0.76814
    -1.54619     0.00561     0.37455     0.45809     0.36375     0.00000     0.00000     0.00000     0.00000     0.00000     1.20200
    -1.53319     0.00878     0.58552     0.72675     0.57173     0.00000     0.00000     0.00000     0.00000     0.00000     1.89278
    -1.52119     0.01285     0.85732     1.06993     0.83924     0.00000     0.00000     0.00000     0.00000     0.00000     2.77935
    -1.50819     0.01700     1.13625     1.42022     1.11321     0.00000     0.00000     0.00000     0.00000     0.00000     3.68668
    -1.49619     0.02010     1.34680     1.68360     1.31962     0.00000     0.00000     0.00000     0.00000     0.00000     4.37011
    -1.48319     0.02116     1.42314     1.77830     1.39370     0.00000     0.00000     0.00000     0.00000     0.00000     4.61630
    -1.47119     0.01984     1.34043     1.67268     1.31104     0.00000     0.00000     0.00000     0.00000     0.00000     4.34400
    -1.45819     0.01658     1.12680     1.40300     1.09971     0.00000     0.00000     0.00000     0.00000     0.00000     3.64609
    -1.44519     0.01237     0.84828     1.05156     0.82438     0.00000     0.00000     0.00000     0.00000     0.00000     2.73659
    -1.43319     0.00831     0.57860     0.70872     0.55772     0.00000     0.00000     0.00000     0.00000     0.00000     1.85335
    -1.42019     0.00518     0.37377     0.44105     0.35284     0.00000     0.00000     0.00000     0.00000     0.00000     1.17284
    -1.40819     0.00338     0.26302     0.27994     0.23512     0.00000     0.00000     0.00000     0.00000     0.00000     0.78146
    -1.39519     0.00306     0.25505     0.23174     0.20899     0.00000     0.00000     0.00000     0.00000     0.00000     0.69884
    -1.38319     0.00429     0.34713     0.29316     0.26851     0.00000     0.00000     0.00000     0.00000     0.00000     0.91309
    -1.37019     0.00716     0.52766     0.45907     0.40339     0.00000     0.00000     0.00000     0.00000     0.00000     1.39728
    -1.35819     0.01163     0.77188     0.71793     0.59784     0.00000     0.00000     0.00000     0.00000     0.00000     2.09929
    -1.34519     0.01734     1.03703     1.04096     0.82696     0.00000     0.00000     0.00000     0.00000     0.00000     2.92229
    -1.33319     0.02338     1.26686     1.37501     1.05443     0.00000     0.00000     0.00000     0.00000     0.00000     3.71968
    -1.32019     0.02846     1.40547     1.64880     1.23710     0.00000     0.00000     0.00000     0.00000     0.00000     4.31983
    -1.30819     0.03129     1.41733     1.79288     1.33324     0.00000     0.00000     0.00000     0.00000     0.00000     4.57475
    -1.29519     0.03105     1.30077     1.76704     1.31755     0.00000     0.00000     0.00000     0.00000     0.00000     4.41641
    -1.28319     0.02780     1.08923     1.57835     1.19178     0.00000     0.00000     0.00000     0.00000     0.00000     3.88716
    -1.27019     0.02245     0.83801     1.27947     0.98931     0.00000     0.00000     0.00000     0.00000     0.00000     3.12924
    -1.25819     0.01637     0.60562     0.94890     0.76651     0.00000     0.00000     0.00000     0.00000     0.00000     2.33740
    -1.24519     0.01082     0.43711     0.66070     0.58200     0.00000     0.00000     0.00000     0.00000     0.00000     1.69063
    -1.23319     0.00661     0.35425     0.46114     0.47635     0.00000     0.00000     0.00000     0.00000     0.00000     1.29835
    -1.22019     0.00393     0.35354     0.35957     0.45793     0.00000     0.00000     0.00000     0.00000     0.00000     1.17496
    -1.20819     0.00252     0.40963     0.33425     0.50302     0.00000     0.00000     0.00000     0.00000     0.00000     1.24942
    -1.19519     0.00195     0.48349     0.34705     0.56730     0.00000     0.00000     0.00000     0.00000     0.00000     1.39978
    -1.18319     0.00175     0.53481     0.35983     0.60494     0.00000     0.00000     0.00000     0.00000     0.00000     1.50133
    -1.17019     0.00164     0.53563     0.34741     0.58650     0.00000     0.00000     0.00000     0.00000     0.00000     1.47118
    -1.15819     0.00145     0.47976     0.30326     0.50986     0.00000     0.00000     0.00000     0.00000     0.00000     1.29433
    -1.14519     0.00116     0.38285     0.23691     0.39541     0.00000     0.00000     0.00000     0.00000     0.00000     1.01633
    -1.13319     0.00084     0.27206     0.16538     0.27334     0.00000     0.00000     0.00000     0.00000     0.00000     0.71162
    -1.12019     0.00055     0.17309     0.10432     0.16943     0.00000     0.00000     0.00000     0.00000     0.00000     0.44738
    -1.10819     0.00036     0.10161     0.06324     0.09729     0.00000     0.00000     0.00000     0.00000     0.00000     0.26249
    -1.09519     0.00030     0.06289     0.04639     0.05985     0.00000     0.00000     0.00000     0.00000     0.00000     0.16944
    -1.08319     0.00043     0.05676     0.05635     0.05537     0.00000     0.00000     0.00000     0.00000     0.00000     0.16891
    -1.07019     0.00077     0.08228     0.09665     0.08236     0.00000     0.00000     0.00000     0.00000     0.00000     0.26206
    -1.05819     0.00137     0.13841     0.17009     0.13978     0.00000     0.00000     0.00000     0.00000     0.00000     0.44965
    -1.04519     0.00221     0.22012     0.27315     0.22279     0.00000     0.00000     0.00000     0.00000     0.00000     0.71827
    -1.03319     0.00315     0.31362     0.39002     0.31757     0.00000     0.00000     0.00000     0.00000     0.00000     1.02436
    -1.02019     0.00398     0.39596     0.49282     0.40098     0.00000     0.00000     0.00000     0.00000     0.00000     1.29374
    -1.00819     0.00444     0.44224     0.55077     0.44784     0.00000     0.00000     0.00000     0.00000     0.00000     1.44529
    -0.99519     0.00439     0.43702     0.54477     0.44254     0.00000     0.00000     0.00000     0.00000     0.00000     1.42872
    -0.98319     0.00385     0.38265     0.47782     0.38745     0.00000     0.00000     0.00000     0.00000     0.00000     1.25177
    -0.97019     0.00301     0.29785     0.37320     0.30151     0.00000     0.00000     0.00000     0.00000     0.00000     0.97556
    -0.95819     0.00211     0.20755     0.26187     0.21003     0.00000     0.00000     0.00000     0.00000     0.00000     0.68156
    -0.94519     0.00137     0.13134     0.16807     0.13280     0.00000     0.00000     0.00000     0.00000     0.00000     0.43357
    -0.93319     0.00084     0.07756     0.10182     0.07828     0.00000     0.00000     0.00000     0.00000     0.00000     0.25849
    -0.92019     0.00051     0.04454     0.06090     0.04484     0.00000     0.00000     0.00000     0.00000     0.00000     0.15079
    -0.90819     0.00032     0.02599     0.03735     0.02608     0.00000     0.00000     0.00000     0.00000     0.00000     0.08974
    -0.89519     0.00021     0.01566     0.02356     0.01566     0.00000     0.00000     0.00000     0.00000     0.00000     0.05509
    -0.88319     0.00013     0.00949     0.01475     0.00947     0.00000     0.00000     0.00000     0.00000     0.00000     0.03384
    -0.87019     0.00008     0.00554     0.00876     0.00552     0.00000     0.00000     0.00000     0.00000     0.00000     0.01990
    -0.85819     0.00004     0.00302     0.00479     0.00300     0.00000     0.00000     0.00000     0.00000     0.00000     0.01086
    -0.84519     0.00002     0.00161     0.00244     0.00158     0.00000     0.00000     0.00000     0.00000     0.00000     0.00565
    -0.83319     0.00001     0.00116     0.00140     0.00109     0.00000     0.00000     0.00000     0.00000     0.00000     0.00367
    -0.82019     0.00001     0.00187     0.00158     0.00167     0.00000     0.00000     0.00000     0.00000     0.00000     0.00514
    -0.80819     0.00003     0.00452     0.00337     0.00399     0.00000     0.00000     0.00000     0.00000     0.00000     0.01190
    -0.79519     0.00007     0.01069     0.00783     0.00944     0.00000     0.00000     0.00000     0.00000     0.00000     0.02804
    -0.78319     0.00015     0.02268     0.01661     0.02009     0.00000     0.00000     0.00000     0.00000     0.00000     0.05954
    -0.77019     0.00029     0.04260     0.03123     0.03786     0.00000     0.00000     0.00000     0.00000     0.00000     0.11198
    -0.75819     0.00048     0.07071     0.05192     0.06306     0.00000     0.00000     0.00000     0.00000     0.00000     0.18616
    -0.74519     0.00071     0.10371     0.07629     0.09279     0.00000     0.00000     0.00000     0.00000     0.00000     0.27350
    -0.73319     0.00092     0.13444     0.09906     0.12072     0.00000     0.00000     0.00000     0.00000     0.00000     0.35514
    -0.72019     0.00106     0.15410     0.11370     0.13882     0.00000     0.00000     0.00000     0.00000     0.00000     0.40768
    -0.70819     0.00108     0.15636     0.11547     0.14140     0.00000     0.00000     0.00000     0.00000     0.00000     0.41431
    -0.69519     0.00099     0.14125     0.10409     0.12832     0.00000     0.00000     0.00000     0.00000     0.00000     0.37466
    -0.68319     0.00086     0.11595     0.08436     0.10619     0.00000     0.00000     0.00000     0.00000     0.00000     0.30737
    -0.67019     0.00079     0.09261     0.06432     0.08638     0.00000     0.00000     0.00000     0.00000     0.00000     0.24410
    -0.65819     0.00094     0.08500     0.05242     0.08212     0.00000     0.00000     0.00000     0.00000     0.00000     0.22048
    -0.64519     0.00148     0.10510     0.05538     0.10534     0.00000     0.00000     0.00000     0.00000     0.00000     0.26730
    -0.63319     0.00251     0.16025     0.07667     0.16363     0.00000     0.00000     0.00000     0.00000     0.00000     0.40306
    -0.62019     0.00403     0.24897     0.11517     0.25575     0.00000     0.00000     0.00000     0.00000     0.00000     0.62391
    -0.60819     0.00582     0.35708     0.16407     0.36749     0.00000     0.00000     0.00000     0.00000     0.00000     0.89446
    -0.59519     0.00749     0.45835     0.21141     0.47198     0.00000     0.00000     0.00000     0.00000     0.00000     1.14923
    -0.58319     0.00853     0.52258     0.24418     0.53849     0.00000     0.00000     0.00000     0.00000     0.00000     1.31378
    -0.57019     0.00862     0.52938     0.25414     0.54603     0.00000     0.00000     0.00000     0.00000     0.00000     1.33817
    -0.55819     0.00775     0.47827     0.24229     0.49434     0.00000     0.00000     0.00000     0.00000     0.00000     1.22264
    -0.54519     0.00623     0.38928     0.21769     0.40397     0.00000     0.00000     0.00000     0.00000     0.00000     1.01718
    -0.53319     0.00455     0.29078     0.19146     0.30392     0.00000     0.00000     0.00000     0.00000     0.00000     0.79071
    -0.52019     0.00311     0.20664     0.17070     0.21802     0.00000     0.00000     0.00000     0.00000     0.00000     0.59847
    -0.50819     0.00209     0.14924     0.15738     0.15763     0.00000     0.00000     0.00000     0.00000     0.00000     0.46634
    -0.49519     0.00155     0.12328     0.15321     0.12532     0.00000     0.00000     0.00000     0.00000     0.00000     0.40336
    -0.48319     0.00149     0.13506     0.16689     0.12371     0.00000     0.00000     0.00000     0.00000     0.00000     0.42716
    -0.47019     0.00202     0.19959     0.21823     0.16295     0.00000     0.00000     0.00000     0.00000     0.00000     0.58279
    -0.45719     0.00331     0.33916     0.33438     0.26078     0.00000     0.00000     0.00000     0.00000     0.00000     0.93763
    -0.44519     0.00551     0.57119     0.53750     0.43371     0.00000     0.00000     0.00000     0.00000     0.00000     1.54792
    -0.43219     0.00856     0.89041     0.82727     0.68305     0.00000     0.00000     0.00000     0.00000     0.00000     2.40929
    -0.42019     0.01206     1.25609     1.16906     0.98329     0.00000     0.00000     0.00000     0.00000     0.00000     3.42050
    -0.40719     0.01535     1.59974     1.50078     1.28609     0.00000     0.00000     0.00000     0.00000     0.00000     4.40196
    -0.39519     0.01780     1.85462     1.76087     1.54095     0.00000     0.00000     0.00000     0.00000     0.00000     5.17425
    -0.38219     0.01917     1.99432     1.92393     1.72529     0.00000     0.00000     0.00000     0.00000     0.00000     5.66271
    -0.37019     0.01976     2.04702     2.01829     1.85899     0.00000     0.00000     0.00000     0.00000     0.00000     5.94405
    -0.35719     0.02020     2.07399     2.10447     1.98802     0.00000     0.00000     0.00000     0.00000     0.00000     6.18668
    -0.34519     0.02099     2.12248     2.22810     2.14603     0.00000     0.00000     0.00000     0.00000     0.00000     6.51761
    -0.33219     0.02211     2.18655     2.37907     2.31764     0.00000     0.00000     0.00000     0.00000     0.00000     6.90537
    -0.32019     0.02294     2.21008     2.48780     2.43596     0.00000     0.00000     0.00000     0.00000     0.00000     7.15677
    -0.30719     0.02266     2.12239     2.46416     2.41854     0.00000     0.00000     0.00000     0.00000     0.00000     7.02775
    -0.29519     0.02077     1.88889     2.25483     2.21679     0.00000     0.00000     0.00000     0.00000     0.00000     6.38128
    -0.28219     0.01735     1.53250     1.87599     1.84807     0.00000     0.00000     0.00000     0.00000     0.00000     5.27391
    -0.27019     0.01308     1.12261     1.40647     1.38921     0.00000     0.00000     0.00000     0.00000     0.00000     3.93137
    -0.25719     0.00884     0.73838     0.94488     0.93613     0.00000     0.00000     0.00000     0.00000     0.00000     2.62823
    -0.24519     0.00534     0.43452     0.56693     0.56375     0.00000     0.00000     0.00000     0.00000     0.00000     1.57055
    -0.23219     0.00288     0.22832     0.30320     0.30259     0.00000     0.00000     0.00000     0.00000     0.00000     0.83699
    -0.22019     0.00138     0.10692     0.14430     0.14455     0.00000     0.00000     0.00000     0.00000     0.00000     0.39715
    -0.20719     0.00059     0.04456     0.06104     0.06137     0.00000     0.00000     0.00000     0.00000     0.00000     0.16756
    -0.19519     0.00022     0.01652     0.02293     0.02313     0.00000     0.00000     0.00000     0.00000     0.00000     0.06281
    -0.18219     0.00007     0.00544     0.00764     0.00774     0.00000     0.00000     0.00000     0.00000     0.00000     0.02090
    -0.17019     0.00002     0.00159     0.00226     0.00229     0.00000     0.00000     0.00000     0.00000     0.00000     0.00617
    -0.15719     0.00001     0.00041     0.00059     0.00060     0.00000     0.00000     0.00000     0.00000     0.00000     0.00161
    -0.14519     0.00000     0.00010     0.00014     0.00014     0.00000     0.00000     0.00000     0.00000     0.00000     0.00037
    -0.13219     0.00000     0.00002     0.00003     0.00003     0.00000     0.00000     0.00000     0.00000     0.00000     0.00008
    -0.12019     0.00000     0.00000     0.00001     0.00001     0.00000     0.00000     0.00000     0.00000     0.00000     0.00002
    -0.10719     0.00000     0.00000     0.00000     0.00000     0.00000     0.00000     0.00000     0.00000     0.00000     0.00001
    -0.09519     0.00000     0.00001     0.00002     0.00001     0.00000     0.00000     0.00000     0.00000     0.00000     0.00003
    -0.08219     0.00000     0.00003     0.00007     0.00003     0.00000     0.00000     0.00000     0.00000     0.00000     0.00014
    -0.07019     0.00000     0.00014     0.00026     0.00013     0.00000     0.00000     0.00000     0.00000     0.00000     0.00053
    -0.05719     0.00000     0.00047     0.00091     0.00045     0.00000     0.00000     0.00000     0.00000     0.00000     0.00183
    -0.04519     0.00001     0.00142     0.00278     0.00138     0.00000     0.00000     0.00000     0.00000     0.00000     0.00559
    -0.03219     0.00002     0.00384     0.00748     0.00372     0.00000     0.00000     0.00000     0.00000     0.00000     0.01505
    -0.02019     0.00005     0.00913     0.01780     0.00885     0.00000     0.00000     0.00000     0.00000     0.00000     0.03582
    -0.00719     0.00010     0.01920     0.03742     0.01860     0.00000     0.00000     0.00000     0.00000     0.00000     0.07532
     0.00481     0.00018     0.03567     0.06953     0.03455     0.00000     0.00000     0.00000     0.00000     0.00000     0.13993
     0.01781     0.00029     0.05855     0.11412     0.05672     0.00000     0.00000     0.00000     0.00000     0.00000     0.22968
     0.02981     0.00043     0.08492     0.16550     0.08225     0.00000     0.00000     0.00000     0.00000     0.00000     0.33310
     0.04281     0.00055     0.10881     0.21203     0.10539     0.00000     0.00000     0.00000     0.00000     0.00000     0.42678
     0.05481     0.00062     0.12317     0.24005     0.11931     0.00000     0.00000     0.00000     0.00000     0.00000     0.48315
     0.06781     0.00062     0.12320     0.24011     0.11934     0.00000     0.00000     0.00000     0.00000     0.00000     0.48327
     0.07981     0.00055     0.10888     0.21218     0.10545     0.00000     0.00000     0.00000     0.00000     0.00000     0.42706
     0.09281     0.00043     0.08501     0.16566     0.08234     0.00000     0.00000     0.00000     0.00000     0.00000     0.33344
     0.10481     0.00030     0.05865     0.11429     0.05681     0.00000     0.00000     0.00000     0.00000     0.00000     0.23004
     0.11781     0.00018     0.03575     0.06966     0.03462     0.00000     0.00000     0.00000     0.00000     0.00000     0.14022
     0.12981     0.00010     0.01925     0.03751     0.01864     0.00000     0.00000     0.00000     0.00000     0.00000     0.07550
     0.14281     0.00005     0.00916     0.01785     0.00887     0.00000     0.00000     0.00000     0.00000     0.00000     0.03593
     0.15481     0.00002     0.00385     0.00750     0.00373     0.00000     0.00000     0.00000     0.00000     0.00000     0.01510
     0.16781     0.00001     0.00143     0.00279     0.00138     0.00000     0.00000     0.00000     0.00000     0.00000     0.00561
     0.17981     0.00000     0.00047     0.00091     0.00045     0.00000     0.00000     0.00000     0.00000     0.00000     0.00184
     0.19281     0.00000     0.00014     0.00026     0.00013     0.00000     0.00000     0.00000     0.00000     0.00000     0.00053
     0.20481     0.00000     0.00003     0.00007     0.00003     0.00000     0.00000     0.00000     0.00000     0.00000     0.00014
     0.21781     0.00000     0.00001     0.00002     0.00001     0.00000     0.00000     0.00000     0.00000     0.00000     0.00003
     0.22981     0.00000     0.00000     0.00000     0.00000     0.00000     0.00000     0.00000     0.00000     0.00000     0.00001
     0.24281     0.00000     0.00000     0.00000     0.00000     0.00000     0.00000     0.00000     0.00000     0.00000     0.00000
     0.25481     0.00000     0.00000     0.00000     0.00000     0.00000     0.00000     0.00000     0.00000     0.00000     0.00000
     0.26781     0.00000     0.00000     0.00000     0.00000     0.00000     0.00000     0.00000     0.00000     0.00000     0.00000
     0.27981     0.00000     0.00000     0.00000     0.00000     0.00000     0.00000     0.00000     0.00000     0.00000     0.00000
     0.29281     0.00000     0.00000     0.00000     0.00000     0.00000     0.00000     0.00000     0.00000     0.00000     0.00000
     0.30481     0.00000     0.00000     0.00000     0.00000     0.00000     0.00000     0.00000     0.00000     0.00000     0.00000
     0.31781     0.00000     0.00000     0.00000     0.00000     0.00000     0.00000     0.00000     0.00000     0.00000     0.00000
     0.32981     0.00000     0.00000     0.00000     0.00000     0.00000     0.00000     0.00000     0.00000     0.00000     0.00000
     0.34281     0.00000     0.00000     0.00000     0.00000     0.00000     0.00000     0.00000     0.00000     0.00000     0.00000
     0.35481     0.00000     0.00000     0.00000     0.00000     0.00000     0.00000     0.00000     0.00000     0.00000     0.00000
     0.36781     0.00000     0.00000     0.00000     0.00000     0.00000     0.00000     0.00000     0.00000     0.00000     0.00000
     0.37981     0.00000     0.00000     0.00000     0.00000     0.00000     0.00000     0.00000     0.00000     0.00000     0.00000
     0.39281     0.00000     0.00000     0.00000     0.00000     0.00000     0.00000     0.00000     0.00000     0.00000     0.00001
     0.40481     0.00000     0.00002     0.00000     0.00002     0.00000     0.00000     0.00000     0.00000     0.00000     0.00004
     0.41781     0.00000     0.00007     0.00000     0.00008     0.00000     0.00000     0.00000     0.00000     0.00000     0.00016
     0.42981     0.00000     0.00026     0.00002     0.00028     0.00000     0.00000     0.00000     0.00000     0.00000     0.00056
     0.44281     0.00000     0.00083     0.00005     0.00087     0.00000     0.00000     0.00000     0.00000     0.00000     0.00175
     0.45481     0.00001     0.00228     0.00014     0.00239     0.00000     0.00000     0.00000     0.00000     0.00000     0.00482
     0.46781     0.00002     0.00555     0.00034     0.00584     0.00000     0.00000     0.00000     0.00000     0.00000     0.01175
     0.47981     0.00005     0.01196     0.00073     0.01257     0.00000     0.00000     0.00000     0.00000     0.00000     0.02531
     0.49281     0.00009     0.02276     0.00139     0.02392     0.00000     0.00000     0.00000     0.00000     0.00000     0.04817
     0.50481     0.00015     0.03827     0.00234     0.04023     0.00000     0.00000     0.00000     0.00000     0.00000     0.08100
     0.51781     0.00023     0.05686     0.00348     0.05977     0.00000     0.00000     0.00000     0.00000     0.00000     0.12034
     0.52981     0.00030     0.07463     0.00457     0.07844     0.00000     0.00000     0.00000     0.00000     0.00000     0.15793
     0.54281     0.00034     0.08655     0.00530     0.09098     0.00000     0.00000     0.00000     0.00000     0.00000     0.18317
     0.55581     0.00035     0.08867     0.00543     0.09322     0.00000     0.00000     0.00000     0.00000     0.00000     0.18768
     0.56781     0.00032     0.08028     0.00492     0.08440     0.00000     0.00000     0.00000     0.00000     0.00000     0.16992
     0.58081     0.00025     0.06422     0.00393     0.06750     0.00000     0.00000     0.00000     0.00000     0.00000     0.13591
     0.59281     0.00018     0.04539     0.00279     0.04771     0.00000     0.00000     0.00000     0.00000     0.00000     0.09606
     0.60581     0.00011     0.02835     0.00177     0.02980     0.00000     0.00000     0.00000     0.00000     0.00000     0.06004
     0.61781     0.00006     0.01570     0.00109     0.01650     0.00000     0.00000     0.00000     0.00000     0.00000     0.03336
     0.63081     0.00003     0.00788     0.00099     0.00827     0.00000     0.00000     0.00000     0.00000     0.00000     0.01717
     0.64281     0.00002     0.00417     0.00196     0.00433     0.00000     0.00000     0.00000     0.00000     0.00000     0.01048
     0.65581     0.00002     0.00388     0.00532     0.00394     0.00000     0.00000     0.00000     0.00000     0.00000     0.01316
     0.66781     0.00003     0.00735     0.01383     0.00735     0.00000     0.00000     0.00000     0.00000     0.00000     0.02856
     0.68081     0.00008     0.01622     0.03210     0.01618     0.00000     0.00000     0.00000     0.00000     0.00000     0.06458
     0.69281     0.00016     0.03309     0.06590     0.03300     0.00000     0.00000     0.00000     0.00000     0.00000     0.13214
     0.70581     0.00028     0.05998     0.11955     0.05981     0.00000     0.00000     0.00000     0.00000     0.00000     0.23961
     0.71781     0.00045     0.09613     0.19162     0.09585     0.00000     0.00000     0.00000     0.00000     0.00000     0.38405
     0.73081     0.00064     0.13614     0.27138     0.13574     0.00000     0.00000     0.00000     0.00000     0.00000     0.54391
     0.74281     0.00080     0.17034     0.33954     0.16985     0.00000     0.00000     0.00000     0.00000     0.00000     0.68053
     0.75581     0.00089     0.18831     0.37537     0.18778     0.00000     0.00000     0.00000     0.00000     0.00000     0.75235
     0.76781     0.00086     0.18393     0.36663     0.18339     0.00000     0.00000     0.00000     0.00000     0.00000     0.73481
     0.78081     0.00075     0.15874     0.31641     0.15827     0.00000     0.00000     0.00000     0.00000     0.00000     0.63416
     0.79281     0.00057     0.12103     0.24127     0.12069     0.00000     0.00000     0.00000     0.00000     0.00000     0.48355
     0.80581     0.00038     0.08153     0.16254     0.08129     0.00000     0.00000     0.00000     0.00000     0.00000     0.32575
     0.81781     0.00023     0.04853     0.09674     0.04839     0.00000     0.00000     0.00000     0.00000     0.00000     0.19389
     0.83081     0.00012     0.02552     0.05087     0.02545     0.00000     0.00000     0.00000     0.00000     0.00000     0.10196
     0.84281     0.00006     0.01186     0.02364     0.01182     0.00000     0.00000     0.00000     0.00000     0.00000     0.04737
     0.85581     0.00002     0.00487     0.00970     0.00485     0.00000     0.00000     0.00000     0.00000     0.00000     0.01945
     0.86781     0.00001     0.00176     0.00352     0.00176     0.00000     0.00000     0.00000     0.00000     0.00000     0.00705
     0.88081     0.00000     0.00057     0.00113     0.00056     0.00000     0.00000     0.00000     0.00000     0.00000     0.00226
     0.89281     0.00000     0.00016     0.00032     0.00016     0.00000     0.00000     0.00000     0.00000     0.00000     0.00064
     0.90581     0.00000     0.00004     0.00008     0.00004     0.00000     0.00000     0.00000     0.00000     0.00000     0.00016
     0.91781     0.00000     0.00001     0.00002     0.00001     0.00000     0.00000     0.00000     0.00000     0.00000     0.00004
     0.93081     0.00000     0.00000     0.00000     0.00000     0.00000     0.00000     0.00000     0.00000     0.00000     0.00001
     0.94281     0.00000     0.00000     0.00000     0.00000     0.00000     0.00000     0.00000     0.00000     0.00000     0.00000
     0.95581     0.00000     0.00000     0.00000     0.00000     0.00000     0.00000     0.00000     0.00000     0.00000     0.00000
     0.96781     0.00000     0.00000     0.00000     0.00000     0.00000     0.00000     0.00000     0.00000     0.00000     0.00000
     0.98081     0.00000     0.00000     0.00000     0.00000     0.00000     0.00000     0.00000     0.00000     0.00000     0.00000
     0.99281     0.00000     0.00000     0.00000     0.00000     0.00000     0.00000     0.00000     0.00000     0.00000     0.00000
     1.00581     0.00000     0.00000     0.00000     0.00000     0.00000     0.00000     0.00000     0.00000     0.00000     0.00000
     1.01781     0.00000     0.00000     0.00000     0.00000     0.00000     0.00000     0.00000     0.00000     0.00000     0.00000
     1.03081     0.00000     0.00000     0.00000     0.00000     0.00000     0.00000     0.00000     0.00000     0.00000     0.00000
     1.04281     0.00000     0.00000     0.00000     0.00000     0.00000     0.00000     0.00000     0.00000     0.00000     0.00000
     1.05581     0.00000     0.00000     0.00000     0.00000     0.00000     0.00000     0.00000     0.00000     0.00000     0.00000
     1.06781     0.00000     0.00000     0.00000     0.00000     0.00000     0.00000     0.00000     0.00000     0.00000     0.00000
     1.08081     0.00000     0.00000     0.00000     0.00000     0.00000     0.00000     0.00000     0.00000     0.00000     0.00000
     1.09281     0.00000     0.00000     0.00000     0.00000     0.00000     0.00000     0.00000     0.00000     0.00000     0.00000
     1.10581     0.00000     0.00000     0.00000     0.00000     0.00000     0.00000     0.00000     0.00000     0.00000     0.00000
     1.11781     0.00000     0.00000     0.00000     0.00000     0.00000     0.00000     0.00000     0.00000     0.00000     0.00000
     1.13081     0.00000     0.00001     0.00000     0.00001     0.00000     0.00000     0.00000     0.00000     0.00000     0.00002
     1.14281     0.00000     0.00003     0.00000     0.00003     0.00000     0.00000     0.00000     0.00000     0.00000     0.00006
     1.15581     0.00000     0.00010     0.00001     0.00011     0.00000     0.00000     0.00000     0.00000     0.00000     0.00021
     1.16781     0.00000     0.00031     0.00002     0.00033     0.00000     0.00000     0.00000     0.00000     0.00000     0.00066
     1.18081     0.00000     0.00085     0.00005     0.00089     0.00000     0.00000     0.00000     0.00000     0.00000     0.00179
     1.19281     0.00001     0.00204     0.00013     0.00215     0.00000     0.00000     0.00000     0.00000     0.00000     0.00432
     1.20581     0.00002     0.00434     0.00027     0.00458     0.00000     0.00000     0.00000     0.00000     0.00000     0.00921
     1.21781     0.00003     0.00817     0.00051     0.00862     0.00000     0.00000     0.00000     0.00000     0.00000     0.01734
     1.23081     0.00005     0.01359     0.00085     0.01434     0.00000     0.00000     0.00000     0.00000     0.00000     0.02883
     1.24281     0.00007     0.01997     0.00125     0.02106     0.00000     0.00000     0.00000     0.00000     0.00000     0.04235
     1.25581     0.00009     0.02592     0.00162     0.02734     0.00000     0.00000     0.00000     0.00000     0.00000     0.05497
     1.26781     0.00011     0.02972     0.00186     0.03135     0.00000     0.00000     0.00000     0.00000     0.00000     0.06304
     1.28081     0.00011     0.03012     0.00189     0.03177     0.00000     0.00000     0.00000     0.00000     0.00000     0.06388
     1.29281     0.00010     0.02696     0.00169     0.02844     0.00000     0.00000     0.00000     0.00000     0.00000     0.05719
     1.30581     0.00008     0.02133     0.00134     0.02250     0.00000     0.00000     0.00000     0.00000     0.00000     0.04523
     1.31781     0.00005     0.01491     0.00094     0.01572     0.00000     0.00000     0.00000     0.00000     0.00000     0.03162
     1.33081     0.00003     0.00921     0.00060     0.00973     0.00000     0.00000     0.00000     0.00000     0.00000     0.01957
     1.34281     0.00002     0.00508     0.00042     0.00540     0.00000     0.00000     0.00000     0.00000     0.00000     0.01092
     1.35581     0.00001     0.00267     0.00058     0.00301     0.00000     0.00000     0.00000     0.00000     0.00000     0.00627
     1.36781     0.00002     0.00195     0.00167     0.00280     0.00000     0.00000     0.00000     0.00000     0.00000     0.00645
     1.38081     0.00007     0.00343     0.00532     0.00609     0.00000     0.00000     0.00000     0.00000     0.00000     0.01491
     1.39281     0.00020     0.00902     0.01548     0.01671     0.00000     0.00000     0.00000     0.00000     0.00000     0.04142
     1.40581     0.00051     0.02299     0.03993     0.04281     0.00000     0.00000     0.00000     0.00000     0.00000     0.10624
     1.41781     0.00117     0.05237     0.09103     0.09752     0.00000     0.00000     0.00000     0.00000     0.00000     0.24210
     1.43081     0.00236     0.10560     0.18351     0.19646     0.00000     0.00000     0.00000     0.00000     0.00000     0.48794
     1.44281     0.00421     0.18847     0.32713     0.34989     0.00000     0.00000     0.00000     0.00000     0.00000     0.86969
     1.45581     0.00663     0.29828     0.51633     0.55113     0.00000     0.00000     0.00000     0.00000     0.00000     1.37237
     1.46781     0.00926     0.42031     0.72348     0.76892     0.00000     0.00000     0.00000     0.00000     0.00000     1.92197
     1.48081     0.01149     0.53212     0.90492     0.95290     0.00000     0.00000     0.00000     0.00000     0.00000     2.40144
     1.49281     0.01276     0.61568     1.02202     1.05547     0.00000     0.00000     0.00000     0.00000     0.00000     2.70593
     1.50581     0.01286     0.67151     1.06611     1.05863     0.00000     0.00000     0.00000     0.00000     0.00000     2.80911
     1.51781     0.01206     0.72114     1.06738     0.98632     0.00000     0.00000     0.00000     0.00000     0.00000     2.78690
     1.53081     0.01097     0.79318     1.07659     0.89049     0.00000     0.00000     0.00000     0.00000     0.00000     2.77123
     1.54381     0.01010     0.89973     1.13121     0.82008     0.00000     0.00000     0.00000     0.00000     0.00000     2.86111
     1.55581     0.00961     1.02097     1.22770     0.79373     0.00000     0.00000     0.00000     0.00000     0.00000     3.05201
     1.56881     0.00927     1.11140     1.32137     0.79376     0.00000     0.00000     0.00000     0.00000     0.00000     3.23580
     1.58081     0.00870     1.12444     1.35325     0.78431     0.00000     0.00000     0.00000     0.00000     0.00000     3.27070
     1.59381     0.00765     1.03934     1.28372     0.73465     0.00000     0.00000     0.00000     0.00000     0.00000     3.06537
     1.60581     0.00618     0.87083     1.11286     0.63627     0.00000     0.00000     0.00000     0.00000     0.00000     2.62613
     1.61881     0.00453     0.65974     0.87582     0.50292     0.00000     0.00000     0.00000     0.00000     0.00000     2.04301
     1.63081     0.00301     0.45183     0.62385     0.36058     0.00000     0.00000     0.00000     0.00000     0.00000     1.43927
     1.64381     0.00181     0.28026     0.40168     0.23417     0.00000     0.00000     0.00000     0.00000     0.00000     0.91792
     1.65581     0.00100     0.15886     0.23443     0.13871     0.00000     0.00000     0.00000     0.00000     0.00000     0.53301
     1.66881     0.00054     0.08566     0.12641     0.07794     0.00000     0.00000     0.00000     0.00000     0.00000     0.29056
     1.68081     0.00035     0.05072     0.06828     0.04776     0.00000     0.00000     0.00000     0.00000     0.00000     0.16711
     1.69381     0.00034     0.04268     0.04579     0.04068     0.00000     0.00000     0.00000     0.00000     0.00000     0.12949
     1.70581     0.00045     0.05169     0.04553     0.04892     0.00000     0.00000     0.00000     0.00000     0.00000     0.14659
     1.71881     0.00063     0.06933     0.05662     0.06500     0.00000     0.00000     0.00000     0.00000     0.00000     0.19158
     1.73081     0.00081     0.08772     0.07038     0.08166     0.00000     0.00000     0.00000     0.00000     0.00000     0.24056
     1.74381     0.00094     0.09985     0.08002     0.09240     0.00000     0.00000     0.00000     0.00000     0.00000     0.27321
     1.75581     0.00097     0.10114     0.08135     0.09315     0.00000     0.00000     0.00000     0.00000     0.00000     0.27662
     1.76881     0.00090     0.09099     0.07362     0.08350     0.00000     0.00000     0.00000     0.00000     0.00000     0.24902
     1.78081     0.00075     0.07273     0.05930     0.06658     0.00000     0.00000     0.00000     0.00000     0.00000     0.19936
     1.79381     0.00056     0.05171     0.04257     0.04729     0.00000     0.00000     0.00000     0.00000     0.00000     0.14212
     1.80581     0.00037     0.03275     0.02728     0.02996     0.00000     0.00000     0.00000     0.00000     0.00000     0.09036
     1.81881     0.00022     0.01851     0.01564     0.01698     0.00000     0.00000     0.00000     0.00000     0.00000     0.05135
     1.83081     0.00012     0.00935     0.00804     0.00862     0.00000     0.00000     0.00000     0.00000     0.00000     0.02613
     1.84381     0.00006     0.00424     0.00371     0.00393     0.00000     0.00000     0.00000     0.00000     0.00000     0.01194
     1.85581     0.00003     0.00173     0.00155     0.00162     0.00000     0.00000     0.00000     0.00000     0.00000     0.00491
     1.86881     0.00001     0.00063     0.00058     0.00060     0.00000     0.00000     0.00000     0.00000     0.00000     0.00183
     1.88081     0.00000     0.00021     0.00020     0.00020     0.00000     0.00000     0.00000     0.00000     0.00000     0.00061
     1.89381     0.00000     0.00006     0.00006     0.00006     0.00000     0.00000     0.00000     0.00000     0.00000     0.00019
     1.90581     0.00000     0.00002     0.00002     0.00002     0.00000     0.00000     0.00000     0.00000     0.00000     0.00005
     1.91881     0.00000     0.00001     0.00001     0.00001     0.00000     0.00000     0.00000     0.00000     0.00000     0.00002
     1.93081     0.00000     0.00001     0.00003     0.00001     0.00000     0.00000     0.00000     0.00000     0.00000     0.00005
     1.94381     0.00000     0.00002     0.00008     0.00003     0.00000     0.00000     0.00000     0.00000     0.00000     0.00014
     1.95581     0.00001     0.00008     0.00024     0.00010     0.00000     0.00000     0.00000     0.00000     0.00000     0.00043
     1.96881     0.00004     0.00021     0.00065     0.00028     0.00000     0.00000     0.00000     0.00000     0.00000     0.00118
     1.98081     0.00010     0.00055     0.00157     0.00071     0.00000     0.00000     0.00000     0.00000     0.00000     0.00293
     1.99381     0.00021     0.00129     0.00345     0.00167     0.00000     0.00000     0.00000     0.00000     0.00000     0.00662
     2.00581     0.00043     0.00281     0.00695     0.00363     0.00000     0.00000     0.00000     0.00000     0.00000     0.01382
     2.01881     0.00080     0.00573     0.01300     0.00736     0.00000     0.00000     0.00000     0.00000     0.00000     0.02689
     2.03081     0.00138     0.01101     0.02287     0.01412     0.00000     0.00000     0.00000     0.00000     0.00000     0.04939
     2.04381     0.00222     0.02021     0.03844     0.02580     0.00000     0.00000     0.00000     0.00000     0.00000     0.08667
     2.05581     0.00337     0.03565     0.06244     0.04503     0.00000     0.00000     0.00000     0.00000     0.00000     0.14649
     2.06881     0.00485     0.06051     0.09848     0.07493     0.00000     0.00000     0.00000     0.00000     0.00000     0.23877
     2.08081     0.00667     0.09811     0.14997     0.11785     0.00000     0.00000     0.00000     0.00000     0.00000     0.37260
     2.09381     0.00876     0.14997     0.21749     0.17308     0.00000     0.00000     0.00000     0.00000     0.00000     0.54930
     2.10581     0.01090     0.21284     0.29529     0.23434     0.00000     0.00000     0.00000     0.00000     0.00000     0.75336
     2.11881     0.01270     0.27671     0.36960     0.28942     0.00000     0.00000     0.00000     0.00000     0.00000     0.94843
     2.13081     0.01370     0.32611     0.42125     0.32335     0.00000     0.00000     0.00000     0.00000     0.00000     1.08440
     2.14381     0.01351     0.34586     0.43356     0.32495     0.00000     0.00000     0.00000     0.00000     0.00000     1.11789
     2.15581     0.01209     0.32850     0.40083     0.29271     0.00000     0.00000     0.00000     0.00000     0.00000     1.03412
     2.16881     0.00977     0.27867     0.33178     0.23588     0.00000     0.00000     0.00000     0.00000     0.00000     0.85609
     2.18081     0.00714     0.21094     0.24565     0.17007     0.00000     0.00000     0.00000     0.00000     0.00000     0.63380
     2.19381     0.00481     0.14278     0.16314     0.11021     0.00000     0.00000     0.00000     0.00000     0.00000     0.42094
     2.20581     0.00323     0.08749     0.09862     0.06557     0.00000     0.00000     0.00000     0.00000     0.00000     0.25491
     2.21881     0.00262     0.05111     0.05733     0.03891     0.00000     0.00000     0.00000     0.00000     0.00000     0.14998
     2.23081     0.00306     0.03356     0.03745     0.02872     0.00000     0.00000     0.00000     0.00000     0.00000     0.10278
     2.24381     0.00448     0.03178     0.03384     0.03200     0.00000     0.00000     0.00000     0.00000     0.00000     0.10210
     2.25581     0.00679     0.04223     0.04091     0.04584     0.00000     0.00000     0.00000     0.00000     0.00000     0.13576
     2.26881     0.00977     0.06182     0.05387     0.06758     0.00000     0.00000     0.00000     0.00000     0.00000     0.19304
     2.28081     0.01322     0.08783     0.06930     0.09459     0.00000     0.00000     0.00000     0.00000     0.00000     0.26494
     2.29381     0.01694     0.11777     0.08527     0.12427     0.00000     0.00000     0.00000     0.00000     0.00000     0.34425
     2.30581     0.02073     0.14931     0.10134     0.15433     0.00000     0.00000     0.00000     0.00000     0.00000     0.42571
     2.31881     0.02431     0.18001     0.11768     0.18271     0.00000     0.00000     0.00000     0.00000     0.00000     0.50472
     2.33081     0.02717     0.20689     0.13390     0.20703     0.00000     0.00000     0.00000     0.00000     0.00000     0.57499
     2.34381     0.02865     0.22610     0.14793     0.22405     0.00000     0.00000     0.00000     0.00000     0.00000     0.62673
     2.35581     0.02822     0.23348     0.15643     0.23002     0.00000     0.00000     0.00000     0.00000     0.00000     0.64816
     2.36881     0.02577     0.22599     0.15586     0.22203     0.00000     0.00000     0.00000     0.00000     0.00000     0.62965
     2.38081     0.02169     0.20338     0.14432     0.19961     0.00000     0.00000     0.00000     0.00000     0.00000     0.56900
     2.39381     0.01679     0.16879     0.12289     0.16567     0.00000     0.00000     0.00000     0.00000     0.00000     0.47415
     2.40581     0.01192     0.12824     0.09544     0.12593     0.00000     0.00000     0.00000     0.00000     0.00000     0.36154
     2.41881     0.00775     0.08874     0.06736     0.08719     0.00000     0.00000     0.00000     0.00000     0.00000     0.25104
     2.43081     0.00460     0.05609     0.04376     0.05515     0.00000     0.00000     0.00000     0.00000     0.00000     0.15959
     2.44381     0.00250     0.03382     0.02858     0.03333     0.00000     0.00000     0.00000     0.00000     0.00000     0.09824
     2.45581     0.00132     0.02375     0.02526     0.02355     0.00000     0.00000     0.00000     0.00000     0.00000     0.07387
     2.46881     0.00083     0.02760     0.03845     0.02763     0.00000     0.00000     0.00000     0.00000     0.00000     0.09450
     2.48081     0.00089     0.04854     0.07531     0.04882     0.00000     0.00000     0.00000     0.00000     0.00000     0.17356
     2.49381     0.00141     0.09060     0.14398     0.09120     0.00000     0.00000     0.00000     0.00000     0.00000     0.32719
     2.50581     0.00233     0.15535     0.24796     0.15638     0.00000     0.00000     0.00000     0.00000     0.00000     0.56202
     2.51881     0.00353     0.23707     0.37871     0.23864     0.00000     0.00000     0.00000     0.00000     0.00000     0.85795
     2.53081     0.00476     0.32018     0.51148     0.32230     0.00000     0.00000     0.00000     0.00000     0.00000     1.15872
     2.54381     0.00572     0.38236     0.61079     0.38513     0.00000     0.00000     0.00000     0.00000     0.00000     1.38400
     2.55681     0.00618     0.40438     0.64557     0.40806     0.00000     0.00000     0.00000     0.00000     0.00000     1.46419
     2.56881     0.00619     0.38035     0.60611     0.38609     0.00000     0.00000     0.00000     0.00000     0.00000     1.37874
     2.58181     0.00622     0.32254     0.51106     0.33306     0.00000     0.00000     0.00000     0.00000     0.00000     1.17287
     2.59381     0.00709     0.25637     0.39944     0.27675     0.00000     0.00000     0.00000     0.00000     0.00000     0.93965
     2.60681     0.00975     0.20945     0.31296     0.24712     0.00000     0.00000     0.00000     0.00000     0.00000     0.77928
     2.61881     0.01489     0.20099     0.27941     0.26387     0.00000     0.00000     0.00000     0.00000     0.00000     0.75915
     2.63181     0.02253     0.23607     0.30477     0.32886     0.00000     0.00000     0.00000     0.00000     0.00000     0.89223
     2.64381     0.03175     0.30549     0.37410     0.42505     0.00000     0.00000     0.00000     0.00000     0.00000     1.13639
     2.65681     0.04074     0.38921     0.45920     0.52245     0.00000     0.00000     0.00000     0.00000     0.00000     1.41160
     2.66881     0.04734     0.46259     0.52874     0.58923     0.00000     0.00000     0.00000     0.00000     0.00000     1.62790
     2.68181     0.04988     0.50345     0.55853     0.60359     0.00000     0.00000     0.00000     0.00000     0.00000     1.71545
     2.69381     0.04779     0.49955     0.53884     0.56161     0.00000     0.00000     0.00000     0.00000     0.00000     1.64780
     2.70681     0.04192     0.45193     0.47604     0.47680     0.00000     0.00000     0.00000     0.00000     0.00000     1.44669
     2.71881     0.03405     0.37411     0.38833     0.37257     0.00000     0.00000     0.00000     0.00000     0.00000     1.16906
     2.73181     0.02633     0.28609     0.29750     0.27209     0.00000     0.00000     0.00000     0.00000     0.00000     0.88202
     2.74381     0.02055     0.20653     0.22117     0.19106     0.00000     0.00000     0.00000     0.00000     0.00000     0.63931
     2.75681     0.01775     0.14653     0.16808     0.13501     0.00000     0.00000     0.00000     0.00000     0.00000     0.46736
     2.76881     0.01805     0.10834     0.13827     0.10157     0.00000     0.00000     0.00000     0.00000     0.00000     0.36622
     2.78181     0.02077     0.08776     0.12593     0.08432     0.00000     0.00000     0.00000     0.00000     0.00000     0.31878
     2.79381     0.02448     0.07794     0.12290     0.07609     0.00000     0.00000     0.00000     0.00000     0.00000     0.30141
     2.80681     0.02745     0.07219     0.12112     0.07091     0.00000     0.00000     0.00000     0.00000     0.00000     0.29167
     2.81881     0.02818     0.06579     0.11457     0.06469     0.00000     0.00000     0.00000     0.00000     0.00000     0.27323
     2.83181     0.02602     0.05657     0.10065     0.05563     0.00000     0.00000     0.00000     0.00000     0.00000     0.23887
     2.84381     0.02146     0.04488     0.08069     0.04428     0.00000     0.00000     0.00000     0.00000     0.00000     0.19131
     2.85681     0.01587     0.03310     0.05908     0.03305     0.00000     0.00000     0.00000     0.00000     0.00000     0.14110
     2.86881     0.01084     0.02461     0.04137     0.02557     0.00000     0.00000     0.00000     0.00000     0.00000     0.10239
     2.88181     0.00771     0.02347     0.03296     0.02628     0.00000     0.00000     0.00000     0.00000     0.00000     0.09041
     2.89381     0.00747     0.03472     0.03895     0.04061     0.00000     0.00000     0.00000     0.00000     0.00000     0.12175
     2.90681     0.01095     0.06482     0.06480     0.07501     0.00000     0.00000     0.00000     0.00000     0.00000     0.21557
     2.91881     0.01902     0.12112     0.11608     0.13576     0.00000     0.00000     0.00000     0.00000     0.00000     0.39198
     2.93181     0.03256     0.20967     0.19709     0.22671     0.00000     0.00000     0.00000     0.00000     0.00000     0.66603
     2.94381     0.05243     0.33281     0.30898     0.34769     0.00000     0.00000     0.00000     0.00000     0.00000     1.04192
     2.95681     0.07944     0.48827     0.44952     0.49578     0.00000     0.00000     0.00000     0.00000     0.00000     1.51300
     2.96881     0.11437     0.67054     0.61463     0.66879     0.00000     0.00000     0.00000     0.00000     0.00000     2.06833
     2.98181     0.15737     0.87207     0.79921     0.86730     0.00000     0.00000     0.00000     0.00000     0.00000     2.69596
     2.99381     0.20652     1.08145     0.99423     1.08866     0.00000     0.00000     0.00000     0.00000     0.00000     3.37086
     3.00681     0.25624     1.27685     1.18153     1.31742     0.00000     0.00000     0.00000     0.00000     0.00000     4.03204
     3.01881     0.29732     1.42583     1.33107     1.51849     0.00000     0.00000     0.00000     0.00000     0.00000     4.57271
     3.03181     0.31970     1.49200     1.40818     1.64469     0.00000     0.00000     0.00000     0.00000     0.00000     4.86457
     3.04381     0.31671     1.45308     1.38931     1.65672     0.00000     0.00000     0.00000     0.00000     0.00000     4.81582
     3.05681     0.28879     1.31469     1.27379     1.54486     0.00000     0.00000     0.00000     0.00000     0.00000     4.42213
     3.06881     0.24350     1.11130     1.08776     1.33627     0.00000     0.00000     0.00000     0.00000     0.00000     3.77884
     3.08181     0.19224     0.89151     0.87412     1.08334     0.00000     0.00000     0.00000     0.00000     0.00000     3.04121
     3.09381     0.14528     0.69687     0.67340     0.83915     0.00000     0.00000     0.00000     0.00000     0.00000     2.35470
     3.10681     0.10851     0.54688     0.51068     0.63850     0.00000     0.00000     0.00000     0.00000     0.00000     1.80457
     3.11881     0.08274     0.44027     0.39241     0.49217     0.00000     0.00000     0.00000     0.00000     0.00000     1.40759
     3.13181     0.06600     0.36657     0.31402     0.39767     0.00000     0.00000     0.00000     0.00000     0.00000     1.14426
     3.14381     0.05614     0.31972     0.27094     0.35223     0.00000     0.00000     0.00000     0.00000     0.00000     0.99903
     3.15681     0.05244     0.30313     0.26412     0.35978     0.00000     0.00000     0.00000     0.00000     0.00000     0.97947
     3.16881     0.05516     0.32497     0.29671     0.42489     0.00000     0.00000     0.00000     0.00000     0.00000     1.10173
     3.18181     0.06398     0.38811     0.36594     0.54032     0.00000     0.00000     0.00000     0.00000     0.00000     1.35835
     3.19381     0.07672     0.48449     0.45756     0.67895     0.00000     0.00000     0.00000     0.00000     0.00000     1.69773
     3.20681     0.08968     0.59787     0.54899     0.80010     0.00000     0.00000     0.00000     0.00000     0.00000     2.03664
     3.21881     0.09932     0.71350     0.61986     0.86679     0.00000     0.00000     0.00000     0.00000     0.00000     2.29947
     3.23181     0.10398     0.82438     0.66154     0.86431     0.00000     0.00000     0.00000     0.00000     0.00000     2.45420
     3.24381     0.10417     0.92724     0.67758     0.80512     0.00000     0.00000     0.00000     0.00000     0.00000     2.51411
     3.25681     0.10132     1.01254     0.67534     0.71678     0.00000     0.00000     0.00000     0.00000     0.00000     2.50598
     3.26881     0.09630     1.05957     0.65687     0.62364     0.00000     0.00000     0.00000     0.00000     0.00000     2.43637
     3.28181     0.08901     1.04383     0.61789     0.53730     0.00000     0.00000     0.00000     0.00000     0.00000     2.28803
     3.29381     0.07926     0.95463     0.55494     0.45819     0.00000     0.00000     0.00000     0.00000     0.00000     2.04702
     3.30681     0.06760     0.80514     0.47219     0.38403     0.00000     0.00000     0.00000     0.00000     0.00000     1.72896
     3.31881     0.05535     0.62686     0.38081     0.31471     0.00000     0.00000     0.00000     0.00000     0.00000     1.37772
     3.33181     0.04383     0.45455     0.29337     0.25191     0.00000     0.00000     0.00000     0.00000     0.00000     1.04366
     3.34381     0.03378     0.31154     0.21786     0.19682     0.00000     0.00000     0.00000     0.00000     0.00000     0.76000
     3.35681     0.02535     0.20584     0.15671     0.14974     0.00000     0.00000     0.00000     0.00000     0.00000     0.53764
     3.36881     0.01852     0.13470     0.10940     0.11123     0.00000     0.00000     0.00000     0.00000     0.00000     0.37385
     3.38181     0.01333     0.09150     0.07482     0.08262     0.00000     0.00000     0.00000     0.00000     0.00000     0.26227
     3.39381     0.00984     0.06944     0.05188     0.06491     0.00000     0.00000     0.00000     0.00000     0.00000     0.19607
     3.40681     0.00785     0.06208     0.03878     0.05716     0.00000     0.00000     0.00000     0.00000     0.00000     0.16587
     3.41881     0.00691     0.06274     0.03254     0.05599     0.00000     0.00000     0.00000     0.00000     0.00000     0.15818
     3.43181     0.00640     0.06496     0.02962     0.05660     0.00000     0.00000     0.00000     0.00000     0.00000     0.15758
     3.44381     0.00582     0.06377     0.02706     0.05482     0.00000     0.00000     0.00000     0.00000     0.00000     0.15147
     3.45681     0.00495     0.05709     0.02330     0.04871     0.00000     0.00000     0.00000     0.00000     0.00000     0.13405
     3.46881     0.00384     0.04583     0.01829     0.03895     0.00000     0.00000     0.00000     0.00000     0.00000     0.10691
     3.48181     0.00268     0.03276     0.01290     0.02780     0.00000     0.00000     0.00000     0.00000     0.00000     0.07614
     3.49381     0.00168     0.02081     0.00812     0.01765     0.00000     0.00000     0.00000     0.00000     0.00000     0.04826
     3.50681     0.00095     0.01173     0.00455     0.00997     0.00000     0.00000     0.00000     0.00000     0.00000     0.02719
     3.51881     0.00048     0.00587     0.00227     0.00500     0.00000     0.00000     0.00000     0.00000     0.00000     0.01362
     3.53181     0.00022     0.00260     0.00101     0.00224     0.00000     0.00000     0.00000     0.00000     0.00000     0.00607
     3.54481     0.00009     0.00103     0.00040     0.00089     0.00000     0.00000     0.00000     0.00000     0.00000     0.00241
     3.55681     0.00003     0.00036     0.00014     0.00032     0.00000     0.00000     0.00000     0.00000     0.00000     0.00086
     3.56981     0.00001     0.00011     0.00005     0.00010     0.00000     0.00000     0.00000     0.00000     0.00000     0.00027
     3.58181     0.00000     0.00003     0.00001     0.00003     0.00000     0.00000     0.00000     0.00000     0.00000     0.00008
     3.59481     0.00000     0.00001     0.00000     0.00001     0.00000     0.00000     0.00000     0.00000     0.00000     0.00002
     3.60681     0.00000     0.00000     0.00000     0.00000     0.00000     0.00000     0.00000     0.00000     0.00000     0.00000
     3.61981     0.00000     0.00000     0.00000     0.00000     0.00000     0.00000     0.00000     0.00000     0.00000     0.00000
     3.63181     0.00000     0.00000     0.00000     0.00000     0.00000     0.00000     0.00000     0.00000     0.00000     0.00000
     3.64481     0.00000     0.00000     0.00000     0.00000     0.00000     0.00000     0.00000     0.00000     0.00000     0.00000
     3.65681     0.00000     0.00000     0.00000     0.00000     0.00000     0.00000     0.00000     0.00000     0.00000     0.00000
     3.66981     0.00000     0.00000     0.00000     0.00000     0.00000     0.00000     0.00000     0.00000     0.00000     0.00000
     3.68181     0.00000     0.00000     0.00000     0.00000     0.00000     0.00000     0.00000     0.00000     0.00000     0.00000
     3.69481     0.00000     0.00000     0.00000     0.00000     0.00000     0.00000     0.00000     0.00000     0.00000     0.00000
     3.70681     0.00000     0.00000     0.00000     0.00000     0.00000     0.00000     0.00000     0.00000     0.00000     0.00000
     3.71981     0.00000     0.00000     0.00000     0.00000     0.00000     0.00000     0.00000     0.00000     0.00000     0.00000
     3.73181     0.00000     0.00000     0.00000     0.00000     0.00000     0.00000     0.00000     0.00000     0.00000     0.00000
     3.74481     0.00000     0.00000     0.00000     0.00000     0.00000     0.00000     0.00000     0.00000     0.00000     0.00000
     3.75681     0.00000     0.00000     0.00000     0.00000     0.00000     0.00000     0.00000     0.00000     0.00000     0.00000
     3.76981     0.00000     0.00000     0.00000     0.00000     0.00000     0.00000     0.00000     0.00000     0.00000     0.00000
     3.78181     0.00000     0.00000     0.00000     0.00000     0.00000     0.00000     0.00000     0.00000     0.00000     0.00000
     3.79481     0.00000     0.00000     0.00000     0.00000     0.00000     0.00000     0.00000     0.00000     0.00000     0.00000
     3.80681     0.00000     0.00000     0.00000     0.00000     0.00000     0.00000     0.00000     0.00000     0.00000     0.00000
     3.81981     0.00000     0.00000     0.00000     0.00000     0.00000     0.00000     0.00000     0.00000     0.00000     0.00000
     3.83181     0.00000     0.00000     0.00000     0.00000     0.00000     0.00000     0.00000     0.00000     0.00000     0.00000
     3.84481     0.00000     0.00000     0.00000     0.00000     0.00000     0.00000     0.00000     0.00000     0.00000     0.00000
     3.85681     0.00000     0.00000     0.00000     0.00000     0.00000     0.00000     0.00000     0.00000     0.00000     0.00000
     3.86981     0.00000     0.00000     0.00000     0.00000     0.00000     0.00000     0.00000     0.00000     0.00000     0.00000
     3.88181     0.00000     0.00000     0.00000     0.00000     0.00000     0.00000     0.00000     0.00000     0.00000     0.00000
     3.89481     0.00000     0.00000     0.00000     0.00000     0.00000     0.00000     0.00000     0.00000     0.00000     0.00000
     3.90681     0.00000     0.00000     0.00000     0.00000     0.00000     0.00000     0.00000     0.00000     0.00000     0.00000
     3.91981     0.00000     0.00000     0.00000     0.00000     0.00000     0.00000     0.00000     0.00000     0.00000     0.00000
     3.93181     0.00000     0.00000     0.00000     0.00000     0.00000     0.00000     0.00000     0.00000     0.00000     0.00000
     3.94481     0.00000     0.00000     0.00000     0.00000     0.00000     0.00000     0.00000     0.00000     0.00000     0.00000
     3.95681     0.00000     0.00000     0.00000     0.00000     0.00000     0.00000     0.00000     0.00000     0.00000     0.00000
     3.96981     0.00000     0.00000     0.00000     0.00000     0.00000     0.00000     0.00000     0.00000     0.00000     0.00000
     3.98181     0.00000     0.00000     0.00000     0.00000     0.00000     0.00000     0.00000     0.00000     0.00000     0.00000
     3.99481     0.00000     0.00000     0.00000     0.00000     0.00000     0.00000     0.00000     0.00000     0.00000     0.00000
     4.00681     0.00000     0.00000     0.00000     0.00000     0.00000     0.00000     0.00000     0.00000     0.00000     0.00000
     4.01981     0.00000     0.00000     0.00000     0.00000     0.00000     0.00000     0.00000     0.00000     0.00000     0.00000
     4.03181     0.00000     0.00000     0.00000     0.00000     0.00000     0.00000     0.00000     0.00000     0.00000     0.00000
     4.04481     0.00000     0.00000     0.00000     0.00000     0.00000     0.00000     0.00000     0.00000     0.00000     0.00000
     4.05681     0.00000     0.00000     0.00000     0.00000     0.00000     0.00000     0.00000     0.00000     0.00000     0.00000
     4.06981     0.00000     0.00000     0.00000     0.00000     0.00000     0.00000     0.00000     0.00000     0.00000     0.00000
     4.08181     0.00000     0.00000     0.00000     0.00000     0.00000     0.00000     0.00000     0.00000     0.00000     0.00000
     4.09481     0.00000     0.00000     0.00000     0.00000     0.00000     0.00000     0.00000     0.00000     0.00000     0.00000
     4.10681     0.00000     0.00000     0.00000     0.00000     0.00000     0.00000     0.00000     0.00000     0.00000     0.00000
     4.11981     0.00000     0.00000     0.00000     0.00000     0.00000     0.00000     0.00000     0.00000     0.00000     0.00000
     4.13181     0.00000     0.00000     0.00000     0.00000     0.00000     0.00000     0.00000     0.00000     0.00000     0.00000
     4.14481     0.00000     0.00000     0.00000     0.00000     0.00000     0.00000     0.00000     0.00000     0.00000     0.00000
     4.15681     0.00000     0.00000     0.00000     0.00000     0.00000     0.00000     0.00000     0.00000     0.00000     0.00000
     4.16981     0.00000     0.00000     0.00000     0.00000     0.00000     0.00000     0.00000     0.00000     0.00000     0.00000
     4.18181     0.00000     0.00000     0.00000     0.00000     0.00000     0.00000     0.00000     0.00000     0.00000     0.00000
     4.19481     0.00000     0.00000     0.00000     0.00000     0.00000     0.00000     0.00000     0.00000     0.00000     0.00000
     4.20681     0.00000     0.00000     0.00000     0.00000     0.00000     0.00000     0.00000     0.00000     0.00000     0.00000
     4.21981     0.00000     0.00000     0.00000     0.00000     0.00000     0.00000     0.00000     0.00000     0.00000     0.00000
     4.23181     0.00000     0.00000     0.00000     0.00000     0.00000     0.00000     0.00000     0.00000     0.00000     0.00000
     4.24481     0.00000     0.00000     0.00000     0.00000     0.00000     0.00000     0.00000     0.00000     0.00000     0.00000
     4.25681     0.00000     0.00000     0.00000     0.00000     0.00000     0.00000     0.00000     0.00000     0.00000     0.00000
     4.26981     0.00000     0.00000     0.00000     0.00000     0.00000     0.00000     0.00000     0.00000     0.00000     0.00000
     4.28181     0.00000     0.00000     0.00000     0.00000     0.00000     0.00000     0.00000     0.00000     0.00000     0.00000
     4.29481     0.00000     0.00000     0.00000     0.00000     0.00000     0.00000     0.00000     0.00000     0.00000     0.00000
     4.30681     0.00000     0.00000     0.00000     0.00000     0.00000     0.00000     0.00000     0.00000     0.00000     0.00000
     4.31981     0.00000     0.00000     0.00000     0.00000     0.00000     0.00000     0.00000     0.00000     0.00000     0.00000
     4.33181     0.00000     0.00000     0.00000     0.00000     0.00000     0.00000     0.00000     0.00000     0.00000     0.00000
     4.34481     0.00000     0.00000     0.00000     0.00000     0.00000     0.00000     0.00000     0.00000     0.00000     0.00000
     4.35681     0.00000     0.00000     0.00000     0.00000     0.00000     0.00000     0.00000     0.00000     0.00000     0.00000
     4.36981     0.00000     0.00000     0.00000     0.00000     0.00000     0.00000     0.00000     0.00000     0.00000     0.00000
     4.38181     0.00000     0.00000     0.00000     0.00000     0.00000     0.00000     0.00000     0.00000     0.00000     0.00000
     4.39481     0.00000     0.00000     0.00000     0.00000     0.00000     0.00000     0.00000     0.00000     0.00000     0.00000
     4.40681     0.00000     0.00000     0.00000     0.00000     0.00000     0.00000     0.00000     0.00000     0.00000     0.00000
     4.41981     0.00000     0.00000     0.00000     0.00000     0.00000     0.00000     0.00000     0.00000     0.00000     0.00000
     4.43181     0.00000     0.00000     0.00000     0.00000     0.00000     0.00000     0.00000     0.00000     0.00000     0.00000
     4.44481     0.00000     0.00000     0.00000     0.00000     0.00000     0.00000     0.00000     0.00000     0.00000     0.00000
     4.45681     0.00000     0.00000     0.00000     0.00000     0.00000     0.00000     0.00000     0.00000     0.00000     0.00000
     4.46981     0.00000     0.00000     0.00000     0.00000     0.00000     0.00000     0.00000     0.00000     0.00000     0.00000
     4.48181     0.00000     0.00000     0.00000     0.00000     0.00000     0.00000     0.00000     0.00000     0.00000     0.00000
     4.49481     0.00000     0.00000     0.00000     0.00000     0.00000     0.00000     0.00000     0.00000     0.00000     0.00000
     4.50681     0.00000     0.00000     0.00000     0.00000     0.00000     0.00000     0.00000     0.00000     0.00000     0.00000
     4.51981     0.00000     0.00000     0.00000     0.00000     0.00000     0.00000     0.00000     0.00000     0.00000     0.00000
     4.53181     0.00000     0.00000     0.00000     0.00000     0.00000     0.00000     0.00000     0.00000     0.00000     0.00000
     4.54481     0.00000     0.00000     0.00000     0.00000     0.00000     0.00000     0.00000     0.00000     0.00000     0.00000
     4.55781     0.00000     0.00000     0.00000     0.00000     0.00000     0.00000     0.00000     0.00000     0.00000     0.00000
     4.56981     0.00000     0.00000     0.00000     0.00000     0.00000     0.00000     0.00000     0.00000     0.00000     0.00000
     4.58281     0.00000     0.00000     0.00000     0.00000     0.00000     0.00000     0.00000     0.00000     0.00000     0.00000
     4.59481     0.00000     0.00000     0.00000     0.00000     0.00000     0.00000     0.00000     0.00000     0.00000     0.00000
     4.60781     0.00000     0.00000     0.00000     0.00000     0.00000     0.00000     0.00000     0.00000     0.00000     0.00000
     4.61981     0.00000     0.00000     0.00000     0.00000     0.00000     0.00000     0.00000     0.00000     0.00000     0.00000
     4.63281     0.00000     0.00000     0.00000     0.00000     0.00000     0.00000     0.00000     0.00000     0.00000     0.00000
     4.64481     0.00000     0.00000     0.00000     0.00000     0.00000     0.00000     0.00000     0.00000     0.00000     0.00000
     4.65781     0.00000     0.00000     0.00000     0.00000     0.00000     0.00000     0.00000     0.00000     0.00000     0.00000
     4.66981     0.00000     0.00000     0.00000     0.00000     0.00000     0.00000     0.00000     0.00000     0.00000     0.00000
     4.68281     0.00000     0.00000     0.00000     0.00000     0.00000     0.00000     0.00000     0.00000     0.00000     0.00000
     4.69481     0.00000     0.00000     0.00000     0.00000     0.00000     0.00000     0.00000     0.00000     0.00000     0.00000
     4.70781     0.00000     0.00000     0.00000     0.00000     0.00000     0.00000     0.00000     0.00000     0.00000     0.00000
     4.71981     0.00000     0.00000     0.00000     0.00000     0.00000     0.00000     0.00000     0.00000     0.00000     0.00000
     4.73281     0.00000     0.00000     0.00000     0.00000     0.00000     0.00000     0.00000     0.00000     0.00000     0.00000
     4.74481     0.00000     0.00000     0.00000     0.00000     0.00000     0.00000     0.00000     0.00000     0.00000     0.00000
     4.75781     0.00000     0.00000     0.00000     0.00000     0.00000     0.00000     0.00000     0.00000     0.00000     0.00000
     4.76981     0.00000     0.00000     0.00000     0.00000     0.00000     0.00000     0.00000     0.00000     0.00000     0.00000
     4.78281     0.00000     0.00000     0.00000     0.00000     0.00000     0.00000     0.00000     0.00000     0.00000     0.00000
     4.79481     0.00000     0.00000     0.00000     0.00000     0.00000     0.00000     0.00000     0.00000     0.00000     0.00000
     4.80781     0.00000     0.00000     0.00000     0.00000     0.00000     0.00000     0.00000     0.00000     0.00000     0.00000
     4.81981     0.00000     0.00000     0.00000     0.00000     0.00000     0.00000     0.00000     0.00000     0.00000     0.00000
     4.83281     0.00000     0.00000     0.00000     0.00000     0.00000     0.00000     0.00000     0.00000     0.00000     0.00000
     4.84481     0.00000     0.00000     0.00000     0.00000     0.00000     0.00000     0.00000     0.00000     0.00000     0.00000
     4.85781     0.00000     0.00000     0.00000     0.00000     0.00000     0.00000     0.00000     0.00000     0.00000     0.00000
     4.86981     0.00000     0.00000     0.00000     0.00000     0.00000     0.00000     0.00000     0.00000     0.00000     0.00000
     4.88281     0.00000     0.00000     0.00000     0.00000     0.00000     0.00000     0.00000     0.00000     0.00000     0.00000
     4.89481     0.00000     0.00000     0.00000     0.00000     0.00000     0.00000     0.00000     0.00000     0.00000     0.00000
     4.90781     0.00000     0.00000     0.00000     0.00000     0.00000     0.00000     0.00000     0.00000     0.00000     0.00000
     4.91981     0.00000     0.00000     0.00000     0.00000     0.00000     0.00000     0.00000     0.00000     0.00000     0.00000
     4.93281     0.00000     0.00000     0.00000     0.00000     0.00000     0.00000     0.00000     0.00000     0.00000     0.00000
     4.94481     0.00000     0.00000     0.00000     0.00000     0.00000     0.00000     0.00000     0.00000     0.00000     0.00000
     4.95781     0.00000     0.00000     0.00000     0.00000     0.00000     0.00000     0.00000     0.00000     0.00000     0.00000
     4.96981     0.00000     0.00000     0.00000     0.00000     0.00000     0.00000     0.00000     0.00000     0.00000     0.00000
     4.98281     0.00000     0.00000     0.00000     0.00000     0.00000     0.00000     0.00000     0.00000     0.00000     0.00000
     4.99481     0.00000     0.00000     0.00000     0.00000     0.00000     0.00000     0.00000     0.00000     0.00000     0.00000
     5.00781     0.00000     0.00000     0.00000     0.00000     0.00000     0.00000     0.00000     0.00000     0.00000     0.00000
     5.01981     0.00000     0.00000     0.00000     0.00000     0.00000     0.00000     0.00000     0.00000     0.00000     0.00000
     5.03281     0.00000     0.00000     0.00000     0.00000     0.00000     0.00000     0.00000     0.00000     0.00000     0.00000
     5.04481     0.00000     0.00000     0.00000     0.00000     0.00000     0.00000     0.00000     0.00000     0.00000     0.00000
     5.05781     0.00000     0.00000     0.00000     0.00000     0.00000     0.00000     0.00000     0.00000     0.00000     0.00000
     5.06981     0.00000     0.00000     0.00000     0.00000     0.00000     0.00000     0.00000     0.00000     0.00000     0.00000
     5.08281     0.00000     0.00000     0.00000     0.00000     0.00000     0.00000     0.00000     0.00000     0.00000     0.00000
     5.09481     0.00000     0.00000     0.00000     0.00000     0.00000     0.00000     0.00000     0.00000     0.00000     0.00000
     5.10781     0.00000     0.00000     0.00000     0.00000     0.00000     0.00000     0.00000     0.00000     0.00000     0.00000
     5.11981     0.00000     0.00000     0.00000     0.00000     0.00000     0.00000     0.00000     0.00000     0.00000     0.00000
     5.13281     0.00000     0.00000     0.00000     0.00000     0.00000     0.00000     0.00000     0.00000     0.00000     0.00000
     5.14481     0.00000     0.00000     0.00000     0.00000     0.00000     0.00000     0.00000     0.00000     0.00000     0.00000
     5.15781     0.00000     0.00000     0.00000     0.00000     0.00000     0.00000     0.00000     0.00000     0.00000     0.00000
     5.16981     0.00000     0.00000     0.00000     0.00000     0.00000     0.00000     0.00000     0.00000     0.00000     0.00000
     5.18281     0.00000     0.00000     0.00000     0.00000     0.00000     0.00000     0.00000     0.00000     0.00000     0.00000
     5.19481     0.00000     0.00000     0.00000     0.00000     0.00000     0.00000     0.00000     0.00000     0.00000     0.00000
     5.20781     0.00000     0.00000     0.00000     0.00000     0.00000     0.00000     0.00000     0.00000     0.00000     0.00000
     5.21981     0.00000     0.00000     0.00000     0.00000     0.00000     0.00000     0.00000     0.00000     0.00000     0.00000
     5.23281     0.00000     0.00000     0.00000     0.00000     0.00000     0.00000     0.00000     0.00000     0.00000     0.00000
     5.24481     0.00000     0.00000     0.00000     0.00000     0.00000     0.00000     0.00000     0.00000     0.00000     0.00000
     5.25781     0.00000     0.00000     0.00000     0.00000     0.00000     0.00000     0.00000     0.00000     0.00000     0.00000
     5.26981     0.00000     0.00000     0.00000     0.00000     0.00000     0.00000     0.00000     0.00000     0.00000     0.00000
     5.28281     0.00000     0.00000     0.00000     0.00000     0.00000     0.00000     0.00000     0.00000     0.00000     0.00000
     5.29481     0.00000     0.00000     0.00000     0.00000     0.00000     0.00000     0.00000     0.00000     0.00000     0.00000
     5.30781     0.00000     0.00000     0.00000     0.00000     0.00000     0.00000     0.00000     0.00000     0.00000     0.00000
     5.31981     0.00000     0.00000     0.00000     0.00000     0.00000     0.00000     0.00000     0.00000     0.00000     0.00000
     5.33281     0.00000     0.00000     0.00000     0.00000     0.00000     0.00000     0.00000     0.00000     0.00000     0.00000
     5.34481     0.00000     0.00000     0.00000     0.00000     0.00000     0.00000     0.00000     0.00000     0.00000     0.00000
     5.35781     0.00000     0.00000     0.00000     0.00000     0.00000     0.00000     0.00000     0.00000     0.00000     0.00000
     5.36981     0.00000     0.00000     0.00000     0.00000     0.00000     0.00000     0.00000     0.00000     0.00000     0.00000
     5.38281     0.00000     0.00000     0.00000     0.00000     0.00000     0.00000     0.00000     0.00000     0.00000     0.00000
     5.39481     0.00000     0.00000     0.00000     0.00000     0.00000     0.00000     0.00000     0.00000     0.00000     0.00000
     5.40781     0.00000     0.00000     0.00000     0.00000     0.00000     0.00000     0.00000     0.00000     0.00000     0.00000
     5.41981     0.00000     0.00000     0.00000     0.00000     0.00000     0.00000     0.00000     0.00000     0.00000     0.00000
     5.43281     0.00000     0.00000     0.00000     0.00000     0.00000     0.00000     0.00000     0.00000     0.00000     0.00000
     5.44481     0.00000     0.00000     0.00000     0.00000     0.00000     0.00000     0.00000     0.00000     0.00000     0.00000
     5.45781     0.00000     0.00000     0.00000     0.00000     0.00000     0.00000     0.00000     0.00000     0.00000     0.00000
     5.46981     0.00000     0.00000     0.00000     0.00000     0.00000     0.00000     0.00000     0.00000     0.00000     0.00000
     5.48281     0.00000     0.00000     0.00000     0.00000     0.00000     0.00000     0.00000     0.00000     0.00000     0.00000
     5.49481     0.00000     0.00000     0.00000     0.00000     0.00000     0.00000     0.00000     0.00000     0.00000     0.00000
     5.50781     0.00000     0.00000     0.00000     0.00000     0.00000     0.00000     0.00000     0.00000     0.00000     0.00000
     5.51981     0.00000     0.00000     0.00000     0.00000     0.00000     0.00000     0.00000     0.00000     0.00000     0.00000
     5.53281     0.00000     0.00000     0.00000     0.00000     0.00000     0.00000     0.00000     0.00000     0.00000     0.00000
     5.54581     0.00000     0.00000     0.00000     0.00000     0.00000     0.00000     0.00000     0.00000     0.00000     0.00000
     5.55781     0.00000     0.00000     0.00000     0.00000     0.00000     0.00000     0.00000     0.00000     0.00000     0.00000
     5.57081     0.00000     0.00000     0.00000     0.00000     0.00000     0.00000     0.00000     0.00000     0.00000     0.00000
     5.58281     0.00000     0.00000     0.00000     0.00000     0.00000     0.00000     0.00000     0.00000     0.00000     0.00000
     5.59581     0.00000     0.00000     0.00000     0.00000     0.00000     0.00000     0.00000     0.00000     0.00000     0.00000
     5.60781     0.00000     0.00000     0.00000     0.00000     0.00000     0.00000     0.00000     0.00000     0.00000     0.00000
     5.62081     0.00000     0.00000     0.00000     0.00000     0.00000     0.00000     0.00000     0.00000     0.00000     0.00000
     5.63281     0.00000     0.00000     0.00000     0.00000     0.00000     0.00000     0.00000     0.00000     0.00000     0.00000
     5.64581     0.00000     0.00000     0.00000     0.00000     0.00000     0.00000     0.00000     0.00000     0.00000     0.00000
     5.65781     0.00000     0.00000     0.00000     0.00000     0.00000     0.00000     0.00000     0.00000     0.00000     0.00000
     5.67081     0.00000     0.00000     0.00000     0.00000     0.00000     0.00000     0.00000     0.00000     0.00000     0.00000
     5.68281     0.00000     0.00000     0.00000     0.00000     0.00000     0.00000     0.00000     0.00000     0.00000     0.00000
     5.69581     0.00000     0.00000     0.00000     0.00000     0.00000     0.00000     0.00000     0.00000     0.00000     0.00000
     5.70781     0.00000     0.00000     0.00000     0.00000     0.00000     0.00000     0.00000     0.00000     0.00000     0.00000
     5.72081     0.00000     0.00000     0.00000     0.00000     0.00000     0.00000     0.00000     0.00000     0.00000     0.00000
     5.73281     0.00000     0.00000     0.00000     0.00000     0.00000     0.00000     0.00000     0.00000     0.00000     0.00000
     5.74581     0.00000     0.00000     0.00000     0.00000     0.00000     0.00000     0.00000     0.00000     0.00000     0.00000
     5.75781     0.00000     0.00000     0.00000     0.00000     0.00000     0.00000     0.00000     0.00000     0.00000     0.00000
     5.77081     0.00000     0.00000     0.00000     0.00000     0.00000     0.00000     0.00000     0.00000     0.00000     0.00000
     5.78281     0.00000     0.00000     0.00000     0.00000     0.00000     0.00000     0.00000     0.00000     0.00000     0.00000
     5.79581     0.00000     0.00000     0.00000     0.00000     0.00000     0.00000     0.00000     0.00000     0.00000     0.00000
     5.80781     0.00000     0.00000     0.00000     0.00000     0.00000     0.00000     0.00000     0.00000     0.00000     0.00000
     5.82081     0.00000     0.00000     0.00000     0.00000     0.00000     0.00000     0.00000     0.00000     0.00000     0.00000
     5.83281     0.00000     0.00000     0.00000     0.00000     0.00000     0.00000     0.00000     0.00000     0.00000     0.00000
     5.84581     0.00000     0.00000     0.00000     0.00000     0.00000     0.00000     0.00000     0.00000     0.00000     0.00000
     5.85781     0.00000     0.00000     0.00000     0.00000     0.00000     0.00000     0.00000     0.00000     0.00000     0.00000
     5.87081     0.00000     0.00000     0.00000     0.00000     0.00000     0.00000     0.00000     0.00000     0.00000     0.00000
     5.88281     0.00000     0.00000     0.00000     0.00000     0.00000     0.00000     0.00000     0.00000     0.00000     0.00000
     5.89581     0.00000     0.00000     0.00000     0.00000     0.00000     0.00000     0.00000     0.00000     0.00000     0.00000
     5.90781     0.00000     0.00000     0.00000     0.00000     0.00000     0.00000     0.00000     0.00000     0.00000     0.00000
     5.92081     0.00000     0.00000     0.00000     0.00000     0.00000     0.00000     0.00000     0.00000     0.00000     0.00000
     5.93281     0.00000     0.00000     0.00000     0.00000     0.00000     0.00000     0.00000     0.00000     0.00000     0.00000
     5.94581     0.00000     0.00000     0.00000     0.00000     0.00000     0.00000     0.00000     0.00000     0.00000     0.00000
     5.95781     0.00000     0.00000     0.00000     0.00000     0.00000     0.00000     0.00000     0.00000     0.00000     0.00000
     5.97081     0.00000     0.00000     0.00000     0.00000     0.00000     0.00000     0.00000     0.00000     0.00000     0.00000
     5.98281     0.00000     0.00000     0.00000     0.00000     0.00000     0.00000     0.00000     0.00000     0.00000     0.00000
     5.99581     0.00000     0.00000     0.00000     0.00000     0.00000     0.00000     0.00000     0.00000     0.00000     0.00000
     6.00781     0.00000     0.00000     0.00000     0.00000     0.00000     0.00000     0.00000     0.00000     0.00000     0.00000
     6.02081     0.00000     0.00000     0.00000     0.00000     0.00000     0.00000     0.00000     0.00000     0.00000     0.00000
     6.03281     0.00000     0.00000     0.00000     0.00000     0.00000     0.00000     0.00000     0.00000     0.00000     0.00000
     6.04581     0.00000     0.00000     0.00000     0.00000     0.00000     0.00000     0.00000     0.00000     0.00000     0.00000
     6.05781     0.00000     0.00000     0.00000     0.00000     0.00000     0.00000     0.00000     0.00000     0.00000     0.00000
     6.07081     0.00000     0.00000     0.00000     0.00000     0.00000     0.00000     0.00000     0.00000     0.00000     0.00000
     6.08281     0.00000     0.00000     0.00000     0.00000     0.00000     0.00000     0.00000     0.00000     0.00000     0.00000
     6.09581     0.00000     0.00000     0.00000     0.00000     0.00000     0.00000     0.00000     0.00000     0.00000     0.00000
     6.10781     0.00000     0.00000     0.00000     0.00000     0.00000     0.00000     0.00000     0.00000     0.00000     0.00000
     6.12081     0.00000     0.00000     0.00000     0.00000     0.00000     0.00000     0.00000     0.00000     0.00000     0.00000
     6.13281     0.00000     0.00000     0.00000     0.00000     0.00000     0.00000     0.00000     0.00000     0.00000     0.00000
     6.14581     0.00000     0.00000     0.00000     0.00000     0.00000     0.00000     0.00000     0.00000     0.00000     0.00000
     6.15781     0.00000     0.00000     0.00000     0.00000     0.00000     0.00000     0.00000     0.00000     0.00000     0.00000
     6.17081     0.00000     0.00000     0.00000     0.00000     0.00000     0.00000     0.00000     0.00000     0.00000     0.00000
     6.18281     0.00000     0.00000     0.00000     0.00000     0.00000     0.00000     0.00000     0.00000     0.00000     0.00000
     6.19581     0.00000     0.00000     0.00000     0.00000     0.00000     0.00000     0.00000     0.00000     0.00000     0.00000
     6.20781     0.00000     0.00000     0.00000     0.00000     0.00000     0.00000     0.00000     0.00000     0.00000     0.00000
     6.22081     0.00000     0.00000     0.00000     0.00000     0.00000     0.00000     0.00000     0.00000     0.00000     0.00000
     6.23281     0.00000     0.00000     0.00000     0.00000     0.00000     0.00000     0.00000     0.00000     0.00000     0.00000
     6.24581     0.00000     0.00000     0.00000     0.00000     0.00000     0.00000     0.00000     0.00000     0.00000     0.00000
     6.25781     0.00000     0.00000     0.00000     0.00000     0.00000     0.00000     0.00000     0.00000     0.00000     0.00000
     6.27081     0.00000     0.00000     0.00000     0.00000     0.00000     0.00000     0.00000     0.00000     0.00000     0.00000
     6.28281     0.00000     0.00000     0.00000     0.00000     0.00000     0.00000     0.00000     0.00000     0.00000     0.00000
     6.29581     0.00000     0.00000     0.00000     0.00000     0.00000     0.00000     0.00000     0.00000     0.00000     0.00000
     6.30781     0.00000     0.00000     0.00000     0.00000     0.00000     0.00000     0.00000     0.00000     0.00000     0.00000
     6.32081     0.00000     0.00000     0.00000     0.00000     0.00000     0.00000     0.00000     0.00000     0.00000     0.00000
     6.33281     0.00000     0.00000     0.00000     0.00000     0.00000     0.00000     0.00000     0.00000     0.00000     0.00000
     6.34581     0.00000     0.00000     0.00000     0.00000     0.00000     0.00000     0.00000     0.00000     0.00000     0.00000
     6.35781     0.00000     0.00000     0.00000     0.00000     0.00000     0.00000     0.00000     0.00000     0.00000     0.00000
     6.37081     0.00000     0.00000     0.00000     0.00000     0.00000     0.00000     0.00000     0.00000     0.00000     0.00000
     6.38281     0.00000     0.00000     0.00000     0.00000     0.00000     0.00000     0.00000     0.00000     0.00000     0.00000
     6.39581     0.00000     0.00000     0.00000     0.00000     0.00000     0.00000     0.00000     0.00000     0.00000     0.00000
     6.40781     0.00000     0.00000     0.00000     0.00000     0.00000     0.00000     0.00000     0.00000     0.00000     0.00000
     6.42081     0.00000     0.00000     0.00000     0.00000     0.00000     0.00000     0.00000     0.00000     0.00000     0.00000
     6.43281     0.00000     0.00000     0.00000     0.00000     0.00000     0.00000     0.00000     0.00000     0.00000     0.00000
     6.44581     0.00000     0.00000     0.00000     0.00000     0.00000     0.00000     0.00000     0.00000     0.00000     0.00000
     6.45781     0.00000     0.00000     0.00000     0.00000     0.00000     0.00000     0.00000     0.00000     0.00000     0.00000
     6.47081     0.00000     0.00000     0.00000     0.00000     0.00000     0.00000     0.00000     0.00000     0.00000     0.00000
     6.48281     0.00000     0.00000     0.00000     0.00000     0.00000     0.00000     0.00000     0.00000     0.00000     0.00000
     6.49581     0.00000     0.00000     0.00000     0.00000     0.00000     0.00000     0.00000     0.00000     0.00000     0.00000
     6.50781     0.00000     0.00000     0.00000     0.00000     0.00000     0.00000     0.00000     0.00000     0.00000     0.00000
     6.52081     0.00000     0.00000     0.00000     0.00000     0.00000     0.00000     0.00000     0.00000     0.00000     0.00000
     6.53281     0.00000     0.00000     0.00000     0.00000     0.00000     0.00000     0.00000     0.00000     0.00000     0.00000
     6.54581     0.00000     0.00000     0.00000     0.00000     0.00000     0.00000     0.00000     0.00000     0.00000     0.00000
     6.55881     0.00000     0.00000     0.00000     0.00000     0.00000     0.00000     0.00000     0.00000     0.00000     0.00000
     6.57081     0.00000     0.00000     0.00000     0.00000     0.00000     0.00000     0.00000     0.00000     0.00000     0.00000
     6.58381     0.00000     0.00000     0.00000     0.00000     0.00000     0.00000     0.00000     0.00000     0.00000     0.00000
     6.59581     0.00000     0.00000     0.00000     0.00000     0.00000     0.00000     0.00000     0.00000     0.00000     0.00000
     6.60881     0.00000     0.00000     0.00000     0.00000     0.00000     0.00000     0.00000     0.00000     0.00000     0.00000
     6.62081     0.00000     0.00000     0.00000     0.00000     0.00000     0.00000     0.00000     0.00000     0.00000     0.00000
     6.63381     0.00000     0.00000     0.00000     0.00000     0.00000     0.00000     0.00000     0.00000     0.00000     0.00000
     6.64581     0.00000     0.00000     0.00000     0.00000     0.00000     0.00000     0.00000     0.00000     0.00000     0.00000
     6.65881     0.00000     0.00000     0.00000     0.00000     0.00000     0.00000     0.00000     0.00000     0.00000     0.00000
     6.67081     0.00000     0.00000     0.00000     0.00000     0.00000     0.00000     0.00000     0.00000     0.00000     0.00000
     6.68381     0.00000     0.00000     0.00000     0.00000     0.00000     0.00000     0.00000     0.00000     0.00000     0.00000
     6.69581     0.00000     0.00000     0.00000     0.00000     0.00000     0.00000     0.00000     0.00000     0.00000     0.00000
     6.70881     0.00000     0.00000     0.00000     0.00000     0.00000     0.00000     0.00000     0.00000     0.00000     0.00000
     6.72081     0.00000     0.00000     0.00000     0.00000     0.00000     0.00000     0.00000     0.00000     0.00000     0.00000
     6.73381     0.00000     0.00000     0.00000     0.00000     0.00000     0.00000     0.00000     0.00000     0.00000     0.00000
     6.74581     0.00000     0.00000     0.00000     0.00000     0.00000     0.00000     0.00000     0.00000     0.00000     0.00000
     6.75881     0.00000     0.00000     0.00000     0.00000     0.00000     0.00000     0.00000     0.00000     0.00000     0.00000
     6.77081     0.00000     0.00000     0.00000     0.00000     0.00000     0.00000     0.00000     0.00000     0.00000     0.00000
     6.78381     0.00000     0.00000     0.00000     0.00000     0.00000     0.00000     0.00000     0.00000     0.00000     0.00000
     6.79581     0.00000     0.00000     0.00000     0.00000     0.00000     0.00000     0.00000     0.00000     0.00000     0.00000
     6.80881     0.00000     0.00000     0.00000     0.00000     0.00000     0.00000     0.00000     0.00000     0.00000     0.00000
     6.82081     0.00000     0.00000     0.00000     0.00000     0.00000     0.00000     0.00000     0.00000     0.00000     0.00000
     6.83381     0.00000     0.00000     0.00000     0.00000     0.00000     0.00000     0.00000     0.00000     0.00000     0.00000
     6.84581     0.00000     0.00000     0.00000     0.00000     0.00000     0.00000     0.00000     0.00000     0.00000     0.00000
     6.85881     0.00000     0.00000     0.00000     0.00000     0.00000     0.00000     0.00000     0.00000     0.00000     0.00000
     6.87081     0.00000     0.00000     0.00000     0.00000     0.00000     0.00000     0.00000     0.00000     0.00000     0.00000
     6.88381     0.00000     0.00000     0.00000     0.00000     0.00000     0.00000     0.00000     0.00000     0.00000     0.00000
     6.89581     0.00000     0.00000     0.00000     0.00000     0.00000     0.00000     0.00000     0.00000     0.00000     0.00000
     6.90881     0.00000     0.00000     0.00000     0.00000     0.00000     0.00000     0.00000     0.00000     0.00000     0.00000
     6.92081     0.00000     0.00000     0.00000     0.00000     0.00000     0.00000     0.00000     0.00000     0.00000     0.00000
     6.93381     0.00000     0.00000     0.00000     0.00000     0.00000     0.00000     0.00000     0.00000     0.00000     0.00000
     6.94581     0.00000     0.00000     0.00000     0.00000     0.00000     0.00000     0.00000     0.00000     0.00000     0.00000
     6.95881     0.00000     0.00000     0.00000     0.00000     0.00000     0.00000     0.00000     0.00000     0.00000     0.00000
     6.97081     0.00000     0.00000     0.00000     0.00000     0.00000     0.00000     0.00000     0.00000     0.00000     0.00000
     6.98381     0.00000     0.00000     0.00000     0.00000     0.00000     0.00000     0.00000     0.00000     0.00000     0.00000
     6.99581     0.00000     0.00000     0.00000     0.00000     0.00000     0.00000     0.00000     0.00000     0.00000     0.00000
     7.00881     0.00000     0.00000     0.00000     0.00000     0.00000     0.00000     0.00000     0.00000     0.00000     0.00000
     7.02081     0.00000     0.00000     0.00000     0.00000     0.00000     0.00000     0.00000     0.00000     0.00000     0.00000
     7.03381     0.00000     0.00000     0.00000     0.00000     0.00000     0.00000     0.00000     0.00000     0.00000     0.00000
     7.04581     0.00000     0.00000     0.00000     0.00000     0.00000     0.00000     0.00000     0.00000     0.00000     0.00000
     7.05881     0.00000     0.00000     0.00000     0.00000     0.00000     0.00000     0.00000     0.00000     0.00000     0.00000
     7.07081     0.00000     0.00000     0.00000     0.00000     0.00000     0.00000     0.00000     0.00000     0.00000     0.00000
     7.08381     0.00000     0.00000     0.00000     0.00000     0.00000     0.00000     0.00000     0.00000     0.00000     0.00000
     7.09581     0.00000     0.00000     0.00000     0.00000     0.00000     0.00000     0.00000     0.00000     0.00000     0.00000
     7.10881     0.00000     0.00000     0.00000     0.00000     0.00000     0.00000     0.00000     0.00000     0.00000     0.00000
     7.12081     0.00000     0.00000     0.00000     0.00000     0.00000     0.00000     0.00000     0.00000     0.00000     0.00000
     7.13381     0.00000     0.00000     0.00000     0.00000     0.00000     0.00000     0.00000     0.00000     0.00000     0.00000
     7.14581     0.00000     0.00000     0.00000     0.00000     0.00000     0.00000     0.00000     0.00000     0.00000     0.00000
     7.15881     0.00000     0.00000     0.00000     0.00000     0.00000     0.00000     0.00000     0.00000     0.00000     0.00000
     7.17081     0.00000     0.00000     0.00000     0.00000     0.00000     0.00000     0.00000     0.00000     0.00000     0.00000
     7.18381     0.00000     0.00000     0.00000     0.00000     0.00000     0.00000     0.00000     0.00000     0.00000     0.00000
     7.19581     0.00000     0.00000     0.00000     0.00000     0.00000     0.00000     0.00000     0.00000     0.00000     0.00000
     7.20881     0.00000     0.00000     0.00000     0.00000     0.00000     0.00000     0.00000     0.00000     0.00000     0.00000
     7.22081     0.00000     0.00000     0.00000     0.00000     0.00000     0.00000     0.00000     0.00000     0.00000     0.00000
     7.23381     0.00000     0.00000     0.00000     0.00000     0.00000     0.00000     0.00000     0.00000     0.00000     0.00000
     7.24581     0.00000     0.00000     0.00000     0.00000     0.00000     0.00000     0.00000     0.00000     0.00000     0.00000
     7.25881     0.00000     0.00000     0.00000     0.00000     0.00000     0.00000     0.00000     0.00000     0.00000     0.00000
     7.27081     0.00000     0.00000     0.00000     0.00000     0.00000     0.00000     0.00000     0.00000     0.00000     0.00000
     7.28381     0.00000     0.00000     0.00000     0.00000     0.00000     0.00000     0.00000     0.00000     0.00000     0.00000
     7.29581     0.00000     0.00000     0.00000     0.00000     0.00000     0.00000     0.00000     0.00000     0.00000     0.00000
     7.30881     0.00000     0.00000     0.00000     0.00000     0.00000     0.00000     0.00000     0.00000     0.00000     0.00000
     7.32081     0.00000     0.00000     0.00000     0.00000     0.00000     0.00000     0.00000     0.00000     0.00000     0.00000
     7.33381     0.00000     0.00000     0.00000     0.00000     0.00000     0.00000     0.00000     0.00000     0.00000     0.00000
     7.34581     0.00000     0.00000     0.00000     0.00000     0.00000     0.00000     0.00000     0.00000     0.00000     0.00000
     7.35881     0.00000     0.00000     0.00000     0.00000     0.00000     0.00000     0.00000     0.00000     0.00000     0.00000
     7.37081     0.00000     0.00000     0.00000     0.00000     0.00000     0.00000     0.00000     0.00000     0.00000     0.00000
     7.38381     0.00000     0.00000     0.00000     0.00000     0.00000     0.00000     0.00000     0.00000     0.00000     0.00000
     7.39581     0.00000     0.00000     0.00000     0.00000     0.00000     0.00000     0.00000     0.00000     0.00000     0.00000
     7.40881     0.00000     0.00000     0.00000     0.00000     0.00000     0.00000     0.00000     0.00000     0.00000     0.00000
     7.42081     0.00000     0.00000     0.00000     0.00000     0.00000     0.00000     0.00000     0.00000     0.00000     0.00000
     7.43381     0.00000     0.00000     0.00000     0.00000     0.00000     0.00000     0.00000     0.00000     0.00000     0.00000
     7.44581     0.00000     0.00000     0.00000     0.00000     0.00000     0.00000     0.00000     0.00000     0.00000     0.00000
     7.45881     0.00000     0.00000     0.00000     0.00000     0.00000     0.00000     0.00000     0.00000     0.00000     0.00000
     7.47081     0.00000     0.00000     0.00000     0.00000     0.00000     0.00000     0.00000     0.00000     0.00000     0.00000
     7.48381     0.00000     0.00000     0.00000     0.00000     0.00000     0.00000     0.00000     0.00000     0.00000     0.00000
     7.49581     0.00000     0.00000     0.00000     0.00000     0.00000     0.00000     0.00000     0.00000     0.00000     0.00000
     7.50881     0.00000     0.00000     0.00000     0.00000     0.00000     0.00000     0.00000     0.00000     0.00000     0.00000
     7.52081     0.00000     0.00000     0.00000     0.00000     0.00000     0.00000     0.00000     0.00000     0.00000     0.00000
     7.53381     0.00000     0.00000     0.00000     0.00000     0.00000     0.00000     0.00000     0.00000     0.00000     0.00000
     7.54681     0.00000     0.00000     0.00000     0.00000     0.00000     0.00000     0.00000     0.00000     0.00000     0.00000
     7.55881     0.00000     0.00000     0.00000     0.00000     0.00000     0.00000     0.00000     0.00000     0.00000     0.00000
     7.57181     0.00000     0.00000     0.00000     0.00000     0.00000     0.00000     0.00000     0.00000     0.00000     0.00000
     7.58381     0.00000     0.00000     0.00000     0.00000     0.00000     0.00000     0.00000     0.00000     0.00000     0.00000
     7.59681     0.00000     0.00000     0.00000     0.00000     0.00000     0.00000     0.00000     0.00000     0.00000     0.00000
     7.60881     0.00000     0.00000     0.00000     0.00000     0.00000     0.00000     0.00000     0.00000     0.00000     0.00000
     7.62181     0.00000     0.00000     0.00000     0.00000     0.00000     0.00000     0.00000     0.00000     0.00000     0.00000
     7.63381     0.00000     0.00000     0.00000     0.00000     0.00000     0.00000     0.00000     0.00000     0.00000     0.00000
     7.64681     0.00000     0.00000     0.00000     0.00000     0.00000     0.00000     0.00000     0.00000     0.00000     0.00000
     7.65881     0.00000     0.00000     0.00000     0.00000     0.00000     0.00000     0.00000     0.00000     0.00000     0.00000
     7.67181     0.00000     0.00000     0.00000     0.00000     0.00000     0.00000     0.00000     0.00000     0.00000     0.00000
     7.68381     0.00000     0.00000     0.00000     0.00000     0.00000     0.00000     0.00000     0.00000     0.00000     0.00000
     7.69681     0.00000     0.00000     0.00000     0.00000     0.00000     0.00000     0.00000     0.00000     0.00000     0.00000
     7.70881     0.00000     0.00000     0.00000     0.00000     0.00000     0.00000     0.00000     0.00000     0.00000     0.00000
     7.72181     0.00000     0.00000     0.00000     0.00000     0.00000     0.00000     0.00000     0.00000     0.00000     0.00000
     7.73381     0.00000     0.00000     0.00000     0.00000     0.00000     0.00000     0.00000     0.00000     0.00000     0.00000
     7.74681     0.00000     0.00000     0.00000     0.00000     0.00000     0.00000     0.00000     0.00000     0.00000     0.00000
     7.75881     0.00000     0.00000     0.00000     0.00000     0.00000     0.00000     0.00000     0.00000     0.00000     0.00000
     7.77181     0.00000     0.00000     0.00000     0.00000     0.00000     0.00000     0.00000     0.00000     0.00000     0.00000
     7.78381     0.00000     0.00000     0.00000     0.00000     0.00000     0.00000     0.00000     0.00000     0.00000     0.00000
     7.79681     0.00000     0.00000     0.00000     0.00000     0.00000     0.00000     0.00000     0.00000     0.00000     0.00000
     7.80881     0.00000     0.00000     0.00000     0.00000     0.00000     0.00000     0.00000     0.00000     0.00000     0.00000
     7.82181     0.00000     0.00000     0.00000     0.00000     0.00000     0.00000     0.00000     0.00000     0.00000     0.00000
     7.83381     0.00000     0.00000     0.00000     0.00000     0.00000     0.00000     0.00000     0.00000     0.00000     0.00000
     7.84681     0.00000     0.00000     0.00000     0.00000     0.00000     0.00000     0.00000     0.00000     0.00000     0.00000
     7.85881     0.00000     0.00000     0.00000     0.00000     0.00000     0.00000     0.00000     0.00000     0.00000     0.00000
     7.87181     0.00000     0.00000     0.00000     0.00000     0.00000     0.00000     0.00000     0.00000     0.00000     0.00000
     7.88381     0.00000     0.00000     0.00000     0.00000     0.00000     0.00000     0.00000     0.00000     0.00000     0.00000
     7.89681     0.00000     0.00000     0.00000     0.00000     0.00000     0.00000     0.00000     0.00000     0.00000     0.00000
     7.90881     0.00000     0.00000     0.00000     0.00000     0.00000     0.00000     0.00000     0.00000     0.00000     0.00000
     7.92181     0.00000     0.00000     0.00000     0.00000     0.00000     0.00000     0.00000     0.00000     0.00000     0.00000
     7.93381     0.00000     0.00000     0.00000     0.00000     0.00000     0.00000     0.00000     0.00000     0.00000     0.00000
     7.94681     0.00000     0.00000     0.00000     0.00000     0.00000     0.00000     0.00000     0.00000     0.00000     0.00000
     7.95881     0.00000     0.00000     0.00000     0.00000     0.00000     0.00000     0.00000     0.00000     0.00000     0.00000
     7.97181     0.00000     0.00000     0.00000     0.00000     0.00000     0.00000     0.00000     0.00000     0.00000     0.00000
     7.98381     0.00000     0.00000     0.00000     0.00000     0.00000     0.00000     0.00000     0.00000     0.00000     0.00000
     7.99681     0.00000     0.00000     0.00000     0.00000     0.00000     0.00000     0.00000     0.00000     0.00000     0.00000
     8.00881     0.00000     0.00000     0.00000     0.00000     0.00000     0.00000     0.00000     0.00000     0.00000     0.00000
     8.02181     0.00000     0.00000     0.00000     0.00000     0.00000     0.00000     0.00000     0.00000     0.00000     0.00000
     8.03381     0.00000     0.00000     0.00000     0.00000     0.00000     0.00000     0.00000     0.00000     0.00000     0.00000
     8.04681     0.00000     0.00000     0.00000     0.00000     0.00000     0.00000     0.00000     0.00000     0.00000     0.00000
     8.05881     0.00000     0.00000     0.00000     0.00000     0.00000     0.00000     0.00000     0.00000     0.00000     0.00000
     8.07181     0.00000     0.00000     0.00000     0.00000     0.00000     0.00000     0.00000     0.00000     0.00000     0.00000
     8.08381     0.00000     0.00000     0.00000     0.00000     0.00000     0.00000     0.00000     0.00000     0.00000     0.00000
     8.09681     0.00000     0.00000     0.00000     0.00000     0.00000     0.00000     0.00000     0.00000     0.00000     0.00000
     8.10881     0.00000     0.00000     0.00000     0.00000     0.00000     0.00000     0.00000     0.00000     0.00000     0.00000
     8.12181     0.00000     0.00000     0.00000     0.00000     0.00000     0.00000     0.00000     0.00000     0.00000     0.00000
     8.13381     0.00000     0.00000     0.00000     0.00000     0.00000     0.00000     0.00000     0.00000     0.00000     0.00000
     8.14681     0.00000     0.00000     0.00000     0.00000     0.00000     0.00000     0.00000     0.00000     0.00000     0.00000
     8.15881     0.00000     0.00000     0.00000     0.00000     0.00000     0.00000     0.00000     0.00000     0.00000     0.00000
     8.17181     0.00000     0.00000     0.00000     0.00000     0.00000     0.00000     0.00000     0.00000     0.00000     0.00000
     8.18381     0.00000     0.00000     0.00000     0.00000     0.00000     0.00000     0.00000     0.00000     0.00000     0.00000
     8.19681     0.00000     0.00000     0.00000     0.00000     0.00000     0.00000     0.00000     0.00000     0.00000     0.00000
     8.20881     0.00000     0.00000     0.00000     0.00000     0.00000     0.00000     0.00000     0.00000     0.00000     0.00000
     8.22181     0.00000     0.00000     0.00000     0.00000     0.00000     0.00000     0.00000     0.00000     0.00000     0.00000
     8.23381     0.00000     0.00000     0.00000     0.00000     0.00000     0.00000     0.00000     0.00000     0.00000     0.00000
     8.24681     0.00000     0.00000     0.00000     0.00000     0.00000     0.00000     0.00000     0.00000     0.00000     0.00000
     8.25881     0.00000     0.00000     0.00000     0.00000     0.00000     0.00000     0.00000     0.00000     0.00000     0.00000
     8.27181     0.00000     0.00000     0.00000     0.00000     0.00000     0.00000     0.00000     0.00000     0.00000     0.00000
     8.28381     0.00000     0.00000     0.00000     0.00000     0.00000     0.00000     0.00000     0.00000     0.00000     0.00000
     8.29681     0.00000     0.00000     0.00000     0.00000     0.00000     0.00000     0.00000     0.00000     0.00000     0.00000
     8.30881     0.00000     0.00000     0.00000     0.00000     0.00000     0.00000     0.00000     0.00000     0.00000     0.00000
     8.32181     0.00000     0.00000     0.00000     0.00000     0.00000     0.00000     0.00000     0.00000     0.00000     0.00000
     8.33381     0.00000     0.00000     0.00000     0.00000     0.00000     0.00000     0.00000     0.00000     0.00000     0.00000
     8.34681     0.00000     0.00000     0.00000     0.00000     0.00000     0.00000     0.00000     0.00000     0.00000     0.00000
     8.35881     0.00000     0.00000     0.00000     0.00000     0.00000     0.00000     0.00000     0.00000     0.00000     0.00000
     8.37181     0.00000     0.00000     0.00000     0.00000     0.00000     0.00000     0.00000     0.00000     0.00000     0.00000
     8.38381     0.00000     0.00000     0.00000     0.00000     0.00000     0.00000     0.00000     0.00000     0.00000     0.00000
     8.39681     0.00000     0.00000     0.00000     0.00000     0.00000     0.00000     0.00000     0.00000     0.00000     0.00000
     8.40881     0.00000     0.00000     0.00000     0.00000     0.00000     0.00000     0.00000     0.00000     0.00000     0.00000
     8.42181     0.00000     0.00000     0.00000     0.00000     0.00000     0.00000     0.00000     0.00000     0.00000     0.00000
     8.43381     0.00000     0.00000     0.00000     0.00000     0.00000     0.00000     0.00000     0.00000     0.00000     0.00000
     8.44681     0.00000     0.00000     0.00000     0.00000     0.00000     0.00000     0.00000     0.00000     0.00000     0.00000
     8.45881     0.00000     0.00000     0.00000     0.00000     0.00000     0.00000     0.00000     0.00000     0.00000     0.00000
     8.47181     0.00000     0.00000     0.00000     0.00000     0.00000     0.00000     0.00000     0.00000     0.00000     0.00000
     8.48381     0.00000     0.00000     0.00000     0.00000     0.00000     0.00000     0.00000     0.00000     0.00000     0.00000
     8.49681     0.00000     0.00000     0.00000     0.00000     0.00000     0.00000     0.00000     0.00000     0.00000     0.00000
     8.50881     0.00000     0.00000     0.00000     0.00000     0.00000     0.00000     0.00000     0.00000     0.00000     0.00000
     8.52181     0.00000     0.00000     0.00000     0.00000     0.00000     0.00000     0.00000     0.00000     0.00000     0.00000
     8.53381     0.00000     0.00000     0.00000     0.00000     0.00000     0.00000     0.00000     0.00000     0.00000     0.00000
     8.54681     0.00000     0.00000     0.00000     0.00000     0.00000     0.00000     0.00000     0.00000     0.00000     0.00000
     8.55981     0.00000     0.00000     0.00000     0.00000     0.00000     0.00000     0.00000     0.00000     0.00000     0.00000
     8.57181     0.00000     0.00000     0.00000     0.00000     0.00000     0.00000     0.00000     0.00000     0.00000     0.00000
     8.58481     0.00000     0.00000     0.00000     0.00000     0.00000     0.00000     0.00000     0.00000     0.00000     0.00000
     8.59681     0.00000     0.00000     0.00000     0.00000     0.00000     0.00000     0.00000     0.00000     0.00000     0.00000
     8.60981     0.00000     0.00000     0.00000     0.00000     0.00000     0.00000     0.00000     0.00000     0.00000     0.00000
     8.62181     0.00000     0.00000     0.00000     0.00000     0.00000     0.00000     0.00000     0.00000     0.00000     0.00000
     8.63481     0.00000     0.00000     0.00000     0.00000     0.00000     0.00000     0.00000     0.00000     0.00000     0.00000
     8.64681     0.00000     0.00000     0.00000     0.00000     0.00000     0.00000     0.00000     0.00000     0.00000     0.00000
     8.65981     0.00000     0.00000     0.00000     0.00000     0.00000     0.00000     0.00000     0.00000     0.00000     0.00000
     8.67181     0.00000     0.00000     0.00000     0.00000     0.00000     0.00000     0.00000     0.00000     0.00000     0.00000
     8.68481     0.00000     0.00000     0.00000     0.00000     0.00000     0.00000     0.00000     0.00000     0.00000     0.00000
     8.69681     0.00000     0.00000     0.00000     0.00000     0.00000     0.00000     0.00000     0.00000     0.00000     0.00000
     8.70981     0.00000     0.00000     0.00000     0.00000     0.00000     0.00000     0.00000     0.00000     0.00000     0.00000
     8.72181     0.00000     0.00000     0.00000     0.00000     0.00000     0.00000     0.00000     0.00000     0.00000     0.00000
     8.73481     0.00000     0.00000     0.00000     0.00000     0.00000     0.00000     0.00000     0.00000     0.00000     0.00000
     8.74681     0.00000     0.00000     0.00000     0.00000     0.00000     0.00000     0.00000     0.00000     0.00000     0.00000
     8.75981     0.00000     0.00000     0.00000     0.00000     0.00000     0.00000     0.00000     0.00000     0.00000     0.00000
     8.77181     0.00000     0.00000     0.00000     0.00000     0.00000     0.00000     0.00000     0.00000     0.00000     0.00000
     8.78481     0.00000     0.00000     0.00000     0.00000     0.00000     0.00000     0.00000     0.00000     0.00000     0.00000
     8.79681     0.00000     0.00000     0.00000     0.00000     0.00000     0.00000     0.00000     0.00000     0.00000     0.00000
     8.80981     0.00000     0.00000     0.00000     0.00000     0.00000     0.00000     0.00000     0.00000     0.00000     0.00000
     8.82181     0.00000     0.00000     0.00000     0.00000     0.00000     0.00000     0.00000     0.00000     0.00000     0.00000
     8.83481     0.00000     0.00000     0.00000     0.00000     0.00000     0.00000     0.00000     0.00000     0.00000     0.00000
     8.84681     0.00000     0.00000     0.00000     0.00000     0.00000     0.00000     0.00000     0.00000     0.00000     0.00000
     8.85981     0.00000     0.00000     0.00000     0.00000     0.00000     0.00000     0.00000     0.00000     0.00000     0.00000
     8.87181     0.00000     0.00000     0.00000     0.00000     0.00000     0.00000     0.00000     0.00000     0.00000     0.00000
     8.88481     0.00000     0.00000     0.00000     0.00000     0.00000     0.00000     0.00000     0.00000     0.00000     0.00000
     8.89681     0.00000     0.00000     0.00000     0.00000     0.00000     0.00000     0.00000     0.00000     0.00000     0.00000
     8.90981     0.00000     0.00000     0.00000     0.00000     0.00000     0.00000     0.00000     0.00000     0.00000     0.00000
     8.92181     0.00000     0.00000     0.00000     0.00000     0.00000     0.00000     0.00000     0.00000     0.00000     0.00000
     8.93481     0.00000     0.00000     0.00000     0.00000     0.00000     0.00000     0.00000     0.00000     0.00000     0.00000
     8.94681     0.00000     0.00000     0.00000     0.00000     0.00000     0.00000     0.00000     0.00000     0.00000     0.00000
     8.95981     0.00000     0.00000     0.00000     0.00000     0.00000     0.00000     0.00000     0.00000     0.00000     0.00000
     8.97181     0.00000     0.00000     0.00000     0.00000     0.00000     0.00000     0.00000     0.00000     0.00000     0.00000
     8.98481     0.00000     0.00000     0.00000     0.00000     0.00000     0.00000     0.00000     0.00000     0.00000     0.00000
     8.99681     0.00000     0.00000     0.00000     0.00000     0.00000     0.00000     0.00000     0.00000     0.00000     0.00000
     9.00981     0.00000     0.00000     0.00000     0.00000     0.00000     0.00000     0.00000     0.00000     0.00000     0.00000
     9.02181     0.00000     0.00000     0.00000     0.00000     0.00000     0.00000     0.00000     0.00000     0.00000     0.00000
     9.03481     0.00000     0.00000     0.00000     0.00000     0.00000     0.00000     0.00000     0.00000     0.00000     0.00000
     9.04681     0.00000     0.00000     0.00000     0.00000     0.00000     0.00000     0.00000     0.00000     0.00000     0.00000
     9.05981     0.00000     0.00000     0.00000     0.00000     0.00000     0.00000     0.00000     0.00000     0.00000     0.00000
     9.07181     0.00000     0.00000     0.00000     0.00000     0.00000     0.00000     0.00000     0.00000     0.00000     0.00000
     9.08481     0.00000     0.00000     0.00000     0.00000     0.00000     0.00000     0.00000     0.00000     0.00000     0.00000
     9.09681     0.00000     0.00000     0.00000     0.00000     0.00000     0.00000     0.00000     0.00000     0.00000     0.00000
     9.10981     0.00000     0.00000     0.00000     0.00000     0.00000     0.00000     0.00000     0.00000     0.00000     0.00000
     9.12181     0.00000     0.00000     0.00000     0.00000     0.00000     0.00000     0.00000     0.00000     0.00000     0.00000
     9.13481     0.00000     0.00000     0.00000     0.00000     0.00000     0.00000     0.00000     0.00000     0.00000     0.00000
     9.14681     0.00000     0.00000     0.00000     0.00000     0.00000     0.00000     0.00000     0.00000     0.00000     0.00000
     9.15981     0.00000     0.00000     0.00000     0.00000     0.00000     0.00000     0.00000     0.00000     0.00000     0.00000
     9.17181     0.00000     0.00000     0.00000     0.00000     0.00000     0.00000     0.00000     0.00000     0.00000     0.00000
     9.18481     0.00000     0.00000     0.00000     0.00000     0.00000     0.00000     0.00000     0.00000     0.00000     0.00000
     9.19681     0.00000     0.00000     0.00000     0.00000     0.00000     0.00000     0.00000     0.00000     0.00000     0.00000
     9.20981     0.00000     0.00000     0.00000     0.00000     0.00000     0.00000     0.00000     0.00000     0.00000     0.00000
     9.22181     0.00000     0.00000     0.00000     0.00000     0.00000     0.00000     0.00000     0.00000     0.00000     0.00000
     9.23481     0.00000     0.00000     0.00000     0.00000     0.00000     0.00000     0.00000     0.00000     0.00000     0.00000
     9.24681     0.00000     0.00000     0.00000     0.00000     0.00000     0.00000     0.00000     0.00000     0.00000     0.00000
     9.25981     0.00000     0.00000     0.00000     0.00000     0.00000     0.00000     0.00000     0.00000     0.00000     0.00000
     9.27181     0.00000     0.00000     0.00000     0.00000     0.00000     0.00000     0.00000     0.00000     0.00000     0.00000
     9.28481     0.00000     0.00000     0.00000     0.00000     0.00000     0.00000     0.00000     0.00000     0.00000     0.00000
     9.29681     0.00000     0.00000     0.00000     0.00000     0.00000     0.00000     0.00000     0.00000     0.00000     0.00000
     9.30981     0.00000     0.00000     0.00000     0.00000     0.00000     0.00000     0.00000     0.00000     0.00000     0.00000
     9.32181     0.00000     0.00000     0.00000     0.00000     0.00000     0.00000     0.00000     0.00000     0.00000     0.00000
     9.33481     0.00000     0.00000     0.00000     0.00000     0.00000     0.00000     0.00000     0.00000     0.00000     0.00000
     9.34681     0.00000     0.00000     0.00000     0.00000     0.00000     0.00000     0.00000     0.00000     0.00000     0.00000
     9.35981     0.00000     0.00000     0.00000     0.00000     0.00000     0.00000     0.00000     0.00000     0.00000     0.00000
     9.37181     0.00000     0.00000     0.00000     0.00000     0.00000     0.00000     0.00000     0.00000     0.00000     0.00000
     9.38481     0.00000     0.00000     0.00000     0.00000     0.00000     0.00000     0.00000     0.00000     0.00000     0.00000
     9.39681     0.00000     0.00000     0.00000     0.00000     0.00000     0.00000     0.00000     0.00000     0.00000     0.00000
     9.40981     0.00000     0.00000     0.00000     0.00000     0.00000     0.00000     0.00000     0.00000     0.00000     0.00000
     9.42181     0.00000     0.00000     0.00000     0.00000     0.00000     0.00000     0.00000     0.00000     0.00000     0.00000
     9.43481     0.00000     0.00000     0.00000     0.00000     0.00000     0.00000     0.00000     0.00000     0.00000     0.00000
     9.44681     0.00000     0.00000     0.00000     0.00000     0.00000     0.00000     0.00000     0.00000     0.00000     0.00000
     9.45981     0.00000     0.00000     0.00000     0.00000     0.00000     0.00000     0.00000     0.00000     0.00000     0.00000
     9.47181     0.00000     0.00000     0.00000     0.00000     0.00000     0.00000     0.00000     0.00000     0.00000     0.00000
     9.48481     0.00000     0.00000     0.00000     0.00000     0.00000     0.00000     0.00000     0.00000     0.00000     0.00000
     9.49681     0.00000     0.00000     0.00000     0.00000     0.00000     0.00000     0.00000     0.00000     0.00000     0.00000
     9.50981     0.00000     0.00000     0.00000     0.00000     0.00000     0.00000     0.00000     0.00000     0.00000     0.00000
     9.52181     0.00000     0.00000     0.00000     0.00000     0.00000     0.00000     0.00000     0.00000     0.00000     0.00000
     9.53481     0.00000     0.00000     0.00000     0.00000     0.00000     0.00000     0.00000     0.00000     0.00000     0.00000
     9.54781     0.00000     0.00000     0.00000     0.00000     0.00000     0.00000     0.00000     0.00000     0.00000     0.00000
     9.55981     0.00000     0.00000     0.00000     0.00000     0.00000     0.00000     0.00000     0.00000     0.00000     0.00000
     9.57281     0.00000     0.00000     0.00000     0.00000     0.00000     0.00000     0.00000     0.00000     0.00000     0.00000
     9.58481     0.00000     0.00000     0.00000     0.00000     0.00000     0.00000     0.00000     0.00000     0.00000     0.00000
     9.59781     0.00000     0.00000     0.00000     0.00000     0.00000     0.00000     0.00000     0.00000     0.00000     0.00000
     9.60981     0.00000     0.00000     0.00000     0.00000     0.00000     0.00000     0.00000     0.00000     0.00000     0.00000
     9.62281     0.00000     0.00000     0.00000     0.00000     0.00000     0.00000     0.00000     0.00000     0.00000     0.00000
     9.63481     0.00000     0.00000     0.00000     0.00000     0.00000     0.00000     0.00000     0.00000     0.00000     0.00000
     9.64781     0.00000     0.00000     0.00000     0.00000     0.00000     0.00000     0.00000     0.00000     0.00000     0.00000
     9.65981     0.00000     0.00000     0.00000     0.00000     0.00000     0.00000     0.00000     0.00000     0.00000     0.00000
     9.67281     0.00000     0.00000     0.00000     0.00000     0.00000     0.00000     0.00000     0.00000     0.00000     0.00000
     9.68481     0.00000     0.00000     0.00000     0.00000     0.00000     0.00000     0.00000     0.00000     0.00000     0.00000
     9.69781     0.00000     0.00000     0.00000     0.00000     0.00000     0.00000     0.00000     0.00000     0.00000     0.00000
     9.70981     0.00000     0.00000     0.00000     0.00000     0.00000     0.00000     0.00000     0.00000     0.00000     0.00000
     9.72281     0.00000     0.00000     0.00000     0.00000     0.00000     0.00000     0.00000     0.00000     0.00000     0.00000
     9.73481     0.00000     0.00000     0.00000     0.00000     0.00000     0.00000     0.00000     0.00000     0.00000     0.00000
     9.74781     0.00000     0.00000     0.00000     0.00000     0.00000     0.00000     0.00000     0.00000     0.00000     0.00000
     9.75981     0.00000     0.00000     0.00000     0.00000     0.00000     0.00000     0.00000     0.00000     0.00000     0.00000
     9.77281     0.00000     0.00000     0.00000     0.00000     0.00000     0.00000     0.00000     0.00000     0.00000     0.00000
     9.78481     0.00000     0.00000     0.00000     0.00000     0.00000     0.00000     0.00000     0.00000     0.00000     0.00000
     9.79781     0.00000     0.00000     0.00000     0.00000     0.00000     0.00000     0.00000     0.00000     0.00000     0.00000
     9.80981     0.00000     0.00000     0.00000     0.00000     0.00000     0.00000     0.00000     0.00000     0.00000     0.00000
     9.82281     0.00000     0.00000     0.00000     0.00000     0.00000     0.00000     0.00000     0.00000     0.00000     0.00000
     9.83481     0.00000     0.00000     0.00000     0.00000     0.00000     0.00000     0.00000     0.00000     0.00000     0.00000
     9.84781     0.00000     0.00000     0.00000     0.00000     0.00000     0.00000     0.00000     0.00000     0.00000     0.00000
     9.85981     0.00000     0.00000     0.00000     0.00000     0.00000     0.00000     0.00000     0.00000     0.00000     0.00000
     9.87281     0.00000     0.00000     0.00000     0.00000     0.00000     0.00000     0.00000     0.00000     0.00000     0.00000
     9.88481     0.00000     0.00000     0.00000     0.00000     0.00000     0.00000     0.00000     0.00000     0.00000     0.00000
     9.89781     0.00000     0.00000     0.00000     0.00000     0.00000     0.00000     0.00000     0.00000     0.00000     0.00000
     9.90981     0.00000     0.00000     0.00000     0.00000     0.00000     0.00000     0.00000     0.00000     0.00000     0.00000
     9.92281     0.00000     0.00000     0.00000     0.00000     0.00000     0.00000     0.00000     0.00000     0.00000     0.00000
     9.93481     0.00000     0.00000     0.00000     0.00000     0.00000     0.00000     0.00000     0.00000     0.00000     0.00000
     9.94781     0.00000     0.00000     0.00000     0.00000     0.00000     0.00000     0.00000     0.00000     0.00000     0.00000
     9.95981     0.00000     0.00000     0.00000     0.00000     0.00000     0.00000     0.00000     0.00000     0.00000     0.00000
     9.97281     0.00000     0.00000     0.00000     0.00000     0.00000     0.00000     0.00000     0.00000     0.00000     0.00000
     9.98481     0.00000     0.00000     0.00000     0.00000     0.00000     0.00000     0.00000     0.00000     0.00000     0.00000
     9.99781     0.00000     0.00000     0.00000     0.00000     0.00000     0.00000     0.00000     0.00000     0.00000     0.00000
    10.00981     0.00000     0.00000     0.00000     0.00000     0.00000     0.00000     0.00000     0.00000     0.00000     0.00000
    10.02281     0.00000     0.00000     0.00000     0.00000     0.00000     0.00000     0.00000     0.00000     0.00000     0.00000
    10.03481     0.00000     0.00000     0.00000     0.00000     0.00000     0.00000     0.00000     0.00000     0.00000     0.00000
    10.04781     0.00000     0.00000     0.00000     0.00000     0.00000     0.00000     0.00000     0.00000     0.00000     0.00000
    10.05981     0.00000     0.00000     0.00000     0.00000     0.00000     0.00000     0.00000     0.00000     0.00000     0.00000
    10.07281     0.00000     0.00000     0.00000     0.00000     0.00000     0.00000     0.00000     0.00000     0.00000     0.00000
    10.08481     0.00000     0.00000     0.00000     0.00000     0.00000     0.00000     0.00000     0.00000     0.00000     0.00000
    10.09781     0.00000     0.00000     0.00000     0.00000     0.00000     0.00000     0.00000     0.00000     0.00000     0.00000
    10.10981     0.00000     0.00000     0.00000     0.00000     0.00000     0.00000     0.00000     0.00000     0.00000     0.00000
    10.12281     0.00000     0.00000     0.00000     0.00000     0.00000     0.00000     0.00000     0.00000     0.00000     0.00000
    10.13481     0.00000     0.00000     0.00000     0.00000     0.00000     0.00000     0.00000     0.00000     0.00000     0.00000
    10.14781     0.00000     0.00000     0.00000     0.00000     0.00000     0.00000     0.00000     0.00000     0.00000     0.00000
    10.15981     0.00000     0.00000     0.00000     0.00000     0.00000     0.00000     0.00000     0.00000     0.00000     0.00000
    10.17281     0.00000     0.00000     0.00000     0.00000     0.00000     0.00000     0.00000     0.00000     0.00000     0.00000
    10.18481     0.00000     0.00000     0.00000     0.00000     0.00000     0.00000     0.00000     0.00000     0.00000     0.00000
    10.19781     0.00000     0.00000     0.00000     0.00000     0.00000     0.00000     0.00000     0.00000     0.00000     0.00000
    10.20981     0.00000     0.00000     0.00000     0.00000     0.00000     0.00000     0.00000     0.00000     0.00000     0.00000
    10.22281     0.00000     0.00000     0.00000     0.00000     0.00000     0.00000     0.00000     0.00000     0.00000     0.00000
    10.23481     0.00000     0.00000     0.00000     0.00000     0.00000     0.00000     0.00000     0.00000     0.00000     0.00000
    10.24781     0.00000     0.00000     0.00000     0.00000     0.00000     0.00000     0.00000     0.00000     0.00000     0.00000
    10.25981     0.00000     0.00000     0.00000     0.00000     0.00000     0.00000     0.00000     0.00000     0.00000     0.00000
    10.27281     0.00000     0.00000     0.00000     0.00000     0.00000     0.00000     0.00000     0.00000     0.00000     0.00000
    10.28481     0.00000     0.00000     0.00000     0.00000     0.00000     0.00000     0.00000     0.00000     0.00000     0.00000
    10.29781     0.00000     0.00000     0.00000     0.00000     0.00000     0.00000     0.00000     0.00000     0.00000     0.00000
    10.30981     0.00000     0.00000     0.00000     0.00000     0.00000     0.00000     0.00000     0.00000     0.00000     0.00000
    10.32281     0.00000     0.00000     0.00000     0.00000     0.00000     0.00000     0.00000     0.00000     0.00000     0.00000
    10.33481     0.00000     0.00000     0.00000     0.00000     0.00000     0.00000     0.00000     0.00000     0.00000     0.00000
    10.34781     0.00000     0.00000     0.00000     0.00000     0.00000     0.00000     0.00000     0.00000     0.00000     0.00000
    10.35981     0.00000     0.00000     0.00000     0.00000     0.00000     0.00000     0.00000     0.00000     0.00000     0.00000
    10.37281     0.00000     0.00000     0.00000     0.00000     0.00000     0.00000     0.00000     0.00000     0.00000     0.00000
    10.38481     0.00000     0.00000     0.00000     0.00000     0.00000     0.00000     0.00000     0.00000     0.00000     0.00000
    10.39781     0.00000     0.00000     0.00000     0.00000     0.00000     0.00000     0.00000     0.00000     0.00000     0.00000
    10.40981     0.00000     0.00000     0.00000     0.00000     0.00000     0.00000     0.00000     0.00000     0.00000     0.00000
    10.42281     0.00000     0.00000     0.00000     0.00000     0.00000     0.00000     0.00000     0.00000     0.00000     0.00000
    10.43481     0.00000     0.00000     0.00000     0.00000     0.00000     0.00000     0.00000     0.00000     0.00000     0.00000
    10.44781     0.00000     0.00000     0.00000     0.00000     0.00000     0.00000     0.00000     0.00000     0.00000     0.00000
    10.45981     0.00000     0.00000     0.00000     0.00000     0.00000     0.00000     0.00000     0.00000     0.00000     0.00000
    10.47281     0.00000     0.00000     0.00000     0.00000     0.00000     0.00000     0.00000     0.00000     0.00000     0.00000
    10.48481     0.00000     0.00000     0.00000     0.00000     0.00000     0.00000     0.00000     0.00000     0.00000     0.00000
    10.49781     0.00000     0.00000     0.00000     0.00000     0.00000     0.00000     0.00000     0.00000     0.00000     0.00000
    10.50981     0.00000     0.00000     0.00000     0.00000     0.00000     0.00000     0.00000     0.00000     0.00000     0.00000
    10.52281     0.00000     0.00000     0.00000     0.00000     0.00000     0.00000     0.00000     0.00000     0.00000     0.00000
    10.53481     0.00000     0.00000     0.00000     0.00000     0.00000     0.00000     0.00000     0.00000     0.00000     0.00000
    10.54781     0.00000     0.00000     0.00000     0.00000     0.00000     0.00000     0.00000     0.00000     0.00000     0.00000
    10.56081     0.00000     0.00000     0.00000     0.00000     0.00000     0.00000     0.00000     0.00000     0.00000     0.00000
    10.57281     0.00000     0.00000     0.00000     0.00000     0.00000     0.00000     0.00000     0.00000     0.00000     0.00000
    10.58581     0.00000     0.00000     0.00000     0.00000     0.00000     0.00000     0.00000     0.00000     0.00000     0.00000
    10.59781     0.00000     0.00000     0.00000     0.00000     0.00000     0.00000     0.00000     0.00000     0.00000     0.00000
    10.61081     0.00000     0.00000     0.00000     0.00000     0.00000     0.00000     0.00000     0.00000     0.00000     0.00000
    10.62281     0.00000     0.00000     0.00000     0.00000     0.00000     0.00000     0.00000     0.00000     0.00000     0.00000
    10.63581     0.00000     0.00000     0.00000     0.00000     0.00000     0.00000     0.00000     0.00000     0.00000     0.00000
    10.64781     0.00000     0.00000     0.00000     0.00000     0.00000     0.00000     0.00000     0.00000     0.00000     0.00000
    10.66081     0.00000     0.00000     0.00000     0.00000     0.00000     0.00000     0.00000     0.00000     0.00000     0.00000
    10.67281     0.00000     0.00000     0.00000     0.00000     0.00000     0.00000     0.00000     0.00000     0.00000     0.00000
    10.68581     0.00000     0.00000     0.00000     0.00000     0.00000     0.00000     0.00000     0.00000     0.00000     0.00000
    10.69781     0.00000     0.00000     0.00000     0.00000     0.00000     0.00000     0.00000     0.00000     0.00000     0.00000
    10.71081     0.00000     0.00000     0.00000     0.00000     0.00000     0.00000     0.00000     0.00000     0.00000     0.00000
    10.72281     0.00000     0.00000     0.00000     0.00000     0.00000     0.00000     0.00000     0.00000     0.00000     0.00000
    10.73581     0.00000     0.00000     0.00000     0.00000     0.00000     0.00000     0.00000     0.00000     0.00000     0.00000
    10.74781     0.00000     0.00000     0.00000     0.00000     0.00000     0.00000     0.00000     0.00000     0.00000     0.00000
    10.76081     0.00000     0.00000     0.00000     0.00000     0.00000     0.00000     0.00000     0.00000     0.00000     0.00000
    10.77281     0.00000     0.00000     0.00000     0.00000     0.00000     0.00000     0.00000     0.00000     0.00000     0.00000
    10.78581     0.00000     0.00000     0.00000     0.00000     0.00000     0.00000     0.00000     0.00000     0.00000     0.00000
    10.79781     0.00000     0.00000     0.00000     0.00000     0.00000     0.00000     0.00000     0.00000     0.00000     0.00000
    10.81081     0.00000     0.00000     0.00000     0.00000     0.00000     0.00000     0.00000     0.00000     0.00000     0.00000
    10.82281     0.00000     0.00000     0.00000     0.00000     0.00000     0.00000     0.00000     0.00000     0.00000     0.00000
    10.83581     0.00000     0.00000     0.00000     0.00000     0.00000     0.00000     0.00000     0.00000     0.00000     0.00000
    10.84781     0.00000     0.00000     0.00000     0.00000     0.00000     0.00000     0.00000     0.00000     0.00000     0.00000
    10.86081     0.00000     0.00000     0.00000     0.00000     0.00000     0.00000     0.00000     0.00000     0.00000     0.00000
    10.87281     0.00000     0.00000     0.00000     0.00000     0.00000     0.00000     0.00000     0.00000     0.00000     0.00000
    10.88581     0.00000     0.00000     0.00000     0.00000     0.00000     0.00000     0.00000     0.00000     0.00000     0.00000
    10.89781     0.00000     0.00000     0.00000     0.00000     0.00000     0.00000     0.00000     0.00000     0.00000     0.00000
    10.91081     0.00000     0.00000     0.00000     0.00000     0.00000     0.00000     0.00000     0.00000     0.00000     0.00000
    10.92281     0.00000     0.00000     0.00000     0.00000     0.00000     0.00000     0.00000     0.00000     0.00000     0.00000
    10.93581     0.00000     0.00000     0.00000     0.00000     0.00000     0.00000     0.00000     0.00000     0.00000     0.00000
    10.94781     0.00000     0.00000     0.00000     0.00000     0.00000     0.00000     0.00000     0.00000     0.00000     0.00000
    10.96081     0.00000     0.00000     0.00000     0.00000     0.00000     0.00000     0.00000     0.00000     0.00000     0.00000
    10.97281     0.00000     0.00000     0.00000     0.00000     0.00000     0.00000     0.00000     0.00000     0.00000     0.00000
    10.98581     0.00000     0.00000     0.00000     0.00000     0.00000     0.00000     0.00000     0.00000     0.00000     0.00000
    10.99781     0.00000     0.00000     0.00000     0.00000     0.00000     0.00000     0.00000     0.00000     0.00000     0.00000
    11.01081     0.00000     0.00000     0.00000     0.00000     0.00000     0.00000     0.00000     0.00000     0.00000     0.00000
    11.02281     0.00000     0.00000     0.00000     0.00000     0.00000     0.00000     0.00000     0.00000     0.00000     0.00000
    11.03581     0.00000     0.00000     0.00000     0.00000     0.00000     0.00000     0.00000     0.00000     0.00000     0.00000
    11.04781     0.00000     0.00000     0.00000     0.00000     0.00000     0.00000     0.00000     0.00000     0.00000     0.00000
    11.06081     0.00000     0.00000     0.00000     0.00000     0.00000     0.00000     0.00000     0.00000     0.00000     0.00000
    11.07281     0.00000     0.00000     0.00000     0.00000     0.00000     0.00000     0.00000     0.00000     0.00000     0.00000
    11.08581     0.00000     0.00000     0.00000     0.00000     0.00000     0.00000     0.00000     0.00000     0.00000     0.00000
    11.09781     0.00000     0.00000     0.00000     0.00000     0.00000     0.00000     0.00000     0.00000     0.00000     0.00000
    11.11081     0.00000     0.00000     0.00000     0.00000     0.00000     0.00000     0.00000     0.00000     0.00000     0.00000
    11.12281     0.00000     0.00000     0.00000     0.00000     0.00000     0.00000     0.00000     0.00000     0.00000     0.00000
    11.13581     0.00000     0.00000     0.00000     0.00000     0.00000     0.00000     0.00000     0.00000     0.00000     0.00000
    11.14781     0.00000     0.00000     0.00000     0.00000     0.00000     0.00000     0.00000     0.00000     0.00000     0.00000
    11.16081     0.00000     0.00000     0.00000     0.00000     0.00000     0.00000     0.00000     0.00000     0.00000     0.00000
    11.17281     0.00000     0.00000     0.00000     0.00000     0.00000     0.00000     0.00000     0.00000     0.00000     0.00000
    11.18581     0.00000     0.00000     0.00000     0.00000     0.00000     0.00000     0.00000     0.00000     0.00000     0.00000
    11.19781     0.00000     0.00000     0.00000     0.00000     0.00000     0.00000     0.00000     0.00000     0.00000     0.00000
    11.21081     0.00000     0.00000     0.00000     0.00000     0.00000     0.00000     0.00000     0.00000     0.00000     0.00000
    11.22281     0.00000     0.00000     0.00000     0.00000     0.00000     0.00000     0.00000     0.00000     0.00000     0.00000
    11.23581     0.00000     0.00000     0.00000     0.00000     0.00000     0.00000     0.00000     0.00000     0.00000     0.00000
    11.24781     0.00000     0.00000     0.00000     0.00000     0.00000     0.00000     0.00000     0.00000     0.00000     0.00000
    11.26081     0.00000     0.00000     0.00000     0.00000     0.00000     0.00000     0.00000     0.00000     0.00000     0.00000
    11.27281     0.00000     0.00000     0.00000     0.00000     0.00000     0.00000     0.00000     0.00000     0.00000     0.00000
    11.28581     0.00000     0.00000     0.00000     0.00000     0.00000     0.00000     0.00000     0.00000     0.00000     0.00000
    11.29781     0.00000     0.00000     0.00000     0.00000     0.00000     0.00000     0.00000     0.00000     0.00000     0.00000
    11.31081     0.00000     0.00000     0.00000     0.00000     0.00000     0.00000     0.00000     0.00000     0.00000     0.00000
    11.32281     0.00000     0.00000     0.00000     0.00000     0.00000     0.00000     0.00000     0.00000     0.00000     0.00000
    11.33581     0.00000     0.00000     0.00000     0.00000     0.00000     0.00000     0.00000     0.00000     0.00000     0.00000
    11.34781     0.00000     0.00000     0.00000     0.00000     0.00000     0.00000     0.00000     0.00000     0.00000     0.00000
    11.36081     0.00000     0.00000     0.00000     0.00000     0.00000     0.00000     0.00000     0.00000     0.00000     0.00000
    11.37281     0.00000     0.00000     0.00000     0.00000     0.00000     0.00000     0.00000     0.00000     0.00000     0.00000
    11.38581     0.00000     0.00000     0.00000     0.00000     0.00000     0.00000     0.00000     0.00000     0.00000     0.00000
    11.39781     0.00000     0.00000     0.00000     0.00000     0.00000     0.00000     0.00000     0.00000     0.00000     0.00000
    11.41081     0.00000     0.00000     0.00000     0.00000     0.00000     0.00000     0.00000     0.00000     0.00000     0.00000
    11.42281     0.00000     0.00000     0.00000     0.00000     0.00000     0.00000     0.00000     0.00000     0.00000     0.00000
    11.43581     0.00000     0.00000     0.00000     0.00000     0.00000     0.00000     0.00000     0.00000     0.00000     0.00000
    11.44781     0.00000     0.00000     0.00000     0.00000     0.00000     0.00000     0.00000     0.00000     0.00000     0.00000
    11.46081     0.00000     0.00000     0.00000     0.00000     0.00000     0.00000     0.00000     0.00000     0.00000     0.00000
    11.47281     0.00000     0.00000     0.00000     0.00000     0.00000     0.00000     0.00000     0.00000     0.00000     0.00000
    11.48581     0.00000     0.00000     0.00000     0.00000     0.00000     0.00000     0.00000     0.00000     0.00000     0.00000
    11.49781     0.00000     0.00000     0.00000     0.00000     0.00000     0.00000     0.00000     0.00000     0.00000     0.00000
    11.51081     0.00000     0.00000     0.00000     0.00000     0.00000     0.00000     0.00000     0.00000     0.00000     0.00000
    11.52281     0.00000     0.00000     0.00000     0.00000     0.00000     0.00000     0.00000     0.00000     0.00000     0.00000
    11.53581     0.00000     0.00000     0.00000     0.00000     0.00000     0.00000     0.00000     0.00000     0.00000     0.00000
    11.54881     0.00000     0.00000     0.00000     0.00000     0.00000     0.00000     0.00000     0.00000     0.00000     0.00000
    11.56081     0.00000     0.00000     0.00000     0.00000     0.00000     0.00000     0.00000     0.00000     0.00000     0.00000
    11.57381     0.00000     0.00000     0.00000     0.00000     0.00000     0.00000     0.00000     0.00000     0.00000     0.00000
    11.58581     0.00000     0.00000     0.00000     0.00000     0.00000     0.00000     0.00000     0.00000     0.00000     0.00000
    11.59881     0.00000     0.00000     0.00000     0.00000     0.00000     0.00000     0.00000     0.00000     0.00000     0.00000
    11.61081     0.00000     0.00000     0.00000     0.00000     0.00000     0.00000     0.00000     0.00000     0.00000     0.00000
    11.62381     0.00000     0.00000     0.00000     0.00000     0.00000     0.00000     0.00000     0.00000     0.00000     0.00000
    11.63581     0.00000     0.00000     0.00000     0.00000     0.00000     0.00000     0.00000     0.00000     0.00000     0.00000
    11.64881     0.00000     0.00000     0.00000     0.00000     0.00000     0.00000     0.00000     0.00000     0.00000     0.00000
    11.66081     0.00000     0.00000     0.00000     0.00000     0.00000     0.00000     0.00000     0.00000     0.00000     0.00000
    11.67381     0.00000     0.00000     0.00000     0.00000     0.00000     0.00000     0.00000     0.00000     0.00000     0.00000
    11.68581     0.00000     0.00000     0.00000     0.00000     0.00000     0.00000     0.00000     0.00000     0.00000     0.00000
    11.69881     0.00000     0.00000     0.00000     0.00000     0.00000     0.00000     0.00000     0.00000     0.00000     0.00000
    11.71081     0.00000     0.00000     0.00000     0.00000     0.00000     0.00000     0.00000     0.00000     0.00000     0.00000
    11.72381     0.00000     0.00000     0.00000     0.00000     0.00000     0.00000     0.00000     0.00000     0.00000     0.00000
    11.73581     0.00000     0.00000     0.00000     0.00000     0.00000     0.00000     0.00000     0.00000     0.00000     0.00000
    11.74881     0.00000     0.00000     0.00000     0.00000     0.00000     0.00000     0.00000     0.00000     0.00000     0.00000
    11.76081     0.00000     0.00000     0.00000     0.00000     0.00000     0.00000     0.00000     0.00000     0.00000     0.00000
    11.77381     0.00000     0.00000     0.00000     0.00000     0.00000     0.00000     0.00000     0.00000     0.00000     0.00000
    11.78581     0.00000     0.00000     0.00000     0.00000     0.00000     0.00000     0.00000     0.00000     0.00000     0.00000
    11.79881     0.00000     0.00000     0.00000     0.00000     0.00000     0.00000     0.00000     0.00000     0.00000     0.00000
    11.81081     0.00000     0.00000     0.00000     0.00000     0.00000     0.00000     0.00000     0.00000     0.00000     0.00000
    11.82381     0.00000     0.00000     0.00000     0.00000     0.00000     0.00000     0.00000     0.00000     0.00000     0.00000
    11.83581     0.00000     0.00000     0.00000     0.00000     0.00000     0.00000     0.00000     0.00000     0.00000     0.00000
    11.84881     0.00000     0.00000     0.00000     0.00000     0.00000     0.00000     0.00000     0.00000     0.00000     0.00000
    11.86081     0.00000     0.00000     0.00000     0.00000     0.00000     0.00000     0.00000     0.00000     0.00000     0.00000
    11.87381     0.00000     0.00000     0.00000     0.00000     0.00000     0.00000     0.00000     0.00000     0.00000     0.00000
    11.88581     0.00000     0.00000     0.00000     0.00000     0.00000     0.00000     0.00000     0.00000     0.00000     0.00000
    11.89881     0.00000     0.00000     0.00000     0.00000     0.00000     0.00000     0.00000     0.00000     0.00000     0.00000
    11.91081     0.00000     0.00000     0.00000     0.00000     0.00000     0.00000     0.00000     0.00000     0.00000     0.00000
    11.92381     0.00000     0.00000     0.00000     0.00000     0.00000     0.00000     0.00000     0.00000     0.00000     0.00000
    11.93581     0.00000     0.00000     0.00000     0.00000     0.00000     0.00000     0.00000     0.00000     0.00000     0.00000
    11.94881     0.00000     0.00000     0.00000     0.00000     0.00000     0.00000     0.00000     0.00000     0.00000     0.00000
    11.96081     0.00000     0.00000     0.00000     0.00000     0.00000     0.00000     0.00000     0.00000     0.00000     0.00000
    11.97381     0.00000     0.00000     0.00000     0.00000     0.00000     0.00000     0.00000     0.00000     0.00000     0.00000
    11.98581     0.00000     0.00000     0.00000     0.00000     0.00000     0.00000     0.00000     0.00000     0.00000     0.00000
    11.99881     0.00000     0.00000     0.00000     0.00000     0.00000     0.00000     0.00000     0.00000     0.00000     0.00000
    12.01081     0.00000     0.00000     0.00000     0.00000     0.00000     0.00000     0.00000     0.00000     0.00000     0.00000
    12.02381     0.00000     0.00000     0.00000     0.00000     0.00000     0.00000     0.00000     0.00000     0.00000     0.00000
    12.03581     0.00000     0.00000     0.00000     0.00000     0.00000     0.00000     0.00000     0.00000     0.00000     0.00000
    12.04881     0.00000     0.00000     0.00000     0.00000     0.00000     0.00000     0.00000     0.00000     0.00000     0.00000
    12.06081     0.00000     0.00000     0.00000     0.00000     0.00000     0.00000     0.00000     0.00000     0.00000     0.00000
    12.07381     0.00000     0.00000     0.00000     0.00000     0.00000     0.00000     0.00000     0.00000     0.00000     0.00000
    12.08581     0.00000     0.00000     0.00000     0.00000     0.00000     0.00000     0.00000     0.00000     0.00000     0.00000
    12.09881     0.00000     0.00000     0.00000     0.00000     0.00000     0.00000     0.00000     0.00000     0.00000     0.00000
    12.11081     0.00000     0.00000     0.00000     0.00000     0.00000     0.00000     0.00000     0.00000     0.00000     0.00000
    12.12381     0.00000     0.00000     0.00000     0.00000     0.00000     0.00000     0.00000     0.00000     0.00000     0.00000
    12.13581     0.00000     0.00000     0.00000     0.00000     0.00000     0.00000     0.00000     0.00000     0.00000     0.00000
    12.14881     0.00000     0.00000     0.00000     0.00000     0.00000     0.00000     0.00000     0.00000     0.00000     0.00000
    12.16081     0.00000     0.00000     0.00000     0.00000     0.00000     0.00000     0.00000     0.00000     0.00000     0.00000
    12.17381     0.00000     0.00000     0.00000     0.00000     0.00000     0.00000     0.00000     0.00000     0.00000     0.00000
    12.18581     0.00000     0.00000     0.00000     0.00000     0.00000     0.00000     0.00000     0.00000     0.00000     0.00000
    12.19881     0.00000     0.00000     0.00000     0.00000     0.00000     0.00000     0.00000     0.00000     0.00000     0.00000
    12.21081     0.00000     0.00000     0.00000     0.00000     0.00000     0.00000     0.00000     0.00000     0.00000     0.00000
    12.22381     0.00000     0.00000     0.00000     0.00000     0.00000     0.00000     0.00000     0.00000     0.00000     0.00000
    12.23581     0.00000     0.00000     0.00000     0.00000     0.00000     0.00000     0.00000     0.00000     0.00000     0.00000
    12.24881     0.00000     0.00000     0.00000     0.00000     0.00000     0.00000     0.00000     0.00000     0.00000     0.00000
    12.26081     0.00000     0.00000     0.00000     0.00000     0.00000     0.00000     0.00000     0.00000     0.00000     0.00000
    12.27381     0.00000     0.00000     0.00000     0.00000     0.00000     0.00000     0.00000     0.00000     0.00000     0.00000
    12.28581     0.00000     0.00000     0.00000     0.00000     0.00000     0.00000     0.00000     0.00000     0.00000     0.00000
    12.29881     0.00000     0.00000     0.00000     0.00000     0.00000     0.00000     0.00000     0.00000     0.00000     0.00000
    12.31081     0.00000     0.00000     0.00000     0.00000     0.00000     0.00000     0.00000     0.00000     0.00000     0.00000
    12.32381     0.00000     0.00000     0.00000     0.00000     0.00000     0.00000     0.00000     0.00000     0.00000     0.00000
    12.33581     0.00000     0.00000     0.00000     0.00000     0.00000     0.00000     0.00000     0.00000     0.00000     0.00000
    12.34881     0.00000     0.00000     0.00000     0.00000     0.00000     0.00000     0.00000     0.00000     0.00000     0.00000
    12.36081     0.00000     0.00000     0.00000     0.00000     0.00000     0.00000     0.00000     0.00000     0.00000     0.00000
    12.37381     0.00000     0.00000     0.00000     0.00000     0.00000     0.00000     0.00000     0.00000     0.00000     0.00000
    12.38581     0.00000     0.00000     0.00000     0.00000     0.00000     0.00000     0.00000     0.00000     0.00000     0.00000
    12.39881     0.00000     0.00000     0.00000     0.00000     0.00000     0.00000     0.00000     0.00000     0.00000     0.00000
    12.41081     0.00000     0.00000     0.00000     0.00000     0.00000     0.00000     0.00000     0.00000     0.00000     0.00000
    12.42381     0.00000     0.00000     0.00000     0.00000     0.00000     0.00000     0.00000     0.00000     0.00000     0.00000
    12.43581     0.00000     0.00000     0.00000     0.00000     0.00000     0.00000     0.00000     0.00000     0.00000     0.00000
    12.44881     0.00000     0.00000     0.00000     0.00000     0.00000     0.00000     0.00000     0.00000     0.00000     0.00000
    12.46081     0.00000     0.00000     0.00000     0.00000     0.00000     0.00000     0.00000     0.00000     0.00000     0.00000
    12.47381     0.00000     0.00000     0.00000     0.00000     0.00000     0.00000     0.00000     0.00000     0.00000     0.00000
    12.48581     0.00000     0.00000     0.00000     0.00000     0.00000     0.00000     0.00000     0.00000     0.00000     0.00000
    12.49881     0.00000     0.00000     0.00000     0.00000     0.00000     0.00000     0.00000     0.00000     0.00000     0.00000
    12.51081     0.00000     0.00000     0.00000     0.00000     0.00000     0.00000     0.00000     0.00000     0.00000     0.00000
    12.52381     0.00000     0.00000     0.00000     0.00000     0.00000     0.00000     0.00000     0.00000     0.00000     0.00000
    12.53581     0.00000     0.00000     0.00000     0.00000     0.00000     0.00000     0.00000     0.00000     0.00000     0.00000
    12.54881     0.00000     0.00000     0.00000     0.00000     0.00000     0.00000     0.00000     0.00000     0.00000     0.00000
    12.56181     0.00000     0.00000     0.00000     0.00000     0.00000     0.00000     0.00000     0.00000     0.00000     0.00000
    12.57381     0.00000     0.00000     0.00000     0.00000     0.00000     0.00000     0.00000     0.00000     0.00000     0.00000
    12.58681     0.00000     0.00000     0.00000     0.00000     0.00000     0.00000     0.00000     0.00000     0.00000     0.00000
    12.59881     0.00000     0.00000     0.00000     0.00000     0.00000     0.00000     0.00000     0.00000     0.00000     0.00000
    12.61181     0.00000     0.00000     0.00000     0.00000     0.00000     0.00000     0.00000     0.00000     0.00000     0.00000
    12.62381     0.00000     0.00000     0.00000     0.00000     0.00000     0.00000     0.00000     0.00000     0.00000     0.00000
    12.63681     0.00000     0.00000     0.00000     0.00000     0.00000     0.00000     0.00000     0.00000     0.00000     0.00000
    12.64881     0.00000     0.00000     0.00000     0.00000     0.00000     0.00000     0.00000     0.00000     0.00000     0.00000
    12.66181     0.00000     0.00000     0.00000     0.00000     0.00000     0.00000     0.00000     0.00000     0.00000     0.00000
    12.67381     0.00000     0.00000     0.00000     0.00000     0.00000     0.00000     0.00000     0.00000     0.00000     0.00000
    12.68681     0.00000     0.00000     0.00000     0.00000     0.00000     0.00000     0.00000     0.00000     0.00000     0.00000
    12.69881     0.00000     0.00000     0.00000     0.00000     0.00000     0.00000     0.00000     0.00000     0.00000     0.00000
    12.71181     0.00000     0.00000     0.00000     0.00000     0.00000     0.00000     0.00000     0.00000     0.00000     0.00000
    12.72381     0.00000     0.00000     0.00000     0.00000     0.00000     0.00000     0.00000     0.00000     0.00000     0.00000
    12.73681     0.00000     0.00000     0.00000     0.00000     0.00000     0.00000     0.00000     0.00000     0.00000     0.00000
    12.74881     0.00000     0.00000     0.00000     0.00000     0.00000     0.00000     0.00000     0.00000     0.00000     0.00000
    12.76181     0.00000     0.00000     0.00000     0.00000     0.00000     0.00000     0.00000     0.00000     0.00000     0.00000
    12.77381     0.00000     0.00000     0.00000     0.00000     0.00000     0.00000     0.00000     0.00000     0.00000     0.00000
    12.78681     0.00000     0.00000     0.00000     0.00000     0.00000     0.00000     0.00000     0.00000     0.00000     0.00000
    12.79881     0.00000     0.00000     0.00000     0.00000     0.00000     0.00000     0.00000     0.00000     0.00000     0.00000
    12.81181     0.00000     0.00000     0.00000     0.00000     0.00000     0.00000     0.00000     0.00000     0.00000     0.00000
    12.82381     0.00000     0.00000     0.00000     0.00000     0.00000     0.00000     0.00000     0.00000     0.00000     0.00000
    12.83681     0.00000     0.00000     0.00000     0.00000     0.00000     0.00000     0.00000     0.00000     0.00000     0.00000
    12.84881     0.00000     0.00000     0.00000     0.00000     0.00000     0.00000     0.00000     0.00000     0.00000     0.00000
    12.86181     0.00000     0.00000     0.00000     0.00000     0.00000     0.00000     0.00000     0.00000     0.00000     0.00000
    12.87381     0.00000     0.00000     0.00000     0.00000     0.00000     0.00000     0.00000     0.00000     0.00000     0.00000
    12.88681     0.00000     0.00000     0.00000     0.00000     0.00000     0.00000     0.00000     0.00000     0.00000     0.00000
    12.89881     0.00000     0.00000     0.00000     0.00000     0.00000     0.00000     0.00000     0.00000     0.00000     0.00000
    12.91181     0.00000     0.00000     0.00000     0.00000     0.00000     0.00000     0.00000     0.00000     0.00000     0.00000
    12.92381     0.00000     0.00000     0.00000     0.00000     0.00000     0.00000     0.00000     0.00000     0.00000     0.00000
    12.93681     0.00000     0.00000     0.00000     0.00000     0.00000     0.00000     0.00000     0.00000     0.00000     0.00000
    12.94881     0.00000     0.00000     0.00000     0.00000     0.00000     0.00000     0.00000     0.00000     0.00000     0.00000
    12.96181     0.00000     0.00000     0.00000     0.00000     0.00000     0.00000     0.00000     0.00000     0.00000     0.00000
    12.97381     0.00000     0.00000     0.00000     0.00000     0.00000     0.00000     0.00000     0.00000     0.00000     0.00000
    12.98681     0.00000     0.00000     0.00000     0.00000     0.00000     0.00000     0.00000     0.00000     0.00000     0.00000
    12.99881     0.00000     0.00000     0.00000     0.00000     0.00000     0.00000     0.00000     0.00000     0.00000     0.00000
    13.01181     0.00000     0.00000     0.00000     0.00000     0.00000     0.00000     0.00000     0.00000     0.00000     0.00000
    13.02381     0.00000     0.00000     0.00000     0.00000     0.00000     0.00000     0.00000     0.00000     0.00000     0.00000
    13.03681     0.00000     0.00000     0.00000     0.00000     0.00000     0.00000     0.00000     0.00000     0.00000     0.00000
    13.04881     0.00000     0.00000     0.00000     0.00000     0.00000     0.00000     0.00000     0.00000     0.00000     0.00000
    13.06181     0.00000     0.00000     0.00000     0.00000     0.00000     0.00000     0.00000     0.00000     0.00000     0.00000
    13.07381     0.00000     0.00000     0.00000     0.00000     0.00000     0.00000     0.00000     0.00000     0.00000     0.00000
    13.08681     0.00000     0.00000     0.00000     0.00000     0.00000     0.00000     0.00000     0.00000     0.00000     0.00000
    13.09881     0.00000     0.00000     0.00000     0.00000     0.00000     0.00000     0.00000     0.00000     0.00000     0.00000
    13.11181     0.00000     0.00000     0.00000     0.00000     0.00000     0.00000     0.00000     0.00000     0.00000     0.00000
    13.12381     0.00000     0.00000     0.00000     0.00000     0.00000     0.00000     0.00000     0.00000     0.00000     0.00000
    13.13681     0.00000     0.00000     0.00000     0.00000     0.00000     0.00000     0.00000     0.00000     0.00000     0.00000
    13.14881     0.00000     0.00000     0.00000     0.00000     0.00000     0.00000     0.00000     0.00000     0.00000     0.00000
    13.16181     0.00000     0.00000     0.00000     0.00000     0.00000     0.00000     0.00000     0.00000     0.00000     0.00000
    13.17381     0.00000     0.00000     0.00000     0.00000     0.00000     0.00000     0.00000     0.00000     0.00000     0.00000
    13.18681     0.00000     0.00000     0.00000     0.00000     0.00000     0.00000     0.00000     0.00000     0.00000     0.00000
    13.19881     0.00000     0.00000     0.00000     0.00000     0.00000     0.00000     0.00000     0.00000     0.00000     0.00000
    13.21181     0.00000     0.00000     0.00000     0.00000     0.00000     0.00000     0.00000     0.00000     0.00000     0.00000
    13.22381     0.00000     0.00000     0.00000     0.00000     0.00000     0.00000     0.00000     0.00000     0.00000     0.00000
    13.23681     0.00000     0.00000     0.00000     0.00000     0.00000     0.00000     0.00000     0.00000     0.00000     0.00000
    13.24881     0.00000     0.00000     0.00000     0.00000     0.00000     0.00000     0.00000     0.00000     0.00000     0.00000
    13.26181     0.00000     0.00000     0.00000     0.00000     0.00000     0.00000     0.00000     0.00000     0.00000     0.00000
    13.27381     0.00000     0.00000     0.00000     0.00000     0.00000     0.00000     0.00000     0.00000     0.00000     0.00000
    13.28681     0.00000     0.00000     0.00000     0.00000     0.00000     0.00000     0.00000     0.00000     0.00000     0.00000
    13.29881     0.00000     0.00000     0.00000     0.00000     0.00000     0.00000     0.00000     0.00000     0.00000     0.00000
    13.31181     0.00000     0.00000     0.00000     0.00000     0.00000     0.00000     0.00000     0.00000     0.00000     0.00000
    13.32381     0.00000     0.00000     0.00000     0.00000     0.00000     0.00000     0.00000     0.00000     0.00000     0.00000
    13.33681     0.00000     0.00000     0.00000     0.00000     0.00000     0.00000     0.00000     0.00000     0.00000     0.00000
    13.34881     0.00000     0.00000     0.00000     0.00000     0.00000     0.00000     0.00000     0.00000     0.00000     0.00000
    13.36181     0.00000     0.00000     0.00000     0.00000     0.00000     0.00000     0.00000     0.00000     0.00000     0.00000
    13.37381     0.00000     0.00000     0.00000     0.00000     0.00000     0.00000     0.00000     0.00000     0.00000     0.00000
    13.38681     0.00000     0.00000     0.00000     0.00000     0.00000     0.00000     0.00000     0.00000     0.00000     0.00000
    13.39881     0.00000     0.00000     0.00000     0.00000     0.00000     0.00000     0.00000     0.00000     0.00000     0.00000
    13.41181     0.00000     0.00000     0.00000     0.00000     0.00000     0.00000     0.00000     0.00000     0.00000     0.00000
    13.42381     0.00000     0.00000     0.00000     0.00000     0.00000     0.00000     0.00000     0.00000     0.00000     0.00000
    13.43681     0.00000     0.00000     0.00000     0.00000     0.00000     0.00000     0.00000     0.00000     0.00000     0.00000
    13.44881     0.00000     0.00000     0.00000     0.00000     0.00000     0.00000     0.00000     0.00000     0.00000     0.00000
    13.46181     0.00000     0.00000     0.00000     0.00000     0.00000     0.00000     0.00000     0.00000     0.00000     0.00000
    13.47381     0.00000     0.00000     0.00000     0.00000     0.00000     0.00000     0.00000     0.00000     0.00000     0.00000
    13.48681     0.00000     0.00000     0.00000     0.00000     0.00000     0.00000     0.00000     0.00000     0.00000     0.00000
    13.49881     0.00000     0.00000     0.00000     0.00000     0.00000     0.00000     0.00000     0.00000     0.00000     0.00000
    13.51181     0.00000     0.00000     0.00000     0.00000     0.00000     0.00000     0.00000     0.00000     0.00000     0.00000
    13.52381     0.00000     0.00000     0.00000     0.00000     0.00000     0.00000     0.00000     0.00000     0.00000     0.00000
    13.53681     0.00000     0.00000     0.00000     0.00000     0.00000     0.00000     0.00000     0.00000     0.00000     0.00000
