# Supplementary material for: Coherent ultrafast photoemission from a single quantized state of a one-dimensional emitter
Source: Sci Adv. 2023 Oct 12;9(41):eadf4170. doi: 10.1126/sciadv.adf4170 (PMC10569710; doi:10.1126/sciadv.adf4170)
Supplement: Supplementary file 2 — Data file S1 [file sciadv.adf4170_data_file_s1.zip › data and code/data_figure_4/Figure4B/0fs/16]

     #Energy           s          py          pz          px         dxy         dyz         dz2         dxz         dx2       tot  
   -11.46319   522.88000    50.03900    16.79870    52.62500     0.00000     0.00000     0.00000     0.00000     0.00000   642.34270
   -11.45019     0.08187     0.03325     0.01106     0.03633     0.00000     0.00000     0.00000     0.00000     0.00000     0.16251
   -11.43819     0.13950     0.05713     0.01888     0.06269     0.00000     0.00000     0.00000     0.00000     0.00000     0.27820
   -11.42519     0.21066     0.08701     0.02856     0.09590     0.00000     0.00000     0.00000     0.00000     0.00000     0.42212
   -11.41319     0.28240     0.11756     0.03831     0.13018     0.00000     0.00000     0.00000     0.00000     0.00000     0.56845
   -11.40019     0.33757     0.14113     0.04566     0.15711     0.00000     0.00000     0.00000     0.00000     0.00000     0.68147
   -11.38819     0.36441     0.15151     0.04861     0.16973     0.00000     0.00000     0.00000     0.00000     0.00000     0.73426
   -11.37519     0.36755     0.14784     0.04696     0.16722     0.00000     0.00000     0.00000     0.00000     0.00000     0.72956
   -11.36319     0.37458     0.13691     0.04292     0.15745     0.00000     0.00000     0.00000     0.00000     0.00000     0.71187
   -11.35019     0.43273     0.13194     0.04064     0.15588     0.00000     0.00000     0.00000     0.00000     0.00000     0.76119
   -11.33819     0.59536     0.14819     0.04485     0.18049     0.00000     0.00000     0.00000     0.00000     0.00000     0.96890
   -11.32519     0.90167     0.19808     0.05921     0.24552     0.00000     0.00000     0.00000     0.00000     0.00000     1.40448
   -11.31319     1.35545     0.28753     0.08512     0.35642     0.00000     0.00000     0.00000     0.00000     0.00000     2.08453
   -11.30019     1.91456     0.41546     0.12139     0.50840     0.00000     0.00000     0.00000     0.00000     0.00000     2.95981
   -11.28819     2.50140     0.57558     0.16471     0.68893     0.00000     0.00000     0.00000     0.00000     0.00000     3.93061
   -11.27519     3.02820     0.75866     0.21072     0.88157     0.00000     0.00000     0.00000     0.00000     0.00000     4.87914
   -11.26319     3.42620     0.95196     0.25461     1.06839     0.00000     0.00000     0.00000     0.00000     0.00000     5.70116
   -11.25019     3.65440     1.13438     0.29093     1.22741     0.00000     0.00000     0.00000     0.00000     0.00000     6.30712
   -11.23819     3.69280     1.27497     0.31333     1.33218     0.00000     0.00000     0.00000     0.00000     0.00000     6.61328
   -11.22519     3.53180     1.33739     0.31585     1.35533     0.00000     0.00000     0.00000     0.00000     0.00000     6.54037
   -11.21319     3.17539     1.29587     0.29530     1.28128     0.00000     0.00000     0.00000     0.00000     0.00000     6.04784
   -11.20019     2.65917     1.15039     0.25390     1.11709     0.00000     0.00000     0.00000     0.00000     0.00000     5.18055
   -11.18819     2.05604     0.93107     0.19947     0.89408     0.00000     0.00000     0.00000     0.00000     0.00000     4.08066
   -11.17519     1.45818     0.68530     0.14261     0.65655     0.00000     0.00000     0.00000     0.00000     0.00000     2.94264
   -11.16319     0.94713     0.45958     0.09271     0.44387     0.00000     0.00000     0.00000     0.00000     0.00000     1.94329
   -11.15019     0.56848     0.28243     0.05496     0.27852     0.00000     0.00000     0.00000     0.00000     0.00000     1.18438
   -11.13819     0.33021     0.16135     0.03004     0.16510     0.00000     0.00000     0.00000     0.00000     0.00000     0.68670
   -11.12519     0.21896     0.08939     0.01570     0.09680     0.00000     0.00000     0.00000     0.00000     0.00000     0.42085
   -11.11319     0.21960     0.05439     0.00885     0.06372     0.00000     0.00000     0.00000     0.00000     0.00000     0.34656
   -11.10019     0.32428     0.04555     0.00691     0.05747     0.00000     0.00000     0.00000     0.00000     0.00000     0.43420
   -11.08819     0.52472     0.05490     0.00808     0.07161     0.00000     0.00000     0.00000     0.00000     0.00000     0.65930
   -11.07519     0.79524     0.07585     0.01109     0.09959     0.00000     0.00000     0.00000     0.00000     0.00000     0.98177
   -11.06319     1.08065     0.10144     0.01472     0.13316     0.00000     0.00000     0.00000     0.00000     0.00000     1.32998
   -11.05019     1.30443     0.12461     0.01779     0.16307     0.00000     0.00000     0.00000     0.00000     0.00000     1.60990
   -11.03819     1.39708     0.14050     0.01931     0.18249     0.00000     0.00000     0.00000     0.00000     0.00000     1.73938
   -11.02519     1.33141     0.14925     0.01894     0.19064     0.00000     0.00000     0.00000     0.00000     0.00000     1.69024
   -11.01319     1.13567     0.15597     0.01704     0.19309     0.00000     0.00000     0.00000     0.00000     0.00000     1.50177
   -11.00019     0.87689     0.16699     0.01443     0.19753     0.00000     0.00000     0.00000     0.00000     0.00000     1.25583
   -10.98819     0.62476     0.18466     0.01184     0.20768     0.00000     0.00000     0.00000     0.00000     0.00000     1.02893
   -10.97519     0.42224     0.20411     0.00964     0.21978     0.00000     0.00000     0.00000     0.00000     0.00000     0.85577
   -10.96319     0.27991     0.21576     0.00785     0.22506     0.00000     0.00000     0.00000     0.00000     0.00000     0.72859
   -10.95019     0.18800     0.21149     0.00637     0.21638     0.00000     0.00000     0.00000     0.00000     0.00000     0.62224
   -10.93819     0.13345     0.19069     0.00531     0.19425     0.00000     0.00000     0.00000     0.00000     0.00000     0.52370
   -10.92519     0.10917     0.16180     0.00496     0.16778     0.00000     0.00000     0.00000     0.00000     0.00000     0.44371
   -10.91319     0.11397     0.13800     0.00570     0.14997     0.00000     0.00000     0.00000     0.00000     0.00000     0.40763
   -10.90019     0.14717     0.13036     0.00769     0.15040     0.00000     0.00000     0.00000     0.00000     0.00000     0.43562
   -10.88819     0.20322     0.14212     0.01073     0.16963     0.00000     0.00000     0.00000     0.00000     0.00000     0.52570
   -10.87519     0.26962     0.16712     0.01414     0.19848     0.00000     0.00000     0.00000     0.00000     0.00000     0.64935
   -10.86319     0.33046     0.19301     0.01701     0.22259     0.00000     0.00000     0.00000     0.00000     0.00000     0.76308
   -10.85019     0.37349     0.20735     0.01861     0.22985     0.00000     0.00000     0.00000     0.00000     0.00000     0.82929
   -10.83819     0.39598     0.20361     0.01872     0.21625     0.00000     0.00000     0.00000     0.00000     0.00000     0.83456
   -10.82519     0.40422     0.18356     0.01772     0.18691     0.00000     0.00000     0.00000     0.00000     0.00000     0.79241
   -10.81319     0.40596     0.15459     0.01622     0.15158     0.00000     0.00000     0.00000     0.00000     0.00000     0.72835
   -10.80019     0.40239     0.12454     0.01465     0.11880     0.00000     0.00000     0.00000     0.00000     0.00000     0.66038
   -10.78819     0.38661     0.09797     0.01305     0.09220     0.00000     0.00000     0.00000     0.00000     0.00000     0.58983
   -10.77519     0.35051     0.07566     0.01124     0.07113     0.00000     0.00000     0.00000     0.00000     0.00000     0.50854
   -10.76319     0.29306     0.05662     0.00912     0.05359     0.00000     0.00000     0.00000     0.00000     0.00000     0.41238
   -10.75019     0.22428     0.04042     0.00690     0.03861     0.00000     0.00000     0.00000     0.00000     0.00000     0.31020
   -10.73819     0.16117     0.02787     0.00501     0.02687     0.00000     0.00000     0.00000     0.00000     0.00000     0.22092
   -10.72519     0.12145     0.02048     0.00399     0.01999     0.00000     0.00000     0.00000     0.00000     0.00000     0.16591
   -10.71319     0.11842     0.01972     0.00428     0.01953     0.00000     0.00000     0.00000     0.00000     0.00000     0.16195
   -10.70019     0.15883     0.02642     0.00617     0.02644     0.00000     0.00000     0.00000     0.00000     0.00000     0.21785
   -10.68819     0.24068     0.04028     0.00966     0.04050     0.00000     0.00000     0.00000     0.00000     0.00000     0.33112
   -10.67519     0.35020     0.05950     0.01432     0.05991     0.00000     0.00000     0.00000     0.00000     0.00000     0.48393
   -10.66319     0.46164     0.08077     0.01930     0.08143     0.00000     0.00000     0.00000     0.00000     0.00000     0.64314
   -10.65019     0.54375     0.10063     0.02360     0.10145     0.00000     0.00000     0.00000     0.00000     0.00000     0.76943
   -10.63819     0.57275     0.11709     0.02655     0.11806     0.00000     0.00000     0.00000     0.00000     0.00000     0.83446
   -10.62519     0.54395     0.13084     0.02818     0.13187     0.00000     0.00000     0.00000     0.00000     0.00000     0.83483
   -10.61319     0.47313     0.14376     0.02900     0.14489     0.00000     0.00000     0.00000     0.00000     0.00000     0.79078
   -10.60019     0.38607     0.15634     0.02951     0.15772     0.00000     0.00000     0.00000     0.00000     0.00000     0.72964
   -10.58819     0.30437     0.16555     0.02961     0.16733     0.00000     0.00000     0.00000     0.00000     0.00000     0.66685
   -10.57519     0.23714     0.16600     0.02862     0.16826     0.00000     0.00000     0.00000     0.00000     0.00000     0.60002
   -10.56319     0.18292     0.15355     0.02593     0.15618     0.00000     0.00000     0.00000     0.00000     0.00000     0.51858
   -10.55019     0.13703     0.12873     0.02150     0.13141     0.00000     0.00000     0.00000     0.00000     0.00000     0.41867
   -10.53819     0.09731     0.09682     0.01609     0.09924     0.00000     0.00000     0.00000     0.00000     0.00000     0.30947
   -10.52519     0.06560     0.06529     0.01083     0.06736     0.00000     0.00000     0.00000     0.00000     0.00000     0.20908
   -10.51319     0.04668     0.04056     0.00669     0.04256     0.00000     0.00000     0.00000     0.00000     0.00000     0.13650
   -10.50019     0.04825     0.02656     0.00428     0.02949     0.00000     0.00000     0.00000     0.00000     0.00000     0.10857
   -10.48819     0.08339     0.02588     0.00396     0.03192     0.00000     0.00000     0.00000     0.00000     0.00000     0.14514
   -10.47519     0.17358     0.04200     0.00618     0.05533     0.00000     0.00000     0.00000     0.00000     0.00000     0.27709
   -10.46219     0.34769     0.08066     0.01181     0.10856     0.00000     0.00000     0.00000     0.00000     0.00000     0.54872
   -10.45019     0.63355     0.14904     0.02202     0.20302     0.00000     0.00000     0.00000     0.00000     0.00000     1.00762
   -10.43719     1.04194     0.25260     0.03802     0.34915     0.00000     0.00000     0.00000     0.00000     0.00000     1.68172
   -10.42519     1.55146     0.39099     0.06056     0.55106     0.00000     0.00000     0.00000     0.00000     0.00000     2.55407
   -10.41219     2.10320     0.55512     0.08944     0.80160     0.00000     0.00000     0.00000     0.00000     0.00000     3.54936
   -10.40019     2.61650     0.72786     0.12328     1.07992     0.00000     0.00000     0.00000     0.00000     0.00000     4.54756
   -10.38719     3.01760     0.88938     0.15978     1.35425     0.00000     0.00000     0.00000     0.00000     0.00000     5.42101
   -10.37519     3.26820     1.02695     0.19625     1.58855     0.00000     0.00000     0.00000     0.00000     0.00000     6.07995
   -10.36219     3.37910     1.14238     0.23012     1.75256     0.00000     0.00000     0.00000     0.00000     0.00000     6.50416
   -10.35019     3.39740     1.25315     0.25919     1.82774     0.00000     0.00000     0.00000     0.00000     0.00000     6.73749
   -10.33719     3.37500     1.37832     0.28086     1.80771     0.00000     0.00000     0.00000     0.00000     0.00000     6.84189
   -10.32519     3.32910     1.51800     0.29160     1.69533     0.00000     0.00000     0.00000     0.00000     0.00000     6.83403
   -10.31219     3.23030     1.63873     0.28738     1.50104     0.00000     0.00000     0.00000     0.00000     0.00000     6.65745
   -10.30019     3.02130     1.68367     0.26565     1.24521     0.00000     0.00000     0.00000     0.00000     0.00000     6.21583
   -10.28719     2.66320     1.60362     0.22762     0.95919     0.00000     0.00000     0.00000     0.00000     0.00000     5.45364
   -10.27519     2.16970     1.38949     0.17900     0.68036     0.00000     0.00000     0.00000     0.00000     0.00000     4.41855
   -10.26219     1.61114     1.08300     0.12814     0.44146     0.00000     0.00000     0.00000     0.00000     0.00000     3.26374
   -10.25019     1.08000     0.75376     0.08301     0.26068     0.00000     0.00000     0.00000     0.00000     0.00000     2.17745
   -10.23719     0.64938     0.46682     0.04843     0.13960     0.00000     0.00000     0.00000     0.00000     0.00000     1.30423
   -10.22519     0.34881     0.25655     0.02535     0.06760     0.00000     0.00000     0.00000     0.00000     0.00000     0.69831
   -10.21219     0.16690     0.12496     0.01187     0.02954     0.00000     0.00000     0.00000     0.00000     0.00000     0.33326
   -10.20019     0.07101     0.05388     0.00496     0.01163     0.00000     0.00000     0.00000     0.00000     0.00000     0.14149
   -10.18719     0.02696     0.02059     0.00185     0.00414     0.00000     0.00000     0.00000     0.00000     0.00000     0.05355
   -10.17519     0.00969     0.00707     0.00065     0.00146     0.00000     0.00000     0.00000     0.00000     0.00000     0.01886
   -10.16219     0.00534     0.00257     0.00031     0.00094     0.00000     0.00000     0.00000     0.00000     0.00000     0.00916
   -10.15019     0.00954     0.00220     0.00047     0.00198     0.00000     0.00000     0.00000     0.00000     0.00000     0.01420
   -10.13719     0.02593     0.00496     0.00125     0.00550     0.00000     0.00000     0.00000     0.00000     0.00000     0.03764
   -10.12519     0.06635     0.01245     0.00320     0.01411     0.00000     0.00000     0.00000     0.00000     0.00000     0.09611
   -10.11219     0.15077     0.02826     0.00727     0.03207     0.00000     0.00000     0.00000     0.00000     0.00000     0.21837
   -10.10019     0.30281     0.05675     0.01461     0.06442     0.00000     0.00000     0.00000     0.00000     0.00000     0.43859
   -10.08719     0.53741     0.10072     0.02593     0.11431     0.00000     0.00000     0.00000     0.00000     0.00000     0.77838
   -10.07519     0.84263     0.15792     0.04066     0.17926     0.00000     0.00000     0.00000     0.00000     0.00000     1.22047
   -10.06219     1.16729     0.21878     0.05633     0.24833     0.00000     0.00000     0.00000     0.00000     0.00000     1.69073
   -10.05019     1.42891     0.26780     0.06895     0.30396     0.00000     0.00000     0.00000     0.00000     0.00000     2.06962
   -10.03719     1.54515     0.28973     0.07456     0.32882     0.00000     0.00000     0.00000     0.00000     0.00000     2.23826
   -10.02519     1.47639     0.27720     0.07125     0.31455     0.00000     0.00000     0.00000     0.00000     0.00000     2.13939
   -10.01219     1.24645     0.23525     0.06015     0.26676     0.00000     0.00000     0.00000     0.00000     0.00000     1.80861
   -10.00019     0.92965     0.17913     0.04487     0.20257     0.00000     0.00000     0.00000     0.00000     0.00000     1.35622
    -9.98719     0.61279     0.12766     0.02958     0.14295     0.00000     0.00000     0.00000     0.00000     0.00000     0.91298
    -9.97519     0.35701     0.09655     0.01725     0.10506     0.00000     0.00000     0.00000     0.00000     0.00000     0.57586
    -9.96219     0.18412     0.09508     0.00892     0.09865     0.00000     0.00000     0.00000     0.00000     0.00000     0.38677
    -9.95019     0.08454     0.12519     0.00414     0.12540     0.00000     0.00000     0.00000     0.00000     0.00000     0.33927
    -9.93719     0.03544     0.18108     0.00181     0.17894     0.00000     0.00000     0.00000     0.00000     0.00000     0.39727
    -9.92519     0.01512     0.24881     0.00086     0.24511     0.00000     0.00000     0.00000     0.00000     0.00000     0.50990
    -9.91219     0.00934     0.30855     0.00058     0.30424     0.00000     0.00000     0.00000     0.00000     0.00000     0.62271
    -9.90019     0.01168     0.34137     0.00061     0.33812     0.00000     0.00000     0.00000     0.00000     0.00000     0.69178
    -9.88719     0.02189     0.33812     0.00086     0.33860     0.00000     0.00000     0.00000     0.00000     0.00000     0.69946
    -9.87519     0.04378     0.30514     0.00139     0.31299     0.00000     0.00000     0.00000     0.00000     0.00000     0.66330
    -9.86219     0.08283     0.26139     0.00237     0.28063     0.00000     0.00000     0.00000     0.00000     0.00000     0.62721
    -9.85019     0.14226     0.22854     0.00387     0.26213     0.00000     0.00000     0.00000     0.00000     0.00000     0.63679
    -9.83719     0.21852     0.21957     0.00581     0.26757     0.00000     0.00000     0.00000     0.00000     0.00000     0.71148
    -9.82519     0.29855     0.23269     0.00787     0.29090     0.00000     0.00000     0.00000     0.00000     0.00000     0.83001
    -9.81219     0.36246     0.25362     0.00953     0.31402     0.00000     0.00000     0.00000     0.00000     0.00000     0.93965
    -9.80019     0.39235     0.26458     0.01041     0.31795     0.00000     0.00000     0.00000     0.00000     0.00000     0.98529
    -9.78719     0.38305     0.25448     0.01051     0.29373     0.00000     0.00000     0.00000     0.00000     0.00000     0.94177
    -9.77519     0.34814     0.22490     0.01046     0.24730     0.00000     0.00000     0.00000     0.00000     0.00000     0.83080
    -9.76219     0.31625     0.18871     0.01140     0.19538     0.00000     0.00000     0.00000     0.00000     0.00000     0.71174
    -9.75019     0.31929     0.16267     0.01456     0.15662     0.00000     0.00000     0.00000     0.00000     0.00000     0.65314
    -9.73719     0.37732     0.15888     0.02072     0.14307     0.00000     0.00000     0.00000     0.00000     0.00000     0.69999
    -9.72519     0.48720     0.17894     0.02950     0.15568     0.00000     0.00000     0.00000     0.00000     0.00000     0.85132
    -9.71219     0.62011     0.21352     0.03928     0.18521     0.00000     0.00000     0.00000     0.00000     0.00000     1.05812
    -9.70019     0.73144     0.24715     0.04757     0.21696     0.00000     0.00000     0.00000     0.00000     0.00000     1.24312
    -9.68719     0.77946     0.26597     0.05214     0.23767     0.00000     0.00000     0.00000     0.00000     0.00000     1.33524
    -9.67519     0.74539     0.26429     0.05220     0.24139     0.00000     0.00000     0.00000     0.00000     0.00000     1.30326
    -9.66219     0.64053     0.24656     0.04877     0.23119     0.00000     0.00000     0.00000     0.00000     0.00000     1.16704
    -9.65019     0.49920     0.22304     0.04393     0.21558     0.00000     0.00000     0.00000     0.00000     0.00000     0.98175
    -9.63719     0.35935     0.20253     0.03947     0.20186     0.00000     0.00000     0.00000     0.00000     0.00000     0.80321
    -9.62519     0.24594     0.18745     0.03591     0.19180     0.00000     0.00000     0.00000     0.00000     0.00000     0.66111
    -9.61219     0.16580     0.17450     0.03254     0.18225     0.00000     0.00000     0.00000     0.00000     0.00000     0.55510
    -9.60019     0.11298     0.15970     0.02839     0.16994     0.00000     0.00000     0.00000     0.00000     0.00000     0.47101
    -9.58719     0.07794     0.14285     0.02314     0.15563     0.00000     0.00000     0.00000     0.00000     0.00000     0.39956
    -9.57519     0.05391     0.12790     0.01747     0.14405     0.00000     0.00000     0.00000     0.00000     0.00000     0.34333
    -9.56219     0.03858     0.11984     0.01265     0.14024     0.00000     0.00000     0.00000     0.00000     0.00000     0.31132
    -9.55019     0.03352     0.12166     0.01017     0.14609     0.00000     0.00000     0.00000     0.00000     0.00000     0.31144
    -9.53719     0.04426     0.13443     0.01155     0.16059     0.00000     0.00000     0.00000     0.00000     0.00000     0.35083
    -9.52519     0.08185     0.16114     0.01870     0.18438     0.00000     0.00000     0.00000     0.00000     0.00000     0.44606
    -9.51219     0.16375     0.21021     0.03389     0.22438     0.00000     0.00000     0.00000     0.00000     0.00000     0.63223
    -9.50019     0.31016     0.29414     0.05918     0.29355     0.00000     0.00000     0.00000     0.00000     0.00000     0.95704
    -9.48719     0.53289     0.42106     0.09478     0.40318     0.00000     0.00000     0.00000     0.00000     0.00000     1.45192
    -9.47519     0.81915     0.58303     0.13719     0.55081     0.00000     0.00000     0.00000     0.00000     0.00000     2.09018
    -9.46219     1.12094     0.74938     0.17846     0.71187     0.00000     0.00000     0.00000     0.00000     0.00000     2.76065
    -9.44919     1.36221     0.87351     0.20810     0.84309     0.00000     0.00000     0.00000     0.00000     0.00000     3.28691
    -9.43719     1.46825     0.91262     0.21694     0.89973     0.00000     0.00000     0.00000     0.00000     0.00000     3.49754
    -9.42419     1.40253     0.84948     0.20187     0.85803     0.00000     0.00000     0.00000     0.00000     0.00000     3.31191
    -9.41219     1.18704     0.70287     0.16737     0.72841     0.00000     0.00000     0.00000     0.00000     0.00000     2.78568
    -9.39919     0.88957     0.51580     0.12347     0.54905     0.00000     0.00000     0.00000     0.00000     0.00000     2.07790
    -9.38719     0.59014     0.33555     0.08095     0.36710     0.00000     0.00000     0.00000     0.00000     0.00000     1.37374
    -9.37419     0.34645     0.19339     0.04711     0.21748     0.00000     0.00000     0.00000     0.00000     0.00000     0.80443
    -9.36219     0.17997     0.09869     0.02432     0.11410     0.00000     0.00000     0.00000     0.00000     0.00000     0.41708
    -9.34919     0.08273     0.04459     0.01113     0.05299     0.00000     0.00000     0.00000     0.00000     0.00000     0.19144
    -9.33719     0.03364     0.01783     0.00451     0.02177     0.00000     0.00000     0.00000     0.00000     0.00000     0.07775
    -9.32419     0.01210     0.00631     0.00162     0.00792     0.00000     0.00000     0.00000     0.00000     0.00000     0.02794
    -9.31219     0.00385     0.00197     0.00052     0.00255     0.00000     0.00000     0.00000     0.00000     0.00000     0.00888
    -9.29919     0.00108     0.00055     0.00014     0.00072     0.00000     0.00000     0.00000     0.00000     0.00000     0.00250
    -9.28719     0.00027     0.00013     0.00004     0.00018     0.00000     0.00000     0.00000     0.00000     0.00000     0.00062
    -9.27419     0.00006     0.00003     0.00001     0.00004     0.00000     0.00000     0.00000     0.00000     0.00000     0.00014
    -9.26219     0.00001     0.00001     0.00000     0.00001     0.00000     0.00000     0.00000     0.00000     0.00000     0.00003
    -9.24919     0.00000     0.00000     0.00000     0.00000     0.00000     0.00000     0.00000     0.00000     0.00000     0.00000
    -9.23719     0.00000     0.00000     0.00000     0.00000     0.00000     0.00000     0.00000     0.00000     0.00000     0.00000
    -9.22419     0.00001     0.00000     0.00000     0.00000     0.00000     0.00000     0.00000     0.00000     0.00000     0.00002
    -9.21219     0.00004     0.00002     0.00001     0.00002     0.00000     0.00000     0.00000     0.00000     0.00000     0.00008
    -9.19919     0.00019     0.00007     0.00003     0.00009     0.00000     0.00000     0.00000     0.00000     0.00000     0.00038
    -9.18719     0.00077     0.00029     0.00011     0.00037     0.00000     0.00000     0.00000     0.00000     0.00000     0.00154
    -9.17419     0.00277     0.00105     0.00039     0.00135     0.00000     0.00000     0.00000     0.00000     0.00000     0.00557
    -9.16219     0.00885     0.00335     0.00125     0.00433     0.00000     0.00000     0.00000     0.00000     0.00000     0.01777
    -9.14919     0.02497     0.00945     0.00354     0.01227     0.00000     0.00000     0.00000     0.00000     0.00000     0.05023
    -9.13719     0.06245     0.02366     0.00883     0.03086     0.00000     0.00000     0.00000     0.00000     0.00000     0.12581
    -9.12419     0.13844     0.05248     0.01955     0.06884     0.00000     0.00000     0.00000     0.00000     0.00000     0.27930
    -9.11219     0.27205     0.10320     0.03835     0.13619     0.00000     0.00000     0.00000     0.00000     0.00000     0.54980
    -9.09919     0.47426     0.18005     0.06675     0.23924     0.00000     0.00000     0.00000     0.00000     0.00000     0.96030
    -9.08719     0.73401     0.27893     0.10308     0.37327     0.00000     0.00000     0.00000     0.00000     0.00000     1.48929
    -9.07419     1.00967     0.38426     0.14152     0.51801     0.00000     0.00000     0.00000     0.00000     0.00000     2.05346
    -9.06219     1.23674     0.47225     0.17313     0.64084     0.00000     0.00000     0.00000     0.00000     0.00000     2.52296
    -9.04919     1.35484     0.52167     0.18981     0.71043     0.00000     0.00000     0.00000     0.00000     0.00000     2.77675
    -9.03719     1.33871     0.52649     0.18904     0.71438     0.00000     0.00000     0.00000     0.00000     0.00000     2.76863
    -9.02419     1.21458     0.50300     0.17610     0.66888     0.00000     0.00000     0.00000     0.00000     0.00000     2.56256
    -9.01219     1.04842     0.48427     0.16204     0.61438     0.00000     0.00000     0.00000     0.00000     0.00000     2.30911
    -8.99919     0.91629     0.50485     0.15823     0.59551     0.00000     0.00000     0.00000     0.00000     0.00000     2.17488
    -8.98719     0.87464     0.58409     0.17026     0.64036     0.00000     0.00000     0.00000     0.00000     0.00000     2.26935
    -8.97419     0.95198     0.71791     0.19533     0.74854     0.00000     0.00000     0.00000     0.00000     0.00000     2.61376
    -8.96219     1.15251     0.88222     0.22386     0.89395     0.00000     0.00000     0.00000     0.00000     0.00000     3.15254
    -8.94919     1.45865     1.04461     0.24476     1.04013     0.00000     0.00000     0.00000     0.00000     0.00000     3.78815
    -8.93719     1.82434     1.17646     0.25052     1.15450     0.00000     0.00000     0.00000     0.00000     0.00000     4.40581
    -8.92419     2.16725     1.25750     0.23947     1.21637     0.00000     0.00000     0.00000     0.00000     0.00000     4.88060
    -8.91219     2.38350     1.27971     0.21480     1.21834     0.00000     0.00000     0.00000     0.00000     0.00000     5.09635
    -8.89919     2.38900     1.24785     0.18153     1.16605     0.00000     0.00000     0.00000     0.00000     0.00000     4.98443
    -8.88719     2.16400     1.17910     0.14455     1.07759     0.00000     0.00000     0.00000     0.00000     0.00000     4.56524
    -8.87419     1.76825     1.09891     0.10809     0.97685     0.00000     0.00000     0.00000     0.00000     0.00000     3.95210
    -8.86219     1.31096     1.02611     0.07567     0.88477     0.00000     0.00000     0.00000     0.00000     0.00000     3.29751
    -8.84919     0.89828     0.96262     0.04984     0.80663     0.00000     0.00000     0.00000     0.00000     0.00000     2.71737
    -8.83719     0.59314     0.89270     0.03164     0.73319     0.00000     0.00000     0.00000     0.00000     0.00000     2.25067
    -8.82419     0.40763     0.80019     0.02057     0.65260     0.00000     0.00000     0.00000     0.00000     0.00000     1.88099
    -8.81219     0.32251     0.68456     0.01513     0.56417     0.00000     0.00000     0.00000     0.00000     0.00000     1.58637
    -8.79919     0.31270     0.56759     0.01375     0.48440     0.00000     0.00000     0.00000     0.00000     0.00000     1.37844
    -8.78719     0.36078     0.48106     0.01527     0.43663     0.00000     0.00000     0.00000     0.00000     0.00000     1.29374
    -8.77419     0.45444     0.44834     0.01887     0.43528     0.00000     0.00000     0.00000     0.00000     0.00000     1.35692
    -8.76219     0.57511     0.46939     0.02362     0.47362     0.00000     0.00000     0.00000     0.00000     0.00000     1.54175
    -8.74919     0.69204     0.51959     0.02817     0.52483     0.00000     0.00000     0.00000     0.00000     0.00000     1.76463
    -8.73719     0.76941     0.56219     0.03103     0.55535     0.00000     0.00000     0.00000     0.00000     0.00000     1.91798
    -8.72419     0.78488     0.56775     0.03129     0.54346     0.00000     0.00000     0.00000     0.00000     0.00000     1.92738
    -8.71219     0.74405     0.52940     0.02926     0.49124     0.00000     0.00000     0.00000     0.00000     0.00000     1.79395
    -8.69919     0.68146     0.46519     0.02647     0.42288     0.00000     0.00000     0.00000     0.00000     0.00000     1.59600
    -8.68719     0.64170     0.40682     0.02511     0.37136     0.00000     0.00000     0.00000     0.00000     0.00000     1.44499
    -8.67419     0.65822     0.38322     0.02715     0.36267     0.00000     0.00000     0.00000     0.00000     0.00000     1.43126
    -8.66219     0.74015     0.40890     0.03376     0.40681     0.00000     0.00000     0.00000     0.00000     0.00000     1.58962
    -8.64919     0.87333     0.48079     0.04502     0.49692     0.00000     0.00000     0.00000     0.00000     0.00000     1.89606
    -8.63719     1.02943     0.58147     0.05972     0.61303     0.00000     0.00000     0.00000     0.00000     0.00000     2.28365
    -8.62419     1.17349     0.68401     0.07530     0.72693     0.00000     0.00000     0.00000     0.00000     0.00000     2.65973
    -8.61219     1.26812     0.75765     0.08809     0.80735     0.00000     0.00000     0.00000     0.00000     0.00000     2.92121
    -8.59919     1.28043     0.77600     0.09433     0.82773     0.00000     0.00000     0.00000     0.00000     0.00000     2.97849
    -8.58719     1.19297     0.72666     0.09164     0.77609     0.00000     0.00000     0.00000     0.00000     0.00000     2.78736
    -8.57419     1.01502     0.61719     0.08027     0.66071     0.00000     0.00000     0.00000     0.00000     0.00000     2.37319
    -8.56219     0.78228     0.47284     0.06313     0.50802     0.00000     0.00000     0.00000     0.00000     0.00000     1.82626
    -8.54919     0.54272     0.32552     0.04444     0.35127     0.00000     0.00000     0.00000     0.00000     0.00000     1.26396
    -8.53719     0.33754     0.20071     0.02794     0.21776     0.00000     0.00000     0.00000     0.00000     0.00000     0.78396
    -8.52419     0.18763     0.11061     0.01566     0.12072     0.00000     0.00000     0.00000     0.00000     0.00000     0.43462
    -8.51219     0.09304     0.05441     0.00782     0.05978     0.00000     0.00000     0.00000     0.00000     0.00000     0.21504
    -8.49919     0.04121     0.02394     0.00348     0.02650     0.00000     0.00000     0.00000     0.00000     0.00000     0.09512
    -8.48719     0.01672     0.00972     0.00139     0.01092     0.00000     0.00000     0.00000     0.00000     0.00000     0.03875
    -8.47419     0.00761     0.00465     0.00055     0.00552     0.00000     0.00000     0.00000     0.00000     0.00000     0.01833
    -8.46119     0.00754     0.00518     0.00035     0.00666     0.00000     0.00000     0.00000     0.00000     0.00000     0.01973
    -8.44919     0.01544     0.01117     0.00056     0.01454     0.00000     0.00000     0.00000     0.00000     0.00000     0.04172
    -8.43619     0.03433     0.02525     0.00123     0.03248     0.00000     0.00000     0.00000     0.00000     0.00000     0.09329
    -8.42419     0.06944     0.05163     0.00254     0.06547     0.00000     0.00000     0.00000     0.00000     0.00000     0.18909
    -8.41119     0.12501     0.09396     0.00470     0.11734     0.00000     0.00000     0.00000     0.00000     0.00000     0.34101
    -8.39919     0.20009     0.15203     0.00777     0.18684     0.00000     0.00000     0.00000     0.00000     0.00000     0.54673
    -8.38619     0.28532     0.21917     0.01158     0.26484     0.00000     0.00000     0.00000     0.00000     0.00000     0.78091
    -8.37419     0.36424     0.28285     0.01575     0.33569     0.00000     0.00000     0.00000     0.00000     0.00000     0.99853
    -8.36119     0.42068     0.32997     0.02008     0.38389     0.00000     0.00000     0.00000     0.00000     0.00000     1.15463
    -8.34919     0.44859     0.35481     0.02492     0.40323     0.00000     0.00000     0.00000     0.00000     0.00000     1.23154
    -8.33619     0.45796     0.36367     0.03127     0.40190     0.00000     0.00000     0.00000     0.00000     0.00000     1.25479
    -8.32419     0.47033     0.37241     0.04029     0.39834     0.00000     0.00000     0.00000     0.00000     0.00000     1.28137
    -8.31119     0.50565     0.39637     0.05236     0.41006     0.00000     0.00000     0.00000     0.00000     0.00000     1.36444
    -8.29919     0.56873     0.43985     0.06613     0.44207     0.00000     0.00000     0.00000     0.00000     0.00000     1.51678
    -8.28619     0.64389     0.49168     0.07866     0.48324     0.00000     0.00000     0.00000     0.00000     0.00000     1.69747
    -8.27419     0.70152     0.53066     0.08646     0.51249     0.00000     0.00000     0.00000     0.00000     0.00000     1.83113
    -8.26119     0.71277     0.53645     0.08729     0.51090     0.00000     0.00000     0.00000     0.00000     0.00000     1.84741
    -8.24919     0.66366     0.50152     0.08152     0.47181     0.00000     0.00000     0.00000     0.00000     0.00000     1.71851
    -8.23619     0.56140     0.43607     0.07267     0.40645     0.00000     0.00000     0.00000     0.00000     0.00000     1.47658
    -8.22419     0.43021     0.36478     0.06673     0.33857     0.00000     0.00000     0.00000     0.00000     0.00000     1.20029
    -8.21119     0.29991     0.31761     0.07021     0.29620     0.00000     0.00000     0.00000     0.00000     0.00000     0.98393
    -8.19919     0.19392     0.31664     0.08756     0.29944     0.00000     0.00000     0.00000     0.00000     0.00000     0.89756
    -8.18619     0.12272     0.36596     0.11852     0.35103     0.00000     0.00000     0.00000     0.00000     0.00000     0.95821
    -8.17419     0.08487     0.44773     0.15663     0.43333     0.00000     0.00000     0.00000     0.00000     0.00000     1.12257
    -8.16119     0.07318     0.52906     0.19114     0.51461     0.00000     0.00000     0.00000     0.00000     0.00000     1.30799
    -8.14919     0.08219     0.57754     0.21185     0.56453     0.00000     0.00000     0.00000     0.00000     0.00000     1.43610
    -8.13619     0.11293     0.57880     0.21499     0.57009     0.00000     0.00000     0.00000     0.00000     0.00000     1.47681
    -8.12419     0.17269     0.54443     0.20600     0.54423     0.00000     0.00000     0.00000     0.00000     0.00000     1.46735
    -8.11119     0.26857     0.50357     0.19623     0.51604     0.00000     0.00000     0.00000     0.00000     0.00000     1.48441
    -8.09919     0.39731     0.48329     0.19552     0.51141     0.00000     0.00000     0.00000     0.00000     0.00000     1.58754
    -8.08619     0.53771     0.49071     0.20544     0.53475     0.00000     0.00000     0.00000     0.00000     0.00000     1.76862
    -8.07419     0.65310     0.50894     0.21795     0.56565     0.00000     0.00000     0.00000     0.00000     0.00000     1.94564
    -8.06119     0.70549     0.50950     0.22085     0.57219     0.00000     0.00000     0.00000     0.00000     0.00000     2.00802
    -8.04919     0.67533     0.47131     0.20545     0.53197     0.00000     0.00000     0.00000     0.00000     0.00000     1.88406
    -8.03619     0.57185     0.39364     0.17184     0.44518     0.00000     0.00000     0.00000     0.00000     0.00000     1.58251
    -8.02419     0.42813     0.29431     0.12802     0.33284     0.00000     0.00000     0.00000     0.00000     0.00000     1.18331
    -8.01119     0.28349     0.19932     0.08468     0.22447     0.00000     0.00000     0.00000     0.00000     0.00000     0.79196
    -7.99919     0.16660     0.13180     0.05002     0.14543     0.00000     0.00000     0.00000     0.00000     0.00000     0.49385
    -7.98619     0.08841     0.10880     0.02733     0.11298     0.00000     0.00000     0.00000     0.00000     0.00000     0.33753
    -7.97419     0.04593     0.14474     0.01600     0.14006     0.00000     0.00000     0.00000     0.00000     0.00000     0.34672
    -7.96119     0.03009     0.25448     0.01374     0.23902     0.00000     0.00000     0.00000     0.00000     0.00000     0.53733
    -7.94919     0.03197     0.44811     0.01819     0.41802     0.00000     0.00000     0.00000     0.00000     0.00000     0.91629
    -7.93619     0.04486     0.71703     0.02717     0.66814     0.00000     0.00000     0.00000     0.00000     0.00000     1.45720
    -7.92419     0.06381     1.01986     0.03815     0.95059     0.00000     0.00000     0.00000     0.00000     0.00000     2.07241
    -7.91119     0.08566     1.28546     0.04801     1.19908     0.00000     0.00000     0.00000     0.00000     0.00000     2.61820
    -7.89919     0.11116     1.43762     0.05371     1.34270     0.00000     0.00000     0.00000     0.00000     0.00000     2.94520
    -7.88619     0.14836     1.43401     0.05363     1.34280     0.00000     0.00000     0.00000     0.00000     0.00000     2.97880
    -7.87419     0.21392     1.29287     0.04839     1.21659     0.00000     0.00000     0.00000     0.00000     0.00000     2.77177
    -7.86119     0.32866     1.08538     0.04062     1.03009     0.00000     0.00000     0.00000     0.00000     0.00000     2.48475
    -7.84919     0.50520     0.89738     0.03353     0.86167     0.00000     0.00000     0.00000     0.00000     0.00000     2.29778
    -7.83619     0.73285     0.78434     0.02921     0.76161     0.00000     0.00000     0.00000     0.00000     0.00000     2.30802
    -7.82419     0.96990     0.74956     0.02783     0.73025     0.00000     0.00000     0.00000     0.00000     0.00000     2.47754
    -7.81119     1.15262     0.75229     0.02791     0.72924     0.00000     0.00000     0.00000     0.00000     0.00000     2.66206
    -7.79919     1.22144     0.73893     0.02746     0.70937     0.00000     0.00000     0.00000     0.00000     0.00000     2.69719
    -7.78619     1.15112     0.67424     0.02515     0.64067     0.00000     0.00000     0.00000     0.00000     0.00000     2.49118
    -7.77419     0.96372     0.55654     0.02086     0.52390     0.00000     0.00000     0.00000     0.00000     0.00000     2.06502
    -7.76119     0.71648     0.41097     0.01548     0.38399     0.00000     0.00000     0.00000     0.00000     0.00000     1.52692
    -7.74919     0.47279     0.27096     0.01025     0.25217     0.00000     0.00000     0.00000     0.00000     0.00000     1.00616
    -7.73619     0.27704     0.16146     0.00606     0.15120     0.00000     0.00000     0.00000     0.00000     0.00000     0.59577
    -7.72419     0.14443     0.09251     0.00328     0.09039     0.00000     0.00000     0.00000     0.00000     0.00000     0.33061
    -7.71119     0.06766     0.06266     0.00179     0.06924     0.00000     0.00000     0.00000     0.00000     0.00000     0.20134
    -7.69919     0.02987     0.06558     0.00128     0.08335     0.00000     0.00000     0.00000     0.00000     0.00000     0.18009
    -7.68619     0.01500     0.09412     0.00146     0.12703     0.00000     0.00000     0.00000     0.00000     0.00000     0.23761
    -7.67419     0.01231     0.14027     0.00210     0.19209     0.00000     0.00000     0.00000     0.00000     0.00000     0.34677
    -7.66119     0.01678     0.19415     0.00310     0.26623     0.00000     0.00000     0.00000     0.00000     0.00000     0.48026
    -7.64919     0.02822     0.24552     0.00450     0.33542     0.00000     0.00000     0.00000     0.00000     0.00000     0.61367
    -7.63619     0.05046     0.28867     0.00651     0.39050     0.00000     0.00000     0.00000     0.00000     0.00000     0.73614
    -7.62419     0.09044     0.32693     0.00952     0.43371     0.00000     0.00000     0.00000     0.00000     0.00000     0.86060
    -7.61119     0.15608     0.37232     0.01386     0.47815     0.00000     0.00000     0.00000     0.00000     0.00000     1.02040
    -7.59919     0.25238     0.43707     0.01942     0.53765     0.00000     0.00000     0.00000     0.00000     0.00000     1.24652
    -7.58619     0.37700     0.52367     0.02544     0.61426     0.00000     0.00000     0.00000     0.00000     0.00000     1.54037
    -7.57419     0.51701     0.61902     0.03053     0.69248     0.00000     0.00000     0.00000     0.00000     0.00000     1.85904
    -7.56119     0.64976     0.69865     0.03327     0.74618     0.00000     0.00000     0.00000     0.00000     0.00000     2.12786
    -7.54919     0.74740     0.73754     0.03283     0.75192     0.00000     0.00000     0.00000     0.00000     0.00000     2.26968
    -7.53619     0.78582     0.72086     0.02939     0.70097     0.00000     0.00000     0.00000     0.00000     0.00000     2.23704
    -7.52419     0.75284     0.64909     0.02399     0.60171     0.00000     0.00000     0.00000     0.00000     0.00000     2.02763
    -7.51119     0.65503     0.53698     0.01806     0.47496     0.00000     0.00000     0.00000     0.00000     0.00000     1.68502
    -7.49919     0.51572     0.40775     0.01294     0.34522     0.00000     0.00000     0.00000     0.00000     0.00000     1.28163
    -7.48619     0.36733     0.28632     0.00988     0.23401     0.00000     0.00000     0.00000     0.00000     0.00000     0.89753
    -7.47419     0.23925     0.19358     0.01015     0.15663     0.00000     0.00000     0.00000     0.00000     0.00000     0.59961
    -7.46119     0.14999     0.14353     0.01546     0.12216     0.00000     0.00000     0.00000     0.00000     0.00000     0.43114
    -7.44819     0.10539     0.14346     0.02781     0.13539     0.00000     0.00000     0.00000     0.00000     0.00000     0.41205
    -7.43619     0.10240     0.19454     0.04892     0.19736     0.00000     0.00000     0.00000     0.00000     0.00000     0.54321
    -7.42319     0.13348     0.29144     0.07903     0.30355     0.00000     0.00000     0.00000     0.00000     0.00000     0.80750
    -7.41119     0.18927     0.42034     0.11580     0.44080     0.00000     0.00000     0.00000     0.00000     0.00000     1.16621
    -7.39819     0.25922     0.55910     0.15429     0.58677     0.00000     0.00000     0.00000     0.00000     0.00000     1.55938
    -7.38619     0.33258     0.68167     0.18873     0.71491     0.00000     0.00000     0.00000     0.00000     0.00000     1.91789
    -7.37319     0.39954     0.76664     0.21475     0.80351     0.00000     0.00000     0.00000     0.00000     0.00000     2.18443
    -7.36119     0.45234     0.80511     0.23122     0.84436     0.00000     0.00000     0.00000     0.00000     0.00000     2.33303
    -7.34819     0.48513     0.80412     0.24032     0.84601     0.00000     0.00000     0.00000     0.00000     0.00000     2.37558
    -7.33619     0.49372     0.78367     0.24577     0.83003     0.00000     0.00000     0.00000     0.00000     0.00000     2.35319
    -7.32319     0.47620     0.77054     0.25096     0.82399     0.00000     0.00000     0.00000     0.00000     0.00000     2.32168
    -7.31119     0.43452     0.79002     0.25708     0.85202     0.00000     0.00000     0.00000     0.00000     0.00000     2.33363
    -7.29819     0.37535     0.85730     0.26232     0.92649     0.00000     0.00000     0.00000     0.00000     0.00000     2.42146
    -7.28619     0.30820     0.96794     0.26188     1.03997     0.00000     0.00000     0.00000     0.00000     0.00000     2.57799
    -7.27319     0.24204     1.09387     0.25002     1.16182     0.00000     0.00000     0.00000     0.00000     0.00000     2.74775
    -7.26119     0.18254     1.18984     0.22317     1.24607     0.00000     0.00000     0.00000     0.00000     0.00000     2.84163
    -7.24819     0.13225     1.20920     0.18290     1.24894     0.00000     0.00000     0.00000     0.00000     0.00000     2.77329
    -7.23619     0.09213     1.12758     0.13588     1.15059     0.00000     0.00000     0.00000     0.00000     0.00000     2.50618
    -7.22319     0.06336     0.95582     0.09090     0.96558     0.00000     0.00000     0.00000     0.00000     0.00000     2.07567
    -7.21119     0.04778     0.73571     0.05491     0.73865     0.00000     0.00000     0.00000     0.00000     0.00000     1.57705
    -7.19819     0.04768     0.52165     0.03080     0.52435     0.00000     0.00000     0.00000     0.00000     0.00000     1.12449
    -7.18619     0.06487     0.35767     0.01777     0.36583     0.00000     0.00000     0.00000     0.00000     0.00000     0.80614
    -7.17319     0.09912     0.26380     0.01304     0.28113     0.00000     0.00000     0.00000     0.00000     0.00000     0.65709
    -7.16119     0.14627     0.23478     0.01351     0.26320     0.00000     0.00000     0.00000     0.00000     0.00000     0.65776
    -7.14819     0.19725     0.24836     0.01662     0.28780     0.00000     0.00000     0.00000     0.00000     0.00000     0.75004
    -7.13619     0.24023     0.27683     0.02063     0.32557     0.00000     0.00000     0.00000     0.00000     0.00000     0.86326
    -7.12319     0.26534     0.29799     0.02480     0.35391     0.00000     0.00000     0.00000     0.00000     0.00000     0.94204
    -7.11119     0.27009     0.30272     0.02936     0.36526     0.00000     0.00000     0.00000     0.00000     0.00000     0.96743
    -7.09819     0.26124     0.29753     0.03518     0.36889     0.00000     0.00000     0.00000     0.00000     0.00000     0.96284
    -7.08619     0.25118     0.30056     0.04295     0.38486     0.00000     0.00000     0.00000     0.00000     0.00000     0.97954
    -7.07319     0.25069     0.33337     0.05231     0.43320     0.00000     0.00000     0.00000     0.00000     0.00000     1.06957
    -7.06119     0.26283     0.41180     0.06169     0.52419     0.00000     0.00000     0.00000     0.00000     0.00000     1.26052
    -7.04819     0.28149     0.53915     0.06915     0.65365     0.00000     0.00000     0.00000     0.00000     0.00000     1.54344
    -7.03619     0.29537     0.70292     0.07368     0.80444     0.00000     0.00000     0.00000     0.00000     0.00000     1.87641
    -7.02319     0.29427     0.87563     0.07579     0.95104     0.00000     0.00000     0.00000     0.00000     0.00000     2.19673
    -7.01119     0.27387     1.01999     0.07692     1.06400     0.00000     0.00000     0.00000     0.00000     0.00000     2.43478
    -6.99819     0.23669     1.09905     0.07789     1.11594     0.00000     0.00000     0.00000     0.00000     0.00000     2.52957
    -6.98619     0.19003     1.08877     0.07798     1.08874     0.00000     0.00000     0.00000     0.00000     0.00000     2.44552
    -6.97319     0.14217     0.98811     0.07533     0.98172     0.00000     0.00000     0.00000     0.00000     0.00000     2.18732
    -6.96119     0.09992     0.81944     0.06836     0.81332     0.00000     0.00000     0.00000     0.00000     0.00000     1.80105
    -6.94819     0.06762     0.62045     0.05714     0.61723     0.00000     0.00000     0.00000     0.00000     0.00000     1.36244
    -6.93619     0.04813     0.43093     0.04351     0.42990     0.00000     0.00000     0.00000     0.00000     0.00000     0.95247
    -6.92319     0.04493     0.28115     0.03017     0.28004     0.00000     0.00000     0.00000     0.00000     0.00000     0.63629
    -6.91119     0.06450     0.18839     0.01944     0.18364     0.00000     0.00000     0.00000     0.00000     0.00000     0.45597
    -6.89819     0.11794     0.16055     0.01255     0.14604     0.00000     0.00000     0.00000     0.00000     0.00000     0.43709
    -6.88619     0.22089     0.20183     0.00967     0.16758     0.00000     0.00000     0.00000     0.00000     0.00000     0.59998
    -6.87319     0.38965     0.31497     0.01026     0.24800     0.00000     0.00000     0.00000     0.00000     0.00000     0.96287
    -6.86119     0.63279     0.49692     0.01349     0.38559     0.00000     0.00000     0.00000     0.00000     0.00000     1.52878
    -6.84819     0.93895     0.72907     0.01838     0.57179     0.00000     0.00000     0.00000     0.00000     0.00000     2.25819
    -6.83619     1.26733     0.97147     0.02378     0.78335     0.00000     0.00000     0.00000     0.00000     0.00000     3.04593
    -6.82319     1.55056     1.16673     0.02842     0.98016     0.00000     0.00000     0.00000     0.00000     0.00000     3.72588
    -6.81119     1.71348     1.25971     0.03125     1.11318     0.00000     0.00000     0.00000     0.00000     0.00000     4.11762
    -6.79819     1.70593     1.22194     0.03196     1.14359     0.00000     0.00000     0.00000     0.00000     0.00000     4.10342
    -6.78619     1.52784     1.06873     0.03144     1.06423     0.00000     0.00000     0.00000     0.00000     0.00000     3.69224
    -6.77319     1.23402     0.85421     0.03216     0.90857     0.00000     0.00000     0.00000     0.00000     0.00000     3.02895
    -6.76119     0.90966     0.64997     0.03802     0.74079     0.00000     0.00000     0.00000     0.00000     0.00000     2.33845
    -6.74819     0.63625     0.51889     0.05382     0.63029     0.00000     0.00000     0.00000     0.00000     0.00000     1.83925
    -6.73619     0.46486     0.49783     0.08404     0.62684     0.00000     0.00000     0.00000     0.00000     0.00000     1.67357
    -6.72319     0.40878     0.59341     0.13131     0.74444     0.00000     0.00000     0.00000     0.00000     0.00000     1.87794
    -6.71119     0.45124     0.78653     0.19454     0.96078     0.00000     0.00000     0.00000     0.00000     0.00000     2.39309
    -6.69819     0.55803     1.04108     0.26779     1.22714     0.00000     0.00000     0.00000     0.00000     0.00000     3.09404
    -6.68619     0.68741     1.31086     0.33993     1.48542     0.00000     0.00000     0.00000     0.00000     0.00000     3.82362
    -6.67319     0.79698     1.54627     0.39658     1.68388     0.00000     0.00000     0.00000     0.00000     0.00000     4.42371
    -6.66119     0.85121     1.70341     0.42372     1.79232     0.00000     0.00000     0.00000     0.00000     0.00000     4.77066
    -6.64819     0.83045     1.75815     0.41329     1.80917     0.00000     0.00000     0.00000     0.00000     0.00000     4.81106
    -6.63619     0.73733     1.71941     0.36699     1.76385     0.00000     0.00000     0.00000     0.00000     0.00000     4.58758
    -6.62319     0.59604     1.63491     0.29661     1.71010     0.00000     0.00000     0.00000     0.00000     0.00000     4.23766
    -6.61119     0.44145     1.57335     0.21917     1.70775     0.00000     0.00000     0.00000     0.00000     0.00000     3.94173
    -6.59819     0.30457     1.59218     0.15043     1.79577     0.00000     0.00000     0.00000     0.00000     0.00000     3.84296
    -6.58619     0.20261     1.70139     0.09999     1.96491     0.00000     0.00000     0.00000     0.00000     0.00000     3.96889
    -6.57319     0.13729     1.84988     0.07086     2.15161     0.00000     0.00000     0.00000     0.00000     0.00000     4.20963
    -6.56119     0.10056     1.94698     0.06206     2.25883     0.00000     0.00000     0.00000     0.00000     0.00000     4.36843
    -6.54819     0.08225     1.91251     0.07185     2.20704     0.00000     0.00000     0.00000     0.00000     0.00000     4.27365
    -6.53619     0.07529     1.72328     0.09895     1.98139     0.00000     0.00000     0.00000     0.00000     0.00000     3.87891
    -6.52319     0.07748     1.42481     0.14193     1.64391     0.00000     0.00000     0.00000     0.00000     0.00000     3.28812
    -6.51119     0.08988     1.10376     0.19749     1.30058     0.00000     0.00000     0.00000     0.00000     0.00000     2.69172
    -6.49819     0.11413     0.84070     0.25963     1.04570     0.00000     0.00000     0.00000     0.00000     0.00000     2.26015
    -6.48619     0.14967     0.67795     0.32029     0.91890     0.00000     0.00000     0.00000     0.00000     0.00000     2.06681
    -6.47319     0.19279     0.61369     0.37100     0.89938     0.00000     0.00000     0.00000     0.00000     0.00000     2.07686
    -6.46019     0.23697     0.61846     0.40477     0.92849     0.00000     0.00000     0.00000     0.00000     0.00000     2.18869
    -6.44819     0.27543     0.65529     0.41754     0.94656     0.00000     0.00000     0.00000     0.00000     0.00000     2.29482
    -6.43519     0.30361     0.69464     0.40957     0.92096     0.00000     0.00000     0.00000     0.00000     0.00000     2.32878
    -6.42319     0.32090     0.72115     0.38611     0.85533     0.00000     0.00000     0.00000     0.00000     0.00000     2.28349
    -6.41019     0.33013     0.73414     0.35675     0.77685     0.00000     0.00000     0.00000     0.00000     0.00000     2.19787
    -6.39819     0.33499     0.74268     0.33259     0.71490     0.00000     0.00000     0.00000     0.00000     0.00000     2.12516
    -6.38519     0.33721     0.75792     0.32167     0.68287     0.00000     0.00000     0.00000     0.00000     0.00000     2.09967
    -6.37319     0.33542     0.78342     0.32506     0.67386     0.00000     0.00000     0.00000     0.00000     0.00000     2.11776
    -6.36019     0.32604     0.81133     0.33570     0.66825     0.00000     0.00000     0.00000     0.00000     0.00000     2.14132
    -6.34819     0.30605     0.82404     0.34137     0.64709     0.00000     0.00000     0.00000     0.00000     0.00000     2.11855
    -6.33519     0.27482     0.80309     0.33035     0.60085     0.00000     0.00000     0.00000     0.00000     0.00000     2.00911
    -6.32319     0.23513     0.74058     0.29714     0.53336     0.00000     0.00000     0.00000     0.00000     0.00000     1.80621
    -6.31019     0.19204     0.64380     0.24523     0.45864     0.00000     0.00000     0.00000     0.00000     0.00000     1.53971
    -6.29819     0.15110     0.53390     0.18500     0.39525     0.00000     0.00000     0.00000     0.00000     0.00000     1.26526
    -6.28519     0.11666     0.43623     0.12850     0.35913     0.00000     0.00000     0.00000     0.00000     0.00000     1.04052
    -6.27319     0.09097     0.37056     0.08442     0.35750     0.00000     0.00000     0.00000     0.00000     0.00000     0.90343
    -6.26019     0.07402     0.34417     0.05568     0.38481     0.00000     0.00000     0.00000     0.00000     0.00000     0.85868
    -6.24819     0.06411     0.34989     0.04029     0.42336     0.00000     0.00000     0.00000     0.00000     0.00000     0.87765
    -6.23519     0.05854     0.36929     0.03375     0.44955     0.00000     0.00000     0.00000     0.00000     0.00000     0.91114
    -6.22319     0.05469     0.38012     0.03159     0.44367     0.00000     0.00000     0.00000     0.00000     0.00000     0.91007
    -6.21019     0.05109     0.36679     0.03094     0.40021     0.00000     0.00000     0.00000     0.00000     0.00000     0.84903
    -6.19819     0.04826     0.32696     0.03099     0.32951     0.00000     0.00000     0.00000     0.00000     0.00000     0.73572
    -6.18519     0.04886     0.27276     0.03243     0.25250     0.00000     0.00000     0.00000     0.00000     0.00000     0.60655
    -6.17319     0.05736     0.22486     0.03652     0.19146     0.00000     0.00000     0.00000     0.00000     0.00000     0.51020
    -6.16019     0.07961     0.20450     0.04422     0.16313     0.00000     0.00000     0.00000     0.00000     0.00000     0.49145
    -6.14819     0.12214     0.22751     0.05614     0.17739     0.00000     0.00000     0.00000     0.00000     0.00000     0.58319
    -6.13519     0.19000     0.30144     0.07311     0.23908     0.00000     0.00000     0.00000     0.00000     0.00000     0.80363
    -6.12319     0.28264     0.42339     0.09682     0.34848     0.00000     0.00000     0.00000     0.00000     0.00000     1.15133
    -6.11019     0.38940     0.57820     0.12969     0.49902     0.00000     0.00000     0.00000     0.00000     0.00000     1.59631
    -6.09819     0.48891     0.74053     0.17404     0.67564     0.00000     0.00000     0.00000     0.00000     0.00000     2.07913
    -6.08519     0.55557     0.88333     0.23058     0.85767     0.00000     0.00000     0.00000     0.00000     0.00000     2.52715
    -6.07319     0.57134     0.98944     0.29679     1.02599     0.00000     0.00000     0.00000     0.00000     0.00000     2.88357
    -6.06019     0.53533     1.05868     0.36678     1.16855     0.00000     0.00000     0.00000     0.00000     0.00000     3.12933
    -6.04819     0.46446     1.10556     0.43308     1.28366     0.00000     0.00000     0.00000     0.00000     0.00000     3.28676
    -6.03519     0.38432     1.14903     0.49178     1.37444     0.00000     0.00000     0.00000     0.00000     0.00000     3.39957
    -6.02319     0.31751     1.20163     0.54825     1.44309     0.00000     0.00000     0.00000     0.00000     0.00000     3.51048
    -6.01019     0.27578     1.26346     0.61847     1.48625     0.00000     0.00000     0.00000     0.00000     0.00000     3.64396
    -5.99819     0.25934     1.32112     0.72248     1.49403     0.00000     0.00000     0.00000     0.00000     0.00000     3.79697
    -5.98519     0.26068     1.35149     0.87021     1.45438     0.00000     0.00000     0.00000     0.00000     0.00000     3.93676
    -5.97319     0.27029     1.33080     1.04686     1.36106     0.00000     0.00000     0.00000     0.00000     0.00000     4.00901
    -5.96019     0.28188     1.24640     1.20983     1.22346     0.00000     0.00000     0.00000     0.00000     0.00000     3.96157
    -5.94819     0.29560     1.10599     1.30283     1.06921     0.00000     0.00000     0.00000     0.00000     0.00000     3.77363
    -5.93519     0.31806     0.93743     1.28216     0.93795     0.00000     0.00000     0.00000     0.00000     0.00000     3.47560
    -5.92319     0.35758     0.77781     1.14237     0.86318     0.00000     0.00000     0.00000     0.00000     0.00000     3.14094
    -5.91019     0.41625     0.65667     0.91865     0.85477     0.00000     0.00000     0.00000     0.00000     0.00000     2.84634
    -5.89819     0.48357     0.58321     0.66881     0.89137     0.00000     0.00000     0.00000     0.00000     0.00000     2.62696
    -5.88519     0.53784     0.54554     0.44566     0.92895     0.00000     0.00000     0.00000     0.00000     0.00000     2.45799
    -5.87319     0.55615     0.52308     0.27822     0.92445     0.00000     0.00000     0.00000     0.00000     0.00000     2.28190
    -5.86019     0.52831     0.50445     0.17067     0.86145     0.00000     0.00000     0.00000     0.00000     0.00000     2.06488
    -5.84819     0.46425     0.49915     0.11299     0.75936     0.00000     0.00000     0.00000     0.00000     0.00000     1.83575
    -5.83519     0.38972     0.53317     0.09230     0.66310     0.00000     0.00000     0.00000     0.00000     0.00000     1.67829
    -5.82319     0.33218     0.62988     0.09784     0.61536     0.00000     0.00000     0.00000     0.00000     0.00000     1.67526
    -5.81019     0.30633     0.78697     0.12010     0.63194     0.00000     0.00000     0.00000     0.00000     0.00000     1.84534
    -5.79819     0.30742     0.96533     0.14865     0.69149     0.00000     0.00000     0.00000     0.00000     0.00000     2.11289
    -5.78519     0.31647     1.10081     0.17234     0.74737     0.00000     0.00000     0.00000     0.00000     0.00000     2.33699
    -5.77319     0.31256     1.13553     0.18300     0.75388     0.00000     0.00000     0.00000     0.00000     0.00000     2.38497
    -5.76019     0.28487     1.04876     0.17956     0.69108     0.00000     0.00000     0.00000     0.00000     0.00000     2.20426
    -5.74819     0.23707     0.86849     0.16916     0.57306     0.00000     0.00000     0.00000     0.00000     0.00000     1.84778
    -5.73519     0.18263     0.65402     0.16380     0.43728     0.00000     0.00000     0.00000     0.00000     0.00000     1.43774
    -5.72319     0.13581     0.46491     0.17455     0.32280     0.00000     0.00000     0.00000     0.00000     0.00000     1.09808
    -5.71019     0.10444     0.33624     0.20744     0.25346     0.00000     0.00000     0.00000     0.00000     0.00000     0.90158
    -5.69819     0.08824     0.27284     0.26283     0.23334     0.00000     0.00000     0.00000     0.00000     0.00000     0.85725
    -5.68519     0.08206     0.25987     0.33748     0.25273     0.00000     0.00000     0.00000     0.00000     0.00000     0.93214
    -5.67319     0.08006     0.27737     0.42602     0.29736     0.00000     0.00000     0.00000     0.00000     0.00000     1.08081
    -5.66019     0.07854     0.31089     0.52104     0.35533     0.00000     0.00000     0.00000     0.00000     0.00000     1.26580
    -5.64819     0.07619     0.35462     0.61413     0.42024     0.00000     0.00000     0.00000     0.00000     0.00000     1.46518
    -5.63519     0.07343     0.41043     0.70113     0.49172     0.00000     0.00000     0.00000     0.00000     0.00000     1.67671
    -5.62319     0.07153     0.48446     0.79076     0.57567     0.00000     0.00000     0.00000     0.00000     0.00000     1.92242
    -5.61019     0.07238     0.58302     0.90821     0.68159     0.00000     0.00000     0.00000     0.00000     0.00000     2.24520
    -5.59819     0.07788     0.70714     1.08480     0.81825     0.00000     0.00000     0.00000     0.00000     0.00000     2.68807
    -5.58519     0.08897     0.84860     1.33260     0.98581     0.00000     0.00000     0.00000     0.00000     0.00000     3.25598
    -5.57319     0.10459     0.98863     1.61958     1.17069     0.00000     0.00000     0.00000     0.00000     0.00000     3.88348
    -5.56019     0.12200     1.10203     1.86757     1.34429     0.00000     0.00000     0.00000     0.00000     0.00000     4.43589
    -5.54819     0.13914     1.16670     1.98468     1.47115     0.00000     0.00000     0.00000     0.00000     0.00000     4.76167
    -5.53519     0.15732     1.17284     1.91422     1.52139     0.00000     0.00000     0.00000     0.00000     0.00000     4.76577
    -5.52319     0.18227     1.12863     1.66887     1.48593     0.00000     0.00000     0.00000     0.00000     0.00000     4.46570
    -5.51019     0.22123     1.05897     1.32271     1.38260     0.00000     0.00000     0.00000     0.00000     0.00000     3.98551
    -5.49819     0.27738     0.99519     0.97102     1.24826     0.00000     0.00000     0.00000     0.00000     0.00000     3.49185
    -5.48519     0.34501     0.96184     0.68479     1.12250     0.00000     0.00000     0.00000     0.00000     0.00000     3.11414
    -5.47319     0.40962     0.96725     0.48927     1.02868     0.00000     0.00000     0.00000     0.00000     0.00000     2.89482
    -5.46019     0.45387     1.00657     0.37170     0.97024     0.00000     0.00000     0.00000     0.00000     0.00000     2.80238
    -5.44719     0.46696     1.07215     0.30356     0.94154     0.00000     0.00000     0.00000     0.00000     0.00000     2.78421
    -5.43519     0.45040     1.16026     0.26020     0.94160     0.00000     0.00000     0.00000     0.00000     0.00000     2.81246
    -5.42219     0.41688     1.26704     0.22850     0.97708     0.00000     0.00000     0.00000     0.00000     0.00000     2.88950
    -5.41019     0.38233     1.37950     0.20481     1.05552     0.00000     0.00000     0.00000     0.00000     0.00000     3.02216
    -5.39719     0.35764     1.47685     0.18943     1.17799     0.00000     0.00000     0.00000     0.00000     0.00000     3.20191
    -5.38519     0.34491     1.54279     0.18307     1.34204     0.00000     0.00000     0.00000     0.00000     0.00000     3.41282
    -5.37219     0.33971     1.57893     0.18649     1.55338     0.00000     0.00000     0.00000     0.00000     0.00000     3.65851
    -5.36019     0.33549     1.60246     0.20045     1.82790     0.00000     0.00000     0.00000     0.00000     0.00000     3.96631
    -5.34719     0.32666     1.62956     0.22481     2.17650     0.00000     0.00000     0.00000     0.00000     0.00000     4.35753
    -5.33519     0.30976     1.65579     0.25615     2.57565     0.00000     0.00000     0.00000     0.00000     0.00000     4.79735
    -5.32219     0.28380     1.65430     0.28680     2.94749     0.00000     0.00000     0.00000     0.00000     0.00000     5.17239
    -5.31019     0.25057     1.59198     0.30652     3.17710     0.00000     0.00000     0.00000     0.00000     0.00000     5.32616
    -5.29719     0.21421     1.45527     0.30682     3.16391     0.00000     0.00000     0.00000     0.00000     0.00000     5.14021
    -5.28519     0.17982     1.26377     0.28560     2.87674     0.00000     0.00000     0.00000     0.00000     0.00000     4.60592
    -5.27219     0.15094     1.06862     0.24837     2.38005     0.00000     0.00000     0.00000     0.00000     0.00000     3.84798
    -5.26019     0.12864     0.93199     0.20597     1.80270     0.00000     0.00000     0.00000     0.00000     0.00000     3.06929
    -5.24719     0.11210     0.90004     0.17011     1.27926     0.00000     0.00000     0.00000     0.00000     0.00000     2.46151
    -5.23519     0.10012     0.98076     0.14919     0.89530     0.00000     0.00000     0.00000     0.00000     0.00000     2.12537
    -5.22219     0.09211     1.13761     0.14716     0.67087     0.00000     0.00000     0.00000     0.00000     0.00000     2.04776
    -5.21019     0.08825     1.30700     0.16496     0.57766     0.00000     0.00000     0.00000     0.00000     0.00000     2.13787
    -5.19719     0.08926     1.43002     0.20292     0.57131     0.00000     0.00000     0.00000     0.00000     0.00000     2.29351
    -5.18519     0.09627     1.48214     0.26221     0.61677     0.00000     0.00000     0.00000     0.00000     0.00000     2.45739
    -5.17219     0.11060     1.48300     0.34510     0.69800     0.00000     0.00000     0.00000     0.00000     0.00000     2.63670
    -5.16019     0.13306     1.47587     0.45439     0.81473     0.00000     0.00000     0.00000     0.00000     0.00000     2.87804
    -5.14719     0.16304     1.49896     0.59349     0.97539     0.00000     0.00000     0.00000     0.00000     0.00000     3.23088
    -5.13519     0.19789     1.56478     0.76752     1.19038     0.00000     0.00000     0.00000     0.00000     0.00000     3.72057
    -5.12219     0.23318     1.65867     0.98226     1.46489     0.00000     0.00000     0.00000     0.00000     0.00000     4.33900
    -5.11019     0.26359     1.75281     1.23862     1.79215     0.00000     0.00000     0.00000     0.00000     0.00000     5.04717
    -5.09719     0.28402     1.82124     1.52377     2.14490     0.00000     0.00000     0.00000     0.00000     0.00000     5.77393
    -5.08519     0.29066     1.85037     1.80474     2.47259     0.00000     0.00000     0.00000     0.00000     0.00000     6.41836
    -5.07219     0.28187     1.84937     2.03246     2.70962     0.00000     0.00000     0.00000     0.00000     0.00000     6.87332
    -5.06019     0.25876     1.84873     2.15603     2.79435     0.00000     0.00000     0.00000     0.00000     0.00000     7.05787
    -5.04719     0.22524     1.88687     2.14379     2.69163     0.00000     0.00000     0.00000     0.00000     0.00000     6.94753
    -5.03519     0.18680     1.98187     1.99639     2.41007     0.00000     0.00000     0.00000     0.00000     0.00000     6.57513
    -5.02219     0.14883     2.10802     1.74675     2.00104     0.00000     0.00000     0.00000     0.00000     0.00000     6.00464
    -5.01019     0.11501     2.19373     1.44233     1.54188     0.00000     0.00000     0.00000     0.00000     0.00000     5.29295
    -4.99719     0.08680     2.15894     1.13009     1.11127     0.00000     0.00000     0.00000     0.00000     0.00000     4.48710
    -4.98519     0.06439     1.96951     0.84669     0.76955     0.00000     0.00000     0.00000     0.00000     0.00000     3.65015
    -4.97219     0.04791     1.66834     0.62069     0.55616     0.00000     0.00000     0.00000     0.00000     0.00000     2.89310
    -4.96019     0.03824     1.36601     0.47635     0.49823     0.00000     0.00000     0.00000     0.00000     0.00000     2.37883
    -4.94719     0.03684     1.19010     0.43316     0.61538     0.00000     0.00000     0.00000     0.00000     0.00000     2.27548
    -4.93519     0.04455     1.22515     0.49726     0.91156     0.00000     0.00000     0.00000     0.00000     0.00000     2.67851
    -4.92219     0.06056     1.47324     0.65178     1.35346     0.00000     0.00000     0.00000     0.00000     0.00000     3.53904
    -4.91019     0.08201     1.84862     0.85082     1.85771     0.00000     0.00000     0.00000     0.00000     0.00000     4.63916
    -4.89719     0.10519     2.21381     1.03180     2.30595     0.00000     0.00000     0.00000     0.00000     0.00000     5.65675
    -4.88519     0.12789     2.44395     1.13787     2.59304     0.00000     0.00000     0.00000     0.00000     0.00000     6.30275
    -4.87219     0.15106     2.48777     1.14550     2.68079     0.00000     0.00000     0.00000     0.00000     0.00000     6.46512
    -4.86019     0.17820     2.38362     1.07280     2.61214     0.00000     0.00000     0.00000     0.00000     0.00000     6.24676
    -4.84719     0.21194     2.22179     0.96279     2.47067     0.00000     0.00000     0.00000     0.00000     0.00000     5.86718
    -4.83519     0.25060     2.07783     0.85442     2.31749     0.00000     0.00000     0.00000     0.00000     0.00000     5.50034
    -4.82219     0.28815     1.97142     0.76265     2.15592     0.00000     0.00000     0.00000     0.00000     0.00000     5.17814
    -4.81019     0.31777     1.87554     0.68104     1.95136     0.00000     0.00000     0.00000     0.00000     0.00000     4.82571
    -4.79719     0.33612     1.75623     0.59758     1.67777     0.00000     0.00000     0.00000     0.00000     0.00000     4.36770
    -4.78519     0.34369     1.60309     0.50897     1.35043     0.00000     0.00000     0.00000     0.00000     0.00000     3.80618
    -4.77219     0.34153     1.42667     0.42113     1.01564     0.00000     0.00000     0.00000     0.00000     0.00000     3.20497
    -4.76019     0.32789     1.23943     0.34273     0.72201     0.00000     0.00000     0.00000     0.00000     0.00000     2.63206
    -4.74719     0.29912     1.04350     0.28102     0.49403     0.00000     0.00000     0.00000     0.00000     0.00000     2.11766
    -4.73519     0.25422     0.83744     0.24459     0.33106     0.00000     0.00000     0.00000     0.00000     0.00000     1.66731
    -4.72219     0.19834     0.62923     0.25179     0.22041     0.00000     0.00000     0.00000     0.00000     0.00000     1.29977
    -4.71019     0.14196     0.43889     0.33372     0.15065     0.00000     0.00000     0.00000     0.00000     0.00000     1.06523
    -4.69719     0.09621     0.28955     0.52834     0.11666     0.00000     0.00000     0.00000     0.00000     0.00000     1.03075
    -4.68519     0.06873     0.19586     0.86190     0.11759     0.00000     0.00000     0.00000     0.00000     0.00000     1.24407
    -4.67219     0.06204     0.15864     1.32489     0.15279     0.00000     0.00000     0.00000     0.00000     0.00000     1.69837
    -4.66019     0.07436     0.16803     1.85438     0.21878     0.00000     0.00000     0.00000     0.00000     0.00000     2.31555
    -4.64719     0.10100     0.21001     2.34228     0.30819     0.00000     0.00000     0.00000     0.00000     0.00000     2.96148
    -4.63519     0.13505     0.27270     2.67016     0.41122     0.00000     0.00000     0.00000     0.00000     0.00000     3.48913
    -4.62219     0.16819     0.35040     2.75670     0.51922     0.00000     0.00000     0.00000     0.00000     0.00000     3.79451
    -4.61019     0.19191     0.44461     2.58950     0.62828     0.00000     0.00000     0.00000     0.00000     0.00000     3.85430
    -4.59719     0.20021     0.56034     2.22600     0.73994     0.00000     0.00000     0.00000     0.00000     0.00000     3.72649
    -4.58519     0.19190     0.69881     1.76060     0.85650     0.00000     0.00000     0.00000     0.00000     0.00000     3.50781
    -4.57219     0.17110     0.85006     1.28952     0.97298     0.00000     0.00000     0.00000     0.00000     0.00000     3.28366
    -4.56019     0.14504     0.99123     0.88187     1.07413     0.00000     0.00000     0.00000     0.00000     0.00000     3.09227
    -4.54719     0.12053     1.09441     0.57057     1.13804     0.00000     0.00000     0.00000     0.00000     0.00000     2.92355
    -4.53519     0.10116     1.13809     0.35720     1.14760     0.00000     0.00000     0.00000     0.00000     0.00000     2.74405
    -4.52219     0.08724     1.11573     0.22417     1.10061     0.00000     0.00000     0.00000     0.00000     0.00000     2.52775
    -4.51019     0.07779     1.04036     0.14805     1.01551     0.00000     0.00000     0.00000     0.00000     0.00000     2.28172
    -4.49719     0.07328     0.94343     0.10922     0.92959     0.00000     0.00000     0.00000     0.00000     0.00000     2.05552
    -4.48519     0.07666     0.86895     0.09606     0.89098     0.00000     0.00000     0.00000     0.00000     0.00000     1.93265
    -4.47219     0.09227     0.86584     0.10390     0.94474     0.00000     0.00000     0.00000     0.00000     0.00000     2.00675
    -4.45919     0.12287     0.96967     0.13062     1.11092     0.00000     0.00000     0.00000     0.00000     0.00000     2.33408
    -4.44719     0.16692     1.18425     0.17210     1.36668     0.00000     0.00000     0.00000     0.00000     0.00000     2.88995
    -4.43419     0.21735     1.47154     0.21999     1.64432     0.00000     0.00000     0.00000     0.00000     0.00000     3.55320
    -4.42219     0.26367     1.75701     0.26287     1.85643     0.00000     0.00000     0.00000     0.00000     0.00000     4.13998
    -4.40919     0.29618     1.95604     0.29036     1.93247     0.00000     0.00000     0.00000     0.00000     0.00000     4.47505
    -4.39719     0.31102     2.00523     0.29774     1.85266     0.00000     0.00000     0.00000     0.00000     0.00000     4.46665
    -4.38419     0.31288     1.88982     0.28862     1.65597     0.00000     0.00000     0.00000     0.00000     0.00000     4.14729
    -4.37219     0.31359     1.64989     0.27412     1.41932     0.00000     0.00000     0.00000     0.00000     0.00000     3.65691
    -4.35919     0.32581     1.36301     0.26761     1.22144     0.00000     0.00000     0.00000     0.00000     0.00000     3.17787
    -4.34719     0.35524     1.10756     0.27887     1.10979     0.00000     0.00000     0.00000     0.00000     0.00000     2.85146
    -4.33419     0.39534     0.93463     0.31030     1.08726     0.00000     0.00000     0.00000     0.00000     0.00000     2.72753
    -4.32219     0.43048     0.85806     0.35939     1.12330     0.00000     0.00000     0.00000     0.00000     0.00000     2.77123
    -4.30919     0.44531     0.86851     0.42537     1.18161     0.00000     0.00000     0.00000     0.00000     0.00000     2.92080
    -4.29719     0.43482     0.95274     0.51480     1.24208     0.00000     0.00000     0.00000     0.00000     0.00000     3.14444
    -4.28419     0.40740     1.10224     0.63960     1.30527     0.00000     0.00000     0.00000     0.00000     0.00000     3.45451
    -4.27219     0.37887     1.30435     0.80714     1.37567     0.00000     0.00000     0.00000     0.00000     0.00000     3.86603
    -4.25919     0.36227     1.53072     1.00869     1.44409     0.00000     0.00000     0.00000     0.00000     0.00000     4.34577
    -4.24719     0.36025     1.73457     1.21603     1.48485     0.00000     0.00000     0.00000     0.00000     0.00000     4.79570
    -4.23419     0.36527     1.86591     1.38992     1.47039     0.00000     0.00000     0.00000     0.00000     0.00000     5.09149
    -4.22219     0.36562     1.89178     1.49550     1.38710     0.00000     0.00000     0.00000     0.00000     0.00000     5.13999
    -4.20919     0.35270     1.80973     1.51361     1.24310     0.00000     0.00000     0.00000     0.00000     0.00000     4.91914
    -4.19719     0.32461     1.64407     1.44491     1.06019     0.00000     0.00000     0.00000     0.00000     0.00000     4.47378
    -4.18419     0.28519     1.43074     1.30501     0.86299     0.00000     0.00000     0.00000     0.00000     0.00000     3.88393
    -4.17219     0.24056     1.20009     1.11873     0.67285     0.00000     0.00000     0.00000     0.00000     0.00000     3.23223
    -4.15919     0.19639     0.97354     0.91804     0.50621     0.00000     0.00000     0.00000     0.00000     0.00000     2.59418
    -4.14719     0.15756     0.76837     0.74091     0.37715     0.00000     0.00000     0.00000     0.00000     0.00000     2.04399
    -4.13419     0.12825     0.60086     0.62928     0.29540     0.00000     0.00000     0.00000     0.00000     0.00000     1.65379
    -4.12219     0.11121     0.48483     0.62116     0.26350     0.00000     0.00000     0.00000     0.00000     0.00000     1.48070
    -4.10919     0.10602     0.42215     0.73868     0.27291     0.00000     0.00000     0.00000     0.00000     0.00000     1.53976
    -4.09719     0.10833     0.39861     0.97581     0.30419     0.00000     0.00000     0.00000     0.00000     0.00000     1.78694
    -4.08419     0.11111     0.38929     1.29038     0.33292     0.00000     0.00000     0.00000     0.00000     0.00000     2.12370
    -4.07219     0.10814     0.37119     1.60490     0.33944     0.00000     0.00000     0.00000     0.00000     0.00000     2.42366
    -4.05919     0.09673     0.33490     1.82649     0.31777     0.00000     0.00000     0.00000     0.00000     0.00000     2.57589
    -4.04719     0.07870     0.28899     1.87958     0.27917     0.00000     0.00000     0.00000     0.00000     0.00000     2.52645
    -4.03419     0.05890     0.25592     1.74124     0.24802     0.00000     0.00000     0.00000     0.00000     0.00000     2.30408
    -4.02219     0.04238     0.26268     1.45352     0.25301     0.00000     0.00000     0.00000     0.00000     0.00000     2.01160
    -4.00919     0.03241     0.32950     1.10236     0.31613     0.00000     0.00000     0.00000     0.00000     0.00000     1.78040
    -3.99719     0.02962     0.45898     0.77853     0.44177     0.00000     0.00000     0.00000     0.00000     0.00000     1.70890
    -3.98419     0.03229     0.62842     0.53741     0.60906     0.00000     0.00000     0.00000     0.00000     0.00000     1.80718
    -3.97219     0.03720     0.79166     0.38802     0.77347     0.00000     0.00000     0.00000     0.00000     0.00000     1.99035
    -3.95919     0.04089     0.89462     0.30506     0.88107     0.00000     0.00000     0.00000     0.00000     0.00000     2.12164
    -3.94719     0.04085     0.89854     0.25342     0.89201     0.00000     0.00000     0.00000     0.00000     0.00000     2.08482
    -3.93419     0.03645     0.79988     0.20772     0.80043     0.00000     0.00000     0.00000     0.00000     0.00000     1.84448
    -3.92219     0.02888     0.63056     0.15901     0.63593     0.00000     0.00000     0.00000     0.00000     0.00000     1.45438
    -3.90919     0.02028     0.43997     0.11053     0.44719     0.00000     0.00000     0.00000     0.00000     0.00000     1.01797
    -3.89719     0.01265     0.27181     0.06961     0.27842     0.00000     0.00000     0.00000     0.00000     0.00000     0.63249
    -3.88419     0.00712     0.14908     0.04177     0.15390     0.00000     0.00000     0.00000     0.00000     0.00000     0.35186
    -3.87219     0.00389     0.07356     0.02945     0.07654     0.00000     0.00000     0.00000     0.00000     0.00000     0.18343
    -3.85919     0.00265     0.03491     0.03358     0.03665     0.00000     0.00000     0.00000     0.00000     0.00000     0.10779
    -3.84719     0.00300     0.02031     0.05519     0.02149     0.00000     0.00000     0.00000     0.00000     0.00000     0.09998
    -3.83419     0.00457     0.01986     0.09459     0.02100     0.00000     0.00000     0.00000     0.00000     0.00000     0.14002
    -3.82219     0.00703     0.02769     0.14860     0.02896     0.00000     0.00000     0.00000     0.00000     0.00000     0.21227
    -3.80919     0.00982     0.04094     0.20778     0.04200     0.00000     0.00000     0.00000     0.00000     0.00000     0.30054
    -3.79719     0.01226     0.05927     0.25720     0.05896     0.00000     0.00000     0.00000     0.00000     0.00000     0.38770
    -3.78419     0.01369     0.08536     0.28177     0.08138     0.00000     0.00000     0.00000     0.00000     0.00000     0.46220
    -3.77219     0.01382     0.12573     0.27367     0.11441     0.00000     0.00000     0.00000     0.00000     0.00000     0.52763
    -3.75919     0.01295     0.19023     0.23671     0.16661     0.00000     0.00000     0.00000     0.00000     0.00000     0.60649
    -3.74719     0.01181     0.28896     0.18463     0.24735     0.00000     0.00000     0.00000     0.00000     0.00000     0.73275
    -3.73419     0.01131     0.42673     0.13431     0.36229     0.00000     0.00000     0.00000     0.00000     0.00000     0.93464
    -3.72219     0.01219     0.59739     0.09899     0.50747     0.00000     0.00000     0.00000     0.00000     0.00000     1.21604
    -3.70919     0.01481     0.77942     0.08501     0.66604     0.00000     0.00000     0.00000     0.00000     0.00000     1.54529
    -3.69719     0.01913     0.93909     0.09219     0.80947     0.00000     0.00000     0.00000     0.00000     0.00000     1.85988
    -3.68419     0.02463     1.04062     0.11575     0.90702     0.00000     0.00000     0.00000     0.00000     0.00000     2.08803
    -3.67219     0.03046     1.06176     0.14812     0.94037     0.00000     0.00000     0.00000     0.00000     0.00000     2.18071
    -3.65919     0.03561     1.00579     0.18033     0.91586     0.00000     0.00000     0.00000     0.00000     0.00000     2.13760
    -3.64719     0.03934     0.90201     0.20406     0.86548     0.00000     0.00000     0.00000     0.00000     0.00000     2.01089
    -3.63419     0.04152     0.79155     0.21422     0.83195     0.00000     0.00000     0.00000     0.00000     0.00000     1.87925
    -3.62219     0.04276     0.70838     0.21056     0.84526     0.00000     0.00000     0.00000     0.00000     0.00000     1.80696
    -3.60919     0.04403     0.66613     0.19740     0.90452     0.00000     0.00000     0.00000     0.00000     0.00000     1.81208
    -3.59719     0.04628     0.65846     0.18191     0.97849     0.00000     0.00000     0.00000     0.00000     0.00000     1.86514
    -3.58419     0.05016     0.67229     0.17313     1.02666     0.00000     0.00000     0.00000     0.00000     0.00000     1.92224
    -3.57219     0.05607     0.70510     0.18310     1.02969     0.00000     0.00000     0.00000     0.00000     0.00000     1.97395
    -3.55919     0.06444     0.77728     0.22930     1.00962     0.00000     0.00000     0.00000     0.00000     0.00000     2.08064
    -3.54719     0.07610     0.92905     0.33408     1.02696     0.00000     0.00000     0.00000     0.00000     0.00000     2.36619
    -3.53419     0.09199     1.19829     0.51731     1.15219     0.00000     0.00000     0.00000     0.00000     0.00000     2.95978
    -3.52219     0.11242     1.58993     0.78238     1.42707     0.00000     0.00000     0.00000     0.00000     0.00000     3.91180
    -3.50919     0.13571     2.05148     1.10251     1.83113     0.00000     0.00000     0.00000     0.00000     0.00000     5.12083
    -3.49719     0.15741     2.47874     1.42069     2.27634     0.00000     0.00000     0.00000     0.00000     0.00000     6.33318
    -3.48419     0.17111     2.75305     1.66860     2.63359     0.00000     0.00000     0.00000     0.00000     0.00000     7.22635
    -3.47219     0.17140     2.79633     1.80095     2.78550     0.00000     0.00000     0.00000     0.00000     0.00000     7.55418
    -3.45919     0.15663     2.60681     1.82083     2.68015     0.00000     0.00000     0.00000     0.00000     0.00000     7.26442
    -3.44619     0.13021     2.25687     1.77651     2.34745     0.00000     0.00000     0.00000     0.00000     0.00000     6.51104
    -3.43419     0.09885     1.84893     1.73080     1.88351     0.00000     0.00000     0.00000     0.00000     0.00000     5.56209
    -3.42119     0.06938     1.46867     1.71695     1.40045     0.00000     0.00000     0.00000     0.00000     0.00000     4.65545
    -3.40919     0.04595     1.15516     1.71689     0.98205     0.00000     0.00000     0.00000     0.00000     0.00000     3.90005
    -3.39619     0.02953     0.90552     1.67664     0.66525     0.00000     0.00000     0.00000     0.00000     0.00000     3.27694
    -3.38419     0.01885     0.69880     1.54574     0.44506     0.00000     0.00000     0.00000     0.00000     0.00000     2.70845
    -3.37119     0.01205     0.51891     1.31197     0.29722     0.00000     0.00000     0.00000     0.00000     0.00000     2.14015
    -3.35919     0.00763     0.36320     1.01240     0.19721     0.00000     0.00000     0.00000     0.00000     0.00000     1.58044
    -3.34619     0.00475     0.23779     0.70978     0.12898     0.00000     0.00000     0.00000     0.00000     0.00000     1.08130
    -3.33419     0.00302     0.14797     0.46514     0.08418     0.00000     0.00000     0.00000     0.00000     0.00000     0.70031
    -3.32119     0.00234     0.09270     0.31708     0.05791     0.00000     0.00000     0.00000     0.00000     0.00000     0.47002
    -3.30919     0.00270     0.06527     0.28095     0.04596     0.00000     0.00000     0.00000     0.00000     0.00000     0.39487
    -3.29619     0.00425     0.05774     0.35608     0.04472     0.00000     0.00000     0.00000     0.00000     0.00000     0.46280
    -3.28419     0.00728     0.06519     0.52972     0.05248     0.00000     0.00000     0.00000     0.00000     0.00000     0.65467
    -3.27119     0.01200     0.08717     0.77309     0.06999     0.00000     0.00000     0.00000     0.00000     0.00000     0.94225
    -3.25919     0.01846     0.12598     1.03785     0.09933     0.00000     0.00000     0.00000     0.00000     0.00000     1.28162
    -3.24619     0.02618     0.18274     1.26208     0.14137     0.00000     0.00000     0.00000     0.00000     0.00000     1.61237
    -3.23419     0.03409     0.25318     1.38958     0.19322     0.00000     0.00000     0.00000     0.00000     0.00000     1.87006
    -3.22119     0.04064     0.32556     1.39040     0.24728     0.00000     0.00000     0.00000     0.00000     0.00000     2.00388
    -3.20919     0.04422     0.38336     1.26949     0.29286     0.00000     0.00000     0.00000     0.00000     0.00000     1.98993
    -3.19619     0.04378     0.41117     1.06319     0.31996     0.00000     0.00000     0.00000     0.00000     0.00000     1.83810
    -3.18419     0.03935     0.40145     0.81909     0.32283     0.00000     0.00000     0.00000     0.00000     0.00000     1.58273
    -3.17119     0.03207     0.35797     0.58153     0.30173     0.00000     0.00000     0.00000     0.00000     0.00000     1.27330
    -3.15919     0.02369     0.29270     0.38059     0.26231     0.00000     0.00000     0.00000     0.00000     0.00000     0.95929
    -3.14619     0.01592     0.22100     0.22955     0.21374     0.00000     0.00000     0.00000     0.00000     0.00000     0.68022
    -3.13419     0.00988     0.15630     0.12795     0.16830     0.00000     0.00000     0.00000     0.00000     0.00000     0.46244
    -3.12119     0.00601     0.10902     0.06726     0.14330     0.00000     0.00000     0.00000     0.00000     0.00000     0.32558
    -3.10919     0.00441     0.08843     0.03689     0.16550     0.00000     0.00000     0.00000     0.00000     0.00000     0.29522
    -3.09619     0.00525     0.10637     0.02857     0.27586     0.00000     0.00000     0.00000     0.00000     0.00000     0.41606
    -3.08419     0.00899     0.17938     0.03801     0.52802     0.00000     0.00000     0.00000     0.00000     0.00000     0.75441
    -3.07119     0.01615     0.32621     0.06378     0.97180     0.00000     0.00000     0.00000     0.00000     0.00000     1.37794
    -3.05919     0.02673     0.55898     0.10422     1.61885     0.00000     0.00000     0.00000     0.00000     0.00000     2.30879
    -3.04619     0.03960     0.87004     0.15412     2.40497     0.00000     0.00000     0.00000     0.00000     0.00000     3.46872
    -3.03419     0.05218     1.22279     0.20330     3.17760     0.00000     0.00000     0.00000     0.00000     0.00000     4.65588
    -3.02119     0.06130     1.55380     0.23917     3.73810     0.00000     0.00000     0.00000     0.00000     0.00000     5.59237
    -3.00919     0.06450     1.79105     0.25220     3.92460     0.00000     0.00000     0.00000     0.00000     0.00000     6.03235
    -2.99619     0.06160     1.87801     0.24137     3.69000     0.00000     0.00000     0.00000     0.00000     0.00000     5.87098
    -2.98419     0.05497     1.79896     0.21609     3.12250     0.00000     0.00000     0.00000     0.00000     0.00000     5.19252
    -2.97119     0.04870     1.58461     0.19334     2.39850     0.00000     0.00000     0.00000     0.00000     0.00000     4.22515
    -2.95919     0.04694     1.30498     0.19193     1.69863     0.00000     0.00000     0.00000     0.00000     0.00000     3.24248
    -2.94619     0.05224     1.04593     0.22640     1.14848     0.00000     0.00000     0.00000     0.00000     0.00000     2.47305
    -2.93419     0.06459     0.88640     0.30220     0.79890     0.00000     0.00000     0.00000     0.00000     0.00000     2.05209
    -2.92119     0.08135     0.88241     0.41283     0.64595     0.00000     0.00000     0.00000     0.00000     0.00000     2.02254
    -2.90919     0.09818     1.06034     0.54082     0.66096     0.00000     0.00000     0.00000     0.00000     0.00000     2.36030
    -2.89619     0.11064     1.41313     0.66297     0.81097     0.00000     0.00000     0.00000     0.00000     0.00000     2.99771
    -2.88419     0.11576     1.89555     0.75904     1.06464     0.00000     0.00000     0.00000     0.00000     0.00000     3.83499
    -2.87119     0.11293     2.42180     0.81979     1.38675     0.00000     0.00000     0.00000     0.00000     0.00000     4.74127
    -2.85919     0.10365     2.87980     0.84916     1.73320     0.00000     0.00000     0.00000     0.00000     0.00000     5.56581
    -2.84619     0.09037     3.16210     0.85862     2.05457     0.00000     0.00000     0.00000     0.00000     0.00000     6.16566
    -2.83419     0.07562     3.20310     0.85841     2.30099     0.00000     0.00000     0.00000     0.00000     0.00000     6.43812
    -2.82119     0.06125     3.00230     0.85208     2.43154     0.00000     0.00000     0.00000     0.00000     0.00000     6.34717
    -2.80919     0.04844     2.61554     0.83717     2.42052     0.00000     0.00000     0.00000     0.00000     0.00000     5.92167
    -2.79619     0.03789     2.12839     0.81313     2.26731     0.00000     0.00000     0.00000     0.00000     0.00000     5.24672
    -2.78419     0.03002     1.62585     0.78868     2.00305     0.00000     0.00000     0.00000     0.00000     0.00000     4.44759
    -2.77119     0.02497     1.17347     0.78042     1.68669     0.00000     0.00000     0.00000     0.00000     0.00000     3.66555
    -2.75919     0.02253     0.81222     0.80286     1.38353     0.00000     0.00000     0.00000     0.00000     0.00000     3.02114
    -2.74619     0.02204     0.55893     0.85931     1.13719     0.00000     0.00000     0.00000     0.00000     0.00000     2.57747
    -2.73419     0.02258     0.41347     0.94235     0.95471     0.00000     0.00000     0.00000     0.00000     0.00000     2.33311
    -2.72119     0.02346     0.36832     1.05106     0.81662     0.00000     0.00000     0.00000     0.00000     0.00000     2.25946
    -2.70919     0.02464     0.41851     1.20394     0.70156     0.00000     0.00000     0.00000     0.00000     0.00000     2.34866
    -2.69619     0.02675     0.56499     1.43657     0.60570     0.00000     0.00000     0.00000     0.00000     0.00000     2.63401
    -2.68419     0.03065     0.80798     1.77879     0.54166     0.00000     0.00000     0.00000     0.00000     0.00000     3.15908
    -2.67119     0.03678     1.13599     2.22662     0.52531     0.00000     0.00000     0.00000     0.00000     0.00000     3.92470
    -2.65919     0.04476     1.51466     2.73360     0.56140     0.00000     0.00000     0.00000     0.00000     0.00000     4.85442
    -2.64619     0.05340     1.88574     3.21800     0.63786     0.00000     0.00000     0.00000     0.00000     0.00000     5.79500
    -2.63419     0.06098     2.17553     3.58510     0.72815     0.00000     0.00000     0.00000     0.00000     0.00000     6.54976
    -2.62119     0.06571     2.31554     3.74870     0.79987     0.00000     0.00000     0.00000     0.00000     0.00000     6.92982
    -2.60919     0.06635     2.26820     3.65310     0.82460     0.00000     0.00000     0.00000     0.00000     0.00000     6.81225
    -2.59619     0.06281     2.04501     3.29446     0.78884     0.00000     0.00000     0.00000     0.00000     0.00000     6.19112
    -2.58419     0.05634     1.70771     2.73212     0.70147     0.00000     0.00000     0.00000     0.00000     0.00000     5.19764
    -2.57119     0.04928     1.34721     2.07362     0.59198     0.00000     0.00000     0.00000     0.00000     0.00000     4.06209
    -2.55919     0.04399     1.04765     1.43919     0.49776     0.00000     0.00000     0.00000     0.00000     0.00000     3.02859
    -2.54619     0.04158     0.85768     0.91929     0.44731     0.00000     0.00000     0.00000     0.00000     0.00000     2.26586
    -2.53419     0.04146     0.77650     0.55130     0.44690     0.00000     0.00000     0.00000     0.00000     0.00000     1.81616
    -2.52119     0.04163     0.76582     0.32438     0.47849     0.00000     0.00000     0.00000     0.00000     0.00000     1.61032
    -2.50919     0.04000     0.77327     0.20170     0.51089     0.00000     0.00000     0.00000     0.00000     0.00000     1.52587
    -2.49619     0.03559     0.75900     0.14357     0.51589     0.00000     0.00000     0.00000     0.00000     0.00000     1.45405
    -2.48419     0.02892     0.71002     0.12042     0.48203     0.00000     0.00000     0.00000     0.00000     0.00000     1.34140
    -2.47119     0.02154     0.63690     0.11435     0.41656     0.00000     0.00000     0.00000     0.00000     0.00000     1.18935
    -2.45819     0.01496     0.55766     0.11478     0.33671     0.00000     0.00000     0.00000     0.00000     0.00000     1.02410
    -2.44619     0.00999     0.48285     0.11466     0.25855     0.00000     0.00000     0.00000     0.00000     0.00000     0.86605
    -2.43319     0.00666     0.41126     0.10939     0.19078     0.00000     0.00000     0.00000     0.00000     0.00000     0.71808
    -2.42119     0.00454     0.33714     0.09845     0.13531     0.00000     0.00000     0.00000     0.00000     0.00000     0.57544
    -2.40819     0.00325     0.25908     0.08680     0.09139     0.00000     0.00000     0.00000     0.00000     0.00000     0.44051
    -2.39619     0.00259     0.18298     0.08512     0.05816     0.00000     0.00000     0.00000     0.00000     0.00000     0.32885
    -2.38319     0.00266     0.11820     0.10818     0.03530     0.00000     0.00000     0.00000     0.00000     0.00000     0.26434
    -2.37119     0.00367     0.07156     0.17128     0.02206     0.00000     0.00000     0.00000     0.00000     0.00000     0.26857
    -2.35819     0.00575     0.04434     0.28365     0.01688     0.00000     0.00000     0.00000     0.00000     0.00000     0.35061
    -2.34619     0.00875     0.03297     0.43962     0.01742     0.00000     0.00000     0.00000     0.00000     0.00000     0.49877
    -2.33319     0.01213     0.03149     0.61227     0.02099     0.00000     0.00000     0.00000     0.00000     0.00000     0.67688
    -2.32119     0.01498     0.03386     0.75703     0.02487     0.00000     0.00000     0.00000     0.00000     0.00000     0.83075
    -2.30819     0.01638     0.03547     0.82808     0.02690     0.00000     0.00000     0.00000     0.00000     0.00000     0.90682
    -2.29619     0.01583     0.03386     0.80064     0.02592     0.00000     0.00000     0.00000     0.00000     0.00000     0.87626
    -2.28319     0.01352     0.02883     0.68395     0.02213     0.00000     0.00000     0.00000     0.00000     0.00000     0.74843
    -2.27119     0.01021     0.02174     0.51628     0.01670     0.00000     0.00000     0.00000     0.00000     0.00000     0.56493
    -2.25819     0.00681     0.01450     0.34439     0.01114     0.00000     0.00000     0.00000     0.00000     0.00000     0.37683
    -2.24619     0.00401     0.00855     0.20315     0.00657     0.00000     0.00000     0.00000     0.00000     0.00000     0.22228
    -2.23319     0.00209     0.00447     0.10637     0.00344     0.00000     0.00000     0.00000     0.00000     0.00000     0.11638
    -2.22119     0.00097     0.00211     0.05042     0.00164     0.00000     0.00000     0.00000     0.00000     0.00000     0.05514
    -2.20819     0.00041     0.00100     0.02388     0.00083     0.00000     0.00000     0.00000     0.00000     0.00000     0.02611
    -2.19619     0.00019     0.00073     0.01589     0.00073     0.00000     0.00000     0.00000     0.00000     0.00000     0.01754
    -2.18319     0.00018     0.00120     0.02049     0.00135     0.00000     0.00000     0.00000     0.00000     0.00000     0.02321
    -2.17119     0.00035     0.00274     0.03789     0.00313     0.00000     0.00000     0.00000     0.00000     0.00000     0.04411
    -2.15819     0.00078     0.00622     0.07463     0.00702     0.00000     0.00000     0.00000     0.00000     0.00000     0.08865
    -2.14619     0.00162     0.01299     0.14216     0.01439     0.00000     0.00000     0.00000     0.00000     0.00000     0.17115
    -2.13319     0.00304     0.02439     0.25221     0.02650     0.00000     0.00000     0.00000     0.00000     0.00000     0.30614
    -2.12119     0.00509     0.04089     0.40757     0.04352     0.00000     0.00000     0.00000     0.00000     0.00000     0.49707
    -2.10819     0.00756     0.06093     0.59216     0.06352     0.00000     0.00000     0.00000     0.00000     0.00000     0.72417
    -2.09619     0.00998     0.08061     0.76785     0.08225     0.00000     0.00000     0.00000     0.00000     0.00000     0.94069
    -2.08319     0.01167     0.09472     0.88589     0.09458     0.00000     0.00000     0.00000     0.00000     0.00000     1.08685
    -2.07119     0.01211     0.09923     0.90914     0.09690     0.00000     0.00000     0.00000     0.00000     0.00000     1.11738
    -2.05819     0.01121     0.09348     0.83431     0.08928     0.00000     0.00000     0.00000     0.00000     0.00000     1.02828
    -2.04619     0.00937     0.08080     0.69524     0.07573     0.00000     0.00000     0.00000     0.00000     0.00000     0.86114
    -2.03319     0.00727     0.06666     0.54691     0.06202     0.00000     0.00000     0.00000     0.00000     0.00000     0.68287
    -2.02119     0.00556     0.05588     0.43974     0.05296     0.00000     0.00000     0.00000     0.00000     0.00000     0.55414
    -2.00819     0.00456     0.05057     0.40189     0.05034     0.00000     0.00000     0.00000     0.00000     0.00000     0.50736
    -1.99619     0.00424     0.05005     0.43913     0.05293     0.00000     0.00000     0.00000     0.00000     0.00000     0.54635
    -1.98319     0.00435     0.05244     0.54997     0.05800     0.00000     0.00000     0.00000     0.00000     0.00000     0.66476
    -1.97119     0.00468     0.05657     0.74325     0.06351     0.00000     0.00000     0.00000     0.00000     0.00000     0.86801
    -1.95819     0.00516     0.06319     1.04236     0.06930     0.00000     0.00000     0.00000     0.00000     0.00000     1.18001
    -1.94619     0.00590     0.07433     1.46828     0.07666     0.00000     0.00000     0.00000     0.00000     0.00000     1.62517
    -1.93319     0.00703     0.09140     2.00908     0.08667     0.00000     0.00000     0.00000     0.00000     0.00000     2.19418
    -1.92119     0.00852     0.11316     2.60007     0.09831     0.00000     0.00000     0.00000     0.00000     0.00000     2.82006
    -1.90819     0.01012     0.13511     3.13470     0.10827     0.00000     0.00000     0.00000     0.00000     0.00000     3.38820
    -1.89619     0.01141     0.15094     3.50453     0.11267     0.00000     0.00000     0.00000     0.00000     0.00000     3.77955
    -1.88319     0.01203     0.15554     3.64143     0.10898     0.00000     0.00000     0.00000     0.00000     0.00000     3.91798
    -1.87119     0.01178     0.14709     3.53630     0.09763     0.00000     0.00000     0.00000     0.00000     0.00000     3.79280
    -1.85819     0.01072     0.12774     3.22583     0.08128     0.00000     0.00000     0.00000     0.00000     0.00000     3.44557
    -1.84619     0.00907     0.10220     2.76937     0.06330     0.00000     0.00000     0.00000     0.00000     0.00000     2.94394
    -1.83319     0.00714     0.07558     2.23204     0.04642     0.00000     0.00000     0.00000     0.00000     0.00000     2.36118
    -1.82119     0.00523     0.05177     1.67806     0.03212     0.00000     0.00000     0.00000     0.00000     0.00000     1.76718
    -1.80819     0.00354     0.03285     1.16726     0.02092     0.00000     0.00000     0.00000     0.00000     0.00000     1.22456
    -1.79619     0.00220     0.01927     0.74510     0.01272     0.00000     0.00000     0.00000     0.00000     0.00000     0.77930
    -1.78319     0.00126     0.01041     0.43307     0.00716     0.00000     0.00000     0.00000     0.00000     0.00000     0.45189
    -1.77119     0.00065     0.00515     0.22788     0.00369     0.00000     0.00000     0.00000     0.00000     0.00000     0.23736
    -1.75819     0.00030     0.00232     0.10799     0.00173     0.00000     0.00000     0.00000     0.00000     0.00000     0.11234
    -1.74619     0.00013     0.00096     0.04600     0.00074     0.00000     0.00000     0.00000     0.00000     0.00000     0.04782
    -1.73319     0.00005     0.00038     0.01781     0.00032     0.00000     0.00000     0.00000     0.00000     0.00000     0.01856
    -1.72119     0.00003     0.00024     0.00716     0.00026     0.00000     0.00000     0.00000     0.00000     0.00000     0.00769
    -1.70819     0.00005     0.00042     0.00564     0.00053     0.00000     0.00000     0.00000     0.00000     0.00000     0.00665
    -1.69619     0.00013     0.00108     0.01104     0.00138     0.00000     0.00000     0.00000     0.00000     0.00000     0.01362
    -1.68319     0.00030     0.00260     0.02565     0.00332     0.00000     0.00000     0.00000     0.00000     0.00000     0.03187
    -1.67119     0.00065     0.00558     0.05461     0.00705     0.00000     0.00000     0.00000     0.00000     0.00000     0.06789
    -1.65819     0.00123     0.01058     0.10311     0.01326     0.00000     0.00000     0.00000     0.00000     0.00000     0.12818
    -1.64619     0.00205     0.01774     0.17206     0.02203     0.00000     0.00000     0.00000     0.00000     0.00000     0.21389
    -1.63319     0.00303     0.02629     0.25379     0.03235     0.00000     0.00000     0.00000     0.00000     0.00000     0.31547
    -1.62119     0.00396     0.03443     0.33079     0.04199     0.00000     0.00000     0.00000     0.00000     0.00000     0.41117
    -1.60819     0.00457     0.03987     0.38108     0.04818     0.00000     0.00000     0.00000     0.00000     0.00000     0.47370
    -1.59619     0.00466     0.04092     0.38812     0.04893     0.00000     0.00000     0.00000     0.00000     0.00000     0.48263
    -1.58319     0.00421     0.03739     0.34974     0.04415     0.00000     0.00000     0.00000     0.00000     0.00000     0.43549
    -1.57119     0.00339     0.03088     0.27966     0.03576     0.00000     0.00000     0.00000     0.00000     0.00000     0.34970
    -1.55819     0.00248     0.02404     0.20015     0.02681     0.00000     0.00000     0.00000     0.00000     0.00000     0.25349
    -1.54619     0.00174     0.01933     0.13171     0.02008     0.00000     0.00000     0.00000     0.00000     0.00000     0.17285
    -1.53319     0.00130     0.01808     0.08558     0.01702     0.00000     0.00000     0.00000     0.00000     0.00000     0.12198
    -1.52119     0.00119     0.02009     0.06272     0.01749     0.00000     0.00000     0.00000     0.00000     0.00000     0.10150
    -1.50819     0.00132     0.02388     0.05711     0.02013     0.00000     0.00000     0.00000     0.00000     0.00000     0.10244
    -1.49619     0.00154     0.02740     0.06009     0.02300     0.00000     0.00000     0.00000     0.00000     0.00000     0.11202
    -1.48319     0.00171     0.02880     0.06391     0.02439     0.00000     0.00000     0.00000     0.00000     0.00000     0.11881
    -1.47119     0.00173     0.02727     0.06381     0.02339     0.00000     0.00000     0.00000     0.00000     0.00000     0.11620
    -1.45819     0.00159     0.02313     0.05892     0.02017     0.00000     0.00000     0.00000     0.00000     0.00000     0.10381
    -1.44519     0.00133     0.01766     0.05258     0.01570     0.00000     0.00000     0.00000     0.00000     0.00000     0.08727
    -1.43319     0.00107     0.01243     0.05217     0.01132     0.00000     0.00000     0.00000     0.00000     0.00000     0.07699
    -1.42019     0.00098     0.00874     0.06901     0.00829     0.00000     0.00000     0.00000     0.00000     0.00000     0.08702
    -1.40819     0.00125     0.00748     0.11784     0.00761     0.00000     0.00000     0.00000     0.00000     0.00000     0.13419
    -1.39519     0.00210     0.00920     0.21442     0.01003     0.00000     0.00000     0.00000     0.00000     0.00000     0.23576
    -1.38319     0.00379     0.01417     0.36962     0.01604     0.00000     0.00000     0.00000     0.00000     0.00000     0.40362
    -1.37019     0.00649     0.02244     0.58116     0.02564     0.00000     0.00000     0.00000     0.00000     0.00000     0.63573
    -1.35819     0.01022     0.03367     0.82727     0.03796     0.00000     0.00000     0.00000     0.00000     0.00000     0.90911
    -1.34519     0.01465     0.04693     1.06784     0.05102     0.00000     0.00000     0.00000     0.00000     0.00000     1.18044
    -1.33319     0.01912     0.06065     1.25525     0.06200     0.00000     0.00000     0.00000     0.00000     0.00000     1.39701
    -1.32019     0.02271     0.07259     1.35061     0.06810     0.00000     0.00000     0.00000     0.00000     0.00000     1.51401
    -1.30819     0.02455     0.08023     1.33624     0.06771     0.00000     0.00000     0.00000     0.00000     0.00000     1.50873
    -1.29519     0.02412     0.08144     1.22153     0.06099     0.00000     0.00000     0.00000     0.00000     0.00000     1.38809
    -1.28319     0.02151     0.07553     1.04189     0.04992     0.00000     0.00000     0.00000     0.00000     0.00000     1.18886
    -1.27019     0.01743     0.06379     0.85233     0.03734     0.00000     0.00000     0.00000     0.00000     0.00000     0.97089
    -1.25819     0.01290     0.04928     0.71832     0.02600     0.00000     0.00000     0.00000     0.00000     0.00000     0.80650
    -1.24519     0.00893     0.03566     0.70138     0.01775     0.00000     0.00000     0.00000     0.00000     0.00000     0.76371
    -1.23319     0.00615     0.02568     0.84079     0.01325     0.00000     0.00000     0.00000     0.00000     0.00000     0.88587
    -1.22019     0.00474     0.02033     1.13221     0.01211     0.00000     0.00000     0.00000     0.00000     0.00000     1.16939
    -1.20819     0.00443     0.01880     1.51499     0.01319     0.00000     0.00000     0.00000     0.00000     0.00000     1.55140
    -1.19519     0.00471     0.01920     1.87945     0.01503     0.00000     0.00000     0.00000     0.00000     0.00000     1.91839
    -1.18319     0.00506     0.01956     2.10325     0.01623     0.00000     0.00000     0.00000     0.00000     0.00000     2.14410
    -1.17019     0.00507     0.01856     2.10372     0.01595     0.00000     0.00000     0.00000     0.00000     0.00000     2.14330
    -1.15819     0.00459     0.01594     1.87412     0.01404     0.00000     0.00000     0.00000     0.00000     0.00000     1.90869
    -1.14519     0.00371     0.01225     1.48571     0.01102     0.00000     0.00000     0.00000     0.00000     0.00000     1.51269
    -1.13319     0.00267     0.00840     1.04765     0.00771     0.00000     0.00000     0.00000     0.00000     0.00000     1.06642
    -1.12019     0.00171     0.00514     0.65782     0.00483     0.00000     0.00000     0.00000     0.00000     0.00000     0.66950
    -1.10819     0.00101     0.00287     0.37054     0.00278     0.00000     0.00000     0.00000     0.00000     0.00000     0.37720
    -1.09519     0.00060     0.00159     0.19487     0.00168     0.00000     0.00000     0.00000     0.00000     0.00000     0.19874
    -1.08319     0.00048     0.00116     0.11287     0.00147     0.00000     0.00000     0.00000     0.00000     0.00000     0.11598
    -1.07019     0.00064     0.00143     0.10059     0.00209     0.00000     0.00000     0.00000     0.00000     0.00000     0.10476
    -1.05819     0.00105     0.00230     0.13830     0.00351     0.00000     0.00000     0.00000     0.00000     0.00000     0.14515
    -1.04519     0.00166     0.00362     0.20975     0.00557     0.00000     0.00000     0.00000     0.00000     0.00000     0.22060
    -1.03319     0.00236     0.00515     0.29607     0.00794     0.00000     0.00000     0.00000     0.00000     0.00000     0.31152
    -1.02019     0.00297     0.00651     0.37308     0.01003     0.00000     0.00000     0.00000     0.00000     0.00000     0.39259
    -1.00819     0.00331     0.00728     0.41625     0.01120     0.00000     0.00000     0.00000     0.00000     0.00000     0.43803
    -0.99519     0.00326     0.00719     0.41054     0.01105     0.00000     0.00000     0.00000     0.00000     0.00000     0.43204
    -0.98319     0.00284     0.00628     0.35789     0.00965     0.00000     0.00000     0.00000     0.00000     0.00000     0.37665
    -0.97019     0.00219     0.00486     0.27580     0.00745     0.00000     0.00000     0.00000     0.00000     0.00000     0.29029
    -0.95819     0.00149     0.00333     0.18792     0.00511     0.00000     0.00000     0.00000     0.00000     0.00000     0.19785
    -0.94519     0.00090     0.00204     0.11335     0.00312     0.00000     0.00000     0.00000     0.00000     0.00000     0.11940
    -0.93319     0.00048     0.00112     0.06064     0.00172     0.00000     0.00000     0.00000     0.00000     0.00000     0.06396
    -0.92019     0.00023     0.00056     0.02890     0.00087     0.00000     0.00000     0.00000     0.00000     0.00000     0.03056
    -0.90819     0.00010     0.00027     0.01239     0.00041     0.00000     0.00000     0.00000     0.00000     0.00000     0.01317
    -0.89519     0.00004     0.00013     0.00487     0.00020     0.00000     0.00000     0.00000     0.00000     0.00000     0.00523
    -0.88319     0.00002     0.00006     0.00181     0.00010     0.00000     0.00000     0.00000     0.00000     0.00000     0.00199
    -0.87019     0.00001     0.00003     0.00069     0.00005     0.00000     0.00000     0.00000     0.00000     0.00000     0.00078
    -0.85819     0.00000     0.00002     0.00037     0.00003     0.00000     0.00000     0.00000     0.00000     0.00000     0.00042
    -0.84519     0.00000     0.00002     0.00056     0.00002     0.00000     0.00000     0.00000     0.00000     0.00000     0.00060
    -0.83319     0.00001     0.00003     0.00165     0.00003     0.00000     0.00000     0.00000     0.00000     0.00000     0.00171
    -0.82019     0.00002     0.00009     0.00498     0.00007     0.00000     0.00000     0.00000     0.00000     0.00000     0.00516
    -0.80819     0.00005     0.00025     0.01354     0.00019     0.00000     0.00000     0.00000     0.00000     0.00000     0.01404
    -0.79519     0.00012     0.00061     0.03259     0.00047     0.00000     0.00000     0.00000     0.00000     0.00000     0.03379
    -0.78319     0.00025     0.00129     0.06937     0.00100     0.00000     0.00000     0.00000     0.00000     0.00000     0.07192
    -0.77019     0.00048     0.00241     0.13046     0.00189     0.00000     0.00000     0.00000     0.00000     0.00000     0.13524
    -0.75819     0.00079     0.00399     0.21683     0.00316     0.00000     0.00000     0.00000     0.00000     0.00000     0.22477
    -0.74519     0.00115     0.00584     0.31848     0.00467     0.00000     0.00000     0.00000     0.00000     0.00000     0.33014
    -0.73319     0.00149     0.00756     0.41349     0.00610     0.00000     0.00000     0.00000     0.00000     0.00000     0.42865
    -0.72019     0.00171     0.00871     0.47514     0.00712     0.00000     0.00000     0.00000     0.00000     0.00000     0.49269
    -0.70819     0.00174     0.00911     0.48528     0.00762     0.00000     0.00000     0.00000     0.00000     0.00000     0.50375
    -0.69519     0.00161     0.00925     0.44760     0.00815     0.00000     0.00000     0.00000     0.00000     0.00000     0.46661
    -0.68319     0.00144     0.01074     0.39414     0.01046     0.00000     0.00000     0.00000     0.00000     0.00000     0.41678
    -0.67019     0.00148     0.01681     0.38370     0.01812     0.00000     0.00000     0.00000     0.00000     0.00000     0.42010
    -0.65819     0.00203     0.03264     0.49531     0.03698     0.00000     0.00000     0.00000     0.00000     0.00000     0.56696
    -0.64519     0.00348     0.06481     0.81562     0.07462     0.00000     0.00000     0.00000     0.00000     0.00000     0.95853
    -0.63319     0.00609     0.11893     1.41031     0.13750     0.00000     0.00000     0.00000     0.00000     0.00000     1.67283
    -0.62019     0.00987     0.19518     2.27689     0.22590     0.00000     0.00000     0.00000     0.00000     0.00000     2.70784
    -0.60819     0.01432     0.28388     3.29725     0.32865     0.00000     0.00000     0.00000     0.00000     0.00000     3.92409
    -0.59519     0.01840     0.36515     4.23630     0.42271     0.00000     0.00000     0.00000     0.00000     0.00000     5.04255
    -0.58319     0.02091     0.41502     4.81453     0.48054     0.00000     0.00000     0.00000     0.00000     0.00000     5.73100
    -0.57019     0.02101     0.41687     4.83598     0.48278     0.00000     0.00000     0.00000     0.00000     0.00000     5.75663
    -0.55819     0.01866     0.37026     4.29397     0.42874     0.00000     0.00000     0.00000     0.00000     0.00000     5.11163
    -0.54519     0.01466     0.29076     3.37228     0.33689     0.00000     0.00000     0.00000     0.00000     0.00000     4.01459
    -0.53319     0.01021     0.20217     2.34524     0.23450     0.00000     0.00000     0.00000     0.00000     0.00000     2.79212
    -0.52019     0.00633     0.12493     1.45093     0.14541     0.00000     0.00000     0.00000     0.00000     0.00000     1.72759
    -0.50819     0.00356     0.06949     0.81337     0.08190     0.00000     0.00000     0.00000     0.00000     0.00000     0.96832
    -0.49519     0.00196     0.03679     0.44904     0.04568     0.00000     0.00000     0.00000     0.00000     0.00000     0.53347
    -0.48319     0.00139     0.02301     0.32446     0.03340     0.00000     0.00000     0.00000     0.00000     0.00000     0.38226
    -0.47019     0.00172     0.02428     0.41185     0.04217     0.00000     0.00000     0.00000     0.00000     0.00000     0.48002
    -0.45719     0.00299     0.03889     0.71138     0.07161     0.00000     0.00000     0.00000     0.00000     0.00000     0.82487
    -0.44519     0.00529     0.06650     1.23273     0.12184     0.00000     0.00000     0.00000     0.00000     0.00000     1.42635
    -0.43219     0.00859     0.10554     1.95214     0.18930     0.00000     0.00000     0.00000     0.00000     0.00000     2.25558
    -0.42019     0.01260     0.15126     2.78247     0.26423     0.00000     0.00000     0.00000     0.00000     0.00000     3.21056
    -0.40719     0.01669     0.19624     3.58488     0.33254     0.00000     0.00000     0.00000     0.00000     0.00000     4.13036
    -0.39519     0.02028     0.23418     4.23572     0.38266     0.00000     0.00000     0.00000     0.00000     0.00000     4.87283
    -0.38219     0.02309     0.26487     4.70500     0.41301     0.00000     0.00000     0.00000     0.00000     0.00000     5.40597
    -0.37019     0.02546     0.29638     5.08330     0.43306     0.00000     0.00000     0.00000     0.00000     0.00000     5.83820
    -0.35719     0.02809     0.34105     5.52000     0.45740     0.00000     0.00000     0.00000     0.00000     0.00000     6.34655
    -0.34519     0.03146     0.40619     6.09820     0.49360     0.00000     0.00000     0.00000     0.00000     0.00000     7.02945
    -0.33219     0.03525     0.48542     6.73950     0.53490     0.00000     0.00000     0.00000     0.00000     0.00000     7.79507
    -0.32019     0.03830     0.55732     7.20900     0.56224     0.00000     0.00000     0.00000     0.00000     0.00000     8.36685
    -0.30719     0.03909     0.59413     7.23693     0.55500     0.00000     0.00000     0.00000     0.00000     0.00000     8.42515
    -0.29519     0.03662     0.57562     6.67401     0.50310     0.00000     0.00000     0.00000     0.00000     0.00000     7.78935
    -0.28219     0.03110     0.50131     5.57972     0.41356     0.00000     0.00000     0.00000     0.00000     0.00000     6.52568
    -0.27019     0.02372     0.39011     4.19692     0.30590     0.00000     0.00000     0.00000     0.00000     0.00000     4.91666
    -0.25719     0.01618     0.27036     2.82715     0.20277     0.00000     0.00000     0.00000     0.00000     0.00000     3.31646
    -0.24519     0.00984     0.16662     1.70056     0.12010     0.00000     0.00000     0.00000     0.00000     0.00000     1.99713
    -0.23219     0.00533     0.09115     0.91147     0.06346     0.00000     0.00000     0.00000     0.00000     0.00000     1.07141
    -0.22019     0.00256     0.04424     0.43465     0.02986     0.00000     0.00000     0.00000     0.00000     0.00000     0.51131
    -0.20719     0.00109     0.01903     0.18421     0.01250     0.00000     0.00000     0.00000     0.00000     0.00000     0.21684
    -0.19519     0.00041     0.00726     0.06934     0.00465     0.00000     0.00000     0.00000     0.00000     0.00000     0.08166
    -0.18219     0.00014     0.00245     0.02315     0.00154     0.00000     0.00000     0.00000     0.00000     0.00000     0.02727
    -0.17019     0.00004     0.00073     0.00685     0.00045     0.00000     0.00000     0.00000     0.00000     0.00000     0.00808
    -0.15719     0.00001     0.00019     0.00180     0.00012     0.00000     0.00000     0.00000     0.00000     0.00000     0.00212
    -0.14519     0.00000     0.00005     0.00042     0.00003     0.00000     0.00000     0.00000     0.00000     0.00000     0.00049
    -0.13219     0.00000     0.00001     0.00009     0.00001     0.00000     0.00000     0.00000     0.00000     0.00000     0.00010
    -0.12019     0.00000     0.00000     0.00002     0.00000     0.00000     0.00000     0.00000     0.00000     0.00000     0.00002
    -0.10719     0.00000     0.00000     0.00000     0.00000     0.00000     0.00000     0.00000     0.00000     0.00000     0.00000
    -0.09519     0.00000     0.00000     0.00000     0.00000     0.00000     0.00000     0.00000     0.00000     0.00000     0.00000
    -0.08219     0.00000     0.00000     0.00000     0.00000     0.00000     0.00000     0.00000     0.00000     0.00000     0.00000
    -0.07019     0.00000     0.00000     0.00001     0.00000     0.00000     0.00000     0.00000     0.00000     0.00000     0.00001
    -0.05719     0.00000     0.00000     0.00003     0.00000     0.00000     0.00000     0.00000     0.00000     0.00000     0.00004
    -0.04519     0.00000     0.00001     0.00009     0.00001     0.00000     0.00000     0.00000     0.00000     0.00000     0.00011
    -0.03219     0.00000     0.00002     0.00024     0.00003     0.00000     0.00000     0.00000     0.00000     0.00000     0.00029
    -0.02019     0.00001     0.00005     0.00057     0.00006     0.00000     0.00000     0.00000     0.00000     0.00000     0.00069
    -0.00719     0.00001     0.00011     0.00119     0.00013     0.00000     0.00000     0.00000     0.00000     0.00000     0.00145
     0.00481     0.00002     0.00021     0.00221     0.00024     0.00000     0.00000     0.00000     0.00000     0.00000     0.00269
     0.01781     0.00004     0.00034     0.00363     0.00040     0.00000     0.00000     0.00000     0.00000     0.00000     0.00442
     0.02981     0.00006     0.00050     0.00527     0.00058     0.00000     0.00000     0.00000     0.00000     0.00000     0.00641
     0.04281     0.00008     0.00064     0.00675     0.00075     0.00000     0.00000     0.00000     0.00000     0.00000     0.00822
     0.05481     0.00009     0.00073     0.00764     0.00084     0.00000     0.00000     0.00000     0.00000     0.00000     0.00930
     0.06781     0.00009     0.00073     0.00765     0.00084     0.00000     0.00000     0.00000     0.00000     0.00000     0.00930
     0.07981     0.00008     0.00064     0.00676     0.00075     0.00000     0.00000     0.00000     0.00000     0.00000     0.00822
     0.09281     0.00006     0.00050     0.00528     0.00058     0.00000     0.00000     0.00000     0.00000     0.00000     0.00642
     0.10481     0.00004     0.00035     0.00364     0.00040     0.00000     0.00000     0.00000     0.00000     0.00000     0.00443
     0.11781     0.00002     0.00021     0.00222     0.00025     0.00000     0.00000     0.00000     0.00000     0.00000     0.00270
     0.12981     0.00001     0.00011     0.00119     0.00013     0.00000     0.00000     0.00000     0.00000     0.00000     0.00145
     0.14281     0.00001     0.00005     0.00057     0.00006     0.00000     0.00000     0.00000     0.00000     0.00000     0.00069
     0.15481     0.00000     0.00002     0.00024     0.00003     0.00000     0.00000     0.00000     0.00000     0.00000     0.00029
     0.16781     0.00000     0.00001     0.00009     0.00001     0.00000     0.00000     0.00000     0.00000     0.00000     0.00011
     0.17981     0.00000     0.00000     0.00003     0.00000     0.00000     0.00000     0.00000     0.00000     0.00000     0.00004
     0.19281     0.00000     0.00000     0.00001     0.00000     0.00000     0.00000     0.00000     0.00000     0.00000     0.00001
     0.20481     0.00000     0.00000     0.00000     0.00000     0.00000     0.00000     0.00000     0.00000     0.00000     0.00000
     0.21781     0.00000     0.00000     0.00000     0.00000     0.00000     0.00000     0.00000     0.00000     0.00000     0.00000
     0.22981     0.00000     0.00000     0.00000     0.00000     0.00000     0.00000     0.00000     0.00000     0.00000     0.00000
     0.24281     0.00000     0.00000     0.00000     0.00000     0.00000     0.00000     0.00000     0.00000     0.00000     0.00000
     0.25481     0.00000     0.00000     0.00000     0.00000     0.00000     0.00000     0.00000     0.00000     0.00000     0.00000
     0.26781     0.00000     0.00000     0.00000     0.00000     0.00000     0.00000     0.00000     0.00000     0.00000     0.00000
     0.27981     0.00000     0.00000     0.00000     0.00000     0.00000     0.00000     0.00000     0.00000     0.00000     0.00000
     0.29281     0.00000     0.00000     0.00000     0.00000     0.00000     0.00000     0.00000     0.00000     0.00000     0.00000
     0.30481     0.00000     0.00000     0.00000     0.00000     0.00000     0.00000     0.00000     0.00000     0.00000     0.00000
     0.31781     0.00000     0.00000     0.00000     0.00000     0.00000     0.00000     0.00000     0.00000     0.00000     0.00000
     0.32981     0.00000     0.00000     0.00000     0.00000     0.00000     0.00000     0.00000     0.00000     0.00000     0.00000
     0.34281     0.00000     0.00000     0.00000     0.00000     0.00000     0.00000     0.00000     0.00000     0.00000     0.00000
     0.35481     0.00000     0.00000     0.00000     0.00000     0.00000     0.00000     0.00000     0.00000     0.00000     0.00000
     0.36781     0.00000     0.00000     0.00000     0.00000     0.00000     0.00000     0.00000     0.00000     0.00000     0.00000
     0.37981     0.00000     0.00000     0.00000     0.00000     0.00000     0.00000     0.00000     0.00000     0.00000     0.00000
     0.39281     0.00000     0.00000     0.00002     0.00000     0.00000     0.00000     0.00000     0.00000     0.00000     0.00003
     0.40481     0.00000     0.00000     0.00010     0.00000     0.00000     0.00000     0.00000     0.00000     0.00000     0.00011
     0.41781     0.00000     0.00002     0.00042     0.00002     0.00000     0.00000     0.00000     0.00000     0.00000     0.00045
     0.42981     0.00000     0.00006     0.00148     0.00007     0.00000     0.00000     0.00000     0.00000     0.00000     0.00161
     0.44281     0.00001     0.00019     0.00461     0.00021     0.00000     0.00000     0.00000     0.00000     0.00000     0.00502
     0.45481     0.00003     0.00053     0.01272     0.00057     0.00000     0.00000     0.00000     0.00000     0.00000     0.01384
     0.46781     0.00008     0.00129     0.03100     0.00138     0.00000     0.00000     0.00000     0.00000     0.00000     0.03375
     0.47981     0.00017     0.00277     0.06679     0.00297     0.00000     0.00000     0.00000     0.00000     0.00000     0.07270
     0.49281     0.00033     0.00527     0.12711     0.00566     0.00000     0.00000     0.00000     0.00000     0.00000     0.13837
     0.50481     0.00056     0.00886     0.21372     0.00952     0.00000     0.00000     0.00000     0.00000     0.00000     0.23266
     0.51781     0.00083     0.01316     0.31753     0.01414     0.00000     0.00000     0.00000     0.00000     0.00000     0.34565
     0.52981     0.00109     0.01728     0.41675     0.01855     0.00000     0.00000     0.00000     0.00000     0.00000     0.45367
     0.54281     0.00126     0.02004     0.48332     0.02152     0.00000     0.00000     0.00000     0.00000     0.00000     0.52614
     0.55581     0.00129     0.02053     0.49524     0.02205     0.00000     0.00000     0.00000     0.00000     0.00000     0.53911
     0.56781     0.00117     0.01859     0.44835     0.01996     0.00000     0.00000     0.00000     0.00000     0.00000     0.48807
     0.58081     0.00094     0.01487     0.35861     0.01597     0.00000     0.00000     0.00000     0.00000     0.00000     0.39037
     0.59281     0.00066     0.01051     0.25344     0.01128     0.00000     0.00000     0.00000     0.00000     0.00000     0.27589
     0.60581     0.00041     0.00656     0.15824     0.00705     0.00000     0.00000     0.00000     0.00000     0.00000     0.17226
     0.61781     0.00023     0.00362     0.08730     0.00389     0.00000     0.00000     0.00000     0.00000     0.00000     0.09503
     0.63081     0.00011     0.00176     0.04255     0.00189     0.00000     0.00000     0.00000     0.00000     0.00000     0.04632
     0.64281     0.00005     0.00076     0.01834     0.00082     0.00000     0.00000     0.00000     0.00000     0.00000     0.01997
     0.65581     0.00002     0.00029     0.00702     0.00032     0.00000     0.00000     0.00000     0.00000     0.00000     0.00765
     0.66781     0.00001     0.00011     0.00246     0.00012     0.00000     0.00000     0.00000     0.00000     0.00000     0.00270
     0.68081     0.00001     0.00006     0.00098     0.00007     0.00000     0.00000     0.00000     0.00000     0.00000     0.00111
     0.69281     0.00001     0.00006     0.00076     0.00009     0.00000     0.00000     0.00000     0.00000     0.00000     0.00093
     0.70581     0.00002     0.00010     0.00109     0.00015     0.00000     0.00000     0.00000     0.00000     0.00000     0.00137
     0.71781     0.00004     0.00016     0.00169     0.00023     0.00000     0.00000     0.00000     0.00000     0.00000     0.00213
     0.73081     0.00005     0.00023     0.00239     0.00033     0.00000     0.00000     0.00000     0.00000     0.00000     0.00300
     0.74281     0.00007     0.00029     0.00299     0.00041     0.00000     0.00000     0.00000     0.00000     0.00000     0.00375
     0.75581     0.00007     0.00032     0.00330     0.00045     0.00000     0.00000     0.00000     0.00000     0.00000     0.00415
     0.76781     0.00007     0.00031     0.00322     0.00044     0.00000     0.00000     0.00000     0.00000     0.00000     0.00405
     0.78081     0.00006     0.00027     0.00278     0.00038     0.00000     0.00000     0.00000     0.00000     0.00000     0.00349
     0.79281     0.00005     0.00020     0.00212     0.00029     0.00000     0.00000     0.00000     0.00000     0.00000     0.00266
     0.80581     0.00003     0.00014     0.00143     0.00020     0.00000     0.00000     0.00000     0.00000     0.00000     0.00179
     0.81781     0.00002     0.00008     0.00085     0.00012     0.00000     0.00000     0.00000     0.00000     0.00000     0.00107
     0.83081     0.00001     0.00004     0.00045     0.00006     0.00000     0.00000     0.00000     0.00000     0.00000     0.00056
     0.84281     0.00000     0.00002     0.00021     0.00003     0.00000     0.00000     0.00000     0.00000     0.00000     0.00026
     0.85581     0.00000     0.00001     0.00009     0.00001     0.00000     0.00000     0.00000     0.00000     0.00000     0.00011
     0.86781     0.00000     0.00000     0.00003     0.00000     0.00000     0.00000     0.00000     0.00000     0.00000     0.00004
     0.88081     0.00000     0.00000     0.00001     0.00000     0.00000     0.00000     0.00000     0.00000     0.00000     0.00001
     0.89281     0.00000     0.00000     0.00000     0.00000     0.00000     0.00000     0.00000     0.00000     0.00000     0.00000
     0.90581     0.00000     0.00000     0.00000     0.00000     0.00000     0.00000     0.00000     0.00000     0.00000     0.00000
     0.91781     0.00000     0.00000     0.00000     0.00000     0.00000     0.00000     0.00000     0.00000     0.00000     0.00000
     0.93081     0.00000     0.00000     0.00000     0.00000     0.00000     0.00000     0.00000     0.00000     0.00000     0.00000
     0.94281     0.00000     0.00000     0.00000     0.00000     0.00000     0.00000     0.00000     0.00000     0.00000     0.00000
     0.95581     0.00000     0.00000     0.00000     0.00000     0.00000     0.00000     0.00000     0.00000     0.00000     0.00000
     0.96781     0.00000     0.00000     0.00000     0.00000     0.00000     0.00000     0.00000     0.00000     0.00000     0.00000
     0.98081     0.00000     0.00000     0.00000     0.00000     0.00000     0.00000     0.00000     0.00000     0.00000     0.00000
     0.99281     0.00000     0.00000     0.00000     0.00000     0.00000     0.00000     0.00000     0.00000     0.00000     0.00000
     1.00581     0.00000     0.00000     0.00000     0.00000     0.00000     0.00000     0.00000     0.00000     0.00000     0.00000
     1.01781     0.00000     0.00000     0.00000     0.00000     0.00000     0.00000     0.00000     0.00000     0.00000     0.00000
     1.03081     0.00000     0.00000     0.00000     0.00000     0.00000     0.00000     0.00000     0.00000     0.00000     0.00000
     1.04281     0.00000     0.00000     0.00000     0.00000     0.00000     0.00000     0.00000     0.00000     0.00000     0.00000
     1.05581     0.00000     0.00000     0.00000     0.00000     0.00000     0.00000     0.00000     0.00000     0.00000     0.00000
     1.06781     0.00000     0.00000     0.00000     0.00000     0.00000     0.00000     0.00000     0.00000     0.00000     0.00000
     1.08081     0.00000     0.00000     0.00000     0.00000     0.00000     0.00000     0.00000     0.00000     0.00000     0.00000
     1.09281     0.00000     0.00000     0.00000     0.00000     0.00000     0.00000     0.00000     0.00000     0.00000     0.00000
     1.10581     0.00000     0.00000     0.00000     0.00000     0.00000     0.00000     0.00000     0.00000     0.00000     0.00000
     1.11781     0.00000     0.00000     0.00002     0.00000     0.00000     0.00000     0.00000     0.00000     0.00000     0.00002
     1.13081     0.00000     0.00000     0.00009     0.00001     0.00000     0.00000     0.00000     0.00000     0.00000     0.00010
     1.14281     0.00000     0.00002     0.00037     0.00002     0.00000     0.00000     0.00000     0.00000     0.00000     0.00041
     1.15581     0.00000     0.00007     0.00128     0.00007     0.00000     0.00000     0.00000     0.00000     0.00000     0.00142
     1.16781     0.00001     0.00021     0.00396     0.00022     0.00000     0.00000     0.00000     0.00000     0.00000     0.00440
     1.18081     0.00002     0.00057     0.01080     0.00060     0.00000     0.00000     0.00000     0.00000     0.00000     0.01200
     1.19281     0.00005     0.00139     0.02605     0.00145     0.00000     0.00000     0.00000     0.00000     0.00000     0.02893
     1.20581     0.00011     0.00295     0.05548     0.00308     0.00000     0.00000     0.00000     0.00000     0.00000     0.06163
     1.21781     0.00021     0.00555     0.10441     0.00581     0.00000     0.00000     0.00000     0.00000     0.00000     0.11598
     1.23081     0.00035     0.00924     0.17361     0.00965     0.00000     0.00000     0.00000     0.00000     0.00000     0.19285
     1.24281     0.00052     0.01357     0.25506     0.01418     0.00000     0.00000     0.00000     0.00000     0.00000     0.28332
     1.25581     0.00067     0.01761     0.33105     0.01841     0.00000     0.00000     0.00000     0.00000     0.00000     0.36774
     1.26781     0.00077     0.02020     0.37967     0.02111     0.00000     0.00000     0.00000     0.00000     0.00000     0.42175
     1.28081     0.00078     0.02047     0.38470     0.02139     0.00000     0.00000     0.00000     0.00000     0.00000     0.42733
     1.29281     0.00070     0.01832     0.34440     0.01915     0.00000     0.00000     0.00000     0.00000     0.00000     0.38256
     1.30581     0.00055     0.01449     0.27241     0.01515     0.00000     0.00000     0.00000     0.00000     0.00000     0.30260
     1.31781     0.00039     0.01013     0.19039     0.01059     0.00000     0.00000     0.00000     0.00000     0.00000     0.21149
     1.33081     0.00024     0.00626     0.11761     0.00654     0.00000     0.00000     0.00000     0.00000     0.00000     0.13065
     1.34281     0.00013     0.00344     0.06442     0.00358     0.00000     0.00000     0.00000     0.00000     0.00000     0.07158
     1.35581     0.00007     0.00178     0.03217     0.00178     0.00000     0.00000     0.00000     0.00000     0.00000     0.03580
     1.36781     0.00005     0.00120     0.01788     0.00098     0.00000     0.00000     0.00000     0.00000     0.00000     0.02011
     1.38081     0.00010     0.00191     0.02055     0.00109     0.00000     0.00000     0.00000     0.00000     0.00000     0.02366
     1.39281     0.00026     0.00491     0.04721     0.00247     0.00000     0.00000     0.00000     0.00000     0.00000     0.05485
     1.40581     0.00067     0.01245     0.11806     0.00617     0.00000     0.00000     0.00000     0.00000     0.00000     0.13735
     1.41781     0.00152     0.02834     0.26821     0.01403     0.00000     0.00000     0.00000     0.00000     0.00000     0.31210
     1.43081     0.00305     0.05708     0.54038     0.02828     0.00000     0.00000     0.00000     0.00000     0.00000     0.62878
     1.44281     0.00544     0.10162     0.96283     0.05046     0.00000     0.00000     0.00000     0.00000     0.00000     1.12035
     1.45581     0.00856     0.15999     1.51881     0.07986     0.00000     0.00000     0.00000     0.00000     0.00000     1.76722
     1.46781     0.01194     0.22286     2.12462     0.11250     0.00000     0.00000     0.00000     0.00000     0.00000     2.47192
     1.48081     0.01477     0.27525     2.64826     0.14227     0.00000     0.00000     0.00000     0.00000     0.00000     3.08056
     1.49281     0.01631     0.30261     2.96772     0.16419     0.00000     0.00000     0.00000     0.00000     0.00000     3.45083
     1.50581     0.01623     0.29864     3.04399     0.17794     0.00000     0.00000     0.00000     0.00000     0.00000     3.53680
     1.51781     0.01486     0.26893     2.94694     0.18861     0.00000     0.00000     0.00000     0.00000     0.00000     3.41934
     1.53081     0.01294     0.22761     2.80740     0.20288     0.00000     0.00000     0.00000     0.00000     0.00000     3.25084
     1.54381     0.01121     0.18893     2.72600     0.22303     0.00000     0.00000     0.00000     0.00000     0.00000     3.14916
     1.55581     0.00995     0.16002     2.70386     0.24348     0.00000     0.00000     0.00000     0.00000     0.00000     3.11731
     1.56881     0.00903     0.13956     2.65401     0.25324     0.00000     0.00000     0.00000     0.00000     0.00000     3.05583
     1.58081     0.00806     0.12183     2.47350     0.24281     0.00000     0.00000     0.00000     0.00000     0.00000     2.84620
     1.59381     0.00681     0.10205     2.12266     0.21046     0.00000     0.00000     0.00000     0.00000     0.00000     2.44197
     1.60581     0.00529     0.07946     1.64827     0.16332     0.00000     0.00000     0.00000     0.00000     0.00000     1.89634
     1.61881     0.00373     0.05648     1.14907     0.11303     0.00000     0.00000     0.00000     0.00000     0.00000     1.32231
     1.63081     0.00238     0.03643     0.71840     0.06974     0.00000     0.00000     0.00000     0.00000     0.00000     0.82695
     1.64381     0.00138     0.02149     0.40693     0.03866     0.00000     0.00000     0.00000     0.00000     0.00000     0.46846
     1.65581     0.00075     0.01220     0.21997     0.01996     0.00000     0.00000     0.00000     0.00000     0.00000     0.25288
     1.66881     0.00046     0.00800     0.13821     0.01120     0.00000     0.00000     0.00000     0.00000     0.00000     0.15788
     1.68081     0.00042     0.00812     0.13923     0.00965     0.00000     0.00000     0.00000     0.00000     0.00000     0.15742
     1.69381     0.00061     0.01192     0.20725     0.01335     0.00000     0.00000     0.00000     0.00000     0.00000     0.23313
     1.70581     0.00097     0.01880     0.32929     0.02099     0.00000     0.00000     0.00000     0.00000     0.00000     0.37005
     1.71881     0.00148     0.02769     0.48593     0.03114     0.00000     0.00000     0.00000     0.00000     0.00000     0.54625
     1.73081     0.00206     0.03682     0.64503     0.04168     0.00000     0.00000     0.00000     0.00000     0.00000     0.72558
     1.74381     0.00257     0.04392     0.76629     0.04993     0.00000     0.00000     0.00000     0.00000     0.00000     0.86270
     1.75581     0.00288     0.04702     0.81497     0.05357     0.00000     0.00000     0.00000     0.00000     0.00000     0.91844
     1.76881     0.00292     0.04522     0.77716     0.05150     0.00000     0.00000     0.00000     0.00000     0.00000     0.87680
     1.78081     0.00266     0.03914     0.66545     0.04445     0.00000     0.00000     0.00000     0.00000     0.00000     0.75169
     1.79381     0.00218     0.03052     0.51239     0.03448     0.00000     0.00000     0.00000     0.00000     0.00000     0.57956
     1.80581     0.00160     0.02144     0.35516     0.02406     0.00000     0.00000     0.00000     0.00000     0.00000     0.40226
     1.81881     0.00106     0.01358     0.22178     0.01511     0.00000     0.00000     0.00000     0.00000     0.00000     0.25153
     1.83081     0.00063     0.00775     0.12481     0.00855     0.00000     0.00000     0.00000     0.00000     0.00000     0.14174
     1.84381     0.00034     0.00399     0.06330     0.00435     0.00000     0.00000     0.00000     0.00000     0.00000     0.07197
     1.85581     0.00016     0.00184     0.02892     0.00200     0.00000     0.00000     0.00000     0.00000     0.00000     0.03292
     1.86881     0.00007     0.00077     0.01190     0.00082     0.00000     0.00000     0.00000     0.00000     0.00000     0.01356
     1.88081     0.00003     0.00029     0.00441     0.00031     0.00000     0.00000     0.00000     0.00000     0.00000     0.00503
     1.89381     0.00001     0.00010     0.00147     0.00010     0.00000     0.00000     0.00000     0.00000     0.00000     0.00168
     1.90581     0.00000     0.00003     0.00047     0.00003     0.00000     0.00000     0.00000     0.00000     0.00000     0.00053
     1.91881     0.00000     0.00002     0.00023     0.00002     0.00000     0.00000     0.00000     0.00000     0.00000     0.00026
     1.93081     0.00001     0.00003     0.00043     0.00004     0.00000     0.00000     0.00000     0.00000     0.00000     0.00051
     1.94381     0.00002     0.00010     0.00133     0.00011     0.00000     0.00000     0.00000     0.00000     0.00000     0.00156
     1.95581     0.00006     0.00030     0.00383     0.00032     0.00000     0.00000     0.00000     0.00000     0.00000     0.00450
     1.96881     0.00015     0.00077     0.00985     0.00081     0.00000     0.00000     0.00000     0.00000     0.00000     0.01157
     1.98081     0.00034     0.00174     0.02253     0.00184     0.00000     0.00000     0.00000     0.00000     0.00000     0.02645
     1.99381     0.00068     0.00353     0.04593     0.00372     0.00000     0.00000     0.00000     0.00000     0.00000     0.05386
     2.00581     0.00120     0.00641     0.08380     0.00672     0.00000     0.00000     0.00000     0.00000     0.00000     0.09813
     2.01881     0.00190     0.01049     0.13758     0.01092     0.00000     0.00000     0.00000     0.00000     0.00000     0.16088
     2.03081     0.00270     0.01569     0.20490     0.01610     0.00000     0.00000     0.00000     0.00000     0.00000     0.23938
     2.04381     0.00350     0.02190     0.28031     0.02191     0.00000     0.00000     0.00000     0.00000     0.00000     0.32762
     2.05581     0.00423     0.02933     0.35841     0.02829     0.00000     0.00000     0.00000     0.00000     0.00000     0.42026
     2.06881     0.00496     0.03875     0.43796     0.03584     0.00000     0.00000     0.00000     0.00000     0.00000     0.51751
     2.08081     0.00585     0.05117     0.52278     0.04584     0.00000     0.00000     0.00000     0.00000     0.00000     0.62565
     2.09381     0.00706     0.06695     0.61770     0.05951     0.00000     0.00000     0.00000     0.00000     0.00000     0.75121
     2.10581     0.00856     0.08454     0.71985     0.07666     0.00000     0.00000     0.00000     0.00000     0.00000     0.88961
     2.11881     0.01005     0.10020     0.81244     0.09466     0.00000     0.00000     0.00000     0.00000     0.00000     1.01735
     2.13081     0.01105     0.10905     0.86718     0.10874     0.00000     0.00000     0.00000     0.00000     0.00000     1.09602
     2.14381     0.01110     0.10755     0.85715     0.11394     0.00000     0.00000     0.00000     0.00000     0.00000     1.08974
     2.15581     0.01008     0.09536     0.77309     0.10761     0.00000     0.00000     0.00000     0.00000     0.00000     0.98614
     2.16881     0.00826     0.07580     0.63074     0.09113     0.00000     0.00000     0.00000     0.00000     0.00000     0.80592
     2.18081     0.00618     0.05417     0.46519     0.06921     0.00000     0.00000     0.00000     0.00000     0.00000     0.59475
     2.19381     0.00448     0.03547     0.31536     0.04769     0.00000     0.00000     0.00000     0.00000     0.00000     0.40300
     2.20581     0.00367     0.02281     0.21020     0.03128     0.00000     0.00000     0.00000     0.00000     0.00000     0.26797
     2.21881     0.00413     0.01724     0.16313     0.02233     0.00000     0.00000     0.00000     0.00000     0.00000     0.20682
     2.23081     0.00597     0.01823     0.17332     0.02093     0.00000     0.00000     0.00000     0.00000     0.00000     0.21845
     2.24381     0.00904     0.02426     0.22855     0.02556     0.00000     0.00000     0.00000     0.00000     0.00000     0.28740
     2.25581     0.01280     0.03297     0.30716     0.03353     0.00000     0.00000     0.00000     0.00000     0.00000     0.38646
     2.26881     0.01644     0.04145     0.38125     0.04160     0.00000     0.00000     0.00000     0.00000     0.00000     0.48075
     2.28081     0.01909     0.04689     0.42406     0.04672     0.00000     0.00000     0.00000     0.00000     0.00000     0.53676
     2.29381     0.02029     0.04758     0.42040     0.04706     0.00000     0.00000     0.00000     0.00000     0.00000     0.53533
     2.30581     0.02014     0.04360     0.37327     0.04271     0.00000     0.00000     0.00000     0.00000     0.00000     0.47971
     2.31881     0.01913     0.03659     0.30134     0.03533     0.00000     0.00000     0.00000     0.00000     0.00000     0.39239
     2.33081     0.01777     0.02876     0.22865     0.02719     0.00000     0.00000     0.00000     0.00000     0.00000     0.30237
     2.34381     0.01628     0.02179     0.17277     0.02002     0.00000     0.00000     0.00000     0.00000     0.00000     0.23086
     2.35581     0.01459     0.01635     0.13882     0.01452     0.00000     0.00000     0.00000     0.00000     0.00000     0.18428
     2.36881     0.01254     0.01232     0.12108     0.01056     0.00000     0.00000     0.00000     0.00000     0.00000     0.15650
     2.38081     0.01016     0.00924     0.10950     0.00768     0.00000     0.00000     0.00000     0.00000     0.00000     0.13658
     2.39381     0.00767     0.00674     0.09609     0.00547     0.00000     0.00000     0.00000     0.00000     0.00000     0.11597
     2.40581     0.00534     0.00468     0.07803     0.00372     0.00000     0.00000     0.00000     0.00000     0.00000     0.09177
     2.41881     0.00341     0.00303     0.05724     0.00238     0.00000     0.00000     0.00000     0.00000     0.00000     0.06606
     2.43081     0.00199     0.00181     0.03753     0.00141     0.00000     0.00000     0.00000     0.00000     0.00000     0.04275
     2.44381     0.00106     0.00103     0.02199     0.00080     0.00000     0.00000     0.00000     0.00000     0.00000     0.02488
     2.45581     0.00052     0.00065     0.01176     0.00051     0.00000     0.00000     0.00000     0.00000     0.00000     0.01343
     2.46881     0.00024     0.00066     0.00637     0.00052     0.00000     0.00000     0.00000     0.00000     0.00000     0.00779
     2.48081     0.00013     0.00108     0.00473     0.00086     0.00000     0.00000     0.00000     0.00000     0.00000     0.00680
     2.49381     0.00011     0.00198     0.00577     0.00157     0.00000     0.00000     0.00000     0.00000     0.00000     0.00944
     2.50581     0.00015     0.00338     0.00871     0.00268     0.00000     0.00000     0.00000     0.00000     0.00000     0.01493
     2.51881     0.00022     0.00514     0.01281     0.00408     0.00000     0.00000     0.00000     0.00000     0.00000     0.02226
     2.53081     0.00030     0.00694     0.01739     0.00552     0.00000     0.00000     0.00000     0.00000     0.00000     0.03015
     2.54381     0.00036     0.00832     0.02235     0.00664     0.00000     0.00000     0.00000     0.00000     0.00000     0.03768
     2.55681     0.00042     0.00892     0.02977     0.00724     0.00000     0.00000     0.00000     0.00000     0.00000     0.04635
     2.56881     0.00050     0.00880     0.04639     0.00745     0.00000     0.00000     0.00000     0.00000     0.00000     0.06314
     2.58181     0.00070     0.00851     0.08646     0.00797     0.00000     0.00000     0.00000     0.00000     0.00000     0.10364
     2.59381     0.00117     0.00910     0.17299     0.00997     0.00000     0.00000     0.00000     0.00000     0.00000     0.19323
     2.60681     0.00210     0.01181     0.33431     0.01484     0.00000     0.00000     0.00000     0.00000     0.00000     0.36306
     2.61881     0.00363     0.01765     0.59331     0.02363     0.00000     0.00000     0.00000     0.00000     0.00000     0.63822
     2.63181     0.00580     0.02688     0.95070     0.03635     0.00000     0.00000     0.00000     0.00000     0.00000     1.01973
     2.64381     0.00840     0.03873     1.37114     0.05156     0.00000     0.00000     0.00000     0.00000     0.00000     1.46984
     2.65681     0.01102     0.05139     1.78216     0.06653     0.00000     0.00000     0.00000     0.00000     0.00000     1.91111
     2.66881     0.01314     0.06259     2.09608     0.07813     0.00000     0.00000     0.00000     0.00000     0.00000     2.24995
     2.68181     0.01435     0.07057     2.24396     0.08434     0.00000     0.00000     0.00000     0.00000     0.00000     2.41322
     2.69381     0.01454     0.07492     2.20376     0.08515     0.00000     0.00000     0.00000     0.00000     0.00000     2.37837
     2.70681     0.01396     0.07692     2.01164     0.08283     0.00000     0.00000     0.00000     0.00000     0.00000     2.18535
     2.71881     0.01314     0.07866     1.74287     0.08059     0.00000     0.00000     0.00000     0.00000     0.00000     1.91526
     2.73181     0.01262     0.08178     1.47604     0.08091     0.00000     0.00000     0.00000     0.00000     0.00000     1.65136
     2.74381     0.01278     0.08621     1.26051     0.08413     0.00000     0.00000     0.00000     0.00000     0.00000     1.44363
     2.75681     0.01373     0.09020     1.10487     0.08851     0.00000     0.00000     0.00000     0.00000     0.00000     1.29731
     2.76881     0.01533     0.09163     0.98945     0.09146     0.00000     0.00000     0.00000     0.00000     0.00000     1.18787
     2.78181     0.01727     0.08922     0.88728     0.09115     0.00000     0.00000     0.00000     0.00000     0.00000     1.08492
     2.79381     0.01904     0.08311     0.78209     0.08698     0.00000     0.00000     0.00000     0.00000     0.00000     0.97121
     2.80681     0.01998     0.07414     0.66987     0.07930     0.00000     0.00000     0.00000     0.00000     0.00000     0.84328
     2.81881     0.01951     0.06318     0.55259     0.06872     0.00000     0.00000     0.00000     0.00000     0.00000     0.70400
     2.83181     0.01742     0.05098     0.43400     0.05606     0.00000     0.00000     0.00000     0.00000     0.00000     0.55846
     2.84381     0.01409     0.03855     0.32034     0.04253     0.00000     0.00000     0.00000     0.00000     0.00000     0.41550
     2.85681     0.01032     0.02743     0.22046     0.02988     0.00000     0.00000     0.00000     0.00000     0.00000     0.28810
     2.86881     0.00712     0.01967     0.14474     0.02013     0.00000     0.00000     0.00000     0.00000     0.00000     0.19166
     2.88181     0.00539     0.01758     0.10296     0.01525     0.00000     0.00000     0.00000     0.00000     0.00000     0.14118
     2.89381     0.00602     0.02387     0.10434     0.01738     0.00000     0.00000     0.00000     0.00000     0.00000     0.15161
     2.90681     0.01014     0.04161     0.15925     0.02918     0.00000     0.00000     0.00000     0.00000     0.00000     0.24018
     2.91881     0.01954     0.07358     0.27938     0.05386     0.00000     0.00000     0.00000     0.00000     0.00000     0.42636
     2.93181     0.03698     0.12108     0.47453     0.09423     0.00000     0.00000     0.00000     0.00000     0.00000     0.72682
     2.94381     0.06651     0.18298     0.74813     0.15133     0.00000     0.00000     0.00000     0.00000     0.00000     1.14895
     2.95681     0.11320     0.25618     1.09547     0.22367     0.00000     0.00000     0.00000     0.00000     0.00000     1.68852
     2.96881     0.18194     0.33713     1.50617     0.30769     0.00000     0.00000     0.00000     0.00000     0.00000     2.33293
     2.98181     0.27439     0.42257     1.96467     0.39921     0.00000     0.00000     0.00000     0.00000     0.00000     3.06083
     2.99381     0.38527     0.50787     2.44375     0.49325     0.00000     0.00000     0.00000     0.00000     0.00000     3.83015
     3.00681     0.49983     0.58386     2.89316     0.58251     0.00000     0.00000     0.00000     0.00000     0.00000     4.55936
     3.01881     0.59602     0.63674     3.23787     0.65516     0.00000     0.00000     0.00000     0.00000     0.00000     5.12579
     3.03181     0.65111     0.65187     3.39627     0.69580     0.00000     0.00000     0.00000     0.00000     0.00000     5.39506
     3.04381     0.65101     0.62135     3.31283     0.69133     0.00000     0.00000     0.00000     0.00000     0.00000     5.27651
     3.05681     0.59569     0.54906     2.98795     0.63760     0.00000     0.00000     0.00000     0.00000     0.00000     4.77030
     3.06881     0.49950     0.44954     2.48452     0.54377     0.00000     0.00000     0.00000     0.00000     0.00000     3.97733
     3.08181     0.38525     0.34261     1.90607     0.42940     0.00000     0.00000     0.00000     0.00000     0.00000     3.06334
     3.09381     0.27541     0.24560     1.35968     0.31677     0.00000     0.00000     0.00000     0.00000     0.00000     2.19745
     3.10681     0.18527     0.16851     0.92314     0.22228     0.00000     0.00000     0.00000     0.00000     0.00000     1.49919
     3.11881     0.12042     0.11330     0.63322     0.15259     0.00000     0.00000     0.00000     0.00000     0.00000     1.01953
     3.13181     0.07845     0.07660     0.49612     0.10605     0.00000     0.00000     0.00000     0.00000     0.00000     0.75723
     3.14381     0.05341     0.05340     0.50986     0.07730     0.00000     0.00000     0.00000     0.00000     0.00000     0.69397
     3.15681     0.03953     0.03972     0.67675     0.06146     0.00000     0.00000     0.00000     0.00000     0.00000     0.81746
     3.16881     0.03301     0.03329     0.99602     0.05546     0.00000     0.00000     0.00000     0.00000     0.00000     1.11779
     3.18181     0.03167     0.03282     1.44204     0.05703     0.00000     0.00000     0.00000     0.00000     0.00000     1.56355
     3.19381     0.03395     0.03709     1.94790     0.06329     0.00000     0.00000     0.00000     0.00000     0.00000     2.08224
     3.20681     0.03835     0.04482     2.42159     0.07048     0.00000     0.00000     0.00000     0.00000     0.00000     2.57523
     3.21881     0.04354     0.05492     2.78571     0.07515     0.00000     0.00000     0.00000     0.00000     0.00000     2.95932
     3.23181     0.04873     0.06675     3.01284     0.07558     0.00000     0.00000     0.00000     0.00000     0.00000     3.20389
     3.24381     0.05347     0.07947     3.12470     0.07226     0.00000     0.00000     0.00000     0.00000     0.00000     3.32989
     3.25681     0.05716     0.09135     3.15031     0.06694     0.00000     0.00000     0.00000     0.00000     0.00000     3.36575
     3.26881     0.05869     0.09963     3.08948     0.06115     0.00000     0.00000     0.00000     0.00000     0.00000     3.30896
     3.28181     0.05686     0.10160     2.91297     0.05564     0.00000     0.00000     0.00000     0.00000     0.00000     3.12706
     3.29381     0.05118     0.09615     2.60043     0.05043     0.00000     0.00000     0.00000     0.00000     0.00000     2.79818
     3.30681     0.04247     0.08458     2.17425     0.04539     0.00000     0.00000     0.00000     0.00000     0.00000     2.34669
     3.31881     0.03246     0.06981     1.69911     0.04047     0.00000     0.00000     0.00000     0.00000     0.00000     1.84186
     3.33181     0.02306     0.05479     1.24907     0.03551     0.00000     0.00000     0.00000     0.00000     0.00000     1.36243
     3.34381     0.01546     0.04142     0.87403     0.03029     0.00000     0.00000     0.00000     0.00000     0.00000     0.96120
     3.35681     0.01004     0.03034     0.59025     0.02472     0.00000     0.00000     0.00000     0.00000     0.00000     0.65536
     3.36881     0.00658     0.02162     0.39041     0.01914     0.00000     0.00000     0.00000     0.00000     0.00000     0.43775
     3.38181     0.00466     0.01519     0.25966     0.01418     0.00000     0.00000     0.00000     0.00000     0.00000     0.29369
     3.39381     0.00385     0.01093     0.18328     0.01041     0.00000     0.00000     0.00000     0.00000     0.00000     0.20847
     3.40681     0.00376     0.00854     0.14705     0.00802     0.00000     0.00000     0.00000     0.00000     0.00000     0.16737
     3.41881     0.00402     0.00743     0.13559     0.00670     0.00000     0.00000     0.00000     0.00000     0.00000     0.15373
     3.43181     0.00424     0.00687     0.13334     0.00592     0.00000     0.00000     0.00000     0.00000     0.00000     0.15036
     3.44381     0.00417     0.00628     0.12804     0.00519     0.00000     0.00000     0.00000     0.00000     0.00000     0.14368
     3.45681     0.00372     0.00537     0.11370     0.00429     0.00000     0.00000     0.00000     0.00000     0.00000     0.12708
     3.46881     0.00297     0.00418     0.09105     0.00324     0.00000     0.00000     0.00000     0.00000     0.00000     0.10145
     3.48181     0.00212     0.00293     0.06509     0.00221     0.00000     0.00000     0.00000     0.00000     0.00000     0.07234
     3.49381     0.00134     0.00183     0.04136     0.00135     0.00000     0.00000     0.00000     0.00000     0.00000     0.04589
     3.50681     0.00076     0.00102     0.02334     0.00074     0.00000     0.00000     0.00000     0.00000     0.00000     0.02586
     3.51881     0.00038     0.00051     0.01169     0.00036     0.00000     0.00000     0.00000     0.00000     0.00000     0.01294
     3.53181     0.00017     0.00023     0.00520     0.00016     0.00000     0.00000     0.00000     0.00000     0.00000     0.00576
     3.54481     0.00007     0.00009     0.00206     0.00006     0.00000     0.00000     0.00000     0.00000     0.00000     0.00228
     3.55681     0.00003     0.00003     0.00072     0.00002     0.00000     0.00000     0.00000     0.00000     0.00000     0.00080
     3.56981     0.00001     0.00001     0.00023     0.00001     0.00000     0.00000     0.00000     0.00000     0.00000     0.00025
     3.58181     0.00000     0.00000     0.00006     0.00000     0.00000     0.00000     0.00000     0.00000     0.00000     0.00007
     3.59481     0.00000     0.00000     0.00002     0.00000     0.00000     0.00000     0.00000     0.00000     0.00000     0.00002
     3.60681     0.00000     0.00000     0.00000     0.00000     0.00000     0.00000     0.00000     0.00000     0.00000     0.00000
     3.61981     0.00000     0.00000     0.00000     0.00000     0.00000     0.00000     0.00000     0.00000     0.00000     0.00000
     3.63181     0.00000     0.00000     0.00000     0.00000     0.00000     0.00000     0.00000     0.00000     0.00000     0.00000
     3.64481     0.00000     0.00000     0.00000     0.00000     0.00000     0.00000     0.00000     0.00000     0.00000     0.00000
     3.65681     0.00000     0.00000     0.00000     0.00000     0.00000     0.00000     0.00000     0.00000     0.00000     0.00000
     3.66981     0.00000     0.00000     0.00000     0.00000     0.00000     0.00000     0.00000     0.00000     0.00000     0.00000
     3.68181     0.00000     0.00000     0.00000     0.00000     0.00000     0.00000     0.00000     0.00000     0.00000     0.00000
     3.69481     0.00000     0.00000     0.00000     0.00000     0.00000     0.00000     0.00000     0.00000     0.00000     0.00000
     3.70681     0.00000     0.00000     0.00000     0.00000     0.00000     0.00000     0.00000     0.00000     0.00000     0.00000
     3.71981     0.00000     0.00000     0.00000     0.00000     0.00000     0.00000     0.00000     0.00000     0.00000     0.00000
     3.73181     0.00000     0.00000     0.00000     0.00000     0.00000     0.00000     0.00000     0.00000     0.00000     0.00000
     3.74481     0.00000     0.00000     0.00000     0.00000     0.00000     0.00000     0.00000     0.00000     0.00000     0.00000
     3.75681     0.00000     0.00000     0.00000     0.00000     0.00000     0.00000     0.00000     0.00000     0.00000     0.00000
     3.76981     0.00000     0.00000     0.00000     0.00000     0.00000     0.00000     0.00000     0.00000     0.00000     0.00000
     3.78181     0.00000     0.00000     0.00000     0.00000     0.00000     0.00000     0.00000     0.00000     0.00000     0.00000
     3.79481     0.00000     0.00000     0.00000     0.00000     0.00000     0.00000     0.00000     0.00000     0.00000     0.00000
     3.80681     0.00000     0.00000     0.00000     0.00000     0.00000     0.00000     0.00000     0.00000     0.00000     0.00000
     3.81981     0.00000     0.00000     0.00000     0.00000     0.00000     0.00000     0.00000     0.00000     0.00000     0.00000
     3.83181     0.00000     0.00000     0.00000     0.00000     0.00000     0.00000     0.00000     0.00000     0.00000     0.00000
     3.84481     0.00000     0.00000     0.00000     0.00000     0.00000     0.00000     0.00000     0.00000     0.00000     0.00000
     3.85681     0.00000     0.00000     0.00000     0.00000     0.00000     0.00000     0.00000     0.00000     0.00000     0.00000
     3.86981     0.00000     0.00000     0.00000     0.00000     0.00000     0.00000     0.00000     0.00000     0.00000     0.00000
     3.88181     0.00000     0.00000     0.00000     0.00000     0.00000     0.00000     0.00000     0.00000     0.00000     0.00000
     3.89481     0.00000     0.00000     0.00000     0.00000     0.00000     0.00000     0.00000     0.00000     0.00000     0.00000
     3.90681     0.00000     0.00000     0.00000     0.00000     0.00000     0.00000     0.00000     0.00000     0.00000     0.00000
     3.91981     0.00000     0.00000     0.00000     0.00000     0.00000     0.00000     0.00000     0.00000     0.00000     0.00000
     3.93181     0.00000     0.00000     0.00000     0.00000     0.00000     0.00000     0.00000     0.00000     0.00000     0.00000
     3.94481     0.00000     0.00000     0.00000     0.00000     0.00000     0.00000     0.00000     0.00000     0.00000     0.00000
     3.95681     0.00000     0.00000     0.00000     0.00000     0.00000     0.00000     0.00000     0.00000     0.00000     0.00000
     3.96981     0.00000     0.00000     0.00000     0.00000     0.00000     0.00000     0.00000     0.00000     0.00000     0.00000
     3.98181     0.00000     0.00000     0.00000     0.00000     0.00000     0.00000     0.00000     0.00000     0.00000     0.00000
     3.99481     0.00000     0.00000     0.00000     0.00000     0.00000     0.00000     0.00000     0.00000     0.00000     0.00000
     4.00681     0.00000     0.00000     0.00000     0.00000     0.00000     0.00000     0.00000     0.00000     0.00000     0.00000
     4.01981     0.00000     0.00000     0.00000     0.00000     0.00000     0.00000     0.00000     0.00000     0.00000     0.00000
     4.03181     0.00000     0.00000     0.00000     0.00000     0.00000     0.00000     0.00000     0.00000     0.00000     0.00000
     4.04481     0.00000     0.00000     0.00000     0.00000     0.00000     0.00000     0.00000     0.00000     0.00000     0.00000
     4.05681     0.00000     0.00000     0.00000     0.00000     0.00000     0.00000     0.00000     0.00000     0.00000     0.00000
     4.06981     0.00000     0.00000     0.00000     0.00000     0.00000     0.00000     0.00000     0.00000     0.00000     0.00000
     4.08181     0.00000     0.00000     0.00000     0.00000     0.00000     0.00000     0.00000     0.00000     0.00000     0.00000
     4.09481     0.00000     0.00000     0.00000     0.00000     0.00000     0.00000     0.00000     0.00000     0.00000     0.00000
     4.10681     0.00000     0.00000     0.00000     0.00000     0.00000     0.00000     0.00000     0.00000     0.00000     0.00000
     4.11981     0.00000     0.00000     0.00000     0.00000     0.00000     0.00000     0.00000     0.00000     0.00000     0.00000
     4.13181     0.00000     0.00000     0.00000     0.00000     0.00000     0.00000     0.00000     0.00000     0.00000     0.00000
     4.14481     0.00000     0.00000     0.00000     0.00000     0.00000     0.00000     0.00000     0.00000     0.00000     0.00000
     4.15681     0.00000     0.00000     0.00000     0.00000     0.00000     0.00000     0.00000     0.00000     0.00000     0.00000
     4.16981     0.00000     0.00000     0.00000     0.00000     0.00000     0.00000     0.00000     0.00000     0.00000     0.00000
     4.18181     0.00000     0.00000     0.00000     0.00000     0.00000     0.00000     0.00000     0.00000     0.00000     0.00000
     4.19481     0.00000     0.00000     0.00000     0.00000     0.00000     0.00000     0.00000     0.00000     0.00000     0.00000
     4.20681     0.00000     0.00000     0.00000     0.00000     0.00000     0.00000     0.00000     0.00000     0.00000     0.00000
     4.21981     0.00000     0.00000     0.00000     0.00000     0.00000     0.00000     0.00000     0.00000     0.00000     0.00000
     4.23181     0.00000     0.00000     0.00000     0.00000     0.00000     0.00000     0.00000     0.00000     0.00000     0.00000
     4.24481     0.00000     0.00000     0.00000     0.00000     0.00000     0.00000     0.00000     0.00000     0.00000     0.00000
     4.25681     0.00000     0.00000     0.00000     0.00000     0.00000     0.00000     0.00000     0.00000     0.00000     0.00000
     4.26981     0.00000     0.00000     0.00000     0.00000     0.00000     0.00000     0.00000     0.00000     0.00000     0.00000
     4.28181     0.00000     0.00000     0.00000     0.00000     0.00000     0.00000     0.00000     0.00000     0.00000     0.00000
     4.29481     0.00000     0.00000     0.00000     0.00000     0.00000     0.00000     0.00000     0.00000     0.00000     0.00000
     4.30681     0.00000     0.00000     0.00000     0.00000     0.00000     0.00000     0.00000     0.00000     0.00000     0.00000
     4.31981     0.00000     0.00000     0.00000     0.00000     0.00000     0.00000     0.00000     0.00000     0.00000     0.00000
     4.33181     0.00000     0.00000     0.00000     0.00000     0.00000     0.00000     0.00000     0.00000     0.00000     0.00000
     4.34481     0.00000     0.00000     0.00000     0.00000     0.00000     0.00000     0.00000     0.00000     0.00000     0.00000
     4.35681     0.00000     0.00000     0.00000     0.00000     0.00000     0.00000     0.00000     0.00000     0.00000     0.00000
     4.36981     0.00000     0.00000     0.00000     0.00000     0.00000     0.00000     0.00000     0.00000     0.00000     0.00000
     4.38181     0.00000     0.00000     0.00000     0.00000     0.00000     0.00000     0.00000     0.00000     0.00000     0.00000
     4.39481     0.00000     0.00000     0.00000     0.00000     0.00000     0.00000     0.00000     0.00000     0.00000     0.00000
     4.40681     0.00000     0.00000     0.00000     0.00000     0.00000     0.00000     0.00000     0.00000     0.00000     0.00000
     4.41981     0.00000     0.00000     0.00000     0.00000     0.00000     0.00000     0.00000     0.00000     0.00000     0.00000
     4.43181     0.00000     0.00000     0.00000     0.00000     0.00000     0.00000     0.00000     0.00000     0.00000     0.00000
     4.44481     0.00000     0.00000     0.00000     0.00000     0.00000     0.00000     0.00000     0.00000     0.00000     0.00000
     4.45681     0.00000     0.00000     0.00000     0.00000     0.00000     0.00000     0.00000     0.00000     0.00000     0.00000
     4.46981     0.00000     0.00000     0.00000     0.00000     0.00000     0.00000     0.00000     0.00000     0.00000     0.00000
     4.48181     0.00000     0.00000     0.00000     0.00000     0.00000     0.00000     0.00000     0.00000     0.00000     0.00000
     4.49481     0.00000     0.00000     0.00000     0.00000     0.00000     0.00000     0.00000     0.00000     0.00000     0.00000
     4.50681     0.00000     0.00000     0.00000     0.00000     0.00000     0.00000     0.00000     0.00000     0.00000     0.00000
     4.51981     0.00000     0.00000     0.00000     0.00000     0.00000     0.00000     0.00000     0.00000     0.00000     0.00000
     4.53181     0.00000     0.00000     0.00000     0.00000     0.00000     0.00000     0.00000     0.00000     0.00000     0.00000
     4.54481     0.00000     0.00000     0.00000     0.00000     0.00000     0.00000     0.00000     0.00000     0.00000     0.00000
     4.55781     0.00000     0.00000     0.00000     0.00000     0.00000     0.00000     0.00000     0.00000     0.00000     0.00000
     4.56981     0.00000     0.00000     0.00000     0.00000     0.00000     0.00000     0.00000     0.00000     0.00000     0.00000
     4.58281     0.00000     0.00000     0.00000     0.00000     0.00000     0.00000     0.00000     0.00000     0.00000     0.00000
     4.59481     0.00000     0.00000     0.00000     0.00000     0.00000     0.00000     0.00000     0.00000     0.00000     0.00000
     4.60781     0.00000     0.00000     0.00000     0.00000     0.00000     0.00000     0.00000     0.00000     0.00000     0.00000
     4.61981     0.00000     0.00000     0.00000     0.00000     0.00000     0.00000     0.00000     0.00000     0.00000     0.00000
     4.63281     0.00000     0.00000     0.00000     0.00000     0.00000     0.00000     0.00000     0.00000     0.00000     0.00000
     4.64481     0.00000     0.00000     0.00000     0.00000     0.00000     0.00000     0.00000     0.00000     0.00000     0.00000
     4.65781     0.00000     0.00000     0.00000     0.00000     0.00000     0.00000     0.00000     0.00000     0.00000     0.00000
     4.66981     0.00000     0.00000     0.00000     0.00000     0.00000     0.00000     0.00000     0.00000     0.00000     0.00000
     4.68281     0.00000     0.00000     0.00000     0.00000     0.00000     0.00000     0.00000     0.00000     0.00000     0.00000
     4.69481     0.00000     0.00000     0.00000     0.00000     0.00000     0.00000     0.00000     0.00000     0.00000     0.00000
     4.70781     0.00000     0.00000     0.00000     0.00000     0.00000     0.00000     0.00000     0.00000     0.00000     0.00000
     4.71981     0.00000     0.00000     0.00000     0.00000     0.00000     0.00000     0.00000     0.00000     0.00000     0.00000
     4.73281     0.00000     0.00000     0.00000     0.00000     0.00000     0.00000     0.00000     0.00000     0.00000     0.00000
     4.74481     0.00000     0.00000     0.00000     0.00000     0.00000     0.00000     0.00000     0.00000     0.00000     0.00000
     4.75781     0.00000     0.00000     0.00000     0.00000     0.00000     0.00000     0.00000     0.00000     0.00000     0.00000
     4.76981     0.00000     0.00000     0.00000     0.00000     0.00000     0.00000     0.00000     0.00000     0.00000     0.00000
     4.78281     0.00000     0.00000     0.00000     0.00000     0.00000     0.00000     0.00000     0.00000     0.00000     0.00000
     4.79481     0.00000     0.00000     0.00000     0.00000     0.00000     0.00000     0.00000     0.00000     0.00000     0.00000
     4.80781     0.00000     0.00000     0.00000     0.00000     0.00000     0.00000     0.00000     0.00000     0.00000     0.00000
     4.81981     0.00000     0.00000     0.00000     0.00000     0.00000     0.00000     0.00000     0.00000     0.00000     0.00000
     4.83281     0.00000     0.00000     0.00000     0.00000     0.00000     0.00000     0.00000     0.00000     0.00000     0.00000
     4.84481     0.00000     0.00000     0.00000     0.00000     0.00000     0.00000     0.00000     0.00000     0.00000     0.00000
     4.85781     0.00000     0.00000     0.00000     0.00000     0.00000     0.00000     0.00000     0.00000     0.00000     0.00000
     4.86981     0.00000     0.00000     0.00000     0.00000     0.00000     0.00000     0.00000     0.00000     0.00000     0.00000
     4.88281     0.00000     0.00000     0.00000     0.00000     0.00000     0.00000     0.00000     0.00000     0.00000     0.00000
     4.89481     0.00000     0.00000     0.00000     0.00000     0.00000     0.00000     0.00000     0.00000     0.00000     0.00000
     4.90781     0.00000     0.00000     0.00000     0.00000     0.00000     0.00000     0.00000     0.00000     0.00000     0.00000
     4.91981     0.00000     0.00000     0.00000     0.00000     0.00000     0.00000     0.00000     0.00000     0.00000     0.00000
     4.93281     0.00000     0.00000     0.00000     0.00000     0.00000     0.00000     0.00000     0.00000     0.00000     0.00000
     4.94481     0.00000     0.00000     0.00000     0.00000     0.00000     0.00000     0.00000     0.00000     0.00000     0.00000
     4.95781     0.00000     0.00000     0.00000     0.00000     0.00000     0.00000     0.00000     0.00000     0.00000     0.00000
     4.96981     0.00000     0.00000     0.00000     0.00000     0.00000     0.00000     0.00000     0.00000     0.00000     0.00000
     4.98281     0.00000     0.00000     0.00000     0.00000     0.00000     0.00000     0.00000     0.00000     0.00000     0.00000
     4.99481     0.00000     0.00000     0.00000     0.00000     0.00000     0.00000     0.00000     0.00000     0.00000     0.00000
     5.00781     0.00000     0.00000     0.00000     0.00000     0.00000     0.00000     0.00000     0.00000     0.00000     0.00000
     5.01981     0.00000     0.00000     0.00000     0.00000     0.00000     0.00000     0.00000     0.00000     0.00000     0.00000
     5.03281     0.00000     0.00000     0.00000     0.00000     0.00000     0.00000     0.00000     0.00000     0.00000     0.00000
     5.04481     0.00000     0.00000     0.00000     0.00000     0.00000     0.00000     0.00000     0.00000     0.00000     0.00000
     5.05781     0.00000     0.00000     0.00000     0.00000     0.00000     0.00000     0.00000     0.00000     0.00000     0.00000
     5.06981     0.00000     0.00000     0.00000     0.00000     0.00000     0.00000     0.00000     0.00000     0.00000     0.00000
     5.08281     0.00000     0.00000     0.00000     0.00000     0.00000     0.00000     0.00000     0.00000     0.00000     0.00000
     5.09481     0.00000     0.00000     0.00000     0.00000     0.00000     0.00000     0.00000     0.00000     0.00000     0.00000
     5.10781     0.00000     0.00000     0.00000     0.00000     0.00000     0.00000     0.00000     0.00000     0.00000     0.00000
     5.11981     0.00000     0.00000     0.00000     0.00000     0.00000     0.00000     0.00000     0.00000     0.00000     0.00000
     5.13281     0.00000     0.00000     0.00000     0.00000     0.00000     0.00000     0.00000     0.00000     0.00000     0.00000
     5.14481     0.00000     0.00000     0.00000     0.00000     0.00000     0.00000     0.00000     0.00000     0.00000     0.00000
     5.15781     0.00000     0.00000     0.00000     0.00000     0.00000     0.00000     0.00000     0.00000     0.00000     0.00000
     5.16981     0.00000     0.00000     0.00000     0.00000     0.00000     0.00000     0.00000     0.00000     0.00000     0.00000
     5.18281     0.00000     0.00000     0.00000     0.00000     0.00000     0.00000     0.00000     0.00000     0.00000     0.00000
     5.19481     0.00000     0.00000     0.00000     0.00000     0.00000     0.00000     0.00000     0.00000     0.00000     0.00000
     5.20781     0.00000     0.00000     0.00000     0.00000     0.00000     0.00000     0.00000     0.00000     0.00000     0.00000
     5.21981     0.00000     0.00000     0.00000     0.00000     0.00000     0.00000     0.00000     0.00000     0.00000     0.00000
     5.23281     0.00000     0.00000     0.00000     0.00000     0.00000     0.00000     0.00000     0.00000     0.00000     0.00000
     5.24481     0.00000     0.00000     0.00000     0.00000     0.00000     0.00000     0.00000     0.00000     0.00000     0.00000
     5.25781     0.00000     0.00000     0.00000     0.00000     0.00000     0.00000     0.00000     0.00000     0.00000     0.00000
     5.26981     0.00000     0.00000     0.00000     0.00000     0.00000     0.00000     0.00000     0.00000     0.00000     0.00000
     5.28281     0.00000     0.00000     0.00000     0.00000     0.00000     0.00000     0.00000     0.00000     0.00000     0.00000
     5.29481     0.00000     0.00000     0.00000     0.00000     0.00000     0.00000     0.00000     0.00000     0.00000     0.00000
     5.30781     0.00000     0.00000     0.00000     0.00000     0.00000     0.00000     0.00000     0.00000     0.00000     0.00000
     5.31981     0.00000     0.00000     0.00000     0.00000     0.00000     0.00000     0.00000     0.00000     0.00000     0.00000
     5.33281     0.00000     0.00000     0.00000     0.00000     0.00000     0.00000     0.00000     0.00000     0.00000     0.00000
     5.34481     0.00000     0.00000     0.00000     0.00000     0.00000     0.00000     0.00000     0.00000     0.00000     0.00000
     5.35781     0.00000     0.00000     0.00000     0.00000     0.00000     0.00000     0.00000     0.00000     0.00000     0.00000
     5.36981     0.00000     0.00000     0.00000     0.00000     0.00000     0.00000     0.00000     0.00000     0.00000     0.00000
     5.38281     0.00000     0.00000     0.00000     0.00000     0.00000     0.00000     0.00000     0.00000     0.00000     0.00000
     5.39481     0.00000     0.00000     0.00000     0.00000     0.00000     0.00000     0.00000     0.00000     0.00000     0.00000
     5.40781     0.00000     0.00000     0.00000     0.00000     0.00000     0.00000     0.00000     0.00000     0.00000     0.00000
     5.41981     0.00000     0.00000     0.00000     0.00000     0.00000     0.00000     0.00000     0.00000     0.00000     0.00000
     5.43281     0.00000     0.00000     0.00000     0.00000     0.00000     0.00000     0.00000     0.00000     0.00000     0.00000
     5.44481     0.00000     0.00000     0.00000     0.00000     0.00000     0.00000     0.00000     0.00000     0.00000     0.00000
     5.45781     0.00000     0.00000     0.00000     0.00000     0.00000     0.00000     0.00000     0.00000     0.00000     0.00000
     5.46981     0.00000     0.00000     0.00000     0.00000     0.00000     0.00000     0.00000     0.00000     0.00000     0.00000
     5.48281     0.00000     0.00000     0.00000     0.00000     0.00000     0.00000     0.00000     0.00000     0.00000     0.00000
     5.49481     0.00000     0.00000     0.00000     0.00000     0.00000     0.00000     0.00000     0.00000     0.00000     0.00000
     5.50781     0.00000     0.00000     0.00000     0.00000     0.00000     0.00000     0.00000     0.00000     0.00000     0.00000
     5.51981     0.00000     0.00000     0.00000     0.00000     0.00000     0.00000     0.00000     0.00000     0.00000     0.00000
     5.53281     0.00000     0.00000     0.00000     0.00000     0.00000     0.00000     0.00000     0.00000     0.00000     0.00000
     5.54581     0.00000     0.00000     0.00000     0.00000     0.00000     0.00000     0.00000     0.00000     0.00000     0.00000
     5.55781     0.00000     0.00000     0.00000     0.00000     0.00000     0.00000     0.00000     0.00000     0.00000     0.00000
     5.57081     0.00000     0.00000     0.00000     0.00000     0.00000     0.00000     0.00000     0.00000     0.00000     0.00000
     5.58281     0.00000     0.00000     0.00000     0.00000     0.00000     0.00000     0.00000     0.00000     0.00000     0.00000
     5.59581     0.00000     0.00000     0.00000     0.00000     0.00000     0.00000     0.00000     0.00000     0.00000     0.00000
     5.60781     0.00000     0.00000     0.00000     0.00000     0.00000     0.00000     0.00000     0.00000     0.00000     0.00000
     5.62081     0.00000     0.00000     0.00000     0.00000     0.00000     0.00000     0.00000     0.00000     0.00000     0.00000
     5.63281     0.00000     0.00000     0.00000     0.00000     0.00000     0.00000     0.00000     0.00000     0.00000     0.00000
     5.64581     0.00000     0.00000     0.00000     0.00000     0.00000     0.00000     0.00000     0.00000     0.00000     0.00000
     5.65781     0.00000     0.00000     0.00000     0.00000     0.00000     0.00000     0.00000     0.00000     0.00000     0.00000
     5.67081     0.00000     0.00000     0.00000     0.00000     0.00000     0.00000     0.00000     0.00000     0.00000     0.00000
     5.68281     0.00000     0.00000     0.00000     0.00000     0.00000     0.00000     0.00000     0.00000     0.00000     0.00000
     5.69581     0.00000     0.00000     0.00000     0.00000     0.00000     0.00000     0.00000     0.00000     0.00000     0.00000
     5.70781     0.00000     0.00000     0.00000     0.00000     0.00000     0.00000     0.00000     0.00000     0.00000     0.00000
     5.72081     0.00000     0.00000     0.00000     0.00000     0.00000     0.00000     0.00000     0.00000     0.00000     0.00000
     5.73281     0.00000     0.00000     0.00000     0.00000     0.00000     0.00000     0.00000     0.00000     0.00000     0.00000
     5.74581     0.00000     0.00000     0.00000     0.00000     0.00000     0.00000     0.00000     0.00000     0.00000     0.00000
     5.75781     0.00000     0.00000     0.00000     0.00000     0.00000     0.00000     0.00000     0.00000     0.00000     0.00000
     5.77081     0.00000     0.00000     0.00000     0.00000     0.00000     0.00000     0.00000     0.00000     0.00000     0.00000
     5.78281     0.00000     0.00000     0.00000     0.00000     0.00000     0.00000     0.00000     0.00000     0.00000     0.00000
     5.79581     0.00000     0.00000     0.00000     0.00000     0.00000     0.00000     0.00000     0.00000     0.00000     0.00000
     5.80781     0.00000     0.00000     0.00000     0.00000     0.00000     0.00000     0.00000     0.00000     0.00000     0.00000
     5.82081     0.00000     0.00000     0.00000     0.00000     0.00000     0.00000     0.00000     0.00000     0.00000     0.00000
     5.83281     0.00000     0.00000     0.00000     0.00000     0.00000     0.00000     0.00000     0.00000     0.00000     0.00000
     5.84581     0.00000     0.00000     0.00000     0.00000     0.00000     0.00000     0.00000     0.00000     0.00000     0.00000
     5.85781     0.00000     0.00000     0.00000     0.00000     0.00000     0.00000     0.00000     0.00000     0.00000     0.00000
     5.87081     0.00000     0.00000     0.00000     0.00000     0.00000     0.00000     0.00000     0.00000     0.00000     0.00000
     5.88281     0.00000     0.00000     0.00000     0.00000     0.00000     0.00000     0.00000     0.00000     0.00000     0.00000
     5.89581     0.00000     0.00000     0.00000     0.00000     0.00000     0.00000     0.00000     0.00000     0.00000     0.00000
     5.90781     0.00000     0.00000     0.00000     0.00000     0.00000     0.00000     0.00000     0.00000     0.00000     0.00000
     5.92081     0.00000     0.00000     0.00000     0.00000     0.00000     0.00000     0.00000     0.00000     0.00000     0.00000
     5.93281     0.00000     0.00000     0.00000     0.00000     0.00000     0.00000     0.00000     0.00000     0.00000     0.00000
     5.94581     0.00000     0.00000     0.00000     0.00000     0.00000     0.00000     0.00000     0.00000     0.00000     0.00000
     5.95781     0.00000     0.00000     0.00000     0.00000     0.00000     0.00000     0.00000     0.00000     0.00000     0.00000
     5.97081     0.00000     0.00000     0.00000     0.00000     0.00000     0.00000     0.00000     0.00000     0.00000     0.00000
     5.98281     0.00000     0.00000     0.00000     0.00000     0.00000     0.00000     0.00000     0.00000     0.00000     0.00000
     5.99581     0.00000     0.00000     0.00000     0.00000     0.00000     0.00000     0.00000     0.00000     0.00000     0.00000
     6.00781     0.00000     0.00000     0.00000     0.00000     0.00000     0.00000     0.00000     0.00000     0.00000     0.00000
     6.02081     0.00000     0.00000     0.00000     0.00000     0.00000     0.00000     0.00000     0.00000     0.00000     0.00000
     6.03281     0.00000     0.00000     0.00000     0.00000     0.00000     0.00000     0.00000     0.00000     0.00000     0.00000
     6.04581     0.00000     0.00000     0.00000     0.00000     0.00000     0.00000     0.00000     0.00000     0.00000     0.00000
     6.05781     0.00000     0.00000     0.00000     0.00000     0.00000     0.00000     0.00000     0.00000     0.00000     0.00000
     6.07081     0.00000     0.00000     0.00000     0.00000     0.00000     0.00000     0.00000     0.00000     0.00000     0.00000
     6.08281     0.00000     0.00000     0.00000     0.00000     0.00000     0.00000     0.00000     0.00000     0.00000     0.00000
     6.09581     0.00000     0.00000     0.00000     0.00000     0.00000     0.00000     0.00000     0.00000     0.00000     0.00000
     6.10781     0.00000     0.00000     0.00000     0.00000     0.00000     0.00000     0.00000     0.00000     0.00000     0.00000
     6.12081     0.00000     0.00000     0.00000     0.00000     0.00000     0.00000     0.00000     0.00000     0.00000     0.00000
     6.13281     0.00000     0.00000     0.00000     0.00000     0.00000     0.00000     0.00000     0.00000     0.00000     0.00000
     6.14581     0.00000     0.00000     0.00000     0.00000     0.00000     0.00000     0.00000     0.00000     0.00000     0.00000
     6.15781     0.00000     0.00000     0.00000     0.00000     0.00000     0.00000     0.00000     0.00000     0.00000     0.00000
     6.17081     0.00000     0.00000     0.00000     0.00000     0.00000     0.00000     0.00000     0.00000     0.00000     0.00000
     6.18281     0.00000     0.00000     0.00000     0.00000     0.00000     0.00000     0.00000     0.00000     0.00000     0.00000
     6.19581     0.00000     0.00000     0.00000     0.00000     0.00000     0.00000     0.00000     0.00000     0.00000     0.00000
     6.20781     0.00000     0.00000     0.00000     0.00000     0.00000     0.00000     0.00000     0.00000     0.00000     0.00000
     6.22081     0.00000     0.00000     0.00000     0.00000     0.00000     0.00000     0.00000     0.00000     0.00000     0.00000
     6.23281     0.00000     0.00000     0.00000     0.00000     0.00000     0.00000     0.00000     0.00000     0.00000     0.00000
     6.24581     0.00000     0.00000     0.00000     0.00000     0.00000     0.00000     0.00000     0.00000     0.00000     0.00000
     6.25781     0.00000     0.00000     0.00000     0.00000     0.00000     0.00000     0.00000     0.00000     0.00000     0.00000
     6.27081     0.00000     0.00000     0.00000     0.00000     0.00000     0.00000     0.00000     0.00000     0.00000     0.00000
     6.28281     0.00000     0.00000     0.00000     0.00000     0.00000     0.00000     0.00000     0.00000     0.00000     0.00000
     6.29581     0.00000     0.00000     0.00000     0.00000     0.00000     0.00000     0.00000     0.00000     0.00000     0.00000
     6.30781     0.00000     0.00000     0.00000     0.00000     0.00000     0.00000     0.00000     0.00000     0.00000     0.00000
     6.32081     0.00000     0.00000     0.00000     0.00000     0.00000     0.00000     0.00000     0.00000     0.00000     0.00000
     6.33281     0.00000     0.00000     0.00000     0.00000     0.00000     0.00000     0.00000     0.00000     0.00000     0.00000
     6.34581     0.00000     0.00000     0.00000     0.00000     0.00000     0.00000     0.00000     0.00000     0.00000     0.00000
     6.35781     0.00000     0.00000     0.00000     0.00000     0.00000     0.00000     0.00000     0.00000     0.00000     0.00000
     6.37081     0.00000     0.00000     0.00000     0.00000     0.00000     0.00000     0.00000     0.00000     0.00000     0.00000
     6.38281     0.00000     0.00000     0.00000     0.00000     0.00000     0.00000     0.00000     0.00000     0.00000     0.00000
     6.39581     0.00000     0.00000     0.00000     0.00000     0.00000     0.00000     0.00000     0.00000     0.00000     0.00000
     6.40781     0.00000     0.00000     0.00000     0.00000     0.00000     0.00000     0.00000     0.00000     0.00000     0.00000
     6.42081     0.00000     0.00000     0.00000     0.00000     0.00000     0.00000     0.00000     0.00000     0.00000     0.00000
     6.43281     0.00000     0.00000     0.00000     0.00000     0.00000     0.00000     0.00000     0.00000     0.00000     0.00000
     6.44581     0.00000     0.00000     0.00000     0.00000     0.00000     0.00000     0.00000     0.00000     0.00000     0.00000
     6.45781     0.00000     0.00000     0.00000     0.00000     0.00000     0.00000     0.00000     0.00000     0.00000     0.00000
     6.47081     0.00000     0.00000     0.00000     0.00000     0.00000     0.00000     0.00000     0.00000     0.00000     0.00000
     6.48281     0.00000     0.00000     0.00000     0.00000     0.00000     0.00000     0.00000     0.00000     0.00000     0.00000
     6.49581     0.00000     0.00000     0.00000     0.00000     0.00000     0.00000     0.00000     0.00000     0.00000     0.00000
     6.50781     0.00000     0.00000     0.00000     0.00000     0.00000     0.00000     0.00000     0.00000     0.00000     0.00000
     6.52081     0.00000     0.00000     0.00000     0.00000     0.00000     0.00000     0.00000     0.00000     0.00000     0.00000
     6.53281     0.00000     0.00000     0.00000     0.00000     0.00000     0.00000     0.00000     0.00000     0.00000     0.00000
     6.54581     0.00000     0.00000     0.00000     0.00000     0.00000     0.00000     0.00000     0.00000     0.00000     0.00000
     6.55881     0.00000     0.00000     0.00000     0.00000     0.00000     0.00000     0.00000     0.00000     0.00000     0.00000
     6.57081     0.00000     0.00000     0.00000     0.00000     0.00000     0.00000     0.00000     0.00000     0.00000     0.00000
     6.58381     0.00000     0.00000     0.00000     0.00000     0.00000     0.00000     0.00000     0.00000     0.00000     0.00000
     6.59581     0.00000     0.00000     0.00000     0.00000     0.00000     0.00000     0.00000     0.00000     0.00000     0.00000
     6.60881     0.00000     0.00000     0.00000     0.00000     0.00000     0.00000     0.00000     0.00000     0.00000     0.00000
     6.62081     0.00000     0.00000     0.00000     0.00000     0.00000     0.00000     0.00000     0.00000     0.00000     0.00000
     6.63381     0.00000     0.00000     0.00000     0.00000     0.00000     0.00000     0.00000     0.00000     0.00000     0.00000
     6.64581     0.00000     0.00000     0.00000     0.00000     0.00000     0.00000     0.00000     0.00000     0.00000     0.00000
     6.65881     0.00000     0.00000     0.00000     0.00000     0.00000     0.00000     0.00000     0.00000     0.00000     0.00000
     6.67081     0.00000     0.00000     0.00000     0.00000     0.00000     0.00000     0.00000     0.00000     0.00000     0.00000
     6.68381     0.00000     0.00000     0.00000     0.00000     0.00000     0.00000     0.00000     0.00000     0.00000     0.00000
     6.69581     0.00000     0.00000     0.00000     0.00000     0.00000     0.00000     0.00000     0.00000     0.00000     0.00000
     6.70881     0.00000     0.00000     0.00000     0.00000     0.00000     0.00000     0.00000     0.00000     0.00000     0.00000
     6.72081     0.00000     0.00000     0.00000     0.00000     0.00000     0.00000     0.00000     0.00000     0.00000     0.00000
     6.73381     0.00000     0.00000     0.00000     0.00000     0.00000     0.00000     0.00000     0.00000     0.00000     0.00000
     6.74581     0.00000     0.00000     0.00000     0.00000     0.00000     0.00000     0.00000     0.00000     0.00000     0.00000
     6.75881     0.00000     0.00000     0.00000     0.00000     0.00000     0.00000     0.00000     0.00000     0.00000     0.00000
     6.77081     0.00000     0.00000     0.00000     0.00000     0.00000     0.00000     0.00000     0.00000     0.00000     0.00000
     6.78381     0.00000     0.00000     0.00000     0.00000     0.00000     0.00000     0.00000     0.00000     0.00000     0.00000
     6.79581     0.00000     0.00000     0.00000     0.00000     0.00000     0.00000     0.00000     0.00000     0.00000     0.00000
     6.80881     0.00000     0.00000     0.00000     0.00000     0.00000     0.00000     0.00000     0.00000     0.00000     0.00000
     6.82081     0.00000     0.00000     0.00000     0.00000     0.00000     0.00000     0.00000     0.00000     0.00000     0.00000
     6.83381     0.00000     0.00000     0.00000     0.00000     0.00000     0.00000     0.00000     0.00000     0.00000     0.00000
     6.84581     0.00000     0.00000     0.00000     0.00000     0.00000     0.00000     0.00000     0.00000     0.00000     0.00000
     6.85881     0.00000     0.00000     0.00000     0.00000     0.00000     0.00000     0.00000     0.00000     0.00000     0.00000
     6.87081     0.00000     0.00000     0.00000     0.00000     0.00000     0.00000     0.00000     0.00000     0.00000     0.00000
     6.88381     0.00000     0.00000     0.00000     0.00000     0.00000     0.00000     0.00000     0.00000     0.00000     0.00000
     6.89581     0.00000     0.00000     0.00000     0.00000     0.00000     0.00000     0.00000     0.00000     0.00000     0.00000
     6.90881     0.00000     0.00000     0.00000     0.00000     0.00000     0.00000     0.00000     0.00000     0.00000     0.00000
     6.92081     0.00000     0.00000     0.00000     0.00000     0.00000     0.00000     0.00000     0.00000     0.00000     0.00000
     6.93381     0.00000     0.00000     0.00000     0.00000     0.00000     0.00000     0.00000     0.00000     0.00000     0.00000
     6.94581     0.00000     0.00000     0.00000     0.00000     0.00000     0.00000     0.00000     0.00000     0.00000     0.00000
     6.95881     0.00000     0.00000     0.00000     0.00000     0.00000     0.00000     0.00000     0.00000     0.00000     0.00000
     6.97081     0.00000     0.00000     0.00000     0.00000     0.00000     0.00000     0.00000     0.00000     0.00000     0.00000
     6.98381     0.00000     0.00000     0.00000     0.00000     0.00000     0.00000     0.00000     0.00000     0.00000     0.00000
     6.99581     0.00000     0.00000     0.00000     0.00000     0.00000     0.00000     0.00000     0.00000     0.00000     0.00000
     7.00881     0.00000     0.00000     0.00000     0.00000     0.00000     0.00000     0.00000     0.00000     0.00000     0.00000
     7.02081     0.00000     0.00000     0.00000     0.00000     0.00000     0.00000     0.00000     0.00000     0.00000     0.00000
     7.03381     0.00000     0.00000     0.00000     0.00000     0.00000     0.00000     0.00000     0.00000     0.00000     0.00000
     7.04581     0.00000     0.00000     0.00000     0.00000     0.00000     0.00000     0.00000     0.00000     0.00000     0.00000
     7.05881     0.00000     0.00000     0.00000     0.00000     0.00000     0.00000     0.00000     0.00000     0.00000     0.00000
     7.07081     0.00000     0.00000     0.00000     0.00000     0.00000     0.00000     0.00000     0.00000     0.00000     0.00000
     7.08381     0.00000     0.00000     0.00000     0.00000     0.00000     0.00000     0.00000     0.00000     0.00000     0.00000
     7.09581     0.00000     0.00000     0.00000     0.00000     0.00000     0.00000     0.00000     0.00000     0.00000     0.00000
     7.10881     0.00000     0.00000     0.00000     0.00000     0.00000     0.00000     0.00000     0.00000     0.00000     0.00000
     7.12081     0.00000     0.00000     0.00000     0.00000     0.00000     0.00000     0.00000     0.00000     0.00000     0.00000
     7.13381     0.00000     0.00000     0.00000     0.00000     0.00000     0.00000     0.00000     0.00000     0.00000     0.00000
     7.14581     0.00000     0.00000     0.00000     0.00000     0.00000     0.00000     0.00000     0.00000     0.00000     0.00000
     7.15881     0.00000     0.00000     0.00000     0.00000     0.00000     0.00000     0.00000     0.00000     0.00000     0.00000
     7.17081     0.00000     0.00000     0.00000     0.00000     0.00000     0.00000     0.00000     0.00000     0.00000     0.00000
     7.18381     0.00000     0.00000     0.00000     0.00000     0.00000     0.00000     0.00000     0.00000     0.00000     0.00000
     7.19581     0.00000     0.00000     0.00000     0.00000     0.00000     0.00000     0.00000     0.00000     0.00000     0.00000
     7.20881     0.00000     0.00000     0.00000     0.00000     0.00000     0.00000     0.00000     0.00000     0.00000     0.00000
     7.22081     0.00000     0.00000     0.00000     0.00000     0.00000     0.00000     0.00000     0.00000     0.00000     0.00000
     7.23381     0.00000     0.00000     0.00000     0.00000     0.00000     0.00000     0.00000     0.00000     0.00000     0.00000
     7.24581     0.00000     0.00000     0.00000     0.00000     0.00000     0.00000     0.00000     0.00000     0.00000     0.00000
     7.25881     0.00000     0.00000     0.00000     0.00000     0.00000     0.00000     0.00000     0.00000     0.00000     0.00000
     7.27081     0.00000     0.00000     0.00000     0.00000     0.00000     0.00000     0.00000     0.00000     0.00000     0.00000
     7.28381     0.00000     0.00000     0.00000     0.00000     0.00000     0.00000     0.00000     0.00000     0.00000     0.00000
     7.29581     0.00000     0.00000     0.00000     0.00000     0.00000     0.00000     0.00000     0.00000     0.00000     0.00000
     7.30881     0.00000     0.00000     0.00000     0.00000     0.00000     0.00000     0.00000     0.00000     0.00000     0.00000
     7.32081     0.00000     0.00000     0.00000     0.00000     0.00000     0.00000     0.00000     0.00000     0.00000     0.00000
     7.33381     0.00000     0.00000     0.00000     0.00000     0.00000     0.00000     0.00000     0.00000     0.00000     0.00000
     7.34581     0.00000     0.00000     0.00000     0.00000     0.00000     0.00000     0.00000     0.00000     0.00000     0.00000
     7.35881     0.00000     0.00000     0.00000     0.00000     0.00000     0.00000     0.00000     0.00000     0.00000     0.00000
     7.37081     0.00000     0.00000     0.00000     0.00000     0.00000     0.00000     0.00000     0.00000     0.00000     0.00000
     7.38381     0.00000     0.00000     0.00000     0.00000     0.00000     0.00000     0.00000     0.00000     0.00000     0.00000
     7.39581     0.00000     0.00000     0.00000     0.00000     0.00000     0.00000     0.00000     0.00000     0.00000     0.00000
     7.40881     0.00000     0.00000     0.00000     0.00000     0.00000     0.00000     0.00000     0.00000     0.00000     0.00000
     7.42081     0.00000     0.00000     0.00000     0.00000     0.00000     0.00000     0.00000     0.00000     0.00000     0.00000
     7.43381     0.00000     0.00000     0.00000     0.00000     0.00000     0.00000     0.00000     0.00000     0.00000     0.00000
     7.44581     0.00000     0.00000     0.00000     0.00000     0.00000     0.00000     0.00000     0.00000     0.00000     0.00000
     7.45881     0.00000     0.00000     0.00000     0.00000     0.00000     0.00000     0.00000     0.00000     0.00000     0.00000
     7.47081     0.00000     0.00000     0.00000     0.00000     0.00000     0.00000     0.00000     0.00000     0.00000     0.00000
     7.48381     0.00000     0.00000     0.00000     0.00000     0.00000     0.00000     0.00000     0.00000     0.00000     0.00000
     7.49581     0.00000     0.00000     0.00000     0.00000     0.00000     0.00000     0.00000     0.00000     0.00000     0.00000
     7.50881     0.00000     0.00000     0.00000     0.00000     0.00000     0.00000     0.00000     0.00000     0.00000     0.00000
     7.52081     0.00000     0.00000     0.00000     0.00000     0.00000     0.00000     0.00000     0.00000     0.00000     0.00000
     7.53381     0.00000     0.00000     0.00000     0.00000     0.00000     0.00000     0.00000     0.00000     0.00000     0.00000
     7.54681     0.00000     0.00000     0.00000     0.00000     0.00000     0.00000     0.00000     0.00000     0.00000     0.00000
     7.55881     0.00000     0.00000     0.00000     0.00000     0.00000     0.00000     0.00000     0.00000     0.00000     0.00000
     7.57181     0.00000     0.00000     0.00000     0.00000     0.00000     0.00000     0.00000     0.00000     0.00000     0.00000
     7.58381     0.00000     0.00000     0.00000     0.00000     0.00000     0.00000     0.00000     0.00000     0.00000     0.00000
     7.59681     0.00000     0.00000     0.00000     0.00000     0.00000     0.00000     0.00000     0.00000     0.00000     0.00000
     7.60881     0.00000     0.00000     0.00000     0.00000     0.00000     0.00000     0.00000     0.00000     0.00000     0.00000
     7.62181     0.00000     0.00000     0.00000     0.00000     0.00000     0.00000     0.00000     0.00000     0.00000     0.00000
     7.63381     0.00000     0.00000     0.00000     0.00000     0.00000     0.00000     0.00000     0.00000     0.00000     0.00000
     7.64681     0.00000     0.00000     0.00000     0.00000     0.00000     0.00000     0.00000     0.00000     0.00000     0.00000
     7.65881     0.00000     0.00000     0.00000     0.00000     0.00000     0.00000     0.00000     0.00000     0.00000     0.00000
     7.67181     0.00000     0.00000     0.00000     0.00000     0.00000     0.00000     0.00000     0.00000     0.00000     0.00000
     7.68381     0.00000     0.00000     0.00000     0.00000     0.00000     0.00000     0.00000     0.00000     0.00000     0.00000
     7.69681     0.00000     0.00000     0.00000     0.00000     0.00000     0.00000     0.00000     0.00000     0.00000     0.00000
     7.70881     0.00000     0.00000     0.00000     0.00000     0.00000     0.00000     0.00000     0.00000     0.00000     0.00000
     7.72181     0.00000     0.00000     0.00000     0.00000     0.00000     0.00000     0.00000     0.00000     0.00000     0.00000
     7.73381     0.00000     0.00000     0.00000     0.00000     0.00000     0.00000     0.00000     0.00000     0.00000     0.00000
     7.74681     0.00000     0.00000     0.00000     0.00000     0.00000     0.00000     0.00000     0.00000     0.00000     0.00000
     7.75881     0.00000     0.00000     0.00000     0.00000     0.00000     0.00000     0.00000     0.00000     0.00000     0.00000
     7.77181     0.00000     0.00000     0.00000     0.00000     0.00000     0.00000     0.00000     0.00000     0.00000     0.00000
     7.78381     0.00000     0.00000     0.00000     0.00000     0.00000     0.00000     0.00000     0.00000     0.00000     0.00000
     7.79681     0.00000     0.00000     0.00000     0.00000     0.00000     0.00000     0.00000     0.00000     0.00000     0.00000
     7.80881     0.00000     0.00000     0.00000     0.00000     0.00000     0.00000     0.00000     0.00000     0.00000     0.00000
     7.82181     0.00000     0.00000     0.00000     0.00000     0.00000     0.00000     0.00000     0.00000     0.00000     0.00000
     7.83381     0.00000     0.00000     0.00000     0.00000     0.00000     0.00000     0.00000     0.00000     0.00000     0.00000
     7.84681     0.00000     0.00000     0.00000     0.00000     0.00000     0.00000     0.00000     0.00000     0.00000     0.00000
     7.85881     0.00000     0.00000     0.00000     0.00000     0.00000     0.00000     0.00000     0.00000     0.00000     0.00000
     7.87181     0.00000     0.00000     0.00000     0.00000     0.00000     0.00000     0.00000     0.00000     0.00000     0.00000
     7.88381     0.00000     0.00000     0.00000     0.00000     0.00000     0.00000     0.00000     0.00000     0.00000     0.00000
     7.89681     0.00000     0.00000     0.00000     0.00000     0.00000     0.00000     0.00000     0.00000     0.00000     0.00000
     7.90881     0.00000     0.00000     0.00000     0.00000     0.00000     0.00000     0.00000     0.00000     0.00000     0.00000
     7.92181     0.00000     0.00000     0.00000     0.00000     0.00000     0.00000     0.00000     0.00000     0.00000     0.00000
     7.93381     0.00000     0.00000     0.00000     0.00000     0.00000     0.00000     0.00000     0.00000     0.00000     0.00000
     7.94681     0.00000     0.00000     0.00000     0.00000     0.00000     0.00000     0.00000     0.00000     0.00000     0.00000
     7.95881     0.00000     0.00000     0.00000     0.00000     0.00000     0.00000     0.00000     0.00000     0.00000     0.00000
     7.97181     0.00000     0.00000     0.00000     0.00000     0.00000     0.00000     0.00000     0.00000     0.00000     0.00000
     7.98381     0.00000     0.00000     0.00000     0.00000     0.00000     0.00000     0.00000     0.00000     0.00000     0.00000
     7.99681     0.00000     0.00000     0.00000     0.00000     0.00000     0.00000     0.00000     0.00000     0.00000     0.00000
     8.00881     0.00000     0.00000     0.00000     0.00000     0.00000     0.00000     0.00000     0.00000     0.00000     0.00000
     8.02181     0.00000     0.00000     0.00000     0.00000     0.00000     0.00000     0.00000     0.00000     0.00000     0.00000
     8.03381     0.00000     0.00000     0.00000     0.00000     0.00000     0.00000     0.00000     0.00000     0.00000     0.00000
     8.04681     0.00000     0.00000     0.00000     0.00000     0.00000     0.00000     0.00000     0.00000     0.00000     0.00000
     8.05881     0.00000     0.00000     0.00000     0.00000     0.00000     0.00000     0.00000     0.00000     0.00000     0.00000
     8.07181     0.00000     0.00000     0.00000     0.00000     0.00000     0.00000     0.00000     0.00000     0.00000     0.00000
     8.08381     0.00000     0.00000     0.00000     0.00000     0.00000     0.00000     0.00000     0.00000     0.00000     0.00000
     8.09681     0.00000     0.00000     0.00000     0.00000     0.00000     0.00000     0.00000     0.00000     0.00000     0.00000
     8.10881     0.00000     0.00000     0.00000     0.00000     0.00000     0.00000     0.00000     0.00000     0.00000     0.00000
     8.12181     0.00000     0.00000     0.00000     0.00000     0.00000     0.00000     0.00000     0.00000     0.00000     0.00000
     8.13381     0.00000     0.00000     0.00000     0.00000     0.00000     0.00000     0.00000     0.00000     0.00000     0.00000
     8.14681     0.00000     0.00000     0.00000     0.00000     0.00000     0.00000     0.00000     0.00000     0.00000     0.00000
     8.15881     0.00000     0.00000     0.00000     0.00000     0.00000     0.00000     0.00000     0.00000     0.00000     0.00000
     8.17181     0.00000     0.00000     0.00000     0.00000     0.00000     0.00000     0.00000     0.00000     0.00000     0.00000
     8.18381     0.00000     0.00000     0.00000     0.00000     0.00000     0.00000     0.00000     0.00000     0.00000     0.00000
     8.19681     0.00000     0.00000     0.00000     0.00000     0.00000     0.00000     0.00000     0.00000     0.00000     0.00000
     8.20881     0.00000     0.00000     0.00000     0.00000     0.00000     0.00000     0.00000     0.00000     0.00000     0.00000
     8.22181     0.00000     0.00000     0.00000     0.00000     0.00000     0.00000     0.00000     0.00000     0.00000     0.00000
     8.23381     0.00000     0.00000     0.00000     0.00000     0.00000     0.00000     0.00000     0.00000     0.00000     0.00000
     8.24681     0.00000     0.00000     0.00000     0.00000     0.00000     0.00000     0.00000     0.00000     0.00000     0.00000
     8.25881     0.00000     0.00000     0.00000     0.00000     0.00000     0.00000     0.00000     0.00000     0.00000     0.00000
     8.27181     0.00000     0.00000     0.00000     0.00000     0.00000     0.00000     0.00000     0.00000     0.00000     0.00000
     8.28381     0.00000     0.00000     0.00000     0.00000     0.00000     0.00000     0.00000     0.00000     0.00000     0.00000
     8.29681     0.00000     0.00000     0.00000     0.00000     0.00000     0.00000     0.00000     0.00000     0.00000     0.00000
     8.30881     0.00000     0.00000     0.00000     0.00000     0.00000     0.00000     0.00000     0.00000     0.00000     0.00000
     8.32181     0.00000     0.00000     0.00000     0.00000     0.00000     0.00000     0.00000     0.00000     0.00000     0.00000
     8.33381     0.00000     0.00000     0.00000     0.00000     0.00000     0.00000     0.00000     0.00000     0.00000     0.00000
     8.34681     0.00000     0.00000     0.00000     0.00000     0.00000     0.00000     0.00000     0.00000     0.00000     0.00000
     8.35881     0.00000     0.00000     0.00000     0.00000     0.00000     0.00000     0.00000     0.00000     0.00000     0.00000
     8.37181     0.00000     0.00000     0.00000     0.00000     0.00000     0.00000     0.00000     0.00000     0.00000     0.00000
     8.38381     0.00000     0.00000     0.00000     0.00000     0.00000     0.00000     0.00000     0.00000     0.00000     0.00000
     8.39681     0.00000     0.00000     0.00000     0.00000     0.00000     0.00000     0.00000     0.00000     0.00000     0.00000
     8.40881     0.00000     0.00000     0.00000     0.00000     0.00000     0.00000     0.00000     0.00000     0.00000     0.00000
     8.42181     0.00000     0.00000     0.00000     0.00000     0.00000     0.00000     0.00000     0.00000     0.00000     0.00000
     8.43381     0.00000     0.00000     0.00000     0.00000     0.00000     0.00000     0.00000     0.00000     0.00000     0.00000
     8.44681     0.00000     0.00000     0.00000     0.00000     0.00000     0.00000     0.00000     0.00000     0.00000     0.00000
     8.45881     0.00000     0.00000     0.00000     0.00000     0.00000     0.00000     0.00000     0.00000     0.00000     0.00000
     8.47181     0.00000     0.00000     0.00000     0.00000     0.00000     0.00000     0.00000     0.00000     0.00000     0.00000
     8.48381     0.00000     0.00000     0.00000     0.00000     0.00000     0.00000     0.00000     0.00000     0.00000     0.00000
     8.49681     0.00000     0.00000     0.00000     0.00000     0.00000     0.00000     0.00000     0.00000     0.00000     0.00000
     8.50881     0.00000     0.00000     0.00000     0.00000     0.00000     0.00000     0.00000     0.00000     0.00000     0.00000
     8.52181     0.00000     0.00000     0.00000     0.00000     0.00000     0.00000     0.00000     0.00000     0.00000     0.00000
     8.53381     0.00000     0.00000     0.00000     0.00000     0.00000     0.00000     0.00000     0.00000     0.00000     0.00000
     8.54681     0.00000     0.00000     0.00000     0.00000     0.00000     0.00000     0.00000     0.00000     0.00000     0.00000
     8.55981     0.00000     0.00000     0.00000     0.00000     0.00000     0.00000     0.00000     0.00000     0.00000     0.00000
     8.57181     0.00000     0.00000     0.00000     0.00000     0.00000     0.00000     0.00000     0.00000     0.00000     0.00000
     8.58481     0.00000     0.00000     0.00000     0.00000     0.00000     0.00000     0.00000     0.00000     0.00000     0.00000
     8.59681     0.00000     0.00000     0.00000     0.00000     0.00000     0.00000     0.00000     0.00000     0.00000     0.00000
     8.60981     0.00000     0.00000     0.00000     0.00000     0.00000     0.00000     0.00000     0.00000     0.00000     0.00000
     8.62181     0.00000     0.00000     0.00000     0.00000     0.00000     0.00000     0.00000     0.00000     0.00000     0.00000
     8.63481     0.00000     0.00000     0.00000     0.00000     0.00000     0.00000     0.00000     0.00000     0.00000     0.00000
     8.64681     0.00000     0.00000     0.00000     0.00000     0.00000     0.00000     0.00000     0.00000     0.00000     0.00000
     8.65981     0.00000     0.00000     0.00000     0.00000     0.00000     0.00000     0.00000     0.00000     0.00000     0.00000
     8.67181     0.00000     0.00000     0.00000     0.00000     0.00000     0.00000     0.00000     0.00000     0.00000     0.00000
     8.68481     0.00000     0.00000     0.00000     0.00000     0.00000     0.00000     0.00000     0.00000     0.00000     0.00000
     8.69681     0.00000     0.00000     0.00000     0.00000     0.00000     0.00000     0.00000     0.00000     0.00000     0.00000
     8.70981     0.00000     0.00000     0.00000     0.00000     0.00000     0.00000     0.00000     0.00000     0.00000     0.00000
     8.72181     0.00000     0.00000     0.00000     0.00000     0.00000     0.00000     0.00000     0.00000     0.00000     0.00000
     8.73481     0.00000     0.00000     0.00000     0.00000     0.00000     0.00000     0.00000     0.00000     0.00000     0.00000
     8.74681     0.00000     0.00000     0.00000     0.00000     0.00000     0.00000     0.00000     0.00000     0.00000     0.00000
     8.75981     0.00000     0.00000     0.00000     0.00000     0.00000     0.00000     0.00000     0.00000     0.00000     0.00000
     8.77181     0.00000     0.00000     0.00000     0.00000     0.00000     0.00000     0.00000     0.00000     0.00000     0.00000
     8.78481     0.00000     0.00000     0.00000     0.00000     0.00000     0.00000     0.00000     0.00000     0.00000     0.00000
     8.79681     0.00000     0.00000     0.00000     0.00000     0.00000     0.00000     0.00000     0.00000     0.00000     0.00000
     8.80981     0.00000     0.00000     0.00000     0.00000     0.00000     0.00000     0.00000     0.00000     0.00000     0.00000
     8.82181     0.00000     0.00000     0.00000     0.00000     0.00000     0.00000     0.00000     0.00000     0.00000     0.00000
     8.83481     0.00000     0.00000     0.00000     0.00000     0.00000     0.00000     0.00000     0.00000     0.00000     0.00000
     8.84681     0.00000     0.00000     0.00000     0.00000     0.00000     0.00000     0.00000     0.00000     0.00000     0.00000
     8.85981     0.00000     0.00000     0.00000     0.00000     0.00000     0.00000     0.00000     0.00000     0.00000     0.00000
     8.87181     0.00000     0.00000     0.00000     0.00000     0.00000     0.00000     0.00000     0.00000     0.00000     0.00000
     8.88481     0.00000     0.00000     0.00000     0.00000     0.00000     0.00000     0.00000     0.00000     0.00000     0.00000
     8.89681     0.00000     0.00000     0.00000     0.00000     0.00000     0.00000     0.00000     0.00000     0.00000     0.00000
     8.90981     0.00000     0.00000     0.00000     0.00000     0.00000     0.00000     0.00000     0.00000     0.00000     0.00000
     8.92181     0.00000     0.00000     0.00000     0.00000     0.00000     0.00000     0.00000     0.00000     0.00000     0.00000
     8.93481     0.00000     0.00000     0.00000     0.00000     0.00000     0.00000     0.00000     0.00000     0.00000     0.00000
     8.94681     0.00000     0.00000     0.00000     0.00000     0.00000     0.00000     0.00000     0.00000     0.00000     0.00000
     8.95981     0.00000     0.00000     0.00000     0.00000     0.00000     0.00000     0.00000     0.00000     0.00000     0.00000
     8.97181     0.00000     0.00000     0.00000     0.00000     0.00000     0.00000     0.00000     0.00000     0.00000     0.00000
     8.98481     0.00000     0.00000     0.00000     0.00000     0.00000     0.00000     0.00000     0.00000     0.00000     0.00000
     8.99681     0.00000     0.00000     0.00000     0.00000     0.00000     0.00000     0.00000     0.00000     0.00000     0.00000
     9.00981     0.00000     0.00000     0.00000     0.00000     0.00000     0.00000     0.00000     0.00000     0.00000     0.00000
     9.02181     0.00000     0.00000     0.00000     0.00000     0.00000     0.00000     0.00000     0.00000     0.00000     0.00000
     9.03481     0.00000     0.00000     0.00000     0.00000     0.00000     0.00000     0.00000     0.00000     0.00000     0.00000
     9.04681     0.00000     0.00000     0.00000     0.00000     0.00000     0.00000     0.00000     0.00000     0.00000     0.00000
     9.05981     0.00000     0.00000     0.00000     0.00000     0.00000     0.00000     0.00000     0.00000     0.00000     0.00000
     9.07181     0.00000     0.00000     0.00000     0.00000     0.00000     0.00000     0.00000     0.00000     0.00000     0.00000
     9.08481     0.00000     0.00000     0.00000     0.00000     0.00000     0.00000     0.00000     0.00000     0.00000     0.00000
     9.09681     0.00000     0.00000     0.00000     0.00000     0.00000     0.00000     0.00000     0.00000     0.00000     0.00000
     9.10981     0.00000     0.00000     0.00000     0.00000     0.00000     0.00000     0.00000     0.00000     0.00000     0.00000
     9.12181     0.00000     0.00000     0.00000     0.00000     0.00000     0.00000     0.00000     0.00000     0.00000     0.00000
     9.13481     0.00000     0.00000     0.00000     0.00000     0.00000     0.00000     0.00000     0.00000     0.00000     0.00000
     9.14681     0.00000     0.00000     0.00000     0.00000     0.00000     0.00000     0.00000     0.00000     0.00000     0.00000
     9.15981     0.00000     0.00000     0.00000     0.00000     0.00000     0.00000     0.00000     0.00000     0.00000     0.00000
     9.17181     0.00000     0.00000     0.00000     0.00000     0.00000     0.00000     0.00000     0.00000     0.00000     0.00000
     9.18481     0.00000     0.00000     0.00000     0.00000     0.00000     0.00000     0.00000     0.00000     0.00000     0.00000
     9.19681     0.00000     0.00000     0.00000     0.00000     0.00000     0.00000     0.00000     0.00000     0.00000     0.00000
     9.20981     0.00000     0.00000     0.00000     0.00000     0.00000     0.00000     0.00000     0.00000     0.00000     0.00000
     9.22181     0.00000     0.00000     0.00000     0.00000     0.00000     0.00000     0.00000     0.00000     0.00000     0.00000
     9.23481     0.00000     0.00000     0.00000     0.00000     0.00000     0.00000     0.00000     0.00000     0.00000     0.00000
     9.24681     0.00000     0.00000     0.00000     0.00000     0.00000     0.00000     0.00000     0.00000     0.00000     0.00000
     9.25981     0.00000     0.00000     0.00000     0.00000     0.00000     0.00000     0.00000     0.00000     0.00000     0.00000
     9.27181     0.00000     0.00000     0.00000     0.00000     0.00000     0.00000     0.00000     0.00000     0.00000     0.00000
     9.28481     0.00000     0.00000     0.00000     0.00000     0.00000     0.00000     0.00000     0.00000     0.00000     0.00000
     9.29681     0.00000     0.00000     0.00000     0.00000     0.00000     0.00000     0.00000     0.00000     0.00000     0.00000
     9.30981     0.00000     0.00000     0.00000     0.00000     0.00000     0.00000     0.00000     0.00000     0.00000     0.00000
     9.32181     0.00000     0.00000     0.00000     0.00000     0.00000     0.00000     0.00000     0.00000     0.00000     0.00000
     9.33481     0.00000     0.00000     0.00000     0.00000     0.00000     0.00000     0.00000     0.00000     0.00000     0.00000
     9.34681     0.00000     0.00000     0.00000     0.00000     0.00000     0.00000     0.00000     0.00000     0.00000     0.00000
     9.35981     0.00000     0.00000     0.00000     0.00000     0.00000     0.00000     0.00000     0.00000     0.00000     0.00000
     9.37181     0.00000     0.00000     0.00000     0.00000     0.00000     0.00000     0.00000     0.00000     0.00000     0.00000
     9.38481     0.00000     0.00000     0.00000     0.00000     0.00000     0.00000     0.00000     0.00000     0.00000     0.00000
     9.39681     0.00000     0.00000     0.00000     0.00000     0.00000     0.00000     0.00000     0.00000     0.00000     0.00000
     9.40981     0.00000     0.00000     0.00000     0.00000     0.00000     0.00000     0.00000     0.00000     0.00000     0.00000
     9.42181     0.00000     0.00000     0.00000     0.00000     0.00000     0.00000     0.00000     0.00000     0.00000     0.00000
     9.43481     0.00000     0.00000     0.00000     0.00000     0.00000     0.00000     0.00000     0.00000     0.00000     0.00000
     9.44681     0.00000     0.00000     0.00000     0.00000     0.00000     0.00000     0.00000     0.00000     0.00000     0.00000
     9.45981     0.00000     0.00000     0.00000     0.00000     0.00000     0.00000     0.00000     0.00000     0.00000     0.00000
     9.47181     0.00000     0.00000     0.00000     0.00000     0.00000     0.00000     0.00000     0.00000     0.00000     0.00000
     9.48481     0.00000     0.00000     0.00000     0.00000     0.00000     0.00000     0.00000     0.00000     0.00000     0.00000
     9.49681     0.00000     0.00000     0.00000     0.00000     0.00000     0.00000     0.00000     0.00000     0.00000     0.00000
     9.50981     0.00000     0.00000     0.00000     0.00000     0.00000     0.00000     0.00000     0.00000     0.00000     0.00000
     9.52181     0.00000     0.00000     0.00000     0.00000     0.00000     0.00000     0.00000     0.00000     0.00000     0.00000
     9.53481     0.00000     0.00000     0.00000     0.00000     0.00000     0.00000     0.00000     0.00000     0.00000     0.00000
     9.54781     0.00000     0.00000     0.00000     0.00000     0.00000     0.00000     0.00000     0.00000     0.00000     0.00000
     9.55981     0.00000     0.00000     0.00000     0.00000     0.00000     0.00000     0.00000     0.00000     0.00000     0.00000
     9.57281     0.00000     0.00000     0.00000     0.00000     0.00000     0.00000     0.00000     0.00000     0.00000     0.00000
     9.58481     0.00000     0.00000     0.00000     0.00000     0.00000     0.00000     0.00000     0.00000     0.00000     0.00000
     9.59781     0.00000     0.00000     0.00000     0.00000     0.00000     0.00000     0.00000     0.00000     0.00000     0.00000
     9.60981     0.00000     0.00000     0.00000     0.00000     0.00000     0.00000     0.00000     0.00000     0.00000     0.00000
     9.62281     0.00000     0.00000     0.00000     0.00000     0.00000     0.00000     0.00000     0.00000     0.00000     0.00000
     9.63481     0.00000     0.00000     0.00000     0.00000     0.00000     0.00000     0.00000     0.00000     0.00000     0.00000
     9.64781     0.00000     0.00000     0.00000     0.00000     0.00000     0.00000     0.00000     0.00000     0.00000     0.00000
     9.65981     0.00000     0.00000     0.00000     0.00000     0.00000     0.00000     0.00000     0.00000     0.00000     0.00000
     9.67281     0.00000     0.00000     0.00000     0.00000     0.00000     0.00000     0.00000     0.00000     0.00000     0.00000
     9.68481     0.00000     0.00000     0.00000     0.00000     0.00000     0.00000     0.00000     0.00000     0.00000     0.00000
     9.69781     0.00000     0.00000     0.00000     0.00000     0.00000     0.00000     0.00000     0.00000     0.00000     0.00000
     9.70981     0.00000     0.00000     0.00000     0.00000     0.00000     0.00000     0.00000     0.00000     0.00000     0.00000
     9.72281     0.00000     0.00000     0.00000     0.00000     0.00000     0.00000     0.00000     0.00000     0.00000     0.00000
     9.73481     0.00000     0.00000     0.00000     0.00000     0.00000     0.00000     0.00000     0.00000     0.00000     0.00000
     9.74781     0.00000     0.00000     0.00000     0.00000     0.00000     0.00000     0.00000     0.00000     0.00000     0.00000
     9.75981     0.00000     0.00000     0.00000     0.00000     0.00000     0.00000     0.00000     0.00000     0.00000     0.00000
     9.77281     0.00000     0.00000     0.00000     0.00000     0.00000     0.00000     0.00000     0.00000     0.00000     0.00000
     9.78481     0.00000     0.00000     0.00000     0.00000     0.00000     0.00000     0.00000     0.00000     0.00000     0.00000
     9.79781     0.00000     0.00000     0.00000     0.00000     0.00000     0.00000     0.00000     0.00000     0.00000     0.00000
     9.80981     0.00000     0.00000     0.00000     0.00000     0.00000     0.00000     0.00000     0.00000     0.00000     0.00000
     9.82281     0.00000     0.00000     0.00000     0.00000     0.00000     0.00000     0.00000     0.00000     0.00000     0.00000
     9.83481     0.00000     0.00000     0.00000     0.00000     0.00000     0.00000     0.00000     0.00000     0.00000     0.00000
     9.84781     0.00000     0.00000     0.00000     0.00000     0.00000     0.00000     0.00000     0.00000     0.00000     0.00000
     9.85981     0.00000     0.00000     0.00000     0.00000     0.00000     0.00000     0.00000     0.00000     0.00000     0.00000
     9.87281     0.00000     0.00000     0.00000     0.00000     0.00000     0.00000     0.00000     0.00000     0.00000     0.00000
     9.88481     0.00000     0.00000     0.00000     0.00000     0.00000     0.00000     0.00000     0.00000     0.00000     0.00000
     9.89781     0.00000     0.00000     0.00000     0.00000     0.00000     0.00000     0.00000     0.00000     0.00000     0.00000
     9.90981     0.00000     0.00000     0.00000     0.00000     0.00000     0.00000     0.00000     0.00000     0.00000     0.00000
     9.92281     0.00000     0.00000     0.00000     0.00000     0.00000     0.00000     0.00000     0.00000     0.00000     0.00000
     9.93481     0.00000     0.00000     0.00000     0.00000     0.00000     0.00000     0.00000     0.00000     0.00000     0.00000
     9.94781     0.00000     0.00000     0.00000     0.00000     0.00000     0.00000     0.00000     0.00000     0.00000     0.00000
     9.95981     0.00000     0.00000     0.00000     0.00000     0.00000     0.00000     0.00000     0.00000     0.00000     0.00000
     9.97281     0.00000     0.00000     0.00000     0.00000     0.00000     0.00000     0.00000     0.00000     0.00000     0.00000
     9.98481     0.00000     0.00000     0.00000     0.00000     0.00000     0.00000     0.00000     0.00000     0.00000     0.00000
     9.99781     0.00000     0.00000     0.00000     0.00000     0.00000     0.00000     0.00000     0.00000     0.00000     0.00000
    10.00981     0.00000     0.00000     0.00000     0.00000     0.00000     0.00000     0.00000     0.00000     0.00000     0.00000
    10.02281     0.00000     0.00000     0.00000     0.00000     0.00000     0.00000     0.00000     0.00000     0.00000     0.00000
    10.03481     0.00000     0.00000     0.00000     0.00000     0.00000     0.00000     0.00000     0.00000     0.00000     0.00000
    10.04781     0.00000     0.00000     0.00000     0.00000     0.00000     0.00000     0.00000     0.00000     0.00000     0.00000
    10.05981     0.00000     0.00000     0.00000     0.00000     0.00000     0.00000     0.00000     0.00000     0.00000     0.00000
    10.07281     0.00000     0.00000     0.00000     0.00000     0.00000     0.00000     0.00000     0.00000     0.00000     0.00000
    10.08481     0.00000     0.00000     0.00000     0.00000     0.00000     0.00000     0.00000     0.00000     0.00000     0.00000
    10.09781     0.00000     0.00000     0.00000     0.00000     0.00000     0.00000     0.00000     0.00000     0.00000     0.00000
    10.10981     0.00000     0.00000     0.00000     0.00000     0.00000     0.00000     0.00000     0.00000     0.00000     0.00000
    10.12281     0.00000     0.00000     0.00000     0.00000     0.00000     0.00000     0.00000     0.00000     0.00000     0.00000
    10.13481     0.00000     0.00000     0.00000     0.00000     0.00000     0.00000     0.00000     0.00000     0.00000     0.00000
    10.14781     0.00000     0.00000     0.00000     0.00000     0.00000     0.00000     0.00000     0.00000     0.00000     0.00000
    10.15981     0.00000     0.00000     0.00000     0.00000     0.00000     0.00000     0.00000     0.00000     0.00000     0.00000
    10.17281     0.00000     0.00000     0.00000     0.00000     0.00000     0.00000     0.00000     0.00000     0.00000     0.00000
    10.18481     0.00000     0.00000     0.00000     0.00000     0.00000     0.00000     0.00000     0.00000     0.00000     0.00000
    10.19781     0.00000     0.00000     0.00000     0.00000     0.00000     0.00000     0.00000     0.00000     0.00000     0.00000
    10.20981     0.00000     0.00000     0.00000     0.00000     0.00000     0.00000     0.00000     0.00000     0.00000     0.00000
    10.22281     0.00000     0.00000     0.00000     0.00000     0.00000     0.00000     0.00000     0.00000     0.00000     0.00000
    10.23481     0.00000     0.00000     0.00000     0.00000     0.00000     0.00000     0.00000     0.00000     0.00000     0.00000
    10.24781     0.00000     0.00000     0.00000     0.00000     0.00000     0.00000     0.00000     0.00000     0.00000     0.00000
    10.25981     0.00000     0.00000     0.00000     0.00000     0.00000     0.00000     0.00000     0.00000     0.00000     0.00000
    10.27281     0.00000     0.00000     0.00000     0.00000     0.00000     0.00000     0.00000     0.00000     0.00000     0.00000
    10.28481     0.00000     0.00000     0.00000     0.00000     0.00000     0.00000     0.00000     0.00000     0.00000     0.00000
    10.29781     0.00000     0.00000     0.00000     0.00000     0.00000     0.00000     0.00000     0.00000     0.00000     0.00000
    10.30981     0.00000     0.00000     0.00000     0.00000     0.00000     0.00000     0.00000     0.00000     0.00000     0.00000
    10.32281     0.00000     0.00000     0.00000     0.00000     0.00000     0.00000     0.00000     0.00000     0.00000     0.00000
    10.33481     0.00000     0.00000     0.00000     0.00000     0.00000     0.00000     0.00000     0.00000     0.00000     0.00000
    10.34781     0.00000     0.00000     0.00000     0.00000     0.00000     0.00000     0.00000     0.00000     0.00000     0.00000
    10.35981     0.00000     0.00000     0.00000     0.00000     0.00000     0.00000     0.00000     0.00000     0.00000     0.00000
    10.37281     0.00000     0.00000     0.00000     0.00000     0.00000     0.00000     0.00000     0.00000     0.00000     0.00000
    10.38481     0.00000     0.00000     0.00000     0.00000     0.00000     0.00000     0.00000     0.00000     0.00000     0.00000
    10.39781     0.00000     0.00000     0.00000     0.00000     0.00000     0.00000     0.00000     0.00000     0.00000     0.00000
    10.40981     0.00000     0.00000     0.00000     0.00000     0.00000     0.00000     0.00000     0.00000     0.00000     0.00000
    10.42281     0.00000     0.00000     0.00000     0.00000     0.00000     0.00000     0.00000     0.00000     0.00000     0.00000
    10.43481     0.00000     0.00000     0.00000     0.00000     0.00000     0.00000     0.00000     0.00000     0.00000     0.00000
    10.44781     0.00000     0.00000     0.00000     0.00000     0.00000     0.00000     0.00000     0.00000     0.00000     0.00000
    10.45981     0.00000     0.00000     0.00000     0.00000     0.00000     0.00000     0.00000     0.00000     0.00000     0.00000
    10.47281     0.00000     0.00000     0.00000     0.00000     0.00000     0.00000     0.00000     0.00000     0.00000     0.00000
    10.48481     0.00000     0.00000     0.00000     0.00000     0.00000     0.00000     0.00000     0.00000     0.00000     0.00000
    10.49781     0.00000     0.00000     0.00000     0.00000     0.00000     0.00000     0.00000     0.00000     0.00000     0.00000
    10.50981     0.00000     0.00000     0.00000     0.00000     0.00000     0.00000     0.00000     0.00000     0.00000     0.00000
    10.52281     0.00000     0.00000     0.00000     0.00000     0.00000     0.00000     0.00000     0.00000     0.00000     0.00000
    10.53481     0.00000     0.00000     0.00000     0.00000     0.00000     0.00000     0.00000     0.00000     0.00000     0.00000
    10.54781     0.00000     0.00000     0.00000     0.00000     0.00000     0.00000     0.00000     0.00000     0.00000     0.00000
    10.56081     0.00000     0.00000     0.00000     0.00000     0.00000     0.00000     0.00000     0.00000     0.00000     0.00000
    10.57281     0.00000     0.00000     0.00000     0.00000     0.00000     0.00000     0.00000     0.00000     0.00000     0.00000
    10.58581     0.00000     0.00000     0.00000     0.00000     0.00000     0.00000     0.00000     0.00000     0.00000     0.00000
    10.59781     0.00000     0.00000     0.00000     0.00000     0.00000     0.00000     0.00000     0.00000     0.00000     0.00000
    10.61081     0.00000     0.00000     0.00000     0.00000     0.00000     0.00000     0.00000     0.00000     0.00000     0.00000
    10.62281     0.00000     0.00000     0.00000     0.00000     0.00000     0.00000     0.00000     0.00000     0.00000     0.00000
    10.63581     0.00000     0.00000     0.00000     0.00000     0.00000     0.00000     0.00000     0.00000     0.00000     0.00000
    10.64781     0.00000     0.00000     0.00000     0.00000     0.00000     0.00000     0.00000     0.00000     0.00000     0.00000
    10.66081     0.00000     0.00000     0.00000     0.00000     0.00000     0.00000     0.00000     0.00000     0.00000     0.00000
    10.67281     0.00000     0.00000     0.00000     0.00000     0.00000     0.00000     0.00000     0.00000     0.00000     0.00000
    10.68581     0.00000     0.00000     0.00000     0.00000     0.00000     0.00000     0.00000     0.00000     0.00000     0.00000
    10.69781     0.00000     0.00000     0.00000     0.00000     0.00000     0.00000     0.00000     0.00000     0.00000     0.00000
    10.71081     0.00000     0.00000     0.00000     0.00000     0.00000     0.00000     0.00000     0.00000     0.00000     0.00000
    10.72281     0.00000     0.00000     0.00000     0.00000     0.00000     0.00000     0.00000     0.00000     0.00000     0.00000
    10.73581     0.00000     0.00000     0.00000     0.00000     0.00000     0.00000     0.00000     0.00000     0.00000     0.00000
    10.74781     0.00000     0.00000     0.00000     0.00000     0.00000     0.00000     0.00000     0.00000     0.00000     0.00000
    10.76081     0.00000     0.00000     0.00000     0.00000     0.00000     0.00000     0.00000     0.00000     0.00000     0.00000
    10.77281     0.00000     0.00000     0.00000     0.00000     0.00000     0.00000     0.00000     0.00000     0.00000     0.00000
    10.78581     0.00000     0.00000     0.00000     0.00000     0.00000     0.00000     0.00000     0.00000     0.00000     0.00000
    10.79781     0.00000     0.00000     0.00000     0.00000     0.00000     0.00000     0.00000     0.00000     0.00000     0.00000
    10.81081     0.00000     0.00000     0.00000     0.00000     0.00000     0.00000     0.00000     0.00000     0.00000     0.00000
    10.82281     0.00000     0.00000     0.00000     0.00000     0.00000     0.00000     0.00000     0.00000     0.00000     0.00000
    10.83581     0.00000     0.00000     0.00000     0.00000     0.00000     0.00000     0.00000     0.00000     0.00000     0.00000
    10.84781     0.00000     0.00000     0.00000     0.00000     0.00000     0.00000     0.00000     0.00000     0.00000     0.00000
    10.86081     0.00000     0.00000     0.00000     0.00000     0.00000     0.00000     0.00000     0.00000     0.00000     0.00000
    10.87281     0.00000     0.00000     0.00000     0.00000     0.00000     0.00000     0.00000     0.00000     0.00000     0.00000
    10.88581     0.00000     0.00000     0.00000     0.00000     0.00000     0.00000     0.00000     0.00000     0.00000     0.00000
    10.89781     0.00000     0.00000     0.00000     0.00000     0.00000     0.00000     0.00000     0.00000     0.00000     0.00000
    10.91081     0.00000     0.00000     0.00000     0.00000     0.00000     0.00000     0.00000     0.00000     0.00000     0.00000
    10.92281     0.00000     0.00000     0.00000     0.00000     0.00000     0.00000     0.00000     0.00000     0.00000     0.00000
    10.93581     0.00000     0.00000     0.00000     0.00000     0.00000     0.00000     0.00000     0.00000     0.00000     0.00000
    10.94781     0.00000     0.00000     0.00000     0.00000     0.00000     0.00000     0.00000     0.00000     0.00000     0.00000
    10.96081     0.00000     0.00000     0.00000     0.00000     0.00000     0.00000     0.00000     0.00000     0.00000     0.00000
    10.97281     0.00000     0.00000     0.00000     0.00000     0.00000     0.00000     0.00000     0.00000     0.00000     0.00000
    10.98581     0.00000     0.00000     0.00000     0.00000     0.00000     0.00000     0.00000     0.00000     0.00000     0.00000
    10.99781     0.00000     0.00000     0.00000     0.00000     0.00000     0.00000     0.00000     0.00000     0.00000     0.00000
    11.01081     0.00000     0.00000     0.00000     0.00000     0.00000     0.00000     0.00000     0.00000     0.00000     0.00000
    11.02281     0.00000     0.00000     0.00000     0.00000     0.00000     0.00000     0.00000     0.00000     0.00000     0.00000
    11.03581     0.00000     0.00000     0.00000     0.00000     0.00000     0.00000     0.00000     0.00000     0.00000     0.00000
    11.04781     0.00000     0.00000     0.00000     0.00000     0.00000     0.00000     0.00000     0.00000     0.00000     0.00000
    11.06081     0.00000     0.00000     0.00000     0.00000     0.00000     0.00000     0.00000     0.00000     0.00000     0.00000
    11.07281     0.00000     0.00000     0.00000     0.00000     0.00000     0.00000     0.00000     0.00000     0.00000     0.00000
    11.08581     0.00000     0.00000     0.00000     0.00000     0.00000     0.00000     0.00000     0.00000     0.00000     0.00000
    11.09781     0.00000     0.00000     0.00000     0.00000     0.00000     0.00000     0.00000     0.00000     0.00000     0.00000
    11.11081     0.00000     0.00000     0.00000     0.00000     0.00000     0.00000     0.00000     0.00000     0.00000     0.00000
    11.12281     0.00000     0.00000     0.00000     0.00000     0.00000     0.00000     0.00000     0.00000     0.00000     0.00000
    11.13581     0.00000     0.00000     0.00000     0.00000     0.00000     0.00000     0.00000     0.00000     0.00000     0.00000
    11.14781     0.00000     0.00000     0.00000     0.00000     0.00000     0.00000     0.00000     0.00000     0.00000     0.00000
    11.16081     0.00000     0.00000     0.00000     0.00000     0.00000     0.00000     0.00000     0.00000     0.00000     0.00000
    11.17281     0.00000     0.00000     0.00000     0.00000     0.00000     0.00000     0.00000     0.00000     0.00000     0.00000
    11.18581     0.00000     0.00000     0.00000     0.00000     0.00000     0.00000     0.00000     0.00000     0.00000     0.00000
    11.19781     0.00000     0.00000     0.00000     0.00000     0.00000     0.00000     0.00000     0.00000     0.00000     0.00000
    11.21081     0.00000     0.00000     0.00000     0.00000     0.00000     0.00000     0.00000     0.00000     0.00000     0.00000
    11.22281     0.00000     0.00000     0.00000     0.00000     0.00000     0.00000     0.00000     0.00000     0.00000     0.00000
    11.23581     0.00000     0.00000     0.00000     0.00000     0.00000     0.00000     0.00000     0.00000     0.00000     0.00000
    11.24781     0.00000     0.00000     0.00000     0.00000     0.00000     0.00000     0.00000     0.00000     0.00000     0.00000
    11.26081     0.00000     0.00000     0.00000     0.00000     0.00000     0.00000     0.00000     0.00000     0.00000     0.00000
    11.27281     0.00000     0.00000     0.00000     0.00000     0.00000     0.00000     0.00000     0.00000     0.00000     0.00000
    11.28581     0.00000     0.00000     0.00000     0.00000     0.00000     0.00000     0.00000     0.00000     0.00000     0.00000
    11.29781     0.00000     0.00000     0.00000     0.00000     0.00000     0.00000     0.00000     0.00000     0.00000     0.00000
    11.31081     0.00000     0.00000     0.00000     0.00000     0.00000     0.00000     0.00000     0.00000     0.00000     0.00000
    11.32281     0.00000     0.00000     0.00000     0.00000     0.00000     0.00000     0.00000     0.00000     0.00000     0.00000
    11.33581     0.00000     0.00000     0.00000     0.00000     0.00000     0.00000     0.00000     0.00000     0.00000     0.00000
    11.34781     0.00000     0.00000     0.00000     0.00000     0.00000     0.00000     0.00000     0.00000     0.00000     0.00000
    11.36081     0.00000     0.00000     0.00000     0.00000     0.00000     0.00000     0.00000     0.00000     0.00000     0.00000
    11.37281     0.00000     0.00000     0.00000     0.00000     0.00000     0.00000     0.00000     0.00000     0.00000     0.00000
    11.38581     0.00000     0.00000     0.00000     0.00000     0.00000     0.00000     0.00000     0.00000     0.00000     0.00000
    11.39781     0.00000     0.00000     0.00000     0.00000     0.00000     0.00000     0.00000     0.00000     0.00000     0.00000
    11.41081     0.00000     0.00000     0.00000     0.00000     0.00000     0.00000     0.00000     0.00000     0.00000     0.00000
    11.42281     0.00000     0.00000     0.00000     0.00000     0.00000     0.00000     0.00000     0.00000     0.00000     0.00000
    11.43581     0.00000     0.00000     0.00000     0.00000     0.00000     0.00000     0.00000     0.00000     0.00000     0.00000
    11.44781     0.00000     0.00000     0.00000     0.00000     0.00000     0.00000     0.00000     0.00000     0.00000     0.00000
    11.46081     0.00000     0.00000     0.00000     0.00000     0.00000     0.00000     0.00000     0.00000     0.00000     0.00000
    11.47281     0.00000     0.00000     0.00000     0.00000     0.00000     0.00000     0.00000     0.00000     0.00000     0.00000
    11.48581     0.00000     0.00000     0.00000     0.00000     0.00000     0.00000     0.00000     0.00000     0.00000     0.00000
    11.49781     0.00000     0.00000     0.00000     0.00000     0.00000     0.00000     0.00000     0.00000     0.00000     0.00000
    11.51081     0.00000     0.00000     0.00000     0.00000     0.00000     0.00000     0.00000     0.00000     0.00000     0.00000
    11.52281     0.00000     0.00000     0.00000     0.00000     0.00000     0.00000     0.00000     0.00000     0.00000     0.00000
    11.53581     0.00000     0.00000     0.00000     0.00000     0.00000     0.00000     0.00000     0.00000     0.00000     0.00000
    11.54881     0.00000     0.00000     0.00000     0.00000     0.00000     0.00000     0.00000     0.00000     0.00000     0.00000
    11.56081     0.00000     0.00000     0.00000     0.00000     0.00000     0.00000     0.00000     0.00000     0.00000     0.00000
    11.57381     0.00000     0.00000     0.00000     0.00000     0.00000     0.00000     0.00000     0.00000     0.00000     0.00000
    11.58581     0.00000     0.00000     0.00000     0.00000     0.00000     0.00000     0.00000     0.00000     0.00000     0.00000
    11.59881     0.00000     0.00000     0.00000     0.00000     0.00000     0.00000     0.00000     0.00000     0.00000     0.00000
    11.61081     0.00000     0.00000     0.00000     0.00000     0.00000     0.00000     0.00000     0.00000     0.00000     0.00000
    11.62381     0.00000     0.00000     0.00000     0.00000     0.00000     0.00000     0.00000     0.00000     0.00000     0.00000
    11.63581     0.00000     0.00000     0.00000     0.00000     0.00000     0.00000     0.00000     0.00000     0.00000     0.00000
    11.64881     0.00000     0.00000     0.00000     0.00000     0.00000     0.00000     0.00000     0.00000     0.00000     0.00000
    11.66081     0.00000     0.00000     0.00000     0.00000     0.00000     0.00000     0.00000     0.00000     0.00000     0.00000
    11.67381     0.00000     0.00000     0.00000     0.00000     0.00000     0.00000     0.00000     0.00000     0.00000     0.00000
    11.68581     0.00000     0.00000     0.00000     0.00000     0.00000     0.00000     0.00000     0.00000     0.00000     0.00000
    11.69881     0.00000     0.00000     0.00000     0.00000     0.00000     0.00000     0.00000     0.00000     0.00000     0.00000
    11.71081     0.00000     0.00000     0.00000     0.00000     0.00000     0.00000     0.00000     0.00000     0.00000     0.00000
    11.72381     0.00000     0.00000     0.00000     0.00000     0.00000     0.00000     0.00000     0.00000     0.00000     0.00000
    11.73581     0.00000     0.00000     0.00000     0.00000     0.00000     0.00000     0.00000     0.00000     0.00000     0.00000
    11.74881     0.00000     0.00000     0.00000     0.00000     0.00000     0.00000     0.00000     0.00000     0.00000     0.00000
    11.76081     0.00000     0.00000     0.00000     0.00000     0.00000     0.00000     0.00000     0.00000     0.00000     0.00000
    11.77381     0.00000     0.00000     0.00000     0.00000     0.00000     0.00000     0.00000     0.00000     0.00000     0.00000
    11.78581     0.00000     0.00000     0.00000     0.00000     0.00000     0.00000     0.00000     0.00000     0.00000     0.00000
    11.79881     0.00000     0.00000     0.00000     0.00000     0.00000     0.00000     0.00000     0.00000     0.00000     0.00000
    11.81081     0.00000     0.00000     0.00000     0.00000     0.00000     0.00000     0.00000     0.00000     0.00000     0.00000
    11.82381     0.00000     0.00000     0.00000     0.00000     0.00000     0.00000     0.00000     0.00000     0.00000     0.00000
    11.83581     0.00000     0.00000     0.00000     0.00000     0.00000     0.00000     0.00000     0.00000     0.00000     0.00000
    11.84881     0.00000     0.00000     0.00000     0.00000     0.00000     0.00000     0.00000     0.00000     0.00000     0.00000
    11.86081     0.00000     0.00000     0.00000     0.00000     0.00000     0.00000     0.00000     0.00000     0.00000     0.00000
    11.87381     0.00000     0.00000     0.00000     0.00000     0.00000     0.00000     0.00000     0.00000     0.00000     0.00000
    11.88581     0.00000     0.00000     0.00000     0.00000     0.00000     0.00000     0.00000     0.00000     0.00000     0.00000
    11.89881     0.00000     0.00000     0.00000     0.00000     0.00000     0.00000     0.00000     0.00000     0.00000     0.00000
    11.91081     0.00000     0.00000     0.00000     0.00000     0.00000     0.00000     0.00000     0.00000     0.00000     0.00000
    11.92381     0.00000     0.00000     0.00000     0.00000     0.00000     0.00000     0.00000     0.00000     0.00000     0.00000
    11.93581     0.00000     0.00000     0.00000     0.00000     0.00000     0.00000     0.00000     0.00000     0.00000     0.00000
    11.94881     0.00000     0.00000     0.00000     0.00000     0.00000     0.00000     0.00000     0.00000     0.00000     0.00000
    11.96081     0.00000     0.00000     0.00000     0.00000     0.00000     0.00000     0.00000     0.00000     0.00000     0.00000
    11.97381     0.00000     0.00000     0.00000     0.00000     0.00000     0.00000     0.00000     0.00000     0.00000     0.00000
    11.98581     0.00000     0.00000     0.00000     0.00000     0.00000     0.00000     0.00000     0.00000     0.00000     0.00000
    11.99881     0.00000     0.00000     0.00000     0.00000     0.00000     0.00000     0.00000     0.00000     0.00000     0.00000
    12.01081     0.00000     0.00000     0.00000     0.00000     0.00000     0.00000     0.00000     0.00000     0.00000     0.00000
    12.02381     0.00000     0.00000     0.00000     0.00000     0.00000     0.00000     0.00000     0.00000     0.00000     0.00000
    12.03581     0.00000     0.00000     0.00000     0.00000     0.00000     0.00000     0.00000     0.00000     0.00000     0.00000
    12.04881     0.00000     0.00000     0.00000     0.00000     0.00000     0.00000     0.00000     0.00000     0.00000     0.00000
    12.06081     0.00000     0.00000     0.00000     0.00000     0.00000     0.00000     0.00000     0.00000     0.00000     0.00000
    12.07381     0.00000     0.00000     0.00000     0.00000     0.00000     0.00000     0.00000     0.00000     0.00000     0.00000
    12.08581     0.00000     0.00000     0.00000     0.00000     0.00000     0.00000     0.00000     0.00000     0.00000     0.00000
    12.09881     0.00000     0.00000     0.00000     0.00000     0.00000     0.00000     0.00000     0.00000     0.00000     0.00000
    12.11081     0.00000     0.00000     0.00000     0.00000     0.00000     0.00000     0.00000     0.00000     0.00000     0.00000
    12.12381     0.00000     0.00000     0.00000     0.00000     0.00000     0.00000     0.00000     0.00000     0.00000     0.00000
    12.13581     0.00000     0.00000     0.00000     0.00000     0.00000     0.00000     0.00000     0.00000     0.00000     0.00000
    12.14881     0.00000     0.00000     0.00000     0.00000     0.00000     0.00000     0.00000     0.00000     0.00000     0.00000
    12.16081     0.00000     0.00000     0.00000     0.00000     0.00000     0.00000     0.00000     0.00000     0.00000     0.00000
    12.17381     0.00000     0.00000     0.00000     0.00000     0.00000     0.00000     0.00000     0.00000     0.00000     0.00000
    12.18581     0.00000     0.00000     0.00000     0.00000     0.00000     0.00000     0.00000     0.00000     0.00000     0.00000
    12.19881     0.00000     0.00000     0.00000     0.00000     0.00000     0.00000     0.00000     0.00000     0.00000     0.00000
    12.21081     0.00000     0.00000     0.00000     0.00000     0.00000     0.00000     0.00000     0.00000     0.00000     0.00000
    12.22381     0.00000     0.00000     0.00000     0.00000     0.00000     0.00000     0.00000     0.00000     0.00000     0.00000
    12.23581     0.00000     0.00000     0.00000     0.00000     0.00000     0.00000     0.00000     0.00000     0.00000     0.00000
    12.24881     0.00000     0.00000     0.00000     0.00000     0.00000     0.00000     0.00000     0.00000     0.00000     0.00000
    12.26081     0.00000     0.00000     0.00000     0.00000     0.00000     0.00000     0.00000     0.00000     0.00000     0.00000
    12.27381     0.00000     0.00000     0.00000     0.00000     0.00000     0.00000     0.00000     0.00000     0.00000     0.00000
    12.28581     0.00000     0.00000     0.00000     0.00000     0.00000     0.00000     0.00000     0.00000     0.00000     0.00000
    12.29881     0.00000     0.00000     0.00000     0.00000     0.00000     0.00000     0.00000     0.00000     0.00000     0.00000
    12.31081     0.00000     0.00000     0.00000     0.00000     0.00000     0.00000     0.00000     0.00000     0.00000     0.00000
    12.32381     0.00000     0.00000     0.00000     0.00000     0.00000     0.00000     0.00000     0.00000     0.00000     0.00000
    12.33581     0.00000     0.00000     0.00000     0.00000     0.00000     0.00000     0.00000     0.00000     0.00000     0.00000
    12.34881     0.00000     0.00000     0.00000     0.00000     0.00000     0.00000     0.00000     0.00000     0.00000     0.00000
    12.36081     0.00000     0.00000     0.00000     0.00000     0.00000     0.00000     0.00000     0.00000     0.00000     0.00000
    12.37381     0.00000     0.00000     0.00000     0.00000     0.00000     0.00000     0.00000     0.00000     0.00000     0.00000
    12.38581     0.00000     0.00000     0.00000     0.00000     0.00000     0.00000     0.00000     0.00000     0.00000     0.00000
    12.39881     0.00000     0.00000     0.00000     0.00000     0.00000     0.00000     0.00000     0.00000     0.00000     0.00000
    12.41081     0.00000     0.00000     0.00000     0.00000     0.00000     0.00000     0.00000     0.00000     0.00000     0.00000
    12.42381     0.00000     0.00000     0.00000     0.00000     0.00000     0.00000     0.00000     0.00000     0.00000     0.00000
    12.43581     0.00000     0.00000     0.00000     0.00000     0.00000     0.00000     0.00000     0.00000     0.00000     0.00000
    12.44881     0.00000     0.00000     0.00000     0.00000     0.00000     0.00000     0.00000     0.00000     0.00000     0.00000
    12.46081     0.00000     0.00000     0.00000     0.00000     0.00000     0.00000     0.00000     0.00000     0.00000     0.00000
    12.47381     0.00000     0.00000     0.00000     0.00000     0.00000     0.00000     0.00000     0.00000     0.00000     0.00000
    12.48581     0.00000     0.00000     0.00000     0.00000     0.00000     0.00000     0.00000     0.00000     0.00000     0.00000
    12.49881     0.00000     0.00000     0.00000     0.00000     0.00000     0.00000     0.00000     0.00000     0.00000     0.00000
    12.51081     0.00000     0.00000     0.00000     0.00000     0.00000     0.00000     0.00000     0.00000     0.00000     0.00000
    12.52381     0.00000     0.00000     0.00000     0.00000     0.00000     0.00000     0.00000     0.00000     0.00000     0.00000
    12.53581     0.00000     0.00000     0.00000     0.00000     0.00000     0.00000     0.00000     0.00000     0.00000     0.00000
    12.54881     0.00000     0.00000     0.00000     0.00000     0.00000     0.00000     0.00000     0.00000     0.00000     0.00000
    12.56181     0.00000     0.00000     0.00000     0.00000     0.00000     0.00000     0.00000     0.00000     0.00000     0.00000
    12.57381     0.00000     0.00000     0.00000     0.00000     0.00000     0.00000     0.00000     0.00000     0.00000     0.00000
    12.58681     0.00000     0.00000     0.00000     0.00000     0.00000     0.00000     0.00000     0.00000     0.00000     0.00000
    12.59881     0.00000     0.00000     0.00000     0.00000     0.00000     0.00000     0.00000     0.00000     0.00000     0.00000
    12.61181     0.00000     0.00000     0.00000     0.00000     0.00000     0.00000     0.00000     0.00000     0.00000     0.00000
    12.62381     0.00000     0.00000     0.00000     0.00000     0.00000     0.00000     0.00000     0.00000     0.00000     0.00000
    12.63681     0.00000     0.00000     0.00000     0.00000     0.00000     0.00000     0.00000     0.00000     0.00000     0.00000
    12.64881     0.00000     0.00000     0.00000     0.00000     0.00000     0.00000     0.00000     0.00000     0.00000     0.00000
    12.66181     0.00000     0.00000     0.00000     0.00000     0.00000     0.00000     0.00000     0.00000     0.00000     0.00000
    12.67381     0.00000     0.00000     0.00000     0.00000     0.00000     0.00000     0.00000     0.00000     0.00000     0.00000
    12.68681     0.00000     0.00000     0.00000     0.00000     0.00000     0.00000     0.00000     0.00000     0.00000     0.00000
    12.69881     0.00000     0.00000     0.00000     0.00000     0.00000     0.00000     0.00000     0.00000     0.00000     0.00000
    12.71181     0.00000     0.00000     0.00000     0.00000     0.00000     0.00000     0.00000     0.00000     0.00000     0.00000
    12.72381     0.00000     0.00000     0.00000     0.00000     0.00000     0.00000     0.00000     0.00000     0.00000     0.00000
    12.73681     0.00000     0.00000     0.00000     0.00000     0.00000     0.00000     0.00000     0.00000     0.00000     0.00000
    12.74881     0.00000     0.00000     0.00000     0.00000     0.00000     0.00000     0.00000     0.00000     0.00000     0.00000
    12.76181     0.00000     0.00000     0.00000     0.00000     0.00000     0.00000     0.00000     0.00000     0.00000     0.00000
    12.77381     0.00000     0.00000     0.00000     0.00000     0.00000     0.00000     0.00000     0.00000     0.00000     0.00000
    12.78681     0.00000     0.00000     0.00000     0.00000     0.00000     0.00000     0.00000     0.00000     0.00000     0.00000
    12.79881     0.00000     0.00000     0.00000     0.00000     0.00000     0.00000     0.00000     0.00000     0.00000     0.00000
    12.81181     0.00000     0.00000     0.00000     0.00000     0.00000     0.00000     0.00000     0.00000     0.00000     0.00000
    12.82381     0.00000     0.00000     0.00000     0.00000     0.00000     0.00000     0.00000     0.00000     0.00000     0.00000
    12.83681     0.00000     0.00000     0.00000     0.00000     0.00000     0.00000     0.00000     0.00000     0.00000     0.00000
    12.84881     0.00000     0.00000     0.00000     0.00000     0.00000     0.00000     0.00000     0.00000     0.00000     0.00000
    12.86181     0.00000     0.00000     0.00000     0.00000     0.00000     0.00000     0.00000     0.00000     0.00000     0.00000
    12.87381     0.00000     0.00000     0.00000     0.00000     0.00000     0.00000     0.00000     0.00000     0.00000     0.00000
    12.88681     0.00000     0.00000     0.00000     0.00000     0.00000     0.00000     0.00000     0.00000     0.00000     0.00000
    12.89881     0.00000     0.00000     0.00000     0.00000     0.00000     0.00000     0.00000     0.00000     0.00000     0.00000
    12.91181     0.00000     0.00000     0.00000     0.00000     0.00000     0.00000     0.00000     0.00000     0.00000     0.00000
    12.92381     0.00000     0.00000     0.00000     0.00000     0.00000     0.00000     0.00000     0.00000     0.00000     0.00000
    12.93681     0.00000     0.00000     0.00000     0.00000     0.00000     0.00000     0.00000     0.00000     0.00000     0.00000
    12.94881     0.00000     0.00000     0.00000     0.00000     0.00000     0.00000     0.00000     0.00000     0.00000     0.00000
    12.96181     0.00000     0.00000     0.00000     0.00000     0.00000     0.00000     0.00000     0.00000     0.00000     0.00000
    12.97381     0.00000     0.00000     0.00000     0.00000     0.00000     0.00000     0.00000     0.00000     0.00000     0.00000
    12.98681     0.00000     0.00000     0.00000     0.00000     0.00000     0.00000     0.00000     0.00000     0.00000     0.00000
    12.99881     0.00000     0.00000     0.00000     0.00000     0.00000     0.00000     0.00000     0.00000     0.00000     0.00000
    13.01181     0.00000     0.00000     0.00000     0.00000     0.00000     0.00000     0.00000     0.00000     0.00000     0.00000
    13.02381     0.00000     0.00000     0.00000     0.00000     0.00000     0.00000     0.00000     0.00000     0.00000     0.00000
    13.03681     0.00000     0.00000     0.00000     0.00000     0.00000     0.00000     0.00000     0.00000     0.00000     0.00000
    13.04881     0.00000     0.00000     0.00000     0.00000     0.00000     0.00000     0.00000     0.00000     0.00000     0.00000
    13.06181     0.00000     0.00000     0.00000     0.00000     0.00000     0.00000     0.00000     0.00000     0.00000     0.00000
    13.07381     0.00000     0.00000     0.00000     0.00000     0.00000     0.00000     0.00000     0.00000     0.00000     0.00000
    13.08681     0.00000     0.00000     0.00000     0.00000     0.00000     0.00000     0.00000     0.00000     0.00000     0.00000
    13.09881     0.00000     0.00000     0.00000     0.00000     0.00000     0.00000     0.00000     0.00000     0.00000     0.00000
    13.11181     0.00000     0.00000     0.00000     0.00000     0.00000     0.00000     0.00000     0.00000     0.00000     0.00000
    13.12381     0.00000     0.00000     0.00000     0.00000     0.00000     0.00000     0.00000     0.00000     0.00000     0.00000
    13.13681     0.00000     0.00000     0.00000     0.00000     0.00000     0.00000     0.00000     0.00000     0.00000     0.00000
    13.14881     0.00000     0.00000     0.00000     0.00000     0.00000     0.00000     0.00000     0.00000     0.00000     0.00000
    13.16181     0.00000     0.00000     0.00000     0.00000     0.00000     0.00000     0.00000     0.00000     0.00000     0.00000
    13.17381     0.00000     0.00000     0.00000     0.00000     0.00000     0.00000     0.00000     0.00000     0.00000     0.00000
    13.18681     0.00000     0.00000     0.00000     0.00000     0.00000     0.00000     0.00000     0.00000     0.00000     0.00000
    13.19881     0.00000     0.00000     0.00000     0.00000     0.00000     0.00000     0.00000     0.00000     0.00000     0.00000
    13.21181     0.00000     0.00000     0.00000     0.00000     0.00000     0.00000     0.00000     0.00000     0.00000     0.00000
    13.22381     0.00000     0.00000     0.00000     0.00000     0.00000     0.00000     0.00000     0.00000     0.00000     0.00000
    13.23681     0.00000     0.00000     0.00000     0.00000     0.00000     0.00000     0.00000     0.00000     0.00000     0.00000
    13.24881     0.00000     0.00000     0.00000     0.00000     0.00000     0.00000     0.00000     0.00000     0.00000     0.00000
    13.26181     0.00000     0.00000     0.00000     0.00000     0.00000     0.00000     0.00000     0.00000     0.00000     0.00000
    13.27381     0.00000     0.00000     0.00000     0.00000     0.00000     0.00000     0.00000     0.00000     0.00000     0.00000
    13.28681     0.00000     0.00000     0.00000     0.00000     0.00000     0.00000     0.00000     0.00000     0.00000     0.00000
    13.29881     0.00000     0.00000     0.00000     0.00000     0.00000     0.00000     0.00000     0.00000     0.00000     0.00000
    13.31181     0.00000     0.00000     0.00000     0.00000     0.00000     0.00000     0.00000     0.00000     0.00000     0.00000
    13.32381     0.00000     0.00000     0.00000     0.00000     0.00000     0.00000     0.00000     0.00000     0.00000     0.00000
    13.33681     0.00000     0.00000     0.00000     0.00000     0.00000     0.00000     0.00000     0.00000     0.00000     0.00000
    13.34881     0.00000     0.00000     0.00000     0.00000     0.00000     0.00000     0.00000     0.00000     0.00000     0.00000
    13.36181     0.00000     0.00000     0.00000     0.00000     0.00000     0.00000     0.00000     0.00000     0.00000     0.00000
    13.37381     0.00000     0.00000     0.00000     0.00000     0.00000     0.00000     0.00000     0.00000     0.00000     0.00000
    13.38681     0.00000     0.00000     0.00000     0.00000     0.00000     0.00000     0.00000     0.00000     0.00000     0.00000
    13.39881     0.00000     0.00000     0.00000     0.00000     0.00000     0.00000     0.00000     0.00000     0.00000     0.00000
    13.41181     0.00000     0.00000     0.00000     0.00000     0.00000     0.00000     0.00000     0.00000     0.00000     0.00000
    13.42381     0.00000     0.00000     0.00000     0.00000     0.00000     0.00000     0.00000     0.00000     0.00000     0.00000
    13.43681     0.00000     0.00000     0.00000     0.00000     0.00000     0.00000     0.00000     0.00000     0.00000     0.00000
    13.44881     0.00000     0.00000     0.00000     0.00000     0.00000     0.00000     0.00000     0.00000     0.00000     0.00000
    13.46181     0.00000     0.00000     0.00000     0.00000     0.00000     0.00000     0.00000     0.00000     0.00000     0.00000
    13.47381     0.00000     0.00000     0.00000     0.00000     0.00000     0.00000     0.00000     0.00000     0.00000     0.00000
    13.48681     0.00000     0.00000     0.00000     0.00000     0.00000     0.00000     0.00000     0.00000     0.00000     0.00000
    13.49881     0.00000     0.00000     0.00000     0.00000     0.00000     0.00000     0.00000     0.00000     0.00000     0.00000
    13.51181     0.00000     0.00000     0.00000     0.00000     0.00000     0.00000     0.00000     0.00000     0.00000     0.00000
    13.52381     0.00000     0.00000     0.00000     0.00000     0.00000     0.00000     0.00000     0.00000     0.00000     0.00000
    13.53681     0.00000     0.00000     0.00000     0.00000     0.00000     0.00000     0.00000     0.00000     0.00000     0.00000
