# Supplementary material for: Coherent ultrafast photoemission from a single quantized state of a one-dimensional emitter
Source: Sci Adv. 2023 Oct 12;9(41):eadf4170. doi: 10.1126/sciadv.adf4170 (PMC10569710; doi:10.1126/sciadv.adf4170)
Supplement: Supplementary file 2 — Data file S1 [file sciadv.adf4170_data_file_s1.zip › data and code/data_figure_4/Figure4B/0fs/2]

     #Energy           s          py          pz          px         dxy         dyz         dz2         dxz         dx2       tot  
   -11.46319   597.69000    42.13250    83.54900    42.09590     0.00000     0.00000     0.00000     0.00000     0.00000   765.46740
   -11.45019     0.07142     0.01261     0.24175     0.00929     0.00000     0.00000     0.00000     0.00000     0.00000     0.33506
   -11.43819     0.12235     0.02144     0.41671     0.01608     0.00000     0.00000     0.00000     0.00000     0.00000     0.57657
   -11.42519     0.18591     0.03231     0.63646     0.02469     0.00000     0.00000     0.00000     0.00000     0.00000     0.87937
   -11.41319     0.25115     0.04326     0.86151     0.03373     0.00000     0.00000     0.00000     0.00000     0.00000     1.18965
   -11.40019     0.30357     0.05172     1.03352     0.04129     0.00000     0.00000     0.00000     0.00000     0.00000     1.43011
   -11.38819     0.33451     0.05613     1.09898     0.04624     0.00000     0.00000     0.00000     0.00000     0.00000     1.53586
   -11.37519     0.35253     0.05769     1.03612     0.04984     0.00000     0.00000     0.00000     0.00000     0.00000     1.49617
   -11.36319     0.39095     0.06151     0.86690     0.05696     0.00000     0.00000     0.00000     0.00000     0.00000     1.37632
   -11.35019     0.50595     0.07620     0.64537     0.07593     0.00000     0.00000     0.00000     0.00000     0.00000     1.30345
   -11.33819     0.76134     0.11154     0.43107     0.11615     0.00000     0.00000     0.00000     0.00000     0.00000     1.42010
   -11.32519     1.20065     0.17423     0.26522     0.18409     0.00000     0.00000     0.00000     0.00000     0.00000     1.82419
   -11.31319     1.81466     0.26339     0.16238     0.27804     0.00000     0.00000     0.00000     0.00000     0.00000     2.51847
   -11.30019     2.52300     0.36743     0.11677     0.38532     0.00000     0.00000     0.00000     0.00000     0.00000     3.39252
   -11.28819     3.18690     0.46601     0.11435     0.48447     0.00000     0.00000     0.00000     0.00000     0.00000     4.25173
   -11.27519     3.65770     0.53691     0.14161     0.55266     0.00000     0.00000     0.00000     0.00000     0.00000     4.88889
   -11.26319     3.83890     0.56518     0.18827     0.57533     0.00000     0.00000     0.00000     0.00000     0.00000     5.16768
   -11.25019     3.72080     0.54893     0.24577     0.55156     0.00000     0.00000     0.00000     0.00000     0.00000     5.06705
   -11.23819     3.37140     0.49784     0.30551     0.49282     0.00000     0.00000     0.00000     0.00000     0.00000     4.66757
   -11.22519     2.89260     0.42703     0.35930     0.41570     0.00000     0.00000     0.00000     0.00000     0.00000     4.09463
   -11.21319     2.37770     0.35035     0.40089     0.33577     0.00000     0.00000     0.00000     0.00000     0.00000     3.46472
   -11.20019     1.89090     0.27726     0.42713     0.26326     0.00000     0.00000     0.00000     0.00000     0.00000     2.85854
   -11.18819     1.46524     0.21280     0.43629     0.20281     0.00000     0.00000     0.00000     0.00000     0.00000     2.31713
   -11.17519     1.11138     0.15893     0.42629     0.15482     0.00000     0.00000     0.00000     0.00000     0.00000     1.85142
   -11.16319     0.82592     0.11565     0.39514     0.11716     0.00000     0.00000     0.00000     0.00000     0.00000     1.45387
   -11.15019     0.59787     0.08171     0.34504     0.08702     0.00000     0.00000     0.00000     0.00000     0.00000     1.11164
   -11.13819     0.41674     0.05562     0.28690     0.06239     0.00000     0.00000     0.00000     0.00000     0.00000     0.82165
   -11.12519     0.27673     0.03623     0.24147     0.04274     0.00000     0.00000     0.00000     0.00000     0.00000     0.59717
   -11.11319     0.17628     0.02289     0.23532     0.02857     0.00000     0.00000     0.00000     0.00000     0.00000     0.46306
   -11.10019     0.11460     0.01534     0.29249     0.02066     0.00000     0.00000     0.00000     0.00000     0.00000     0.44309
   -11.08819     0.08892     0.01373     0.42339     0.01972     0.00000     0.00000     0.00000     0.00000     0.00000     0.54576
   -11.07519     0.09511     0.01937     0.61410     0.02699     0.00000     0.00000     0.00000     0.00000     0.00000     0.75558
   -11.06319     0.13155     0.03613     0.82231     0.04574     0.00000     0.00000     0.00000     0.00000     0.00000     1.03573
   -11.05019     0.20410     0.07185     0.98731     0.08290     0.00000     0.00000     0.00000     0.00000     0.00000     1.34616
   -11.03819     0.32869     0.13812     1.05475     0.14912     0.00000     0.00000     0.00000     0.00000     0.00000     1.67069
   -11.02519     0.52632     0.24586     1.00274     0.25490     0.00000     0.00000     0.00000     0.00000     0.00000     2.02982
   -11.01319     0.80754     0.39690     0.85286     0.40205     0.00000     0.00000     0.00000     0.00000     0.00000     2.45935
   -11.00019     1.15129     0.57435     0.65670     0.57440     0.00000     0.00000     0.00000     0.00000     0.00000     2.95674
   -10.98819     1.49420     0.74060     0.46822     0.73534     0.00000     0.00000     0.00000     0.00000     0.00000     3.43836
   -10.97519     1.74400     0.84852     0.32167     0.83847     0.00000     0.00000     0.00000     0.00000     0.00000     3.75267
   -10.96319     1.81930     0.86250     0.22767     0.84938     0.00000     0.00000     0.00000     0.00000     0.00000     3.75885
   -10.95019     1.69130     0.77742     0.18531     0.76369     0.00000     0.00000     0.00000     0.00000     0.00000     3.41772
   -10.93819     1.40190     0.62234     0.19824     0.60963     0.00000     0.00000     0.00000     0.00000     0.00000     2.83211
   -10.92519     1.04034     0.44364     0.28287     0.43343     0.00000     0.00000     0.00000     0.00000     0.00000     2.20028
   -10.91319     0.70158     0.28484     0.46249     0.27770     0.00000     0.00000     0.00000     0.00000     0.00000     1.72661
   -10.90019     0.44918     0.17079     0.74812     0.16654     0.00000     0.00000     0.00000     0.00000     0.00000     1.53463
   -10.88819     0.30453     0.10671     1.11517     0.10468     0.00000     0.00000     0.00000     0.00000     0.00000     1.63109
   -10.87519     0.25951     0.08683     1.49240     0.08628     0.00000     0.00000     0.00000     0.00000     0.00000     1.92501
   -10.86319     0.29914     0.10485     1.77720     0.10525     0.00000     0.00000     0.00000     0.00000     0.00000     2.28643
   -10.85019     0.41698     0.15955     1.87970     0.16062     0.00000     0.00000     0.00000     0.00000     0.00000     2.61685
   -10.83819     0.61414     0.25278     1.76700     0.25435     0.00000     0.00000     0.00000     0.00000     0.00000     2.88827
   -10.82519     0.88286     0.38100     1.48160     0.38288     0.00000     0.00000     0.00000     0.00000     0.00000     3.12834
   -10.81319     1.18612     0.52619     1.11554     0.52800     0.00000     0.00000     0.00000     0.00000     0.00000     3.35585
   -10.80019     1.45180     0.65417     0.76345     0.65533     0.00000     0.00000     0.00000     0.00000     0.00000     3.52475
   -10.78819     1.59640     0.72559     0.48415     0.72564     0.00000     0.00000     0.00000     0.00000     0.00000     3.53177
   -10.77519     1.56510     0.71460     0.29202     0.71356     0.00000     0.00000     0.00000     0.00000     0.00000     3.28528
   -10.76319     1.36250     0.62366     0.17194     0.62172     0.00000     0.00000     0.00000     0.00000     0.00000     2.77982
   -10.75019     1.05295     0.48203     0.10028     0.47976     0.00000     0.00000     0.00000     0.00000     0.00000     2.11502
   -10.73819     0.72692     0.33086     0.05819     0.32884     0.00000     0.00000     0.00000     0.00000     0.00000     1.44481
   -10.72519     0.46101     0.20428     0.03469     0.20290     0.00000     0.00000     0.00000     0.00000     0.00000     0.90288
   -10.71319     0.29543     0.11911     0.02461     0.11857     0.00000     0.00000     0.00000     0.00000     0.00000     0.55773
   -10.70019     0.23458     0.07576     0.02581     0.07600     0.00000     0.00000     0.00000     0.00000     0.00000     0.41214
   -10.68819     0.25913     0.06487     0.03807     0.06579     0.00000     0.00000     0.00000     0.00000     0.00000     0.42786
   -10.67519     0.33675     0.07388     0.06364     0.07523     0.00000     0.00000     0.00000     0.00000     0.00000     0.54950
   -10.66319     0.42848     0.09047     0.10907     0.09189     0.00000     0.00000     0.00000     0.00000     0.00000     0.71991
   -10.65019     0.49586     0.10423     0.18717     0.10527     0.00000     0.00000     0.00000     0.00000     0.00000     0.89253
   -10.63819     0.51115     0.10832     0.31564     0.10859     0.00000     0.00000     0.00000     0.00000     0.00000     1.04370
   -10.62519     0.46720     0.10078     0.50889     0.09997     0.00000     0.00000     0.00000     0.00000     0.00000     1.17684
   -10.61319     0.37862     0.08442     0.76261     0.08236     0.00000     0.00000     0.00000     0.00000     0.00000     1.30800
   -10.60019     0.27260     0.06447     1.04036     0.06126     0.00000     0.00000     0.00000     0.00000     0.00000     1.43869
   -10.58819     0.17518     0.04589     1.27517     0.04182     0.00000     0.00000     0.00000     0.00000     0.00000     1.53806
   -10.57519     0.10135     0.03130     1.39410     0.02684     0.00000     0.00000     0.00000     0.00000     0.00000     1.55359
   -10.56319     0.05360     0.02098     1.35420     0.01664     0.00000     0.00000     0.00000     0.00000     0.00000     1.44542
   -10.55019     0.02653     0.01392     1.16633     0.01018     0.00000     0.00000     0.00000     0.00000     0.00000     1.21695
   -10.53819     0.01271     0.00901     0.88964     0.00614     0.00000     0.00000     0.00000     0.00000     0.00000     0.91750
   -10.52519     0.00624     0.00558     0.60113     0.00363     0.00000     0.00000     0.00000     0.00000     0.00000     0.61658
   -10.51319     0.00378     0.00335     0.36072     0.00217     0.00000     0.00000     0.00000     0.00000     0.00000     0.37001
   -10.50019     0.00417     0.00227     0.19525     0.00161     0.00000     0.00000     0.00000     0.00000     0.00000     0.20330
   -10.48819     0.00801     0.00244     0.10297     0.00207     0.00000     0.00000     0.00000     0.00000     0.00000     0.11549
   -10.47519     0.01744     0.00421     0.06932     0.00386     0.00000     0.00000     0.00000     0.00000     0.00000     0.09483
   -10.46219     0.03607     0.00820     0.08029     0.00754     0.00000     0.00000     0.00000     0.00000     0.00000     0.13210
   -10.45019     0.06888     0.01523     0.12730     0.01378     0.00000     0.00000     0.00000     0.00000     0.00000     0.22518
   -10.43719     0.12154     0.02613     0.20456     0.02313     0.00000     0.00000     0.00000     0.00000     0.00000     0.37536
   -10.42519     0.19963     0.04146     0.30310     0.03591     0.00000     0.00000     0.00000     0.00000     0.00000     0.58009
   -10.41219     0.30742     0.06115     0.40661     0.05219     0.00000     0.00000     0.00000     0.00000     0.00000     0.82738
   -10.40019     0.44634     0.08444     0.49264     0.07199     0.00000     0.00000     0.00000     0.00000     0.00000     1.09542
   -10.38719     0.61395     0.10989     0.53930     0.09543     0.00000     0.00000     0.00000     0.00000     0.00000     1.35856
   -10.37519     0.80326     0.13561     0.53432     0.12254     0.00000     0.00000     0.00000     0.00000     0.00000     1.59572
   -10.36219     1.00215     0.15987     0.48076     0.15264     0.00000     0.00000     0.00000     0.00000     0.00000     1.79542
   -10.35019     1.19235     0.18096     0.39570     0.18335     0.00000     0.00000     0.00000     0.00000     0.00000     1.95235
   -10.33719     1.34763     0.19692     0.30188     0.21007     0.00000     0.00000     0.00000     0.00000     0.00000     2.05651
   -10.32519     1.43691     0.20512     0.21826     0.22647     0.00000     0.00000     0.00000     0.00000     0.00000     2.08676
   -10.31219     1.43238     0.20269     0.15402     0.22699     0.00000     0.00000     0.00000     0.00000     0.00000     2.01608
   -10.30019     1.32224     0.18773     0.10897     0.20942     0.00000     0.00000     0.00000     0.00000     0.00000     1.82836
   -10.28719     1.12128     0.16114     0.07786     0.17657     0.00000     0.00000     0.00000     0.00000     0.00000     1.53685
   -10.27519     0.86792     0.12689     0.05521     0.13539     0.00000     0.00000     0.00000     0.00000     0.00000     1.18541
   -10.26219     0.61008     0.09095     0.03767     0.09406     0.00000     0.00000     0.00000     0.00000     0.00000     0.83276
   -10.25019     0.38785     0.05897     0.02401     0.05904     0.00000     0.00000     0.00000     0.00000     0.00000     0.52988
   -10.23719     0.22228     0.03443     0.01401     0.03342     0.00000     0.00000     0.00000     0.00000     0.00000     0.30414
   -10.22519     0.11451     0.01804     0.00738     0.01701     0.00000     0.00000     0.00000     0.00000     0.00000     0.15694
   -10.21219     0.05287     0.00845     0.00349     0.00777     0.00000     0.00000     0.00000     0.00000     0.00000     0.07259
   -10.20019     0.02184     0.00353     0.00148     0.00318     0.00000     0.00000     0.00000     0.00000     0.00000     0.03004
   -10.18719     0.00809     0.00132     0.00062     0.00117     0.00000     0.00000     0.00000     0.00000     0.00000     0.01120
   -10.17519     0.00280     0.00047     0.00048     0.00041     0.00000     0.00000     0.00000     0.00000     0.00000     0.00415
   -10.16219     0.00136     0.00024     0.00114     0.00022     0.00000     0.00000     0.00000     0.00000     0.00000     0.00297
   -10.15019     0.00215     0.00041     0.00360     0.00039     0.00000     0.00000     0.00000     0.00000     0.00000     0.00655
   -10.13719     0.00573     0.00109     0.01046     0.00106     0.00000     0.00000     0.00000     0.00000     0.00000     0.01834
   -10.12519     0.01465     0.00279     0.02690     0.00271     0.00000     0.00000     0.00000     0.00000     0.00000     0.04705
   -10.11219     0.03328     0.00634     0.06116     0.00617     0.00000     0.00000     0.00000     0.00000     0.00000     0.10696
   -10.10019     0.06685     0.01274     0.12286     0.01239     0.00000     0.00000     0.00000     0.00000     0.00000     0.21485
   -10.08719     0.11864     0.02261     0.21803     0.02199     0.00000     0.00000     0.00000     0.00000     0.00000     0.38127
   -10.07519     0.18604     0.03546     0.34186     0.03448     0.00000     0.00000     0.00000     0.00000     0.00000     0.59784
   -10.06219     0.25773     0.04912     0.47360     0.04777     0.00000     0.00000     0.00000     0.00000     0.00000     0.82822
   -10.05019     0.31550     0.06013     0.57969     0.05848     0.00000     0.00000     0.00000     0.00000     0.00000     1.01379
   -10.03719     0.34144     0.06506     0.62691     0.06328     0.00000     0.00000     0.00000     0.00000     0.00000     1.09669
   -10.02519     0.32714     0.06230     0.59901     0.06060     0.00000     0.00000     0.00000     0.00000     0.00000     1.04906
   -10.01219     0.27912     0.05307     0.50569     0.05164     0.00000     0.00000     0.00000     0.00000     0.00000     0.88952
   -10.00019     0.21693     0.04096     0.37726     0.03994     0.00000     0.00000     0.00000     0.00000     0.00000     0.67509
    -9.98719     0.16581     0.03062     0.24878     0.03003     0.00000     0.00000     0.00000     0.00000     0.00000     0.47524
    -9.97519     0.14942     0.02619     0.14524     0.02608     0.00000     0.00000     0.00000     0.00000     0.00000     0.34693
    -9.96219     0.18488     0.03057     0.07550     0.03098     0.00000     0.00000     0.00000     0.00000     0.00000     0.32192
    -9.95019     0.27907     0.04477     0.03584     0.04578     0.00000     0.00000     0.00000     0.00000     0.00000     0.40547
    -9.93719     0.42334     0.06728     0.01727     0.06900     0.00000     0.00000     0.00000     0.00000     0.00000     0.57690
    -9.92519     0.58949     0.09351     0.01177     0.09597     0.00000     0.00000     0.00000     0.00000     0.00000     0.79075
    -9.91219     0.73393     0.11663     0.01581     0.11965     0.00000     0.00000     0.00000     0.00000     0.00000     0.98602
    -9.90019     0.81375     0.13007     0.03217     0.13328     0.00000     0.00000     0.00000     0.00000     0.00000     1.10928
    -9.88719     0.80859     0.13120     0.07129     0.13402     0.00000     0.00000     0.00000     0.00000     0.00000     1.14510
    -9.87519     0.73425     0.12333     0.15097     0.12519     0.00000     0.00000     0.00000     0.00000     0.00000     1.13374
    -9.86219     0.63581     0.11452     0.29161     0.11507     0.00000     0.00000     0.00000     0.00000     0.00000     1.15701
    -9.85019     0.56378     0.11319     0.50464     0.11237     0.00000     0.00000     0.00000     0.00000     0.00000     1.29399
    -9.83719     0.54658     0.12314     0.77680     0.12135     0.00000     0.00000     0.00000     0.00000     0.00000     1.56787
    -9.82519     0.57709     0.14091     1.06090     0.13900     0.00000     0.00000     0.00000     0.00000     0.00000     1.91791
    -9.81219     0.61972     0.15765     1.28513     0.15660     0.00000     0.00000     0.00000     0.00000     0.00000     2.21911
    -9.80019     0.63234     0.16394     1.38280     0.16467     0.00000     0.00000     0.00000     0.00000     0.00000     2.34375
    -9.78719     0.58998     0.15540     1.32932     0.15868     0.00000     0.00000     0.00000     0.00000     0.00000     2.23338
    -9.77519     0.49633     0.13551     1.16062     0.14199     0.00000     0.00000     0.00000     0.00000     0.00000     1.93446
    -9.76219     0.37797     0.11410     0.95982     0.12453     0.00000     0.00000     0.00000     0.00000     0.00000     1.57642
    -9.75019     0.26789     0.10272     0.82009     0.11782     0.00000     0.00000     0.00000     0.00000     0.00000     1.30853
    -9.73719     0.18944     0.10982     0.80275     0.12933     0.00000     0.00000     0.00000     0.00000     0.00000     1.23135
    -9.72519     0.14881     0.13727     0.91178     0.15894     0.00000     0.00000     0.00000     0.00000     0.00000     1.35680
    -9.71219     0.13755     0.18047     1.09346     0.19964     0.00000     0.00000     0.00000     0.00000     0.00000     1.61111
    -9.70019     0.13984     0.23181     1.26024     0.24258     0.00000     0.00000     0.00000     0.00000     0.00000     1.87447
    -9.68719     0.14078     0.28649     1.32921     0.28416     0.00000     0.00000     0.00000     0.00000     0.00000     2.04063
    -9.67519     0.13174     0.34710     1.25878     0.33008     0.00000     0.00000     0.00000     0.00000     0.00000     2.06769
    -9.66219     0.11190     0.42178     1.06336     0.39204     0.00000     0.00000     0.00000     0.00000     0.00000     1.98908
    -9.65019     0.08603     0.51516     0.80048     0.47681     0.00000     0.00000     0.00000     0.00000     0.00000     1.87847
    -9.63719     0.06053     0.61734     0.53995     0.57481     0.00000     0.00000     0.00000     0.00000     0.00000     1.79263
    -9.62519     0.04013     0.70112     0.33420     0.65803     0.00000     0.00000     0.00000     0.00000     0.00000     1.73348
    -9.61219     0.02663     0.73293     0.20805     0.69235     0.00000     0.00000     0.00000     0.00000     0.00000     1.65996
    -9.60019     0.01967     0.69237     0.16440     0.65671     0.00000     0.00000     0.00000     0.00000     0.00000     1.53315
    -9.58719     0.01822     0.58518     0.19566     0.55640     0.00000     0.00000     0.00000     0.00000     0.00000     1.35546
    -9.57519     0.02171     0.44130     0.28898     0.42022     0.00000     0.00000     0.00000     0.00000     0.00000     1.17221
    -9.56219     0.03080     0.29899     0.42436     0.28532     0.00000     0.00000     0.00000     0.00000     0.00000     1.03947
    -9.55019     0.04871     0.18836     0.57210     0.18149     0.00000     0.00000     0.00000     0.00000     0.00000     0.99065
    -9.53719     0.08381     0.12457     0.69780     0.12443     0.00000     0.00000     0.00000     0.00000     0.00000     1.03061
    -9.52519     0.15308     0.11143     0.77607     0.11929     0.00000     0.00000     0.00000     0.00000     0.00000     1.15987
    -9.51219     0.28306     0.14857     0.80246     0.16681     0.00000     0.00000     0.00000     0.00000     0.00000     1.40090
    -9.50019     0.50335     0.23478     0.79310     0.26556     0.00000     0.00000     0.00000     0.00000     0.00000     1.79679
    -9.48719     0.82983     0.36462     0.77002     0.40794     0.00000     0.00000     0.00000     0.00000     0.00000     2.37241
    -9.47519     1.24195     0.52170     0.74384     0.57360     0.00000     0.00000     0.00000     0.00000     0.00000     3.08109
    -9.46219     1.66890     0.67515     0.70816     0.72771     0.00000     0.00000     0.00000     0.00000     0.00000     3.77992
    -9.44919     2.00230     0.78538     0.64866     0.82935     0.00000     0.00000     0.00000     0.00000     0.00000     4.26569
    -9.43719     2.13840     0.81865     0.55760     0.84677     0.00000     0.00000     0.00000     0.00000     0.00000     4.36142
    -9.42419     2.02920     0.76261     0.44174     0.77301     0.00000     0.00000     0.00000     0.00000     0.00000     4.00656
    -9.41219     1.70880     0.63364     0.31904     0.62980     0.00000     0.00000     0.00000     0.00000     0.00000     3.29128
    -9.39919     1.27613     0.46886     0.20876     0.45732     0.00000     0.00000     0.00000     0.00000     0.00000     2.41106
    -9.38719     0.84460     0.30851     0.12333     0.29555     0.00000     0.00000     0.00000     0.00000     0.00000     1.57199
    -9.37419     0.49511     0.18030     0.06565     0.16979     0.00000     0.00000     0.00000     0.00000     0.00000     0.91085
    -9.36219     0.25696     0.09349     0.03142     0.08662     0.00000     0.00000     0.00000     0.00000     0.00000     0.46849
    -9.34919     0.11807     0.04299     0.01349     0.03921     0.00000     0.00000     0.00000     0.00000     0.00000     0.21377
    -9.33719     0.04800     0.01751     0.00519     0.01573     0.00000     0.00000     0.00000     0.00000     0.00000     0.08644
    -9.32419     0.01727     0.00632     0.00179     0.00560     0.00000     0.00000     0.00000     0.00000     0.00000     0.03097
    -9.31219     0.00550     0.00202     0.00055     0.00176     0.00000     0.00000     0.00000     0.00000     0.00000     0.00982
    -9.29919     0.00155     0.00057     0.00015     0.00049     0.00000     0.00000     0.00000     0.00000     0.00000     0.00276
    -9.28719     0.00039     0.00014     0.00004     0.00012     0.00000     0.00000     0.00000     0.00000     0.00000     0.00069
    -9.27419     0.00008     0.00003     0.00001     0.00003     0.00000     0.00000     0.00000     0.00000     0.00000     0.00015
    -9.26219     0.00002     0.00001     0.00000     0.00001     0.00000     0.00000     0.00000     0.00000     0.00000     0.00003
    -9.24919     0.00000     0.00000     0.00000     0.00000     0.00000     0.00000     0.00000     0.00000     0.00000     0.00001
    -9.23719     0.00000     0.00000     0.00000     0.00000     0.00000     0.00000     0.00000     0.00000     0.00000     0.00000
    -9.22419     0.00001     0.00000     0.00000     0.00000     0.00000     0.00000     0.00000     0.00000     0.00000     0.00001
    -9.21219     0.00003     0.00002     0.00001     0.00001     0.00000     0.00000     0.00000     0.00000     0.00000     0.00007
    -9.19919     0.00013     0.00007     0.00004     0.00007     0.00000     0.00000     0.00000     0.00000     0.00000     0.00032
    -9.18719     0.00055     0.00031     0.00016     0.00030     0.00000     0.00000     0.00000     0.00000     0.00000     0.00132
    -9.17419     0.00203     0.00118     0.00056     0.00112     0.00000     0.00000     0.00000     0.00000     0.00000     0.00490
    -9.16219     0.00665     0.00393     0.00182     0.00375     0.00000     0.00000     0.00000     0.00000     0.00000     0.01615
    -9.14919     0.01930     0.01167     0.00519     0.01113     0.00000     0.00000     0.00000     0.00000     0.00000     0.04728
    -9.13719     0.04971     0.03081     0.01313     0.02932     0.00000     0.00000     0.00000     0.00000     0.00000     0.12298
    -9.12419     0.11377     0.07237     0.02948     0.06868     0.00000     0.00000     0.00000     0.00000     0.00000     0.28429
    -9.11219     0.23132     0.15118     0.05876     0.14307     0.00000     0.00000     0.00000     0.00000     0.00000     0.58433
    -9.09919     0.41792     0.28125     0.10404     0.26541     0.00000     0.00000     0.00000     0.00000     0.00000     1.06862
    -9.08719     0.67114     0.46668     0.16380     0.43940     0.00000     0.00000     0.00000     0.00000     0.00000     1.74103
    -9.07419     0.95820     0.69331     0.22973     0.65223     0.00000     0.00000     0.00000     0.00000     0.00000     2.53347
    -9.06219     1.21644     0.92895     0.28826     0.87583     0.00000     0.00000     0.00000     0.00000     0.00000     3.30948
    -9.04919     1.37431     1.13803     0.32674     1.08085     0.00000     0.00000     0.00000     0.00000     0.00000     3.91993
    -9.03719     1.38380     1.30437     0.34195     1.25785     0.00000     0.00000     0.00000     0.00000     0.00000     4.28797
    -9.02419     1.24550     1.44339     0.34505     1.42436     0.00000     0.00000     0.00000     0.00000     0.00000     4.45830
    -9.01219     1.01064     1.58906     0.35893     1.60880     0.00000     0.00000     0.00000     0.00000     0.00000     4.56743
    -8.99919     0.75322     1.75756     0.40710     1.81525     0.00000     0.00000     0.00000     0.00000     0.00000     4.73313
    -8.98719     0.53764     1.92150     0.50059     2.00096     0.00000     0.00000     0.00000     0.00000     0.00000     4.96069
    -8.97419     0.39756     2.01311     0.63001     2.08965     0.00000     0.00000     0.00000     0.00000     0.00000     5.13033
    -8.96219     0.33535     1.96779     0.76813     2.01890     0.00000     0.00000     0.00000     0.00000     0.00000     5.09017
    -8.94919     0.33464     1.76799     0.88192     1.78378     0.00000     0.00000     0.00000     0.00000     0.00000     4.76833
    -8.93719     0.37308     1.45723     0.94569     1.44280     0.00000     0.00000     0.00000     0.00000     0.00000     4.21880
    -8.92419     0.42962     1.11290     0.94845     1.08273     0.00000     0.00000     0.00000     0.00000     0.00000     3.57370
    -8.91219     0.48830     0.80644     0.89342     0.77573     0.00000     0.00000     0.00000     0.00000     0.00000     2.96389
    -8.89919     0.54073     0.57573     0.79308     0.55372     0.00000     0.00000     0.00000     0.00000     0.00000     2.46326
    -8.88719     0.58694     0.42613     0.66611     0.41517     0.00000     0.00000     0.00000     0.00000     0.00000     2.09435
    -8.87419     0.63093     0.34721     0.53379     0.34491     0.00000     0.00000     0.00000     0.00000     0.00000     1.85685
    -8.86219     0.67196     0.32619     0.41560     0.32895     0.00000     0.00000     0.00000     0.00000     0.00000     1.74270
    -8.84919     0.69873     0.35112     0.32376     0.35596     0.00000     0.00000     0.00000     0.00000     0.00000     1.72957
    -8.83719     0.69444     0.40721     0.26062     0.41231     0.00000     0.00000     0.00000     0.00000     0.00000     1.77457
    -8.82419     0.65104     0.47524     0.22130     0.47925     0.00000     0.00000     0.00000     0.00000     0.00000     1.82684
    -8.81219     0.58204     0.53701     0.20000     0.53861     0.00000     0.00000     0.00000     0.00000     0.00000     1.85766
    -8.79919     0.52178     0.58422     0.19503     0.58214     0.00000     0.00000     0.00000     0.00000     0.00000     1.88317
    -8.78719     0.50927     0.62266     0.20903     0.61618     0.00000     0.00000     0.00000     0.00000     0.00000     1.95715
    -8.77419     0.56578     0.66535     0.24442     0.65545     0.00000     0.00000     0.00000     0.00000     0.00000     2.13100
    -8.76219     0.67979     0.71715     0.29821     0.70716     0.00000     0.00000     0.00000     0.00000     0.00000     2.40230
    -8.74919     0.80932     0.76549     0.36192     0.75948     0.00000     0.00000     0.00000     0.00000     0.00000     2.69620
    -8.73719     0.90256     0.78338     0.42889     0.78528     0.00000     0.00000     0.00000     0.00000     0.00000     2.90011
    -8.72419     0.92607     0.74799     0.50567     0.75898     0.00000     0.00000     0.00000     0.00000     0.00000     2.93871
    -8.71219     0.88400     0.65830     0.61714     0.67595     0.00000     0.00000     0.00000     0.00000     0.00000     2.83538
    -8.69919     0.81383     0.53678     0.79642     0.55678     0.00000     0.00000     0.00000     0.00000     0.00000     2.70381
    -8.68719     0.76180     0.41683     1.06047     0.43482     0.00000     0.00000     0.00000     0.00000     0.00000     2.67393
    -8.67419     0.75387     0.32385     1.38570     0.33751     0.00000     0.00000     0.00000     0.00000     0.00000     2.80093
    -8.66219     0.78220     0.26490     1.70510     0.27417     0.00000     0.00000     0.00000     0.00000     0.00000     3.02637
    -8.64919     0.81421     0.23117     1.93090     0.23729     0.00000     0.00000     0.00000     0.00000     0.00000     3.21357
    -8.63719     0.81502     0.20810     1.99770     0.21232     0.00000     0.00000     0.00000     0.00000     0.00000     3.23314
    -8.62419     0.76659     0.18473     1.88970     0.18764     0.00000     0.00000     0.00000     0.00000     0.00000     3.02866
    -8.61219     0.67255     0.15713     1.64410     0.15867     0.00000     0.00000     0.00000     0.00000     0.00000     2.63245
    -8.59919     0.55074     0.12661     1.32462     0.12665     0.00000     0.00000     0.00000     0.00000     0.00000     2.12862
    -8.58719     0.42198     0.09642     0.99468     0.09500     0.00000     0.00000     0.00000     0.00000     0.00000     1.60808
    -8.57419     0.30263     0.06921     0.69813     0.06685     0.00000     0.00000     0.00000     0.00000     0.00000     1.13682
    -8.56219     0.20246     0.04660     0.45753     0.04396     0.00000     0.00000     0.00000     0.00000     0.00000     0.75055
    -8.54919     0.12558     0.02918     0.27868     0.02684     0.00000     0.00000     0.00000     0.00000     0.00000     0.46028
    -8.53719     0.07167     0.01683     0.15665     0.01510     0.00000     0.00000     0.00000     0.00000     0.00000     0.26025
    -8.52419     0.03735     0.00887     0.08067     0.00777     0.00000     0.00000     0.00000     0.00000     0.00000     0.13466
    -8.51219     0.01767     0.00428     0.03783     0.00366     0.00000     0.00000     0.00000     0.00000     0.00000     0.06343
    -8.49919     0.00760     0.00202     0.01624     0.00167     0.00000     0.00000     0.00000     0.00000     0.00000     0.02753
    -8.48719     0.00318     0.00145     0.00702     0.00112     0.00000     0.00000     0.00000     0.00000     0.00000     0.01278
    -8.47419     0.00198     0.00269     0.00514     0.00200     0.00000     0.00000     0.00000     0.00000     0.00000     0.01181
    -8.46119     0.00321     0.00708     0.00956     0.00535     0.00000     0.00000     0.00000     0.00000     0.00000     0.02519
    -8.44919     0.00761     0.01778     0.02322     0.01378     0.00000     0.00000     0.00000     0.00000     0.00000     0.06239
    -8.43619     0.01732     0.03988     0.05280     0.03175     0.00000     0.00000     0.00000     0.00000     0.00000     0.14176
    -8.42419     0.03526     0.07935     0.10715     0.06501     0.00000     0.00000     0.00000     0.00000     0.00000     0.28677
    -8.41119     0.06378     0.13994     0.19304     0.11817     0.00000     0.00000     0.00000     0.00000     0.00000     0.51493
    -8.39919     0.10249     0.21897     0.30874     0.19078     0.00000     0.00000     0.00000     0.00000     0.00000     0.82098
    -8.38619     0.14651     0.30456     0.43879     0.27409     0.00000     0.00000     0.00000     0.00000     0.00000     1.16395
    -8.37419     0.18696     0.37799     0.55518     0.35141     0.00000     0.00000     0.00000     0.00000     0.00000     1.47154
    -8.36119     0.21443     0.42182     0.62794     0.40468     0.00000     0.00000     0.00000     0.00000     0.00000     1.66886
    -8.34919     0.22420     0.42999     0.64054     0.42411     0.00000     0.00000     0.00000     0.00000     0.00000     1.71884
    -8.33619     0.21945     0.41230     0.60004     0.41460     0.00000     0.00000     0.00000     0.00000     0.00000     1.64640
    -8.32419     0.20991     0.38899     0.53409     0.39333     0.00000     0.00000     0.00000     0.00000     0.00000     1.52631
    -8.31119     0.20602     0.37836     0.47562     0.37925     0.00000     0.00000     0.00000     0.00000     0.00000     1.43925
    -8.29919     0.21252     0.38585     0.44531     0.38143     0.00000     0.00000     0.00000     0.00000     0.00000     1.42511
    -8.28619     0.22594     0.40166     0.44285     0.39440     0.00000     0.00000     0.00000     0.00000     0.00000     1.46485
    -8.27419     0.23673     0.40801     0.45127     0.40262     0.00000     0.00000     0.00000     0.00000     0.00000     1.49863
    -8.26119     0.23494     0.39013     0.45013     0.39048     0.00000     0.00000     0.00000     0.00000     0.00000     1.46568
    -8.24919     0.21552     0.34382     0.42987     0.35085     0.00000     0.00000     0.00000     0.00000     0.00000     1.34006
    -8.23619     0.18050     0.27645     0.40048     0.28827     0.00000     0.00000     0.00000     0.00000     0.00000     1.14571
    -8.22419     0.13750     0.20188     0.39109     0.21539     0.00000     0.00000     0.00000     0.00000     0.00000     0.94586
    -8.21119     0.09583     0.13395     0.43949     0.14654     0.00000     0.00000     0.00000     0.00000     0.00000     0.81581
    -8.19919     0.06275     0.08144     0.57379     0.09215     0.00000     0.00000     0.00000     0.00000     0.00000     0.81013
    -8.18619     0.04142     0.04698     0.79206     0.05618     0.00000     0.00000     0.00000     0.00000     0.00000     0.93665
    -8.17419     0.03155     0.02875     1.05052     0.03737     0.00000     0.00000     0.00000     0.00000     0.00000     1.14819
    -8.16119     0.03168     0.02390     1.27250     0.03263     0.00000     0.00000     0.00000     0.00000     0.00000     1.36072
    -8.14919     0.04212     0.03167     1.37840     0.04066     0.00000     0.00000     0.00000     0.00000     0.00000     1.49285
    -8.13619     0.06670     0.05505     1.32668     0.06408     0.00000     0.00000     0.00000     0.00000     0.00000     1.51251
    -8.12419     0.11211     0.09981     1.13241     0.10879     0.00000     0.00000     0.00000     0.00000     0.00000     1.45312
    -8.11119     0.18359     0.17033     0.85943     0.17948     0.00000     0.00000     0.00000     0.00000     0.00000     1.39283
    -8.09919     0.27845     0.26334     0.58407     0.27324     0.00000     0.00000     0.00000     0.00000     0.00000     1.39911
    -8.08619     0.38113     0.36346     0.36132     0.37465     0.00000     0.00000     0.00000     0.00000     0.00000     1.48056
    -8.07419     0.46513     0.44519     0.21020     0.45757     0.00000     0.00000     0.00000     0.00000     0.00000     1.57809
    -8.06119     0.50351     0.48269     0.12113     0.49550     0.00000     0.00000     0.00000     0.00000     0.00000     1.60282
    -8.04919     0.48243     0.46275     0.07289     0.47479     0.00000     0.00000     0.00000     0.00000     0.00000     1.49286
    -8.03619     0.40875     0.39214     0.04640     0.40227     0.00000     0.00000     0.00000     0.00000     0.00000     1.24957
    -8.02419     0.30645     0.29386     0.03033     0.30141     0.00000     0.00000     0.00000     0.00000     0.00000     0.93205
    -8.01119     0.20422     0.19520     0.02034     0.20026     0.00000     0.00000     0.00000     0.00000     0.00000     0.62001
    -7.99919     0.12382     0.11645     0.01642     0.11967     0.00000     0.00000     0.00000     0.00000     0.00000     0.37637
    -7.98619     0.07572     0.06638     0.02129     0.06872     0.00000     0.00000     0.00000     0.00000     0.00000     0.23211
    -7.97419     0.06204     0.04482     0.03980     0.04758     0.00000     0.00000     0.00000     0.00000     0.00000     0.19425
    -7.96119     0.08174     0.04797     0.07820     0.05288     0.00000     0.00000     0.00000     0.00000     0.00000     0.26079
    -7.94919     0.13259     0.07161     0.14140     0.08076     0.00000     0.00000     0.00000     0.00000     0.00000     0.42637
    -7.93619     0.20860     0.11100     0.22827     0.12651     0.00000     0.00000     0.00000     0.00000     0.00000     0.67438
    -7.92419     0.29612     0.15971     0.32796     0.18278     0.00000     0.00000     0.00000     0.00000     0.00000     0.96657
    -7.91119     0.37412     0.21124     0.42214     0.24078     0.00000     0.00000     0.00000     0.00000     0.00000     1.24828
    -7.89919     0.42111     0.26519     0.49601     0.29680     0.00000     0.00000     0.00000     0.00000     0.00000     1.47911
    -7.88619     0.42670     0.33514     0.55386     0.36127     0.00000     0.00000     0.00000     0.00000     0.00000     1.67696
    -7.87419     0.39886     0.45161     0.62847     0.46330     0.00000     0.00000     0.00000     0.00000     0.00000     1.94224
    -7.86119     0.36134     0.65177     0.77325     0.64186     0.00000     0.00000     0.00000     0.00000     0.00000     2.42822
    -7.84919     0.34075     0.95562     1.03407     0.92233     0.00000     0.00000     0.00000     0.00000     0.00000     3.25277
    -7.83619     0.35135     1.33896     1.41220     1.28739     0.00000     0.00000     0.00000     0.00000     0.00000     4.38990
    -7.82419     0.38694     1.72344     1.84180     1.66498     0.00000     0.00000     0.00000     0.00000     0.00000     5.61716
    -7.81119     0.42453     1.99836     2.20200     1.94525     0.00000     0.00000     0.00000     0.00000     0.00000     6.57014
    -7.79919     0.43749     2.06955     2.36690     2.03100     0.00000     0.00000     0.00000     0.00000     0.00000     6.90494
    -7.78619     0.41000     1.90795     2.26940     1.88649     0.00000     0.00000     0.00000     0.00000     0.00000     6.47384
    -7.77419     0.34455     1.56389     1.93410     1.55588     0.00000     0.00000     0.00000     0.00000     0.00000     5.39842
    -7.76119     0.25851     1.13901     1.46334     1.13889     0.00000     0.00000     0.00000     0.00000     0.00000     3.99976
    -7.74919     0.17425     0.73771     0.98321     0.73980     0.00000     0.00000     0.00000     0.00000     0.00000     2.63497
    -7.73619     0.10971     0.42563     0.58922     0.42747     0.00000     0.00000     0.00000     0.00000     0.00000     1.55202
    -7.72419     0.07491     0.22129     0.32183     0.22171     0.00000     0.00000     0.00000     0.00000     0.00000     0.83974
    -7.71119     0.07392     0.10907     0.17543     0.10787     0.00000     0.00000     0.00000     0.00000     0.00000     0.46628
    -7.69919     0.10788     0.06116     0.12228     0.05804     0.00000     0.00000     0.00000     0.00000     0.00000     0.34936
    -7.68619     0.17496     0.05228     0.13196     0.04662     0.00000     0.00000     0.00000     0.00000     0.00000     0.40582
    -7.67419     0.26684     0.06470     0.17850     0.05579     0.00000     0.00000     0.00000     0.00000     0.00000     0.56584
    -7.66119     0.36632     0.08738     0.23976     0.07472     0.00000     0.00000     0.00000     0.00000     0.00000     0.76819
    -7.64919     0.45071     0.11443     0.29683     0.09797     0.00000     0.00000     0.00000     0.00000     0.00000     0.95994
    -7.63619     0.50279     0.14554     0.33760     0.12543     0.00000     0.00000     0.00000     0.00000     0.00000     1.11136
    -7.62419     0.52301     0.18664     0.36120     0.16314     0.00000     0.00000     0.00000     0.00000     0.00000     1.23399
    -7.61119     0.53385     0.24844     0.37743     0.22177     0.00000     0.00000     0.00000     0.00000     0.00000     1.38149
    -7.59919     0.57136     0.34088     0.39864     0.31185     0.00000     0.00000     0.00000     0.00000     0.00000     1.62273
    -7.58619     0.66706     0.46580     0.42889     0.43669     0.00000     0.00000     0.00000     0.00000     0.00000     1.99845
    -7.57419     0.82971     0.61170     0.45916     0.58667     0.00000     0.00000     0.00000     0.00000     0.00000     2.48724
    -7.56119     1.03573     0.75376     0.47223     0.73829     0.00000     0.00000     0.00000     0.00000     0.00000     3.00001
    -7.54919     1.23266     0.85981     0.45378     0.85830     0.00000     0.00000     0.00000     0.00000     0.00000     3.40455
    -7.53619     1.35728     0.90079     0.40144     0.91472     0.00000     0.00000     0.00000     0.00000     0.00000     3.57424
    -7.52419     1.36061     0.86147     0.32539     0.88841     0.00000     0.00000     0.00000     0.00000     0.00000     3.43588
    -7.51119     1.23087     0.74856     0.24238     0.78262     0.00000     0.00000     0.00000     0.00000     0.00000     3.00443
    -7.49919     1.00077     0.58832     0.16907     0.62268     0.00000     0.00000     0.00000     0.00000     0.00000     2.38083
    -7.48619     0.73154     0.41729     0.11861     0.44649     0.00000     0.00000     0.00000     0.00000     0.00000     1.71393
    -7.47419     0.48724     0.26844     0.10239     0.29004     0.00000     0.00000     0.00000     0.00000     0.00000     1.14811
    -7.46119     0.31250     0.16171     0.13403     0.17609     0.00000     0.00000     0.00000     0.00000     0.00000     0.78433
    -7.44819     0.22530     0.10290     0.23208     0.11216     0.00000     0.00000     0.00000     0.00000     0.00000     0.67244
    -7.43619     0.22239     0.08935     0.41812     0.09598     0.00000     0.00000     0.00000     0.00000     0.00000     0.82584
    -7.42319     0.28796     0.11757     0.70860     0.12347     0.00000     0.00000     0.00000     0.00000     0.00000     1.23760
    -7.41119     0.39916     0.18867     1.10277     0.19447     0.00000     0.00000     0.00000     0.00000     0.00000     1.88507
    -7.39819     0.52852     0.30908     1.57085     0.31414     0.00000     0.00000     0.00000     0.00000     0.00000     2.72259
    -7.38619     0.64700     0.48636     2.05110     0.48900     0.00000     0.00000     0.00000     0.00000     0.00000     3.67346
    -7.37319     0.72950     0.71961     2.45950     0.71799     0.00000     0.00000     0.00000     0.00000     0.00000     4.62659
    -7.36119     0.76039     0.98795     2.71450     0.98138     0.00000     0.00000     0.00000     0.00000     0.00000     5.44422
    -7.34819     0.73729     1.24543     2.76960     1.23491     0.00000     0.00000     0.00000     0.00000     0.00000     5.98723
    -7.33619     0.67016     1.42913     2.63860     1.41784     0.00000     0.00000     0.00000     0.00000     0.00000     6.15573
    -7.32319     0.57781     1.48375     2.39190     1.47661     0.00000     0.00000     0.00000     0.00000     0.00000     5.93007
    -7.31119     0.48282     1.38862     2.12390     1.38990     0.00000     0.00000     0.00000     0.00000     0.00000     5.38524
    -7.29819     0.40595     1.17089     1.90250     1.18256     0.00000     0.00000     0.00000     0.00000     0.00000     4.66190
    -7.28619     0.36004     0.89159     1.73900     0.91301     0.00000     0.00000     0.00000     0.00000     0.00000     3.90364
    -7.27319     0.34543     0.61775     1.59381     0.64555     0.00000     0.00000     0.00000     0.00000     0.00000     3.20254
    -7.26119     0.34946     0.39523     1.41478     0.42493     0.00000     0.00000     0.00000     0.00000     0.00000     2.58440
    -7.24819     0.35225     0.23938     1.17722     0.26655     0.00000     0.00000     0.00000     0.00000     0.00000     2.03540
    -7.23619     0.33683     0.14280     0.89829     0.16482     0.00000     0.00000     0.00000     0.00000     0.00000     1.54273
    -7.22319     0.29824     0.08990     0.62163     0.10648     0.00000     0.00000     0.00000     0.00000     0.00000     1.11626
    -7.21119     0.24613     0.06838     0.39017     0.08121     0.00000     0.00000     0.00000     0.00000     0.00000     0.78589
    -7.19819     0.19954     0.07332     0.22641     0.08503     0.00000     0.00000     0.00000     0.00000     0.00000     0.58430
    -7.18619     0.17757     0.10523     0.13027     0.11798     0.00000     0.00000     0.00000     0.00000     0.00000     0.53104
    -7.17319     0.19075     0.16495     0.08763     0.17887     0.00000     0.00000     0.00000     0.00000     0.00000     0.62220
    -7.16119     0.23664     0.24779     0.08005     0.25997     0.00000     0.00000     0.00000     0.00000     0.00000     0.82445
    -7.14819     0.29991     0.34014     0.09089     0.34506     0.00000     0.00000     0.00000     0.00000     0.00000     1.07600
    -7.13619     0.35773     0.42145     0.10800     0.41329     0.00000     0.00000     0.00000     0.00000     0.00000     1.30048
    -7.12319     0.38861     0.47209     0.12534     0.44823     0.00000     0.00000     0.00000     0.00000     0.00000     1.43428
    -7.11119     0.38183     0.48284     0.14487     0.44618     0.00000     0.00000     0.00000     0.00000     0.00000     1.45572
    -7.09819     0.34241     0.45979     0.17702     0.41835     0.00000     0.00000     0.00000     0.00000     0.00000     1.39757
    -7.08619     0.28847     0.42004     0.23791     0.38368     0.00000     0.00000     0.00000     0.00000     0.00000     1.33011
    -7.07319     0.24185     0.38142     0.34233     0.35752     0.00000     0.00000     0.00000     0.00000     0.00000     1.32312
    -7.06119     0.21783     0.35342     0.49466     0.34418     0.00000     0.00000     0.00000     0.00000     0.00000     1.41009
    -7.04819     0.21877     0.33603     0.68252     0.33852     0.00000     0.00000     0.00000     0.00000     0.00000     1.57584
    -7.03619     0.23471     0.32583     0.87716     0.33407     0.00000     0.00000     0.00000     0.00000     0.00000     1.77177
    -7.02319     0.24973     0.32234     1.04246     0.33050     0.00000     0.00000     0.00000     0.00000     0.00000     1.94503
    -7.01119     0.25001     0.32962     1.14676     0.33388     0.00000     0.00000     0.00000     0.00000     0.00000     2.06027
    -6.99819     0.22966     0.35108     1.17255     0.35043     0.00000     0.00000     0.00000     0.00000     0.00000     2.10372
    -6.98619     0.19176     0.38312     1.11791     0.37829     0.00000     0.00000     0.00000     0.00000     0.00000     2.07108
    -6.97319     0.14534     0.41293     0.99486     0.40506     0.00000     0.00000     0.00000     0.00000     0.00000     1.95819
    -6.96119     0.10025     0.42349     0.82514     0.41354     0.00000     0.00000     0.00000     0.00000     0.00000     1.76243
    -6.94819     0.06340     0.40308     0.63865     0.39166     0.00000     0.00000     0.00000     0.00000     0.00000     1.49679
    -6.93619     0.03771     0.35312     0.46959     0.34071     0.00000     0.00000     0.00000     0.00000     0.00000     1.20113
    -6.92319     0.02315     0.28929     0.35262     0.27602     0.00000     0.00000     0.00000     0.00000     0.00000     0.94108
    -6.91119     0.01886     0.23476     0.31900     0.22042     0.00000     0.00000     0.00000     0.00000     0.00000     0.79304
    -6.89819     0.02471     0.21005     0.39270     0.19432     0.00000     0.00000     0.00000     0.00000     0.00000     0.82178
    -6.88619     0.04193     0.22446     0.58509     0.20805     0.00000     0.00000     0.00000     0.00000     0.00000     1.05953
    -6.87319     0.07243     0.27289     0.88621     0.25842     0.00000     0.00000     0.00000     0.00000     0.00000     1.48995
    -6.86119     0.11700     0.33956     1.25693     0.33144     0.00000     0.00000     0.00000     0.00000     0.00000     2.04494
    -6.84819     0.17300     0.40707     1.62860     0.40957     0.00000     0.00000     0.00000     0.00000     0.00000     2.61824
    -6.83619     0.23270     0.46671     1.91960     0.48153     0.00000     0.00000     0.00000     0.00000     0.00000     3.10054
    -6.82319     0.28389     0.52361     2.05930     0.54845     0.00000     0.00000     0.00000     0.00000     0.00000     3.41525
    -6.81119     0.31363     0.59141     2.01480     0.62078     0.00000     0.00000     0.00000     0.00000     0.00000     3.54062
    -6.79819     0.31340     0.67811     1.80163     0.70587     0.00000     0.00000     0.00000     0.00000     0.00000     3.49901
    -6.78619     0.28360     0.77290     1.47967     0.79466     0.00000     0.00000     0.00000     0.00000     0.00000     3.33083
    -6.77319     0.23371     0.84560     1.13067     0.85970     0.00000     0.00000     0.00000     0.00000     0.00000     3.06968
    -6.76119     0.17833     0.86137     0.83484     0.86809     0.00000     0.00000     0.00000     0.00000     0.00000     2.74263
    -6.74819     0.13127     0.80318     0.65021     0.80391     0.00000     0.00000     0.00000     0.00000     0.00000     2.38857
    -6.73619     0.10131     0.68469     0.60344     0.68046     0.00000     0.00000     0.00000     0.00000     0.00000     2.06990
    -6.72319     0.09075     0.54542     0.68944     0.53704     0.00000     0.00000     0.00000     0.00000     0.00000     1.86266
    -6.71119     0.09745     0.43068     0.87753     0.41930     0.00000     0.00000     0.00000     0.00000     0.00000     1.82496
    -6.69819     0.11802     0.37128     1.12087     0.35896     0.00000     0.00000     0.00000     0.00000     0.00000     1.96913
    -6.68619     0.15105     0.37269     1.36553     0.36235     0.00000     0.00000     0.00000     0.00000     0.00000     2.25162
    -6.67319     0.19822     0.41653     1.55716     0.41110     0.00000     0.00000     0.00000     0.00000     0.00000     2.58301
    -6.66119     0.26205     0.47067     1.65000     0.47227     0.00000     0.00000     0.00000     0.00000     0.00000     2.85499
    -6.64819     0.34068     0.50320     1.61539     0.51214     0.00000     0.00000     0.00000     0.00000     0.00000     2.97141
    -6.63619     0.42327     0.49451     1.45402     0.50930     0.00000     0.00000     0.00000     0.00000     0.00000     2.88110
    -6.62319     0.49007     0.44294     1.19879     0.46113     0.00000     0.00000     0.00000     0.00000     0.00000     2.59293
    -6.61119     0.51978     0.36201     0.90629     0.38132     0.00000     0.00000     0.00000     0.00000     0.00000     2.16940
    -6.59819     0.50076     0.27212     0.63571     0.29106     0.00000     0.00000     0.00000     0.00000     0.00000     1.69965
    -6.58619     0.43871     0.19188     0.42892     0.20985     0.00000     0.00000     0.00000     0.00000     0.00000     1.26936
    -6.57319     0.35535     0.13399     0.30365     0.15082     0.00000     0.00000     0.00000     0.00000     0.00000     0.94381
    -6.56119     0.27904     0.10579     0.25987     0.12126     0.00000     0.00000     0.00000     0.00000     0.00000     0.76596
    -6.54819     0.23387     0.11263     0.29186     0.12642     0.00000     0.00000     0.00000     0.00000     0.00000     0.76478
    -6.53619     0.23302     0.16052     0.39599     0.17275     0.00000     0.00000     0.00000     0.00000     0.00000     0.96228
    -6.52319     0.27842     0.25693     0.56963     0.26882     0.00000     0.00000     0.00000     0.00000     0.00000     1.37380
    -6.51119     0.36420     0.40853     0.80534     0.42240     0.00000     0.00000     0.00000     0.00000     0.00000     2.00047
    -6.49819     0.48243     0.61646     1.08609     0.63427     0.00000     0.00000     0.00000     0.00000     0.00000     2.81925
    -6.48619     0.62805     0.86966     1.38676     0.89005     0.00000     0.00000     0.00000     0.00000     0.00000     3.77452
    -6.47319     0.79950     1.14057     1.67868     1.15616     0.00000     0.00000     0.00000     0.00000     0.00000     4.77491
    -6.46019     0.99362     1.38582     1.93767     1.38341     0.00000     0.00000     0.00000     0.00000     0.00000     5.70052
    -6.44819     1.19559     1.55780     2.14720     1.52205     0.00000     0.00000     0.00000     0.00000     0.00000     6.42264
    -6.43519     1.37188     1.62073     2.30320     1.54417     0.00000     0.00000     0.00000     0.00000     0.00000     6.83998
    -6.42319     1.47680     1.56525     2.41080     1.45318     0.00000     0.00000     0.00000     0.00000     0.00000     6.90603
    -6.41019     1.47040     1.41225     2.48040     1.28531     0.00000     0.00000     0.00000     0.00000     0.00000     6.64836
    -6.39819     1.34137     1.20334     2.51660     1.08869     0.00000     0.00000     0.00000     0.00000     0.00000     6.15000
    -6.38519     1.11552     0.98443     2.50960     0.90804     0.00000     0.00000     0.00000     0.00000     0.00000     5.51759
    -6.37319     0.84641     0.79447     2.43570     0.77035     0.00000     0.00000     0.00000     0.00000     0.00000     4.84693
    -6.36019     0.59020     0.65730     2.27240     0.68523     0.00000     0.00000     0.00000     0.00000     0.00000     4.20513
    -6.34819     0.38445     0.58365     2.01443     0.65047     0.00000     0.00000     0.00000     0.00000     0.00000     3.63300
    -6.33519     0.24119     0.57229     1.68310     0.65777     0.00000     0.00000     0.00000     0.00000     0.00000     3.15435
    -6.32319     0.15325     0.61176     1.32108     0.69505     0.00000     0.00000     0.00000     0.00000     0.00000     2.78113
    -6.31019     0.10631     0.68167     0.97682     0.74646     0.00000     0.00000     0.00000     0.00000     0.00000     2.51126
    -6.29819     0.08793     0.75724     0.68920     0.79595     0.00000     0.00000     0.00000     0.00000     0.00000     2.33032
    -6.28519     0.09060     0.82041     0.47934     0.83320     0.00000     0.00000     0.00000     0.00000     0.00000     2.22354
    -6.27319     0.11008     0.87193     0.34922     0.86400     0.00000     0.00000     0.00000     0.00000     0.00000     2.19523
    -6.26019     0.14183     0.93630     0.28593     0.91419     0.00000     0.00000     0.00000     0.00000     0.00000     2.27825
    -6.24819     0.17861     1.05685     0.26722     1.02700     0.00000     0.00000     0.00000     0.00000     0.00000     2.52968
    -6.23519     0.21050     1.28456     0.26809     1.25199     0.00000     0.00000     0.00000     0.00000     0.00000     3.01514
    -6.22319     0.22849     1.65955     0.26712     1.62953     0.00000     0.00000     0.00000     0.00000     0.00000     3.78469
    -6.21019     0.22808     2.18660     0.25254     2.16474     0.00000     0.00000     0.00000     0.00000     0.00000     4.83196
    -6.19819     0.21090     2.80738     0.22452     2.79743     0.00000     0.00000     0.00000     0.00000     0.00000     6.04023
    -6.18519     0.18318     3.38917     0.19303     3.39263     0.00000     0.00000     0.00000     0.00000     0.00000     7.15801
    -6.17319     0.15174     3.75755     0.17226     3.77186     0.00000     0.00000     0.00000     0.00000     0.00000     7.85342
    -6.16019     0.12138     3.77378     0.17499     3.79239     0.00000     0.00000     0.00000     0.00000     0.00000     7.86254
    -6.14819     0.09470     3.40935     0.20960     3.42694     0.00000     0.00000     0.00000     0.00000     0.00000     7.14058
    -6.13519     0.07335     2.76903     0.27892     2.78307     0.00000     0.00000     0.00000     0.00000     0.00000     5.90437
    -6.12319     0.05913     2.03797     0.37889     2.04898     0.00000     0.00000     0.00000     0.00000     0.00000     4.52497
    -6.11019     0.05400     1.39251     0.49657     1.40342     0.00000     0.00000     0.00000     0.00000     0.00000     3.34650
    -6.09819     0.05944     0.93424     0.61189     0.94757     0.00000     0.00000     0.00000     0.00000     0.00000     2.55314
    -6.08519     0.07578     0.67829     0.70707     0.69418     0.00000     0.00000     0.00000     0.00000     0.00000     2.15532
    -6.07319     0.10172     0.58155     0.78196     0.59662     0.00000     0.00000     0.00000     0.00000     0.00000     2.06185
    -6.06019     0.13413     0.58150     0.86410     0.59069     0.00000     0.00000     0.00000     0.00000     0.00000     2.17042
    -6.04819     0.16834     0.62367     1.00232     0.62234     0.00000     0.00000     0.00000     0.00000     0.00000     2.41667
    -6.03519     0.19904     0.67452     1.23981     0.66089     0.00000     0.00000     0.00000     0.00000     0.00000     2.77426
    -6.02319     0.22156     0.72428     1.58015     0.70064     0.00000     0.00000     0.00000     0.00000     0.00000     3.22663
    -6.01019     0.23252     0.78211     1.96850     0.75475     0.00000     0.00000     0.00000     0.00000     0.00000     3.73788
    -5.99819     0.23024     0.86303     2.30490     0.84095     0.00000     0.00000     0.00000     0.00000     0.00000     4.23912
    -5.98519     0.21476     0.97119     2.49000     0.96386     0.00000     0.00000     0.00000     0.00000     0.00000     4.63981
    -5.97319     0.18830     1.08780     2.47890     1.10333     0.00000     0.00000     0.00000     0.00000     0.00000     4.85833
    -5.96019     0.15531     1.17562     2.30870     1.21590     0.00000     0.00000     0.00000     0.00000     0.00000     4.85553
    -5.94819     0.12181     1.19622     2.08440     1.25686     0.00000     0.00000     0.00000     0.00000     0.00000     4.65929
    -5.93519     0.09363     1.13399     1.92770     1.20296     0.00000     0.00000     0.00000     0.00000     0.00000     4.35828
    -5.92319     0.07462     1.00584     1.91920     1.06861     0.00000     0.00000     0.00000     0.00000     0.00000     4.06827
    -5.91019     0.06548     0.85277     2.06170     0.89736     0.00000     0.00000     0.00000     0.00000     0.00000     3.87731
    -5.89819     0.06381     0.71541     2.28340     0.73817     0.00000     0.00000     0.00000     0.00000     0.00000     3.80079
    -5.88519     0.06526     0.61379     2.47320     0.61833     0.00000     0.00000     0.00000     0.00000     0.00000     3.77058
    -5.87319     0.06539     0.54162     2.54370     0.53610     0.00000     0.00000     0.00000     0.00000     0.00000     3.68681
    -5.86019     0.06151     0.47877     2.47340     0.47070     0.00000     0.00000     0.00000     0.00000     0.00000     3.48438
    -5.84819     0.05351     0.40914     2.31380     0.40228     0.00000     0.00000     0.00000     0.00000     0.00000     3.17873
    -5.83519     0.04355     0.33105     2.14600     0.32514     0.00000     0.00000     0.00000     0.00000     0.00000     2.84574
    -5.82319     0.03451     0.25527     2.02260     0.24768     0.00000     0.00000     0.00000     0.00000     0.00000     2.56006
    -5.81019     0.02846     0.19470     1.93360     0.18279     0.00000     0.00000     0.00000     0.00000     0.00000     2.33955
    -5.79819     0.02586     0.15597     1.82430     0.13851     0.00000     0.00000     0.00000     0.00000     0.00000     2.14463
    -5.78519     0.02596     0.13801     1.64370     0.11562     0.00000     0.00000     0.00000     0.00000     0.00000     1.92328
    -5.77319     0.02790     0.13723     1.38540     0.11209     0.00000     0.00000     0.00000     0.00000     0.00000     1.66262
    -5.76019     0.03171     0.15438     1.09219     0.12916     0.00000     0.00000     0.00000     0.00000     0.00000     1.40744
    -5.74819     0.03848     0.19703     0.82757     0.17426     0.00000     0.00000     0.00000     0.00000     0.00000     1.23733
    -5.73519     0.04956     0.27701     0.64102     0.25873     0.00000     0.00000     0.00000     0.00000     0.00000     1.22632
    -5.72319     0.06537     0.40522     0.54855     0.39258     0.00000     0.00000     0.00000     0.00000     0.00000     1.41172
    -5.71019     0.08467     0.58982     0.53556     0.58159     0.00000     0.00000     0.00000     0.00000     0.00000     1.79164
    -5.69819     0.10508     0.83988     0.57138     0.83022     0.00000     0.00000     0.00000     0.00000     0.00000     2.34656
    -5.68519     0.12459     1.16967     0.62464     1.14721     0.00000     0.00000     0.00000     0.00000     0.00000     3.06611
    -5.67319     0.14294     1.59320     0.67315     1.54384     0.00000     0.00000     0.00000     0.00000     0.00000     3.95313
    -5.66019     0.16208     2.10228     0.70744     2.01835     0.00000     0.00000     0.00000     0.00000     0.00000     4.99015
    -5.64819     0.18511     2.64017     0.72744     2.52973     0.00000     0.00000     0.00000     0.00000     0.00000     6.08245
    -5.63519     0.21480     3.09646     0.73653     2.98581     0.00000     0.00000     0.00000     0.00000     0.00000     7.03360
    -5.62319     0.25199     3.34177     0.73679     3.26577     0.00000     0.00000     0.00000     0.00000     0.00000     7.59632
    -5.61019     0.29438     3.29197     0.72995     3.27500     0.00000     0.00000     0.00000     0.00000     0.00000     7.59130
    -5.59819     0.33514     2.95429     0.72149     2.99895     0.00000     0.00000     0.00000     0.00000     0.00000     7.00987
    -5.58519     0.36349     2.42776     0.72222     2.51472     0.00000     0.00000     0.00000     0.00000     0.00000     6.02819
    -5.57319     0.36806     1.85046     0.74343     1.95169     0.00000     0.00000     0.00000     0.00000     0.00000     4.91364
    -5.56019     0.34269     1.33584     0.78873     1.43007     0.00000     0.00000     0.00000     0.00000     0.00000     3.89733
    -5.54819     0.29082     0.94014     0.84996     1.01842     0.00000     0.00000     0.00000     0.00000     0.00000     3.09934
    -5.53519     0.22525     0.66769     0.91353     0.73009     0.00000     0.00000     0.00000     0.00000     0.00000     2.53656
    -5.52319     0.16226     0.49826     0.97271     0.54724     0.00000     0.00000     0.00000     0.00000     0.00000     2.18048
    -5.51019     0.11442     0.40771     1.03698     0.44472     0.00000     0.00000     0.00000     0.00000     0.00000     2.00384
    -5.49819     0.08655     0.37475     1.12708     0.39961     0.00000     0.00000     0.00000     0.00000     0.00000     1.98798
    -5.48519     0.07604     0.37787     1.25677     0.39060     0.00000     0.00000     0.00000     0.00000     0.00000     2.10128
    -5.47319     0.07644     0.39438     1.41686     0.39645     0.00000     0.00000     0.00000     0.00000     0.00000     2.28413
    -5.46019     0.08135     0.40510     1.57625     0.39937     0.00000     0.00000     0.00000     0.00000     0.00000     2.46207
    -5.44719     0.08695     0.40031     1.70181     0.39017     0.00000     0.00000     0.00000     0.00000     0.00000     2.57924
    -5.43519     0.09232     0.38166     1.78018     0.36993     0.00000     0.00000     0.00000     0.00000     0.00000     2.62410
    -5.42219     0.09801     0.35704     1.82192     0.34540     0.00000     0.00000     0.00000     0.00000     0.00000     2.62237
    -5.41019     0.10418     0.33295     1.84150     0.32164     0.00000     0.00000     0.00000     0.00000     0.00000     2.60027
    -5.39719     0.10989     0.31003     1.84000     0.29833     0.00000     0.00000     0.00000     0.00000     0.00000     2.55825
    -5.38519     0.11381     0.28464     1.80350     0.27143     0.00000     0.00000     0.00000     0.00000     0.00000     2.47337
    -5.37219     0.11580     0.25473     1.71666     0.23912     0.00000     0.00000     0.00000     0.00000     0.00000     2.32632
    -5.36019     0.11753     0.22508     1.58386     0.20667     0.00000     0.00000     0.00000     0.00000     0.00000     2.13314
    -5.34719     0.12164     0.20884     1.42659     0.18763     0.00000     0.00000     0.00000     0.00000     0.00000     1.94470
    -5.33519     0.13013     0.22528     1.27350     0.20174     0.00000     0.00000     0.00000     0.00000     0.00000     1.83064
    -5.32219     0.14287     0.29503     1.14604     0.27000     0.00000     0.00000     0.00000     0.00000     0.00000     1.85393
    -5.31019     0.15779     0.43188     1.05450     0.40736     0.00000     0.00000     0.00000     0.00000     0.00000     2.05154
    -5.29719     0.17202     0.63209     0.99945     0.61178     0.00000     0.00000     0.00000     0.00000     0.00000     2.41533
    -5.28519     0.18305     0.86489     0.97381     0.85431     0.00000     0.00000     0.00000     0.00000     0.00000     2.87606
    -5.27219     0.18967     1.07419     0.96379     1.07950     0.00000     0.00000     0.00000     0.00000     0.00000     3.30715
    -5.26019     0.19202     1.19618     0.95290     1.22199     0.00000     0.00000     0.00000     0.00000     0.00000     3.56309
    -5.24719     0.19134     1.18952     0.92807     1.23699     0.00000     0.00000     0.00000     0.00000     0.00000     3.54592
    -5.23519     0.18908     1.05736     0.88560     1.12222     0.00000     0.00000     0.00000     0.00000     0.00000     3.25426
    -5.22219     0.18592     0.84550     0.83005     0.91943     0.00000     0.00000     0.00000     0.00000     0.00000     2.78090
    -5.21019     0.18099     0.61942     0.76853     0.69160     0.00000     0.00000     0.00000     0.00000     0.00000     2.26054
    -5.19719     0.17280     0.43370     0.70730     0.49293     0.00000     0.00000     0.00000     0.00000     0.00000     1.80674
    -5.18519     0.16101     0.31540     0.65415     0.35287     0.00000     0.00000     0.00000     0.00000     0.00000     1.48344
    -5.17219     0.14745     0.26469     0.62204     0.27585     0.00000     0.00000     0.00000     0.00000     0.00000     1.31002
    -5.16019     0.13539     0.26642     0.62792     0.25187     0.00000     0.00000     0.00000     0.00000     0.00000     1.28160
    -5.14719     0.12740     0.30186     0.68635     0.26688     0.00000     0.00000     0.00000     0.00000     0.00000     1.38249
    -5.13519     0.12380     0.35543     0.80261     0.30810     0.00000     0.00000     0.00000     0.00000     0.00000     1.58995
    -5.12219     0.12283     0.41588     0.96823     0.36448     0.00000     0.00000     0.00000     0.00000     0.00000     1.87143
    -5.11019     0.12197     0.47457     1.16032     0.42575     0.00000     0.00000     0.00000     0.00000     0.00000     2.18261
    -5.09719     0.11937     0.52345     1.34334     0.48117     0.00000     0.00000     0.00000     0.00000     0.00000     2.46733
    -5.08519     0.11436     0.55409     1.47636     0.51969     0.00000     0.00000     0.00000     0.00000     0.00000     2.66450
    -5.07219     0.10691     0.55899     1.52606     0.53157     0.00000     0.00000     0.00000     0.00000     0.00000     2.72353
    -5.06019     0.09732     0.53371     1.48082     0.51133     0.00000     0.00000     0.00000     0.00000     0.00000     2.62318
    -5.04719     0.08592     0.47918     1.35763     0.46031     0.00000     0.00000     0.00000     0.00000     0.00000     2.38304
    -5.03519     0.07313     0.40236     1.19155     0.38682     0.00000     0.00000     0.00000     0.00000     0.00000     2.05386
    -5.02219     0.05974     0.31460     1.01777     0.30367     0.00000     0.00000     0.00000     0.00000     0.00000     1.69577
    -5.01019     0.04665     0.22843     0.85528     0.22339     0.00000     0.00000     0.00000     0.00000     0.00000     1.35374
    -4.99719     0.03475     0.15396     0.70551     0.15487     0.00000     0.00000     0.00000     0.00000     0.00000     1.04909
    -4.98519     0.02469     0.09667     0.56280     0.10188     0.00000     0.00000     0.00000     0.00000     0.00000     0.78604
    -4.97219     0.01685     0.05736     0.42730     0.06429     0.00000     0.00000     0.00000     0.00000     0.00000     0.56580
    -4.96019     0.01138     0.03374     0.30897     0.03997     0.00000     0.00000     0.00000     0.00000     0.00000     0.39406
    -4.94719     0.00833     0.02244     0.22205     0.02650     0.00000     0.00000     0.00000     0.00000     0.00000     0.27932
    -4.93519     0.00762     0.02053     0.17648     0.02189     0.00000     0.00000     0.00000     0.00000     0.00000     0.22651
    -4.92219     0.00907     0.02624     0.17308     0.02497     0.00000     0.00000     0.00000     0.00000     0.00000     0.23337
    -4.91019     0.01256     0.03967     0.20536     0.03609     0.00000     0.00000     0.00000     0.00000     0.00000     0.29369
    -4.89719     0.01833     0.06387     0.26646     0.05832     0.00000     0.00000     0.00000     0.00000     0.00000     0.40698
    -4.88519     0.02719     0.10564     0.35679     0.09858     0.00000     0.00000     0.00000     0.00000     0.00000     0.58820
    -4.87219     0.04035     0.17441     0.48617     0.16644     0.00000     0.00000     0.00000     0.00000     0.00000     0.86737
    -4.86019     0.05841     0.27708     0.66626     0.26922     0.00000     0.00000     0.00000     0.00000     0.00000     1.27097
    -4.84719     0.07998     0.40982     0.89612     0.40368     0.00000     0.00000     0.00000     0.00000     0.00000     1.78960
    -4.83519     0.10099     0.55193     1.15149     0.54951     0.00000     0.00000     0.00000     0.00000     0.00000     2.35392
    -4.82219     0.11564     0.66828     1.39110     0.67143     0.00000     0.00000     0.00000     0.00000     0.00000     2.84645
    -4.81019     0.11912     0.72281     1.57689     0.73247     0.00000     0.00000     0.00000     0.00000     0.00000     3.15129
    -4.79719     0.11016     0.69674     1.69283     0.71222     0.00000     0.00000     0.00000     0.00000     0.00000     3.21195
    -4.78519     0.09178     0.59822     1.74531     0.61787     0.00000     0.00000     0.00000     0.00000     0.00000     3.05318
    -4.77219     0.06950     0.45846     1.74234     0.47988     0.00000     0.00000     0.00000     0.00000     0.00000     2.75018
    -4.76019     0.04859     0.31541     1.67666     0.33626     0.00000     0.00000     0.00000     0.00000     0.00000     2.37692
    -4.74719     0.03211     0.19800     1.53072     0.21660     0.00000     0.00000     0.00000     0.00000     0.00000     1.97742
    -4.73519     0.02081     0.12034     1.29971     0.13569     0.00000     0.00000     0.00000     0.00000     0.00000     1.57654
    -4.72219     0.01419     0.08594     1.00901     0.09785     0.00000     0.00000     0.00000     0.00000     0.00000     1.20699
    -4.71019     0.01175     0.09667     0.70938     0.10563     0.00000     0.00000     0.00000     0.00000     0.00000     0.92343
    -4.69719     0.01346     0.15883     0.45348     0.16571     0.00000     0.00000     0.00000     0.00000     0.00000     0.79149
    -4.68519     0.01967     0.28209     0.27369     0.28783     0.00000     0.00000     0.00000     0.00000     0.00000     0.86327
    -4.67219     0.03041     0.47120     0.17618     0.47653     0.00000     0.00000     0.00000     0.00000     0.00000     1.15431
    -4.66019     0.04484     0.71456     0.14863     0.72022     0.00000     0.00000     0.00000     0.00000     0.00000     1.62826
    -4.64719     0.06114     0.97789     0.17281     0.98509     0.00000     0.00000     0.00000     0.00000     0.00000     2.19693
    -4.63519     0.07710     1.21013     0.23399     1.22079     0.00000     0.00000     0.00000     0.00000     0.00000     2.74201
    -4.62219     0.09156     1.36511     0.32591     1.38087     0.00000     0.00000     0.00000     0.00000     0.00000     3.16345
    -4.61019     0.10559     1.42816     0.45208     1.44859     0.00000     0.00000     0.00000     0.00000     0.00000     3.43443
    -4.59719     0.12282     1.43547     0.62337     1.45653     0.00000     0.00000     0.00000     0.00000     0.00000     3.63819
    -4.58519     0.14801     1.46872     0.85060     1.48360     0.00000     0.00000     0.00000     0.00000     0.00000     3.95093
    -4.57219     0.18455     1.62560     1.13378     1.62750     0.00000     0.00000     0.00000     0.00000     0.00000     4.57143
    -4.56019     0.23178     1.96902     1.45150     1.95473     0.00000     0.00000     0.00000     0.00000     0.00000     5.60703
    -4.54719     0.28329     2.47860     1.75850     2.45114     0.00000     0.00000     0.00000     0.00000     0.00000     6.97153
    -4.53519     0.32769     3.03433     1.99080     3.00081     0.00000     0.00000     0.00000     0.00000     0.00000     8.35363
    -4.52219     0.35171     3.44857     2.08500     3.41799     0.00000     0.00000     0.00000     0.00000     0.00000     9.30327
    -4.51019     0.34573     3.55213     2.00390     3.52942     0.00000     0.00000     0.00000     0.00000     0.00000     9.43118
    -4.49719     0.30838     3.27802     1.75590     3.26619     0.00000     0.00000     0.00000     0.00000     0.00000     8.60849
    -4.48519     0.24817     2.69814     1.39730     2.69572     0.00000     0.00000     0.00000     0.00000     0.00000     7.03933
    -4.47219     0.17969     1.98077     1.01198     1.98467     0.00000     0.00000     0.00000     0.00000     0.00000     5.15711
    -4.45919     0.11728     1.30424     0.67636     1.31087     0.00000     0.00000     0.00000     0.00000     0.00000     3.40875
    -4.44719     0.06987     0.78439     0.43352     0.79004     0.00000     0.00000     0.00000     0.00000     0.00000     2.07782
    -4.43419     0.03931     0.45101     0.28725     0.45197     0.00000     0.00000     0.00000     0.00000     0.00000     1.22954
    -4.42219     0.02251     0.27295     0.21473     0.26591     0.00000     0.00000     0.00000     0.00000     0.00000     0.77610
    -4.40919     0.01480     0.19815     0.18556     0.18116     0.00000     0.00000     0.00000     0.00000     0.00000     0.57967
    -4.39719     0.01240     0.18498     0.17683     0.15865     0.00000     0.00000     0.00000     0.00000     0.00000     0.53286
    -4.38419     0.01342     0.21441     0.17892     0.18233     0.00000     0.00000     0.00000     0.00000     0.00000     0.58908
    -4.37219     0.01751     0.28662     0.19477     0.25464     0.00000     0.00000     0.00000     0.00000     0.00000     0.75354
    -4.35919     0.02487     0.40828     0.23513     0.38323     0.00000     0.00000     0.00000     0.00000     0.00000     1.05150
    -4.34719     0.03521     0.57678     0.31436     0.56570     0.00000     0.00000     0.00000     0.00000     0.00000     1.49205
    -4.33419     0.04705     0.77026     0.44870     0.77946     0.00000     0.00000     0.00000     0.00000     0.00000     2.04547
    -4.32219     0.05787     0.94982     0.65575     0.98387     0.00000     0.00000     0.00000     0.00000     0.00000     2.64731
    -4.30919     0.06511     1.07540     0.95070     1.13654     0.00000     0.00000     0.00000     0.00000     0.00000     3.22775
    -4.29719     0.06751     1.12866     1.33463     1.21518     0.00000     0.00000     0.00000     0.00000     0.00000     3.74599
    -4.28419     0.06587     1.12507     1.77840     1.23032     0.00000     0.00000     0.00000     0.00000     0.00000     4.19966
    -4.27219     0.06263     1.10775     2.21770     1.21953     0.00000     0.00000     0.00000     0.00000     0.00000     4.60762
    -4.25919     0.06076     1.12553     2.56950     1.22433     0.00000     0.00000     0.00000     0.00000     0.00000     4.98012
    -4.24719     0.06243     1.20703     2.76900     1.26837     0.00000     0.00000     0.00000     0.00000     0.00000     5.30683
    -4.23419     0.06837     1.34654     2.80190     1.34729     0.00000     0.00000     0.00000     0.00000     0.00000     5.56410
    -4.22219     0.07775     1.50399     2.70490     1.43431     0.00000     0.00000     0.00000     0.00000     0.00000     5.72095
    -4.20919     0.08839     1.62410     2.53610     1.49491     0.00000     0.00000     0.00000     0.00000     0.00000     5.74350
    -4.19719     0.09718     1.65922     2.33550     1.50225     0.00000     0.00000     0.00000     0.00000     0.00000     5.59415
    -4.18419     0.10096     1.59212     2.10946     1.44589     0.00000     0.00000     0.00000     0.00000     0.00000     5.24843
    -4.17219     0.09778     1.44793     1.84351     1.34183     0.00000     0.00000     0.00000     0.00000     0.00000     4.73105
    -4.15919     0.08803     1.29256     1.53066     1.23450     0.00000     0.00000     0.00000     0.00000     0.00000     4.14575
    -4.14719     0.07463     1.21466     1.19089     1.19210     0.00000     0.00000     0.00000     0.00000     0.00000     3.67229
    -4.13419     0.06187     1.29355     0.86586     1.28486     0.00000     0.00000     0.00000     0.00000     0.00000     3.50614
    -4.12219     0.05329     1.55911     0.59770     1.54790     0.00000     0.00000     0.00000     0.00000     0.00000     3.75800
    -4.10919     0.05002     1.96258     0.40905     1.94570     0.00000     0.00000     0.00000     0.00000     0.00000     4.36735
    -4.09719     0.05038     2.37812     0.29583     2.36536     0.00000     0.00000     0.00000     0.00000     0.00000     5.08969
    -4.08419     0.05103     2.65017     0.23566     2.65460     0.00000     0.00000     0.00000     0.00000     0.00000     5.59146
    -4.07219     0.04892     2.66281     0.20318     2.69135     0.00000     0.00000     0.00000     0.00000     0.00000     5.60626
    -4.05919     0.04289     2.39563     0.18410     2.44408     0.00000     0.00000     0.00000     0.00000     0.00000     5.06670
    -4.04719     0.03391     1.92729     0.18164     1.98379     0.00000     0.00000     0.00000     0.00000     0.00000     4.12663
    -4.03419     0.02421     1.38928     0.21626     1.44042     0.00000     0.00000     0.00000     0.00000     0.00000     3.07017
    -4.02219     0.01600     0.90208     0.31858     0.94060     0.00000     0.00000     0.00000     0.00000     0.00000     2.17726
    -4.00919     0.01050     0.53422     0.51567     0.55960     0.00000     0.00000     0.00000     0.00000     0.00000     1.61999
    -3.99719     0.00782     0.29766     0.81135     0.31412     0.00000     0.00000     0.00000     0.00000     0.00000     1.43095
    -3.98419     0.00725     0.16742     1.16808     0.17976     0.00000     0.00000     0.00000     0.00000     0.00000     1.52252
    -3.97219     0.00772     0.10598     1.50456     0.11736     0.00000     0.00000     0.00000     0.00000     0.00000     1.73562
    -3.95919     0.00823     0.08000     1.72133     0.09131     0.00000     0.00000     0.00000     0.00000     0.00000     1.90086
    -3.94719     0.00811     0.06709     1.74500     0.07777     0.00000     0.00000     0.00000     0.00000     0.00000     1.89798
    -3.93419     0.00718     0.05598     1.56591     0.06503     0.00000     0.00000     0.00000     0.00000     0.00000     1.69410
    -3.92219     0.00565     0.04357     1.24362     0.05035     0.00000     0.00000     0.00000     0.00000     0.00000     1.34319
    -3.90919     0.00395     0.03147     0.87407     0.03596     0.00000     0.00000     0.00000     0.00000     0.00000     0.94545
    -3.89719     0.00246     0.02334     0.54365     0.02600     0.00000     0.00000     0.00000     0.00000     0.00000     0.59546
    -3.88419     0.00142     0.02414     0.29933     0.02561     0.00000     0.00000     0.00000     0.00000     0.00000     0.35050
    -3.87219     0.00089     0.04114     0.14619     0.04210     0.00000     0.00000     0.00000     0.00000     0.00000     0.23031
    -3.85919     0.00085     0.08522     0.06406     0.08628     0.00000     0.00000     0.00000     0.00000     0.00000     0.23640
    -3.84719     0.00127     0.16947     0.02664     0.17122     0.00000     0.00000     0.00000     0.00000     0.00000     0.36860
    -3.83419     0.00213     0.30295     0.01312     0.30593     0.00000     0.00000     0.00000     0.00000     0.00000     0.62414
    -3.82219     0.00338     0.48041     0.01096     0.48498     0.00000     0.00000     0.00000     0.00000     0.00000     0.97974
    -3.80919     0.00485     0.67456     0.01436     0.68064     0.00000     0.00000     0.00000     0.00000     0.00000     1.37441
    -3.79719     0.00629     0.83967     0.02226     0.84646     0.00000     0.00000     0.00000     0.00000     0.00000     1.71467
    -3.78419     0.00752     0.92924     0.03797     0.93502     0.00000     0.00000     0.00000     0.00000     0.00000     1.90975
    -3.77219     0.00849     0.91952     0.07043     0.92192     0.00000     0.00000     0.00000     0.00000     0.00000     1.92036
    -3.75919     0.00936     0.82196     0.13542     0.81853     0.00000     0.00000     0.00000     0.00000     0.00000     1.78526
    -3.74719     0.01028     0.67671     0.25423     0.66557     0.00000     0.00000     0.00000     0.00000     0.00000     1.60679
    -3.73419     0.01128     0.52845     0.44658     0.50863     0.00000     0.00000     0.00000     0.00000     0.00000     1.49494
    -3.72219     0.01217     0.40778     0.71747     0.38020     0.00000     0.00000     0.00000     0.00000     0.00000     1.51763
    -3.70919     0.01268     0.32503     1.04346     0.29213     0.00000     0.00000     0.00000     0.00000     0.00000     1.67330
    -3.69719     0.01266     0.27849     1.36882     0.24398     0.00000     0.00000     0.00000     0.00000     0.00000     1.90395
    -3.68419     0.01232     0.26659     1.62266     0.23508     0.00000     0.00000     0.00000     0.00000     0.00000     2.13665
    -3.67219     0.01224     0.29534     1.75020     0.27158     0.00000     0.00000     0.00000     0.00000     0.00000     2.32936
    -3.65919     0.01327     0.37776     1.74510     0.36616     0.00000     0.00000     0.00000     0.00000     0.00000     2.50229
    -3.64719     0.01628     0.52739     1.65430     0.53115     0.00000     0.00000     0.00000     0.00000     0.00000     2.72912
    -3.63419     0.02179     0.74750     1.55250     0.76811     0.00000     0.00000     0.00000     0.00000     0.00000     3.08990
    -3.62219     0.02955     1.02099     1.50047     1.05764     0.00000     0.00000     0.00000     0.00000     0.00000     3.60865
    -3.60919     0.03842     1.30818     1.51077     1.35718     0.00000     0.00000     0.00000     0.00000     0.00000     4.21455
    -3.59719     0.04654     1.55678     1.54377     1.61187     0.00000     0.00000     0.00000     0.00000     0.00000     4.75896
    -3.58419     0.05211     1.72329     1.53612     1.77511     0.00000     0.00000     0.00000     0.00000     0.00000     5.08663
    -3.57219     0.05410     1.78932     1.44137     1.82781     0.00000     0.00000     0.00000     0.00000     0.00000     5.11260
    -3.55919     0.05262     1.76684     1.26164     1.78228     0.00000     0.00000     0.00000     0.00000     0.00000     4.86338
    -3.54719     0.04871     1.68651     1.04415     1.67231     0.00000     0.00000     0.00000     0.00000     0.00000     4.45169
    -3.53419     0.04373     1.58071     0.85580     1.53601     0.00000     0.00000     0.00000     0.00000     0.00000     4.01625
    -3.52219     0.03880     1.47279     0.74668     1.40397     0.00000     0.00000     0.00000     0.00000     0.00000     3.66224
    -3.50919     0.03454     1.37345     0.72753     1.29333     0.00000     0.00000     0.00000     0.00000     0.00000     3.42885
    -3.49719     0.03103     1.27981     0.77056     1.20599     0.00000     0.00000     0.00000     0.00000     0.00000     3.28739
    -3.48419     0.02796     1.18002     0.83001     1.12980     0.00000     0.00000     0.00000     0.00000     0.00000     3.16779
    -3.47219     0.02492     1.06237     0.86976     1.04564     0.00000     0.00000     0.00000     0.00000     0.00000     3.00269
    -3.45919     0.02168     0.92421     0.88159     0.94051     0.00000     0.00000     0.00000     0.00000     0.00000     2.76799
    -3.44619     0.01833     0.77638     0.88372     0.81546     0.00000     0.00000     0.00000     0.00000     0.00000     2.49389
    -3.43419     0.01519     0.63742     0.89966     0.68452     0.00000     0.00000     0.00000     0.00000     0.00000     2.23679
    -3.42119     0.01256     0.52268     0.93463     0.56486     0.00000     0.00000     0.00000     0.00000     0.00000     2.03473
    -3.40919     0.01053     0.43709     0.96654     0.46707     0.00000     0.00000     0.00000     0.00000     0.00000     1.88123
    -3.39619     0.00900     0.37686     0.95870     0.39354     0.00000     0.00000     0.00000     0.00000     0.00000     1.73810
    -3.38419     0.00782     0.33879     0.88405     0.34514     0.00000     0.00000     0.00000     0.00000     0.00000     1.57579
    -3.37119     0.00699     0.32905     0.74336     0.32926     0.00000     0.00000     0.00000     0.00000     0.00000     1.40865
    -3.35919     0.00672     0.36372     0.56454     0.36135     0.00000     0.00000     0.00000     0.00000     0.00000     1.29633
    -3.34619     0.00729     0.45890     0.38643     0.45601     0.00000     0.00000     0.00000     0.00000     0.00000     1.30863
    -3.33419     0.00876     0.61508     0.24021     0.61257     0.00000     0.00000     0.00000     0.00000     0.00000     1.47662
    -3.32119     0.01084     0.80717     0.13997     0.80525     0.00000     0.00000     0.00000     0.00000     0.00000     1.76322
    -3.30919     0.01294     0.99018     0.08502     0.98936     0.00000     0.00000     0.00000     0.00000     0.00000     2.07750
    -3.29619     0.01458     1.12190     0.06938     1.12307     0.00000     0.00000     0.00000     0.00000     0.00000     2.32892
    -3.28419     0.01572     1.18797     0.09146     1.19287     0.00000     0.00000     0.00000     0.00000     0.00000     2.48802
    -3.27119     0.01705     1.20932     0.15877     1.21953     0.00000     0.00000     0.00000     0.00000     0.00000     2.60467
    -3.25919     0.01961     1.22390     0.28504     1.23961     0.00000     0.00000     0.00000     0.00000     0.00000     2.76816
    -3.24619     0.02423     1.25275     0.47898     1.27237     0.00000     0.00000     0.00000     0.00000     0.00000     3.02833
    -3.23419     0.03074     1.28266     0.72882     1.30234     0.00000     0.00000     0.00000     0.00000     0.00000     3.34456
    -3.22119     0.03777     1.27388     0.99194     1.28934     0.00000     0.00000     0.00000     0.00000     0.00000     3.59293
    -3.20919     0.04310     1.19214     1.20094     1.19986     0.00000     0.00000     0.00000     0.00000     0.00000     3.63604
    -3.19619     0.04470     1.03195     1.29065     1.03165     0.00000     0.00000     0.00000     0.00000     0.00000     3.39895
    -3.18419     0.04171     0.82140     1.22922     0.81526     0.00000     0.00000     0.00000     0.00000     0.00000     2.90759
    -3.17119     0.03490     0.60329     1.03698     0.59479     0.00000     0.00000     0.00000     0.00000     0.00000     2.26995
    -3.15919     0.02615     0.41287     0.77482     0.40517     0.00000     0.00000     0.00000     0.00000     0.00000     1.61901
    -3.14619     0.01759     0.26676     0.51291     0.26152     0.00000     0.00000     0.00000     0.00000     0.00000     1.05878
    -3.13419     0.01066     0.16461     0.30138     0.16182     0.00000     0.00000     0.00000     0.00000     0.00000     0.63846
    -3.12119     0.00585     0.09743     0.15873     0.09635     0.00000     0.00000     0.00000     0.00000     0.00000     0.35835
    -3.10919     0.00296     0.05525     0.07910     0.05489     0.00000     0.00000     0.00000     0.00000     0.00000     0.19220
    -3.09619     0.00146     0.03026     0.04780     0.02982     0.00000     0.00000     0.00000     0.00000     0.00000     0.10934
    -3.08419     0.00089     0.01712     0.05417     0.01598     0.00000     0.00000     0.00000     0.00000     0.00000     0.08815
    -3.07119     0.00093     0.01226     0.09744     0.00988     0.00000     0.00000     0.00000     0.00000     0.00000     0.12051
    -3.05919     0.00149     0.01340     0.18584     0.00930     0.00000     0.00000     0.00000     0.00000     0.00000     0.21003
    -3.04619     0.00255     0.01955     0.33055     0.01349     0.00000     0.00000     0.00000     0.00000     0.00000     0.36614
    -3.03419     0.00411     0.03175     0.53505     0.02391     0.00000     0.00000     0.00000     0.00000     0.00000     0.59483
    -3.02119     0.00611     0.05481     0.78365     0.04592     0.00000     0.00000     0.00000     0.00000     0.00000     0.89049
    -3.00919     0.00835     0.09979     1.03535     0.09097     0.00000     0.00000     0.00000     0.00000     0.00000     1.23446
    -2.99619     0.01060     0.18530     1.23209     0.17764     0.00000     0.00000     0.00000     0.00000     0.00000     1.60563
    -2.98419     0.01269     0.33406     1.32191     0.32809     0.00000     0.00000     0.00000     0.00000     0.00000     1.99675
    -2.97119     0.01468     0.56169     1.28554     0.55704     0.00000     0.00000     0.00000     0.00000     0.00000     2.41895
    -2.95919     0.01672     0.85987     1.15292     0.85547     0.00000     0.00000     0.00000     0.00000     0.00000     2.88498
    -2.94619     0.01890     1.18355     0.98815     1.17852     0.00000     0.00000     0.00000     0.00000     0.00000     3.36912
    -2.93419     0.02103     1.45702     0.85803     1.45152     0.00000     0.00000     0.00000     0.00000     0.00000     3.78761
    -2.92119     0.02267     1.60095     0.79921     1.59637     0.00000     0.00000     0.00000     0.00000     0.00000     4.01920
    -2.90919     0.02325     1.57100     0.80451     1.56999     0.00000     0.00000     0.00000     0.00000     0.00000     3.96875
    -2.89619     0.02244     1.37964     0.83369     1.38459     0.00000     0.00000     0.00000     0.00000     0.00000     3.62036
    -2.88419     0.02027     1.08957     0.83931     1.10079     0.00000     0.00000     0.00000     0.00000     0.00000     3.04994
    -2.87119     0.01712     0.78138     0.79150     0.79696     0.00000     0.00000     0.00000     0.00000     0.00000     2.38696
    -2.85919     0.01355     0.51725     0.68884     0.53323     0.00000     0.00000     0.00000     0.00000     0.00000     1.75287
    -2.84619     0.01010     0.32444     0.55271     0.33706     0.00000     0.00000     0.00000     0.00000     0.00000     1.22431
    -2.83419     0.00713     0.19954     0.41195     0.20674     0.00000     0.00000     0.00000     0.00000     0.00000     0.82536
    -2.82119     0.00481     0.12414     0.28885     0.12613     0.00000     0.00000     0.00000     0.00000     0.00000     0.54394
    -2.80919     0.00313     0.07923     0.19327     0.07771     0.00000     0.00000     0.00000     0.00000     0.00000     0.35335
    -2.79619     0.00201     0.05173     0.12504     0.04875     0.00000     0.00000     0.00000     0.00000     0.00000     0.22752
    -2.78419     0.00131     0.03485     0.07872     0.03170     0.00000     0.00000     0.00000     0.00000     0.00000     0.14658
    -2.77119     0.00094     0.02536     0.04816     0.02239     0.00000     0.00000     0.00000     0.00000     0.00000     0.09685
    -2.75919     0.00079     0.02128     0.02844     0.01821     0.00000     0.00000     0.00000     0.00000     0.00000     0.06872
    -2.74619     0.00077     0.02083     0.01620     0.01721     0.00000     0.00000     0.00000     0.00000     0.00000     0.05502
    -2.73419     0.00082     0.02246     0.00920     0.01796     0.00000     0.00000     0.00000     0.00000     0.00000     0.05043
    -2.72119     0.00087     0.02549     0.00590     0.01983     0.00000     0.00000     0.00000     0.00000     0.00000     0.05209
    -2.70919     0.00094     0.03069     0.00524     0.02351     0.00000     0.00000     0.00000     0.00000     0.00000     0.06037
    -2.69619     0.00104     0.04057     0.00651     0.03127     0.00000     0.00000     0.00000     0.00000     0.00000     0.07939
    -2.68419     0.00124     0.05936     0.00920     0.04723     0.00000     0.00000     0.00000     0.00000     0.00000     0.11702
    -2.67119     0.00157     0.09270     0.01288     0.07737     0.00000     0.00000     0.00000     0.00000     0.00000     0.18452
    -2.65919     0.00207     0.14690     0.01708     0.12878     0.00000     0.00000     0.00000     0.00000     0.00000     0.29483
    -2.64619     0.00274     0.22680     0.02132     0.20744     0.00000     0.00000     0.00000     0.00000     0.00000     0.45830
    -2.63419     0.00355     0.33176     0.02504     0.31333     0.00000     0.00000     0.00000     0.00000     0.00000     0.67367
    -2.62119     0.00438     0.45075     0.02783     0.43553     0.00000     0.00000     0.00000     0.00000     0.00000     0.91849
    -2.60919     0.00509     0.56103     0.02980     0.55040     0.00000     0.00000     0.00000     0.00000     0.00000     1.14633
    -2.59619     0.00552     0.63373     0.03228     0.62766     0.00000     0.00000     0.00000     0.00000     0.00000     1.29919
    -2.58419     0.00558     0.64606     0.03836     0.64372     0.00000     0.00000     0.00000     0.00000     0.00000     1.33372
    -2.57119     0.00540     0.59406     0.05276     0.59398     0.00000     0.00000     0.00000     0.00000     0.00000     1.24621
    -2.55919     0.00522     0.49579     0.08027     0.49759     0.00000     0.00000     0.00000     0.00000     0.00000     1.07888
    -2.54619     0.00533     0.38420     0.12262     0.38891     0.00000     0.00000     0.00000     0.00000     0.00000     0.90105
    -2.53419     0.00587     0.29438     0.17537     0.30509     0.00000     0.00000     0.00000     0.00000     0.00000     0.78071
    -2.52119     0.00681     0.25506     0.22687     0.27710     0.00000     0.00000     0.00000     0.00000     0.00000     0.76584
    -2.50919     0.00793     0.28708     0.26196     0.32688     0.00000     0.00000     0.00000     0.00000     0.00000     0.88385
    -2.49619     0.00902     0.40321     0.26855     0.46542     0.00000     0.00000     0.00000     0.00000     0.00000     1.14620
    -2.48419     0.00998     0.60217     0.24407     0.68528     0.00000     0.00000     0.00000     0.00000     0.00000     1.54150
    -2.47119     0.01077     0.85766     0.19675     0.95035     0.00000     0.00000     0.00000     0.00000     0.00000     2.01553
    -2.45819     0.01128     1.11282     0.14098     1.19503     0.00000     0.00000     0.00000     0.00000     0.00000     2.46012
    -2.44619     0.01129     1.29317     0.09012     1.34357     0.00000     0.00000     0.00000     0.00000     0.00000     2.73815
    -2.43319     0.01058     1.33709     0.05176     1.34368     0.00000     0.00000     0.00000     0.00000     0.00000     2.74310
    -2.42119     0.00910     1.22690     0.02702     1.19220     0.00000     0.00000     0.00000     0.00000     0.00000     2.45521
    -2.40819     0.00708     0.99812     0.01311     0.93770     0.00000     0.00000     0.00000     0.00000     0.00000     1.95602
    -2.39619     0.00495     0.71985     0.00623     0.65403     0.00000     0.00000     0.00000     0.00000     0.00000     1.38506
    -2.38319     0.00309     0.46114     0.00336     0.40511     0.00000     0.00000     0.00000     0.00000     0.00000     0.87271
    -2.37119     0.00174     0.26447     0.00273     0.22446     0.00000     0.00000     0.00000     0.00000     0.00000     0.49339
    -2.35819     0.00090     0.13954     0.00342     0.11403     0.00000     0.00000     0.00000     0.00000     0.00000     0.25789
    -2.34619     0.00047     0.07342     0.00490     0.05737     0.00000     0.00000     0.00000     0.00000     0.00000     0.13615
    -2.33319     0.00028     0.04513     0.00670     0.03365     0.00000     0.00000     0.00000     0.00000     0.00000     0.08576
    -2.32119     0.00022     0.03594     0.00825     0.02599     0.00000     0.00000     0.00000     0.00000     0.00000     0.07040
    -2.30819     0.00021     0.03324     0.00901     0.02380     0.00000     0.00000     0.00000     0.00000     0.00000     0.06625
    -2.29619     0.00019     0.03055     0.00871     0.02185     0.00000     0.00000     0.00000     0.00000     0.00000     0.06129
    -2.28319     0.00016     0.02596     0.00744     0.01864     0.00000     0.00000     0.00000     0.00000     0.00000     0.05220
    -2.27119     0.00014     0.02048     0.00563     0.01498     0.00000     0.00000     0.00000     0.00000     0.00000     0.04122
    -2.25819     0.00014     0.01687     0.00378     0.01321     0.00000     0.00000     0.00000     0.00000     0.00000     0.03400
    -2.24619     0.00022     0.01944     0.00231     0.01728     0.00000     0.00000     0.00000     0.00000     0.00000     0.03925
    -2.23319     0.00049     0.03481     0.00141     0.03369     0.00000     0.00000     0.00000     0.00000     0.00000     0.07040
    -2.22119     0.00107     0.07272     0.00114     0.07223     0.00000     0.00000     0.00000     0.00000     0.00000     0.14715
    -2.20819     0.00215     0.14471     0.00145     0.14464     0.00000     0.00000     0.00000     0.00000     0.00000     0.29295
    -2.19619     0.00385     0.25892     0.00229     0.25931     0.00000     0.00000     0.00000     0.00000     0.00000     0.52436
    -2.18319     0.00610     0.41175     0.00354     0.41300     0.00000     0.00000     0.00000     0.00000     0.00000     0.83440
    -2.17119     0.00857     0.58205     0.00496     0.58508     0.00000     0.00000     0.00000     0.00000     0.00000     1.18066
    -2.15819     0.01067     0.73476     0.00621     0.74101     0.00000     0.00000     0.00000     0.00000     0.00000     1.49265
    -2.14619     0.01182     0.83574     0.00696     0.84703     0.00000     0.00000     0.00000     0.00000     0.00000     1.70155
    -2.13319     0.01174     0.87109     0.00707     0.88825     0.00000     0.00000     0.00000     0.00000     0.00000     1.77815
    -2.12119     0.01056     0.85221     0.00661     0.87418     0.00000     0.00000     0.00000     0.00000     0.00000     1.74356
    -2.10819     0.00878     0.80673     0.00584     0.82959     0.00000     0.00000     0.00000     0.00000     0.00000     1.65094
    -2.09619     0.00693     0.75598     0.00502     0.77314     0.00000     0.00000     0.00000     0.00000     0.00000     1.54107
    -2.08319     0.00534     0.70263     0.00426     0.70809     0.00000     0.00000     0.00000     0.00000     0.00000     1.42032
    -2.07119     0.00408     0.63532     0.00357     0.62643     0.00000     0.00000     0.00000     0.00000     0.00000     1.26940
    -2.05819     0.00310     0.54605     0.00289     0.52478     0.00000     0.00000     0.00000     0.00000     0.00000     1.07681
    -2.04619     0.00232     0.44119     0.00221     0.41358     0.00000     0.00000     0.00000     0.00000     0.00000     0.85930
    -2.03319     0.00174     0.34090     0.00159     0.31365     0.00000     0.00000     0.00000     0.00000     0.00000     0.65789
    -2.02119     0.00140     0.26645     0.00109     0.24401     0.00000     0.00000     0.00000     0.00000     0.00000     0.51294
    -2.00819     0.00127     0.22847     0.00077     0.21230     0.00000     0.00000     0.00000     0.00000     0.00000     0.44281
    -1.99619     0.00133     0.22384     0.00065     0.21351     0.00000     0.00000     0.00000     0.00000     0.00000     0.43933
    -1.98319     0.00148     0.24205     0.00078     0.23732     0.00000     0.00000     0.00000     0.00000     0.00000     0.48163
    -1.97119     0.00170     0.27560     0.00122     0.27762     0.00000     0.00000     0.00000     0.00000     0.00000     0.55614
    -1.95819     0.00199     0.32676     0.00206     0.33844     0.00000     0.00000     0.00000     0.00000     0.00000     0.66925
    -1.94619     0.00244     0.40652     0.00335     0.43097     0.00000     0.00000     0.00000     0.00000     0.00000     0.84327
    -1.93319     0.00315     0.52572     0.00506     0.56400     0.00000     0.00000     0.00000     0.00000     0.00000     1.09793
    -1.92119     0.00420     0.68488     0.00701     0.73364     0.00000     0.00000     0.00000     0.00000     0.00000     1.42973
    -1.90819     0.00560     0.86942     0.00894     0.92060     0.00000     0.00000     0.00000     0.00000     0.00000     1.80456
    -1.89619     0.00727     1.05429     0.01061     1.09620     0.00000     0.00000     0.00000     0.00000     0.00000     2.16836
    -1.88319     0.00907     1.21014     0.01182     1.23308     0.00000     0.00000     0.00000     0.00000     0.00000     2.46411
    -1.87119     0.01076     1.31209     0.01246     1.31109     0.00000     0.00000     0.00000     0.00000     0.00000     2.64640
    -1.85819     0.01199     1.34043     0.01243     1.31780     0.00000     0.00000     0.00000     0.00000     0.00000     2.68265
    -1.84619     0.01239     1.28323     0.01168     1.24698     0.00000     0.00000     0.00000     0.00000     0.00000     2.55429
    -1.83319     0.01175     1.14129     0.01024     1.10162     0.00000     0.00000     0.00000     0.00000     0.00000     2.26490
    -1.82119     0.01012     0.93443     0.00828     0.89957     0.00000     0.00000     0.00000     0.00000     0.00000     1.85240
    -1.80819     0.00785     0.69744     0.00612     0.67188     0.00000     0.00000     0.00000     0.00000     0.00000     1.38330
    -1.79619     0.00547     0.47113     0.00410     0.45491     0.00000     0.00000     0.00000     0.00000     0.00000     0.93561
    -1.78319     0.00340     0.28619     0.00248     0.27734     0.00000     0.00000     0.00000     0.00000     0.00000     0.56941
    -1.77119     0.00188     0.15563     0.00134     0.15149     0.00000     0.00000     0.00000     0.00000     0.00000     0.31035
    -1.75819     0.00093     0.07553     0.00065     0.07387     0.00000     0.00000     0.00000     0.00000     0.00000     0.15098
    -1.74619     0.00040     0.03270     0.00028     0.03216     0.00000     0.00000     0.00000     0.00000     0.00000     0.06554
    -1.73319     0.00016     0.01287     0.00011     0.01276     0.00000     0.00000     0.00000     0.00000     0.00000     0.02590
    -1.72119     0.00006     0.00550     0.00004     0.00562     0.00000     0.00000     0.00000     0.00000     0.00000     0.01123
    -1.70819     0.00004     0.00516     0.00004     0.00557     0.00000     0.00000     0.00000     0.00000     0.00000     0.01080
    -1.69619     0.00006     0.01101     0.00007     0.01201     0.00000     0.00000     0.00000     0.00000     0.00000     0.02314
    -1.68319     0.00013     0.02604     0.00017     0.02813     0.00000     0.00000     0.00000     0.00000     0.00000     0.05446
    -1.67119     0.00028     0.05586     0.00035     0.05960     0.00000     0.00000     0.00000     0.00000     0.00000     0.11609
    -1.65819     0.00053     0.10614     0.00067     0.11187     0.00000     0.00000     0.00000     0.00000     0.00000     0.21921
    -1.64619     0.00088     0.17828     0.00111     0.18560     0.00000     0.00000     0.00000     0.00000     0.00000     0.36587
    -1.63319     0.00130     0.26462     0.00164     0.27210     0.00000     0.00000     0.00000     0.00000     0.00000     0.53965
    -1.62119     0.00169     0.34717     0.00214     0.35260     0.00000     0.00000     0.00000     0.00000     0.00000     0.70361
    -1.60819     0.00196     0.40286     0.00247     0.40414     0.00000     0.00000     0.00000     0.00000     0.00000     0.81143
    -1.59619     0.00201     0.41436     0.00252     0.41063     0.00000     0.00000     0.00000     0.00000     0.00000     0.82952
    -1.58319     0.00185     0.38061     0.00229     0.37280     0.00000     0.00000     0.00000     0.00000     0.00000     0.75755
    -1.57119     0.00161     0.32014     0.00187     0.31060     0.00000     0.00000     0.00000     0.00000     0.00000     0.63421
    -1.55819     0.00147     0.26560     0.00143     0.25709     0.00000     0.00000     0.00000     0.00000     0.00000     0.52560
    -1.54619     0.00168     0.25360     0.00115     0.24821     0.00000     0.00000     0.00000     0.00000     0.00000     0.50464
    -1.53319     0.00244     0.31413     0.00113     0.31289     0.00000     0.00000     0.00000     0.00000     0.00000     0.63059
    -1.52119     0.00387     0.46088     0.00140     0.46360     0.00000     0.00000     0.00000     0.00000     0.00000     0.92975
    -1.50819     0.00587     0.68194     0.00190     0.68739     0.00000     0.00000     0.00000     0.00000     0.00000     1.37710
    -1.49619     0.00811     0.93413     0.00249     0.94027     0.00000     0.00000     0.00000     0.00000     0.00000     1.88499
    -1.48319     0.00999     1.14966     0.00297     1.15393     0.00000     0.00000     0.00000     0.00000     0.00000     2.31656
    -1.47119     0.01095     1.25977     0.00319     1.26008     0.00000     0.00000     0.00000     0.00000     0.00000     2.53398
    -1.45819     0.01064     1.22540     0.00306     1.22127     0.00000     0.00000     0.00000     0.00000     0.00000     2.46037
    -1.44519     0.00916     1.05755     0.00268     1.05000     0.00000     0.00000     0.00000     0.00000     0.00000     2.11939
    -1.43319     0.00699     0.81146     0.00223     0.80286     0.00000     0.00000     0.00000     0.00000     0.00000     1.62353
    -1.42019     0.00472     0.55849     0.00200     0.55105     0.00000     0.00000     0.00000     0.00000     0.00000     1.11627
    -1.40819     0.00284     0.35564     0.00229     0.35097     0.00000     0.00000     0.00000     0.00000     0.00000     0.71174
    -1.39519     0.00154     0.22906     0.00327     0.22790     0.00000     0.00000     0.00000     0.00000     0.00000     0.46176
    -1.38319     0.00079     0.17586     0.00496     0.17815     0.00000     0.00000     0.00000     0.00000     0.00000     0.35976
    -1.37019     0.00043     0.17529     0.00711     0.18041     0.00000     0.00000     0.00000     0.00000     0.00000     0.36325
    -1.35819     0.00033     0.20081     0.00921     0.20765     0.00000     0.00000     0.00000     0.00000     0.00000     0.41801
    -1.34519     0.00039     0.22920     0.01064     0.23627     0.00000     0.00000     0.00000     0.00000     0.00000     0.47651
    -1.33319     0.00061     0.24680     0.01095     0.25245     0.00000     0.00000     0.00000     0.00000     0.00000     0.51080
    -1.32019     0.00104     0.25229     0.01011     0.25542     0.00000     0.00000     0.00000     0.00000     0.00000     0.51886
    -1.30819     0.00179     0.25497     0.00850     0.25537     0.00000     0.00000     0.00000     0.00000     0.00000     0.52063
    -1.29519     0.00290     0.26789     0.00672     0.26643     0.00000     0.00000     0.00000     0.00000     0.00000     0.54394
    -1.28319     0.00430     0.29973     0.00533     0.29825     0.00000     0.00000     0.00000     0.00000     0.00000     0.60760
    -1.27019     0.00574     0.35110     0.00461     0.35198     0.00000     0.00000     0.00000     0.00000     0.00000     0.71343
    -1.25819     0.00689     0.41763     0.00465     0.42333     0.00000     0.00000     0.00000     0.00000     0.00000     0.85250
    -1.24519     0.00745     0.49742     0.00544     0.51012     0.00000     0.00000     0.00000     0.00000     0.00000     1.02043
    -1.23319     0.00735     0.59516     0.00695     0.61561     0.00000     0.00000     0.00000     0.00000     0.00000     1.22508
    -1.22019     0.00677     0.71607     0.00908     0.74245     0.00000     0.00000     0.00000     0.00000     0.00000     1.47437
    -1.20819     0.00598     0.85322     0.01152     0.88054     0.00000     0.00000     0.00000     0.00000     0.00000     1.75126
    -1.19519     0.00521     0.97842     0.01368     0.99920     0.00000     0.00000     0.00000     0.00000     0.00000     1.99651
    -1.18319     0.00453     1.04871     0.01486     1.05636     0.00000     0.00000     0.00000     0.00000     0.00000     2.12446
    -1.17019     0.00386     1.02853     0.01459     1.02064     0.00000     0.00000     0.00000     0.00000     0.00000     2.06762
    -1.15819     0.00315     0.91062     0.01284     0.89017     0.00000     0.00000     0.00000     0.00000     0.00000     1.81677
    -1.14519     0.00238     0.72251     0.01008     0.69588     0.00000     0.00000     0.00000     0.00000     0.00000     1.43086
    -1.13319     0.00165     0.51218     0.00706     0.48638     0.00000     0.00000     0.00000     0.00000     0.00000     1.00727
    -1.12019     0.00104     0.32543     0.00440     0.30519     0.00000     0.00000     0.00000     0.00000     0.00000     0.63606
    -1.10819     0.00062     0.19049     0.00244     0.17738     0.00000     0.00000     0.00000     0.00000     0.00000     0.37094
    -1.09519     0.00044     0.11671     0.00122     0.11000     0.00000     0.00000     0.00000     0.00000     0.00000     0.22836
    -1.08319     0.00050     0.10309     0.00057     0.10132     0.00000     0.00000     0.00000     0.00000     0.00000     0.20548
    -1.07019     0.00083     0.14744     0.00029     0.14941     0.00000     0.00000     0.00000     0.00000     0.00000     0.29796
    -1.05819     0.00145     0.24767     0.00023     0.25256     0.00000     0.00000     0.00000     0.00000     0.00000     0.50190
    -1.04519     0.00233     0.39511     0.00028     0.40204     0.00000     0.00000     0.00000     0.00000     0.00000     0.79977
    -1.03319     0.00336     0.56605     0.00038     0.57368     0.00000     0.00000     0.00000     0.00000     0.00000     1.14347
    -1.02019     0.00434     0.72144     0.00051     0.72779     0.00000     0.00000     0.00000     0.00000     0.00000     1.45407
    -1.00819     0.00508     0.81993     0.00063     0.82372     0.00000     0.00000     0.00000     0.00000     0.00000     1.64935
    -0.99519     0.00553     0.83902     0.00076     0.83924     0.00000     0.00000     0.00000     0.00000     0.00000     1.68456
    -0.98319     0.00583     0.78828     0.00093     0.78545     0.00000     0.00000     0.00000     0.00000     0.00000     1.58049
    -0.97019     0.00623     0.70321     0.00118     0.69873     0.00000     0.00000     0.00000     0.00000     0.00000     1.40935
    -0.95819     0.00687     0.62344     0.00151     0.61869     0.00000     0.00000     0.00000     0.00000     0.00000     1.25050
    -0.94519     0.00765     0.56828     0.00185     0.56437     0.00000     0.00000     0.00000     0.00000     0.00000     1.14215
    -0.93319     0.00823     0.53041     0.00210     0.52772     0.00000     0.00000     0.00000     0.00000     0.00000     1.06846
    -0.92019     0.00822     0.48771     0.00215     0.48610     0.00000     0.00000     0.00000     0.00000     0.00000     0.98418
    -0.90819     0.00743     0.42272     0.00197     0.42184     0.00000     0.00000     0.00000     0.00000     0.00000     0.85396
    -0.89519     0.00601     0.33477     0.00160     0.33433     0.00000     0.00000     0.00000     0.00000     0.00000     0.67671
    -0.88319     0.00431     0.23808     0.00115     0.23786     0.00000     0.00000     0.00000     0.00000     0.00000     0.48141
    -0.87019     0.00274     0.15076     0.00073     0.15066     0.00000     0.00000     0.00000     0.00000     0.00000     0.30489
    -0.85819     0.00154     0.08480     0.00041     0.08474     0.00000     0.00000     0.00000     0.00000     0.00000     0.17150
    -0.84519     0.00077     0.04284     0.00021     0.04278     0.00000     0.00000     0.00000     0.00000     0.00000     0.08660
    -0.83319     0.00034     0.02135     0.00011     0.02120     0.00000     0.00000     0.00000     0.00000     0.00000     0.04299
    -0.82019     0.00015     0.01608     0.00009     0.01569     0.00000     0.00000     0.00000     0.00000     0.00000     0.03201
    -0.80819     0.00010     0.02672     0.00017     0.02579     0.00000     0.00000     0.00000     0.00000     0.00000     0.05278
    -0.79519     0.00014     0.05905     0.00038     0.05714     0.00000     0.00000     0.00000     0.00000     0.00000     0.11671
    -0.78319     0.00027     0.12400     0.00080     0.12061     0.00000     0.00000     0.00000     0.00000     0.00000     0.24568
    -0.77019     0.00051     0.23231     0.00150     0.22725     0.00000     0.00000     0.00000     0.00000     0.00000     0.46158
    -0.75819     0.00084     0.38510     0.00250     0.37882     0.00000     0.00000     0.00000     0.00000     0.00000     0.76726
    -0.74519     0.00123     0.56418     0.00367     0.55808     0.00000     0.00000     0.00000     0.00000     0.00000     1.12717
    -0.73319     0.00160     0.73047     0.00477     0.72666     0.00000     0.00000     0.00000     0.00000     0.00000     1.46351
    -0.72019     0.00184     0.83559     0.00547     0.83578     0.00000     0.00000     0.00000     0.00000     0.00000     1.67868
    -0.70819     0.00186     0.84464     0.00555     0.84980     0.00000     0.00000     0.00000     0.00000     0.00000     1.70184
    -0.69519     0.00167     0.75451     0.00497     0.76338     0.00000     0.00000     0.00000     0.00000     0.00000     1.52454
    -0.68319     0.00132     0.59565     0.00394     0.60601     0.00000     0.00000     0.00000     0.00000     0.00000     1.20691
    -0.67019     0.00092     0.41558     0.00275     0.42512     0.00000     0.00000     0.00000     0.00000     0.00000     0.84438
    -0.65819     0.00057     0.25636     0.00170     0.26369     0.00000     0.00000     0.00000     0.00000     0.00000     0.52233
    -0.64519     0.00032     0.14014     0.00093     0.14485     0.00000     0.00000     0.00000     0.00000     0.00000     0.28624
    -0.63319     0.00017     0.06866     0.00045     0.07114     0.00000     0.00000     0.00000     0.00000     0.00000     0.14042
    -0.62019     0.00010     0.03216     0.00020     0.03311     0.00000     0.00000     0.00000     0.00000     0.00000     0.06558
    -0.60819     0.00013     0.01934     0.00009     0.01937     0.00000     0.00000     0.00000     0.00000     0.00000     0.03893
    -0.59519     0.00027     0.02370     0.00007     0.02324     0.00000     0.00000     0.00000     0.00000     0.00000     0.04729
    -0.58319     0.00060     0.04554     0.00011     0.04488     0.00000     0.00000     0.00000     0.00000     0.00000     0.09112
    -0.57019     0.00123     0.09042     0.00019     0.08980     0.00000     0.00000     0.00000     0.00000     0.00000     0.18164
    -0.55819     0.00226     0.16465     0.00035     0.16423     0.00000     0.00000     0.00000     0.00000     0.00000     0.33149
    -0.54519     0.00369     0.26809     0.00056     0.26801     0.00000     0.00000     0.00000     0.00000     0.00000     0.54035
    -0.53319     0.00535     0.38764     0.00080     0.38791     0.00000     0.00000     0.00000     0.00000     0.00000     0.78171
    -0.52019     0.00686     0.49643     0.00103     0.49706     0.00000     0.00000     0.00000     0.00000     0.00000     1.00138
    -0.50819     0.00777     0.56261     0.00117     0.56345     0.00000     0.00000     0.00000     0.00000     0.00000     1.13500
    -0.49519     0.00778     0.56452     0.00120     0.56547     0.00000     0.00000     0.00000     0.00000     0.00000     1.13897
    -0.48319     0.00689     0.50307     0.00114     0.50396     0.00000     0.00000     0.00000     0.00000     0.00000     1.01506
    -0.47019     0.00540     0.40234     0.00107     0.40305     0.00000     0.00000     0.00000     0.00000     0.00000     0.81186
    -0.45719     0.00375     0.29796     0.00115     0.29836     0.00000     0.00000     0.00000     0.00000     0.00000     0.60122
    -0.44519     0.00233     0.22157     0.00150     0.22145     0.00000     0.00000     0.00000     0.00000     0.00000     0.44685
    -0.43219     0.00133     0.19002     0.00223     0.18905     0.00000     0.00000     0.00000     0.00000     0.00000     0.38263
    -0.42019     0.00074     0.20349     0.00333     0.20133     0.00000     0.00000     0.00000     0.00000     0.00000     0.40890
    -0.40719     0.00047     0.24999     0.00470     0.24662     0.00000     0.00000     0.00000     0.00000     0.00000     0.50177
    -0.39519     0.00037     0.31227     0.00614     0.30823     0.00000     0.00000     0.00000     0.00000     0.00000     0.62701
    -0.38219     0.00036     0.37392     0.00744     0.37030     0.00000     0.00000     0.00000     0.00000     0.00000     0.75202
    -0.37019     0.00037     0.42245     0.00842     0.42049     0.00000     0.00000     0.00000     0.00000     0.00000     0.85174
    -0.35719     0.00038     0.44932     0.00895     0.44990     0.00000     0.00000     0.00000     0.00000     0.00000     0.90856
    -0.34519     0.00038     0.44903     0.00892     0.45195     0.00000     0.00000     0.00000     0.00000     0.00000     0.91029
    -0.33219     0.00036     0.41925     0.00831     0.42336     0.00000     0.00000     0.00000     0.00000     0.00000     0.85128
    -0.32019     0.00032     0.36266     0.00716     0.36645     0.00000     0.00000     0.00000     0.00000     0.00000     0.73658
    -0.30719     0.00026     0.28816     0.00566     0.29051     0.00000     0.00000     0.00000     0.00000     0.00000     0.58459
    -0.29519     0.00020     0.20887     0.00407     0.20943     0.00000     0.00000     0.00000     0.00000     0.00000     0.42258
    -0.28219     0.00014     0.13749     0.00266     0.13668     0.00000     0.00000     0.00000     0.00000     0.00000     0.27697
    -0.27019     0.00009     0.08198     0.00157     0.08054     0.00000     0.00000     0.00000     0.00000     0.00000     0.16418
    -0.25719     0.00005     0.04425     0.00083     0.04281     0.00000     0.00000     0.00000     0.00000     0.00000     0.08796
    -0.24519     0.00003     0.02162     0.00040     0.02054     0.00000     0.00000     0.00000     0.00000     0.00000     0.04259
    -0.23219     0.00001     0.00957     0.00017     0.00890     0.00000     0.00000     0.00000     0.00000     0.00000     0.01865
    -0.22019     0.00001     0.00384     0.00007     0.00348     0.00000     0.00000     0.00000     0.00000     0.00000     0.00739
    -0.20719     0.00000     0.00139     0.00002     0.00123     0.00000     0.00000     0.00000     0.00000     0.00000     0.00265
    -0.19519     0.00000     0.00046     0.00001     0.00039     0.00000     0.00000     0.00000     0.00000     0.00000     0.00086
    -0.18219     0.00000     0.00014     0.00000     0.00011     0.00000     0.00000     0.00000     0.00000     0.00000     0.00025
    -0.17019     0.00000     0.00004     0.00000     0.00003     0.00000     0.00000     0.00000     0.00000     0.00000     0.00007
    -0.15719     0.00000     0.00001     0.00000     0.00001     0.00000     0.00000     0.00000     0.00000     0.00000     0.00002
    -0.14519     0.00000     0.00000     0.00000     0.00000     0.00000     0.00000     0.00000     0.00000     0.00000     0.00000
    -0.13219     0.00000     0.00000     0.00000     0.00000     0.00000     0.00000     0.00000     0.00000     0.00000     0.00000
    -0.12019     0.00000     0.00000     0.00000     0.00000     0.00000     0.00000     0.00000     0.00000     0.00000     0.00000
    -0.10719     0.00000     0.00001     0.00000     0.00001     0.00000     0.00000     0.00000     0.00000     0.00000     0.00002
    -0.09519     0.00000     0.00004     0.00000     0.00004     0.00000     0.00000     0.00000     0.00000     0.00000     0.00008
    -0.08219     0.00000     0.00018     0.00000     0.00018     0.00000     0.00000     0.00000     0.00000     0.00000     0.00036
    -0.07019     0.00001     0.00070     0.00000     0.00070     0.00000     0.00000     0.00000     0.00000     0.00000     0.00140
    -0.05719     0.00002     0.00240     0.00000     0.00240     0.00000     0.00000     0.00000     0.00000     0.00000     0.00482
    -0.04519     0.00006     0.00732     0.00000     0.00732     0.00000     0.00000     0.00000     0.00000     0.00000     0.01470
    -0.03219     0.00017     0.01971     0.00000     0.01972     0.00000     0.00000     0.00000     0.00000     0.00000     0.03961
    -0.02019     0.00040     0.04692     0.00001     0.04694     0.00000     0.00000     0.00000     0.00000     0.00000     0.09427
    -0.00719     0.00085     0.09866     0.00001     0.09871     0.00000     0.00000     0.00000     0.00000     0.00000     0.19823
     0.00481     0.00157     0.18330     0.00002     0.18337     0.00000     0.00000     0.00000     0.00000     0.00000     0.36827
     0.01781     0.00258     0.30084     0.00004     0.30099     0.00000     0.00000     0.00000     0.00000     0.00000     0.60445
     0.02981     0.00374     0.43628     0.00006     0.43651     0.00000     0.00000     0.00000     0.00000     0.00000     0.87659
     0.04281     0.00479     0.55901     0.00008     0.55933     0.00000     0.00000     0.00000     0.00000     0.00000     1.12321
     0.05481     0.00542     0.63282     0.00008     0.63319     0.00000     0.00000     0.00000     0.00000     0.00000     1.27152
     0.06781     0.00542     0.63300     0.00008     0.63331     0.00000     0.00000     0.00000     0.00000     0.00000     1.27182
     0.07981     0.00479     0.55939     0.00008     0.55968     0.00000     0.00000     0.00000     0.00000     0.00000     1.12394
     0.09281     0.00374     0.43678     0.00006     0.43700     0.00000     0.00000     0.00000     0.00000     0.00000     0.87758
     0.10481     0.00258     0.30133     0.00004     0.30147     0.00000     0.00000     0.00000     0.00000     0.00000     0.60541
     0.11781     0.00157     0.18366     0.00002     0.18374     0.00000     0.00000     0.00000     0.00000     0.00000     0.36900
     0.12981     0.00085     0.09889     0.00001     0.09895     0.00000     0.00000     0.00000     0.00000     0.00000     0.19870
     0.14281     0.00040     0.04705     0.00001     0.04708     0.00000     0.00000     0.00000     0.00000     0.00000     0.09454
     0.15481     0.00017     0.01978     0.00000     0.01979     0.00000     0.00000     0.00000     0.00000     0.00000     0.03974
     0.16781     0.00006     0.00735     0.00000     0.00735     0.00000     0.00000     0.00000     0.00000     0.00000     0.01476
     0.17981     0.00002     0.00241     0.00000     0.00241     0.00000     0.00000     0.00000     0.00000     0.00000     0.00484
     0.19281     0.00001     0.00070     0.00000     0.00070     0.00000     0.00000     0.00000     0.00000     0.00000     0.00140
     0.20481     0.00000     0.00018     0.00000     0.00018     0.00000     0.00000     0.00000     0.00000     0.00000     0.00036
     0.21781     0.00000     0.00004     0.00000     0.00004     0.00000     0.00000     0.00000     0.00000     0.00000     0.00008
     0.22981     0.00000     0.00001     0.00000     0.00001     0.00000     0.00000     0.00000     0.00000     0.00000     0.00002
     0.24281     0.00000     0.00000     0.00000     0.00000     0.00000     0.00000     0.00000     0.00000     0.00000     0.00000
     0.25481     0.00000     0.00000     0.00000     0.00000     0.00000     0.00000     0.00000     0.00000     0.00000     0.00000
     0.26781     0.00000     0.00000     0.00000     0.00000     0.00000     0.00000     0.00000     0.00000     0.00000     0.00000
     0.27981     0.00000     0.00000     0.00000     0.00000     0.00000     0.00000     0.00000     0.00000     0.00000     0.00000
     0.29281     0.00000     0.00000     0.00000     0.00000     0.00000     0.00000     0.00000     0.00000     0.00000     0.00000
     0.30481     0.00000     0.00000     0.00000     0.00000     0.00000     0.00000     0.00000     0.00000     0.00000     0.00000
     0.31781     0.00000     0.00000     0.00000     0.00000     0.00000     0.00000     0.00000     0.00000     0.00000     0.00000
     0.32981     0.00000     0.00000     0.00000     0.00000     0.00000     0.00000     0.00000     0.00000     0.00000     0.00000
     0.34281     0.00000     0.00000     0.00000     0.00000     0.00000     0.00000     0.00000     0.00000     0.00000     0.00000
     0.35481     0.00000     0.00000     0.00000     0.00000     0.00000     0.00000     0.00000     0.00000     0.00000     0.00000
     0.36781     0.00000     0.00000     0.00000     0.00000     0.00000     0.00000     0.00000     0.00000     0.00000     0.00000
     0.37981     0.00000     0.00001     0.00000     0.00001     0.00000     0.00000     0.00000     0.00000     0.00000     0.00002
     0.39281     0.00000     0.00004     0.00000     0.00004     0.00000     0.00000     0.00000     0.00000     0.00000     0.00008
     0.40481     0.00000     0.00017     0.00000     0.00017     0.00000     0.00000     0.00000     0.00000     0.00000     0.00035
     0.41781     0.00000     0.00069     0.00001     0.00069     0.00000     0.00000     0.00000     0.00000     0.00000     0.00139
     0.42981     0.00000     0.00245     0.00002     0.00245     0.00000     0.00000     0.00000     0.00000     0.00000     0.00492
     0.44281     0.00000     0.00765     0.00007     0.00765     0.00000     0.00000     0.00000     0.00000     0.00000     0.01536
     0.45481     0.00000     0.02110     0.00018     0.02111     0.00000     0.00000     0.00000     0.00000     0.00000     0.04239
     0.46781     0.00000     0.05146     0.00044     0.05147     0.00000     0.00000     0.00000     0.00000     0.00000     0.10337
     0.47981     0.00000     0.11084     0.00095     0.11086     0.00000     0.00000     0.00000     0.00000     0.00000     0.22265
     0.49281     0.00000     0.21097     0.00180     0.21102     0.00000     0.00000     0.00000     0.00000     0.00000     0.42379
     0.50481     0.00000     0.35472     0.00302     0.35480     0.00000     0.00000     0.00000     0.00000     0.00000     0.71255
     0.51781     0.00000     0.52699     0.00449     0.52713     0.00000     0.00000     0.00000     0.00000     0.00000     1.05862
     0.52981     0.00000     0.69176     0.00590     0.69187     0.00000     0.00000     0.00000     0.00000     0.00000     1.38952
     0.54281     0.00000     0.80229     0.00684     0.80245     0.00000     0.00000     0.00000     0.00000     0.00000     1.61158
     0.55581     0.00000     0.82202     0.00701     0.82218     0.00000     0.00000     0.00000     0.00000     0.00000     1.65121
     0.56781     0.00000     0.74413     0.00635     0.74432     0.00000     0.00000     0.00000     0.00000     0.00000     1.49480
     0.58081     0.00000     0.59522     0.00508     0.59538     0.00000     0.00000     0.00000     0.00000     0.00000     1.19568
     0.59281     0.00000     0.42065     0.00359     0.42075     0.00000     0.00000     0.00000     0.00000     0.00000     0.84499
     0.60581     0.00000     0.26269     0.00224     0.26276     0.00000     0.00000     0.00000     0.00000     0.00000     0.52769
     0.61781     0.00000     0.14509     0.00124     0.14513     0.00000     0.00000     0.00000     0.00000     0.00000     0.29146
     0.63081     0.00000     0.07142     0.00060     0.07143     0.00000     0.00000     0.00000     0.00000     0.00000     0.14345
     0.64281     0.00001     0.03306     0.00026     0.03307     0.00000     0.00000     0.00000     0.00000     0.00000     0.06641
     0.65581     0.00003     0.01946     0.00011     0.01947     0.00000     0.00000     0.00000     0.00000     0.00000     0.03907
     0.66781     0.00007     0.02465     0.00007     0.02468     0.00000     0.00000     0.00000     0.00000     0.00000     0.04947
     0.68081     0.00016     0.04941     0.00009     0.04948     0.00000     0.00000     0.00000     0.00000     0.00000     0.09914
     0.69281     0.00033     0.09940     0.00016     0.09954     0.00000     0.00000     0.00000     0.00000     0.00000     0.19943
     0.70581     0.00060     0.17985     0.00029     0.18010     0.00000     0.00000     0.00000     0.00000     0.00000     0.36084
     0.71781     0.00095     0.28814     0.00047     0.28858     0.00000     0.00000     0.00000     0.00000     0.00000     0.57815
     0.73081     0.00135     0.40809     0.00067     0.40865     0.00000     0.00000     0.00000     0.00000     0.00000     0.81876
     0.74281     0.00169     0.51060     0.00083     0.51131     0.00000     0.00000     0.00000     0.00000     0.00000     1.02444
     0.75581     0.00187     0.56446     0.00092     0.56528     0.00000     0.00000     0.00000     0.00000     0.00000     1.13254
     0.76781     0.00183     0.55136     0.00090     0.55214     0.00000     0.00000     0.00000     0.00000     0.00000     1.10624
     0.78081     0.00158     0.47582     0.00078     0.47650     0.00000     0.00000     0.00000     0.00000     0.00000     0.95467
     0.79281     0.00120     0.36280     0.00059     0.36330     0.00000     0.00000     0.00000     0.00000     0.00000     0.72789
     0.80581     0.00081     0.24441     0.00040     0.24476     0.00000     0.00000     0.00000     0.00000     0.00000     0.49038
     0.81781     0.00048     0.14548     0.00024     0.14567     0.00000     0.00000     0.00000     0.00000     0.00000     0.29187
     0.83081     0.00025     0.07650     0.00013     0.07662     0.00000     0.00000     0.00000     0.00000     0.00000     0.15349
     0.84281     0.00012     0.03554     0.00006     0.03559     0.00000     0.00000     0.00000     0.00000     0.00000     0.07131
     0.85581     0.00005     0.01459     0.00002     0.01461     0.00000     0.00000     0.00000     0.00000     0.00000     0.02927
     0.86781     0.00002     0.00529     0.00001     0.00530     0.00000     0.00000     0.00000     0.00000     0.00000     0.01062
     0.88081     0.00001     0.00170     0.00000     0.00170     0.00000     0.00000     0.00000     0.00000     0.00000     0.00340
     0.89281     0.00000     0.00048     0.00000     0.00048     0.00000     0.00000     0.00000     0.00000     0.00000     0.00096
     0.90581     0.00000     0.00012     0.00000     0.00012     0.00000     0.00000     0.00000     0.00000     0.00000     0.00024
     0.91781     0.00000     0.00003     0.00000     0.00003     0.00000     0.00000     0.00000     0.00000     0.00000     0.00005
     0.93081     0.00000     0.00001     0.00000     0.00001     0.00000     0.00000     0.00000     0.00000     0.00000     0.00001
     0.94281     0.00000     0.00000     0.00000     0.00000     0.00000     0.00000     0.00000     0.00000     0.00000     0.00000
     0.95581     0.00000     0.00000     0.00000     0.00000     0.00000     0.00000     0.00000     0.00000     0.00000     0.00000
     0.96781     0.00000     0.00000     0.00000     0.00000     0.00000     0.00000     0.00000     0.00000     0.00000     0.00000
     0.98081     0.00000     0.00000     0.00000     0.00000     0.00000     0.00000     0.00000     0.00000     0.00000     0.00000
     0.99281     0.00000     0.00000     0.00000     0.00000     0.00000     0.00000     0.00000     0.00000     0.00000     0.00000
     1.00581     0.00000     0.00000     0.00000     0.00000     0.00000     0.00000     0.00000     0.00000     0.00000     0.00000
     1.01781     0.00000     0.00000     0.00000     0.00000     0.00000     0.00000     0.00000     0.00000     0.00000     0.00000
     1.03081     0.00000     0.00000     0.00000     0.00000     0.00000     0.00000     0.00000     0.00000     0.00000     0.00000
     1.04281     0.00000     0.00000     0.00000     0.00000     0.00000     0.00000     0.00000     0.00000     0.00000     0.00000
     1.05581     0.00000     0.00000     0.00000     0.00000     0.00000     0.00000     0.00000     0.00000     0.00000     0.00000
     1.06781     0.00000     0.00000     0.00000     0.00000     0.00000     0.00000     0.00000     0.00000     0.00000     0.00001
     1.08081     0.00000     0.00000     0.00000     0.00000     0.00000     0.00000     0.00000     0.00000     0.00000     0.00001
     1.09281     0.00000     0.00001     0.00000     0.00001     0.00000     0.00000     0.00000     0.00000     0.00000     0.00002
     1.10581     0.00000     0.00002     0.00000     0.00002     0.00000     0.00000     0.00000     0.00000     0.00000     0.00004
     1.11781     0.00000     0.00005     0.00000     0.00005     0.00000     0.00000     0.00000     0.00000     0.00000     0.00011
     1.13081     0.00000     0.00021     0.00000     0.00021     0.00000     0.00000     0.00000     0.00000     0.00000     0.00042
     1.14281     0.00001     0.00079     0.00001     0.00079     0.00000     0.00000     0.00000     0.00000     0.00000     0.00158
     1.15581     0.00001     0.00272     0.00001     0.00272     0.00000     0.00000     0.00000     0.00000     0.00000     0.00546
     1.16781     0.00002     0.00839     0.00002     0.00839     0.00000     0.00000     0.00000     0.00000     0.00000     0.01681
     1.18081     0.00005     0.02287     0.00004     0.02288     0.00000     0.00000     0.00000     0.00000     0.00000     0.04585
     1.19281     0.00012     0.05514     0.00010     0.05515     0.00000     0.00000     0.00000     0.00000     0.00000     0.11051
     1.20581     0.00026     0.11744     0.00021     0.11749     0.00000     0.00000     0.00000     0.00000     0.00000     0.23540
     1.21781     0.00048     0.22102     0.00040     0.22111     0.00000     0.00000     0.00000     0.00000     0.00000     0.44301
     1.23081     0.00080     0.36754     0.00066     0.36764     0.00000     0.00000     0.00000     0.00000     0.00000     0.73664
     1.24281     0.00118     0.53993     0.00097     0.54011     0.00000     0.00000     0.00000     0.00000     0.00000     1.08219
     1.25581     0.00153     0.70090     0.00126     0.70097     0.00000     0.00000     0.00000     0.00000     0.00000     1.40466
     1.26781     0.00175     0.80379     0.00144     0.80396     0.00000     0.00000     0.00000     0.00000     0.00000     1.61095
     1.28081     0.00178     0.81434     0.00146     0.81471     0.00000     0.00000     0.00000     0.00000     0.00000     1.63230
     1.29281     0.00159     0.72912     0.00131     0.72931     0.00000     0.00000     0.00000     0.00000     0.00000     1.46133
     1.30581     0.00126     0.57667     0.00104     0.57686     0.00000     0.00000     0.00000     0.00000     0.00000     1.15583
     1.31781     0.00088     0.40300     0.00072     0.40315     0.00000     0.00000     0.00000     0.00000     0.00000     0.80775
     1.33081     0.00054     0.24884     0.00045     0.24893     0.00000     0.00000     0.00000     0.00000     0.00000     0.49876
     1.34281     0.00030     0.13575     0.00024     0.13580     0.00000     0.00000     0.00000     0.00000     0.00000     0.27209
     1.35581     0.00014     0.06544     0.00012     0.06547     0.00000     0.00000     0.00000     0.00000     0.00000     0.13117
     1.36781     0.00006     0.02792     0.00005     0.02795     0.00000     0.00000     0.00000     0.00000     0.00000     0.05598
     1.38081     0.00002     0.01067     0.00002     0.01077     0.00000     0.00000     0.00000     0.00000     0.00000     0.02149
     1.39281     0.00001     0.00404     0.00002     0.00432     0.00000     0.00000     0.00000     0.00000     0.00000     0.00839
     1.40581     0.00000     0.00245     0.00005     0.00318     0.00000     0.00000     0.00000     0.00000     0.00000     0.00568
     1.41781     0.00001     0.00352     0.00010     0.00519     0.00000     0.00000     0.00000     0.00000     0.00000     0.00882
     1.43081     0.00001     0.00664     0.00021     0.00999     0.00000     0.00000     0.00000     0.00000     0.00000     0.01685
     1.44281     0.00002     0.01181     0.00037     0.01774     0.00000     0.00000     0.00000     0.00000     0.00000     0.02994
     1.45581     0.00004     0.01884     0.00058     0.02810     0.00000     0.00000     0.00000     0.00000     0.00000     0.04756
     1.46781     0.00005     0.02712     0.00083     0.03973     0.00000     0.00000     0.00000     0.00000     0.00000     0.06773
     1.48081     0.00006     0.03594     0.00107     0.05080     0.00000     0.00000     0.00000     0.00000     0.00000     0.08787
     1.49281     0.00007     0.04567     0.00128     0.06029     0.00000     0.00000     0.00000     0.00000     0.00000     0.10731
     1.50581     0.00008     0.05890     0.00151     0.06987     0.00000     0.00000     0.00000     0.00000     0.00000     0.13036
     1.51781     0.00009     0.08070     0.00185     0.08440     0.00000     0.00000     0.00000     0.00000     0.00000     0.16705
     1.53081     0.00010     0.11699     0.00243     0.11076     0.00000     0.00000     0.00000     0.00000     0.00000     0.23028
     1.54381     0.00011     0.17112     0.00333     0.15422     0.00000     0.00000     0.00000     0.00000     0.00000     0.32877
     1.55581     0.00012     0.24021     0.00450     0.21434     0.00000     0.00000     0.00000     0.00000     0.00000     0.45917
     1.56881     0.00013     0.31321     0.00574     0.28218     0.00000     0.00000     0.00000     0.00000     0.00000     0.60126
     1.58081     0.00013     0.37274     0.00675     0.34147     0.00000     0.00000     0.00000     0.00000     0.00000     0.72109
     1.59381     0.00012     0.40132     0.00721     0.37416     0.00000     0.00000     0.00000     0.00000     0.00000     0.78281
     1.60581     0.00009     0.38932     0.00695     0.36885     0.00000     0.00000     0.00000     0.00000     0.00000     0.76522
     1.61881     0.00007     0.34074     0.00604     0.32737     0.00000     0.00000     0.00000     0.00000     0.00000     0.67422
     1.63081     0.00005     0.27386     0.00478     0.26645     0.00000     0.00000     0.00000     0.00000     0.00000     0.54514
     1.64381     0.00004     0.21772     0.00364     0.21473     0.00000     0.00000     0.00000     0.00000     0.00000     0.43612
     1.65581     0.00005     0.20885     0.00312     0.20912     0.00000     0.00000     0.00000     0.00000     0.00000     0.42114
     1.66881     0.00010     0.28964     0.00377     0.29306     0.00000     0.00000     0.00000     0.00000     0.00000     0.58657
     1.68081     0.00024     0.50488     0.00610     0.51218     0.00000     0.00000     0.00000     0.00000     0.00000     1.02341
     1.69381     0.00056     0.88761     0.01040     0.90006     0.00000     0.00000     0.00000     0.00000     0.00000     1.79863
     1.70581     0.00113     1.43257     0.01651     1.45031     0.00000     0.00000     0.00000     0.00000     0.00000     2.90053
     1.71881     0.00206     2.06739     0.02348     2.08954     0.00000     0.00000     0.00000     0.00000     0.00000     4.18247
     1.73081     0.00331     2.65296     0.02963     2.67710     0.00000     0.00000     0.00000     0.00000     0.00000     5.36300
     1.74381     0.00472     3.02548     0.03309     3.04819     0.00000     0.00000     0.00000     0.00000     0.00000     6.11149
     1.75581     0.00597     3.06934     0.03271     3.08725     0.00000     0.00000     0.00000     0.00000     0.00000     6.19527
     1.76881     0.00669     2.77349     0.02861     2.78526     0.00000     0.00000     0.00000     0.00000     0.00000     5.59405
     1.78081     0.00664     2.23601     0.02216     2.24219     0.00000     0.00000     0.00000     0.00000     0.00000     4.50700
     1.79381     0.00583     1.61187     0.01521     1.61389     0.00000     0.00000     0.00000     0.00000     0.00000     3.24680
     1.80581     0.00453     1.04122     0.00925     1.04122     0.00000     0.00000     0.00000     0.00000     0.00000     2.09622
     1.81881     0.00311     0.60414     0.00500     0.60351     0.00000     0.00000     0.00000     0.00000     0.00000     1.21576
     1.83081     0.00190     0.31577     0.00240     0.31505     0.00000     0.00000     0.00000     0.00000     0.00000     0.63511
     1.84381     0.00102     0.14899     0.00103     0.14853     0.00000     0.00000     0.00000     0.00000     0.00000     0.29958
     1.85581     0.00049     0.06362     0.00039     0.06337     0.00000     0.00000     0.00000     0.00000     0.00000     0.12787
     1.86881     0.00021     0.02462     0.00013     0.02452     0.00000     0.00000     0.00000     0.00000     0.00000     0.04947
     1.88081     0.00008     0.00864     0.00004     0.00861     0.00000     0.00000     0.00000     0.00000     0.00000     0.01737
     1.89381     0.00003     0.00276     0.00001     0.00274     0.00000     0.00000     0.00000     0.00000     0.00000     0.00554
     1.90581     0.00001     0.00080     0.00000     0.00080     0.00000     0.00000     0.00000     0.00000     0.00000     0.00162
     1.91881     0.00000     0.00024     0.00000     0.00024     0.00000     0.00000     0.00000     0.00000     0.00000     0.00049
     1.93081     0.00001     0.00018     0.00001     0.00018     0.00000     0.00000     0.00000     0.00000     0.00000     0.00037
     1.94381     0.00003     0.00045     0.00002     0.00048     0.00000     0.00000     0.00000     0.00000     0.00000     0.00098
     1.95581     0.00010     0.00142     0.00007     0.00148     0.00000     0.00000     0.00000     0.00000     0.00000     0.00307
     1.96881     0.00027     0.00412     0.00022     0.00423     0.00000     0.00000     0.00000     0.00000     0.00000     0.00884
     1.98081     0.00068     0.01090     0.00062     0.01104     0.00000     0.00000     0.00000     0.00000     0.00000     0.02324
     1.99381     0.00155     0.02627     0.00158     0.02631     0.00000     0.00000     0.00000     0.00000     0.00000     0.05571
     2.00581     0.00321     0.05764     0.00367     0.05721     0.00000     0.00000     0.00000     0.00000     0.00000     0.12172
     2.01881     0.00606     0.11497     0.00764     0.11333     0.00000     0.00000     0.00000     0.00000     0.00000     0.24200
     2.03081     0.01042     0.20800     0.01427     0.20409     0.00000     0.00000     0.00000     0.00000     0.00000     0.43678
     2.04381     0.01626     0.34068     0.02387     0.33324     0.00000     0.00000     0.00000     0.00000     0.00000     0.71406
     2.05581     0.02297     0.50488     0.03572     0.49287     0.00000     0.00000     0.00000     0.00000     0.00000     1.05643
     2.06881     0.02928     0.67781     0.04781     0.66062     0.00000     0.00000     0.00000     0.00000     0.00000     1.41552
     2.08081     0.03363     0.82742     0.05739     0.80528     0.00000     0.00000     0.00000     0.00000     0.00000     1.72372
     2.09381     0.03478     0.92415     0.06205     0.89871     0.00000     0.00000     0.00000     0.00000     0.00000     1.91969
     2.10581     0.03247     0.95236     0.06089     0.92738     0.00000     0.00000     0.00000     0.00000     0.00000     1.97310
     2.11881     0.02752     0.91352     0.05477     0.89439     0.00000     0.00000     0.00000     0.00000     0.00000     1.89020
     2.13081     0.02136     0.82081     0.04570     0.81361     0.00000     0.00000     0.00000     0.00000     0.00000     1.70147
     2.14381     0.01539     0.69214     0.03577     0.70030     0.00000     0.00000     0.00000     0.00000     0.00000     1.44360
     2.15581     0.01046     0.54581     0.02642     0.56817     0.00000     0.00000     0.00000     0.00000     0.00000     1.15086
     2.16881     0.00680     0.39943     0.01843     0.43022     0.00000     0.00000     0.00000     0.00000     0.00000     0.85488
     2.18081     0.00431     0.26926     0.01206     0.30092     0.00000     0.00000     0.00000     0.00000     0.00000     0.58655
     2.19381     0.00280     0.16720     0.00739     0.19374     0.00000     0.00000     0.00000     0.00000     0.00000     0.37113
     2.20581     0.00219     0.09904     0.00436     0.11775     0.00000     0.00000     0.00000     0.00000     0.00000     0.22334
     2.21881     0.00263     0.06535     0.00282     0.07662     0.00000     0.00000     0.00000     0.00000     0.00000     0.14742
     2.23081     0.00447     0.06480     0.00263     0.07064     0.00000     0.00000     0.00000     0.00000     0.00000     0.14254
     2.24381     0.00812     0.09721     0.00372     0.09979     0.00000     0.00000     0.00000     0.00000     0.00000     0.20884
     2.25581     0.01375     0.16394     0.00598     0.16484     0.00000     0.00000     0.00000     0.00000     0.00000     0.34852
     2.26881     0.02095     0.26624     0.00923     0.26631     0.00000     0.00000     0.00000     0.00000     0.00000     0.56273
     2.28081     0.02853     0.40370     0.01306     0.40316     0.00000     0.00000     0.00000     0.00000     0.00000     0.84845
     2.29381     0.03476     0.57513     0.01688     0.57381     0.00000     0.00000     0.00000     0.00000     0.00000     1.20058
     2.30581     0.03812     0.78024     0.02009     0.77787     0.00000     0.00000     0.00000     0.00000     0.00000     1.61632
     2.31881     0.03793     1.01839     0.02224     1.01498     0.00000     0.00000     0.00000     0.00000     0.00000     2.09353
     2.33081     0.03463     1.28203     0.02310     1.27773     0.00000     0.00000     0.00000     0.00000     0.00000     2.61748
     2.34381     0.02941     1.54638     0.02264     1.54171     0.00000     0.00000     0.00000     0.00000     0.00000     3.14013
     2.35581     0.02357     1.76469     0.02097     1.76001     0.00000     0.00000     0.00000     0.00000     0.00000     3.56924
     2.36881     0.01805     1.87760     0.01831     1.87359     0.00000     0.00000     0.00000     0.00000     0.00000     3.78754
     2.38081     0.01326     1.83894     0.01499     1.83571     0.00000     0.00000     0.00000     0.00000     0.00000     3.70290
     2.39381     0.00933     1.63997     0.01145     1.63698     0.00000     0.00000     0.00000     0.00000     0.00000     3.29774
     2.40581     0.00624     1.32086     0.00810     1.31845     0.00000     0.00000     0.00000     0.00000     0.00000     2.65364
     2.41881     0.00391     0.95502     0.00527     0.95301     0.00000     0.00000     0.00000     0.00000     0.00000     1.91721
     2.43081     0.00227     0.61703     0.00316     0.61564     0.00000     0.00000     0.00000     0.00000     0.00000     1.23811
     2.44381     0.00123     0.35563     0.00179     0.35470     0.00000     0.00000     0.00000     0.00000     0.00000     0.71335
     2.45581     0.00064     0.18353     0.00111     0.18295     0.00000     0.00000     0.00000     0.00000     0.00000     0.36823
     2.46881     0.00039     0.08749     0.00107     0.08707     0.00000     0.00000     0.00000     0.00000     0.00000     0.17601
     2.48081     0.00037     0.04448     0.00169     0.04403     0.00000     0.00000     0.00000     0.00000     0.00000     0.09057
     2.49381     0.00052     0.03398     0.00304     0.03328     0.00000     0.00000     0.00000     0.00000     0.00000     0.07082
     2.50581     0.00078     0.04195     0.00515     0.04080     0.00000     0.00000     0.00000     0.00000     0.00000     0.08867
     2.51881     0.00108     0.05928     0.00778     0.05752     0.00000     0.00000     0.00000     0.00000     0.00000     0.12567
     2.53081     0.00136     0.07874     0.01044     0.07638     0.00000     0.00000     0.00000     0.00000     0.00000     0.16692
     2.54381     0.00152     0.09385     0.01239     0.09092     0.00000     0.00000     0.00000     0.00000     0.00000     0.19868
     2.55681     0.00153     0.09991     0.01303     0.09652     0.00000     0.00000     0.00000     0.00000     0.00000     0.21100
     2.56881     0.00141     0.09654     0.01220     0.09249     0.00000     0.00000     0.00000     0.00000     0.00000     0.20264
     2.58181     0.00128     0.08869     0.01029     0.08322     0.00000     0.00000     0.00000     0.00000     0.00000     0.18349
     2.59381     0.00130     0.08577     0.00811     0.07718     0.00000     0.00000     0.00000     0.00000     0.00000     0.17237
     2.60681     0.00164     0.09838     0.00654     0.08437     0.00000     0.00000     0.00000     0.00000     0.00000     0.19093
     2.61881     0.00245     0.13428     0.00615     0.11294     0.00000     0.00000     0.00000     0.00000     0.00000     0.25582
     2.63181     0.00378     0.19473     0.00710     0.16636     0.00000     0.00000     0.00000     0.00000     0.00000     0.37196
     2.64381     0.00551     0.27260     0.00909     0.24142     0.00000     0.00000     0.00000     0.00000     0.00000     0.52862
     2.65681     0.00740     0.35386     0.01155     0.32816     0.00000     0.00000     0.00000     0.00000     0.00000     0.70097
     2.66881     0.00913     0.42307     0.01381     0.41253     0.00000     0.00000     0.00000     0.00000     0.00000     0.85855
     2.68181     0.01046     0.47096     0.01539     0.48222     0.00000     0.00000     0.00000     0.00000     0.00000     0.97904
     2.69381     0.01140     0.50010     0.01617     0.53293     0.00000     0.00000     0.00000     0.00000     0.00000     1.06060
     2.70681     0.01221     0.52416     0.01643     0.57099     0.00000     0.00000     0.00000     0.00000     0.00000     1.12379
     2.71881     0.01325     0.55921     0.01667     0.60888     0.00000     0.00000     0.00000     0.00000     0.00000     1.19800
     2.73181     0.01464     0.61114     0.01719     0.65440     0.00000     0.00000     0.00000     0.00000     0.00000     1.29738
     2.74381     0.01613     0.66781     0.01790     0.70044     0.00000     0.00000     0.00000     0.00000     0.00000     1.40229
     2.75681     0.01708     0.70300     0.01829     0.72591     0.00000     0.00000     0.00000     0.00000     0.00000     1.46428
     2.76881     0.01686     0.69109     0.01777     0.70769     0.00000     0.00000     0.00000     0.00000     0.00000     1.43341
     2.78181     0.01524     0.62317     0.01607     0.63664     0.00000     0.00000     0.00000     0.00000     0.00000     1.29113
     2.79381     0.01255     0.51238     0.01343     0.52411     0.00000     0.00000     0.00000     0.00000     0.00000     1.06248
     2.80681     0.00943     0.38518     0.01040     0.39517     0.00000     0.00000     0.00000     0.00000     0.00000     0.80017
     2.81881     0.00652     0.26713     0.00752     0.27495     0.00000     0.00000     0.00000     0.00000     0.00000     0.55613
     2.83181     0.00420     0.17305     0.00513     0.17855     0.00000     0.00000     0.00000     0.00000     0.00000     0.36093
     2.84381     0.00256     0.10594     0.00332     0.10941     0.00000     0.00000     0.00000     0.00000     0.00000     0.22123
     2.85681     0.00152     0.06182     0.00205     0.06379     0.00000     0.00000     0.00000     0.00000     0.00000     0.12917
     2.86881     0.00096     0.03495     0.00121     0.03593     0.00000     0.00000     0.00000     0.00000     0.00000     0.07305
     2.88181     0.00085     0.02073     0.00074     0.02111     0.00000     0.00000     0.00000     0.00000     0.00000     0.04343
     2.89381     0.00125     0.01656     0.00060     0.01655     0.00000     0.00000     0.00000     0.00000     0.00000     0.03496
     2.90681     0.00233     0.02189     0.00078     0.02156     0.00000     0.00000     0.00000     0.00000     0.00000     0.04656
     2.91881     0.00435     0.03836     0.00133     0.03756     0.00000     0.00000     0.00000     0.00000     0.00000     0.08160
     2.93181     0.00756     0.07046     0.00239     0.06854     0.00000     0.00000     0.00000     0.00000     0.00000     0.14896
     2.94381     0.01226     0.12695     0.00419     0.12227     0.00000     0.00000     0.00000     0.00000     0.00000     0.26568
     2.95681     0.01885     0.22228     0.00713     0.21160     0.00000     0.00000     0.00000     0.00000     0.00000     0.45987
     2.96881     0.02793     0.37579     0.01177     0.35441     0.00000     0.00000     0.00000     0.00000     0.00000     0.76989
     2.98181     0.04024     0.60457     0.01864     0.56770     0.00000     0.00000     0.00000     0.00000     0.00000     1.23114
     2.99381     0.05605     0.90935     0.02785     0.85512     0.00000     0.00000     0.00000     0.00000     0.00000     1.84837
     3.00681     0.07436     1.26014     0.03861     1.19167     0.00000     0.00000     0.00000     0.00000     0.00000     2.56478
     3.01881     0.09231     1.59144     0.04902     1.51886     0.00000     0.00000     0.00000     0.00000     0.00000     3.25163
     3.03181     0.10570     1.81964     0.05658     1.75701     0.00000     0.00000     0.00000     0.00000     0.00000     3.73894
     3.04381     0.11063     1.87847     0.05920     1.83778     0.00000     0.00000     0.00000     0.00000     0.00000     3.88608
     3.05681     0.10537     1.74996     0.05626     1.73634     0.00000     0.00000     0.00000     0.00000     0.00000     3.64793
     3.06881     0.09134     1.47441     0.04892     1.48489     0.00000     0.00000     0.00000     0.00000     0.00000     3.09956
     3.08181     0.07243     1.13001     0.03952     1.15536     0.00000     0.00000     0.00000     0.00000     0.00000     2.39732
     3.09381     0.05315     0.79707     0.03035     0.82738     0.00000     0.00000     0.00000     0.00000     0.00000     1.70795
     3.10681     0.03678     0.52833     0.02279     0.55657     0.00000     0.00000     0.00000     0.00000     0.00000     1.14448
     3.11881     0.02464     0.34060     0.01707     0.36346     0.00000     0.00000     0.00000     0.00000     0.00000     0.74577
     3.13181     0.01638     0.22428     0.01277     0.24137     0.00000     0.00000     0.00000     0.00000     0.00000     0.49480
     3.14381     0.01097     0.16057     0.00938     0.17281     0.00000     0.00000     0.00000     0.00000     0.00000     0.35373
     3.15681     0.00743     0.13365     0.00666     0.14217     0.00000     0.00000     0.00000     0.00000     0.00000     0.28990
     3.16881     0.00516     0.13373     0.00461     0.13962     0.00000     0.00000     0.00000     0.00000     0.00000     0.28312
     3.18181     0.00382     0.15380     0.00325     0.15806     0.00000     0.00000     0.00000     0.00000     0.00000     0.31894
     3.19381     0.00318     0.18552     0.00254     0.18927     0.00000     0.00000     0.00000     0.00000     0.00000     0.38050
     3.20681     0.00300     0.21876     0.00229     0.22341     0.00000     0.00000     0.00000     0.00000     0.00000     0.44745
     3.21881     0.00305     0.24489     0.00230     0.25203     0.00000     0.00000     0.00000     0.00000     0.00000     0.50228
     3.23181     0.00319     0.26012     0.00247     0.27139     0.00000     0.00000     0.00000     0.00000     0.00000     0.53717
     3.24381     0.00334     0.26570     0.00274     0.28231     0.00000     0.00000     0.00000     0.00000     0.00000     0.55409
     3.25681     0.00347     0.26422     0.00309     0.28644     0.00000     0.00000     0.00000     0.00000     0.00000     0.55722
     3.26881     0.00353     0.25602     0.00349     0.28270     0.00000     0.00000     0.00000     0.00000     0.00000     0.54574
     3.28181     0.00346     0.23863     0.00390     0.26729     0.00000     0.00000     0.00000     0.00000     0.00000     0.51327
     3.29381     0.00324     0.20997     0.00423     0.23756     0.00000     0.00000     0.00000     0.00000     0.00000     0.45500
     3.30681     0.00291     0.17164     0.00447     0.19545     0.00000     0.00000     0.00000     0.00000     0.00000     0.37447
     3.31881     0.00261     0.12933     0.00460     0.14781     0.00000     0.00000     0.00000     0.00000     0.00000     0.28434
     3.33181     0.00255     0.09012     0.00466     0.10315     0.00000     0.00000     0.00000     0.00000     0.00000     0.20049
     3.34381     0.00300     0.05951     0.00477     0.06793     0.00000     0.00000     0.00000     0.00000     0.00000     0.13521
     3.35681     0.00426     0.03972     0.00514     0.04482     0.00000     0.00000     0.00000     0.00000     0.00000     0.09395
     3.36881     0.00654     0.03020     0.00604     0.03313     0.00000     0.00000     0.00000     0.00000     0.00000     0.07591
     3.38181     0.00980     0.02871     0.00769     0.03023     0.00000     0.00000     0.00000     0.00000     0.00000     0.07643
     3.39381     0.01368     0.03222     0.01007     0.03270     0.00000     0.00000     0.00000     0.00000     0.00000     0.08867
     3.40681     0.01738     0.03743     0.01280     0.03704     0.00000     0.00000     0.00000     0.00000     0.00000     0.10465
     3.41881     0.02000     0.04128     0.01517     0.04016     0.00000     0.00000     0.00000     0.00000     0.00000     0.11661
     3.43181     0.02078     0.04167     0.01641     0.04005     0.00000     0.00000     0.00000     0.00000     0.00000     0.11890
     3.44381     0.01949     0.03797     0.01603     0.03621     0.00000     0.00000     0.00000     0.00000     0.00000     0.10970
     3.45681     0.01653     0.03112     0.01407     0.02956     0.00000     0.00000     0.00000     0.00000     0.00000     0.09128
     3.46881     0.01269     0.02294     0.01107     0.02178     0.00000     0.00000     0.00000     0.00000     0.00000     0.06848
     3.48181     0.00885     0.01523     0.00779     0.01454     0.00000     0.00000     0.00000     0.00000     0.00000     0.04641
     3.49381     0.00562     0.00914     0.00491     0.00883     0.00000     0.00000     0.00000     0.00000     0.00000     0.02850
     3.50681     0.00327     0.00498     0.00277     0.00491     0.00000     0.00000     0.00000     0.00000     0.00000     0.01592
     3.51881     0.00175     0.00248     0.00140     0.00251     0.00000     0.00000     0.00000     0.00000     0.00000     0.00814
     3.53181     0.00086     0.00113     0.00064     0.00119     0.00000     0.00000     0.00000     0.00000     0.00000     0.00383
     3.54481     0.00039     0.00048     0.00026     0.00053     0.00000     0.00000     0.00000     0.00000     0.00000     0.00166
     3.55681     0.00017     0.00019     0.00010     0.00022     0.00000     0.00000     0.00000     0.00000     0.00000     0.00067
     3.56981     0.00006     0.00007     0.00003     0.00008     0.00000     0.00000     0.00000     0.00000     0.00000     0.00025
     3.58181     0.00002     0.00002     0.00001     0.00003     0.00000     0.00000     0.00000     0.00000     0.00000     0.00009
     3.59481     0.00001     0.00001     0.00000     0.00001     0.00000     0.00000     0.00000     0.00000     0.00000     0.00003
     3.60681     0.00000     0.00000     0.00000     0.00000     0.00000     0.00000     0.00000     0.00000     0.00000     0.00001
     3.61981     0.00000     0.00000     0.00000     0.00000     0.00000     0.00000     0.00000     0.00000     0.00000     0.00000
     3.63181     0.00000     0.00000     0.00000     0.00000     0.00000     0.00000     0.00000     0.00000     0.00000     0.00000
     3.64481     0.00000     0.00000     0.00000     0.00000     0.00000     0.00000     0.00000     0.00000     0.00000     0.00000
     3.65681     0.00000     0.00000     0.00000     0.00000     0.00000     0.00000     0.00000     0.00000     0.00000     0.00000
     3.66981     0.00000     0.00000     0.00000     0.00000     0.00000     0.00000     0.00000     0.00000     0.00000     0.00000
     3.68181     0.00000     0.00000     0.00000     0.00000     0.00000     0.00000     0.00000     0.00000     0.00000     0.00000
     3.69481     0.00000     0.00000     0.00000     0.00000     0.00000     0.00000     0.00000     0.00000     0.00000     0.00000
     3.70681     0.00000     0.00000     0.00000     0.00000     0.00000     0.00000     0.00000     0.00000     0.00000     0.00000
     3.71981     0.00000     0.00000     0.00000     0.00000     0.00000     0.00000     0.00000     0.00000     0.00000     0.00000
     3.73181     0.00000     0.00000     0.00000     0.00000     0.00000     0.00000     0.00000     0.00000     0.00000     0.00000
     3.74481     0.00000     0.00000     0.00000     0.00000     0.00000     0.00000     0.00000     0.00000     0.00000     0.00000
     3.75681     0.00000     0.00000     0.00000     0.00000     0.00000     0.00000     0.00000     0.00000     0.00000     0.00000
     3.76981     0.00000     0.00000     0.00000     0.00000     0.00000     0.00000     0.00000     0.00000     0.00000     0.00000
     3.78181     0.00000     0.00000     0.00000     0.00000     0.00000     0.00000     0.00000     0.00000     0.00000     0.00000
     3.79481     0.00000     0.00000     0.00000     0.00000     0.00000     0.00000     0.00000     0.00000     0.00000     0.00000
     3.80681     0.00000     0.00000     0.00000     0.00000     0.00000     0.00000     0.00000     0.00000     0.00000     0.00000
     3.81981     0.00000     0.00000     0.00000     0.00000     0.00000     0.00000     0.00000     0.00000     0.00000     0.00000
     3.83181     0.00000     0.00000     0.00000     0.00000     0.00000     0.00000     0.00000     0.00000     0.00000     0.00000
     3.84481     0.00000     0.00000     0.00000     0.00000     0.00000     0.00000     0.00000     0.00000     0.00000     0.00000
     3.85681     0.00000     0.00000     0.00000     0.00000     0.00000     0.00000     0.00000     0.00000     0.00000     0.00000
     3.86981     0.00000     0.00000     0.00000     0.00000     0.00000     0.00000     0.00000     0.00000     0.00000     0.00000
     3.88181     0.00000     0.00000     0.00000     0.00000     0.00000     0.00000     0.00000     0.00000     0.00000     0.00000
     3.89481     0.00000     0.00000     0.00000     0.00000     0.00000     0.00000     0.00000     0.00000     0.00000     0.00000
     3.90681     0.00000     0.00000     0.00000     0.00000     0.00000     0.00000     0.00000     0.00000     0.00000     0.00000
     3.91981     0.00000     0.00000     0.00000     0.00000     0.00000     0.00000     0.00000     0.00000     0.00000     0.00000
     3.93181     0.00000     0.00000     0.00000     0.00000     0.00000     0.00000     0.00000     0.00000     0.00000     0.00000
     3.94481     0.00000     0.00000     0.00000     0.00000     0.00000     0.00000     0.00000     0.00000     0.00000     0.00000
     3.95681     0.00000     0.00000     0.00000     0.00000     0.00000     0.00000     0.00000     0.00000     0.00000     0.00000
     3.96981     0.00000     0.00000     0.00000     0.00000     0.00000     0.00000     0.00000     0.00000     0.00000     0.00000
     3.98181     0.00000     0.00000     0.00000     0.00000     0.00000     0.00000     0.00000     0.00000     0.00000     0.00000
     3.99481     0.00000     0.00000     0.00000     0.00000     0.00000     0.00000     0.00000     0.00000     0.00000     0.00000
     4.00681     0.00000     0.00000     0.00000     0.00000     0.00000     0.00000     0.00000     0.00000     0.00000     0.00000
     4.01981     0.00000     0.00000     0.00000     0.00000     0.00000     0.00000     0.00000     0.00000     0.00000     0.00000
     4.03181     0.00000     0.00000     0.00000     0.00000     0.00000     0.00000     0.00000     0.00000     0.00000     0.00000
     4.04481     0.00000     0.00000     0.00000     0.00000     0.00000     0.00000     0.00000     0.00000     0.00000     0.00000
     4.05681     0.00000     0.00000     0.00000     0.00000     0.00000     0.00000     0.00000     0.00000     0.00000     0.00000
     4.06981     0.00000     0.00000     0.00000     0.00000     0.00000     0.00000     0.00000     0.00000     0.00000     0.00000
     4.08181     0.00000     0.00000     0.00000     0.00000     0.00000     0.00000     0.00000     0.00000     0.00000     0.00000
     4.09481     0.00000     0.00000     0.00000     0.00000     0.00000     0.00000     0.00000     0.00000     0.00000     0.00000
     4.10681     0.00000     0.00000     0.00000     0.00000     0.00000     0.00000     0.00000     0.00000     0.00000     0.00000
     4.11981     0.00000     0.00000     0.00000     0.00000     0.00000     0.00000     0.00000     0.00000     0.00000     0.00000
     4.13181     0.00000     0.00000     0.00000     0.00000     0.00000     0.00000     0.00000     0.00000     0.00000     0.00000
     4.14481     0.00000     0.00000     0.00000     0.00000     0.00000     0.00000     0.00000     0.00000     0.00000     0.00000
     4.15681     0.00000     0.00000     0.00000     0.00000     0.00000     0.00000     0.00000     0.00000     0.00000     0.00000
     4.16981     0.00000     0.00000     0.00000     0.00000     0.00000     0.00000     0.00000     0.00000     0.00000     0.00000
     4.18181     0.00000     0.00000     0.00000     0.00000     0.00000     0.00000     0.00000     0.00000     0.00000     0.00000
     4.19481     0.00000     0.00000     0.00000     0.00000     0.00000     0.00000     0.00000     0.00000     0.00000     0.00000
     4.20681     0.00000     0.00000     0.00000     0.00000     0.00000     0.00000     0.00000     0.00000     0.00000     0.00000
     4.21981     0.00000     0.00000     0.00000     0.00000     0.00000     0.00000     0.00000     0.00000     0.00000     0.00000
     4.23181     0.00000     0.00000     0.00000     0.00000     0.00000     0.00000     0.00000     0.00000     0.00000     0.00000
     4.24481     0.00000     0.00000     0.00000     0.00000     0.00000     0.00000     0.00000     0.00000     0.00000     0.00000
     4.25681     0.00000     0.00000     0.00000     0.00000     0.00000     0.00000     0.00000     0.00000     0.00000     0.00000
     4.26981     0.00000     0.00000     0.00000     0.00000     0.00000     0.00000     0.00000     0.00000     0.00000     0.00000
     4.28181     0.00000     0.00000     0.00000     0.00000     0.00000     0.00000     0.00000     0.00000     0.00000     0.00000
     4.29481     0.00000     0.00000     0.00000     0.00000     0.00000     0.00000     0.00000     0.00000     0.00000     0.00000
     4.30681     0.00000     0.00000     0.00000     0.00000     0.00000     0.00000     0.00000     0.00000     0.00000     0.00000
     4.31981     0.00000     0.00000     0.00000     0.00000     0.00000     0.00000     0.00000     0.00000     0.00000     0.00000
     4.33181     0.00000     0.00000     0.00000     0.00000     0.00000     0.00000     0.00000     0.00000     0.00000     0.00000
     4.34481     0.00000     0.00000     0.00000     0.00000     0.00000     0.00000     0.00000     0.00000     0.00000     0.00000
     4.35681     0.00000     0.00000     0.00000     0.00000     0.00000     0.00000     0.00000     0.00000     0.00000     0.00000
     4.36981     0.00000     0.00000     0.00000     0.00000     0.00000     0.00000     0.00000     0.00000     0.00000     0.00000
     4.38181     0.00000     0.00000     0.00000     0.00000     0.00000     0.00000     0.00000     0.00000     0.00000     0.00000
     4.39481     0.00000     0.00000     0.00000     0.00000     0.00000     0.00000     0.00000     0.00000     0.00000     0.00000
     4.40681     0.00000     0.00000     0.00000     0.00000     0.00000     0.00000     0.00000     0.00000     0.00000     0.00000
     4.41981     0.00000     0.00000     0.00000     0.00000     0.00000     0.00000     0.00000     0.00000     0.00000     0.00000
     4.43181     0.00000     0.00000     0.00000     0.00000     0.00000     0.00000     0.00000     0.00000     0.00000     0.00000
     4.44481     0.00000     0.00000     0.00000     0.00000     0.00000     0.00000     0.00000     0.00000     0.00000     0.00000
     4.45681     0.00000     0.00000     0.00000     0.00000     0.00000     0.00000     0.00000     0.00000     0.00000     0.00000
     4.46981     0.00000     0.00000     0.00000     0.00000     0.00000     0.00000     0.00000     0.00000     0.00000     0.00000
     4.48181     0.00000     0.00000     0.00000     0.00000     0.00000     0.00000     0.00000     0.00000     0.00000     0.00000
     4.49481     0.00000     0.00000     0.00000     0.00000     0.00000     0.00000     0.00000     0.00000     0.00000     0.00000
     4.50681     0.00000     0.00000     0.00000     0.00000     0.00000     0.00000     0.00000     0.00000     0.00000     0.00000
     4.51981     0.00000     0.00000     0.00000     0.00000     0.00000     0.00000     0.00000     0.00000     0.00000     0.00000
     4.53181     0.00000     0.00000     0.00000     0.00000     0.00000     0.00000     0.00000     0.00000     0.00000     0.00000
     4.54481     0.00000     0.00000     0.00000     0.00000     0.00000     0.00000     0.00000     0.00000     0.00000     0.00000
     4.55781     0.00000     0.00000     0.00000     0.00000     0.00000     0.00000     0.00000     0.00000     0.00000     0.00000
     4.56981     0.00000     0.00000     0.00000     0.00000     0.00000     0.00000     0.00000     0.00000     0.00000     0.00000
     4.58281     0.00000     0.00000     0.00000     0.00000     0.00000     0.00000     0.00000     0.00000     0.00000     0.00000
     4.59481     0.00000     0.00000     0.00000     0.00000     0.00000     0.00000     0.00000     0.00000     0.00000     0.00000
     4.60781     0.00000     0.00000     0.00000     0.00000     0.00000     0.00000     0.00000     0.00000     0.00000     0.00000
     4.61981     0.00000     0.00000     0.00000     0.00000     0.00000     0.00000     0.00000     0.00000     0.00000     0.00000
     4.63281     0.00000     0.00000     0.00000     0.00000     0.00000     0.00000     0.00000     0.00000     0.00000     0.00000
     4.64481     0.00000     0.00000     0.00000     0.00000     0.00000     0.00000     0.00000     0.00000     0.00000     0.00000
     4.65781     0.00000     0.00000     0.00000     0.00000     0.00000     0.00000     0.00000     0.00000     0.00000     0.00000
     4.66981     0.00000     0.00000     0.00000     0.00000     0.00000     0.00000     0.00000     0.00000     0.00000     0.00000
     4.68281     0.00000     0.00000     0.00000     0.00000     0.00000     0.00000     0.00000     0.00000     0.00000     0.00000
     4.69481     0.00000     0.00000     0.00000     0.00000     0.00000     0.00000     0.00000     0.00000     0.00000     0.00000
     4.70781     0.00000     0.00000     0.00000     0.00000     0.00000     0.00000     0.00000     0.00000     0.00000     0.00000
     4.71981     0.00000     0.00000     0.00000     0.00000     0.00000     0.00000     0.00000     0.00000     0.00000     0.00000
     4.73281     0.00000     0.00000     0.00000     0.00000     0.00000     0.00000     0.00000     0.00000     0.00000     0.00000
     4.74481     0.00000     0.00000     0.00000     0.00000     0.00000     0.00000     0.00000     0.00000     0.00000     0.00000
     4.75781     0.00000     0.00000     0.00000     0.00000     0.00000     0.00000     0.00000     0.00000     0.00000     0.00000
     4.76981     0.00000     0.00000     0.00000     0.00000     0.00000     0.00000     0.00000     0.00000     0.00000     0.00000
     4.78281     0.00000     0.00000     0.00000     0.00000     0.00000     0.00000     0.00000     0.00000     0.00000     0.00000
     4.79481     0.00000     0.00000     0.00000     0.00000     0.00000     0.00000     0.00000     0.00000     0.00000     0.00000
     4.80781     0.00000     0.00000     0.00000     0.00000     0.00000     0.00000     0.00000     0.00000     0.00000     0.00000
     4.81981     0.00000     0.00000     0.00000     0.00000     0.00000     0.00000     0.00000     0.00000     0.00000     0.00000
     4.83281     0.00000     0.00000     0.00000     0.00000     0.00000     0.00000     0.00000     0.00000     0.00000     0.00000
     4.84481     0.00000     0.00000     0.00000     0.00000     0.00000     0.00000     0.00000     0.00000     0.00000     0.00000
     4.85781     0.00000     0.00000     0.00000     0.00000     0.00000     0.00000     0.00000     0.00000     0.00000     0.00000
     4.86981     0.00000     0.00000     0.00000     0.00000     0.00000     0.00000     0.00000     0.00000     0.00000     0.00000
     4.88281     0.00000     0.00000     0.00000     0.00000     0.00000     0.00000     0.00000     0.00000     0.00000     0.00000
     4.89481     0.00000     0.00000     0.00000     0.00000     0.00000     0.00000     0.00000     0.00000     0.00000     0.00000
     4.90781     0.00000     0.00000     0.00000     0.00000     0.00000     0.00000     0.00000     0.00000     0.00000     0.00000
     4.91981     0.00000     0.00000     0.00000     0.00000     0.00000     0.00000     0.00000     0.00000     0.00000     0.00000
     4.93281     0.00000     0.00000     0.00000     0.00000     0.00000     0.00000     0.00000     0.00000     0.00000     0.00000
     4.94481     0.00000     0.00000     0.00000     0.00000     0.00000     0.00000     0.00000     0.00000     0.00000     0.00000
     4.95781     0.00000     0.00000     0.00000     0.00000     0.00000     0.00000     0.00000     0.00000     0.00000     0.00000
     4.96981     0.00000     0.00000     0.00000     0.00000     0.00000     0.00000     0.00000     0.00000     0.00000     0.00000
     4.98281     0.00000     0.00000     0.00000     0.00000     0.00000     0.00000     0.00000     0.00000     0.00000     0.00000
     4.99481     0.00000     0.00000     0.00000     0.00000     0.00000     0.00000     0.00000     0.00000     0.00000     0.00000
     5.00781     0.00000     0.00000     0.00000     0.00000     0.00000     0.00000     0.00000     0.00000     0.00000     0.00000
     5.01981     0.00000     0.00000     0.00000     0.00000     0.00000     0.00000     0.00000     0.00000     0.00000     0.00000
     5.03281     0.00000     0.00000     0.00000     0.00000     0.00000     0.00000     0.00000     0.00000     0.00000     0.00000
     5.04481     0.00000     0.00000     0.00000     0.00000     0.00000     0.00000     0.00000     0.00000     0.00000     0.00000
     5.05781     0.00000     0.00000     0.00000     0.00000     0.00000     0.00000     0.00000     0.00000     0.00000     0.00000
     5.06981     0.00000     0.00000     0.00000     0.00000     0.00000     0.00000     0.00000     0.00000     0.00000     0.00000
     5.08281     0.00000     0.00000     0.00000     0.00000     0.00000     0.00000     0.00000     0.00000     0.00000     0.00000
     5.09481     0.00000     0.00000     0.00000     0.00000     0.00000     0.00000     0.00000     0.00000     0.00000     0.00000
     5.10781     0.00000     0.00000     0.00000     0.00000     0.00000     0.00000     0.00000     0.00000     0.00000     0.00000
     5.11981     0.00000     0.00000     0.00000     0.00000     0.00000     0.00000     0.00000     0.00000     0.00000     0.00000
     5.13281     0.00000     0.00000     0.00000     0.00000     0.00000     0.00000     0.00000     0.00000     0.00000     0.00000
     5.14481     0.00000     0.00000     0.00000     0.00000     0.00000     0.00000     0.00000     0.00000     0.00000     0.00000
     5.15781     0.00000     0.00000     0.00000     0.00000     0.00000     0.00000     0.00000     0.00000     0.00000     0.00000
     5.16981     0.00000     0.00000     0.00000     0.00000     0.00000     0.00000     0.00000     0.00000     0.00000     0.00000
     5.18281     0.00000     0.00000     0.00000     0.00000     0.00000     0.00000     0.00000     0.00000     0.00000     0.00000
     5.19481     0.00000     0.00000     0.00000     0.00000     0.00000     0.00000     0.00000     0.00000     0.00000     0.00000
     5.20781     0.00000     0.00000     0.00000     0.00000     0.00000     0.00000     0.00000     0.00000     0.00000     0.00000
     5.21981     0.00000     0.00000     0.00000     0.00000     0.00000     0.00000     0.00000     0.00000     0.00000     0.00000
     5.23281     0.00000     0.00000     0.00000     0.00000     0.00000     0.00000     0.00000     0.00000     0.00000     0.00000
     5.24481     0.00000     0.00000     0.00000     0.00000     0.00000     0.00000     0.00000     0.00000     0.00000     0.00000
     5.25781     0.00000     0.00000     0.00000     0.00000     0.00000     0.00000     0.00000     0.00000     0.00000     0.00000
     5.26981     0.00000     0.00000     0.00000     0.00000     0.00000     0.00000     0.00000     0.00000     0.00000     0.00000
     5.28281     0.00000     0.00000     0.00000     0.00000     0.00000     0.00000     0.00000     0.00000     0.00000     0.00000
     5.29481     0.00000     0.00000     0.00000     0.00000     0.00000     0.00000     0.00000     0.00000     0.00000     0.00000
     5.30781     0.00000     0.00000     0.00000     0.00000     0.00000     0.00000     0.00000     0.00000     0.00000     0.00000
     5.31981     0.00000     0.00000     0.00000     0.00000     0.00000     0.00000     0.00000     0.00000     0.00000     0.00000
     5.33281     0.00000     0.00000     0.00000     0.00000     0.00000     0.00000     0.00000     0.00000     0.00000     0.00000
     5.34481     0.00000     0.00000     0.00000     0.00000     0.00000     0.00000     0.00000     0.00000     0.00000     0.00000
     5.35781     0.00000     0.00000     0.00000     0.00000     0.00000     0.00000     0.00000     0.00000     0.00000     0.00000
     5.36981     0.00000     0.00000     0.00000     0.00000     0.00000     0.00000     0.00000     0.00000     0.00000     0.00000
     5.38281     0.00000     0.00000     0.00000     0.00000     0.00000     0.00000     0.00000     0.00000     0.00000     0.00000
     5.39481     0.00000     0.00000     0.00000     0.00000     0.00000     0.00000     0.00000     0.00000     0.00000     0.00000
     5.40781     0.00000     0.00000     0.00000     0.00000     0.00000     0.00000     0.00000     0.00000     0.00000     0.00000
     5.41981     0.00000     0.00000     0.00000     0.00000     0.00000     0.00000     0.00000     0.00000     0.00000     0.00000
     5.43281     0.00000     0.00000     0.00000     0.00000     0.00000     0.00000     0.00000     0.00000     0.00000     0.00000
     5.44481     0.00000     0.00000     0.00000     0.00000     0.00000     0.00000     0.00000     0.00000     0.00000     0.00000
     5.45781     0.00000     0.00000     0.00000     0.00000     0.00000     0.00000     0.00000     0.00000     0.00000     0.00000
     5.46981     0.00000     0.00000     0.00000     0.00000     0.00000     0.00000     0.00000     0.00000     0.00000     0.00000
     5.48281     0.00000     0.00000     0.00000     0.00000     0.00000     0.00000     0.00000     0.00000     0.00000     0.00000
     5.49481     0.00000     0.00000     0.00000     0.00000     0.00000     0.00000     0.00000     0.00000     0.00000     0.00000
     5.50781     0.00000     0.00000     0.00000     0.00000     0.00000     0.00000     0.00000     0.00000     0.00000     0.00000
     5.51981     0.00000     0.00000     0.00000     0.00000     0.00000     0.00000     0.00000     0.00000     0.00000     0.00000
     5.53281     0.00000     0.00000     0.00000     0.00000     0.00000     0.00000     0.00000     0.00000     0.00000     0.00000
     5.54581     0.00000     0.00000     0.00000     0.00000     0.00000     0.00000     0.00000     0.00000     0.00000     0.00000
     5.55781     0.00000     0.00000     0.00000     0.00000     0.00000     0.00000     0.00000     0.00000     0.00000     0.00000
     5.57081     0.00000     0.00000     0.00000     0.00000     0.00000     0.00000     0.00000     0.00000     0.00000     0.00000
     5.58281     0.00000     0.00000     0.00000     0.00000     0.00000     0.00000     0.00000     0.00000     0.00000     0.00000
     5.59581     0.00000     0.00000     0.00000     0.00000     0.00000     0.00000     0.00000     0.00000     0.00000     0.00000
     5.60781     0.00000     0.00000     0.00000     0.00000     0.00000     0.00000     0.00000     0.00000     0.00000     0.00000
     5.62081     0.00000     0.00000     0.00000     0.00000     0.00000     0.00000     0.00000     0.00000     0.00000     0.00000
     5.63281     0.00000     0.00000     0.00000     0.00000     0.00000     0.00000     0.00000     0.00000     0.00000     0.00000
     5.64581     0.00000     0.00000     0.00000     0.00000     0.00000     0.00000     0.00000     0.00000     0.00000     0.00000
     5.65781     0.00000     0.00000     0.00000     0.00000     0.00000     0.00000     0.00000     0.00000     0.00000     0.00000
     5.67081     0.00000     0.00000     0.00000     0.00000     0.00000     0.00000     0.00000     0.00000     0.00000     0.00000
     5.68281     0.00000     0.00000     0.00000     0.00000     0.00000     0.00000     0.00000     0.00000     0.00000     0.00000
     5.69581     0.00000     0.00000     0.00000     0.00000     0.00000     0.00000     0.00000     0.00000     0.00000     0.00000
     5.70781     0.00000     0.00000     0.00000     0.00000     0.00000     0.00000     0.00000     0.00000     0.00000     0.00000
     5.72081     0.00000     0.00000     0.00000     0.00000     0.00000     0.00000     0.00000     0.00000     0.00000     0.00000
     5.73281     0.00000     0.00000     0.00000     0.00000     0.00000     0.00000     0.00000     0.00000     0.00000     0.00000
     5.74581     0.00000     0.00000     0.00000     0.00000     0.00000     0.00000     0.00000     0.00000     0.00000     0.00000
     5.75781     0.00000     0.00000     0.00000     0.00000     0.00000     0.00000     0.00000     0.00000     0.00000     0.00000
     5.77081     0.00000     0.00000     0.00000     0.00000     0.00000     0.00000     0.00000     0.00000     0.00000     0.00000
     5.78281     0.00000     0.00000     0.00000     0.00000     0.00000     0.00000     0.00000     0.00000     0.00000     0.00000
     5.79581     0.00000     0.00000     0.00000     0.00000     0.00000     0.00000     0.00000     0.00000     0.00000     0.00000
     5.80781     0.00000     0.00000     0.00000     0.00000     0.00000     0.00000     0.00000     0.00000     0.00000     0.00000
     5.82081     0.00000     0.00000     0.00000     0.00000     0.00000     0.00000     0.00000     0.00000     0.00000     0.00000
     5.83281     0.00000     0.00000     0.00000     0.00000     0.00000     0.00000     0.00000     0.00000     0.00000     0.00000
     5.84581     0.00000     0.00000     0.00000     0.00000     0.00000     0.00000     0.00000     0.00000     0.00000     0.00000
     5.85781     0.00000     0.00000     0.00000     0.00000     0.00000     0.00000     0.00000     0.00000     0.00000     0.00000
     5.87081     0.00000     0.00000     0.00000     0.00000     0.00000     0.00000     0.00000     0.00000     0.00000     0.00000
     5.88281     0.00000     0.00000     0.00000     0.00000     0.00000     0.00000     0.00000     0.00000     0.00000     0.00000
     5.89581     0.00000     0.00000     0.00000     0.00000     0.00000     0.00000     0.00000     0.00000     0.00000     0.00000
     5.90781     0.00000     0.00000     0.00000     0.00000     0.00000     0.00000     0.00000     0.00000     0.00000     0.00000
     5.92081     0.00000     0.00000     0.00000     0.00000     0.00000     0.00000     0.00000     0.00000     0.00000     0.00000
     5.93281     0.00000     0.00000     0.00000     0.00000     0.00000     0.00000     0.00000     0.00000     0.00000     0.00000
     5.94581     0.00000     0.00000     0.00000     0.00000     0.00000     0.00000     0.00000     0.00000     0.00000     0.00000
     5.95781     0.00000     0.00000     0.00000     0.00000     0.00000     0.00000     0.00000     0.00000     0.00000     0.00000
     5.97081     0.00000     0.00000     0.00000     0.00000     0.00000     0.00000     0.00000     0.00000     0.00000     0.00000
     5.98281     0.00000     0.00000     0.00000     0.00000     0.00000     0.00000     0.00000     0.00000     0.00000     0.00000
     5.99581     0.00000     0.00000     0.00000     0.00000     0.00000     0.00000     0.00000     0.00000     0.00000     0.00000
     6.00781     0.00000     0.00000     0.00000     0.00000     0.00000     0.00000     0.00000     0.00000     0.00000     0.00000
     6.02081     0.00000     0.00000     0.00000     0.00000     0.00000     0.00000     0.00000     0.00000     0.00000     0.00000
     6.03281     0.00000     0.00000     0.00000     0.00000     0.00000     0.00000     0.00000     0.00000     0.00000     0.00000
     6.04581     0.00000     0.00000     0.00000     0.00000     0.00000     0.00000     0.00000     0.00000     0.00000     0.00000
     6.05781     0.00000     0.00000     0.00000     0.00000     0.00000     0.00000     0.00000     0.00000     0.00000     0.00000
     6.07081     0.00000     0.00000     0.00000     0.00000     0.00000     0.00000     0.00000     0.00000     0.00000     0.00000
     6.08281     0.00000     0.00000     0.00000     0.00000     0.00000     0.00000     0.00000     0.00000     0.00000     0.00000
     6.09581     0.00000     0.00000     0.00000     0.00000     0.00000     0.00000     0.00000     0.00000     0.00000     0.00000
     6.10781     0.00000     0.00000     0.00000     0.00000     0.00000     0.00000     0.00000     0.00000     0.00000     0.00000
     6.12081     0.00000     0.00000     0.00000     0.00000     0.00000     0.00000     0.00000     0.00000     0.00000     0.00000
     6.13281     0.00000     0.00000     0.00000     0.00000     0.00000     0.00000     0.00000     0.00000     0.00000     0.00000
     6.14581     0.00000     0.00000     0.00000     0.00000     0.00000     0.00000     0.00000     0.00000     0.00000     0.00000
     6.15781     0.00000     0.00000     0.00000     0.00000     0.00000     0.00000     0.00000     0.00000     0.00000     0.00000
     6.17081     0.00000     0.00000     0.00000     0.00000     0.00000     0.00000     0.00000     0.00000     0.00000     0.00000
     6.18281     0.00000     0.00000     0.00000     0.00000     0.00000     0.00000     0.00000     0.00000     0.00000     0.00000
     6.19581     0.00000     0.00000     0.00000     0.00000     0.00000     0.00000     0.00000     0.00000     0.00000     0.00000
     6.20781     0.00000     0.00000     0.00000     0.00000     0.00000     0.00000     0.00000     0.00000     0.00000     0.00000
     6.22081     0.00000     0.00000     0.00000     0.00000     0.00000     0.00000     0.00000     0.00000     0.00000     0.00000
     6.23281     0.00000     0.00000     0.00000     0.00000     0.00000     0.00000     0.00000     0.00000     0.00000     0.00000
     6.24581     0.00000     0.00000     0.00000     0.00000     0.00000     0.00000     0.00000     0.00000     0.00000     0.00000
     6.25781     0.00000     0.00000     0.00000     0.00000     0.00000     0.00000     0.00000     0.00000     0.00000     0.00000
     6.27081     0.00000     0.00000     0.00000     0.00000     0.00000     0.00000     0.00000     0.00000     0.00000     0.00000
     6.28281     0.00000     0.00000     0.00000     0.00000     0.00000     0.00000     0.00000     0.00000     0.00000     0.00000
     6.29581     0.00000     0.00000     0.00000     0.00000     0.00000     0.00000     0.00000     0.00000     0.00000     0.00000
     6.30781     0.00000     0.00000     0.00000     0.00000     0.00000     0.00000     0.00000     0.00000     0.00000     0.00000
     6.32081     0.00000     0.00000     0.00000     0.00000     0.00000     0.00000     0.00000     0.00000     0.00000     0.00000
     6.33281     0.00000     0.00000     0.00000     0.00000     0.00000     0.00000     0.00000     0.00000     0.00000     0.00000
     6.34581     0.00000     0.00000     0.00000     0.00000     0.00000     0.00000     0.00000     0.00000     0.00000     0.00000
     6.35781     0.00000     0.00000     0.00000     0.00000     0.00000     0.00000     0.00000     0.00000     0.00000     0.00000
     6.37081     0.00000     0.00000     0.00000     0.00000     0.00000     0.00000     0.00000     0.00000     0.00000     0.00000
     6.38281     0.00000     0.00000     0.00000     0.00000     0.00000     0.00000     0.00000     0.00000     0.00000     0.00000
     6.39581     0.00000     0.00000     0.00000     0.00000     0.00000     0.00000     0.00000     0.00000     0.00000     0.00000
     6.40781     0.00000     0.00000     0.00000     0.00000     0.00000     0.00000     0.00000     0.00000     0.00000     0.00000
     6.42081     0.00000     0.00000     0.00000     0.00000     0.00000     0.00000     0.00000     0.00000     0.00000     0.00000
     6.43281     0.00000     0.00000     0.00000     0.00000     0.00000     0.00000     0.00000     0.00000     0.00000     0.00000
     6.44581     0.00000     0.00000     0.00000     0.00000     0.00000     0.00000     0.00000     0.00000     0.00000     0.00000
     6.45781     0.00000     0.00000     0.00000     0.00000     0.00000     0.00000     0.00000     0.00000     0.00000     0.00000
     6.47081     0.00000     0.00000     0.00000     0.00000     0.00000     0.00000     0.00000     0.00000     0.00000     0.00000
     6.48281     0.00000     0.00000     0.00000     0.00000     0.00000     0.00000     0.00000     0.00000     0.00000     0.00000
     6.49581     0.00000     0.00000     0.00000     0.00000     0.00000     0.00000     0.00000     0.00000     0.00000     0.00000
     6.50781     0.00000     0.00000     0.00000     0.00000     0.00000     0.00000     0.00000     0.00000     0.00000     0.00000
     6.52081     0.00000     0.00000     0.00000     0.00000     0.00000     0.00000     0.00000     0.00000     0.00000     0.00000
     6.53281     0.00000     0.00000     0.00000     0.00000     0.00000     0.00000     0.00000     0.00000     0.00000     0.00000
     6.54581     0.00000     0.00000     0.00000     0.00000     0.00000     0.00000     0.00000     0.00000     0.00000     0.00000
     6.55881     0.00000     0.00000     0.00000     0.00000     0.00000     0.00000     0.00000     0.00000     0.00000     0.00000
     6.57081     0.00000     0.00000     0.00000     0.00000     0.00000     0.00000     0.00000     0.00000     0.00000     0.00000
     6.58381     0.00000     0.00000     0.00000     0.00000     0.00000     0.00000     0.00000     0.00000     0.00000     0.00000
     6.59581     0.00000     0.00000     0.00000     0.00000     0.00000     0.00000     0.00000     0.00000     0.00000     0.00000
     6.60881     0.00000     0.00000     0.00000     0.00000     0.00000     0.00000     0.00000     0.00000     0.00000     0.00000
     6.62081     0.00000     0.00000     0.00000     0.00000     0.00000     0.00000     0.00000     0.00000     0.00000     0.00000
     6.63381     0.00000     0.00000     0.00000     0.00000     0.00000     0.00000     0.00000     0.00000     0.00000     0.00000
     6.64581     0.00000     0.00000     0.00000     0.00000     0.00000     0.00000     0.00000     0.00000     0.00000     0.00000
     6.65881     0.00000     0.00000     0.00000     0.00000     0.00000     0.00000     0.00000     0.00000     0.00000     0.00000
     6.67081     0.00000     0.00000     0.00000     0.00000     0.00000     0.00000     0.00000     0.00000     0.00000     0.00000
     6.68381     0.00000     0.00000     0.00000     0.00000     0.00000     0.00000     0.00000     0.00000     0.00000     0.00000
     6.69581     0.00000     0.00000     0.00000     0.00000     0.00000     0.00000     0.00000     0.00000     0.00000     0.00000
     6.70881     0.00000     0.00000     0.00000     0.00000     0.00000     0.00000     0.00000     0.00000     0.00000     0.00000
     6.72081     0.00000     0.00000     0.00000     0.00000     0.00000     0.00000     0.00000     0.00000     0.00000     0.00000
     6.73381     0.00000     0.00000     0.00000     0.00000     0.00000     0.00000     0.00000     0.00000     0.00000     0.00000
     6.74581     0.00000     0.00000     0.00000     0.00000     0.00000     0.00000     0.00000     0.00000     0.00000     0.00000
     6.75881     0.00000     0.00000     0.00000     0.00000     0.00000     0.00000     0.00000     0.00000     0.00000     0.00000
     6.77081     0.00000     0.00000     0.00000     0.00000     0.00000     0.00000     0.00000     0.00000     0.00000     0.00000
     6.78381     0.00000     0.00000     0.00000     0.00000     0.00000     0.00000     0.00000     0.00000     0.00000     0.00000
     6.79581     0.00000     0.00000     0.00000     0.00000     0.00000     0.00000     0.00000     0.00000     0.00000     0.00000
     6.80881     0.00000     0.00000     0.00000     0.00000     0.00000     0.00000     0.00000     0.00000     0.00000     0.00000
     6.82081     0.00000     0.00000     0.00000     0.00000     0.00000     0.00000     0.00000     0.00000     0.00000     0.00000
     6.83381     0.00000     0.00000     0.00000     0.00000     0.00000     0.00000     0.00000     0.00000     0.00000     0.00000
     6.84581     0.00000     0.00000     0.00000     0.00000     0.00000     0.00000     0.00000     0.00000     0.00000     0.00000
     6.85881     0.00000     0.00000     0.00000     0.00000     0.00000     0.00000     0.00000     0.00000     0.00000     0.00000
     6.87081     0.00000     0.00000     0.00000     0.00000     0.00000     0.00000     0.00000     0.00000     0.00000     0.00000
     6.88381     0.00000     0.00000     0.00000     0.00000     0.00000     0.00000     0.00000     0.00000     0.00000     0.00000
     6.89581     0.00000     0.00000     0.00000     0.00000     0.00000     0.00000     0.00000     0.00000     0.00000     0.00000
     6.90881     0.00000     0.00000     0.00000     0.00000     0.00000     0.00000     0.00000     0.00000     0.00000     0.00000
     6.92081     0.00000     0.00000     0.00000     0.00000     0.00000     0.00000     0.00000     0.00000     0.00000     0.00000
     6.93381     0.00000     0.00000     0.00000     0.00000     0.00000     0.00000     0.00000     0.00000     0.00000     0.00000
     6.94581     0.00000     0.00000     0.00000     0.00000     0.00000     0.00000     0.00000     0.00000     0.00000     0.00000
     6.95881     0.00000     0.00000     0.00000     0.00000     0.00000     0.00000     0.00000     0.00000     0.00000     0.00000
     6.97081     0.00000     0.00000     0.00000     0.00000     0.00000     0.00000     0.00000     0.00000     0.00000     0.00000
     6.98381     0.00000     0.00000     0.00000     0.00000     0.00000     0.00000     0.00000     0.00000     0.00000     0.00000
     6.99581     0.00000     0.00000     0.00000     0.00000     0.00000     0.00000     0.00000     0.00000     0.00000     0.00000
     7.00881     0.00000     0.00000     0.00000     0.00000     0.00000     0.00000     0.00000     0.00000     0.00000     0.00000
     7.02081     0.00000     0.00000     0.00000     0.00000     0.00000     0.00000     0.00000     0.00000     0.00000     0.00000
     7.03381     0.00000     0.00000     0.00000     0.00000     0.00000     0.00000     0.00000     0.00000     0.00000     0.00000
     7.04581     0.00000     0.00000     0.00000     0.00000     0.00000     0.00000     0.00000     0.00000     0.00000     0.00000
     7.05881     0.00000     0.00000     0.00000     0.00000     0.00000     0.00000     0.00000     0.00000     0.00000     0.00000
     7.07081     0.00000     0.00000     0.00000     0.00000     0.00000     0.00000     0.00000     0.00000     0.00000     0.00000
     7.08381     0.00000     0.00000     0.00000     0.00000     0.00000     0.00000     0.00000     0.00000     0.00000     0.00000
     7.09581     0.00000     0.00000     0.00000     0.00000     0.00000     0.00000     0.00000     0.00000     0.00000     0.00000
     7.10881     0.00000     0.00000     0.00000     0.00000     0.00000     0.00000     0.00000     0.00000     0.00000     0.00000
     7.12081     0.00000     0.00000     0.00000     0.00000     0.00000     0.00000     0.00000     0.00000     0.00000     0.00000
     7.13381     0.00000     0.00000     0.00000     0.00000     0.00000     0.00000     0.00000     0.00000     0.00000     0.00000
     7.14581     0.00000     0.00000     0.00000     0.00000     0.00000     0.00000     0.00000     0.00000     0.00000     0.00000
     7.15881     0.00000     0.00000     0.00000     0.00000     0.00000     0.00000     0.00000     0.00000     0.00000     0.00000
     7.17081     0.00000     0.00000     0.00000     0.00000     0.00000     0.00000     0.00000     0.00000     0.00000     0.00000
     7.18381     0.00000     0.00000     0.00000     0.00000     0.00000     0.00000     0.00000     0.00000     0.00000     0.00000
     7.19581     0.00000     0.00000     0.00000     0.00000     0.00000     0.00000     0.00000     0.00000     0.00000     0.00000
     7.20881     0.00000     0.00000     0.00000     0.00000     0.00000     0.00000     0.00000     0.00000     0.00000     0.00000
     7.22081     0.00000     0.00000     0.00000     0.00000     0.00000     0.00000     0.00000     0.00000     0.00000     0.00000
     7.23381     0.00000     0.00000     0.00000     0.00000     0.00000     0.00000     0.00000     0.00000     0.00000     0.00000
     7.24581     0.00000     0.00000     0.00000     0.00000     0.00000     0.00000     0.00000     0.00000     0.00000     0.00000
     7.25881     0.00000     0.00000     0.00000     0.00000     0.00000     0.00000     0.00000     0.00000     0.00000     0.00000
     7.27081     0.00000     0.00000     0.00000     0.00000     0.00000     0.00000     0.00000     0.00000     0.00000     0.00000
     7.28381     0.00000     0.00000     0.00000     0.00000     0.00000     0.00000     0.00000     0.00000     0.00000     0.00000
     7.29581     0.00000     0.00000     0.00000     0.00000     0.00000     0.00000     0.00000     0.00000     0.00000     0.00000
     7.30881     0.00000     0.00000     0.00000     0.00000     0.00000     0.00000     0.00000     0.00000     0.00000     0.00000
     7.32081     0.00000     0.00000     0.00000     0.00000     0.00000     0.00000     0.00000     0.00000     0.00000     0.00000
     7.33381     0.00000     0.00000     0.00000     0.00000     0.00000     0.00000     0.00000     0.00000     0.00000     0.00000
     7.34581     0.00000     0.00000     0.00000     0.00000     0.00000     0.00000     0.00000     0.00000     0.00000     0.00000
     7.35881     0.00000     0.00000     0.00000     0.00000     0.00000     0.00000     0.00000     0.00000     0.00000     0.00000
     7.37081     0.00000     0.00000     0.00000     0.00000     0.00000     0.00000     0.00000     0.00000     0.00000     0.00000
     7.38381     0.00000     0.00000     0.00000     0.00000     0.00000     0.00000     0.00000     0.00000     0.00000     0.00000
     7.39581     0.00000     0.00000     0.00000     0.00000     0.00000     0.00000     0.00000     0.00000     0.00000     0.00000
     7.40881     0.00000     0.00000     0.00000     0.00000     0.00000     0.00000     0.00000     0.00000     0.00000     0.00000
     7.42081     0.00000     0.00000     0.00000     0.00000     0.00000     0.00000     0.00000     0.00000     0.00000     0.00000
     7.43381     0.00000     0.00000     0.00000     0.00000     0.00000     0.00000     0.00000     0.00000     0.00000     0.00000
     7.44581     0.00000     0.00000     0.00000     0.00000     0.00000     0.00000     0.00000     0.00000     0.00000     0.00000
     7.45881     0.00000     0.00000     0.00000     0.00000     0.00000     0.00000     0.00000     0.00000     0.00000     0.00000
     7.47081     0.00000     0.00000     0.00000     0.00000     0.00000     0.00000     0.00000     0.00000     0.00000     0.00000
     7.48381     0.00000     0.00000     0.00000     0.00000     0.00000     0.00000     0.00000     0.00000     0.00000     0.00000
     7.49581     0.00000     0.00000     0.00000     0.00000     0.00000     0.00000     0.00000     0.00000     0.00000     0.00000
     7.50881     0.00000     0.00000     0.00000     0.00000     0.00000     0.00000     0.00000     0.00000     0.00000     0.00000
     7.52081     0.00000     0.00000     0.00000     0.00000     0.00000     0.00000     0.00000     0.00000     0.00000     0.00000
     7.53381     0.00000     0.00000     0.00000     0.00000     0.00000     0.00000     0.00000     0.00000     0.00000     0.00000
     7.54681     0.00000     0.00000     0.00000     0.00000     0.00000     0.00000     0.00000     0.00000     0.00000     0.00000
     7.55881     0.00000     0.00000     0.00000     0.00000     0.00000     0.00000     0.00000     0.00000     0.00000     0.00000
     7.57181     0.00000     0.00000     0.00000     0.00000     0.00000     0.00000     0.00000     0.00000     0.00000     0.00000
     7.58381     0.00000     0.00000     0.00000     0.00000     0.00000     0.00000     0.00000     0.00000     0.00000     0.00000
     7.59681     0.00000     0.00000     0.00000     0.00000     0.00000     0.00000     0.00000     0.00000     0.00000     0.00000
     7.60881     0.00000     0.00000     0.00000     0.00000     0.00000     0.00000     0.00000     0.00000     0.00000     0.00000
     7.62181     0.00000     0.00000     0.00000     0.00000     0.00000     0.00000     0.00000     0.00000     0.00000     0.00000
     7.63381     0.00000     0.00000     0.00000     0.00000     0.00000     0.00000     0.00000     0.00000     0.00000     0.00000
     7.64681     0.00000     0.00000     0.00000     0.00000     0.00000     0.00000     0.00000     0.00000     0.00000     0.00000
     7.65881     0.00000     0.00000     0.00000     0.00000     0.00000     0.00000     0.00000     0.00000     0.00000     0.00000
     7.67181     0.00000     0.00000     0.00000     0.00000     0.00000     0.00000     0.00000     0.00000     0.00000     0.00000
     7.68381     0.00000     0.00000     0.00000     0.00000     0.00000     0.00000     0.00000     0.00000     0.00000     0.00000
     7.69681     0.00000     0.00000     0.00000     0.00000     0.00000     0.00000     0.00000     0.00000     0.00000     0.00000
     7.70881     0.00000     0.00000     0.00000     0.00000     0.00000     0.00000     0.00000     0.00000     0.00000     0.00000
     7.72181     0.00000     0.00000     0.00000     0.00000     0.00000     0.00000     0.00000     0.00000     0.00000     0.00000
     7.73381     0.00000     0.00000     0.00000     0.00000     0.00000     0.00000     0.00000     0.00000     0.00000     0.00000
     7.74681     0.00000     0.00000     0.00000     0.00000     0.00000     0.00000     0.00000     0.00000     0.00000     0.00000
     7.75881     0.00000     0.00000     0.00000     0.00000     0.00000     0.00000     0.00000     0.00000     0.00000     0.00000
     7.77181     0.00000     0.00000     0.00000     0.00000     0.00000     0.00000     0.00000     0.00000     0.00000     0.00000
     7.78381     0.00000     0.00000     0.00000     0.00000     0.00000     0.00000     0.00000     0.00000     0.00000     0.00000
     7.79681     0.00000     0.00000     0.00000     0.00000     0.00000     0.00000     0.00000     0.00000     0.00000     0.00000
     7.80881     0.00000     0.00000     0.00000     0.00000     0.00000     0.00000     0.00000     0.00000     0.00000     0.00000
     7.82181     0.00000     0.00000     0.00000     0.00000     0.00000     0.00000     0.00000     0.00000     0.00000     0.00000
     7.83381     0.00000     0.00000     0.00000     0.00000     0.00000     0.00000     0.00000     0.00000     0.00000     0.00000
     7.84681     0.00000     0.00000     0.00000     0.00000     0.00000     0.00000     0.00000     0.00000     0.00000     0.00000
     7.85881     0.00000     0.00000     0.00000     0.00000     0.00000     0.00000     0.00000     0.00000     0.00000     0.00000
     7.87181     0.00000     0.00000     0.00000     0.00000     0.00000     0.00000     0.00000     0.00000     0.00000     0.00000
     7.88381     0.00000     0.00000     0.00000     0.00000     0.00000     0.00000     0.00000     0.00000     0.00000     0.00000
     7.89681     0.00000     0.00000     0.00000     0.00000     0.00000     0.00000     0.00000     0.00000     0.00000     0.00000
     7.90881     0.00000     0.00000     0.00000     0.00000     0.00000     0.00000     0.00000     0.00000     0.00000     0.00000
     7.92181     0.00000     0.00000     0.00000     0.00000     0.00000     0.00000     0.00000     0.00000     0.00000     0.00000
     7.93381     0.00000     0.00000     0.00000     0.00000     0.00000     0.00000     0.00000     0.00000     0.00000     0.00000
     7.94681     0.00000     0.00000     0.00000     0.00000     0.00000     0.00000     0.00000     0.00000     0.00000     0.00000
     7.95881     0.00000     0.00000     0.00000     0.00000     0.00000     0.00000     0.00000     0.00000     0.00000     0.00000
     7.97181     0.00000     0.00000     0.00000     0.00000     0.00000     0.00000     0.00000     0.00000     0.00000     0.00000
     7.98381     0.00000     0.00000     0.00000     0.00000     0.00000     0.00000     0.00000     0.00000     0.00000     0.00000
     7.99681     0.00000     0.00000     0.00000     0.00000     0.00000     0.00000     0.00000     0.00000     0.00000     0.00000
     8.00881     0.00000     0.00000     0.00000     0.00000     0.00000     0.00000     0.00000     0.00000     0.00000     0.00000
     8.02181     0.00000     0.00000     0.00000     0.00000     0.00000     0.00000     0.00000     0.00000     0.00000     0.00000
     8.03381     0.00000     0.00000     0.00000     0.00000     0.00000     0.00000     0.00000     0.00000     0.00000     0.00000
     8.04681     0.00000     0.00000     0.00000     0.00000     0.00000     0.00000     0.00000     0.00000     0.00000     0.00000
     8.05881     0.00000     0.00000     0.00000     0.00000     0.00000     0.00000     0.00000     0.00000     0.00000     0.00000
     8.07181     0.00000     0.00000     0.00000     0.00000     0.00000     0.00000     0.00000     0.00000     0.00000     0.00000
     8.08381     0.00000     0.00000     0.00000     0.00000     0.00000     0.00000     0.00000     0.00000     0.00000     0.00000
     8.09681     0.00000     0.00000     0.00000     0.00000     0.00000     0.00000     0.00000     0.00000     0.00000     0.00000
     8.10881     0.00000     0.00000     0.00000     0.00000     0.00000     0.00000     0.00000     0.00000     0.00000     0.00000
     8.12181     0.00000     0.00000     0.00000     0.00000     0.00000     0.00000     0.00000     0.00000     0.00000     0.00000
     8.13381     0.00000     0.00000     0.00000     0.00000     0.00000     0.00000     0.00000     0.00000     0.00000     0.00000
     8.14681     0.00000     0.00000     0.00000     0.00000     0.00000     0.00000     0.00000     0.00000     0.00000     0.00000
     8.15881     0.00000     0.00000     0.00000     0.00000     0.00000     0.00000     0.00000     0.00000     0.00000     0.00000
     8.17181     0.00000     0.00000     0.00000     0.00000     0.00000     0.00000     0.00000     0.00000     0.00000     0.00000
     8.18381     0.00000     0.00000     0.00000     0.00000     0.00000     0.00000     0.00000     0.00000     0.00000     0.00000
     8.19681     0.00000     0.00000     0.00000     0.00000     0.00000     0.00000     0.00000     0.00000     0.00000     0.00000
     8.20881     0.00000     0.00000     0.00000     0.00000     0.00000     0.00000     0.00000     0.00000     0.00000     0.00000
     8.22181     0.00000     0.00000     0.00000     0.00000     0.00000     0.00000     0.00000     0.00000     0.00000     0.00000
     8.23381     0.00000     0.00000     0.00000     0.00000     0.00000     0.00000     0.00000     0.00000     0.00000     0.00000
     8.24681     0.00000     0.00000     0.00000     0.00000     0.00000     0.00000     0.00000     0.00000     0.00000     0.00000
     8.25881     0.00000     0.00000     0.00000     0.00000     0.00000     0.00000     0.00000     0.00000     0.00000     0.00000
     8.27181     0.00000     0.00000     0.00000     0.00000     0.00000     0.00000     0.00000     0.00000     0.00000     0.00000
     8.28381     0.00000     0.00000     0.00000     0.00000     0.00000     0.00000     0.00000     0.00000     0.00000     0.00000
     8.29681     0.00000     0.00000     0.00000     0.00000     0.00000     0.00000     0.00000     0.00000     0.00000     0.00000
     8.30881     0.00000     0.00000     0.00000     0.00000     0.00000     0.00000     0.00000     0.00000     0.00000     0.00000
     8.32181     0.00000     0.00000     0.00000     0.00000     0.00000     0.00000     0.00000     0.00000     0.00000     0.00000
     8.33381     0.00000     0.00000     0.00000     0.00000     0.00000     0.00000     0.00000     0.00000     0.00000     0.00000
     8.34681     0.00000     0.00000     0.00000     0.00000     0.00000     0.00000     0.00000     0.00000     0.00000     0.00000
     8.35881     0.00000     0.00000     0.00000     0.00000     0.00000     0.00000     0.00000     0.00000     0.00000     0.00000
     8.37181     0.00000     0.00000     0.00000     0.00000     0.00000     0.00000     0.00000     0.00000     0.00000     0.00000
     8.38381     0.00000     0.00000     0.00000     0.00000     0.00000     0.00000     0.00000     0.00000     0.00000     0.00000
     8.39681     0.00000     0.00000     0.00000     0.00000     0.00000     0.00000     0.00000     0.00000     0.00000     0.00000
     8.40881     0.00000     0.00000     0.00000     0.00000     0.00000     0.00000     0.00000     0.00000     0.00000     0.00000
     8.42181     0.00000     0.00000     0.00000     0.00000     0.00000     0.00000     0.00000     0.00000     0.00000     0.00000
     8.43381     0.00000     0.00000     0.00000     0.00000     0.00000     0.00000     0.00000     0.00000     0.00000     0.00000
     8.44681     0.00000     0.00000     0.00000     0.00000     0.00000     0.00000     0.00000     0.00000     0.00000     0.00000
     8.45881     0.00000     0.00000     0.00000     0.00000     0.00000     0.00000     0.00000     0.00000     0.00000     0.00000
     8.47181     0.00000     0.00000     0.00000     0.00000     0.00000     0.00000     0.00000     0.00000     0.00000     0.00000
     8.48381     0.00000     0.00000     0.00000     0.00000     0.00000     0.00000     0.00000     0.00000     0.00000     0.00000
     8.49681     0.00000     0.00000     0.00000     0.00000     0.00000     0.00000     0.00000     0.00000     0.00000     0.00000
     8.50881     0.00000     0.00000     0.00000     0.00000     0.00000     0.00000     0.00000     0.00000     0.00000     0.00000
     8.52181     0.00000     0.00000     0.00000     0.00000     0.00000     0.00000     0.00000     0.00000     0.00000     0.00000
     8.53381     0.00000     0.00000     0.00000     0.00000     0.00000     0.00000     0.00000     0.00000     0.00000     0.00000
     8.54681     0.00000     0.00000     0.00000     0.00000     0.00000     0.00000     0.00000     0.00000     0.00000     0.00000
     8.55981     0.00000     0.00000     0.00000     0.00000     0.00000     0.00000     0.00000     0.00000     0.00000     0.00000
     8.57181     0.00000     0.00000     0.00000     0.00000     0.00000     0.00000     0.00000     0.00000     0.00000     0.00000
     8.58481     0.00000     0.00000     0.00000     0.00000     0.00000     0.00000     0.00000     0.00000     0.00000     0.00000
     8.59681     0.00000     0.00000     0.00000     0.00000     0.00000     0.00000     0.00000     0.00000     0.00000     0.00000
     8.60981     0.00000     0.00000     0.00000     0.00000     0.00000     0.00000     0.00000     0.00000     0.00000     0.00000
     8.62181     0.00000     0.00000     0.00000     0.00000     0.00000     0.00000     0.00000     0.00000     0.00000     0.00000
     8.63481     0.00000     0.00000     0.00000     0.00000     0.00000     0.00000     0.00000     0.00000     0.00000     0.00000
     8.64681     0.00000     0.00000     0.00000     0.00000     0.00000     0.00000     0.00000     0.00000     0.00000     0.00000
     8.65981     0.00000     0.00000     0.00000     0.00000     0.00000     0.00000     0.00000     0.00000     0.00000     0.00000
     8.67181     0.00000     0.00000     0.00000     0.00000     0.00000     0.00000     0.00000     0.00000     0.00000     0.00000
     8.68481     0.00000     0.00000     0.00000     0.00000     0.00000     0.00000     0.00000     0.00000     0.00000     0.00000
     8.69681     0.00000     0.00000     0.00000     0.00000     0.00000     0.00000     0.00000     0.00000     0.00000     0.00000
     8.70981     0.00000     0.00000     0.00000     0.00000     0.00000     0.00000     0.00000     0.00000     0.00000     0.00000
     8.72181     0.00000     0.00000     0.00000     0.00000     0.00000     0.00000     0.00000     0.00000     0.00000     0.00000
     8.73481     0.00000     0.00000     0.00000     0.00000     0.00000     0.00000     0.00000     0.00000     0.00000     0.00000
     8.74681     0.00000     0.00000     0.00000     0.00000     0.00000     0.00000     0.00000     0.00000     0.00000     0.00000
     8.75981     0.00000     0.00000     0.00000     0.00000     0.00000     0.00000     0.00000     0.00000     0.00000     0.00000
     8.77181     0.00000     0.00000     0.00000     0.00000     0.00000     0.00000     0.00000     0.00000     0.00000     0.00000
     8.78481     0.00000     0.00000     0.00000     0.00000     0.00000     0.00000     0.00000     0.00000     0.00000     0.00000
     8.79681     0.00000     0.00000     0.00000     0.00000     0.00000     0.00000     0.00000     0.00000     0.00000     0.00000
     8.80981     0.00000     0.00000     0.00000     0.00000     0.00000     0.00000     0.00000     0.00000     0.00000     0.00000
     8.82181     0.00000     0.00000     0.00000     0.00000     0.00000     0.00000     0.00000     0.00000     0.00000     0.00000
     8.83481     0.00000     0.00000     0.00000     0.00000     0.00000     0.00000     0.00000     0.00000     0.00000     0.00000
     8.84681     0.00000     0.00000     0.00000     0.00000     0.00000     0.00000     0.00000     0.00000     0.00000     0.00000
     8.85981     0.00000     0.00000     0.00000     0.00000     0.00000     0.00000     0.00000     0.00000     0.00000     0.00000
     8.87181     0.00000     0.00000     0.00000     0.00000     0.00000     0.00000     0.00000     0.00000     0.00000     0.00000
     8.88481     0.00000     0.00000     0.00000     0.00000     0.00000     0.00000     0.00000     0.00000     0.00000     0.00000
     8.89681     0.00000     0.00000     0.00000     0.00000     0.00000     0.00000     0.00000     0.00000     0.00000     0.00000
     8.90981     0.00000     0.00000     0.00000     0.00000     0.00000     0.00000     0.00000     0.00000     0.00000     0.00000
     8.92181     0.00000     0.00000     0.00000     0.00000     0.00000     0.00000     0.00000     0.00000     0.00000     0.00000
     8.93481     0.00000     0.00000     0.00000     0.00000     0.00000     0.00000     0.00000     0.00000     0.00000     0.00000
     8.94681     0.00000     0.00000     0.00000     0.00000     0.00000     0.00000     0.00000     0.00000     0.00000     0.00000
     8.95981     0.00000     0.00000     0.00000     0.00000     0.00000     0.00000     0.00000     0.00000     0.00000     0.00000
     8.97181     0.00000     0.00000     0.00000     0.00000     0.00000     0.00000     0.00000     0.00000     0.00000     0.00000
     8.98481     0.00000     0.00000     0.00000     0.00000     0.00000     0.00000     0.00000     0.00000     0.00000     0.00000
     8.99681     0.00000     0.00000     0.00000     0.00000     0.00000     0.00000     0.00000     0.00000     0.00000     0.00000
     9.00981     0.00000     0.00000     0.00000     0.00000     0.00000     0.00000     0.00000     0.00000     0.00000     0.00000
     9.02181     0.00000     0.00000     0.00000     0.00000     0.00000     0.00000     0.00000     0.00000     0.00000     0.00000
     9.03481     0.00000     0.00000     0.00000     0.00000     0.00000     0.00000     0.00000     0.00000     0.00000     0.00000
     9.04681     0.00000     0.00000     0.00000     0.00000     0.00000     0.00000     0.00000     0.00000     0.00000     0.00000
     9.05981     0.00000     0.00000     0.00000     0.00000     0.00000     0.00000     0.00000     0.00000     0.00000     0.00000
     9.07181     0.00000     0.00000     0.00000     0.00000     0.00000     0.00000     0.00000     0.00000     0.00000     0.00000
     9.08481     0.00000     0.00000     0.00000     0.00000     0.00000     0.00000     0.00000     0.00000     0.00000     0.00000
     9.09681     0.00000     0.00000     0.00000     0.00000     0.00000     0.00000     0.00000     0.00000     0.00000     0.00000
     9.10981     0.00000     0.00000     0.00000     0.00000     0.00000     0.00000     0.00000     0.00000     0.00000     0.00000
     9.12181     0.00000     0.00000     0.00000     0.00000     0.00000     0.00000     0.00000     0.00000     0.00000     0.00000
     9.13481     0.00000     0.00000     0.00000     0.00000     0.00000     0.00000     0.00000     0.00000     0.00000     0.00000
     9.14681     0.00000     0.00000     0.00000     0.00000     0.00000     0.00000     0.00000     0.00000     0.00000     0.00000
     9.15981     0.00000     0.00000     0.00000     0.00000     0.00000     0.00000     0.00000     0.00000     0.00000     0.00000
     9.17181     0.00000     0.00000     0.00000     0.00000     0.00000     0.00000     0.00000     0.00000     0.00000     0.00000
     9.18481     0.00000     0.00000     0.00000     0.00000     0.00000     0.00000     0.00000     0.00000     0.00000     0.00000
     9.19681     0.00000     0.00000     0.00000     0.00000     0.00000     0.00000     0.00000     0.00000     0.00000     0.00000
     9.20981     0.00000     0.00000     0.00000     0.00000     0.00000     0.00000     0.00000     0.00000     0.00000     0.00000
     9.22181     0.00000     0.00000     0.00000     0.00000     0.00000     0.00000     0.00000     0.00000     0.00000     0.00000
     9.23481     0.00000     0.00000     0.00000     0.00000     0.00000     0.00000     0.00000     0.00000     0.00000     0.00000
     9.24681     0.00000     0.00000     0.00000     0.00000     0.00000     0.00000     0.00000     0.00000     0.00000     0.00000
     9.25981     0.00000     0.00000     0.00000     0.00000     0.00000     0.00000     0.00000     0.00000     0.00000     0.00000
     9.27181     0.00000     0.00000     0.00000     0.00000     0.00000     0.00000     0.00000     0.00000     0.00000     0.00000
     9.28481     0.00000     0.00000     0.00000     0.00000     0.00000     0.00000     0.00000     0.00000     0.00000     0.00000
     9.29681     0.00000     0.00000     0.00000     0.00000     0.00000     0.00000     0.00000     0.00000     0.00000     0.00000
     9.30981     0.00000     0.00000     0.00000     0.00000     0.00000     0.00000     0.00000     0.00000     0.00000     0.00000
     9.32181     0.00000     0.00000     0.00000     0.00000     0.00000     0.00000     0.00000     0.00000     0.00000     0.00000
     9.33481     0.00000     0.00000     0.00000     0.00000     0.00000     0.00000     0.00000     0.00000     0.00000     0.00000
     9.34681     0.00000     0.00000     0.00000     0.00000     0.00000     0.00000     0.00000     0.00000     0.00000     0.00000
     9.35981     0.00000     0.00000     0.00000     0.00000     0.00000     0.00000     0.00000     0.00000     0.00000     0.00000
     9.37181     0.00000     0.00000     0.00000     0.00000     0.00000     0.00000     0.00000     0.00000     0.00000     0.00000
     9.38481     0.00000     0.00000     0.00000     0.00000     0.00000     0.00000     0.00000     0.00000     0.00000     0.00000
     9.39681     0.00000     0.00000     0.00000     0.00000     0.00000     0.00000     0.00000     0.00000     0.00000     0.00000
     9.40981     0.00000     0.00000     0.00000     0.00000     0.00000     0.00000     0.00000     0.00000     0.00000     0.00000
     9.42181     0.00000     0.00000     0.00000     0.00000     0.00000     0.00000     0.00000     0.00000     0.00000     0.00000
     9.43481     0.00000     0.00000     0.00000     0.00000     0.00000     0.00000     0.00000     0.00000     0.00000     0.00000
     9.44681     0.00000     0.00000     0.00000     0.00000     0.00000     0.00000     0.00000     0.00000     0.00000     0.00000
     9.45981     0.00000     0.00000     0.00000     0.00000     0.00000     0.00000     0.00000     0.00000     0.00000     0.00000
     9.47181     0.00000     0.00000     0.00000     0.00000     0.00000     0.00000     0.00000     0.00000     0.00000     0.00000
     9.48481     0.00000     0.00000     0.00000     0.00000     0.00000     0.00000     0.00000     0.00000     0.00000     0.00000
     9.49681     0.00000     0.00000     0.00000     0.00000     0.00000     0.00000     0.00000     0.00000     0.00000     0.00000
     9.50981     0.00000     0.00000     0.00000     0.00000     0.00000     0.00000     0.00000     0.00000     0.00000     0.00000
     9.52181     0.00000     0.00000     0.00000     0.00000     0.00000     0.00000     0.00000     0.00000     0.00000     0.00000
     9.53481     0.00000     0.00000     0.00000     0.00000     0.00000     0.00000     0.00000     0.00000     0.00000     0.00000
     9.54781     0.00000     0.00000     0.00000     0.00000     0.00000     0.00000     0.00000     0.00000     0.00000     0.00000
     9.55981     0.00000     0.00000     0.00000     0.00000     0.00000     0.00000     0.00000     0.00000     0.00000     0.00000
     9.57281     0.00000     0.00000     0.00000     0.00000     0.00000     0.00000     0.00000     0.00000     0.00000     0.00000
     9.58481     0.00000     0.00000     0.00000     0.00000     0.00000     0.00000     0.00000     0.00000     0.00000     0.00000
     9.59781     0.00000     0.00000     0.00000     0.00000     0.00000     0.00000     0.00000     0.00000     0.00000     0.00000
     9.60981     0.00000     0.00000     0.00000     0.00000     0.00000     0.00000     0.00000     0.00000     0.00000     0.00000
     9.62281     0.00000     0.00000     0.00000     0.00000     0.00000     0.00000     0.00000     0.00000     0.00000     0.00000
     9.63481     0.00000     0.00000     0.00000     0.00000     0.00000     0.00000     0.00000     0.00000     0.00000     0.00000
     9.64781     0.00000     0.00000     0.00000     0.00000     0.00000     0.00000     0.00000     0.00000     0.00000     0.00000
     9.65981     0.00000     0.00000     0.00000     0.00000     0.00000     0.00000     0.00000     0.00000     0.00000     0.00000
     9.67281     0.00000     0.00000     0.00000     0.00000     0.00000     0.00000     0.00000     0.00000     0.00000     0.00000
     9.68481     0.00000     0.00000     0.00000     0.00000     0.00000     0.00000     0.00000     0.00000     0.00000     0.00000
     9.69781     0.00000     0.00000     0.00000     0.00000     0.00000     0.00000     0.00000     0.00000     0.00000     0.00000
     9.70981     0.00000     0.00000     0.00000     0.00000     0.00000     0.00000     0.00000     0.00000     0.00000     0.00000
     9.72281     0.00000     0.00000     0.00000     0.00000     0.00000     0.00000     0.00000     0.00000     0.00000     0.00000
     9.73481     0.00000     0.00000     0.00000     0.00000     0.00000     0.00000     0.00000     0.00000     0.00000     0.00000
     9.74781     0.00000     0.00000     0.00000     0.00000     0.00000     0.00000     0.00000     0.00000     0.00000     0.00000
     9.75981     0.00000     0.00000     0.00000     0.00000     0.00000     0.00000     0.00000     0.00000     0.00000     0.00000
     9.77281     0.00000     0.00000     0.00000     0.00000     0.00000     0.00000     0.00000     0.00000     0.00000     0.00000
     9.78481     0.00000     0.00000     0.00000     0.00000     0.00000     0.00000     0.00000     0.00000     0.00000     0.00000
     9.79781     0.00000     0.00000     0.00000     0.00000     0.00000     0.00000     0.00000     0.00000     0.00000     0.00000
     9.80981     0.00000     0.00000     0.00000     0.00000     0.00000     0.00000     0.00000     0.00000     0.00000     0.00000
     9.82281     0.00000     0.00000     0.00000     0.00000     0.00000     0.00000     0.00000     0.00000     0.00000     0.00000
     9.83481     0.00000     0.00000     0.00000     0.00000     0.00000     0.00000     0.00000     0.00000     0.00000     0.00000
     9.84781     0.00000     0.00000     0.00000     0.00000     0.00000     0.00000     0.00000     0.00000     0.00000     0.00000
     9.85981     0.00000     0.00000     0.00000     0.00000     0.00000     0.00000     0.00000     0.00000     0.00000     0.00000
     9.87281     0.00000     0.00000     0.00000     0.00000     0.00000     0.00000     0.00000     0.00000     0.00000     0.00000
     9.88481     0.00000     0.00000     0.00000     0.00000     0.00000     0.00000     0.00000     0.00000     0.00000     0.00000
     9.89781     0.00000     0.00000     0.00000     0.00000     0.00000     0.00000     0.00000     0.00000     0.00000     0.00000
     9.90981     0.00000     0.00000     0.00000     0.00000     0.00000     0.00000     0.00000     0.00000     0.00000     0.00000
     9.92281     0.00000     0.00000     0.00000     0.00000     0.00000     0.00000     0.00000     0.00000     0.00000     0.00000
     9.93481     0.00000     0.00000     0.00000     0.00000     0.00000     0.00000     0.00000     0.00000     0.00000     0.00000
     9.94781     0.00000     0.00000     0.00000     0.00000     0.00000     0.00000     0.00000     0.00000     0.00000     0.00000
     9.95981     0.00000     0.00000     0.00000     0.00000     0.00000     0.00000     0.00000     0.00000     0.00000     0.00000
     9.97281     0.00000     0.00000     0.00000     0.00000     0.00000     0.00000     0.00000     0.00000     0.00000     0.00000
     9.98481     0.00000     0.00000     0.00000     0.00000     0.00000     0.00000     0.00000     0.00000     0.00000     0.00000
     9.99781     0.00000     0.00000     0.00000     0.00000     0.00000     0.00000     0.00000     0.00000     0.00000     0.00000
    10.00981     0.00000     0.00000     0.00000     0.00000     0.00000     0.00000     0.00000     0.00000     0.00000     0.00000
    10.02281     0.00000     0.00000     0.00000     0.00000     0.00000     0.00000     0.00000     0.00000     0.00000     0.00000
    10.03481     0.00000     0.00000     0.00000     0.00000     0.00000     0.00000     0.00000     0.00000     0.00000     0.00000
    10.04781     0.00000     0.00000     0.00000     0.00000     0.00000     0.00000     0.00000     0.00000     0.00000     0.00000
    10.05981     0.00000     0.00000     0.00000     0.00000     0.00000     0.00000     0.00000     0.00000     0.00000     0.00000
    10.07281     0.00000     0.00000     0.00000     0.00000     0.00000     0.00000     0.00000     0.00000     0.00000     0.00000
    10.08481     0.00000     0.00000     0.00000     0.00000     0.00000     0.00000     0.00000     0.00000     0.00000     0.00000
    10.09781     0.00000     0.00000     0.00000     0.00000     0.00000     0.00000     0.00000     0.00000     0.00000     0.00000
    10.10981     0.00000     0.00000     0.00000     0.00000     0.00000     0.00000     0.00000     0.00000     0.00000     0.00000
    10.12281     0.00000     0.00000     0.00000     0.00000     0.00000     0.00000     0.00000     0.00000     0.00000     0.00000
    10.13481     0.00000     0.00000     0.00000     0.00000     0.00000     0.00000     0.00000     0.00000     0.00000     0.00000
    10.14781     0.00000     0.00000     0.00000     0.00000     0.00000     0.00000     0.00000     0.00000     0.00000     0.00000
    10.15981     0.00000     0.00000     0.00000     0.00000     0.00000     0.00000     0.00000     0.00000     0.00000     0.00000
    10.17281     0.00000     0.00000     0.00000     0.00000     0.00000     0.00000     0.00000     0.00000     0.00000     0.00000
    10.18481     0.00000     0.00000     0.00000     0.00000     0.00000     0.00000     0.00000     0.00000     0.00000     0.00000
    10.19781     0.00000     0.00000     0.00000     0.00000     0.00000     0.00000     0.00000     0.00000     0.00000     0.00000
    10.20981     0.00000     0.00000     0.00000     0.00000     0.00000     0.00000     0.00000     0.00000     0.00000     0.00000
    10.22281     0.00000     0.00000     0.00000     0.00000     0.00000     0.00000     0.00000     0.00000     0.00000     0.00000
    10.23481     0.00000     0.00000     0.00000     0.00000     0.00000     0.00000     0.00000     0.00000     0.00000     0.00000
    10.24781     0.00000     0.00000     0.00000     0.00000     0.00000     0.00000     0.00000     0.00000     0.00000     0.00000
    10.25981     0.00000     0.00000     0.00000     0.00000     0.00000     0.00000     0.00000     0.00000     0.00000     0.00000
    10.27281     0.00000     0.00000     0.00000     0.00000     0.00000     0.00000     0.00000     0.00000     0.00000     0.00000
    10.28481     0.00000     0.00000     0.00000     0.00000     0.00000     0.00000     0.00000     0.00000     0.00000     0.00000
    10.29781     0.00000     0.00000     0.00000     0.00000     0.00000     0.00000     0.00000     0.00000     0.00000     0.00000
    10.30981     0.00000     0.00000     0.00000     0.00000     0.00000     0.00000     0.00000     0.00000     0.00000     0.00000
    10.32281     0.00000     0.00000     0.00000     0.00000     0.00000     0.00000     0.00000     0.00000     0.00000     0.00000
    10.33481     0.00000     0.00000     0.00000     0.00000     0.00000     0.00000     0.00000     0.00000     0.00000     0.00000
    10.34781     0.00000     0.00000     0.00000     0.00000     0.00000     0.00000     0.00000     0.00000     0.00000     0.00000
    10.35981     0.00000     0.00000     0.00000     0.00000     0.00000     0.00000     0.00000     0.00000     0.00000     0.00000
    10.37281     0.00000     0.00000     0.00000     0.00000     0.00000     0.00000     0.00000     0.00000     0.00000     0.00000
    10.38481     0.00000     0.00000     0.00000     0.00000     0.00000     0.00000     0.00000     0.00000     0.00000     0.00000
    10.39781     0.00000     0.00000     0.00000     0.00000     0.00000     0.00000     0.00000     0.00000     0.00000     0.00000
    10.40981     0.00000     0.00000     0.00000     0.00000     0.00000     0.00000     0.00000     0.00000     0.00000     0.00000
    10.42281     0.00000     0.00000     0.00000     0.00000     0.00000     0.00000     0.00000     0.00000     0.00000     0.00000
    10.43481     0.00000     0.00000     0.00000     0.00000     0.00000     0.00000     0.00000     0.00000     0.00000     0.00000
    10.44781     0.00000     0.00000     0.00000     0.00000     0.00000     0.00000     0.00000     0.00000     0.00000     0.00000
    10.45981     0.00000     0.00000     0.00000     0.00000     0.00000     0.00000     0.00000     0.00000     0.00000     0.00000
    10.47281     0.00000     0.00000     0.00000     0.00000     0.00000     0.00000     0.00000     0.00000     0.00000     0.00000
    10.48481     0.00000     0.00000     0.00000     0.00000     0.00000     0.00000     0.00000     0.00000     0.00000     0.00000
    10.49781     0.00000     0.00000     0.00000     0.00000     0.00000     0.00000     0.00000     0.00000     0.00000     0.00000
    10.50981     0.00000     0.00000     0.00000     0.00000     0.00000     0.00000     0.00000     0.00000     0.00000     0.00000
    10.52281     0.00000     0.00000     0.00000     0.00000     0.00000     0.00000     0.00000     0.00000     0.00000     0.00000
    10.53481     0.00000     0.00000     0.00000     0.00000     0.00000     0.00000     0.00000     0.00000     0.00000     0.00000
    10.54781     0.00000     0.00000     0.00000     0.00000     0.00000     0.00000     0.00000     0.00000     0.00000     0.00000
    10.56081     0.00000     0.00000     0.00000     0.00000     0.00000     0.00000     0.00000     0.00000     0.00000     0.00000
    10.57281     0.00000     0.00000     0.00000     0.00000     0.00000     0.00000     0.00000     0.00000     0.00000     0.00000
    10.58581     0.00000     0.00000     0.00000     0.00000     0.00000     0.00000     0.00000     0.00000     0.00000     0.00000
    10.59781     0.00000     0.00000     0.00000     0.00000     0.00000     0.00000     0.00000     0.00000     0.00000     0.00000
    10.61081     0.00000     0.00000     0.00000     0.00000     0.00000     0.00000     0.00000     0.00000     0.00000     0.00000
    10.62281     0.00000     0.00000     0.00000     0.00000     0.00000     0.00000     0.00000     0.00000     0.00000     0.00000
    10.63581     0.00000     0.00000     0.00000     0.00000     0.00000     0.00000     0.00000     0.00000     0.00000     0.00000
    10.64781     0.00000     0.00000     0.00000     0.00000     0.00000     0.00000     0.00000     0.00000     0.00000     0.00000
    10.66081     0.00000     0.00000     0.00000     0.00000     0.00000     0.00000     0.00000     0.00000     0.00000     0.00000
    10.67281     0.00000     0.00000     0.00000     0.00000     0.00000     0.00000     0.00000     0.00000     0.00000     0.00000
    10.68581     0.00000     0.00000     0.00000     0.00000     0.00000     0.00000     0.00000     0.00000     0.00000     0.00000
    10.69781     0.00000     0.00000     0.00000     0.00000     0.00000     0.00000     0.00000     0.00000     0.00000     0.00000
    10.71081     0.00000     0.00000     0.00000     0.00000     0.00000     0.00000     0.00000     0.00000     0.00000     0.00000
    10.72281     0.00000     0.00000     0.00000     0.00000     0.00000     0.00000     0.00000     0.00000     0.00000     0.00000
    10.73581     0.00000     0.00000     0.00000     0.00000     0.00000     0.00000     0.00000     0.00000     0.00000     0.00000
    10.74781     0.00000     0.00000     0.00000     0.00000     0.00000     0.00000     0.00000     0.00000     0.00000     0.00000
    10.76081     0.00000     0.00000     0.00000     0.00000     0.00000     0.00000     0.00000     0.00000     0.00000     0.00000
    10.77281     0.00000     0.00000     0.00000     0.00000     0.00000     0.00000     0.00000     0.00000     0.00000     0.00000
    10.78581     0.00000     0.00000     0.00000     0.00000     0.00000     0.00000     0.00000     0.00000     0.00000     0.00000
    10.79781     0.00000     0.00000     0.00000     0.00000     0.00000     0.00000     0.00000     0.00000     0.00000     0.00000
    10.81081     0.00000     0.00000     0.00000     0.00000     0.00000     0.00000     0.00000     0.00000     0.00000     0.00000
    10.82281     0.00000     0.00000     0.00000     0.00000     0.00000     0.00000     0.00000     0.00000     0.00000     0.00000
    10.83581     0.00000     0.00000     0.00000     0.00000     0.00000     0.00000     0.00000     0.00000     0.00000     0.00000
    10.84781     0.00000     0.00000     0.00000     0.00000     0.00000     0.00000     0.00000     0.00000     0.00000     0.00000
    10.86081     0.00000     0.00000     0.00000     0.00000     0.00000     0.00000     0.00000     0.00000     0.00000     0.00000
    10.87281     0.00000     0.00000     0.00000     0.00000     0.00000     0.00000     0.00000     0.00000     0.00000     0.00000
    10.88581     0.00000     0.00000     0.00000     0.00000     0.00000     0.00000     0.00000     0.00000     0.00000     0.00000
    10.89781     0.00000     0.00000     0.00000     0.00000     0.00000     0.00000     0.00000     0.00000     0.00000     0.00000
    10.91081     0.00000     0.00000     0.00000     0.00000     0.00000     0.00000     0.00000     0.00000     0.00000     0.00000
    10.92281     0.00000     0.00000     0.00000     0.00000     0.00000     0.00000     0.00000     0.00000     0.00000     0.00000
    10.93581     0.00000     0.00000     0.00000     0.00000     0.00000     0.00000     0.00000     0.00000     0.00000     0.00000
    10.94781     0.00000     0.00000     0.00000     0.00000     0.00000     0.00000     0.00000     0.00000     0.00000     0.00000
    10.96081     0.00000     0.00000     0.00000     0.00000     0.00000     0.00000     0.00000     0.00000     0.00000     0.00000
    10.97281     0.00000     0.00000     0.00000     0.00000     0.00000     0.00000     0.00000     0.00000     0.00000     0.00000
    10.98581     0.00000     0.00000     0.00000     0.00000     0.00000     0.00000     0.00000     0.00000     0.00000     0.00000
    10.99781     0.00000     0.00000     0.00000     0.00000     0.00000     0.00000     0.00000     0.00000     0.00000     0.00000
    11.01081     0.00000     0.00000     0.00000     0.00000     0.00000     0.00000     0.00000     0.00000     0.00000     0.00000
    11.02281     0.00000     0.00000     0.00000     0.00000     0.00000     0.00000     0.00000     0.00000     0.00000     0.00000
    11.03581     0.00000     0.00000     0.00000     0.00000     0.00000     0.00000     0.00000     0.00000     0.00000     0.00000
    11.04781     0.00000     0.00000     0.00000     0.00000     0.00000     0.00000     0.00000     0.00000     0.00000     0.00000
    11.06081     0.00000     0.00000     0.00000     0.00000     0.00000     0.00000     0.00000     0.00000     0.00000     0.00000
    11.07281     0.00000     0.00000     0.00000     0.00000     0.00000     0.00000     0.00000     0.00000     0.00000     0.00000
    11.08581     0.00000     0.00000     0.00000     0.00000     0.00000     0.00000     0.00000     0.00000     0.00000     0.00000
    11.09781     0.00000     0.00000     0.00000     0.00000     0.00000     0.00000     0.00000     0.00000     0.00000     0.00000
    11.11081     0.00000     0.00000     0.00000     0.00000     0.00000     0.00000     0.00000     0.00000     0.00000     0.00000
    11.12281     0.00000     0.00000     0.00000     0.00000     0.00000     0.00000     0.00000     0.00000     0.00000     0.00000
    11.13581     0.00000     0.00000     0.00000     0.00000     0.00000     0.00000     0.00000     0.00000     0.00000     0.00000
    11.14781     0.00000     0.00000     0.00000     0.00000     0.00000     0.00000     0.00000     0.00000     0.00000     0.00000
    11.16081     0.00000     0.00000     0.00000     0.00000     0.00000     0.00000     0.00000     0.00000     0.00000     0.00000
    11.17281     0.00000     0.00000     0.00000     0.00000     0.00000     0.00000     0.00000     0.00000     0.00000     0.00000
    11.18581     0.00000     0.00000     0.00000     0.00000     0.00000     0.00000     0.00000     0.00000     0.00000     0.00000
    11.19781     0.00000     0.00000     0.00000     0.00000     0.00000     0.00000     0.00000     0.00000     0.00000     0.00000
    11.21081     0.00000     0.00000     0.00000     0.00000     0.00000     0.00000     0.00000     0.00000     0.00000     0.00000
    11.22281     0.00000     0.00000     0.00000     0.00000     0.00000     0.00000     0.00000     0.00000     0.00000     0.00000
    11.23581     0.00000     0.00000     0.00000     0.00000     0.00000     0.00000     0.00000     0.00000     0.00000     0.00000
    11.24781     0.00000     0.00000     0.00000     0.00000     0.00000     0.00000     0.00000     0.00000     0.00000     0.00000
    11.26081     0.00000     0.00000     0.00000     0.00000     0.00000     0.00000     0.00000     0.00000     0.00000     0.00000
    11.27281     0.00000     0.00000     0.00000     0.00000     0.00000     0.00000     0.00000     0.00000     0.00000     0.00000
    11.28581     0.00000     0.00000     0.00000     0.00000     0.00000     0.00000     0.00000     0.00000     0.00000     0.00000
    11.29781     0.00000     0.00000     0.00000     0.00000     0.00000     0.00000     0.00000     0.00000     0.00000     0.00000
    11.31081     0.00000     0.00000     0.00000     0.00000     0.00000     0.00000     0.00000     0.00000     0.00000     0.00000
    11.32281     0.00000     0.00000     0.00000     0.00000     0.00000     0.00000     0.00000     0.00000     0.00000     0.00000
    11.33581     0.00000     0.00000     0.00000     0.00000     0.00000     0.00000     0.00000     0.00000     0.00000     0.00000
    11.34781     0.00000     0.00000     0.00000     0.00000     0.00000     0.00000     0.00000     0.00000     0.00000     0.00000
    11.36081     0.00000     0.00000     0.00000     0.00000     0.00000     0.00000     0.00000     0.00000     0.00000     0.00000
    11.37281     0.00000     0.00000     0.00000     0.00000     0.00000     0.00000     0.00000     0.00000     0.00000     0.00000
    11.38581     0.00000     0.00000     0.00000     0.00000     0.00000     0.00000     0.00000     0.00000     0.00000     0.00000
    11.39781     0.00000     0.00000     0.00000     0.00000     0.00000     0.00000     0.00000     0.00000     0.00000     0.00000
    11.41081     0.00000     0.00000     0.00000     0.00000     0.00000     0.00000     0.00000     0.00000     0.00000     0.00000
    11.42281     0.00000     0.00000     0.00000     0.00000     0.00000     0.00000     0.00000     0.00000     0.00000     0.00000
    11.43581     0.00000     0.00000     0.00000     0.00000     0.00000     0.00000     0.00000     0.00000     0.00000     0.00000
    11.44781     0.00000     0.00000     0.00000     0.00000     0.00000     0.00000     0.00000     0.00000     0.00000     0.00000
    11.46081     0.00000     0.00000     0.00000     0.00000     0.00000     0.00000     0.00000     0.00000     0.00000     0.00000
    11.47281     0.00000     0.00000     0.00000     0.00000     0.00000     0.00000     0.00000     0.00000     0.00000     0.00000
    11.48581     0.00000     0.00000     0.00000     0.00000     0.00000     0.00000     0.00000     0.00000     0.00000     0.00000
    11.49781     0.00000     0.00000     0.00000     0.00000     0.00000     0.00000     0.00000     0.00000     0.00000     0.00000
    11.51081     0.00000     0.00000     0.00000     0.00000     0.00000     0.00000     0.00000     0.00000     0.00000     0.00000
    11.52281     0.00000     0.00000     0.00000     0.00000     0.00000     0.00000     0.00000     0.00000     0.00000     0.00000
    11.53581     0.00000     0.00000     0.00000     0.00000     0.00000     0.00000     0.00000     0.00000     0.00000     0.00000
    11.54881     0.00000     0.00000     0.00000     0.00000     0.00000     0.00000     0.00000     0.00000     0.00000     0.00000
    11.56081     0.00000     0.00000     0.00000     0.00000     0.00000     0.00000     0.00000     0.00000     0.00000     0.00000
    11.57381     0.00000     0.00000     0.00000     0.00000     0.00000     0.00000     0.00000     0.00000     0.00000     0.00000
    11.58581     0.00000     0.00000     0.00000     0.00000     0.00000     0.00000     0.00000     0.00000     0.00000     0.00000
    11.59881     0.00000     0.00000     0.00000     0.00000     0.00000     0.00000     0.00000     0.00000     0.00000     0.00000
    11.61081     0.00000     0.00000     0.00000     0.00000     0.00000     0.00000     0.00000     0.00000     0.00000     0.00000
    11.62381     0.00000     0.00000     0.00000     0.00000     0.00000     0.00000     0.00000     0.00000     0.00000     0.00000
    11.63581     0.00000     0.00000     0.00000     0.00000     0.00000     0.00000     0.00000     0.00000     0.00000     0.00000
    11.64881     0.00000     0.00000     0.00000     0.00000     0.00000     0.00000     0.00000     0.00000     0.00000     0.00000
    11.66081     0.00000     0.00000     0.00000     0.00000     0.00000     0.00000     0.00000     0.00000     0.00000     0.00000
    11.67381     0.00000     0.00000     0.00000     0.00000     0.00000     0.00000     0.00000     0.00000     0.00000     0.00000
    11.68581     0.00000     0.00000     0.00000     0.00000     0.00000     0.00000     0.00000     0.00000     0.00000     0.00000
    11.69881     0.00000     0.00000     0.00000     0.00000     0.00000     0.00000     0.00000     0.00000     0.00000     0.00000
    11.71081     0.00000     0.00000     0.00000     0.00000     0.00000     0.00000     0.00000     0.00000     0.00000     0.00000
    11.72381     0.00000     0.00000     0.00000     0.00000     0.00000     0.00000     0.00000     0.00000     0.00000     0.00000
    11.73581     0.00000     0.00000     0.00000     0.00000     0.00000     0.00000     0.00000     0.00000     0.00000     0.00000
    11.74881     0.00000     0.00000     0.00000     0.00000     0.00000     0.00000     0.00000     0.00000     0.00000     0.00000
    11.76081     0.00000     0.00000     0.00000     0.00000     0.00000     0.00000     0.00000     0.00000     0.00000     0.00000
    11.77381     0.00000     0.00000     0.00000     0.00000     0.00000     0.00000     0.00000     0.00000     0.00000     0.00000
    11.78581     0.00000     0.00000     0.00000     0.00000     0.00000     0.00000     0.00000     0.00000     0.00000     0.00000
    11.79881     0.00000     0.00000     0.00000     0.00000     0.00000     0.00000     0.00000     0.00000     0.00000     0.00000
    11.81081     0.00000     0.00000     0.00000     0.00000     0.00000     0.00000     0.00000     0.00000     0.00000     0.00000
    11.82381     0.00000     0.00000     0.00000     0.00000     0.00000     0.00000     0.00000     0.00000     0.00000     0.00000
    11.83581     0.00000     0.00000     0.00000     0.00000     0.00000     0.00000     0.00000     0.00000     0.00000     0.00000
    11.84881     0.00000     0.00000     0.00000     0.00000     0.00000     0.00000     0.00000     0.00000     0.00000     0.00000
    11.86081     0.00000     0.00000     0.00000     0.00000     0.00000     0.00000     0.00000     0.00000     0.00000     0.00000
    11.87381     0.00000     0.00000     0.00000     0.00000     0.00000     0.00000     0.00000     0.00000     0.00000     0.00000
    11.88581     0.00000     0.00000     0.00000     0.00000     0.00000     0.00000     0.00000     0.00000     0.00000     0.00000
    11.89881     0.00000     0.00000     0.00000     0.00000     0.00000     0.00000     0.00000     0.00000     0.00000     0.00000
    11.91081     0.00000     0.00000     0.00000     0.00000     0.00000     0.00000     0.00000     0.00000     0.00000     0.00000
    11.92381     0.00000     0.00000     0.00000     0.00000     0.00000     0.00000     0.00000     0.00000     0.00000     0.00000
    11.93581     0.00000     0.00000     0.00000     0.00000     0.00000     0.00000     0.00000     0.00000     0.00000     0.00000
    11.94881     0.00000     0.00000     0.00000     0.00000     0.00000     0.00000     0.00000     0.00000     0.00000     0.00000
    11.96081     0.00000     0.00000     0.00000     0.00000     0.00000     0.00000     0.00000     0.00000     0.00000     0.00000
    11.97381     0.00000     0.00000     0.00000     0.00000     0.00000     0.00000     0.00000     0.00000     0.00000     0.00000
    11.98581     0.00000     0.00000     0.00000     0.00000     0.00000     0.00000     0.00000     0.00000     0.00000     0.00000
    11.99881     0.00000     0.00000     0.00000     0.00000     0.00000     0.00000     0.00000     0.00000     0.00000     0.00000
    12.01081     0.00000     0.00000     0.00000     0.00000     0.00000     0.00000     0.00000     0.00000     0.00000     0.00000
    12.02381     0.00000     0.00000     0.00000     0.00000     0.00000     0.00000     0.00000     0.00000     0.00000     0.00000
    12.03581     0.00000     0.00000     0.00000     0.00000     0.00000     0.00000     0.00000     0.00000     0.00000     0.00000
    12.04881     0.00000     0.00000     0.00000     0.00000     0.00000     0.00000     0.00000     0.00000     0.00000     0.00000
    12.06081     0.00000     0.00000     0.00000     0.00000     0.00000     0.00000     0.00000     0.00000     0.00000     0.00000
    12.07381     0.00000     0.00000     0.00000     0.00000     0.00000     0.00000     0.00000     0.00000     0.00000     0.00000
    12.08581     0.00000     0.00000     0.00000     0.00000     0.00000     0.00000     0.00000     0.00000     0.00000     0.00000
    12.09881     0.00000     0.00000     0.00000     0.00000     0.00000     0.00000     0.00000     0.00000     0.00000     0.00000
    12.11081     0.00000     0.00000     0.00000     0.00000     0.00000     0.00000     0.00000     0.00000     0.00000     0.00000
    12.12381     0.00000     0.00000     0.00000     0.00000     0.00000     0.00000     0.00000     0.00000     0.00000     0.00000
    12.13581     0.00000     0.00000     0.00000     0.00000     0.00000     0.00000     0.00000     0.00000     0.00000     0.00000
    12.14881     0.00000     0.00000     0.00000     0.00000     0.00000     0.00000     0.00000     0.00000     0.00000     0.00000
    12.16081     0.00000     0.00000     0.00000     0.00000     0.00000     0.00000     0.00000     0.00000     0.00000     0.00000
    12.17381     0.00000     0.00000     0.00000     0.00000     0.00000     0.00000     0.00000     0.00000     0.00000     0.00000
    12.18581     0.00000     0.00000     0.00000     0.00000     0.00000     0.00000     0.00000     0.00000     0.00000     0.00000
    12.19881     0.00000     0.00000     0.00000     0.00000     0.00000     0.00000     0.00000     0.00000     0.00000     0.00000
    12.21081     0.00000     0.00000     0.00000     0.00000     0.00000     0.00000     0.00000     0.00000     0.00000     0.00000
    12.22381     0.00000     0.00000     0.00000     0.00000     0.00000     0.00000     0.00000     0.00000     0.00000     0.00000
    12.23581     0.00000     0.00000     0.00000     0.00000     0.00000     0.00000     0.00000     0.00000     0.00000     0.00000
    12.24881     0.00000     0.00000     0.00000     0.00000     0.00000     0.00000     0.00000     0.00000     0.00000     0.00000
    12.26081     0.00000     0.00000     0.00000     0.00000     0.00000     0.00000     0.00000     0.00000     0.00000     0.00000
    12.27381     0.00000     0.00000     0.00000     0.00000     0.00000     0.00000     0.00000     0.00000     0.00000     0.00000
    12.28581     0.00000     0.00000     0.00000     0.00000     0.00000     0.00000     0.00000     0.00000     0.00000     0.00000
    12.29881     0.00000     0.00000     0.00000     0.00000     0.00000     0.00000     0.00000     0.00000     0.00000     0.00000
    12.31081     0.00000     0.00000     0.00000     0.00000     0.00000     0.00000     0.00000     0.00000     0.00000     0.00000
    12.32381     0.00000     0.00000     0.00000     0.00000     0.00000     0.00000     0.00000     0.00000     0.00000     0.00000
    12.33581     0.00000     0.00000     0.00000     0.00000     0.00000     0.00000     0.00000     0.00000     0.00000     0.00000
    12.34881     0.00000     0.00000     0.00000     0.00000     0.00000     0.00000     0.00000     0.00000     0.00000     0.00000
    12.36081     0.00000     0.00000     0.00000     0.00000     0.00000     0.00000     0.00000     0.00000     0.00000     0.00000
    12.37381     0.00000     0.00000     0.00000     0.00000     0.00000     0.00000     0.00000     0.00000     0.00000     0.00000
    12.38581     0.00000     0.00000     0.00000     0.00000     0.00000     0.00000     0.00000     0.00000     0.00000     0.00000
    12.39881     0.00000     0.00000     0.00000     0.00000     0.00000     0.00000     0.00000     0.00000     0.00000     0.00000
    12.41081     0.00000     0.00000     0.00000     0.00000     0.00000     0.00000     0.00000     0.00000     0.00000     0.00000
    12.42381     0.00000     0.00000     0.00000     0.00000     0.00000     0.00000     0.00000     0.00000     0.00000     0.00000
    12.43581     0.00000     0.00000     0.00000     0.00000     0.00000     0.00000     0.00000     0.00000     0.00000     0.00000
    12.44881     0.00000     0.00000     0.00000     0.00000     0.00000     0.00000     0.00000     0.00000     0.00000     0.00000
    12.46081     0.00000     0.00000     0.00000     0.00000     0.00000     0.00000     0.00000     0.00000     0.00000     0.00000
    12.47381     0.00000     0.00000     0.00000     0.00000     0.00000     0.00000     0.00000     0.00000     0.00000     0.00000
    12.48581     0.00000     0.00000     0.00000     0.00000     0.00000     0.00000     0.00000     0.00000     0.00000     0.00000
    12.49881     0.00000     0.00000     0.00000     0.00000     0.00000     0.00000     0.00000     0.00000     0.00000     0.00000
    12.51081     0.00000     0.00000     0.00000     0.00000     0.00000     0.00000     0.00000     0.00000     0.00000     0.00000
    12.52381     0.00000     0.00000     0.00000     0.00000     0.00000     0.00000     0.00000     0.00000     0.00000     0.00000
    12.53581     0.00000     0.00000     0.00000     0.00000     0.00000     0.00000     0.00000     0.00000     0.00000     0.00000
    12.54881     0.00000     0.00000     0.00000     0.00000     0.00000     0.00000     0.00000     0.00000     0.00000     0.00000
    12.56181     0.00000     0.00000     0.00000     0.00000     0.00000     0.00000     0.00000     0.00000     0.00000     0.00000
    12.57381     0.00000     0.00000     0.00000     0.00000     0.00000     0.00000     0.00000     0.00000     0.00000     0.00000
    12.58681     0.00000     0.00000     0.00000     0.00000     0.00000     0.00000     0.00000     0.00000     0.00000     0.00000
    12.59881     0.00000     0.00000     0.00000     0.00000     0.00000     0.00000     0.00000     0.00000     0.00000     0.00000
    12.61181     0.00000     0.00000     0.00000     0.00000     0.00000     0.00000     0.00000     0.00000     0.00000     0.00000
    12.62381     0.00000     0.00000     0.00000     0.00000     0.00000     0.00000     0.00000     0.00000     0.00000     0.00000
    12.63681     0.00000     0.00000     0.00000     0.00000     0.00000     0.00000     0.00000     0.00000     0.00000     0.00000
    12.64881     0.00000     0.00000     0.00000     0.00000     0.00000     0.00000     0.00000     0.00000     0.00000     0.00000
    12.66181     0.00000     0.00000     0.00000     0.00000     0.00000     0.00000     0.00000     0.00000     0.00000     0.00000
    12.67381     0.00000     0.00000     0.00000     0.00000     0.00000     0.00000     0.00000     0.00000     0.00000     0.00000
    12.68681     0.00000     0.00000     0.00000     0.00000     0.00000     0.00000     0.00000     0.00000     0.00000     0.00000
    12.69881     0.00000     0.00000     0.00000     0.00000     0.00000     0.00000     0.00000     0.00000     0.00000     0.00000
    12.71181     0.00000     0.00000     0.00000     0.00000     0.00000     0.00000     0.00000     0.00000     0.00000     0.00000
    12.72381     0.00000     0.00000     0.00000     0.00000     0.00000     0.00000     0.00000     0.00000     0.00000     0.00000
    12.73681     0.00000     0.00000     0.00000     0.00000     0.00000     0.00000     0.00000     0.00000     0.00000     0.00000
    12.74881     0.00000     0.00000     0.00000     0.00000     0.00000     0.00000     0.00000     0.00000     0.00000     0.00000
    12.76181     0.00000     0.00000     0.00000     0.00000     0.00000     0.00000     0.00000     0.00000     0.00000     0.00000
    12.77381     0.00000     0.00000     0.00000     0.00000     0.00000     0.00000     0.00000     0.00000     0.00000     0.00000
    12.78681     0.00000     0.00000     0.00000     0.00000     0.00000     0.00000     0.00000     0.00000     0.00000     0.00000
    12.79881     0.00000     0.00000     0.00000     0.00000     0.00000     0.00000     0.00000     0.00000     0.00000     0.00000
    12.81181     0.00000     0.00000     0.00000     0.00000     0.00000     0.00000     0.00000     0.00000     0.00000     0.00000
    12.82381     0.00000     0.00000     0.00000     0.00000     0.00000     0.00000     0.00000     0.00000     0.00000     0.00000
    12.83681     0.00000     0.00000     0.00000     0.00000     0.00000     0.00000     0.00000     0.00000     0.00000     0.00000
    12.84881     0.00000     0.00000     0.00000     0.00000     0.00000     0.00000     0.00000     0.00000     0.00000     0.00000
    12.86181     0.00000     0.00000     0.00000     0.00000     0.00000     0.00000     0.00000     0.00000     0.00000     0.00000
    12.87381     0.00000     0.00000     0.00000     0.00000     0.00000     0.00000     0.00000     0.00000     0.00000     0.00000
    12.88681     0.00000     0.00000     0.00000     0.00000     0.00000     0.00000     0.00000     0.00000     0.00000     0.00000
    12.89881     0.00000     0.00000     0.00000     0.00000     0.00000     0.00000     0.00000     0.00000     0.00000     0.00000
    12.91181     0.00000     0.00000     0.00000     0.00000     0.00000     0.00000     0.00000     0.00000     0.00000     0.00000
    12.92381     0.00000     0.00000     0.00000     0.00000     0.00000     0.00000     0.00000     0.00000     0.00000     0.00000
    12.93681     0.00000     0.00000     0.00000     0.00000     0.00000     0.00000     0.00000     0.00000     0.00000     0.00000
    12.94881     0.00000     0.00000     0.00000     0.00000     0.00000     0.00000     0.00000     0.00000     0.00000     0.00000
    12.96181     0.00000     0.00000     0.00000     0.00000     0.00000     0.00000     0.00000     0.00000     0.00000     0.00000
    12.97381     0.00000     0.00000     0.00000     0.00000     0.00000     0.00000     0.00000     0.00000     0.00000     0.00000
    12.98681     0.00000     0.00000     0.00000     0.00000     0.00000     0.00000     0.00000     0.00000     0.00000     0.00000
    12.99881     0.00000     0.00000     0.00000     0.00000     0.00000     0.00000     0.00000     0.00000     0.00000     0.00000
    13.01181     0.00000     0.00000     0.00000     0.00000     0.00000     0.00000     0.00000     0.00000     0.00000     0.00000
    13.02381     0.00000     0.00000     0.00000     0.00000     0.00000     0.00000     0.00000     0.00000     0.00000     0.00000
    13.03681     0.00000     0.00000     0.00000     0.00000     0.00000     0.00000     0.00000     0.00000     0.00000     0.00000
    13.04881     0.00000     0.00000     0.00000     0.00000     0.00000     0.00000     0.00000     0.00000     0.00000     0.00000
    13.06181     0.00000     0.00000     0.00000     0.00000     0.00000     0.00000     0.00000     0.00000     0.00000     0.00000
    13.07381     0.00000     0.00000     0.00000     0.00000     0.00000     0.00000     0.00000     0.00000     0.00000     0.00000
    13.08681     0.00000     0.00000     0.00000     0.00000     0.00000     0.00000     0.00000     0.00000     0.00000     0.00000
    13.09881     0.00000     0.00000     0.00000     0.00000     0.00000     0.00000     0.00000     0.00000     0.00000     0.00000
    13.11181     0.00000     0.00000     0.00000     0.00000     0.00000     0.00000     0.00000     0.00000     0.00000     0.00000
    13.12381     0.00000     0.00000     0.00000     0.00000     0.00000     0.00000     0.00000     0.00000     0.00000     0.00000
    13.13681     0.00000     0.00000     0.00000     0.00000     0.00000     0.00000     0.00000     0.00000     0.00000     0.00000
    13.14881     0.00000     0.00000     0.00000     0.00000     0.00000     0.00000     0.00000     0.00000     0.00000     0.00000
    13.16181     0.00000     0.00000     0.00000     0.00000     0.00000     0.00000     0.00000     0.00000     0.00000     0.00000
    13.17381     0.00000     0.00000     0.00000     0.00000     0.00000     0.00000     0.00000     0.00000     0.00000     0.00000
    13.18681     0.00000     0.00000     0.00000     0.00000     0.00000     0.00000     0.00000     0.00000     0.00000     0.00000
    13.19881     0.00000     0.00000     0.00000     0.00000     0.00000     0.00000     0.00000     0.00000     0.00000     0.00000
    13.21181     0.00000     0.00000     0.00000     0.00000     0.00000     0.00000     0.00000     0.00000     0.00000     0.00000
    13.22381     0.00000     0.00000     0.00000     0.00000     0.00000     0.00000     0.00000     0.00000     0.00000     0.00000
    13.23681     0.00000     0.00000     0.00000     0.00000     0.00000     0.00000     0.00000     0.00000     0.00000     0.00000
    13.24881     0.00000     0.00000     0.00000     0.00000     0.00000     0.00000     0.00000     0.00000     0.00000     0.00000
    13.26181     0.00000     0.00000     0.00000     0.00000     0.00000     0.00000     0.00000     0.00000     0.00000     0.00000
    13.27381     0.00000     0.00000     0.00000     0.00000     0.00000     0.00000     0.00000     0.00000     0.00000     0.00000
    13.28681     0.00000     0.00000     0.00000     0.00000     0.00000     0.00000     0.00000     0.00000     0.00000     0.00000
    13.29881     0.00000     0.00000     0.00000     0.00000     0.00000     0.00000     0.00000     0.00000     0.00000     0.00000
    13.31181     0.00000     0.00000     0.00000     0.00000     0.00000     0.00000     0.00000     0.00000     0.00000     0.00000
    13.32381     0.00000     0.00000     0.00000     0.00000     0.00000     0.00000     0.00000     0.00000     0.00000     0.00000
    13.33681     0.00000     0.00000     0.00000     0.00000     0.00000     0.00000     0.00000     0.00000     0.00000     0.00000
    13.34881     0.00000     0.00000     0.00000     0.00000     0.00000     0.00000     0.00000     0.00000     0.00000     0.00000
    13.36181     0.00000     0.00000     0.00000     0.00000     0.00000     0.00000     0.00000     0.00000     0.00000     0.00000
    13.37381     0.00000     0.00000     0.00000     0.00000     0.00000     0.00000     0.00000     0.00000     0.00000     0.00000
    13.38681     0.00000     0.00000     0.00000     0.00000     0.00000     0.00000     0.00000     0.00000     0.00000     0.00000
    13.39881     0.00000     0.00000     0.00000     0.00000     0.00000     0.00000     0.00000     0.00000     0.00000     0.00000
    13.41181     0.00000     0.00000     0.00000     0.00000     0.00000     0.00000     0.00000     0.00000     0.00000     0.00000
    13.42381     0.00000     0.00000     0.00000     0.00000     0.00000     0.00000     0.00000     0.00000     0.00000     0.00000
    13.43681     0.00000     0.00000     0.00000     0.00000     0.00000     0.00000     0.00000     0.00000     0.00000     0.00000
    13.44881     0.00000     0.00000     0.00000     0.00000     0.00000     0.00000     0.00000     0.00000     0.00000     0.00000
    13.46181     0.00000     0.00000     0.00000     0.00000     0.00000     0.00000     0.00000     0.00000     0.00000     0.00000
    13.47381     0.00000     0.00000     0.00000     0.00000     0.00000     0.00000     0.00000     0.00000     0.00000     0.00000
    13.48681     0.00000     0.00000     0.00000     0.00000     0.00000     0.00000     0.00000     0.00000     0.00000     0.00000
    13.49881     0.00000     0.00000     0.00000     0.00000     0.00000     0.00000     0.00000     0.00000     0.00000     0.00000
    13.51181     0.00000     0.00000     0.00000     0.00000     0.00000     0.00000     0.00000     0.00000     0.00000     0.00000
    13.52381     0.00000     0.00000     0.00000     0.00000     0.00000     0.00000     0.00000     0.00000     0.00000     0.00000
    13.53681     0.00000     0.00000     0.00000     0.00000     0.00000     0.00000     0.00000     0.00000     0.00000     0.00000
