# Supplementary material for: Coherent ultrafast photoemission from a single quantized state of a one-dimensional emitter
Source: Sci Adv. 2023 Oct 12;9(41):eadf4170. doi: 10.1126/sciadv.adf4170 (PMC10569710; doi:10.1126/sciadv.adf4170)
Supplement: Supplementary file 2 — Data file S1 [file sciadv.adf4170_data_file_s1.zip › data and code/data_figure_4/Figure4B/0fs/3]

     #Energy           s          py          pz          px         dxy         dyz         dz2         dxz         dx2       tot  
   -11.46319   588.60000    41.28200    83.14900    41.30240     0.00000     0.00000     0.00000     0.00000     0.00000   754.33340
   -11.45019     0.30012     0.05882     0.07475     0.05903     0.00000     0.00000     0.00000     0.00000     0.00000     0.49272
   -11.43819     0.51905     0.10113     0.12770     0.10229     0.00000     0.00000     0.00000     0.00000     0.00000     0.85017
   -11.42519     0.79562     0.15406     0.19338     0.15712     0.00000     0.00000     0.00000     0.00000     0.00000     1.30019
   -11.41319     1.08108     0.20805     0.25967     0.21390     0.00000     0.00000     0.00000     0.00000     0.00000     1.76269
   -11.40019     1.30280     0.24911     0.31015     0.25822     0.00000     0.00000     0.00000     0.00000     0.00000     2.12028
   -11.38819     1.39400     0.26483     0.33180     0.27670     0.00000     0.00000     0.00000     0.00000     0.00000     2.26733
   -11.37519     1.32977     0.25091     0.32460     0.26404     0.00000     0.00000     0.00000     0.00000     0.00000     2.16932
   -11.36319     1.14328     0.21418     0.30598     0.22631     0.00000     0.00000     0.00000     0.00000     0.00000     1.88976
   -11.35019     0.91303     0.16973     0.30778     0.17860     0.00000     0.00000     0.00000     0.00000     0.00000     1.56913
   -11.33819     0.72698     0.13411     0.36584     0.13784     0.00000     0.00000     0.00000     0.00000     0.00000     1.36477
   -11.32519     0.64525     0.11855     0.50624     0.11578     0.00000     0.00000     0.00000     0.00000     0.00000     1.38581
   -11.31319     0.67989     0.12522     0.73384     0.11514     0.00000     0.00000     0.00000     0.00000     0.00000     1.65409
   -11.30019     0.79623     0.14760     1.02737     0.13021     0.00000     0.00000     0.00000     0.00000     0.00000     2.10141
   -11.28819     0.93154     0.17374     1.34660     0.15035     0.00000     0.00000     0.00000     0.00000     0.00000     2.60223
   -11.27519     1.02237     0.19146     1.64485     0.16471     0.00000     0.00000     0.00000     0.00000     0.00000     3.02338
   -11.26319     1.03031     0.19297     1.88460     0.16660     0.00000     0.00000     0.00000     0.00000     0.00000     3.27448
   -11.25019     0.95430     0.17765     2.04220     0.15534     0.00000     0.00000     0.00000     0.00000     0.00000     3.32949
   -11.23819     0.82675     0.15121     2.10260     0.13540     0.00000     0.00000     0.00000     0.00000     0.00000     3.21596
   -11.22519     0.69404     0.12238     2.05750     0.11361     0.00000     0.00000     0.00000     0.00000     0.00000     2.98752
   -11.21319     0.59557     0.09867     1.90770     0.09586     0.00000     0.00000     0.00000     0.00000     0.00000     2.69781
   -11.20019     0.54836     0.08380     1.67091     0.08497     0.00000     0.00000     0.00000     0.00000     0.00000     2.38805
   -11.18819     0.54329     0.07699     1.38198     0.08016     0.00000     0.00000     0.00000     0.00000     0.00000     2.08242
   -11.17519     0.55226     0.07426     1.08218     0.07800     0.00000     0.00000     0.00000     0.00000     0.00000     1.78670
   -11.16319     0.54341     0.07096     0.80664     0.07444     0.00000     0.00000     0.00000     0.00000     0.00000     1.49546
   -11.15019     0.49746     0.06409     0.57411     0.06693     0.00000     0.00000     0.00000     0.00000     0.00000     1.20260
   -11.13819     0.41707     0.05367     0.39005     0.05577     0.00000     0.00000     0.00000     0.00000     0.00000     0.91656
   -11.12519     0.32456     0.04250     0.25310     0.04389     0.00000     0.00000     0.00000     0.00000     0.00000     0.66404
   -11.11319     0.25040     0.03475     0.16006     0.03553     0.00000     0.00000     0.00000     0.00000     0.00000     0.48074
   -11.10019     0.22043     0.03446     0.10679     0.03475     0.00000     0.00000     0.00000     0.00000     0.00000     0.39643
   -11.08819     0.24783     0.04484     0.08752     0.04474     0.00000     0.00000     0.00000     0.00000     0.00000     0.42493
   -11.07519     0.33228     0.06901     0.09469     0.06864     0.00000     0.00000     0.00000     0.00000     0.00000     0.56463
   -11.06319     0.46608     0.11231     0.12078     0.11186     0.00000     0.00000     0.00000     0.00000     0.00000     0.81103
   -11.05019     0.64508     0.18529     0.16222     0.18512     0.00000     0.00000     0.00000     0.00000     0.00000     1.17771
   -11.03819     0.87902     0.30430     0.22401     0.30503     0.00000     0.00000     0.00000     0.00000     0.00000     1.71236
   -11.02519     1.18830     0.48549     0.32096     0.48790     0.00000     0.00000     0.00000     0.00000     0.00000     2.48265
   -11.01319     1.58220     0.73043     0.47104     0.73532     0.00000     0.00000     0.00000     0.00000     0.00000     3.51899
   -11.00019     2.02370     1.01035     0.67995     1.01796     0.00000     0.00000     0.00000     0.00000     0.00000     4.73196
   -10.98819     2.41750     1.26295     0.92457     1.27255     0.00000     0.00000     0.00000     0.00000     0.00000     5.87757
   -10.97519     2.63800     1.41220     1.14928     1.42260     0.00000     0.00000     0.00000     0.00000     0.00000     6.62209
   -10.96319     2.59500     1.40533     1.28484     1.41482     0.00000     0.00000     0.00000     0.00000     0.00000     6.69999
   -10.95019     2.29120     1.24302     1.28215     1.24950     0.00000     0.00000     0.00000     0.00000     0.00000     6.06587
   -10.93819     1.83110     0.98031     1.14066     0.98253     0.00000     0.00000     0.00000     0.00000     0.00000     4.93460
   -10.92519     1.37170     0.69908     0.90940     0.69662     0.00000     0.00000     0.00000     0.00000     0.00000     3.67680
   -10.91319     1.05134     0.46999     0.66182     0.46253     0.00000     0.00000     0.00000     0.00000     0.00000     2.64568
   -10.90019     0.94047     0.32813     0.46000     0.31677     0.00000     0.00000     0.00000     0.00000     0.00000     2.04537
   -10.88819     1.02684     0.27217     0.33190     0.25903     0.00000     0.00000     0.00000     0.00000     0.00000     1.88994
   -10.87519     1.23822     0.27874     0.27021     0.26724     0.00000     0.00000     0.00000     0.00000     0.00000     2.05441
   -10.86319     1.48345     0.32108     0.24718     0.31516     0.00000     0.00000     0.00000     0.00000     0.00000     2.36687
   -10.85019     1.69520     0.38257     0.23327     0.38521     0.00000     0.00000     0.00000     0.00000     0.00000     2.69625
   -10.83819     1.85670     0.45961     0.21008     0.47163     0.00000     0.00000     0.00000     0.00000     0.00000     2.99803
   -10.82519     1.98730     0.55355     0.17384     0.57326     0.00000     0.00000     0.00000     0.00000     0.00000     3.28795
   -10.81319     2.10520     0.65700     0.13101     0.68112     0.00000     0.00000     0.00000     0.00000     0.00000     3.57433
   -10.80019     2.18800     0.74619     0.09064     0.77093     0.00000     0.00000     0.00000     0.00000     0.00000     3.79577
   -10.78819     2.17650     0.78710     0.05874     0.80970     0.00000     0.00000     0.00000     0.00000     0.00000     3.83203
   -10.77519     2.01540     0.75505     0.03666     0.77335     0.00000     0.00000     0.00000     0.00000     0.00000     3.58046
   -10.76319     1.70020     0.64977     0.02269     0.66321     0.00000     0.00000     0.00000     0.00000     0.00000     3.03587
   -10.75019     1.29025     0.49818     0.01450     0.50700     0.00000     0.00000     0.00000     0.00000     0.00000     2.30993
   -10.73819     0.87536     0.33904     0.01064     0.34425     0.00000     0.00000     0.00000     0.00000     0.00000     1.56930
   -10.72519     0.53401     0.20479     0.01107     0.20762     0.00000     0.00000     0.00000     0.00000     0.00000     0.95749
   -10.71319     0.30338     0.11059     0.01673     0.11210     0.00000     0.00000     0.00000     0.00000     0.00000     0.54280
   -10.70019     0.18122     0.05521     0.02876     0.05625     0.00000     0.00000     0.00000     0.00000     0.00000     0.32144
   -10.68819     0.14403     0.02911     0.04728     0.03011     0.00000     0.00000     0.00000     0.00000     0.00000     0.25053
   -10.67519     0.16568     0.02221     0.07012     0.02324     0.00000     0.00000     0.00000     0.00000     0.00000     0.28125
   -10.66319     0.22897     0.02844     0.09243     0.02916     0.00000     0.00000     0.00000     0.00000     0.00000     0.37900
   -10.65019     0.33074     0.04673     0.10794     0.04636     0.00000     0.00000     0.00000     0.00000     0.00000     0.53176
   -10.63819     0.48075     0.07964     0.11163     0.07696     0.00000     0.00000     0.00000     0.00000     0.00000     0.74898
   -10.62519     0.69221     0.13001     0.10245     0.12357     0.00000     0.00000     0.00000     0.00000     0.00000     1.04823
   -10.61319     0.96311     0.19631     0.08372     0.18480     0.00000     0.00000     0.00000     0.00000     0.00000     1.42794
   -10.60019     1.25757     0.26872     0.06133     0.25173     0.00000     0.00000     0.00000     0.00000     0.00000     1.83935
   -10.58819     1.50560     0.32979     0.04077     0.30821     0.00000     0.00000     0.00000     0.00000     0.00000     2.18437
   -10.57519     1.62560     0.36058     0.02511     0.33661     0.00000     0.00000     0.00000     0.00000     0.00000     2.34790
   -10.56319     1.56910     0.35008     0.01474     0.32660     0.00000     0.00000     0.00000     0.00000     0.00000     2.26051
   -10.55019     1.34716     0.30124     0.00851     0.28097     0.00000     0.00000     0.00000     0.00000     0.00000     1.93787
   -10.53819     1.02646     0.22959     0.00496     0.21413     0.00000     0.00000     0.00000     0.00000     0.00000     1.47514
   -10.52519     0.69363     0.15502     0.00309     0.14463     0.00000     0.00000     0.00000     0.00000     0.00000     0.99637
   -10.51319     0.41763     0.09304     0.00260     0.08696     0.00000     0.00000     0.00000     0.00000     0.00000     0.60023
   -10.50019     0.23006     0.05062     0.00392     0.04774     0.00000     0.00000     0.00000     0.00000     0.00000     0.33234
   -10.48819     0.13142     0.02745     0.00842     0.02690     0.00000     0.00000     0.00000     0.00000     0.00000     0.19419
   -10.47519     0.10879     0.02002     0.01858     0.02150     0.00000     0.00000     0.00000     0.00000     0.00000     0.16888
   -10.46219     0.15143     0.02507     0.03802     0.02880     0.00000     0.00000     0.00000     0.00000     0.00000     0.24331
   -10.45019     0.25473     0.04070     0.07106     0.04712     0.00000     0.00000     0.00000     0.00000     0.00000     0.41361
   -10.43719     0.41445     0.06553     0.12172     0.07477     0.00000     0.00000     0.00000     0.00000     0.00000     0.67647
   -10.42519     0.61683     0.09697     0.19265     0.10834     0.00000     0.00000     0.00000     0.00000     0.00000     1.01479
   -10.41219     0.83260     0.13029     0.28407     0.14202     0.00000     0.00000     0.00000     0.00000     0.00000     1.38898
   -10.40019     1.02021     0.15892     0.39373     0.16869     0.00000     0.00000     0.00000     0.00000     0.00000     1.74155
   -10.38719     1.13913     0.17658     0.51702     0.18258     0.00000     0.00000     0.00000     0.00000     0.00000     2.01531
   -10.37519     1.16588     0.17972     0.64781     0.18167     0.00000     0.00000     0.00000     0.00000     0.00000     2.17508
   -10.36219     1.10537     0.16900     0.77829     0.16852     0.00000     0.00000     0.00000     0.00000     0.00000     2.22118
   -10.35019     0.98567     0.14894     0.89786     0.14858     0.00000     0.00000     0.00000     0.00000     0.00000     2.18105
   -10.33719     0.84318     0.12554     0.99120     0.12736     0.00000     0.00000     0.00000     0.00000     0.00000     2.08728
   -10.32519     0.70558     0.10359     1.03896     0.10788     0.00000     0.00000     0.00000     0.00000     0.00000     1.95601
   -10.31219     0.58357     0.08509     1.02328     0.09043     0.00000     0.00000     0.00000     0.00000     0.00000     1.78236
   -10.30019     0.47461     0.06962     0.93677     0.07398     0.00000     0.00000     0.00000     0.00000     0.00000     1.55497
   -10.28719     0.37291     0.05573     0.78988     0.05774     0.00000     0.00000     0.00000     0.00000     0.00000     1.27626
   -10.27519     0.27699     0.04256     0.60888     0.04213     0.00000     0.00000     0.00000     0.00000     0.00000     0.97056
   -10.26219     0.19094     0.03027     0.42669     0.02831     0.00000     0.00000     0.00000     0.00000     0.00000     0.67621
   -10.25019     0.12047     0.01972     0.27063     0.01734     0.00000     0.00000     0.00000     0.00000     0.00000     0.42816
   -10.23719     0.06895     0.01162     0.15478     0.00963     0.00000     0.00000     0.00000     0.00000     0.00000     0.24498
   -10.22519     0.03556     0.00615     0.07960     0.00482     0.00000     0.00000     0.00000     0.00000     0.00000     0.12614
   -10.21219     0.01646     0.00291     0.03671     0.00217     0.00000     0.00000     0.00000     0.00000     0.00000     0.05826
   -10.20019     0.00682     0.00123     0.01515     0.00088     0.00000     0.00000     0.00000     0.00000     0.00000     0.02408
   -10.18719     0.00253     0.00046     0.00561     0.00032     0.00000     0.00000     0.00000     0.00000     0.00000     0.00892
   -10.17519     0.00085     0.00016     0.00197     0.00011     0.00000     0.00000     0.00000     0.00000     0.00000     0.00309
   -10.16219     0.00034     0.00006     0.00104     0.00005     0.00000     0.00000     0.00000     0.00000     0.00000     0.00149
   -10.15019     0.00038     0.00007     0.00182     0.00006     0.00000     0.00000     0.00000     0.00000     0.00000     0.00234
   -10.13719     0.00094     0.00017     0.00494     0.00016     0.00000     0.00000     0.00000     0.00000     0.00000     0.00621
   -10.12519     0.00239     0.00044     0.01263     0.00041     0.00000     0.00000     0.00000     0.00000     0.00000     0.01586
   -10.11219     0.00542     0.00100     0.02869     0.00094     0.00000     0.00000     0.00000     0.00000     0.00000     0.03605
   -10.10019     0.01088     0.00201     0.05764     0.00189     0.00000     0.00000     0.00000     0.00000     0.00000     0.07241
   -10.08719     0.01931     0.00356     0.10230     0.00335     0.00000     0.00000     0.00000     0.00000     0.00000     0.12852
   -10.07519     0.03028     0.00558     0.16038     0.00525     0.00000     0.00000     0.00000     0.00000     0.00000     0.20150
   -10.06219     0.04196     0.00773     0.22221     0.00727     0.00000     0.00000     0.00000     0.00000     0.00000     0.27918
   -10.05019     0.05137     0.00947     0.27202     0.00890     0.00000     0.00000     0.00000     0.00000     0.00000     0.34176
   -10.03719     0.05562     0.01025     0.29444     0.00964     0.00000     0.00000     0.00000     0.00000     0.00000     0.36994
   -10.02519     0.05341     0.00983     0.28232     0.00924     0.00000     0.00000     0.00000     0.00000     0.00000     0.35480
   -10.01219     0.04594     0.00843     0.24158     0.00791     0.00000     0.00000     0.00000     0.00000     0.00000     0.30386
   -10.00019     0.03681     0.00666     0.18978     0.00623     0.00000     0.00000     0.00000     0.00000     0.00000     0.23949
    -9.98719     0.03093     0.00538     0.15021     0.00496     0.00000     0.00000     0.00000     0.00000     0.00000     0.19148
    -9.97519     0.03343     0.00541     0.14559     0.00487     0.00000     0.00000     0.00000     0.00000     0.00000     0.18930
    -9.96219     0.04872     0.00744     0.19367     0.00655     0.00000     0.00000     0.00000     0.00000     0.00000     0.25639
    -9.95019     0.07905     0.01180     0.30249     0.01029     0.00000     0.00000     0.00000     0.00000     0.00000     0.40364
    -9.93719     0.12261     0.01818     0.46376     0.01581     0.00000     0.00000     0.00000     0.00000     0.00000     0.62036
    -9.92519     0.17188     0.02546     0.64779     0.02212     0.00000     0.00000     0.00000     0.00000     0.00000     0.86725
    -9.91219     0.21486     0.03187     0.80776     0.02766     0.00000     0.00000     0.00000     0.00000     0.00000     1.08215
    -9.90019     0.23980     0.03571     0.89753     0.03096     0.00000     0.00000     0.00000     0.00000     0.00000     1.20401
    -9.88719     0.24205     0.03639     0.89630     0.03152     0.00000     0.00000     0.00000     0.00000     0.00000     1.20627
    -9.87519     0.22790     0.03495     0.82349     0.03032     0.00000     0.00000     0.00000     0.00000     0.00000     1.11666
    -9.86219     0.21255     0.03372     0.73105     0.02953     0.00000     0.00000     0.00000     0.00000     0.00000     1.00685
    -9.85019     0.21164     0.03499     0.67558     0.03140     0.00000     0.00000     0.00000     0.00000     0.00000     0.95361
    -9.83719     0.23232     0.03960     0.68695     0.03688     0.00000     0.00000     0.00000     0.00000     0.00000     0.99575
    -9.82519     0.26823     0.04623     0.75214     0.04487     0.00000     0.00000     0.00000     0.00000     0.00000     1.11147
    -9.81219     0.30275     0.05212     0.82405     0.05269     0.00000     0.00000     0.00000     0.00000     0.00000     1.23160
    -9.80019     0.31876     0.05481     0.84936     0.05770     0.00000     0.00000     0.00000     0.00000     0.00000     1.28063
    -9.78719     0.30970     0.05417     0.79857     0.05944     0.00000     0.00000     0.00000     0.00000     0.00000     1.22188
    -9.77519     0.28561     0.05339     0.68082     0.06096     0.00000     0.00000     0.00000     0.00000     0.00000     1.08078
    -9.76219     0.27028     0.05854     0.53645     0.06850     0.00000     0.00000     0.00000     0.00000     0.00000     0.93377
    -9.75019     0.29106     0.07634     0.41411     0.08904     0.00000     0.00000     0.00000     0.00000     0.00000     0.87055
    -9.73719     0.36482     0.11101     0.34801     0.12662     0.00000     0.00000     0.00000     0.00000     0.00000     0.95046
    -9.72519     0.48709     0.16107     0.34627     0.17865     0.00000     0.00000     0.00000     0.00000     0.00000     1.17308
    -9.71219     0.62886     0.21787     0.39426     0.23493     0.00000     0.00000     0.00000     0.00000     0.00000     1.47592
    -9.70019     0.74499     0.26795     0.46831     0.28096     0.00000     0.00000     0.00000     0.00000     0.00000     1.76221
    -9.68719     0.79314     0.29899     0.55284     0.30464     0.00000     0.00000     0.00000     0.00000     0.00000     1.94961
    -9.67519     0.75328     0.30623     0.65055     0.30289     0.00000     0.00000     0.00000     0.00000     0.00000     2.01295
    -9.66219     0.63713     0.29489     0.77757     0.28307     0.00000     0.00000     0.00000     0.00000     0.00000     1.99265
    -9.65019     0.48097     0.27622     0.94403     0.25803     0.00000     0.00000     0.00000     0.00000     0.00000     1.95926
    -9.63719     0.32796     0.25957     1.13152     0.23764     0.00000     0.00000     0.00000     0.00000     0.00000     1.95669
    -9.62519     0.21219     0.24692     1.28819     0.22375     0.00000     0.00000     0.00000     0.00000     0.00000     1.97105
    -9.61219     0.15310     0.23395     1.35059     0.21177     0.00000     0.00000     0.00000     0.00000     0.00000     1.94941
    -9.60019     0.15939     0.21602     1.27977     0.19690     0.00000     0.00000     0.00000     0.00000     0.00000     1.85208
    -9.58719     0.23372     0.19373     1.08604     0.17928     0.00000     0.00000     0.00000     0.00000     0.00000     1.69278
    -9.57519     0.37135     0.17316     0.82510     0.16425     0.00000     0.00000     0.00000     0.00000     0.00000     1.53385
    -9.56219     0.55345     0.16148     0.56675     0.15780     0.00000     0.00000     0.00000     0.00000     0.00000     1.43948
    -9.55019     0.74363     0.16251     0.36399     0.16248     0.00000     0.00000     0.00000     0.00000     0.00000     1.43260
    -9.53719     0.89793     0.17644     0.23908     0.17721     0.00000     0.00000     0.00000     0.00000     0.00000     1.49066
    -9.52519     0.98802     0.20411     0.18898     0.20206     0.00000     0.00000     0.00000     0.00000     0.00000     1.58317
    -9.51219     1.02397     0.25102     0.19805     0.24284     0.00000     0.00000     0.00000     0.00000     0.00000     1.71588
    -9.50019     1.05568     0.32662     0.24687     0.31085     0.00000     0.00000     0.00000     0.00000     0.00000     1.94002
    -9.48719     1.14660     0.43637     0.31388     0.41524     0.00000     0.00000     0.00000     0.00000     0.00000     2.31210
    -9.47519     1.32877     0.57173     0.37569     0.55175     0.00000     0.00000     0.00000     0.00000     0.00000     2.82794
    -9.46219     1.57160     0.70554     0.41044     0.69570     0.00000     0.00000     0.00000     0.00000     0.00000     3.38328
    -9.44919     1.78750     0.79841     0.40481     0.80686     0.00000     0.00000     0.00000     0.00000     0.00000     3.79758
    -9.43719     1.87410     0.81684     0.35916     0.84619     0.00000     0.00000     0.00000     0.00000     0.00000     3.89629
    -9.42419     1.77120     0.74938     0.28648     0.79508     0.00000     0.00000     0.00000     0.00000     0.00000     3.60214
    -9.41219     1.49340     0.61381     0.20549     0.66624     0.00000     0.00000     0.00000     0.00000     0.00000     2.97894
    -9.39919     1.11838     0.44782     0.13267     0.49669     0.00000     0.00000     0.00000     0.00000     0.00000     2.19557
    -9.38719     0.74233     0.29050     0.07712     0.32880     0.00000     0.00000     0.00000     0.00000     0.00000     1.43875
    -9.37419     0.43630     0.16735     0.04036     0.19308     0.00000     0.00000     0.00000     0.00000     0.00000     0.83709
    -9.36219     0.22696     0.08553     0.01901     0.10051     0.00000     0.00000     0.00000     0.00000     0.00000     0.43201
    -9.34919     0.10447     0.03876     0.00805     0.04635     0.00000     0.00000     0.00000     0.00000     0.00000     0.19762
    -9.33719     0.04254     0.01556     0.00306     0.01892     0.00000     0.00000     0.00000     0.00000     0.00000     0.08008
    -9.32419     0.01532     0.00554     0.00104     0.00684     0.00000     0.00000     0.00000     0.00000     0.00000     0.02874
    -9.31219     0.00488     0.00174     0.00032     0.00219     0.00000     0.00000     0.00000     0.00000     0.00000     0.00913
    -9.29919     0.00137     0.00049     0.00009     0.00062     0.00000     0.00000     0.00000     0.00000     0.00000     0.00257
    -9.28719     0.00034     0.00012     0.00002     0.00015     0.00000     0.00000     0.00000     0.00000     0.00000     0.00064
    -9.27419     0.00008     0.00003     0.00000     0.00003     0.00000     0.00000     0.00000     0.00000     0.00000     0.00014
    -9.26219     0.00001     0.00001     0.00000     0.00001     0.00000     0.00000     0.00000     0.00000     0.00000     0.00003
    -9.24919     0.00000     0.00000     0.00000     0.00000     0.00000     0.00000     0.00000     0.00000     0.00000     0.00001
    -9.23719     0.00000     0.00000     0.00000     0.00000     0.00000     0.00000     0.00000     0.00000     0.00000     0.00000
    -9.22419     0.00000     0.00000     0.00000     0.00000     0.00000     0.00000     0.00000     0.00000     0.00000     0.00001
    -9.21219     0.00003     0.00002     0.00001     0.00002     0.00000     0.00000     0.00000     0.00000     0.00000     0.00007
    -9.19919     0.00012     0.00009     0.00005     0.00010     0.00000     0.00000     0.00000     0.00000     0.00000     0.00036
    -9.18719     0.00052     0.00038     0.00022     0.00041     0.00000     0.00000     0.00000     0.00000     0.00000     0.00153
    -9.17419     0.00200     0.00146     0.00079     0.00156     0.00000     0.00000     0.00000     0.00000     0.00000     0.00582
    -9.16219     0.00679     0.00504     0.00254     0.00530     0.00000     0.00000     0.00000     0.00000     0.00000     0.01966
    -9.14919     0.02046     0.01539     0.00725     0.01595     0.00000     0.00000     0.00000     0.00000     0.00000     0.05905
    -9.13719     0.05480     0.04174     0.01835     0.04269     0.00000     0.00000     0.00000     0.00000     0.00000     0.15758
    -9.12419     0.13039     0.10051     0.04123     0.10153     0.00000     0.00000     0.00000     0.00000     0.00000     0.37366
    -9.11219     0.27561     0.21480     0.08236     0.21458     0.00000     0.00000     0.00000     0.00000     0.00000     0.78735
    -9.09919     0.51738     0.40734     0.14671     0.40288     0.00000     0.00000     0.00000     0.00000     0.00000     1.47431
    -9.08719     0.86240     0.68546     0.23425     0.67203     0.00000     0.00000     0.00000     0.00000     0.00000     2.45415
    -9.07419     1.27613     1.02328     0.33861     0.99604     0.00000     0.00000     0.00000     0.00000     0.00000     3.63406
    -9.06219     1.67680     1.35627     0.45162     1.31256     0.00000     0.00000     0.00000     0.00000     0.00000     4.79725
    -9.04919     1.95710     1.59858     0.57295     1.54024     0.00000     0.00000     0.00000     0.00000     0.00000     5.66887
    -9.03719     2.03210     1.68122     0.71871     1.61601     0.00000     0.00000     0.00000     0.00000     0.00000     6.04804
    -9.02419     1.88270     1.59020     0.91687     1.52872     0.00000     0.00000     0.00000     0.00000     0.00000     5.91849
    -9.01219     1.56880     1.37524     1.18578     1.32690     0.00000     0.00000     0.00000     0.00000     0.00000     5.45671
    -8.99919     1.19601     1.12163     1.50630     1.09163     0.00000     0.00000     0.00000     0.00000     0.00000     4.91558
    -8.98719     0.86683     0.90571     1.81010     0.89474     0.00000     0.00000     0.00000     0.00000     0.00000     4.47738
    -8.97419     0.64154     0.76311     2.00440     0.76913     0.00000     0.00000     0.00000     0.00000     0.00000     4.17817
    -8.96219     0.53286     0.68731     2.01770     0.70789     0.00000     0.00000     0.00000     0.00000     0.00000     3.94575
    -8.94919     0.52062     0.64958     1.84340     0.68336     0.00000     0.00000     0.00000     0.00000     0.00000     3.69697
    -8.93719     0.57056     0.62204     1.53940     0.66876     0.00000     0.00000     0.00000     0.00000     0.00000     3.40076
    -8.92419     0.64616     0.58870     1.19552     0.64696     0.00000     0.00000     0.00000     0.00000     0.00000     3.07734
    -8.91219     0.71575     0.54526     0.88734     0.61082     0.00000     0.00000     0.00000     0.00000     0.00000     2.75917
    -8.89919     0.75931     0.49390     0.65477     0.55924     0.00000     0.00000     0.00000     0.00000     0.00000     2.46723
    -8.88719     0.77396     0.44001     0.50581     0.49548     0.00000     0.00000     0.00000     0.00000     0.00000     2.21526
    -8.87419     0.77112     0.39031     0.43433     0.42718     0.00000     0.00000     0.00000     0.00000     0.00000     2.02294
    -8.86219     0.76425     0.35008     0.43119     0.36377     0.00000     0.00000     0.00000     0.00000     0.00000     1.90929
    -8.84919     0.75594     0.31993     0.48429     0.31129     0.00000     0.00000     0.00000     0.00000     0.00000     1.87145
    -8.83719     0.73520     0.29482     0.57388     0.26958     0.00000     0.00000     0.00000     0.00000     0.00000     1.87348
    -8.82419     0.68714     0.26734     0.67351     0.23360     0.00000     0.00000     0.00000     0.00000     0.00000     1.86158
    -8.81219     0.60710     0.23265     0.75973     0.19811     0.00000     0.00000     0.00000     0.00000     0.00000     1.79758
    -8.79919     0.50665     0.19178     0.82500     0.16164     0.00000     0.00000     0.00000     0.00000     0.00000     1.68507
    -8.78719     0.40810     0.15042     0.88184     0.12671     0.00000     0.00000     0.00000     0.00000     0.00000     1.56707
    -8.77419     0.33192     0.11526     0.95162     0.09750     0.00000     0.00000     0.00000     0.00000     0.00000     1.49630
    -8.76219     0.28645     0.09039     1.04307     0.07693     0.00000     0.00000     0.00000     0.00000     0.00000     1.49684
    -8.74919     0.26543     0.07605     1.13915     0.06534     0.00000     0.00000     0.00000     0.00000     0.00000     1.54596
    -8.73719     0.25404     0.07007     1.20591     0.06144     0.00000     0.00000     0.00000     0.00000     0.00000     1.59146
    -8.72419     0.23875     0.07057     1.22086     0.06444     0.00000     0.00000     0.00000     0.00000     0.00000     1.59462
    -8.71219     0.21530     0.07806     1.19780     0.07544     0.00000     0.00000     0.00000     0.00000     0.00000     1.56660
    -8.69919     0.19018     0.09472     1.18435     0.09661     0.00000     0.00000     0.00000     0.00000     0.00000     1.56586
    -8.68719     0.17586     0.12190     1.23049     0.12844     0.00000     0.00000     0.00000     0.00000     0.00000     1.65668
    -8.67419     0.18332     0.15672     1.34997     0.16684     0.00000     0.00000     0.00000     0.00000     0.00000     1.85684
    -8.66219     0.21632     0.19140     1.50530     0.20295     0.00000     0.00000     0.00000     0.00000     0.00000     2.11598
    -8.64919     0.26915     0.21581     1.62660     0.22623     0.00000     0.00000     0.00000     0.00000     0.00000     2.33780
    -8.63719     0.32807     0.22217     1.65000     0.22952     0.00000     0.00000     0.00000     0.00000     0.00000     2.42976
    -8.62419     0.37558     0.20863     1.55200     0.21224     0.00000     0.00000     0.00000     0.00000     0.00000     2.34844
    -8.61219     0.39614     0.17952     1.35163     0.18004     0.00000     0.00000     0.00000     0.00000     0.00000     2.10732
    -8.59919     0.38174     0.14248     1.09405     0.14135     0.00000     0.00000     0.00000     0.00000     0.00000     1.75962
    -8.58719     0.33467     0.10503     0.82701     0.10357     0.00000     0.00000     0.00000     0.00000     0.00000     1.37028
    -8.57419     0.26627     0.07218     0.58509     0.07125     0.00000     0.00000     0.00000     0.00000     0.00000     0.99478
    -8.56219     0.19195     0.04626     0.38658     0.04605     0.00000     0.00000     0.00000     0.00000     0.00000     0.67084
    -8.54919     0.12514     0.02755     0.23727     0.02786     0.00000     0.00000     0.00000     0.00000     0.00000     0.41782
    -8.53719     0.07367     0.01516     0.13428     0.01565     0.00000     0.00000     0.00000     0.00000     0.00000     0.23876
    -8.52419     0.03909     0.00766     0.06954     0.00810     0.00000     0.00000     0.00000     0.00000     0.00000     0.12439
    -8.51219     0.01867     0.00356     0.03276     0.00385     0.00000     0.00000     0.00000     0.00000     0.00000     0.05884
    -8.49919     0.00805     0.00164     0.01412     0.00177     0.00000     0.00000     0.00000     0.00000     0.00000     0.02557
    -8.48719     0.00329     0.00119     0.00612     0.00114     0.00000     0.00000     0.00000     0.00000     0.00000     0.01174
    -8.47419     0.00177     0.00226     0.00449     0.00192     0.00000     0.00000     0.00000     0.00000     0.00000     0.01044
    -8.46119     0.00242     0.00606     0.00832     0.00507     0.00000     0.00000     0.00000     0.00000     0.00000     0.02186
    -8.44919     0.00551     0.01536     0.02012     0.01306     0.00000     0.00000     0.00000     0.00000     0.00000     0.05405
    -8.43619     0.01245     0.03475     0.04559     0.03017     0.00000     0.00000     0.00000     0.00000     0.00000     0.12296
    -8.42419     0.02533     0.06976     0.09213     0.06187     0.00000     0.00000     0.00000     0.00000     0.00000     0.24908
    -8.41119     0.04582     0.12416     0.16531     0.11262     0.00000     0.00000     0.00000     0.00000     0.00000     0.44791
    -8.39919     0.07383     0.19596     0.26332     0.18189     0.00000     0.00000     0.00000     0.00000     0.00000     0.71499
    -8.38619     0.10638     0.27438     0.37283     0.26076     0.00000     0.00000     0.00000     0.00000     0.00000     1.01435
    -8.37419     0.13825     0.34104     0.47037     0.33202     0.00000     0.00000     0.00000     0.00000     0.00000     1.28168
    -8.36119     0.16489     0.37679     0.53145     0.37584     0.00000     0.00000     0.00000     0.00000     0.00000     1.44897
    -8.34919     0.18611     0.37091     0.54348     0.37921     0.00000     0.00000     0.00000     0.00000     0.00000     1.47972
    -8.33619     0.20769     0.32724     0.51363     0.34281     0.00000     0.00000     0.00000     0.00000     0.00000     1.39138
    -8.32419     0.23874     0.26209     0.46521     0.28111     0.00000     0.00000     0.00000     0.00000     0.00000     1.24715
    -8.31119     0.28527     0.19572     0.42410     0.21445     0.00000     0.00000     0.00000     0.00000     0.00000     1.11954
    -8.29919     0.34433     0.14325     0.40443     0.15933     0.00000     0.00000     0.00000     0.00000     0.00000     1.05133
    -8.28619     0.40268     0.10977     0.40269     0.12263     0.00000     0.00000     0.00000     0.00000     0.00000     1.03777
    -8.27419     0.44168     0.09197     0.40291     0.10207     0.00000     0.00000     0.00000     0.00000     0.00000     1.03862
    -8.26119     0.44585     0.08323     0.38820     0.09120     0.00000     0.00000     0.00000     0.00000     0.00000     1.00848
    -8.24919     0.41016     0.07902     0.35059     0.08530     0.00000     0.00000     0.00000     0.00000     0.00000     0.92507
    -8.23619     0.34234     0.08029     0.29519     0.08508     0.00000     0.00000     0.00000     0.00000     0.00000     0.80290
    -8.22419     0.25890     0.09399     0.23705     0.09734     0.00000     0.00000     0.00000     0.00000     0.00000     0.68728
    -8.21119     0.17830     0.13026     0.19398     0.13226     0.00000     0.00000     0.00000     0.00000     0.00000     0.63480
    -8.19919     0.11397     0.19668     0.17887     0.19754     0.00000     0.00000     0.00000     0.00000     0.00000     0.68706
    -8.18619     0.07148     0.29118     0.19377     0.29106     0.00000     0.00000     0.00000     0.00000     0.00000     0.84749
    -8.17419     0.04965     0.39722     0.22857     0.39636     0.00000     0.00000     0.00000     0.00000     0.00000     1.07180
    -8.16119     0.04474     0.48663     0.26487     0.48531     0.00000     0.00000     0.00000     0.00000     0.00000     1.28155
    -8.14919     0.05506     0.53080     0.28412     0.52931     0.00000     0.00000     0.00000     0.00000     0.00000     1.39929
    -8.13619     0.08379     0.51532     0.27640     0.51389     0.00000     0.00000     0.00000     0.00000     0.00000     1.38940
    -8.12419     0.13823     0.44790     0.24475     0.44675     0.00000     0.00000     0.00000     0.00000     0.00000     1.27762
    -8.11119     0.22448     0.35375     0.20219     0.35309     0.00000     0.00000     0.00000     0.00000     0.00000     1.13352
    -8.09919     0.33918     0.26191     0.16315     0.26177     0.00000     0.00000     0.00000     0.00000     0.00000     1.02602
    -8.08619     0.46351     0.19121     0.13598     0.19156     0.00000     0.00000     0.00000     0.00000     0.00000     0.98226
    -8.07419     0.56527     0.14525     0.11995     0.14596     0.00000     0.00000     0.00000     0.00000     0.00000     0.97643
    -8.06119     0.61173     0.11662     0.10862     0.11751     0.00000     0.00000     0.00000     0.00000     0.00000     0.95449
    -8.04919     0.58605     0.09527     0.09546     0.09619     0.00000     0.00000     0.00000     0.00000     0.00000     0.87297
    -8.03619     0.49658     0.07492     0.07781     0.07574     0.00000     0.00000     0.00000     0.00000     0.00000     0.72505
    -8.02419     0.37250     0.05476     0.05738     0.05541     0.00000     0.00000     0.00000     0.00000     0.00000     0.54005
    -8.01119     0.24890     0.03750     0.03804     0.03803     0.00000     0.00000     0.00000     0.00000     0.00000     0.36246
    -7.99919     0.15294     0.02713     0.02322     0.02778     0.00000     0.00000     0.00000     0.00000     0.00000     0.23108
    -7.98619     0.09870     0.02810     0.01476     0.02935     0.00000     0.00000     0.00000     0.00000     0.00000     0.17091
    -7.97419     0.09107     0.04575     0.01325     0.04851     0.00000     0.00000     0.00000     0.00000     0.00000     0.19858
    -7.96119     0.13175     0.08637     0.01882     0.09210     0.00000     0.00000     0.00000     0.00000     0.00000     0.32905
    -7.94919     0.22038     0.15463     0.03142     0.16527     0.00000     0.00000     0.00000     0.00000     0.00000     0.57169
    -7.93619     0.34955     0.24843     0.05022     0.26592     0.00000     0.00000     0.00000     0.00000     0.00000     0.91411
    -7.92419     0.49853     0.35442     0.07313     0.37980     0.00000     0.00000     0.00000     0.00000     0.00000     1.30589
    -7.91119     0.63490     0.44940     0.09783     0.48174     0.00000     0.00000     0.00000     0.00000     0.00000     1.66387
    -7.89919     0.72778     0.50995     0.12518     0.54586     0.00000     0.00000     0.00000     0.00000     0.00000     1.90877
    -7.88619     0.76825     0.52712     0.16396     0.56086     0.00000     0.00000     0.00000     0.00000     0.00000     2.02020
    -7.87419     0.78152     0.51560     0.23330     0.54032     0.00000     0.00000     0.00000     0.00000     0.00000     2.07074
    -7.86119     0.81819     0.50945     0.35833     0.51831     0.00000     0.00000     0.00000     0.00000     0.00000     2.20427
    -7.84919     0.92499     0.54370     0.55703     0.53120     0.00000     0.00000     0.00000     0.00000     0.00000     2.55691
    -7.83619     1.11075     0.63194     0.82212     0.59556     0.00000     0.00000     0.00000     0.00000     0.00000     3.16037
    -7.82419     1.32994     0.75392     1.10945     0.69552     0.00000     0.00000     0.00000     0.00000     0.00000     3.88884
    -7.81119     1.50031     0.86239     1.34500     0.78862     0.00000     0.00000     0.00000     0.00000     0.00000     4.49632
    -7.79919     1.54210     0.90553     1.45370     0.82741     0.00000     0.00000     0.00000     0.00000     0.00000     4.72874
    -7.78619     1.42247     0.85529     1.39690     0.78428     0.00000     0.00000     0.00000     0.00000     0.00000     4.45894
    -7.77419     1.16981     0.72045     1.19205     0.66468     0.00000     0.00000     0.00000     0.00000     0.00000     3.74699
    -7.76119     0.85553     0.53927     0.90355     0.50141     0.00000     0.00000     0.00000     0.00000     0.00000     2.79977
    -7.74919     0.55594     0.35816     0.61131     0.33619     0.00000     0.00000     0.00000     0.00000     0.00000     1.86160
    -7.73619     0.32107     0.21107     0.37795     0.20024     0.00000     0.00000     0.00000     0.00000     0.00000     1.11032
    -7.72419     0.16537     0.11060     0.23541     0.10622     0.00000     0.00000     0.00000     0.00000     0.00000     0.61760
    -7.71119     0.07731     0.05216     0.19081     0.05088     0.00000     0.00000     0.00000     0.00000     0.00000     0.37116
    -7.69919     0.03546     0.02349     0.23887     0.02346     0.00000     0.00000     0.00000     0.00000     0.00000     0.32129
    -7.68619     0.02044     0.01260     0.36728     0.01304     0.00000     0.00000     0.00000     0.00000     0.00000     0.41335
    -7.67419     0.01934     0.01152     0.55244     0.01208     0.00000     0.00000     0.00000     0.00000     0.00000     0.59538
    -7.66119     0.02555     0.01688     0.75412     0.01722     0.00000     0.00000     0.00000     0.00000     0.00000     0.81377
    -7.64919     0.03713     0.02943     0.92139     0.02898     0.00000     0.00000     0.00000     0.00000     0.00000     1.01694
    -7.63619     0.05555     0.05363     1.01360     0.05161     0.00000     0.00000     0.00000     0.00000     0.00000     1.17438
    -7.62419     0.08430     0.09671     1.02373     0.09261     0.00000     0.00000     0.00000     0.00000     0.00000     1.29735
    -7.61119     0.12629     0.16650     0.98786     0.16077     0.00000     0.00000     0.00000     0.00000     0.00000     1.44142
    -7.59919     0.18014     0.26738     0.96905     0.26220     0.00000     0.00000     0.00000     0.00000     0.00000     1.67877
    -7.58619     0.23743     0.39600     1.02437     0.39539     0.00000     0.00000     0.00000     0.00000     0.00000     2.05319
    -7.57419     0.28390     0.53886     1.17467     0.54730     0.00000     0.00000     0.00000     0.00000     0.00000     2.54473
    -7.56119     0.30506     0.67337     1.39127     0.69373     0.00000     0.00000     0.00000     0.00000     0.00000     3.06343
    -7.54919     0.29362     0.77217     1.60499     0.80396     0.00000     0.00000     0.00000     0.00000     0.00000     3.47474
    -7.53619     0.25317     0.81191     1.73377     0.85019     0.00000     0.00000     0.00000     0.00000     0.00000     3.64904
    -7.52419     0.19604     0.77997     1.71670     0.81796     0.00000     0.00000     0.00000     0.00000     0.00000     3.51066
    -7.51119     0.13695     0.68218     1.54007     0.71378     0.00000     0.00000     0.00000     0.00000     0.00000     3.07298
    -7.49919     0.08703     0.54082     1.24613     0.56332     0.00000     0.00000     0.00000     0.00000     0.00000     2.43731
    -7.48619     0.05133     0.38872     0.91208     0.40255     0.00000     0.00000     0.00000     0.00000     0.00000     1.75469
    -7.47419     0.03012     0.25686     0.61945     0.26476     0.00000     0.00000     0.00000     0.00000     0.00000     1.17119
    -7.46119     0.02162     0.16615     0.42837     0.17176     0.00000     0.00000     0.00000     0.00000     0.00000     0.78790
    -7.44819     0.02451     0.12535     0.36959     0.13220     0.00000     0.00000     0.00000     0.00000     0.00000     0.65164
    -7.43619     0.03933     0.13452     0.44984     0.14556     0.00000     0.00000     0.00000     0.00000     0.00000     0.76925
    -7.42319     0.06954     0.18935     0.65820     0.20678     0.00000     0.00000     0.00000     0.00000     0.00000     1.12387
    -7.41119     0.12271     0.28286     0.96668     0.30749     0.00000     0.00000     0.00000     0.00000     0.00000     1.67974
    -7.39819     0.21148     0.40408     1.32666     0.43494     0.00000     0.00000     0.00000     0.00000     0.00000     2.37717
    -7.38619     0.35149     0.53628     1.67040     0.57035     0.00000     0.00000     0.00000     0.00000     0.00000     3.12852
    -7.37319     0.55364     0.65737     1.92220     0.69040     0.00000     0.00000     0.00000     0.00000     0.00000     3.82361
    -7.36119     0.81064     0.74508     2.02040     0.77291     0.00000     0.00000     0.00000     0.00000     0.00000     4.34903
    -7.34819     1.08578     0.78561     1.93980     0.80577     0.00000     0.00000     0.00000     0.00000     0.00000     4.61696
    -7.33619     1.31618     0.78359     1.70580     0.79568     0.00000     0.00000     0.00000     0.00000     0.00000     4.60125
    -7.32319     1.43480     0.76370     1.38590     0.76910     0.00000     0.00000     0.00000     0.00000     0.00000     4.35350
    -7.31119     1.40620     0.76338     1.06401     0.76405     0.00000     0.00000     0.00000     0.00000     0.00000     3.99764
    -7.29819     1.24297     0.81451     0.80757     0.81247     0.00000     0.00000     0.00000     0.00000     0.00000     3.67752
    -7.28619     1.00192     0.92538     0.64576     0.92150     0.00000     0.00000     0.00000     0.00000     0.00000     3.49456
    -7.27319     0.75084     1.07016     0.56709     1.06508     0.00000     0.00000     0.00000     0.00000     0.00000     3.45317
    -7.26119     0.53854     1.19593     0.53470     1.18992     0.00000     0.00000     0.00000     0.00000     0.00000     3.45909
    -7.24819     0.38152     1.24546     0.50826     1.23863     0.00000     0.00000     0.00000     0.00000     0.00000     3.37387
    -7.23619     0.27195     1.18377     0.46212     1.17689     0.00000     0.00000     0.00000     0.00000     0.00000     3.09473
    -7.22319     0.19408     1.01607     0.39318     1.00956     0.00000     0.00000     0.00000     0.00000     0.00000     2.61289
    -7.21119     0.13658     0.78360     0.31786     0.77781     0.00000     0.00000     0.00000     0.00000     0.00000     2.01586
    -7.19819     0.09528     0.54350     0.26217     0.53805     0.00000     0.00000     0.00000     0.00000     0.00000     1.43900
    -7.18619     0.07028     0.34311     0.24956     0.33737     0.00000     0.00000     0.00000     0.00000     0.00000     1.00032
    -7.17319     0.06148     0.20484     0.29101     0.19809     0.00000     0.00000     0.00000     0.00000     0.00000     0.75542
    -7.16119     0.06636     0.12673     0.37952     0.11863     0.00000     0.00000     0.00000     0.00000     0.00000     0.69123
    -7.14819     0.08036     0.09257     0.48995     0.08337     0.00000     0.00000     0.00000     0.00000     0.00000     0.74625
    -7.13619     0.09915     0.08389     0.58648     0.07428     0.00000     0.00000     0.00000     0.00000     0.00000     0.84380
    -7.12319     0.12165     0.08854     0.63600     0.07872     0.00000     0.00000     0.00000     0.00000     0.00000     0.92491
    -7.11119     0.15185     0.10458     0.62313     0.09292     0.00000     0.00000     0.00000     0.00000     0.00000     0.97248
    -7.09819     0.19775     0.14017     0.55810     0.12207     0.00000     0.00000     0.00000     0.00000     0.00000     1.01809
    -7.08619     0.26662     0.20946     0.47233     0.17721     0.00000     0.00000     0.00000     0.00000     0.00000     1.12562
    -7.07319     0.35854     0.32492     0.40471     0.26985     0.00000     0.00000     0.00000     0.00000     0.00000     1.35802
    -7.06119     0.46234     0.48760     0.38630     0.40502     0.00000     0.00000     0.00000     0.00000     0.00000     1.74126
    -7.04819     0.55715     0.68130     0.43181     0.57595     0.00000     0.00000     0.00000     0.00000     0.00000     2.24621
    -7.03619     0.62007     0.87486     0.53901     0.76336     0.00000     0.00000     0.00000     0.00000     0.00000     2.79730
    -7.02319     0.63530     1.03404     0.69208     0.94121     0.00000     0.00000     0.00000     0.00000     0.00000     3.30263
    -7.01119     0.60034     1.13614     0.86439     1.08481     0.00000     0.00000     0.00000     0.00000     0.00000     3.68568
    -6.99819     0.52541     1.17777     1.01986     1.17808     0.00000     0.00000     0.00000     0.00000     0.00000     3.90112
    -6.98619     0.42800     1.16784     1.11803     1.21334     0.00000     0.00000     0.00000     0.00000     0.00000     3.92721
    -6.97319     0.32586     1.11566     1.12652     1.18737     0.00000     0.00000     0.00000     0.00000     0.00000     3.75541
    -6.96119     0.23243     1.02431     1.03462     1.10097     0.00000     0.00000     0.00000     0.00000     0.00000     3.39233
    -6.94819     0.15544     0.89558     0.86326     0.96207     0.00000     0.00000     0.00000     0.00000     0.00000     2.87635
    -6.93619     0.09811     0.74158     0.65824     0.79307     0.00000     0.00000     0.00000     0.00000     0.00000     2.29100
    -6.92319     0.06094     0.59180     0.47406     0.63237     0.00000     0.00000     0.00000     0.00000     0.00000     1.75917
    -6.91119     0.04357     0.48707     0.35769     0.52511     0.00000     0.00000     0.00000     0.00000     0.00000     1.41344
    -6.89819     0.04646     0.46445     0.34016     0.50748     0.00000     0.00000     0.00000     0.00000     0.00000     1.35855
    -6.88619     0.07175     0.54072     0.43539     0.59074     0.00000     0.00000     0.00000     0.00000     0.00000     1.63860
    -6.87319     0.12245     0.70216     0.63992     0.75328     0.00000     0.00000     0.00000     0.00000     0.00000     2.21781
    -6.86119     0.19969     0.90703     0.93015     0.94666     0.00000     0.00000     0.00000     0.00000     0.00000     2.98353
    -6.84819     0.29836     1.10248     1.25934     1.11724     0.00000     0.00000     0.00000     0.00000     0.00000     3.77742
    -6.83619     0.40416     1.24891     1.56097     1.23241     0.00000     0.00000     0.00000     0.00000     0.00000     4.44645
    -6.82319     0.49465     1.34055     1.76370     1.29736     0.00000     0.00000     0.00000     0.00000     0.00000     4.89626
    -6.81119     0.54617     1.40283     1.81430     1.34619     0.00000     0.00000     0.00000     0.00000     0.00000     5.10949
    -6.79819     0.54371     1.46556     1.69910     1.41149     0.00000     0.00000     0.00000     0.00000     0.00000     5.11986
    -6.78619     0.48827     1.53330     1.45412     1.49239     0.00000     0.00000     0.00000     0.00000     0.00000     4.96808
    -6.77319     0.39659     1.57318     1.15381     1.54826     0.00000     0.00000     0.00000     0.00000     0.00000     4.67184
    -6.76119     0.29378     1.53615     0.88775     1.52480     0.00000     0.00000     0.00000     0.00000     0.00000     4.24248
    -6.74819     0.20260     1.39478     0.73201     1.39183     0.00000     0.00000     0.00000     0.00000     0.00000     3.72122
    -6.73619     0.13684     1.16708     0.72958     1.16871     0.00000     0.00000     0.00000     0.00000     0.00000     3.20221
    -6.72319     0.09956     0.91358     0.88429     0.91810     0.00000     0.00000     0.00000     0.00000     0.00000     2.81554
    -6.71119     0.08641     0.70463     1.16561     0.71268     0.00000     0.00000     0.00000     0.00000     0.00000     2.66933
    -6.69819     0.08998     0.58812     1.52183     0.60163     0.00000     0.00000     0.00000     0.00000     0.00000     2.80156
    -6.68619     0.10331     0.57096     1.89300     0.59230     0.00000     0.00000     0.00000     0.00000     0.00000     3.15957
    -6.67319     0.12137     0.62178     2.22120     0.65227     0.00000     0.00000     0.00000     0.00000     0.00000     3.61662
    -6.66119     0.14091     0.68825     2.45530     0.72676     0.00000     0.00000     0.00000     0.00000     0.00000     4.01122
    -6.64819     0.15924     0.71999     2.55540     0.76268     0.00000     0.00000     0.00000     0.00000     0.00000     4.19731
    -6.63619     0.17326     0.68875     2.50100     0.72943     0.00000     0.00000     0.00000     0.00000     0.00000     4.09244
    -6.62319     0.17947     0.59662     2.29845     0.62903     0.00000     0.00000     0.00000     0.00000     0.00000     3.70357
    -6.61119     0.17514     0.47044     1.98261     0.48966     0.00000     0.00000     0.00000     0.00000     0.00000     3.11785
    -6.59819     0.15994     0.34508     1.60679     0.34906     0.00000     0.00000     0.00000     0.00000     0.00000     2.46087
    -6.58619     0.13700     0.24821     1.23030     0.23768     0.00000     0.00000     0.00000     0.00000     0.00000     1.85319
    -6.57319     0.11206     0.19395     0.90419     0.17201     0.00000     0.00000     0.00000     0.00000     0.00000     1.38221
    -6.56119     0.09163     0.18663     0.66230     0.15801     0.00000     0.00000     0.00000     0.00000     0.00000     1.09858
    -6.54819     0.08116     0.22938     0.51880     0.19932     0.00000     0.00000     0.00000     0.00000     0.00000     1.02866
    -6.53619     0.08405     0.33051     0.47053     0.30313     0.00000     0.00000     0.00000     0.00000     0.00000     1.18822
    -6.52319     0.10183     0.50475     0.50093     0.48114     0.00000     0.00000     0.00000     0.00000     0.00000     1.58865
    -6.51119     0.13462     0.76959     0.58390     0.74610     0.00000     0.00000     0.00000     0.00000     0.00000     2.23421
    -6.49819     0.18175     1.13827     0.68885     1.10594     0.00000     0.00000     0.00000     0.00000     0.00000     3.11481
    -6.48619     0.24226     1.61080     0.78791     1.55727     0.00000     0.00000     0.00000     0.00000     0.00000     4.19824
    -6.47319     0.31501     2.16442     0.86372     2.07805     0.00000     0.00000     0.00000     0.00000     0.00000     5.42120
    -6.46019     0.39727     2.74670     0.91236     2.62349     0.00000     0.00000     0.00000     0.00000     0.00000     6.67982
    -6.44819     0.48329     3.28120     0.93950     3.13284     0.00000     0.00000     0.00000     0.00000     0.00000     7.83683
    -6.43519     0.56229     3.68390     0.95302     3.54343     0.00000     0.00000     0.00000     0.00000     0.00000     8.74264
    -6.42319     0.61951     3.89120     0.95775     3.80927     0.00000     0.00000     0.00000     0.00000     0.00000     9.27773
    -6.41019     0.64006     3.88314     0.95590     3.91066     0.00000     0.00000     0.00000     0.00000     0.00000     9.38976
    -6.39819     0.61530     3.68736     0.94932     3.85292     0.00000     0.00000     0.00000     0.00000     0.00000     9.10490
    -6.38519     0.54750     3.36572     0.94165     3.65343     0.00000     0.00000     0.00000     0.00000     0.00000     8.50830
    -6.37319     0.45018     2.98595     0.93454     3.33300     0.00000     0.00000     0.00000     0.00000     0.00000     7.70367
    -6.36019     0.34321     2.60414     0.92496     2.92365     0.00000     0.00000     0.00000     0.00000     0.00000     6.79596
    -6.34819     0.24571     2.25970     0.90376     2.47533     0.00000     0.00000     0.00000     0.00000     0.00000     5.88450
    -6.33519     0.17077     1.97788     0.86085     2.05458     0.00000     0.00000     0.00000     0.00000     0.00000     5.06408
    -6.32319     0.12366     1.76790     0.79243     1.71797     0.00000     0.00000     0.00000     0.00000     0.00000     4.40196
    -6.31019     0.10384     1.61813     0.70598     1.48621     0.00000     0.00000     0.00000     0.00000     0.00000     3.91416
    -6.29819     0.10823     1.49572     0.61885     1.33436     0.00000     0.00000     0.00000     0.00000     0.00000     3.55716
    -6.28519     0.13373     1.36151     0.55227     1.21191     0.00000     0.00000     0.00000     0.00000     0.00000     3.25942
    -6.27319     0.17728     1.19199     0.52471     1.07484     0.00000     0.00000     0.00000     0.00000     0.00000     2.96882
    -6.26019     0.23369     0.99162     0.54840     0.90978     0.00000     0.00000     0.00000     0.00000     0.00000     2.68349
    -6.24819     0.29292     0.78780     0.63062     0.73155     0.00000     0.00000     0.00000     0.00000     0.00000     2.44289
    -6.23519     0.34052     0.61024     0.77844     0.56594     0.00000     0.00000     0.00000     0.00000     0.00000     2.29514
    -6.22319     0.36236     0.47609     1.00206     0.43288     0.00000     0.00000     0.00000     0.00000     0.00000     2.27339
    -6.21019     0.35144     0.38742     1.30916     0.34154     0.00000     0.00000     0.00000     0.00000     0.00000     2.38956
    -6.19819     0.31149     0.33929     1.68910     0.29395     0.00000     0.00000     0.00000     0.00000     0.00000     2.63383
    -6.18519     0.25462     0.32691     2.09590     0.28867     0.00000     0.00000     0.00000     0.00000     0.00000     2.96610
    -6.17319     0.19538     0.34537     2.45070     0.31973     0.00000     0.00000     0.00000     0.00000     0.00000     3.31118
    -6.16019     0.14484     0.38533     2.66800     0.37343     0.00000     0.00000     0.00000     0.00000     0.00000     3.57160
    -6.14819     0.10873     0.43155     2.69820     0.43022     0.00000     0.00000     0.00000     0.00000     0.00000     3.66871
    -6.13519     0.08846     0.46832     2.55520     0.47197     0.00000     0.00000     0.00000     0.00000     0.00000     3.58394
    -6.12319     0.08288     0.48749     2.30590     0.49101     0.00000     0.00000     0.00000     0.00000     0.00000     3.36728
    -6.11019     0.08918     0.49211     2.03290     0.49346     0.00000     0.00000     0.00000     0.00000     0.00000     3.10765
    -6.09819     0.10309     0.49297     1.79560     0.49382     0.00000     0.00000     0.00000     0.00000     0.00000     2.88548
    -6.08519     0.11974     0.50107     1.61710     0.50561     0.00000     0.00000     0.00000     0.00000     0.00000     2.74352
    -6.07319     0.13525     0.52173     1.50330     0.53398     0.00000     0.00000     0.00000     0.00000     0.00000     2.69426
    -6.06019     0.14796     0.55370     1.47325     0.57510     0.00000     0.00000     0.00000     0.00000     0.00000     2.75001
    -6.04819     0.15848     0.59240     1.57060     0.62159     0.00000     0.00000     0.00000     0.00000     0.00000     2.94307
    -6.03519     0.16823     0.63509     1.84540     0.67008     0.00000     0.00000     0.00000     0.00000     0.00000     3.31880
    -6.02319     0.17780     0.68492     2.31490     0.72610     0.00000     0.00000     0.00000     0.00000     0.00000     3.90372
    -6.01019     0.18584     0.75144     2.92810     0.80275     0.00000     0.00000     0.00000     0.00000     0.00000     4.66813
    -5.99819     0.18940     0.84619     3.56330     0.91282     0.00000     0.00000     0.00000     0.00000     0.00000     5.51171
    -5.98519     0.18529     0.97689     4.06240     1.06026     0.00000     0.00000     0.00000     0.00000     0.00000     6.28484
    -5.97319     0.17178     1.14421     4.29040     1.23723     0.00000     0.00000     0.00000     0.00000     0.00000     6.84362
    -5.96019     0.14992     1.34232     4.19000     1.42813     0.00000     0.00000     0.00000     0.00000     0.00000     7.11037
    -5.94819     0.12327     1.55985     3.80640     1.61705     0.00000     0.00000     0.00000     0.00000     0.00000     7.10657
    -5.93519     0.09671     1.77678     3.26610     1.78655     0.00000     0.00000     0.00000     0.00000     0.00000     6.92614
    -5.92319     0.07475     1.95845     2.72170     1.91443     0.00000     0.00000     0.00000     0.00000     0.00000     6.66933
    -5.91019     0.05988     2.06068     2.28780     1.97274     0.00000     0.00000     0.00000     0.00000     0.00000     6.38110
    -5.89819     0.05200     2.04547     2.00100     1.93946     0.00000     0.00000     0.00000     0.00000     0.00000     6.03793
    -5.88519     0.04876     1.90861     1.81975     1.81539     0.00000     0.00000     0.00000     0.00000     0.00000     5.59251
    -5.87319     0.04691     1.69222     1.66400     1.63591     0.00000     0.00000     0.00000     0.00000     0.00000     5.03904
    -5.86019     0.04388     1.47423     1.46907     1.46253     0.00000     0.00000     0.00000     0.00000     0.00000     4.44971
    -5.84819     0.03876     1.33287     1.21743     1.35589     0.00000     0.00000     0.00000     0.00000     0.00000     3.94495
    -5.83519     0.03233     1.30647     0.93837     1.34437     0.00000     0.00000     0.00000     0.00000     0.00000     3.62154
    -5.82319     0.02609     1.37108     0.68096     1.40351     0.00000     0.00000     0.00000     0.00000     0.00000     3.48163
    -5.81019     0.02123     1.45109     0.48133     1.46566     0.00000     0.00000     0.00000     0.00000     0.00000     3.41931
    -5.79819     0.01806     1.46051     0.35039     1.45402     0.00000     0.00000     0.00000     0.00000     0.00000     3.28298
    -5.78519     0.01621     1.34978     0.27958     1.32648     0.00000     0.00000     0.00000     0.00000     0.00000     2.97204
    -5.77319     0.01516     1.12970     0.25699     1.09616     0.00000     0.00000     0.00000     0.00000     0.00000     2.49801
    -5.76019     0.01480     0.85859     0.27979     0.82220     0.00000     0.00000     0.00000     0.00000     0.00000     1.97538
    -5.74819     0.01548     0.60840     0.35608     0.57371     0.00000     0.00000     0.00000     0.00000     0.00000     1.55366
    -5.73519     0.01774     0.42986     0.49591     0.39895     0.00000     0.00000     0.00000     0.00000     0.00000     1.34247
    -5.72319     0.02205     0.33767     0.69797     0.31104     0.00000     0.00000     0.00000     0.00000     0.00000     1.36872
    -5.71019     0.02864     0.31691     0.93987     0.29460     0.00000     0.00000     0.00000     0.00000     0.00000     1.58002
    -5.69819     0.03773     0.33941     1.17989     0.32208     0.00000     0.00000     0.00000     0.00000     0.00000     1.87911
    -5.68519     0.04983     0.38003     1.37136     0.36886     0.00000     0.00000     0.00000     0.00000     0.00000     2.17008
    -5.67319     0.06594     0.42451     1.48260     0.42078     0.00000     0.00000     0.00000     0.00000     0.00000     2.39383
    -5.66019     0.08750     0.46837     1.51020     0.47290     0.00000     0.00000     0.00000     0.00000     0.00000     2.53897
    -5.64819     0.11612     0.50958     1.47420     0.52232     0.00000     0.00000     0.00000     0.00000     0.00000     2.62222
    -5.63519     0.15327     0.54204     1.40140     0.56141     0.00000     0.00000     0.00000     0.00000     0.00000     2.65812
    -5.62319     0.19934     0.55537     1.31157     0.57763     0.00000     0.00000     0.00000     0.00000     0.00000     2.64391
    -5.61019     0.25199     0.54074     1.21687     0.55982     0.00000     0.00000     0.00000     0.00000     0.00000     2.56942
    -5.59819     0.30402     0.49717     1.12945     0.50636     0.00000     0.00000     0.00000     0.00000     0.00000     2.43700
    -5.58519     0.34357     0.43305     1.06705     0.42792     0.00000     0.00000     0.00000     0.00000     0.00000     2.27159
    -5.57319     0.35757     0.36241     1.04654     0.34392     0.00000     0.00000     0.00000     0.00000     0.00000     2.11044
    -5.56019     0.33861     0.30024     1.06864     0.27589     0.00000     0.00000     0.00000     0.00000     0.00000     1.98338
    -5.54819     0.28949     0.26025     1.11022     0.24313     0.00000     0.00000     0.00000     0.00000     0.00000     1.90309
    -5.53519     0.22315     0.25538     1.13324     0.26072     0.00000     0.00000     0.00000     0.00000     0.00000     1.87249
    -5.52319     0.15644     0.29695     1.10573     0.33736     0.00000     0.00000     0.00000     0.00000     0.00000     1.89649
    -5.51019     0.10273     0.39008     1.02235     0.46973     0.00000     0.00000     0.00000     0.00000     0.00000     1.98489
    -5.49819     0.06804     0.52662     0.90728     0.63686     0.00000     0.00000     0.00000     0.00000     0.00000     2.13880
    -5.48519     0.05158     0.68157     0.79980     0.80100     0.00000     0.00000     0.00000     0.00000     0.00000     2.33396
    -5.47319     0.04938     0.81805     0.73083     0.91877     0.00000     0.00000     0.00000     0.00000     0.00000     2.51703
    -5.46019     0.05775     0.90176     0.71102     0.96048     0.00000     0.00000     0.00000     0.00000     0.00000     2.63101
    -5.44719     0.07480     0.91634     0.73424     0.92373     0.00000     0.00000     0.00000     0.00000     0.00000     2.64911
    -5.43519     0.09973     0.87020     0.78923     0.83358     0.00000     0.00000     0.00000     0.00000     0.00000     2.59275
    -5.42219     0.13075     0.78805     0.86682     0.72545     0.00000     0.00000     0.00000     0.00000     0.00000     2.51107
    -5.41019     0.16348     0.69474     0.95747     0.62631     0.00000     0.00000     0.00000     0.00000     0.00000     2.44200
    -5.39719     0.19179     0.60343     1.04674     0.54436     0.00000     0.00000     0.00000     0.00000     0.00000     2.38633
    -5.38519     0.21042     0.51494     1.11701     0.47288     0.00000     0.00000     0.00000     0.00000     0.00000     2.31525
    -5.37219     0.21824     0.42696     1.15425     0.40265     0.00000     0.00000     0.00000     0.00000     0.00000     2.20211
    -5.36019     0.21904     0.34170     1.15497     0.33170     0.00000     0.00000     0.00000     0.00000     0.00000     2.04741
    -5.34719     0.21911     0.26798     1.12569     0.26704     0.00000     0.00000     0.00000     0.00000     0.00000     1.87982
    -5.33519     0.22348     0.21653     1.08046     0.21955     0.00000     0.00000     0.00000     0.00000     0.00000     1.74002
    -5.32219     0.23310     0.19511     1.03863     0.19792     0.00000     0.00000     0.00000     0.00000     0.00000     1.66476
    -5.31019     0.24508     0.20555     1.02235     0.20496     0.00000     0.00000     0.00000     0.00000     0.00000     1.67793
    -5.29719     0.25513     0.24284     1.04809     0.23657     0.00000     0.00000     0.00000     0.00000     0.00000     1.78262
    -5.28519     0.26045     0.29535     1.11231     0.28205     0.00000     0.00000     0.00000     0.00000     0.00000     1.95016
    -5.27219     0.26137     0.34666     1.18362     0.32643     0.00000     0.00000     0.00000     0.00000     0.00000     2.11808
    -5.26019     0.26075     0.38009     1.21316     0.35460     0.00000     0.00000     0.00000     0.00000     0.00000     2.20860
    -5.24719     0.26228     0.38535     1.15983     0.35768     0.00000     0.00000     0.00000     0.00000     0.00000     2.16513
    -5.23519     0.26803     0.36292     1.01668     0.33725     0.00000     0.00000     0.00000     0.00000     0.00000     1.98488
    -5.22219     0.27637     0.32328     0.81403     0.30469     0.00000     0.00000     0.00000     0.00000     0.00000     1.71838
    -5.21019     0.28240     0.28106     0.60247     0.27540     0.00000     0.00000     0.00000     0.00000     0.00000     1.44132
    -5.19719     0.28069     0.24890     0.42706     0.26150     0.00000     0.00000     0.00000     0.00000     0.00000     1.21815
    -5.18519     0.26951     0.23438     0.31223     0.26718     0.00000     0.00000     0.00000     0.00000     0.00000     1.08330
    -5.17219     0.25229     0.23968     0.26193     0.28826     0.00000     0.00000     0.00000     0.00000     0.00000     1.04216
    -5.16019     0.23570     0.26230     0.26925     0.31498     0.00000     0.00000     0.00000     0.00000     0.00000     1.08223
    -5.14719     0.22503     0.29546     0.32590     0.33654     0.00000     0.00000     0.00000     0.00000     0.00000     1.18293
    -5.13519     0.22096     0.32935     0.42672     0.34541     0.00000     0.00000     0.00000     0.00000     0.00000     1.32244
    -5.12219     0.21998     0.35387     0.56837     0.33951     0.00000     0.00000     0.00000     0.00000     0.00000     1.48172
    -5.11019     0.21713     0.36191     0.74384     0.32131     0.00000     0.00000     0.00000     0.00000     0.00000     1.64419
    -5.09719     0.20886     0.35135     0.93734     0.29543     0.00000     0.00000     0.00000     0.00000     0.00000     1.79298
    -5.08519     0.19438     0.32459     1.12360     0.26591     0.00000     0.00000     0.00000     0.00000     0.00000     1.90848
    -5.07219     0.17491     0.28645     1.27396     0.23539     0.00000     0.00000     0.00000     0.00000     0.00000     1.97070
    -5.06019     0.15272     0.24201     1.36987     0.20543     0.00000     0.00000     0.00000     0.00000     0.00000     1.97003
    -5.04719     0.12999     0.19565     1.40778     0.17719     0.00000     0.00000     0.00000     0.00000     0.00000     1.91061
    -5.03519     0.10838     0.15095     1.39757     0.15171     0.00000     0.00000     0.00000     0.00000     0.00000     1.80861
    -5.02219     0.08877     0.11081     1.34898     0.12933     0.00000     0.00000     0.00000     0.00000     0.00000     1.67788
    -5.01019     0.07135     0.07728     1.26250     0.10941     0.00000     0.00000     0.00000     0.00000     0.00000     1.52054
    -4.99719     0.05596     0.05130     1.13037     0.09066     0.00000     0.00000     0.00000     0.00000     0.00000     1.32829
    -4.98519     0.04241     0.03266     0.95136     0.07219     0.00000     0.00000     0.00000     0.00000     0.00000     1.09862
    -4.97219     0.03089     0.02047     0.74151     0.05433     0.00000     0.00000     0.00000     0.00000     0.00000     0.84720
    -4.96019     0.02203     0.01374     0.53245     0.03870     0.00000     0.00000     0.00000     0.00000     0.00000     0.60692
    -4.94719     0.01656     0.01199     0.35846     0.02755     0.00000     0.00000     0.00000     0.00000     0.00000     0.41455
    -4.93519     0.01492     0.01589     0.24143     0.02340     0.00000     0.00000     0.00000     0.00000     0.00000     0.29564
    -4.92219     0.01708     0.02841     0.18476     0.02994     0.00000     0.00000     0.00000     0.00000     0.00000     0.26019
    -4.91019     0.02280     0.05675     0.17819     0.05438     0.00000     0.00000     0.00000     0.00000     0.00000     0.31212
    -4.89719     0.03229     0.11457     0.20828     0.11014     0.00000     0.00000     0.00000     0.00000     0.00000     0.46528
    -4.88519     0.04684     0.22203     0.26791     0.21708     0.00000     0.00000     0.00000     0.00000     0.00000     0.75386
    -4.87219     0.06878     0.39944     0.35964     0.39511     0.00000     0.00000     0.00000     0.00000     0.00000     1.22298
    -4.86019     0.09987     0.65335     0.48972     0.64996     0.00000     0.00000     0.00000     0.00000     0.00000     1.89289
    -4.84719     0.13869     0.95942     0.65645     0.95652     0.00000     0.00000     0.00000     0.00000     0.00000     2.71108
    -4.83519     0.17881     1.25661     0.84144     1.25316     0.00000     0.00000     0.00000     0.00000     0.00000     3.53002
    -4.82219     0.20979     1.46297     1.01312     1.45806     0.00000     0.00000     0.00000     0.00000     0.00000     4.14394
    -4.81019     0.22163     1.51215     1.14214     1.50526     0.00000     0.00000     0.00000     0.00000     0.00000     4.38118
    -4.79719     0.20989     1.38692     1.21583     1.37895     0.00000     0.00000     0.00000     0.00000     0.00000     4.19159
    -4.78519     0.17824     1.12930     1.23922     1.12173     0.00000     0.00000     0.00000     0.00000     0.00000     3.66849
    -4.77219     0.13630     0.81742     1.22136     0.81177     0.00000     0.00000     0.00000     0.00000     0.00000     2.98685
    -4.76019     0.09468     0.52755     1.16127     0.52464     0.00000     0.00000     0.00000     0.00000     0.00000     2.30814
    -4.74719     0.06058     0.30514     1.05072     0.30468     0.00000     0.00000     0.00000     0.00000     0.00000     1.72112
    -4.73519     0.03642     0.16001     0.88809     0.16109     0.00000     0.00000     0.00000     0.00000     0.00000     1.24561
    -4.72219     0.02120     0.07851     0.69203     0.08017     0.00000     0.00000     0.00000     0.00000     0.00000     0.87192
    -4.71019     0.01276     0.04017     0.49818     0.04179     0.00000     0.00000     0.00000     0.00000     0.00000     0.59289
    -4.69719     0.00924     0.02851     0.34511     0.03002     0.00000     0.00000     0.00000     0.00000     0.00000     0.41288
    -4.68519     0.00962     0.03420     0.25801     0.03615     0.00000     0.00000     0.00000     0.00000     0.00000     0.33798
    -4.67219     0.01348     0.05348     0.24219     0.05690     0.00000     0.00000     0.00000     0.00000     0.00000     0.36606
    -4.66019     0.02074     0.08532     0.28508     0.09150     0.00000     0.00000     0.00000     0.00000     0.00000     0.48264
    -4.64719     0.03149     0.12985     0.36239     0.13970     0.00000     0.00000     0.00000     0.00000     0.00000     0.66342
    -4.63519     0.04633     0.18919     0.44553     0.20246     0.00000     0.00000     0.00000     0.00000     0.00000     0.88351
    -4.62219     0.06690     0.27140     0.51026     0.28590     0.00000     0.00000     0.00000     0.00000     0.00000     1.13446
    -4.61019     0.09608     0.39574     0.54450     0.40760     0.00000     0.00000     0.00000     0.00000     0.00000     1.44392
    -4.59719     0.13707     0.59661     0.55231     0.60135     0.00000     0.00000     0.00000     0.00000     0.00000     1.88734
    -4.58519     0.19126     0.91961     0.55070     0.91452     0.00000     0.00000     0.00000     0.00000     0.00000     2.57609
    -4.57219     0.25571     1.40517     0.55992     1.39067     0.00000     0.00000     0.00000     0.00000     0.00000     3.61147
    -4.56019     0.32212     2.05875     0.59218     2.03861     0.00000     0.00000     0.00000     0.00000     0.00000     5.01166
    -4.54719     0.37815     2.81711     0.64443     2.79739     0.00000     0.00000     0.00000     0.00000     0.00000     6.63708
    -4.53519     0.41113     3.53769     0.69819     3.52332     0.00000     0.00000     0.00000     0.00000     0.00000     8.17033
    -4.52219     0.41221     4.03095     0.72711     4.02424     0.00000     0.00000     0.00000     0.00000     0.00000     9.19451
    -4.51019     0.37958     4.13648     0.70884     4.13563     0.00000     0.00000     0.00000     0.00000     0.00000     9.36053
    -4.49719     0.31981     3.80347     0.63652     3.80540     0.00000     0.00000     0.00000     0.00000     0.00000     8.56520
    -4.48519     0.24555     3.12363     0.52299     3.12522     0.00000     0.00000     0.00000     0.00000     0.00000     7.01739
    -4.47219     0.17160     2.28835     0.39496     2.28673     0.00000     0.00000     0.00000     0.00000     0.00000     5.14164
    -4.45919     0.10974     1.49623     0.28043     1.49163     0.00000     0.00000     0.00000     0.00000     0.00000     3.37803
    -4.44719     0.06562     0.87801     0.19727     0.87091     0.00000     0.00000     0.00000     0.00000     0.00000     2.01181
    -4.43419     0.03870     0.46976     0.14873     0.46207     0.00000     0.00000     0.00000     0.00000     0.00000     1.11925
    -4.42219     0.02467     0.23863     0.12725     0.23252     0.00000     0.00000     0.00000     0.00000     0.00000     0.62307
    -4.40919     0.01839     0.12660     0.12224     0.12405     0.00000     0.00000     0.00000     0.00000     0.00000     0.39128
    -4.39719     0.01593     0.08362     0.12715     0.08564     0.00000     0.00000     0.00000     0.00000     0.00000     0.31234
    -4.38419     0.01521     0.08047     0.14303     0.08664     0.00000     0.00000     0.00000     0.00000     0.00000     0.32534
    -4.37219     0.01565     0.10610     0.17827     0.11460     0.00000     0.00000     0.00000     0.00000     0.00000     0.41462
    -4.35919     0.01742     0.15837     0.24574     0.16621     0.00000     0.00000     0.00000     0.00000     0.00000     0.58774
    -4.34719     0.02071     0.23390     0.35908     0.23739     0.00000     0.00000     0.00000     0.00000     0.00000     0.85108
    -4.33419     0.02531     0.32173     0.53075     0.31740     0.00000     0.00000     0.00000     0.00000     0.00000     1.19520
    -4.32219     0.03084     0.40279     0.77150     0.38903     0.00000     0.00000     0.00000     0.00000     0.00000     1.59416
    -4.30919     0.03712     0.45649     1.08736     0.43504     0.00000     0.00000     0.00000     0.00000     0.00000     2.01600
    -4.29719     0.04459     0.47074     1.47024     0.44710     0.00000     0.00000     0.00000     0.00000     0.00000     2.43267
    -4.28419     0.05417     0.44901     1.88480     0.43082     0.00000     0.00000     0.00000     0.00000     0.00000     2.81880
    -4.27219     0.06666     0.40952     2.26600     0.40346     0.00000     0.00000     0.00000     0.00000     0.00000     3.14564
    -4.25919     0.08213     0.37700     2.53560     0.38613     0.00000     0.00000     0.00000     0.00000     0.00000     3.38086
    -4.24719     0.09974     0.37220     2.63800     0.39541     0.00000     0.00000     0.00000     0.00000     0.00000     3.50535
    -4.23419     0.11794     0.40504     2.57000     0.43828     0.00000     0.00000     0.00000     0.00000     0.00000     3.53126
    -4.22219     0.13471     0.47231     2.38020     0.51043     0.00000     0.00000     0.00000     0.00000     0.00000     3.49765
    -4.20919     0.14773     0.55932     2.13670     0.59716     0.00000     0.00000     0.00000     0.00000     0.00000     3.44091
    -4.19719     0.15427     0.64413     1.89030     0.67656     0.00000     0.00000     0.00000     0.00000     0.00000     3.36526
    -4.18419     0.15209     0.70557     1.65411     0.72805     0.00000     0.00000     0.00000     0.00000     0.00000     3.23982
    -4.17219     0.14029     0.73562     1.41775     0.74484     0.00000     0.00000     0.00000     0.00000     0.00000     3.03850
    -4.15919     0.12043     0.75098     1.17161     0.74597     0.00000     0.00000     0.00000     0.00000     0.00000     2.78899
    -4.14719     0.09657     0.79520     0.92546     0.77706     0.00000     0.00000     0.00000     0.00000     0.00000     2.59429
    -4.13419     0.07394     0.92186     0.70731     0.89320     0.00000     0.00000     0.00000     0.00000     0.00000     2.59631
    -4.12219     0.05696     1.16341     0.54541     1.12661     0.00000     0.00000     0.00000     0.00000     0.00000     2.89239
    -4.10919     0.04758     1.49887     0.45045     1.45851     0.00000     0.00000     0.00000     0.00000     0.00000     3.45541
    -4.09719     0.04486     1.84842     0.40931     1.80946     0.00000     0.00000     0.00000     0.00000     0.00000     4.11205
    -4.08419     0.04585     2.09922     0.39346     2.06801     0.00000     0.00000     0.00000     0.00000     0.00000     4.60654
    -4.07219     0.04708     2.15874     0.37601     2.14034     0.00000     0.00000     0.00000     0.00000     0.00000     4.72218
    -4.05919     0.04600     1.99897     0.34734     1.99505     0.00000     0.00000     0.00000     0.00000     0.00000     4.38736
    -4.04719     0.04164     1.66656     0.32244     1.67427     0.00000     0.00000     0.00000     0.00000     0.00000     3.70491
    -4.03419     0.03463     1.25437     0.33780     1.26796     0.00000     0.00000     0.00000     0.00000     0.00000     2.89476
    -4.02219     0.02652     0.85703     0.44013     0.87081     0.00000     0.00000     0.00000     0.00000     0.00000     2.19449
    -4.00919     0.01900     0.53763     0.66759     0.54767     0.00000     0.00000     0.00000     0.00000     0.00000     1.77189
    -3.99719     0.01325     0.31756     1.02539     0.32251     0.00000     0.00000     0.00000     0.00000     0.00000     1.67871
    -3.98419     0.00964     0.18647     1.46498     0.18676     0.00000     0.00000     0.00000     0.00000     0.00000     1.84786
    -3.97219     0.00778     0.11862     1.88240     0.11558     0.00000     0.00000     0.00000     0.00000     0.00000     2.12438
    -3.95919     0.00688     0.08679     2.15160     0.08189     0.00000     0.00000     0.00000     0.00000     0.00000     2.32716
    -3.94719     0.00621     0.07023     2.18030     0.06483     0.00000     0.00000     0.00000     0.00000     0.00000     2.32157
    -3.93419     0.00532     0.05728     1.95620     0.05235     0.00000     0.00000     0.00000     0.00000     0.00000     2.07115
    -3.92219     0.00416     0.04387     1.55320     0.04000     0.00000     0.00000     0.00000     0.00000     0.00000     1.64122
    -3.90919     0.00292     0.03056     1.09138     0.02788     0.00000     0.00000     0.00000     0.00000     0.00000     1.15273
    -3.89719     0.00184     0.01940     0.67874     0.01773     0.00000     0.00000     0.00000     0.00000     0.00000     0.71772
    -3.88419     0.00109     0.01207     0.37387     0.01105     0.00000     0.00000     0.00000     0.00000     0.00000     0.39808
    -3.87219     0.00071     0.00953     0.18313     0.00873     0.00000     0.00000     0.00000     0.00000     0.00000     0.20210
    -3.85919     0.00073     0.01249     0.08153     0.01143     0.00000     0.00000     0.00000     0.00000     0.00000     0.10617
    -3.84719     0.00113     0.02181     0.03647     0.01993     0.00000     0.00000     0.00000     0.00000     0.00000     0.07935
    -3.83419     0.00192     0.03802     0.02210     0.03476     0.00000     0.00000     0.00000     0.00000     0.00000     0.09680
    -3.82219     0.00302     0.06025     0.02252     0.05516     0.00000     0.00000     0.00000     0.00000     0.00000     0.14095
    -3.80919     0.00428     0.08527     0.02949     0.07828     0.00000     0.00000     0.00000     0.00000     0.00000     0.19733
    -3.79719     0.00547     0.10794     0.03965     0.09962     0.00000     0.00000     0.00000     0.00000     0.00000     0.25268
    -3.78419     0.00644     0.12335     0.05373     0.11491     0.00000     0.00000     0.00000     0.00000     0.00000     0.29842
    -3.77219     0.00735     0.12943     0.07748     0.12266     0.00000     0.00000     0.00000     0.00000     0.00000     0.33692
    -3.75919     0.00876     0.12815     0.12297     0.12485     0.00000     0.00000     0.00000     0.00000     0.00000     0.38472
    -3.74719     0.01161     0.12412     0.20730     0.12574     0.00000     0.00000     0.00000     0.00000     0.00000     0.46877
    -3.73419     0.01679     0.12185     0.34745     0.12936     0.00000     0.00000     0.00000     0.00000     0.00000     0.61545
    -3.72219     0.02464     0.12447     0.55016     0.13825     0.00000     0.00000     0.00000     0.00000     0.00000     0.83752
    -3.70919     0.03444     0.13501     0.80151     0.15485     0.00000     0.00000     0.00000     0.00000     0.00000     1.12581
    -3.69719     0.04433     0.15966     1.06307     0.18446     0.00000     0.00000     0.00000     0.00000     0.00000     1.45152
    -3.68419     0.05195     0.21112     1.28200     0.23819     0.00000     0.00000     0.00000     0.00000     0.00000     1.78326
    -3.67219     0.05548     0.30956     1.41301     0.33418     0.00000     0.00000     0.00000     0.00000     0.00000     2.11223
    -3.65919     0.05459     0.47971     1.44140     0.49535     0.00000     0.00000     0.00000     0.00000     0.00000     2.47105
    -3.64719     0.05062     0.74207     1.39037     0.74197     0.00000     0.00000     0.00000     0.00000     0.00000     2.92503
    -3.63419     0.04571     1.09875     1.30761     1.07860     0.00000     0.00000     0.00000     0.00000     0.00000     3.53067
    -3.62219     0.04160     1.51900     1.23700     1.47993     0.00000     0.00000     0.00000     0.00000     0.00000     4.27753
    -3.60919     0.03883     1.93770     1.19569     1.88830     0.00000     0.00000     0.00000     0.00000     0.00000     5.06052
    -3.59719     0.03677     2.27170     1.16728     2.22600     0.00000     0.00000     0.00000     0.00000     0.00000     5.70175
    -3.58419     0.03437     2.45560     1.11799     2.42920     0.00000     0.00000     0.00000     0.00000     0.00000     6.03716
    -3.57219     0.03109     2.47040     1.02461     2.47510     0.00000     0.00000     0.00000     0.00000     0.00000     6.00120
    -3.55919     0.02735     2.35070     0.89436     2.39160     0.00000     0.00000     0.00000     0.00000     0.00000     5.66401
    -3.54719     0.02435     2.16572     0.76551     2.23887     0.00000     0.00000     0.00000     0.00000     0.00000     5.19445
    -3.53419     0.02347     1.98736     0.68779     2.08326     0.00000     0.00000     0.00000     0.00000     0.00000     4.78188
    -3.52219     0.02546     1.86403     0.69444     1.97053     0.00000     0.00000     0.00000     0.00000     0.00000     4.55446
    -3.50919     0.02996     1.80807     0.78307     1.91115     0.00000     0.00000     0.00000     0.00000     0.00000     4.53225
    -3.49719     0.03556     1.79622     0.91580     1.88285     0.00000     0.00000     0.00000     0.00000     0.00000     4.63043
    -3.48419     0.04037     1.78053     1.03907     1.84062     0.00000     0.00000     0.00000     0.00000     0.00000     4.70059
    -3.47219     0.04285     1.71379     1.11264     1.74218     0.00000     0.00000     0.00000     0.00000     0.00000     4.61146
    -3.45919     0.04257     1.57399     1.13183     1.57180     0.00000     0.00000     0.00000     0.00000     0.00000     4.32019
    -3.44619     0.04028     1.37770     1.12362     1.35014     0.00000     0.00000     0.00000     0.00000     0.00000     3.89174
    -3.43419     0.03729     1.16600     1.12334     1.11968     0.00000     0.00000     0.00000     0.00000     0.00000     3.44631
    -3.42119     0.03462     0.97824     1.14381     0.91965     0.00000     0.00000     0.00000     0.00000     0.00000     3.07632
    -3.40919     0.03242     0.83205     1.16384     0.76723     0.00000     0.00000     0.00000     0.00000     0.00000     2.79554
    -3.39619     0.03011     0.72152     1.14201     0.65673     0.00000     0.00000     0.00000     0.00000     0.00000     2.55037
    -3.38419     0.02704     0.63400     1.04653     0.57588     0.00000     0.00000     0.00000     0.00000     0.00000     2.28346
    -3.37119     0.02317     0.56872     0.87688     0.52384     0.00000     0.00000     0.00000     0.00000     0.00000     1.99261
    -3.35919     0.01918     0.54315     0.66440     0.51630     0.00000     0.00000     0.00000     0.00000     0.00000     1.74304
    -3.34619     0.01614     0.58101     0.45364     0.57455     0.00000     0.00000     0.00000     0.00000     0.00000     1.62533
    -3.33419     0.01485     0.69254     0.28075     0.70552     0.00000     0.00000     0.00000     0.00000     0.00000     1.69366
    -3.32119     0.01549     0.85953     0.16228     0.88711     0.00000     0.00000     0.00000     0.00000     0.00000     1.92440
    -3.30919     0.01767     1.03906     0.09758     1.07221     0.00000     0.00000     0.00000     0.00000     0.00000     2.22652
    -3.29619     0.02081     1.18286     0.07979     1.20883     0.00000     0.00000     0.00000     0.00000     0.00000     2.49229
    -3.28419     0.02453     1.26179     0.10659     1.26728     0.00000     0.00000     0.00000     0.00000     0.00000     2.66019
    -3.27119     0.02881     1.27515     0.18541     1.25080     0.00000     0.00000     0.00000     0.00000     0.00000     2.74017
    -3.25919     0.03377     1.24180     0.32992     1.18631     0.00000     0.00000     0.00000     0.00000     0.00000     2.79180
    -3.24619     0.03929     1.18302     0.54791     1.10337     0.00000     0.00000     0.00000     0.00000     0.00000     2.87359
    -3.23419     0.04480     1.10856     0.82465     1.01935     0.00000     0.00000     0.00000     0.00000     0.00000     2.99736
    -3.22119     0.04922     1.01923     1.11238     0.93541     0.00000     0.00000     0.00000     0.00000     0.00000     3.11624
    -3.20919     0.05123     0.91253     1.33810     0.84510     0.00000     0.00000     0.00000     0.00000     0.00000     3.14696
    -3.19619     0.04979     0.78876     1.43145     0.74186     0.00000     0.00000     0.00000     0.00000     0.00000     3.01186
    -3.18419     0.04464     0.65276     1.35946     0.62464     0.00000     0.00000     0.00000     0.00000     0.00000     2.68150
    -3.17119     0.03662     0.51357     1.14588     0.49901     0.00000     0.00000     0.00000     0.00000     0.00000     2.19508
    -3.15919     0.02736     0.38189     0.85706     0.37527     0.00000     0.00000     0.00000     0.00000     0.00000     1.64158
    -3.14619     0.01860     0.26716     0.56930     0.26440     0.00000     0.00000     0.00000     0.00000     0.00000     1.11946
    -3.13419     0.01151     0.17531     0.33670     0.17411     0.00000     0.00000     0.00000     0.00000     0.00000     0.69763
    -3.12119     0.00653     0.10785     0.17922     0.10728     0.00000     0.00000     0.00000     0.00000     0.00000     0.40088
    -3.10919     0.00345     0.06277     0.09074     0.06269     0.00000     0.00000     0.00000     0.00000     0.00000     0.21964
    -3.09619     0.00179     0.03641     0.05573     0.03705     0.00000     0.00000     0.00000     0.00000     0.00000     0.13099
    -3.08419     0.00110     0.02492     0.06318     0.02676     0.00000     0.00000     0.00000     0.00000     0.00000     0.11597
    -3.07119     0.00105     0.02503     0.11307     0.02871     0.00000     0.00000     0.00000     0.00000     0.00000     0.16786
    -3.05919     0.00142     0.03405     0.21546     0.04023     0.00000     0.00000     0.00000     0.00000     0.00000     0.29116
    -3.04619     0.00208     0.04955     0.38348     0.05856     0.00000     0.00000     0.00000     0.00000     0.00000     0.49367
    -3.03419     0.00287     0.06952     0.62145     0.08105     0.00000     0.00000     0.00000     0.00000     0.00000     0.77489
    -3.02119     0.00366     0.09405     0.91119     0.10702     0.00000     0.00000     0.00000     0.00000     0.00000     1.11591
    -3.00919     0.00435     0.12835     1.20509     0.14114     0.00000     0.00000     0.00000     0.00000     0.00000     1.47893
    -2.99619     0.00496     0.18542     1.43540     0.19651     0.00000     0.00000     0.00000     0.00000     0.00000     1.82229
    -2.98419     0.00563     0.28528     1.54123     0.29363     0.00000     0.00000     0.00000     0.00000     0.00000     2.12577
    -2.97119     0.00659     0.44726     1.50216     0.45258     0.00000     0.00000     0.00000     0.00000     0.00000     2.40859
    -2.95919     0.00804     0.67636     1.35333     0.67867     0.00000     0.00000     0.00000     0.00000     0.00000     2.71640
    -2.94619     0.01003     0.94979     1.17320     0.94926     0.00000     0.00000     0.00000     0.00000     0.00000     3.08228
    -2.93419     0.01237     1.21483     1.04230     1.21184     0.00000     0.00000     0.00000     0.00000     0.00000     3.48134
    -2.92119     0.01475     1.40461     1.00479     1.40140     0.00000     0.00000     0.00000     0.00000     0.00000     3.82555
    -2.90919     0.01680     1.46840     1.04909     1.47020     0.00000     0.00000     0.00000     0.00000     0.00000     4.00449
    -2.89619     0.01826     1.39654     1.12036     1.41360     0.00000     0.00000     0.00000     0.00000     0.00000     3.94876
    -2.88419     0.01899     1.22335     1.15299     1.26941     0.00000     0.00000     0.00000     0.00000     0.00000     3.66474
    -2.87119     0.01901     1.00655     1.10455     1.09500     0.00000     0.00000     0.00000     0.00000     0.00000     3.22511
    -2.85919     0.01836     0.79800     0.97195     0.93478     0.00000     0.00000     0.00000     0.00000     0.00000     2.72309
    -2.84619     0.01707     0.62480     0.78562     0.80262     0.00000     0.00000     0.00000     0.00000     0.00000     2.23011
    -2.83419     0.01523     0.49019     0.58792     0.68850     0.00000     0.00000     0.00000     0.00000     0.00000     1.78184
    -2.82119     0.01300     0.38723     0.41266     0.57714     0.00000     0.00000     0.00000     0.00000     0.00000     1.39003
    -2.80919     0.01073     0.31146     0.27598     0.46541     0.00000     0.00000     0.00000     0.00000     0.00000     1.06358
    -2.79619     0.00888     0.26638     0.17865     0.36519     0.00000     0.00000     0.00000     0.00000     0.00000     0.81911
    -2.78419     0.00790     0.25956     0.11331     0.29389     0.00000     0.00000     0.00000     0.00000     0.00000     0.67466
    -2.77119     0.00804     0.29456     0.07114     0.26363     0.00000     0.00000     0.00000     0.00000     0.00000     0.63736
    -2.75919     0.00920     0.36365     0.04477     0.27368     0.00000     0.00000     0.00000     0.00000     0.00000     0.69129
    -2.74619     0.01094     0.44608     0.02899     0.31152     0.00000     0.00000     0.00000     0.00000     0.00000     0.79752
    -2.73419     0.01268     0.51507     0.02016     0.36053     0.00000     0.00000     0.00000     0.00000     0.00000     0.90844
    -2.72119     0.01405     0.55133     0.01579     0.41006     0.00000     0.00000     0.00000     0.00000     0.00000     0.99122
    -2.70919     0.01511     0.55489     0.01432     0.46159     0.00000     0.00000     0.00000     0.00000     0.00000     1.04590
    -2.69619     0.01631     0.54654     0.01504     0.52523     0.00000     0.00000     0.00000     0.00000     0.00000     1.10312
    -2.68419     0.01819     0.55671     0.01774     0.60884     0.00000     0.00000     0.00000     0.00000     0.00000     1.20147
    -2.67119     0.02096     0.60872     0.02234     0.70865     0.00000     0.00000     0.00000     0.00000     0.00000     1.36067
    -2.65919     0.02434     0.70648     0.02861     0.80730     0.00000     0.00000     0.00000     0.00000     0.00000     1.56672
    -2.64619     0.02764     0.83169     0.03602     0.88383     0.00000     0.00000     0.00000     0.00000     0.00000     1.77917
    -2.63419     0.03005     0.95156     0.04375     0.92229     0.00000     0.00000     0.00000     0.00000     0.00000     1.94764
    -2.62119     0.03090     1.03201     0.05087     0.91949     0.00000     0.00000     0.00000     0.00000     0.00000     2.03326
    -2.60919     0.02990     1.05348     0.05700     0.88494     0.00000     0.00000     0.00000     0.00000     0.00000     2.02532
    -2.59619     0.02730     1.02134     0.06339     0.83946     0.00000     0.00000     0.00000     0.00000     0.00000     1.95148
    -2.58419     0.02389     0.96504     0.07400     0.80936     0.00000     0.00000     0.00000     0.00000     0.00000     1.87229
    -2.57119     0.02068     0.92153     0.09558     0.81652     0.00000     0.00000     0.00000     0.00000     0.00000     1.85431
    -2.55919     0.01849     0.91334     0.13529     0.86442     0.00000     0.00000     0.00000     0.00000     0.00000     1.93154
    -2.54619     0.01755     0.93171     0.19604     0.93030     0.00000     0.00000     0.00000     0.00000     0.00000     2.07560
    -2.53419     0.01744     0.94460     0.27166     0.97337     0.00000     0.00000     0.00000     0.00000     0.00000     2.20707
    -2.52119     0.01739     0.91993     0.34543     0.95946     0.00000     0.00000     0.00000     0.00000     0.00000     2.24221
    -2.50919     0.01678     0.84938     0.39537     0.88213     0.00000     0.00000     0.00000     0.00000     0.00000     2.14366
    -2.49619     0.01543     0.75470     0.40429     0.76894     0.00000     0.00000     0.00000     0.00000     0.00000     1.94336
    -2.48419     0.01362     0.67138     0.36878     0.66314     0.00000     0.00000     0.00000     0.00000     0.00000     1.71692
    -2.47119     0.01178     0.62223     0.30083     0.59695     0.00000     0.00000     0.00000     0.00000     0.00000     1.53179
    -2.45819     0.01021     0.60337     0.22089     0.57275     0.00000     0.00000     0.00000     0.00000     0.00000     1.40722
    -2.44619     0.00890     0.58852     0.14768     0.56595     0.00000     0.00000     0.00000     0.00000     0.00000     1.31105
    -2.43319     0.00765     0.54914     0.09143     0.54359     0.00000     0.00000     0.00000     0.00000     0.00000     1.19181
    -2.42119     0.00633     0.47340     0.05354     0.48599     0.00000     0.00000     0.00000     0.00000     0.00000     1.01926
    -2.40819     0.00498     0.37255     0.03023     0.39749     0.00000     0.00000     0.00000     0.00000     0.00000     0.80525
    -2.39619     0.00390     0.27301     0.01663     0.30181     0.00000     0.00000     0.00000     0.00000     0.00000     0.59534
    -2.38319     0.00346     0.20302     0.00898     0.22922     0.00000     0.00000     0.00000     0.00000     0.00000     0.44468
    -2.37119     0.00402     0.18207     0.00490     0.20348     0.00000     0.00000     0.00000     0.00000     0.00000     0.39448
    -2.35819     0.00576     0.21592     0.00303     0.23409     0.00000     0.00000     0.00000     0.00000     0.00000     0.45880
    -2.34619     0.00850     0.29522     0.00249     0.31325     0.00000     0.00000     0.00000     0.00000     0.00000     0.61946
    -2.33319     0.01167     0.39598     0.00264     0.41631     0.00000     0.00000     0.00000     0.00000     0.00000     0.82661
    -2.32119     0.01437     0.48449     0.00299     0.50770     0.00000     0.00000     0.00000     0.00000     0.00000     1.00955
    -2.30819     0.01570     0.52842     0.00319     0.55333     0.00000     0.00000     0.00000     0.00000     0.00000     1.10065
    -2.29619     0.01518     0.51066     0.00306     0.53442     0.00000     0.00000     0.00000     0.00000     0.00000     1.06332
    -2.28319     0.01298     0.43657     0.00261     0.45686     0.00000     0.00000     0.00000     0.00000     0.00000     0.90902
    -2.27119     0.00982     0.33114     0.00197     0.34644     0.00000     0.00000     0.00000     0.00000     0.00000     0.68937
    -2.25819     0.00664     0.22624     0.00131     0.23644     0.00000     0.00000     0.00000     0.00000     0.00000     0.47064
    -2.24619     0.00418     0.14922     0.00078     0.15519     0.00000     0.00000     0.00000     0.00000     0.00000     0.30937
    -2.23319     0.00287     0.11904     0.00041     0.12205     0.00000     0.00000     0.00000     0.00000     0.00000     0.24437
    -2.22119     0.00293     0.14980     0.00021     0.15093     0.00000     0.00000     0.00000     0.00000     0.00000     0.30386
    -2.20819     0.00445     0.25410     0.00013     0.25398     0.00000     0.00000     0.00000     0.00000     0.00000     0.51266
    -2.19619     0.00747     0.43912     0.00016     0.43777     0.00000     0.00000     0.00000     0.00000     0.00000     0.88453
    -2.18319     0.01178     0.69539     0.00034     0.69205     0.00000     0.00000     0.00000     0.00000     0.00000     1.39956
    -2.17119     0.01673     0.98701     0.00080     0.97985     0.00000     0.00000     0.00000     0.00000     0.00000     1.98439
    -2.15819     0.02142     1.25799     0.00178     1.24397     0.00000     0.00000     0.00000     0.00000     0.00000     2.52516
    -2.14619     0.02499     1.45552     0.00364     1.43087     0.00000     0.00000     0.00000     0.00000     0.00000     2.91502
    -2.13319     0.02715     1.55814     0.00671     1.52001     0.00000     0.00000     0.00000     0.00000     0.00000     3.11201
    -2.12119     0.02825     1.58377     0.01107     1.53327     0.00000     0.00000     0.00000     0.00000     0.00000     3.15636
    -2.10819     0.02886     1.57090     0.01627     1.51512     0.00000     0.00000     0.00000     0.00000     0.00000     3.13115
    -2.09619     0.02924     1.54607     0.02123     1.49694     0.00000     0.00000     0.00000     0.00000     0.00000     3.09349
    -2.08319     0.02908     1.51107     0.02464     1.48125     0.00000     0.00000     0.00000     0.00000     0.00000     3.04604
    -2.07119     0.02789     1.45774     0.02551     1.45342     0.00000     0.00000     0.00000     0.00000     0.00000     2.96456
    -2.05819     0.02555     1.39174     0.02374     1.40924     0.00000     0.00000     0.00000     0.00000     0.00000     2.85026
    -2.04619     0.02252     1.33806     0.02020     1.36603     0.00000     0.00000     0.00000     0.00000     0.00000     2.74682
    -2.03319     0.01960     1.31874     0.01622     1.34362     0.00000     0.00000     0.00000     0.00000     0.00000     2.69817
    -2.02119     0.01727     1.32618     0.01288     1.33952     0.00000     0.00000     0.00000     0.00000     0.00000     2.69585
    -2.00819     0.01548     1.32027     0.01064     1.32094     0.00000     0.00000     0.00000     0.00000     0.00000     2.66734
    -1.99619     0.01392     1.25589     0.00937     1.24888     0.00000     0.00000     0.00000     0.00000     0.00000     2.52806
    -1.98319     0.01240     1.11833     0.00873     1.11186     0.00000     0.00000     0.00000     0.00000     0.00000     2.25131
    -1.97119     0.01119     0.93800     0.00853     0.94081     0.00000     0.00000     0.00000     0.00000     0.00000     1.89853
    -1.95819     0.01091     0.77599     0.00888     0.79575     0.00000     0.00000     0.00000     0.00000     0.00000     1.59153
    -1.94619     0.01215     0.69042     0.01004     0.73379     0.00000     0.00000     0.00000     0.00000     0.00000     1.44640
    -1.93319     0.01507     0.71088     0.01211     0.78272     0.00000     0.00000     0.00000     0.00000     0.00000     1.52078
    -1.92119     0.01931     0.83211     0.01480     0.93219     0.00000     0.00000     0.00000     0.00000     0.00000     1.79840
    -1.90819     0.02409     1.02690     0.01747     1.14748     0.00000     0.00000     0.00000     0.00000     0.00000     2.21593
    -1.89619     0.02861     1.26418     0.01931     1.38803     0.00000     0.00000     0.00000     0.00000     0.00000     2.70012
    -1.88319     0.03229     1.51828     0.01973     1.62269     0.00000     0.00000     0.00000     0.00000     0.00000     3.19300
    -1.87119     0.03476     1.76226     0.01858     1.82568     0.00000     0.00000     0.00000     0.00000     0.00000     3.64128
    -1.85819     0.03569     1.95442     0.01613     1.96474     0.00000     0.00000     0.00000     0.00000     0.00000     3.97097
    -1.84619     0.03470     2.03882     0.01293     1.99889     0.00000     0.00000     0.00000     0.00000     0.00000     4.08534
    -1.83319     0.03157     1.96708     0.00959     1.89300     0.00000     0.00000     0.00000     0.00000     0.00000     3.90124
    -1.82119     0.02652     1.73043     0.00657     1.64400     0.00000     0.00000     0.00000     0.00000     0.00000     3.40752
    -1.80819     0.02031     1.37283     0.00415     1.29361     0.00000     0.00000     0.00000     0.00000     0.00000     2.69090
    -1.79619     0.01405     0.97552     0.00241     0.91482     0.00000     0.00000     0.00000     0.00000     0.00000     1.90679
    -1.78319     0.00872     0.61784     0.00128     0.57772     0.00000     0.00000     0.00000     0.00000     0.00000     1.20556
    -1.77119     0.00484     0.34780     0.00062     0.32477     0.00000     0.00000     0.00000     0.00000     0.00000     0.67803
    -1.75819     0.00239     0.17371     0.00027     0.16214     0.00000     0.00000     0.00000     0.00000     0.00000     0.33852
    -1.74619     0.00105     0.07702     0.00011     0.07189     0.00000     0.00000     0.00000     0.00000     0.00000     0.15007
    -1.73319     0.00041     0.03080     0.00005     0.02872     0.00000     0.00000     0.00000     0.00000     0.00000     0.05999
    -1.72119     0.00017     0.01287     0.00005     0.01191     0.00000     0.00000     0.00000     0.00000     0.00000     0.02500
    -1.70819     0.00012     0.01072     0.00012     0.00973     0.00000     0.00000     0.00000     0.00000     0.00000     0.02070
    -1.69619     0.00022     0.02135     0.00033     0.01937     0.00000     0.00000     0.00000     0.00000     0.00000     0.04128
    -1.68319     0.00051     0.04951     0.00080     0.04535     0.00000     0.00000     0.00000     0.00000     0.00000     0.09617
    -1.67119     0.00108     0.10490     0.00171     0.09713     0.00000     0.00000     0.00000     0.00000     0.00000     0.20482
    -1.65819     0.00203     0.19705     0.00324     0.18446     0.00000     0.00000     0.00000     0.00000     0.00000     0.38678
    -1.64619     0.00339     0.32721     0.00540     0.30963     0.00000     0.00000     0.00000     0.00000     0.00000     0.64564
    -1.63319     0.00500     0.48013     0.00797     0.45935     0.00000     0.00000     0.00000     0.00000     0.00000     0.95245
    -1.62119     0.00652     0.62275     0.01039     0.60225     0.00000     0.00000     0.00000     0.00000     0.00000     1.24191
    -1.60819     0.00752     0.71397     0.01197     0.69809     0.00000     0.00000     0.00000     0.00000     0.00000     1.43154
    -1.59619     0.00767     0.72464     0.01220     0.71630     0.00000     0.00000     0.00000     0.00000     0.00000     1.46080
    -1.58319     0.00696     0.65358     0.01101     0.65312     0.00000     0.00000     0.00000     0.00000     0.00000     1.32468
    -1.57119     0.00570     0.53104     0.00888     0.53642     0.00000     0.00000     0.00000     0.00000     0.00000     1.08204
    -1.55819     0.00440     0.40609     0.00654     0.41420     0.00000     0.00000     0.00000     0.00000     0.00000     0.83123
    -1.54619     0.00360     0.32765     0.00474     0.33597     0.00000     0.00000     0.00000     0.00000     0.00000     0.67196
    -1.53319     0.00367     0.32924     0.00392     0.33662     0.00000     0.00000     0.00000     0.00000     0.00000     0.67346
    -1.52119     0.00472     0.42121     0.00422     0.42759     0.00000     0.00000     0.00000     0.00000     0.00000     0.85774
    -1.50819     0.00656     0.58714     0.00541     0.59258     0.00000     0.00000     0.00000     0.00000     0.00000     1.19170
    -1.49619     0.00872     0.78469     0.00703     0.78837     0.00000     0.00000     0.00000     0.00000     0.00000     1.58882
    -1.48319     0.01055     0.95368     0.00848     0.95454     0.00000     0.00000     0.00000     0.00000     0.00000     1.92725
    -1.47119     0.01141     1.03633     0.00920     1.03300     0.00000     0.00000     0.00000     0.00000     0.00000     2.08995
    -1.45819     0.01100     1.00223     0.00890     0.99497     0.00000     0.00000     0.00000     0.00000     0.00000     2.01710
    -1.44519     0.00946     0.86186     0.00768     0.85174     0.00000     0.00000     0.00000     0.00000     0.00000     1.73074
    -1.43319     0.00735     0.66210     0.00598     0.65125     0.00000     0.00000     0.00000     0.00000     0.00000     1.32669
    -1.42019     0.00539     0.46248     0.00439     0.45256     0.00000     0.00000     0.00000     0.00000     0.00000     0.92482
    -1.40819     0.00418     0.31121     0.00339     0.30302     0.00000     0.00000     0.00000     0.00000     0.00000     0.62180
    -1.39519     0.00404     0.23164     0.00325     0.22471     0.00000     0.00000     0.00000     0.00000     0.00000     0.46364
    -1.38319     0.00497     0.22214     0.00395     0.21539     0.00000     0.00000     0.00000     0.00000     0.00000     0.44646
    -1.37019     0.00666     0.26355     0.00524     0.25596     0.00000     0.00000     0.00000     0.00000     0.00000     0.53141
    -1.35819     0.00855     0.32814     0.00665     0.31945     0.00000     0.00000     0.00000     0.00000     0.00000     0.66280
    -1.34519     0.01008     0.38911     0.00766     0.38006     0.00000     0.00000     0.00000     0.00000     0.00000     0.78691
    -1.33319     0.01088     0.42993     0.00791     0.42216     0.00000     0.00000     0.00000     0.00000     0.00000     0.87087
    -1.32019     0.01100     0.45089     0.00731     0.44615     0.00000     0.00000     0.00000     0.00000     0.00000     0.91534
    -1.30819     0.01088     0.46747     0.00609     0.46700     0.00000     0.00000     0.00000     0.00000     0.00000     0.95143
    -1.29519     0.01109     0.49957     0.00466     0.50361     0.00000     0.00000     0.00000     0.00000     0.00000     1.01893
    -1.28319     0.01195     0.55632     0.00348     0.56388     0.00000     0.00000     0.00000     0.00000     0.00000     1.13563
    -1.27019     0.01329     0.62688     0.00294     0.63681     0.00000     0.00000     0.00000     0.00000     0.00000     1.27992
    -1.25819     0.01459     0.68427     0.00340     0.69612     0.00000     0.00000     0.00000     0.00000     0.00000     1.39838
    -1.24519     0.01531     0.70198     0.00516     0.71580     0.00000     0.00000     0.00000     0.00000     0.00000     1.43824
    -1.23319     0.01522     0.66939     0.00842     0.68628     0.00000     0.00000     0.00000     0.00000     0.00000     1.37932
    -1.22019     0.01453     0.59819     0.01306     0.61849     0.00000     0.00000     0.00000     0.00000     0.00000     1.24426
    -1.20819     0.01360     0.51192     0.01839     0.53460     0.00000     0.00000     0.00000     0.00000     0.00000     1.07850
    -1.19519     0.01265     0.43049     0.02318     0.45292     0.00000     0.00000     0.00000     0.00000     0.00000     0.91925
    -1.18319     0.01161     0.36066     0.02606     0.37943     0.00000     0.00000     0.00000     0.00000     0.00000     0.77777
    -1.17019     0.01027     0.29823     0.02608     0.31089     0.00000     0.00000     0.00000     0.00000     0.00000     0.64546
    -1.15819     0.00850     0.23722     0.02323     0.24317     0.00000     0.00000     0.00000     0.00000     0.00000     0.51212
    -1.14519     0.00646     0.17654     0.01840     0.17715     0.00000     0.00000     0.00000     0.00000     0.00000     0.37854
    -1.13319     0.00444     0.12073     0.01297     0.11841     0.00000     0.00000     0.00000     0.00000     0.00000     0.25655
    -1.12019     0.00275     0.07634     0.00816     0.07318     0.00000     0.00000     0.00000     0.00000     0.00000     0.16043
    -1.10819     0.00156     0.04859     0.00466     0.04581     0.00000     0.00000     0.00000     0.00000     0.00000     0.10062
    -1.09519     0.00090     0.04132     0.00262     0.03915     0.00000     0.00000     0.00000     0.00000     0.00000     0.08400
    -1.08319     0.00071     0.05896     0.00191     0.05697     0.00000     0.00000     0.00000     0.00000     0.00000     0.11854
    -1.07019     0.00092     0.10754     0.00231     0.10504     0.00000     0.00000     0.00000     0.00000     0.00000     0.21580
    -1.05819     0.00151     0.19193     0.00366     0.18833     0.00000     0.00000     0.00000     0.00000     0.00000     0.38542
    -1.04519     0.00241     0.30954     0.00574     0.30451     0.00000     0.00000     0.00000     0.00000     0.00000     0.62219
    -1.03319     0.00347     0.44438     0.00816     0.43811     0.00000     0.00000     0.00000     0.00000     0.00000     0.89413
    -1.02019     0.00452     0.56827     0.01031     0.56148     0.00000     0.00000     0.00000     0.00000     0.00000     1.14457
    -1.00819     0.00538     0.65243     0.01151     0.64613     0.00000     0.00000     0.00000     0.00000     0.00000     1.31544
    -0.99519     0.00604     0.68437     0.01136     0.67928     0.00000     0.00000     0.00000     0.00000     0.00000     1.38105
    -0.98319     0.00669     0.67615     0.00993     0.67281     0.00000     0.00000     0.00000     0.00000     0.00000     1.36559
    -0.97019     0.00760     0.65789     0.00769     0.65618     0.00000     0.00000     0.00000     0.00000     0.00000     1.32936
    -0.95819     0.00888     0.65604     0.00530     0.65543     0.00000     0.00000     0.00000     0.00000     0.00000     1.32565
    -0.94519     0.01030     0.67362     0.00328     0.67360     0.00000     0.00000     0.00000     0.00000     0.00000     1.36080
    -0.93319     0.01135     0.68825     0.00185     0.68844     0.00000     0.00000     0.00000     0.00000     0.00000     1.38990
    -0.92019     0.01147     0.66853     0.00098     0.66874     0.00000     0.00000     0.00000     0.00000     0.00000     1.34972
    -0.90819     0.01043     0.59631     0.00051     0.59642     0.00000     0.00000     0.00000     0.00000     0.00000     1.20367
    -0.89519     0.00845     0.47891     0.00027     0.47897     0.00000     0.00000     0.00000     0.00000     0.00000     0.96660
    -0.88319     0.00607     0.34280     0.00015     0.34282     0.00000     0.00000     0.00000     0.00000     0.00000     0.69184
    -0.87019     0.00386     0.21767     0.00008     0.21768     0.00000     0.00000     0.00000     0.00000     0.00000     0.43930
    -0.85819     0.00217     0.12235     0.00005     0.12235     0.00000     0.00000     0.00000     0.00000     0.00000     0.24692
    -0.84519     0.00108     0.06082     0.00004     0.06083     0.00000     0.00000     0.00000     0.00000     0.00000     0.12277
    -0.83319     0.00048     0.02679     0.00008     0.02680     0.00000     0.00000     0.00000     0.00000     0.00000     0.05415
    -0.82019     0.00019     0.01063     0.00023     0.01065     0.00000     0.00000     0.00000     0.00000     0.00000     0.02171
    -0.80819     0.00008     0.00429     0.00062     0.00434     0.00000     0.00000     0.00000     0.00000     0.00000     0.00934
    -0.79519     0.00006     0.00286     0.00150     0.00297     0.00000     0.00000     0.00000     0.00000     0.00000     0.00739
    -0.78319     0.00008     0.00412     0.00319     0.00430     0.00000     0.00000     0.00000     0.00000     0.00000     0.01170
    -0.77019     0.00015     0.00732     0.00601     0.00758     0.00000     0.00000     0.00000     0.00000     0.00000     0.02106
    -0.75819     0.00025     0.01215     0.00998     0.01244     0.00000     0.00000     0.00000     0.00000     0.00000     0.03482
    -0.74519     0.00036     0.01794     0.01467     0.01816     0.00000     0.00000     0.00000     0.00000     0.00000     0.05114
    -0.73319     0.00047     0.02343     0.01904     0.02346     0.00000     0.00000     0.00000     0.00000     0.00000     0.06640
    -0.72019     0.00054     0.02705     0.02184     0.02677     0.00000     0.00000     0.00000     0.00000     0.00000     0.07621
    -0.70819     0.00055     0.02760     0.02214     0.02700     0.00000     0.00000     0.00000     0.00000     0.00000     0.07729
    -0.69519     0.00049     0.02488     0.01983     0.02407     0.00000     0.00000     0.00000     0.00000     0.00000     0.06927
    -0.68319     0.00039     0.01984     0.01570     0.01897     0.00000     0.00000     0.00000     0.00000     0.00000     0.05491
    -0.67019     0.00028     0.01404     0.01098     0.01327     0.00000     0.00000     0.00000     0.00000     0.00000     0.03856
    -0.65819     0.00017     0.00893     0.00679     0.00832     0.00000     0.00000     0.00000     0.00000     0.00000     0.02421
    -0.64519     0.00010     0.00539     0.00371     0.00493     0.00000     0.00000     0.00000     0.00000     0.00000     0.01413
    -0.63319     0.00007     0.00376     0.00180     0.00338     0.00000     0.00000     0.00000     0.00000     0.00000     0.00901
    -0.62019     0.00007     0.00436     0.00079     0.00396     0.00000     0.00000     0.00000     0.00000     0.00000     0.00919
    -0.60819     0.00013     0.00827     0.00035     0.00778     0.00000     0.00000     0.00000     0.00000     0.00000     0.01653
    -0.59519     0.00028     0.01836     0.00022     0.01775     0.00000     0.00000     0.00000     0.00000     0.00000     0.03660
    -0.58319     0.00059     0.04002     0.00027     0.03928     0.00000     0.00000     0.00000     0.00000     0.00000     0.08016
    -0.57019     0.00119     0.08070     0.00048     0.07983     0.00000     0.00000     0.00000     0.00000     0.00000     0.16219
    -0.55819     0.00215     0.14698     0.00084     0.14601     0.00000     0.00000     0.00000     0.00000     0.00000     0.29599
    -0.54519     0.00348     0.23917     0.00135     0.23805     0.00000     0.00000     0.00000     0.00000     0.00000     0.48205
    -0.53319     0.00503     0.34565     0.00194     0.34436     0.00000     0.00000     0.00000     0.00000     0.00000     0.69697
    -0.52019     0.00643     0.44247     0.00248     0.44104     0.00000     0.00000     0.00000     0.00000     0.00000     0.89242
    -0.50819     0.00729     0.50113     0.00281     0.49961     0.00000     0.00000     0.00000     0.00000     0.00000     1.01084
    -0.49519     0.00730     0.50197     0.00284     0.50050     0.00000     0.00000     0.00000     0.00000     0.00000     1.01261
    -0.48319     0.00648     0.44489     0.00260     0.44361     0.00000     0.00000     0.00000     0.00000     0.00000     0.89759
    -0.47019     0.00512     0.34970     0.00224     0.34869     0.00000     0.00000     0.00000     0.00000     0.00000     0.70575
    -0.45719     0.00365     0.24549     0.00200     0.24481     0.00000     0.00000     0.00000     0.00000     0.00000     0.49596
    -0.44519     0.00246     0.15708     0.00212     0.15678     0.00000     0.00000     0.00000     0.00000     0.00000     0.31845
    -0.43219     0.00173     0.09665     0.00274     0.09678     0.00000     0.00000     0.00000     0.00000     0.00000     0.19790
    -0.42019     0.00146     0.06371     0.00385     0.06434     0.00000     0.00000     0.00000     0.00000     0.00000     0.13336
    -0.40719     0.00152     0.05031     0.00532     0.05152     0.00000     0.00000     0.00000     0.00000     0.00000     0.10867
    -0.39519     0.00175     0.04713     0.00692     0.04891     0.00000     0.00000     0.00000     0.00000     0.00000     0.10471
    -0.38219     0.00201     0.04720     0.00838     0.04944     0.00000     0.00000     0.00000     0.00000     0.00000     0.10703
    -0.37019     0.00221     0.04703     0.00950     0.04947     0.00000     0.00000     0.00000     0.00000     0.00000     0.10820
    -0.35719     0.00230     0.04575     0.01012     0.04806     0.00000     0.00000     0.00000     0.00000     0.00000     0.10623
    -0.34519     0.00227     0.04367     0.01012     0.04554     0.00000     0.00000     0.00000     0.00000     0.00000     0.10160
    -0.33219     0.00210     0.04102     0.00945     0.04226     0.00000     0.00000     0.00000     0.00000     0.00000     0.09483
    -0.32019     0.00181     0.03759     0.00816     0.03814     0.00000     0.00000     0.00000     0.00000     0.00000     0.08570
    -0.30719     0.00145     0.03299     0.00647     0.03293     0.00000     0.00000     0.00000     0.00000     0.00000     0.07384
    -0.29519     0.00106     0.02717     0.00467     0.02672     0.00000     0.00000     0.00000     0.00000     0.00000     0.05962
    -0.28219     0.00071     0.02068     0.00306     0.02005     0.00000     0.00000     0.00000     0.00000     0.00000     0.04449
    -0.27019     0.00043     0.01437     0.00181     0.01375     0.00000     0.00000     0.00000     0.00000     0.00000     0.03037
    -0.25719     0.00024     0.00905     0.00097     0.00856     0.00000     0.00000     0.00000     0.00000     0.00000     0.01882
    -0.24519     0.00012     0.00514     0.00047     0.00481     0.00000     0.00000     0.00000     0.00000     0.00000     0.01053
    -0.23219     0.00005     0.00262     0.00021     0.00243     0.00000     0.00000     0.00000     0.00000     0.00000     0.00531
    -0.22019     0.00002     0.00120     0.00008     0.00110     0.00000     0.00000     0.00000     0.00000     0.00000     0.00240
    -0.20719     0.00001     0.00049     0.00003     0.00045     0.00000     0.00000     0.00000     0.00000     0.00000     0.00097
    -0.19519     0.00000     0.00018     0.00001     0.00016     0.00000     0.00000     0.00000     0.00000     0.00000     0.00035
    -0.18219     0.00000     0.00006     0.00000     0.00005     0.00000     0.00000     0.00000     0.00000     0.00000     0.00011
    -0.17019     0.00000     0.00002     0.00000     0.00001     0.00000     0.00000     0.00000     0.00000     0.00000     0.00003
    -0.15719     0.00000     0.00000     0.00000     0.00000     0.00000     0.00000     0.00000     0.00000     0.00000     0.00001
    -0.14519     0.00000     0.00000     0.00000     0.00000     0.00000     0.00000     0.00000     0.00000     0.00000     0.00000
    -0.13219     0.00000     0.00000     0.00000     0.00000     0.00000     0.00000     0.00000     0.00000     0.00000     0.00000
    -0.12019     0.00000     0.00000     0.00000     0.00000     0.00000     0.00000     0.00000     0.00000     0.00000     0.00000
    -0.10719     0.00000     0.00000     0.00000     0.00000     0.00000     0.00000     0.00000     0.00000     0.00000     0.00001
    -0.09519     0.00000     0.00001     0.00000     0.00001     0.00000     0.00000     0.00000     0.00000     0.00000     0.00003
    -0.08219     0.00000     0.00006     0.00000     0.00006     0.00000     0.00000     0.00000     0.00000     0.00000     0.00012
    -0.07019     0.00000     0.00023     0.00001     0.00023     0.00000     0.00000     0.00000     0.00000     0.00000     0.00048
    -0.05719     0.00001     0.00080     0.00004     0.00080     0.00000     0.00000     0.00000     0.00000     0.00000     0.00166
    -0.04519     0.00003     0.00245     0.00013     0.00245     0.00000     0.00000     0.00000     0.00000     0.00000     0.00506
    -0.03219     0.00008     0.00661     0.00035     0.00660     0.00000     0.00000     0.00000     0.00000     0.00000     0.01363
    -0.02019     0.00018     0.01573     0.00083     0.01570     0.00000     0.00000     0.00000     0.00000     0.00000     0.03243
    -0.00719     0.00038     0.03307     0.00174     0.03301     0.00000     0.00000     0.00000     0.00000     0.00000     0.06819
     0.00481     0.00071     0.06143     0.00322     0.06132     0.00000     0.00000     0.00000     0.00000     0.00000     0.12669
     0.01781     0.00116     0.10084     0.00529     0.10065     0.00000     0.00000     0.00000     0.00000     0.00000     0.20794
     0.02981     0.00168     0.14622     0.00768     0.14597     0.00000     0.00000     0.00000     0.00000     0.00000     0.30155
     0.04281     0.00215     0.18736     0.00984     0.18703     0.00000     0.00000     0.00000     0.00000     0.00000     0.38638
     0.05481     0.00244     0.21212     0.01114     0.21173     0.00000     0.00000     0.00000     0.00000     0.00000     0.43742
     0.06781     0.00244     0.21216     0.01114     0.21180     0.00000     0.00000     0.00000     0.00000     0.00000     0.43754
     0.07981     0.00216     0.18748     0.00984     0.18716     0.00000     0.00000     0.00000     0.00000     0.00000     0.38664
     0.09281     0.00168     0.14641     0.00769     0.14613     0.00000     0.00000     0.00000     0.00000     0.00000     0.30191
     0.10481     0.00116     0.10098     0.00530     0.10083     0.00000     0.00000     0.00000     0.00000     0.00000     0.20827
     0.11781     0.00071     0.06155     0.00323     0.06145     0.00000     0.00000     0.00000     0.00000     0.00000     0.12694
     0.12981     0.00038     0.03315     0.00174     0.03309     0.00000     0.00000     0.00000     0.00000     0.00000     0.06836
     0.14281     0.00018     0.01577     0.00083     0.01574     0.00000     0.00000     0.00000     0.00000     0.00000     0.03252
     0.15481     0.00008     0.00663     0.00035     0.00662     0.00000     0.00000     0.00000     0.00000     0.00000     0.01367
     0.16781     0.00003     0.00246     0.00013     0.00246     0.00000     0.00000     0.00000     0.00000     0.00000     0.00508
     0.17981     0.00001     0.00081     0.00004     0.00081     0.00000     0.00000     0.00000     0.00000     0.00000     0.00167
     0.19281     0.00000     0.00023     0.00001     0.00023     0.00000     0.00000     0.00000     0.00000     0.00000     0.00048
     0.20481     0.00000     0.00006     0.00000     0.00006     0.00000     0.00000     0.00000     0.00000     0.00000     0.00012
     0.21781     0.00000     0.00001     0.00000     0.00001     0.00000     0.00000     0.00000     0.00000     0.00000     0.00003
     0.22981     0.00000     0.00000     0.00000     0.00000     0.00000     0.00000     0.00000     0.00000     0.00000     0.00001
     0.24281     0.00000     0.00000     0.00000     0.00000     0.00000     0.00000     0.00000     0.00000     0.00000     0.00000
     0.25481     0.00000     0.00000     0.00000     0.00000     0.00000     0.00000     0.00000     0.00000     0.00000     0.00000
     0.26781     0.00000     0.00000     0.00000     0.00000     0.00000     0.00000     0.00000     0.00000     0.00000     0.00000
     0.27981     0.00000     0.00000     0.00000     0.00000     0.00000     0.00000     0.00000     0.00000     0.00000     0.00000
     0.29281     0.00000     0.00000     0.00000     0.00000     0.00000     0.00000     0.00000     0.00000     0.00000     0.00000
     0.30481     0.00000     0.00000     0.00000     0.00000     0.00000     0.00000     0.00000     0.00000     0.00000     0.00000
     0.31781     0.00000     0.00000     0.00000     0.00000     0.00000     0.00000     0.00000     0.00000     0.00000     0.00000
     0.32981     0.00000     0.00000     0.00000     0.00000     0.00000     0.00000     0.00000     0.00000     0.00000     0.00000
     0.34281     0.00000     0.00000     0.00000     0.00000     0.00000     0.00000     0.00000     0.00000     0.00000     0.00000
     0.35481     0.00000     0.00000     0.00000     0.00000     0.00000     0.00000     0.00000     0.00000     0.00000     0.00000
     0.36781     0.00000     0.00000     0.00000     0.00000     0.00000     0.00000     0.00000     0.00000     0.00000     0.00000
     0.37981     0.00000     0.00000     0.00000     0.00000     0.00000     0.00000     0.00000     0.00000     0.00000     0.00000
     0.39281     0.00000     0.00001     0.00000     0.00001     0.00000     0.00000     0.00000     0.00000     0.00000     0.00002
     0.40481     0.00000     0.00004     0.00000     0.00004     0.00000     0.00000     0.00000     0.00000     0.00000     0.00008
     0.41781     0.00000     0.00016     0.00001     0.00016     0.00000     0.00000     0.00000     0.00000     0.00000     0.00032
     0.42981     0.00000     0.00055     0.00004     0.00055     0.00000     0.00000     0.00000     0.00000     0.00000     0.00114
     0.44281     0.00000     0.00171     0.00012     0.00171     0.00000     0.00000     0.00000     0.00000     0.00000     0.00355
     0.45481     0.00001     0.00473     0.00034     0.00473     0.00000     0.00000     0.00000     0.00000     0.00000     0.00981
     0.46781     0.00002     0.01153     0.00082     0.01153     0.00000     0.00000     0.00000     0.00000     0.00000     0.02391
     0.47981     0.00005     0.02484     0.00178     0.02484     0.00000     0.00000     0.00000     0.00000     0.00000     0.05150
     0.49281     0.00010     0.04727     0.00338     0.04727     0.00000     0.00000     0.00000     0.00000     0.00000     0.09802
     0.50481     0.00016     0.07949     0.00568     0.07949     0.00000     0.00000     0.00000     0.00000     0.00000     0.16483
     0.51781     0.00024     0.11808     0.00844     0.11809     0.00000     0.00000     0.00000     0.00000     0.00000     0.24485
     0.52981     0.00032     0.15499     0.01108     0.15501     0.00000     0.00000     0.00000     0.00000     0.00000     0.32140
     0.54281     0.00037     0.17975     0.01285     0.17977     0.00000     0.00000     0.00000     0.00000     0.00000     0.37273
     0.55581     0.00038     0.18418     0.01317     0.18420     0.00000     0.00000     0.00000     0.00000     0.00000     0.38192
     0.56781     0.00034     0.16675     0.01192     0.16675     0.00000     0.00000     0.00000     0.00000     0.00000     0.34576
     0.58081     0.00027     0.13337     0.00953     0.13338     0.00000     0.00000     0.00000     0.00000     0.00000     0.27656
     0.59281     0.00019     0.09424     0.00674     0.09426     0.00000     0.00000     0.00000     0.00000     0.00000     0.19543
     0.60581     0.00012     0.05885     0.00421     0.05886     0.00000     0.00000     0.00000     0.00000     0.00000     0.12204
     0.61781     0.00007     0.03247     0.00233     0.03247     0.00000     0.00000     0.00000     0.00000     0.00000     0.06733
     0.63081     0.00003     0.01583     0.00116     0.01583     0.00000     0.00000     0.00000     0.00000     0.00000     0.03286
     0.64281     0.00001     0.00683     0.00059     0.00683     0.00000     0.00000     0.00000     0.00000     0.00000     0.01427
     0.65581     0.00001     0.00264     0.00050     0.00264     0.00000     0.00000     0.00000     0.00000     0.00000     0.00579
     0.66781     0.00001     0.00100     0.00089     0.00099     0.00000     0.00000     0.00000     0.00000     0.00000     0.00289
     0.68081     0.00002     0.00055     0.00194     0.00055     0.00000     0.00000     0.00000     0.00000     0.00000     0.00306
     0.69281     0.00004     0.00067     0.00395     0.00066     0.00000     0.00000     0.00000     0.00000     0.00000     0.00532
     0.70581     0.00007     0.00110     0.00717     0.00108     0.00000     0.00000     0.00000     0.00000     0.00000     0.00943
     0.71781     0.00012     0.00175     0.01149     0.00172     0.00000     0.00000     0.00000     0.00000     0.00000     0.01507
     0.73081     0.00017     0.00247     0.01627     0.00243     0.00000     0.00000     0.00000     0.00000     0.00000     0.02133
     0.74281     0.00021     0.00309     0.02035     0.00304     0.00000     0.00000     0.00000     0.00000     0.00000     0.02669
     0.75581     0.00023     0.00341     0.02250     0.00336     0.00000     0.00000     0.00000     0.00000     0.00000     0.02951
     0.76781     0.00023     0.00333     0.02198     0.00328     0.00000     0.00000     0.00000     0.00000     0.00000     0.02882
     0.78081     0.00020     0.00288     0.01896     0.00283     0.00000     0.00000     0.00000     0.00000     0.00000     0.02487
     0.79281     0.00015     0.00219     0.01446     0.00216     0.00000     0.00000     0.00000     0.00000     0.00000     0.01896
     0.80581     0.00010     0.00148     0.00974     0.00145     0.00000     0.00000     0.00000     0.00000     0.00000     0.01277
     0.81781     0.00006     0.00088     0.00580     0.00087     0.00000     0.00000     0.00000     0.00000     0.00000     0.00760
     0.83081     0.00003     0.00046     0.00305     0.00045     0.00000     0.00000     0.00000     0.00000     0.00000     0.00400
     0.84281     0.00001     0.00021     0.00142     0.00021     0.00000     0.00000     0.00000     0.00000     0.00000     0.00186
     0.85581     0.00001     0.00009     0.00058     0.00009     0.00000     0.00000     0.00000     0.00000     0.00000     0.00076
     0.86781     0.00000     0.00003     0.00021     0.00003     0.00000     0.00000     0.00000     0.00000     0.00000     0.00028
     0.88081     0.00000     0.00001     0.00007     0.00001     0.00000     0.00000     0.00000     0.00000     0.00000     0.00009
     0.89281     0.00000     0.00000     0.00002     0.00000     0.00000     0.00000     0.00000     0.00000     0.00000     0.00003
     0.90581     0.00000     0.00000     0.00000     0.00000     0.00000     0.00000     0.00000     0.00000     0.00000     0.00001
     0.91781     0.00000     0.00000     0.00000     0.00000     0.00000     0.00000     0.00000     0.00000     0.00000     0.00000
     0.93081     0.00000     0.00000     0.00000     0.00000     0.00000     0.00000     0.00000     0.00000     0.00000     0.00000
     0.94281     0.00000     0.00000     0.00000     0.00000     0.00000     0.00000     0.00000     0.00000     0.00000     0.00000
     0.95581     0.00000     0.00000     0.00000     0.00000     0.00000     0.00000     0.00000     0.00000     0.00000     0.00000
     0.96781     0.00000     0.00000     0.00000     0.00000     0.00000     0.00000     0.00000     0.00000     0.00000     0.00000
     0.98081     0.00000     0.00000     0.00000     0.00000     0.00000     0.00000     0.00000     0.00000     0.00000     0.00000
     0.99281     0.00000     0.00000     0.00000     0.00000     0.00000     0.00000     0.00000     0.00000     0.00000     0.00000
     1.00581     0.00000     0.00000     0.00000     0.00000     0.00000     0.00000     0.00000     0.00000     0.00000     0.00000
     1.01781     0.00000     0.00000     0.00000     0.00000     0.00000     0.00000     0.00000     0.00000     0.00000     0.00000
     1.03081     0.00000     0.00000     0.00000     0.00000     0.00000     0.00000     0.00000     0.00000     0.00000     0.00000
     1.04281     0.00000     0.00000     0.00000     0.00000     0.00000     0.00000     0.00000     0.00000     0.00000     0.00000
     1.05581     0.00000     0.00000     0.00000     0.00000     0.00000     0.00000     0.00000     0.00000     0.00000     0.00000
     1.06781     0.00000     0.00000     0.00000     0.00000     0.00000     0.00000     0.00000     0.00000     0.00000     0.00001
     1.08081     0.00000     0.00000     0.00000     0.00000     0.00000     0.00000     0.00000     0.00000     0.00000     0.00001
     1.09281     0.00000     0.00000     0.00000     0.00000     0.00000     0.00000     0.00000     0.00000     0.00000     0.00001
     1.10581     0.00000     0.00001     0.00001     0.00001     0.00000     0.00000     0.00000     0.00000     0.00000     0.00003
     1.11781     0.00000     0.00005     0.00001     0.00004     0.00000     0.00000     0.00000     0.00000     0.00000     0.00010
     1.13081     0.00000     0.00019     0.00001     0.00019     0.00000     0.00000     0.00000     0.00000     0.00000     0.00039
     1.14281     0.00000     0.00075     0.00001     0.00075     0.00000     0.00000     0.00000     0.00000     0.00000     0.00151
     1.15581     0.00001     0.00260     0.00002     0.00260     0.00000     0.00000     0.00000     0.00000     0.00000     0.00523
     1.16781     0.00001     0.00803     0.00006     0.00801     0.00000     0.00000     0.00000     0.00000     0.00000     0.01612
     1.18081     0.00003     0.02190     0.00016     0.02187     0.00000     0.00000     0.00000     0.00000     0.00000     0.04396
     1.19281     0.00007     0.05280     0.00039     0.05272     0.00000     0.00000     0.00000     0.00000     0.00000     0.10598
     1.20581     0.00015     0.11248     0.00083     0.11231     0.00000     0.00000     0.00000     0.00000     0.00000     0.22576
     1.21781     0.00028     0.21169     0.00156     0.21135     0.00000     0.00000     0.00000     0.00000     0.00000     0.42487
     1.23081     0.00046     0.35197     0.00259     0.35142     0.00000     0.00000     0.00000     0.00000     0.00000     0.70643
     1.24281     0.00068     0.51709     0.00381     0.51627     0.00000     0.00000     0.00000     0.00000     0.00000     1.03784
     1.25581     0.00088     0.67119     0.00494     0.67016     0.00000     0.00000     0.00000     0.00000     0.00000     1.34717
     1.26781     0.00101     0.76965     0.00567     0.76852     0.00000     0.00000     0.00000     0.00000     0.00000     1.54485
     1.28081     0.00102     0.77984     0.00574     0.77871     0.00000     0.00000     0.00000     0.00000     0.00000     1.56531
     1.29281     0.00091     0.69821     0.00514     0.69704     0.00000     0.00000     0.00000     0.00000     0.00000     1.40131
     1.30581     0.00072     0.55226     0.00406     0.55138     0.00000     0.00000     0.00000     0.00000     0.00000     1.10843
     1.31781     0.00050     0.38595     0.00284     0.38535     0.00000     0.00000     0.00000     0.00000     0.00000     0.77464
     1.33081     0.00031     0.23830     0.00175     0.23793     0.00000     0.00000     0.00000     0.00000     0.00000     0.47830
     1.34281     0.00017     0.13000     0.00096     0.12979     0.00000     0.00000     0.00000     0.00000     0.00000     0.26091
     1.35581     0.00008     0.06268     0.00046     0.06257     0.00000     0.00000     0.00000     0.00000     0.00000     0.12579
     1.36781     0.00004     0.02672     0.00020     0.02669     0.00000     0.00000     0.00000     0.00000     0.00000     0.05364
     1.38081     0.00001     0.01016     0.00009     0.01017     0.00000     0.00000     0.00000     0.00000     0.00000     0.02043
     1.39281     0.00001     0.00368     0.00008     0.00375     0.00000     0.00000     0.00000     0.00000     0.00000     0.00752
     1.40581     0.00001     0.00187     0.00015     0.00206     0.00000     0.00000     0.00000     0.00000     0.00000     0.00410
     1.41781     0.00003     0.00230     0.00032     0.00272     0.00000     0.00000     0.00000     0.00000     0.00000     0.00537
     1.43081     0.00006     0.00418     0.00064     0.00504     0.00000     0.00000     0.00000     0.00000     0.00000     0.00991
     1.44281     0.00010     0.00737     0.00114     0.00890     0.00000     0.00000     0.00000     0.00000     0.00000     0.01751
     1.45581     0.00016     0.01168     0.00181     0.01407     0.00000     0.00000     0.00000     0.00000     0.00000     0.02772
     1.46781     0.00022     0.01658     0.00257     0.01984     0.00000     0.00000     0.00000     0.00000     0.00000     0.03922
     1.48081     0.00028     0.02136     0.00332     0.02521     0.00000     0.00000     0.00000     0.00000     0.00000     0.05019
     1.49281     0.00033     0.02577     0.00403     0.02959     0.00000     0.00000     0.00000     0.00000     0.00000     0.05972
     1.50581     0.00037     0.03070     0.00484     0.03364     0.00000     0.00000     0.00000     0.00000     0.00000     0.06955
     1.51781     0.00041     0.03852     0.00611     0.03967     0.00000     0.00000     0.00000     0.00000     0.00000     0.08471
     1.53081     0.00046     0.05237     0.00833     0.05107     0.00000     0.00000     0.00000     0.00000     0.00000     0.11222
     1.54381     0.00053     0.07458     0.01183     0.07064     0.00000     0.00000     0.00000     0.00000     0.00000     0.15758
     1.55581     0.00060     0.10473     0.01652     0.09852     0.00000     0.00000     0.00000     0.00000     0.00000     0.22037
     1.56881     0.00065     0.13830     0.02167     0.13079     0.00000     0.00000     0.00000     0.00000     0.00000     0.29142
     1.58081     0.00065     0.16736     0.02606     0.15969     0.00000     0.00000     0.00000     0.00000     0.00000     0.35376
     1.59381     0.00058     0.18314     0.02837     0.17638     0.00000     0.00000     0.00000     0.00000     0.00000     0.38847
     1.60581     0.00048     0.17999     0.02777     0.17479     0.00000     0.00000     0.00000     0.00000     0.00000     0.38302
     1.61881     0.00036     0.15832     0.02442     0.15482     0.00000     0.00000     0.00000     0.00000     0.00000     0.33792
     1.63081     0.00026     0.12454     0.01945     0.12247     0.00000     0.00000     0.00000     0.00000     0.00000     0.26672
     1.64381     0.00024     0.08843     0.01461     0.08733     0.00000     0.00000     0.00000     0.00000     0.00000     0.19060
     1.65581     0.00034     0.05949     0.01188     0.05897     0.00000     0.00000     0.00000     0.00000     0.00000     0.13068
     1.66881     0.00068     0.04546     0.01315     0.04526     0.00000     0.00000     0.00000     0.00000     0.00000     0.10454
     1.68081     0.00138     0.05335     0.02006     0.05336     0.00000     0.00000     0.00000     0.00000     0.00000     0.12815
     1.69381     0.00262     0.09153     0.03355     0.09185     0.00000     0.00000     0.00000     0.00000     0.00000     0.21955
     1.70581     0.00446     0.16985     0.05297     0.17068     0.00000     0.00000     0.00000     0.00000     0.00000     0.39796
     1.71881     0.00680     0.29498     0.07517     0.29666     0.00000     0.00000     0.00000     0.00000     0.00000     0.67360
     1.73081     0.00929     0.46201     0.09469     0.46476     0.00000     0.00000     0.00000     0.00000     0.00000     1.03075
     1.74381     0.01141     0.64691     0.10559     0.65065     0.00000     0.00000     0.00000     0.00000     0.00000     1.41455
     1.75581     0.01257     0.80751     0.10414     0.81200     0.00000     0.00000     0.00000     0.00000     0.00000     1.73622
     1.76881     0.01245     0.89762     0.09086     0.90220     0.00000     0.00000     0.00000     0.00000     0.00000     1.90313
     1.78081     0.01107     0.88780     0.07012     0.89168     0.00000     0.00000     0.00000     0.00000     0.00000     1.86067
     1.79381     0.00885     0.78045     0.04789     0.78359     0.00000     0.00000     0.00000     0.00000     0.00000     1.62077
     1.80581     0.00634     0.61009     0.02895     0.61227     0.00000     0.00000     0.00000     0.00000     0.00000     1.25765
     1.81881     0.00407     0.42400     0.01550     0.42530     0.00000     0.00000     0.00000     0.00000     0.00000     0.86887
     1.83081     0.00234     0.26200     0.00736     0.26270     0.00000     0.00000     0.00000     0.00000     0.00000     0.53440
     1.84381     0.00120     0.14398     0.00311     0.14432     0.00000     0.00000     0.00000     0.00000     0.00000     0.29260
     1.85581     0.00055     0.07042     0.00117     0.07057     0.00000     0.00000     0.00000     0.00000     0.00000     0.14270
     1.86881     0.00022     0.03067     0.00039     0.03072     0.00000     0.00000     0.00000     0.00000     0.00000     0.06201
     1.88081     0.00008     0.01190     0.00012     0.01192     0.00000     0.00000     0.00000     0.00000     0.00000     0.02403
     1.89381     0.00003     0.00413     0.00003     0.00413     0.00000     0.00000     0.00000     0.00000     0.00000     0.00832
     1.90581     0.00001     0.00130     0.00001     0.00130     0.00000     0.00000     0.00000     0.00000     0.00000     0.00262
     1.91881     0.00001     0.00048     0.00000     0.00047     0.00000     0.00000     0.00000     0.00000     0.00000     0.00097
     1.93081     0.00003     0.00059     0.00001     0.00057     0.00000     0.00000     0.00000     0.00000     0.00000     0.00119
     1.94381     0.00010     0.00179     0.00003     0.00173     0.00000     0.00000     0.00000     0.00000     0.00000     0.00365
     1.95581     0.00035     0.00564     0.00009     0.00550     0.00000     0.00000     0.00000     0.00000     0.00000     0.01158
     1.96881     0.00111     0.01628     0.00027     0.01600     0.00000     0.00000     0.00000     0.00000     0.00000     0.03365
     1.98081     0.00318     0.04275     0.00073     0.04235     0.00000     0.00000     0.00000     0.00000     0.00000     0.08901
     1.99381     0.00820     0.10223     0.00181     0.10197     0.00000     0.00000     0.00000     0.00000     0.00000     0.21422
     2.00581     0.01903     0.22252     0.00409     0.22319     0.00000     0.00000     0.00000     0.00000     0.00000     0.46882
     2.01881     0.03953     0.44004     0.00833     0.44330     0.00000     0.00000     0.00000     0.00000     0.00000     0.93120
     2.03081     0.07332     0.78915     0.01531     0.79724     0.00000     0.00000     0.00000     0.00000     0.00000     1.67502
     2.04381     0.12118     1.28110     0.02527     1.29675     0.00000     0.00000     0.00000     0.00000     0.00000     2.72430
     2.05581     0.17804     1.88209     0.03739     1.90724     0.00000     0.00000     0.00000     0.00000     0.00000     4.00476
     2.06881     0.23230     2.50651     0.04955     2.54116     0.00000     0.00000     0.00000     0.00000     0.00000     5.32953
     2.08081     0.26887     3.03947     0.05886     3.08243     0.00000     0.00000     0.00000     0.00000     0.00000     6.44963
     2.09381     0.27598     3.38280     0.06283     3.42910     0.00000     0.00000     0.00000     0.00000     0.00000     7.15071
     2.10581     0.25126     3.49118     0.06063     3.53369     0.00000     0.00000     0.00000     0.00000     0.00000     7.33676
     2.11881     0.20311     3.37886     0.05331     3.40685     0.00000     0.00000     0.00000     0.00000     0.00000     7.04213
     2.13081     0.14613     3.09096     0.04321     3.09493     0.00000     0.00000     0.00000     0.00000     0.00000     6.37523
     2.14381     0.09396     2.67723     0.03267     2.65172     0.00000     0.00000     0.00000     0.00000     0.00000     5.45558
     2.15581     0.05444     2.18237     0.02329     2.13138     0.00000     0.00000     0.00000     0.00000     0.00000     4.39148
     2.16881     0.02880     1.65681     0.01573     1.59173     0.00000     0.00000     0.00000     0.00000     0.00000     3.29308
     2.18081     0.01423     1.15726     0.01005     1.09289     0.00000     0.00000     0.00000     0.00000     0.00000     2.27443
     2.19381     0.00677     0.73657     0.00606     0.68362     0.00000     0.00000     0.00000     0.00000     0.00000     1.43302
     2.20581     0.00325     0.42483     0.00352     0.38786     0.00000     0.00000     0.00000     0.00000     0.00000     0.81945
     2.21881     0.00174     0.22351     0.00217     0.20122     0.00000     0.00000     0.00000     0.00000     0.00000     0.42864
     2.23081     0.00133     0.11305     0.00183     0.10130     0.00000     0.00000     0.00000     0.00000     0.00000     0.21752
     2.24381     0.00175     0.06792     0.00239     0.06238     0.00000     0.00000     0.00000     0.00000     0.00000     0.13444
     2.25581     0.00317     0.06851     0.00380     0.06606     0.00000     0.00000     0.00000     0.00000     0.00000     0.14155
     2.26881     0.00609     0.10625     0.00608     0.10503     0.00000     0.00000     0.00000     0.00000     0.00000     0.22346
     2.28081     0.01119     0.18229     0.00923     0.18138     0.00000     0.00000     0.00000     0.00000     0.00000     0.38409
     2.29381     0.01900     0.30244     0.01321     0.30118     0.00000     0.00000     0.00000     0.00000     0.00000     0.63583
     2.30581     0.02944     0.46960     0.01787     0.46733     0.00000     0.00000     0.00000     0.00000     0.00000     0.98423
     2.31881     0.04128     0.67561     0.02296     0.67169     0.00000     0.00000     0.00000     0.00000     0.00000     1.41155
     2.33081     0.05220     0.89747     0.02799     0.89098     0.00000     0.00000     0.00000     0.00000     0.00000     1.86864
     2.34381     0.05945     1.09732     0.03223     1.08798     0.00000     0.00000     0.00000     0.00000     0.00000     2.27698
     2.35581     0.06104     1.23321     0.03481     1.22127     0.00000     0.00000     0.00000     0.00000     0.00000     2.55034
     2.36881     0.05664     1.27114     0.03501     1.25764     0.00000     0.00000     0.00000     0.00000     0.00000     2.62043
     2.38081     0.04764     1.19879     0.03253     1.18480     0.00000     0.00000     0.00000     0.00000     0.00000     2.46377
     2.39381     0.03644     1.03041     0.02772     1.01721     0.00000     0.00000     0.00000     0.00000     0.00000     2.11179
     2.40581     0.02541     0.80352     0.02151     0.79250     0.00000     0.00000     0.00000     0.00000     0.00000     1.64294
     2.41881     0.01617     0.56603     0.01510     0.55772     0.00000     0.00000     0.00000     0.00000     0.00000     1.15503
     2.43081     0.00939     0.35928     0.00957     0.35359     0.00000     0.00000     0.00000     0.00000     0.00000     0.73183
     2.44381     0.00498     0.20690     0.00550     0.20339     0.00000     0.00000     0.00000     0.00000     0.00000     0.42076
     2.45581     0.00245     0.11402     0.00302     0.11199     0.00000     0.00000     0.00000     0.00000     0.00000     0.23148
     2.46881     0.00123     0.07487     0.00194     0.07357     0.00000     0.00000     0.00000     0.00000     0.00000     0.15161
     2.48081     0.00083     0.08207     0.00206     0.08081     0.00000     0.00000     0.00000     0.00000     0.00000     0.16578
     2.49381     0.00095     0.13110     0.00321     0.12923     0.00000     0.00000     0.00000     0.00000     0.00000     0.26449
     2.50581     0.00137     0.21748     0.00526     0.21445     0.00000     0.00000     0.00000     0.00000     0.00000     0.43856
     2.51881     0.00194     0.32980     0.00790     0.32524     0.00000     0.00000     0.00000     0.00000     0.00000     0.66489
     2.53081     0.00251     0.44473     0.01058     0.43865     0.00000     0.00000     0.00000     0.00000     0.00000     0.89647
     2.54381     0.00292     0.53071     0.01257     0.52356     0.00000     0.00000     0.00000     0.00000     0.00000     1.06975
     2.55681     0.00311     0.56013     0.01326     0.55314     0.00000     0.00000     0.00000     0.00000     0.00000     1.12964
     2.56881     0.00323     0.52394     0.01254     0.51877     0.00000     0.00000     0.00000     0.00000     0.00000     1.05848
     2.58181     0.00368     0.43688     0.01092     0.43606     0.00000     0.00000     0.00000     0.00000     0.00000     0.88755
     2.59381     0.00515     0.33088     0.00943     0.33780     0.00000     0.00000     0.00000     0.00000     0.00000     0.68326
     2.60681     0.00846     0.23998     0.00922     0.25885     0.00000     0.00000     0.00000     0.00000     0.00000     0.51650
     2.61881     0.01437     0.18724     0.01120     0.22233     0.00000     0.00000     0.00000     0.00000     0.00000     0.43514
     2.63181     0.02312     0.17994     0.01572     0.23349     0.00000     0.00000     0.00000     0.00000     0.00000     0.45227
     2.64381     0.03403     0.21248     0.02234     0.28226     0.00000     0.00000     0.00000     0.00000     0.00000     0.55111
     2.65681     0.04537     0.27381     0.02979     0.35183     0.00000     0.00000     0.00000     0.00000     0.00000     0.70079
     2.66881     0.05472     0.35650     0.03623     0.43052     0.00000     0.00000     0.00000     0.00000     0.00000     0.87796
     2.68181     0.05981     0.46509     0.03986     0.52325     0.00000     0.00000     0.00000     0.00000     0.00000     1.08800
     2.69381     0.05952     0.61966     0.03967     0.65532     0.00000     0.00000     0.00000     0.00000     0.00000     1.37417
     2.70681     0.05447     0.84920     0.03587     0.86333     0.00000     0.00000     0.00000     0.00000     0.00000     1.80287
     2.71881     0.04686     1.16960     0.02983     1.16986     0.00000     0.00000     0.00000     0.00000     0.00000     2.41615
     2.73181     0.03963     1.55869     0.02344     1.55542     0.00000     0.00000     0.00000     0.00000     0.00000     3.17718
     2.74381     0.03543     1.94213     0.01837     1.94392     0.00000     0.00000     0.00000     0.00000     0.00000     3.93985
     2.75681     0.03592     2.21592     0.01553     2.22656     0.00000     0.00000     0.00000     0.00000     0.00000     4.49393
     2.76881     0.04135     2.29269     0.01502     2.31189     0.00000     0.00000     0.00000     0.00000     0.00000     4.66095
     2.78181     0.05045     2.14955     0.01625     2.17331     0.00000     0.00000     0.00000     0.00000     0.00000     4.38956
     2.79381     0.06050     1.83623     0.01819     1.85999     0.00000     0.00000     0.00000     0.00000     0.00000     3.77491
     2.80681     0.06790     1.44427     0.01968     1.46433     0.00000     0.00000     0.00000     0.00000     0.00000     2.99618
     2.81881     0.06947     1.05969     0.01973     1.07423     0.00000     0.00000     0.00000     0.00000     0.00000     2.22312
     2.83181     0.06392     0.73344     0.01795     0.74280     0.00000     0.00000     0.00000     0.00000     0.00000     1.55811
     2.84381     0.05253     0.48171     0.01464     0.48700     0.00000     0.00000     0.00000     0.00000     0.00000     1.03589
     2.85681     0.03854     0.30001     0.01065     0.30280     0.00000     0.00000     0.00000     0.00000     0.00000     0.65199
     2.86881     0.02556     0.17824     0.00688     0.17970     0.00000     0.00000     0.00000     0.00000     0.00000     0.39038
     2.88181     0.01630     0.10728     0.00397     0.10825     0.00000     0.00000     0.00000     0.00000     0.00000     0.23580
     2.89381     0.01216     0.08089     0.00209     0.08172     0.00000     0.00000     0.00000     0.00000     0.00000     0.17686
     2.90681     0.01359     0.09585     0.00113     0.09621     0.00000     0.00000     0.00000     0.00000     0.00000     0.20678
     2.91881     0.02051     0.15079     0.00089     0.14954     0.00000     0.00000     0.00000     0.00000     0.00000     0.32174
     2.93181     0.03233     0.24341     0.00130     0.23825     0.00000     0.00000     0.00000     0.00000     0.00000     0.51530
     2.94381     0.04765     0.36709     0.00251     0.35499     0.00000     0.00000     0.00000     0.00000     0.00000     0.77224
     2.95681     0.06428     0.51067     0.00497     0.48900     0.00000     0.00000     0.00000     0.00000     0.00000     1.06892
     2.96881     0.07989     0.66248     0.00938     0.63054     0.00000     0.00000     0.00000     0.00000     0.00000     1.38230
     2.98181     0.09295     0.81533     0.01639     0.77503     0.00000     0.00000     0.00000     0.00000     0.00000     1.69971
     2.99381     0.10303     0.96566     0.02614     0.92164     0.00000     0.00000     0.00000     0.00000     0.00000     2.01647
     3.00681     0.11011     1.10604     0.03771     1.06345     0.00000     0.00000     0.00000     0.00000     0.00000     2.31732
     3.01881     0.11353     1.21812     0.04899     1.18029     0.00000     0.00000     0.00000     0.00000     0.00000     2.56092
     3.03181     0.11178     1.27703     0.05722     1.24430     0.00000     0.00000     0.00000     0.00000     0.00000     2.69033
     3.04381     0.10350     1.26646     0.06021     1.23623     0.00000     0.00000     0.00000     0.00000     0.00000     2.66641
     3.05681     0.08903     1.19485     0.05746     1.16390     0.00000     0.00000     0.00000     0.00000     0.00000     2.50523
     3.06881     0.07083     1.09528     0.05037     1.06017     0.00000     0.00000     0.00000     0.00000     0.00000     2.27665
     3.08181     0.05262     1.00595     0.04150     0.96533     0.00000     0.00000     0.00000     0.00000     0.00000     2.06540
     3.09381     0.03758     0.94469     0.03317     0.89951     0.00000     0.00000     0.00000     0.00000     0.00000     1.91494
     3.10681     0.02716     0.90002     0.02654     0.85253     0.00000     0.00000     0.00000     0.00000     0.00000     1.80625
     3.11881     0.02100     0.84153     0.02158     0.79507     0.00000     0.00000     0.00000     0.00000     0.00000     1.67918
     3.13181     0.01780     0.74532     0.01771     0.70339     0.00000     0.00000     0.00000     0.00000     0.00000     1.48422
     3.14381     0.01635     0.61184     0.01454     0.57688     0.00000     0.00000     0.00000     0.00000     0.00000     1.21962
     3.15681     0.01615     0.46521     0.01219     0.43780     0.00000     0.00000     0.00000     0.00000     0.00000     0.93135
     3.16881     0.01725     0.33664     0.01099     0.31562     0.00000     0.00000     0.00000     0.00000     0.00000     0.68051
     3.18181     0.01971     0.24684     0.01114     0.23017     0.00000     0.00000     0.00000     0.00000     0.00000     0.50786
     3.19381     0.02318     0.19811     0.01240     0.18434     0.00000     0.00000     0.00000     0.00000     0.00000     0.41804
     3.20681     0.02680     0.17852     0.01421     0.16795     0.00000     0.00000     0.00000     0.00000     0.00000     0.38748
     3.21881     0.02976     0.17205     0.01602     0.16680     0.00000     0.00000     0.00000     0.00000     0.00000     0.38463
     3.23181     0.03176     0.16719     0.01761     0.17035     0.00000     0.00000     0.00000     0.00000     0.00000     0.38691
     3.24381     0.03316     0.16010     0.01907     0.17407     0.00000     0.00000     0.00000     0.00000     0.00000     0.38640
     3.25681     0.03455     0.15241     0.02053     0.17734     0.00000     0.00000     0.00000     0.00000     0.00000     0.38482
     3.26881     0.03616     0.14733     0.02187     0.18050     0.00000     0.00000     0.00000     0.00000     0.00000     0.38587
     3.28181     0.03764     0.14696     0.02267     0.18361     0.00000     0.00000     0.00000     0.00000     0.00000     0.39088
     3.29381     0.03828     0.15153     0.02241     0.18648     0.00000     0.00000     0.00000     0.00000     0.00000     0.39870
     3.30681     0.03739     0.15935     0.02084     0.18873     0.00000     0.00000     0.00000     0.00000     0.00000     0.40632
     3.31881     0.03476     0.16668     0.01817     0.18906     0.00000     0.00000     0.00000     0.00000     0.00000     0.40867
     3.33181     0.03074     0.16883     0.01503     0.18469     0.00000     0.00000     0.00000     0.00000     0.00000     0.39929
     3.34381     0.02622     0.16195     0.01232     0.17294     0.00000     0.00000     0.00000     0.00000     0.00000     0.37342
     3.35681     0.02236     0.14592     0.01085     0.15366     0.00000     0.00000     0.00000     0.00000     0.00000     0.33280
     3.36881     0.02018     0.12489     0.01111     0.13052     0.00000     0.00000     0.00000     0.00000     0.00000     0.28671
     3.38181     0.02013     0.10514     0.01297     0.10936     0.00000     0.00000     0.00000     0.00000     0.00000     0.24760
     3.39381     0.02179     0.09148     0.01571     0.09481     0.00000     0.00000     0.00000     0.00000     0.00000     0.22379
     3.40681     0.02400     0.08469     0.01818     0.08762     0.00000     0.00000     0.00000     0.00000     0.00000     0.21449
     3.41881     0.02535     0.08168     0.01929     0.08461     0.00000     0.00000     0.00000     0.00000     0.00000     0.21094
     3.43181     0.02479     0.07796     0.01845     0.08107     0.00000     0.00000     0.00000     0.00000     0.00000     0.20227
     3.44381     0.02208     0.07033     0.01582     0.07353     0.00000     0.00000     0.00000     0.00000     0.00000     0.18175
     3.45681     0.01781     0.05828     0.01215     0.06128     0.00000     0.00000     0.00000     0.00000     0.00000     0.14952
     3.46881     0.01298     0.04376     0.00835     0.04627     0.00000     0.00000     0.00000     0.00000     0.00000     0.11136
     3.48181     0.00856     0.02958     0.00515     0.03141     0.00000     0.00000     0.00000     0.00000     0.00000     0.07470
     3.49381     0.00512     0.01795     0.00285     0.01911     0.00000     0.00000     0.00000     0.00000     0.00000     0.04503
     3.50681     0.00279     0.00976     0.00142     0.01040     0.00000     0.00000     0.00000     0.00000     0.00000     0.02438
     3.51881     0.00139     0.00477     0.00064     0.00507     0.00000     0.00000     0.00000     0.00000     0.00000     0.01186
     3.53181     0.00063     0.00209     0.00026     0.00221     0.00000     0.00000     0.00000     0.00000     0.00000     0.00520
     3.54481     0.00027     0.00083     0.00010     0.00086     0.00000     0.00000     0.00000     0.00000     0.00000     0.00205
     3.55681     0.00010     0.00029     0.00003     0.00030     0.00000     0.00000     0.00000     0.00000     0.00000     0.00074
     3.56981     0.00004     0.00010     0.00001     0.00010     0.00000     0.00000     0.00000     0.00000     0.00000     0.00024
     3.58181     0.00001     0.00003     0.00000     0.00003     0.00000     0.00000     0.00000     0.00000     0.00000     0.00007
     3.59481     0.00000     0.00001     0.00000     0.00001     0.00000     0.00000     0.00000     0.00000     0.00000     0.00002
     3.60681     0.00000     0.00000     0.00000     0.00000     0.00000     0.00000     0.00000     0.00000     0.00000     0.00000
     3.61981     0.00000     0.00000     0.00000     0.00000     0.00000     0.00000     0.00000     0.00000     0.00000     0.00000
     3.63181     0.00000     0.00000     0.00000     0.00000     0.00000     0.00000     0.00000     0.00000     0.00000     0.00000
     3.64481     0.00000     0.00000     0.00000     0.00000     0.00000     0.00000     0.00000     0.00000     0.00000     0.00000
     3.65681     0.00000     0.00000     0.00000     0.00000     0.00000     0.00000     0.00000     0.00000     0.00000     0.00000
     3.66981     0.00000     0.00000     0.00000     0.00000     0.00000     0.00000     0.00000     0.00000     0.00000     0.00000
     3.68181     0.00000     0.00000     0.00000     0.00000     0.00000     0.00000     0.00000     0.00000     0.00000     0.00000
     3.69481     0.00000     0.00000     0.00000     0.00000     0.00000     0.00000     0.00000     0.00000     0.00000     0.00000
     3.70681     0.00000     0.00000     0.00000     0.00000     0.00000     0.00000     0.00000     0.00000     0.00000     0.00000
     3.71981     0.00000     0.00000     0.00000     0.00000     0.00000     0.00000     0.00000     0.00000     0.00000     0.00000
     3.73181     0.00000     0.00000     0.00000     0.00000     0.00000     0.00000     0.00000     0.00000     0.00000     0.00000
     3.74481     0.00000     0.00000     0.00000     0.00000     0.00000     0.00000     0.00000     0.00000     0.00000     0.00000
     3.75681     0.00000     0.00000     0.00000     0.00000     0.00000     0.00000     0.00000     0.00000     0.00000     0.00000
     3.76981     0.00000     0.00000     0.00000     0.00000     0.00000     0.00000     0.00000     0.00000     0.00000     0.00000
     3.78181     0.00000     0.00000     0.00000     0.00000     0.00000     0.00000     0.00000     0.00000     0.00000     0.00000
     3.79481     0.00000     0.00000     0.00000     0.00000     0.00000     0.00000     0.00000     0.00000     0.00000     0.00000
     3.80681     0.00000     0.00000     0.00000     0.00000     0.00000     0.00000     0.00000     0.00000     0.00000     0.00000
     3.81981     0.00000     0.00000     0.00000     0.00000     0.00000     0.00000     0.00000     0.00000     0.00000     0.00000
     3.83181     0.00000     0.00000     0.00000     0.00000     0.00000     0.00000     0.00000     0.00000     0.00000     0.00000
     3.84481     0.00000     0.00000     0.00000     0.00000     0.00000     0.00000     0.00000     0.00000     0.00000     0.00000
     3.85681     0.00000     0.00000     0.00000     0.00000     0.00000     0.00000     0.00000     0.00000     0.00000     0.00000
     3.86981     0.00000     0.00000     0.00000     0.00000     0.00000     0.00000     0.00000     0.00000     0.00000     0.00000
     3.88181     0.00000     0.00000     0.00000     0.00000     0.00000     0.00000     0.00000     0.00000     0.00000     0.00000
     3.89481     0.00000     0.00000     0.00000     0.00000     0.00000     0.00000     0.00000     0.00000     0.00000     0.00000
     3.90681     0.00000     0.00000     0.00000     0.00000     0.00000     0.00000     0.00000     0.00000     0.00000     0.00000
     3.91981     0.00000     0.00000     0.00000     0.00000     0.00000     0.00000     0.00000     0.00000     0.00000     0.00000
     3.93181     0.00000     0.00000     0.00000     0.00000     0.00000     0.00000     0.00000     0.00000     0.00000     0.00000
     3.94481     0.00000     0.00000     0.00000     0.00000     0.00000     0.00000     0.00000     0.00000     0.00000     0.00000
     3.95681     0.00000     0.00000     0.00000     0.00000     0.00000     0.00000     0.00000     0.00000     0.00000     0.00000
     3.96981     0.00000     0.00000     0.00000     0.00000     0.00000     0.00000     0.00000     0.00000     0.00000     0.00000
     3.98181     0.00000     0.00000     0.00000     0.00000     0.00000     0.00000     0.00000     0.00000     0.00000     0.00000
     3.99481     0.00000     0.00000     0.00000     0.00000     0.00000     0.00000     0.00000     0.00000     0.00000     0.00000
     4.00681     0.00000     0.00000     0.00000     0.00000     0.00000     0.00000     0.00000     0.00000     0.00000     0.00000
     4.01981     0.00000     0.00000     0.00000     0.00000     0.00000     0.00000     0.00000     0.00000     0.00000     0.00000
     4.03181     0.00000     0.00000     0.00000     0.00000     0.00000     0.00000     0.00000     0.00000     0.00000     0.00000
     4.04481     0.00000     0.00000     0.00000     0.00000     0.00000     0.00000     0.00000     0.00000     0.00000     0.00000
     4.05681     0.00000     0.00000     0.00000     0.00000     0.00000     0.00000     0.00000     0.00000     0.00000     0.00000
     4.06981     0.00000     0.00000     0.00000     0.00000     0.00000     0.00000     0.00000     0.00000     0.00000     0.00000
     4.08181     0.00000     0.00000     0.00000     0.00000     0.00000     0.00000     0.00000     0.00000     0.00000     0.00000
     4.09481     0.00000     0.00000     0.00000     0.00000     0.00000     0.00000     0.00000     0.00000     0.00000     0.00000
     4.10681     0.00000     0.00000     0.00000     0.00000     0.00000     0.00000     0.00000     0.00000     0.00000     0.00000
     4.11981     0.00000     0.00000     0.00000     0.00000     0.00000     0.00000     0.00000     0.00000     0.00000     0.00000
     4.13181     0.00000     0.00000     0.00000     0.00000     0.00000     0.00000     0.00000     0.00000     0.00000     0.00000
     4.14481     0.00000     0.00000     0.00000     0.00000     0.00000     0.00000     0.00000     0.00000     0.00000     0.00000
     4.15681     0.00000     0.00000     0.00000     0.00000     0.00000     0.00000     0.00000     0.00000     0.00000     0.00000
     4.16981     0.00000     0.00000     0.00000     0.00000     0.00000     0.00000     0.00000     0.00000     0.00000     0.00000
     4.18181     0.00000     0.00000     0.00000     0.00000     0.00000     0.00000     0.00000     0.00000     0.00000     0.00000
     4.19481     0.00000     0.00000     0.00000     0.00000     0.00000     0.00000     0.00000     0.00000     0.00000     0.00000
     4.20681     0.00000     0.00000     0.00000     0.00000     0.00000     0.00000     0.00000     0.00000     0.00000     0.00000
     4.21981     0.00000     0.00000     0.00000     0.00000     0.00000     0.00000     0.00000     0.00000     0.00000     0.00000
     4.23181     0.00000     0.00000     0.00000     0.00000     0.00000     0.00000     0.00000     0.00000     0.00000     0.00000
     4.24481     0.00000     0.00000     0.00000     0.00000     0.00000     0.00000     0.00000     0.00000     0.00000     0.00000
     4.25681     0.00000     0.00000     0.00000     0.00000     0.00000     0.00000     0.00000     0.00000     0.00000     0.00000
     4.26981     0.00000     0.00000     0.00000     0.00000     0.00000     0.00000     0.00000     0.00000     0.00000     0.00000
     4.28181     0.00000     0.00000     0.00000     0.00000     0.00000     0.00000     0.00000     0.00000     0.00000     0.00000
     4.29481     0.00000     0.00000     0.00000     0.00000     0.00000     0.00000     0.00000     0.00000     0.00000     0.00000
     4.30681     0.00000     0.00000     0.00000     0.00000     0.00000     0.00000     0.00000     0.00000     0.00000     0.00000
     4.31981     0.00000     0.00000     0.00000     0.00000     0.00000     0.00000     0.00000     0.00000     0.00000     0.00000
     4.33181     0.00000     0.00000     0.00000     0.00000     0.00000     0.00000     0.00000     0.00000     0.00000     0.00000
     4.34481     0.00000     0.00000     0.00000     0.00000     0.00000     0.00000     0.00000     0.00000     0.00000     0.00000
     4.35681     0.00000     0.00000     0.00000     0.00000     0.00000     0.00000     0.00000     0.00000     0.00000     0.00000
     4.36981     0.00000     0.00000     0.00000     0.00000     0.00000     0.00000     0.00000     0.00000     0.00000     0.00000
     4.38181     0.00000     0.00000     0.00000     0.00000     0.00000     0.00000     0.00000     0.00000     0.00000     0.00000
     4.39481     0.00000     0.00000     0.00000     0.00000     0.00000     0.00000     0.00000     0.00000     0.00000     0.00000
     4.40681     0.00000     0.00000     0.00000     0.00000     0.00000     0.00000     0.00000     0.00000     0.00000     0.00000
     4.41981     0.00000     0.00000     0.00000     0.00000     0.00000     0.00000     0.00000     0.00000     0.00000     0.00000
     4.43181     0.00000     0.00000     0.00000     0.00000     0.00000     0.00000     0.00000     0.00000     0.00000     0.00000
     4.44481     0.00000     0.00000     0.00000     0.00000     0.00000     0.00000     0.00000     0.00000     0.00000     0.00000
     4.45681     0.00000     0.00000     0.00000     0.00000     0.00000     0.00000     0.00000     0.00000     0.00000     0.00000
     4.46981     0.00000     0.00000     0.00000     0.00000     0.00000     0.00000     0.00000     0.00000     0.00000     0.00000
     4.48181     0.00000     0.00000     0.00000     0.00000     0.00000     0.00000     0.00000     0.00000     0.00000     0.00000
     4.49481     0.00000     0.00000     0.00000     0.00000     0.00000     0.00000     0.00000     0.00000     0.00000     0.00000
     4.50681     0.00000     0.00000     0.00000     0.00000     0.00000     0.00000     0.00000     0.00000     0.00000     0.00000
     4.51981     0.00000     0.00000     0.00000     0.00000     0.00000     0.00000     0.00000     0.00000     0.00000     0.00000
     4.53181     0.00000     0.00000     0.00000     0.00000     0.00000     0.00000     0.00000     0.00000     0.00000     0.00000
     4.54481     0.00000     0.00000     0.00000     0.00000     0.00000     0.00000     0.00000     0.00000     0.00000     0.00000
     4.55781     0.00000     0.00000     0.00000     0.00000     0.00000     0.00000     0.00000     0.00000     0.00000     0.00000
     4.56981     0.00000     0.00000     0.00000     0.00000     0.00000     0.00000     0.00000     0.00000     0.00000     0.00000
     4.58281     0.00000     0.00000     0.00000     0.00000     0.00000     0.00000     0.00000     0.00000     0.00000     0.00000
     4.59481     0.00000     0.00000     0.00000     0.00000     0.00000     0.00000     0.00000     0.00000     0.00000     0.00000
     4.60781     0.00000     0.00000     0.00000     0.00000     0.00000     0.00000     0.00000     0.00000     0.00000     0.00000
     4.61981     0.00000     0.00000     0.00000     0.00000     0.00000     0.00000     0.00000     0.00000     0.00000     0.00000
     4.63281     0.00000     0.00000     0.00000     0.00000     0.00000     0.00000     0.00000     0.00000     0.00000     0.00000
     4.64481     0.00000     0.00000     0.00000     0.00000     0.00000     0.00000     0.00000     0.00000     0.00000     0.00000
     4.65781     0.00000     0.00000     0.00000     0.00000     0.00000     0.00000     0.00000     0.00000     0.00000     0.00000
     4.66981     0.00000     0.00000     0.00000     0.00000     0.00000     0.00000     0.00000     0.00000     0.00000     0.00000
     4.68281     0.00000     0.00000     0.00000     0.00000     0.00000     0.00000     0.00000     0.00000     0.00000     0.00000
     4.69481     0.00000     0.00000     0.00000     0.00000     0.00000     0.00000     0.00000     0.00000     0.00000     0.00000
     4.70781     0.00000     0.00000     0.00000     0.00000     0.00000     0.00000     0.00000     0.00000     0.00000     0.00000
     4.71981     0.00000     0.00000     0.00000     0.00000     0.00000     0.00000     0.00000     0.00000     0.00000     0.00000
     4.73281     0.00000     0.00000     0.00000     0.00000     0.00000     0.00000     0.00000     0.00000     0.00000     0.00000
     4.74481     0.00000     0.00000     0.00000     0.00000     0.00000     0.00000     0.00000     0.00000     0.00000     0.00000
     4.75781     0.00000     0.00000     0.00000     0.00000     0.00000     0.00000     0.00000     0.00000     0.00000     0.00000
     4.76981     0.00000     0.00000     0.00000     0.00000     0.00000     0.00000     0.00000     0.00000     0.00000     0.00000
     4.78281     0.00000     0.00000     0.00000     0.00000     0.00000     0.00000     0.00000     0.00000     0.00000     0.00000
     4.79481     0.00000     0.00000     0.00000     0.00000     0.00000     0.00000     0.00000     0.00000     0.00000     0.00000
     4.80781     0.00000     0.00000     0.00000     0.00000     0.00000     0.00000     0.00000     0.00000     0.00000     0.00000
     4.81981     0.00000     0.00000     0.00000     0.00000     0.00000     0.00000     0.00000     0.00000     0.00000     0.00000
     4.83281     0.00000     0.00000     0.00000     0.00000     0.00000     0.00000     0.00000     0.00000     0.00000     0.00000
     4.84481     0.00000     0.00000     0.00000     0.00000     0.00000     0.00000     0.00000     0.00000     0.00000     0.00000
     4.85781     0.00000     0.00000     0.00000     0.00000     0.00000     0.00000     0.00000     0.00000     0.00000     0.00000
     4.86981     0.00000     0.00000     0.00000     0.00000     0.00000     0.00000     0.00000     0.00000     0.00000     0.00000
     4.88281     0.00000     0.00000     0.00000     0.00000     0.00000     0.00000     0.00000     0.00000     0.00000     0.00000
     4.89481     0.00000     0.00000     0.00000     0.00000     0.00000     0.00000     0.00000     0.00000     0.00000     0.00000
     4.90781     0.00000     0.00000     0.00000     0.00000     0.00000     0.00000     0.00000     0.00000     0.00000     0.00000
     4.91981     0.00000     0.00000     0.00000     0.00000     0.00000     0.00000     0.00000     0.00000     0.00000     0.00000
     4.93281     0.00000     0.00000     0.00000     0.00000     0.00000     0.00000     0.00000     0.00000     0.00000     0.00000
     4.94481     0.00000     0.00000     0.00000     0.00000     0.00000     0.00000     0.00000     0.00000     0.00000     0.00000
     4.95781     0.00000     0.00000     0.00000     0.00000     0.00000     0.00000     0.00000     0.00000     0.00000     0.00000
     4.96981     0.00000     0.00000     0.00000     0.00000     0.00000     0.00000     0.00000     0.00000     0.00000     0.00000
     4.98281     0.00000     0.00000     0.00000     0.00000     0.00000     0.00000     0.00000     0.00000     0.00000     0.00000
     4.99481     0.00000     0.00000     0.00000     0.00000     0.00000     0.00000     0.00000     0.00000     0.00000     0.00000
     5.00781     0.00000     0.00000     0.00000     0.00000     0.00000     0.00000     0.00000     0.00000     0.00000     0.00000
     5.01981     0.00000     0.00000     0.00000     0.00000     0.00000     0.00000     0.00000     0.00000     0.00000     0.00000
     5.03281     0.00000     0.00000     0.00000     0.00000     0.00000     0.00000     0.00000     0.00000     0.00000     0.00000
     5.04481     0.00000     0.00000     0.00000     0.00000     0.00000     0.00000     0.00000     0.00000     0.00000     0.00000
     5.05781     0.00000     0.00000     0.00000     0.00000     0.00000     0.00000     0.00000     0.00000     0.00000     0.00000
     5.06981     0.00000     0.00000     0.00000     0.00000     0.00000     0.00000     0.00000     0.00000     0.00000     0.00000
     5.08281     0.00000     0.00000     0.00000     0.00000     0.00000     0.00000     0.00000     0.00000     0.00000     0.00000
     5.09481     0.00000     0.00000     0.00000     0.00000     0.00000     0.00000     0.00000     0.00000     0.00000     0.00000
     5.10781     0.00000     0.00000     0.00000     0.00000     0.00000     0.00000     0.00000     0.00000     0.00000     0.00000
     5.11981     0.00000     0.00000     0.00000     0.00000     0.00000     0.00000     0.00000     0.00000     0.00000     0.00000
     5.13281     0.00000     0.00000     0.00000     0.00000     0.00000     0.00000     0.00000     0.00000     0.00000     0.00000
     5.14481     0.00000     0.00000     0.00000     0.00000     0.00000     0.00000     0.00000     0.00000     0.00000     0.00000
     5.15781     0.00000     0.00000     0.00000     0.00000     0.00000     0.00000     0.00000     0.00000     0.00000     0.00000
     5.16981     0.00000     0.00000     0.00000     0.00000     0.00000     0.00000     0.00000     0.00000     0.00000     0.00000
     5.18281     0.00000     0.00000     0.00000     0.00000     0.00000     0.00000     0.00000     0.00000     0.00000     0.00000
     5.19481     0.00000     0.00000     0.00000     0.00000     0.00000     0.00000     0.00000     0.00000     0.00000     0.00000
     5.20781     0.00000     0.00000     0.00000     0.00000     0.00000     0.00000     0.00000     0.00000     0.00000     0.00000
     5.21981     0.00000     0.00000     0.00000     0.00000     0.00000     0.00000     0.00000     0.00000     0.00000     0.00000
     5.23281     0.00000     0.00000     0.00000     0.00000     0.00000     0.00000     0.00000     0.00000     0.00000     0.00000
     5.24481     0.00000     0.00000     0.00000     0.00000     0.00000     0.00000     0.00000     0.00000     0.00000     0.00000
     5.25781     0.00000     0.00000     0.00000     0.00000     0.00000     0.00000     0.00000     0.00000     0.00000     0.00000
     5.26981     0.00000     0.00000     0.00000     0.00000     0.00000     0.00000     0.00000     0.00000     0.00000     0.00000
     5.28281     0.00000     0.00000     0.00000     0.00000     0.00000     0.00000     0.00000     0.00000     0.00000     0.00000
     5.29481     0.00000     0.00000     0.00000     0.00000     0.00000     0.00000     0.00000     0.00000     0.00000     0.00000
     5.30781     0.00000     0.00000     0.00000     0.00000     0.00000     0.00000     0.00000     0.00000     0.00000     0.00000
     5.31981     0.00000     0.00000     0.00000     0.00000     0.00000     0.00000     0.00000     0.00000     0.00000     0.00000
     5.33281     0.00000     0.00000     0.00000     0.00000     0.00000     0.00000     0.00000     0.00000     0.00000     0.00000
     5.34481     0.00000     0.00000     0.00000     0.00000     0.00000     0.00000     0.00000     0.00000     0.00000     0.00000
     5.35781     0.00000     0.00000     0.00000     0.00000     0.00000     0.00000     0.00000     0.00000     0.00000     0.00000
     5.36981     0.00000     0.00000     0.00000     0.00000     0.00000     0.00000     0.00000     0.00000     0.00000     0.00000
     5.38281     0.00000     0.00000     0.00000     0.00000     0.00000     0.00000     0.00000     0.00000     0.00000     0.00000
     5.39481     0.00000     0.00000     0.00000     0.00000     0.00000     0.00000     0.00000     0.00000     0.00000     0.00000
     5.40781     0.00000     0.00000     0.00000     0.00000     0.00000     0.00000     0.00000     0.00000     0.00000     0.00000
     5.41981     0.00000     0.00000     0.00000     0.00000     0.00000     0.00000     0.00000     0.00000     0.00000     0.00000
     5.43281     0.00000     0.00000     0.00000     0.00000     0.00000     0.00000     0.00000     0.00000     0.00000     0.00000
     5.44481     0.00000     0.00000     0.00000     0.00000     0.00000     0.00000     0.00000     0.00000     0.00000     0.00000
     5.45781     0.00000     0.00000     0.00000     0.00000     0.00000     0.00000     0.00000     0.00000     0.00000     0.00000
     5.46981     0.00000     0.00000     0.00000     0.00000     0.00000     0.00000     0.00000     0.00000     0.00000     0.00000
     5.48281     0.00000     0.00000     0.00000     0.00000     0.00000     0.00000     0.00000     0.00000     0.00000     0.00000
     5.49481     0.00000     0.00000     0.00000     0.00000     0.00000     0.00000     0.00000     0.00000     0.00000     0.00000
     5.50781     0.00000     0.00000     0.00000     0.00000     0.00000     0.00000     0.00000     0.00000     0.00000     0.00000
     5.51981     0.00000     0.00000     0.00000     0.00000     0.00000     0.00000     0.00000     0.00000     0.00000     0.00000
     5.53281     0.00000     0.00000     0.00000     0.00000     0.00000     0.00000     0.00000     0.00000     0.00000     0.00000
     5.54581     0.00000     0.00000     0.00000     0.00000     0.00000     0.00000     0.00000     0.00000     0.00000     0.00000
     5.55781     0.00000     0.00000     0.00000     0.00000     0.00000     0.00000     0.00000     0.00000     0.00000     0.00000
     5.57081     0.00000     0.00000     0.00000     0.00000     0.00000     0.00000     0.00000     0.00000     0.00000     0.00000
     5.58281     0.00000     0.00000     0.00000     0.00000     0.00000     0.00000     0.00000     0.00000     0.00000     0.00000
     5.59581     0.00000     0.00000     0.00000     0.00000     0.00000     0.00000     0.00000     0.00000     0.00000     0.00000
     5.60781     0.00000     0.00000     0.00000     0.00000     0.00000     0.00000     0.00000     0.00000     0.00000     0.00000
     5.62081     0.00000     0.00000     0.00000     0.00000     0.00000     0.00000     0.00000     0.00000     0.00000     0.00000
     5.63281     0.00000     0.00000     0.00000     0.00000     0.00000     0.00000     0.00000     0.00000     0.00000     0.00000
     5.64581     0.00000     0.00000     0.00000     0.00000     0.00000     0.00000     0.00000     0.00000     0.00000     0.00000
     5.65781     0.00000     0.00000     0.00000     0.00000     0.00000     0.00000     0.00000     0.00000     0.00000     0.00000
     5.67081     0.00000     0.00000     0.00000     0.00000     0.00000     0.00000     0.00000     0.00000     0.00000     0.00000
     5.68281     0.00000     0.00000     0.00000     0.00000     0.00000     0.00000     0.00000     0.00000     0.00000     0.00000
     5.69581     0.00000     0.00000     0.00000     0.00000     0.00000     0.00000     0.00000     0.00000     0.00000     0.00000
     5.70781     0.00000     0.00000     0.00000     0.00000     0.00000     0.00000     0.00000     0.00000     0.00000     0.00000
     5.72081     0.00000     0.00000     0.00000     0.00000     0.00000     0.00000     0.00000     0.00000     0.00000     0.00000
     5.73281     0.00000     0.00000     0.00000     0.00000     0.00000     0.00000     0.00000     0.00000     0.00000     0.00000
     5.74581     0.00000     0.00000     0.00000     0.00000     0.00000     0.00000     0.00000     0.00000     0.00000     0.00000
     5.75781     0.00000     0.00000     0.00000     0.00000     0.00000     0.00000     0.00000     0.00000     0.00000     0.00000
     5.77081     0.00000     0.00000     0.00000     0.00000     0.00000     0.00000     0.00000     0.00000     0.00000     0.00000
     5.78281     0.00000     0.00000     0.00000     0.00000     0.00000     0.00000     0.00000     0.00000     0.00000     0.00000
     5.79581     0.00000     0.00000     0.00000     0.00000     0.00000     0.00000     0.00000     0.00000     0.00000     0.00000
     5.80781     0.00000     0.00000     0.00000     0.00000     0.00000     0.00000     0.00000     0.00000     0.00000     0.00000
     5.82081     0.00000     0.00000     0.00000     0.00000     0.00000     0.00000     0.00000     0.00000     0.00000     0.00000
     5.83281     0.00000     0.00000     0.00000     0.00000     0.00000     0.00000     0.00000     0.00000     0.00000     0.00000
     5.84581     0.00000     0.00000     0.00000     0.00000     0.00000     0.00000     0.00000     0.00000     0.00000     0.00000
     5.85781     0.00000     0.00000     0.00000     0.00000     0.00000     0.00000     0.00000     0.00000     0.00000     0.00000
     5.87081     0.00000     0.00000     0.00000     0.00000     0.00000     0.00000     0.00000     0.00000     0.00000     0.00000
     5.88281     0.00000     0.00000     0.00000     0.00000     0.00000     0.00000     0.00000     0.00000     0.00000     0.00000
     5.89581     0.00000     0.00000     0.00000     0.00000     0.00000     0.00000     0.00000     0.00000     0.00000     0.00000
     5.90781     0.00000     0.00000     0.00000     0.00000     0.00000     0.00000     0.00000     0.00000     0.00000     0.00000
     5.92081     0.00000     0.00000     0.00000     0.00000     0.00000     0.00000     0.00000     0.00000     0.00000     0.00000
     5.93281     0.00000     0.00000     0.00000     0.00000     0.00000     0.00000     0.00000     0.00000     0.00000     0.00000
     5.94581     0.00000     0.00000     0.00000     0.00000     0.00000     0.00000     0.00000     0.00000     0.00000     0.00000
     5.95781     0.00000     0.00000     0.00000     0.00000     0.00000     0.00000     0.00000     0.00000     0.00000     0.00000
     5.97081     0.00000     0.00000     0.00000     0.00000     0.00000     0.00000     0.00000     0.00000     0.00000     0.00000
     5.98281     0.00000     0.00000     0.00000     0.00000     0.00000     0.00000     0.00000     0.00000     0.00000     0.00000
     5.99581     0.00000     0.00000     0.00000     0.00000     0.00000     0.00000     0.00000     0.00000     0.00000     0.00000
     6.00781     0.00000     0.00000     0.00000     0.00000     0.00000     0.00000     0.00000     0.00000     0.00000     0.00000
     6.02081     0.00000     0.00000     0.00000     0.00000     0.00000     0.00000     0.00000     0.00000     0.00000     0.00000
     6.03281     0.00000     0.00000     0.00000     0.00000     0.00000     0.00000     0.00000     0.00000     0.00000     0.00000
     6.04581     0.00000     0.00000     0.00000     0.00000     0.00000     0.00000     0.00000     0.00000     0.00000     0.00000
     6.05781     0.00000     0.00000     0.00000     0.00000     0.00000     0.00000     0.00000     0.00000     0.00000     0.00000
     6.07081     0.00000     0.00000     0.00000     0.00000     0.00000     0.00000     0.00000     0.00000     0.00000     0.00000
     6.08281     0.00000     0.00000     0.00000     0.00000     0.00000     0.00000     0.00000     0.00000     0.00000     0.00000
     6.09581     0.00000     0.00000     0.00000     0.00000     0.00000     0.00000     0.00000     0.00000     0.00000     0.00000
     6.10781     0.00000     0.00000     0.00000     0.00000     0.00000     0.00000     0.00000     0.00000     0.00000     0.00000
     6.12081     0.00000     0.00000     0.00000     0.00000     0.00000     0.00000     0.00000     0.00000     0.00000     0.00000
     6.13281     0.00000     0.00000     0.00000     0.00000     0.00000     0.00000     0.00000     0.00000     0.00000     0.00000
     6.14581     0.00000     0.00000     0.00000     0.00000     0.00000     0.00000     0.00000     0.00000     0.00000     0.00000
     6.15781     0.00000     0.00000     0.00000     0.00000     0.00000     0.00000     0.00000     0.00000     0.00000     0.00000
     6.17081     0.00000     0.00000     0.00000     0.00000     0.00000     0.00000     0.00000     0.00000     0.00000     0.00000
     6.18281     0.00000     0.00000     0.00000     0.00000     0.00000     0.00000     0.00000     0.00000     0.00000     0.00000
     6.19581     0.00000     0.00000     0.00000     0.00000     0.00000     0.00000     0.00000     0.00000     0.00000     0.00000
     6.20781     0.00000     0.00000     0.00000     0.00000     0.00000     0.00000     0.00000     0.00000     0.00000     0.00000
     6.22081     0.00000     0.00000     0.00000     0.00000     0.00000     0.00000     0.00000     0.00000     0.00000     0.00000
     6.23281     0.00000     0.00000     0.00000     0.00000     0.00000     0.00000     0.00000     0.00000     0.00000     0.00000
     6.24581     0.00000     0.00000     0.00000     0.00000     0.00000     0.00000     0.00000     0.00000     0.00000     0.00000
     6.25781     0.00000     0.00000     0.00000     0.00000     0.00000     0.00000     0.00000     0.00000     0.00000     0.00000
     6.27081     0.00000     0.00000     0.00000     0.00000     0.00000     0.00000     0.00000     0.00000     0.00000     0.00000
     6.28281     0.00000     0.00000     0.00000     0.00000     0.00000     0.00000     0.00000     0.00000     0.00000     0.00000
     6.29581     0.00000     0.00000     0.00000     0.00000     0.00000     0.00000     0.00000     0.00000     0.00000     0.00000
     6.30781     0.00000     0.00000     0.00000     0.00000     0.00000     0.00000     0.00000     0.00000     0.00000     0.00000
     6.32081     0.00000     0.00000     0.00000     0.00000     0.00000     0.00000     0.00000     0.00000     0.00000     0.00000
     6.33281     0.00000     0.00000     0.00000     0.00000     0.00000     0.00000     0.00000     0.00000     0.00000     0.00000
     6.34581     0.00000     0.00000     0.00000     0.00000     0.00000     0.00000     0.00000     0.00000     0.00000     0.00000
     6.35781     0.00000     0.00000     0.00000     0.00000     0.00000     0.00000     0.00000     0.00000     0.00000     0.00000
     6.37081     0.00000     0.00000     0.00000     0.00000     0.00000     0.00000     0.00000     0.00000     0.00000     0.00000
     6.38281     0.00000     0.00000     0.00000     0.00000     0.00000     0.00000     0.00000     0.00000     0.00000     0.00000
     6.39581     0.00000     0.00000     0.00000     0.00000     0.00000     0.00000     0.00000     0.00000     0.00000     0.00000
     6.40781     0.00000     0.00000     0.00000     0.00000     0.00000     0.00000     0.00000     0.00000     0.00000     0.00000
     6.42081     0.00000     0.00000     0.00000     0.00000     0.00000     0.00000     0.00000     0.00000     0.00000     0.00000
     6.43281     0.00000     0.00000     0.00000     0.00000     0.00000     0.00000     0.00000     0.00000     0.00000     0.00000
     6.44581     0.00000     0.00000     0.00000     0.00000     0.00000     0.00000     0.00000     0.00000     0.00000     0.00000
     6.45781     0.00000     0.00000     0.00000     0.00000     0.00000     0.00000     0.00000     0.00000     0.00000     0.00000
     6.47081     0.00000     0.00000     0.00000     0.00000     0.00000     0.00000     0.00000     0.00000     0.00000     0.00000
     6.48281     0.00000     0.00000     0.00000     0.00000     0.00000     0.00000     0.00000     0.00000     0.00000     0.00000
     6.49581     0.00000     0.00000     0.00000     0.00000     0.00000     0.00000     0.00000     0.00000     0.00000     0.00000
     6.50781     0.00000     0.00000     0.00000     0.00000     0.00000     0.00000     0.00000     0.00000     0.00000     0.00000
     6.52081     0.00000     0.00000     0.00000     0.00000     0.00000     0.00000     0.00000     0.00000     0.00000     0.00000
     6.53281     0.00000     0.00000     0.00000     0.00000     0.00000     0.00000     0.00000     0.00000     0.00000     0.00000
     6.54581     0.00000     0.00000     0.00000     0.00000     0.00000     0.00000     0.00000     0.00000     0.00000     0.00000
     6.55881     0.00000     0.00000     0.00000     0.00000     0.00000     0.00000     0.00000     0.00000     0.00000     0.00000
     6.57081     0.00000     0.00000     0.00000     0.00000     0.00000     0.00000     0.00000     0.00000     0.00000     0.00000
     6.58381     0.00000     0.00000     0.00000     0.00000     0.00000     0.00000     0.00000     0.00000     0.00000     0.00000
     6.59581     0.00000     0.00000     0.00000     0.00000     0.00000     0.00000     0.00000     0.00000     0.00000     0.00000
     6.60881     0.00000     0.00000     0.00000     0.00000     0.00000     0.00000     0.00000     0.00000     0.00000     0.00000
     6.62081     0.00000     0.00000     0.00000     0.00000     0.00000     0.00000     0.00000     0.00000     0.00000     0.00000
     6.63381     0.00000     0.00000     0.00000     0.00000     0.00000     0.00000     0.00000     0.00000     0.00000     0.00000
     6.64581     0.00000     0.00000     0.00000     0.00000     0.00000     0.00000     0.00000     0.00000     0.00000     0.00000
     6.65881     0.00000     0.00000     0.00000     0.00000     0.00000     0.00000     0.00000     0.00000     0.00000     0.00000
     6.67081     0.00000     0.00000     0.00000     0.00000     0.00000     0.00000     0.00000     0.00000     0.00000     0.00000
     6.68381     0.00000     0.00000     0.00000     0.00000     0.00000     0.00000     0.00000     0.00000     0.00000     0.00000
     6.69581     0.00000     0.00000     0.00000     0.00000     0.00000     0.00000     0.00000     0.00000     0.00000     0.00000
     6.70881     0.00000     0.00000     0.00000     0.00000     0.00000     0.00000     0.00000     0.00000     0.00000     0.00000
     6.72081     0.00000     0.00000     0.00000     0.00000     0.00000     0.00000     0.00000     0.00000     0.00000     0.00000
     6.73381     0.00000     0.00000     0.00000     0.00000     0.00000     0.00000     0.00000     0.00000     0.00000     0.00000
     6.74581     0.00000     0.00000     0.00000     0.00000     0.00000     0.00000     0.00000     0.00000     0.00000     0.00000
     6.75881     0.00000     0.00000     0.00000     0.00000     0.00000     0.00000     0.00000     0.00000     0.00000     0.00000
     6.77081     0.00000     0.00000     0.00000     0.00000     0.00000     0.00000     0.00000     0.00000     0.00000     0.00000
     6.78381     0.00000     0.00000     0.00000     0.00000     0.00000     0.00000     0.00000     0.00000     0.00000     0.00000
     6.79581     0.00000     0.00000     0.00000     0.00000     0.00000     0.00000     0.00000     0.00000     0.00000     0.00000
     6.80881     0.00000     0.00000     0.00000     0.00000     0.00000     0.00000     0.00000     0.00000     0.00000     0.00000
     6.82081     0.00000     0.00000     0.00000     0.00000     0.00000     0.00000     0.00000     0.00000     0.00000     0.00000
     6.83381     0.00000     0.00000     0.00000     0.00000     0.00000     0.00000     0.00000     0.00000     0.00000     0.00000
     6.84581     0.00000     0.00000     0.00000     0.00000     0.00000     0.00000     0.00000     0.00000     0.00000     0.00000
     6.85881     0.00000     0.00000     0.00000     0.00000     0.00000     0.00000     0.00000     0.00000     0.00000     0.00000
     6.87081     0.00000     0.00000     0.00000     0.00000     0.00000     0.00000     0.00000     0.00000     0.00000     0.00000
     6.88381     0.00000     0.00000     0.00000     0.00000     0.00000     0.00000     0.00000     0.00000     0.00000     0.00000
     6.89581     0.00000     0.00000     0.00000     0.00000     0.00000     0.00000     0.00000     0.00000     0.00000     0.00000
     6.90881     0.00000     0.00000     0.00000     0.00000     0.00000     0.00000     0.00000     0.00000     0.00000     0.00000
     6.92081     0.00000     0.00000     0.00000     0.00000     0.00000     0.00000     0.00000     0.00000     0.00000     0.00000
     6.93381     0.00000     0.00000     0.00000     0.00000     0.00000     0.00000     0.00000     0.00000     0.00000     0.00000
     6.94581     0.00000     0.00000     0.00000     0.00000     0.00000     0.00000     0.00000     0.00000     0.00000     0.00000
     6.95881     0.00000     0.00000     0.00000     0.00000     0.00000     0.00000     0.00000     0.00000     0.00000     0.00000
     6.97081     0.00000     0.00000     0.00000     0.00000     0.00000     0.00000     0.00000     0.00000     0.00000     0.00000
     6.98381     0.00000     0.00000     0.00000     0.00000     0.00000     0.00000     0.00000     0.00000     0.00000     0.00000
     6.99581     0.00000     0.00000     0.00000     0.00000     0.00000     0.00000     0.00000     0.00000     0.00000     0.00000
     7.00881     0.00000     0.00000     0.00000     0.00000     0.00000     0.00000     0.00000     0.00000     0.00000     0.00000
     7.02081     0.00000     0.00000     0.00000     0.00000     0.00000     0.00000     0.00000     0.00000     0.00000     0.00000
     7.03381     0.00000     0.00000     0.00000     0.00000     0.00000     0.00000     0.00000     0.00000     0.00000     0.00000
     7.04581     0.00000     0.00000     0.00000     0.00000     0.00000     0.00000     0.00000     0.00000     0.00000     0.00000
     7.05881     0.00000     0.00000     0.00000     0.00000     0.00000     0.00000     0.00000     0.00000     0.00000     0.00000
     7.07081     0.00000     0.00000     0.00000     0.00000     0.00000     0.00000     0.00000     0.00000     0.00000     0.00000
     7.08381     0.00000     0.00000     0.00000     0.00000     0.00000     0.00000     0.00000     0.00000     0.00000     0.00000
     7.09581     0.00000     0.00000     0.00000     0.00000     0.00000     0.00000     0.00000     0.00000     0.00000     0.00000
     7.10881     0.00000     0.00000     0.00000     0.00000     0.00000     0.00000     0.00000     0.00000     0.00000     0.00000
     7.12081     0.00000     0.00000     0.00000     0.00000     0.00000     0.00000     0.00000     0.00000     0.00000     0.00000
     7.13381     0.00000     0.00000     0.00000     0.00000     0.00000     0.00000     0.00000     0.00000     0.00000     0.00000
     7.14581     0.00000     0.00000     0.00000     0.00000     0.00000     0.00000     0.00000     0.00000     0.00000     0.00000
     7.15881     0.00000     0.00000     0.00000     0.00000     0.00000     0.00000     0.00000     0.00000     0.00000     0.00000
     7.17081     0.00000     0.00000     0.00000     0.00000     0.00000     0.00000     0.00000     0.00000     0.00000     0.00000
     7.18381     0.00000     0.00000     0.00000     0.00000     0.00000     0.00000     0.00000     0.00000     0.00000     0.00000
     7.19581     0.00000     0.00000     0.00000     0.00000     0.00000     0.00000     0.00000     0.00000     0.00000     0.00000
     7.20881     0.00000     0.00000     0.00000     0.00000     0.00000     0.00000     0.00000     0.00000     0.00000     0.00000
     7.22081     0.00000     0.00000     0.00000     0.00000     0.00000     0.00000     0.00000     0.00000     0.00000     0.00000
     7.23381     0.00000     0.00000     0.00000     0.00000     0.00000     0.00000     0.00000     0.00000     0.00000     0.00000
     7.24581     0.00000     0.00000     0.00000     0.00000     0.00000     0.00000     0.00000     0.00000     0.00000     0.00000
     7.25881     0.00000     0.00000     0.00000     0.00000     0.00000     0.00000     0.00000     0.00000     0.00000     0.00000
     7.27081     0.00000     0.00000     0.00000     0.00000     0.00000     0.00000     0.00000     0.00000     0.00000     0.00000
     7.28381     0.00000     0.00000     0.00000     0.00000     0.00000     0.00000     0.00000     0.00000     0.00000     0.00000
     7.29581     0.00000     0.00000     0.00000     0.00000     0.00000     0.00000     0.00000     0.00000     0.00000     0.00000
     7.30881     0.00000     0.00000     0.00000     0.00000     0.00000     0.00000     0.00000     0.00000     0.00000     0.00000
     7.32081     0.00000     0.00000     0.00000     0.00000     0.00000     0.00000     0.00000     0.00000     0.00000     0.00000
     7.33381     0.00000     0.00000     0.00000     0.00000     0.00000     0.00000     0.00000     0.00000     0.00000     0.00000
     7.34581     0.00000     0.00000     0.00000     0.00000     0.00000     0.00000     0.00000     0.00000     0.00000     0.00000
     7.35881     0.00000     0.00000     0.00000     0.00000     0.00000     0.00000     0.00000     0.00000     0.00000     0.00000
     7.37081     0.00000     0.00000     0.00000     0.00000     0.00000     0.00000     0.00000     0.00000     0.00000     0.00000
     7.38381     0.00000     0.00000     0.00000     0.00000     0.00000     0.00000     0.00000     0.00000     0.00000     0.00000
     7.39581     0.00000     0.00000     0.00000     0.00000     0.00000     0.00000     0.00000     0.00000     0.00000     0.00000
     7.40881     0.00000     0.00000     0.00000     0.00000     0.00000     0.00000     0.00000     0.00000     0.00000     0.00000
     7.42081     0.00000     0.00000     0.00000     0.00000     0.00000     0.00000     0.00000     0.00000     0.00000     0.00000
     7.43381     0.00000     0.00000     0.00000     0.00000     0.00000     0.00000     0.00000     0.00000     0.00000     0.00000
     7.44581     0.00000     0.00000     0.00000     0.00000     0.00000     0.00000     0.00000     0.00000     0.00000     0.00000
     7.45881     0.00000     0.00000     0.00000     0.00000     0.00000     0.00000     0.00000     0.00000     0.00000     0.00000
     7.47081     0.00000     0.00000     0.00000     0.00000     0.00000     0.00000     0.00000     0.00000     0.00000     0.00000
     7.48381     0.00000     0.00000     0.00000     0.00000     0.00000     0.00000     0.00000     0.00000     0.00000     0.00000
     7.49581     0.00000     0.00000     0.00000     0.00000     0.00000     0.00000     0.00000     0.00000     0.00000     0.00000
     7.50881     0.00000     0.00000     0.00000     0.00000     0.00000     0.00000     0.00000     0.00000     0.00000     0.00000
     7.52081     0.00000     0.00000     0.00000     0.00000     0.00000     0.00000     0.00000     0.00000     0.00000     0.00000
     7.53381     0.00000     0.00000     0.00000     0.00000     0.00000     0.00000     0.00000     0.00000     0.00000     0.00000
     7.54681     0.00000     0.00000     0.00000     0.00000     0.00000     0.00000     0.00000     0.00000     0.00000     0.00000
     7.55881     0.00000     0.00000     0.00000     0.00000     0.00000     0.00000     0.00000     0.00000     0.00000     0.00000
     7.57181     0.00000     0.00000     0.00000     0.00000     0.00000     0.00000     0.00000     0.00000     0.00000     0.00000
     7.58381     0.00000     0.00000     0.00000     0.00000     0.00000     0.00000     0.00000     0.00000     0.00000     0.00000
     7.59681     0.00000     0.00000     0.00000     0.00000     0.00000     0.00000     0.00000     0.00000     0.00000     0.00000
     7.60881     0.00000     0.00000     0.00000     0.00000     0.00000     0.00000     0.00000     0.00000     0.00000     0.00000
     7.62181     0.00000     0.00000     0.00000     0.00000     0.00000     0.00000     0.00000     0.00000     0.00000     0.00000
     7.63381     0.00000     0.00000     0.00000     0.00000     0.00000     0.00000     0.00000     0.00000     0.00000     0.00000
     7.64681     0.00000     0.00000     0.00000     0.00000     0.00000     0.00000     0.00000     0.00000     0.00000     0.00000
     7.65881     0.00000     0.00000     0.00000     0.00000     0.00000     0.00000     0.00000     0.00000     0.00000     0.00000
     7.67181     0.00000     0.00000     0.00000     0.00000     0.00000     0.00000     0.00000     0.00000     0.00000     0.00000
     7.68381     0.00000     0.00000     0.00000     0.00000     0.00000     0.00000     0.00000     0.00000     0.00000     0.00000
     7.69681     0.00000     0.00000     0.00000     0.00000     0.00000     0.00000     0.00000     0.00000     0.00000     0.00000
     7.70881     0.00000     0.00000     0.00000     0.00000     0.00000     0.00000     0.00000     0.00000     0.00000     0.00000
     7.72181     0.00000     0.00000     0.00000     0.00000     0.00000     0.00000     0.00000     0.00000     0.00000     0.00000
     7.73381     0.00000     0.00000     0.00000     0.00000     0.00000     0.00000     0.00000     0.00000     0.00000     0.00000
     7.74681     0.00000     0.00000     0.00000     0.00000     0.00000     0.00000     0.00000     0.00000     0.00000     0.00000
     7.75881     0.00000     0.00000     0.00000     0.00000     0.00000     0.00000     0.00000     0.00000     0.00000     0.00000
     7.77181     0.00000     0.00000     0.00000     0.00000     0.00000     0.00000     0.00000     0.00000     0.00000     0.00000
     7.78381     0.00000     0.00000     0.00000     0.00000     0.00000     0.00000     0.00000     0.00000     0.00000     0.00000
     7.79681     0.00000     0.00000     0.00000     0.00000     0.00000     0.00000     0.00000     0.00000     0.00000     0.00000
     7.80881     0.00000     0.00000     0.00000     0.00000     0.00000     0.00000     0.00000     0.00000     0.00000     0.00000
     7.82181     0.00000     0.00000     0.00000     0.00000     0.00000     0.00000     0.00000     0.00000     0.00000     0.00000
     7.83381     0.00000     0.00000     0.00000     0.00000     0.00000     0.00000     0.00000     0.00000     0.00000     0.00000
     7.84681     0.00000     0.00000     0.00000     0.00000     0.00000     0.00000     0.00000     0.00000     0.00000     0.00000
     7.85881     0.00000     0.00000     0.00000     0.00000     0.00000     0.00000     0.00000     0.00000     0.00000     0.00000
     7.87181     0.00000     0.00000     0.00000     0.00000     0.00000     0.00000     0.00000     0.00000     0.00000     0.00000
     7.88381     0.00000     0.00000     0.00000     0.00000     0.00000     0.00000     0.00000     0.00000     0.00000     0.00000
     7.89681     0.00000     0.00000     0.00000     0.00000     0.00000     0.00000     0.00000     0.00000     0.00000     0.00000
     7.90881     0.00000     0.00000     0.00000     0.00000     0.00000     0.00000     0.00000     0.00000     0.00000     0.00000
     7.92181     0.00000     0.00000     0.00000     0.00000     0.00000     0.00000     0.00000     0.00000     0.00000     0.00000
     7.93381     0.00000     0.00000     0.00000     0.00000     0.00000     0.00000     0.00000     0.00000     0.00000     0.00000
     7.94681     0.00000     0.00000     0.00000     0.00000     0.00000     0.00000     0.00000     0.00000     0.00000     0.00000
     7.95881     0.00000     0.00000     0.00000     0.00000     0.00000     0.00000     0.00000     0.00000     0.00000     0.00000
     7.97181     0.00000     0.00000     0.00000     0.00000     0.00000     0.00000     0.00000     0.00000     0.00000     0.00000
     7.98381     0.00000     0.00000     0.00000     0.00000     0.00000     0.00000     0.00000     0.00000     0.00000     0.00000
     7.99681     0.00000     0.00000     0.00000     0.00000     0.00000     0.00000     0.00000     0.00000     0.00000     0.00000
     8.00881     0.00000     0.00000     0.00000     0.00000     0.00000     0.00000     0.00000     0.00000     0.00000     0.00000
     8.02181     0.00000     0.00000     0.00000     0.00000     0.00000     0.00000     0.00000     0.00000     0.00000     0.00000
     8.03381     0.00000     0.00000     0.00000     0.00000     0.00000     0.00000     0.00000     0.00000     0.00000     0.00000
     8.04681     0.00000     0.00000     0.00000     0.00000     0.00000     0.00000     0.00000     0.00000     0.00000     0.00000
     8.05881     0.00000     0.00000     0.00000     0.00000     0.00000     0.00000     0.00000     0.00000     0.00000     0.00000
     8.07181     0.00000     0.00000     0.00000     0.00000     0.00000     0.00000     0.00000     0.00000     0.00000     0.00000
     8.08381     0.00000     0.00000     0.00000     0.00000     0.00000     0.00000     0.00000     0.00000     0.00000     0.00000
     8.09681     0.00000     0.00000     0.00000     0.00000     0.00000     0.00000     0.00000     0.00000     0.00000     0.00000
     8.10881     0.00000     0.00000     0.00000     0.00000     0.00000     0.00000     0.00000     0.00000     0.00000     0.00000
     8.12181     0.00000     0.00000     0.00000     0.00000     0.00000     0.00000     0.00000     0.00000     0.00000     0.00000
     8.13381     0.00000     0.00000     0.00000     0.00000     0.00000     0.00000     0.00000     0.00000     0.00000     0.00000
     8.14681     0.00000     0.00000     0.00000     0.00000     0.00000     0.00000     0.00000     0.00000     0.00000     0.00000
     8.15881     0.00000     0.00000     0.00000     0.00000     0.00000     0.00000     0.00000     0.00000     0.00000     0.00000
     8.17181     0.00000     0.00000     0.00000     0.00000     0.00000     0.00000     0.00000     0.00000     0.00000     0.00000
     8.18381     0.00000     0.00000     0.00000     0.00000     0.00000     0.00000     0.00000     0.00000     0.00000     0.00000
     8.19681     0.00000     0.00000     0.00000     0.00000     0.00000     0.00000     0.00000     0.00000     0.00000     0.00000
     8.20881     0.00000     0.00000     0.00000     0.00000     0.00000     0.00000     0.00000     0.00000     0.00000     0.00000
     8.22181     0.00000     0.00000     0.00000     0.00000     0.00000     0.00000     0.00000     0.00000     0.00000     0.00000
     8.23381     0.00000     0.00000     0.00000     0.00000     0.00000     0.00000     0.00000     0.00000     0.00000     0.00000
     8.24681     0.00000     0.00000     0.00000     0.00000     0.00000     0.00000     0.00000     0.00000     0.00000     0.00000
     8.25881     0.00000     0.00000     0.00000     0.00000     0.00000     0.00000     0.00000     0.00000     0.00000     0.00000
     8.27181     0.00000     0.00000     0.00000     0.00000     0.00000     0.00000     0.00000     0.00000     0.00000     0.00000
     8.28381     0.00000     0.00000     0.00000     0.00000     0.00000     0.00000     0.00000     0.00000     0.00000     0.00000
     8.29681     0.00000     0.00000     0.00000     0.00000     0.00000     0.00000     0.00000     0.00000     0.00000     0.00000
     8.30881     0.00000     0.00000     0.00000     0.00000     0.00000     0.00000     0.00000     0.00000     0.00000     0.00000
     8.32181     0.00000     0.00000     0.00000     0.00000     0.00000     0.00000     0.00000     0.00000     0.00000     0.00000
     8.33381     0.00000     0.00000     0.00000     0.00000     0.00000     0.00000     0.00000     0.00000     0.00000     0.00000
     8.34681     0.00000     0.00000     0.00000     0.00000     0.00000     0.00000     0.00000     0.00000     0.00000     0.00000
     8.35881     0.00000     0.00000     0.00000     0.00000     0.00000     0.00000     0.00000     0.00000     0.00000     0.00000
     8.37181     0.00000     0.00000     0.00000     0.00000     0.00000     0.00000     0.00000     0.00000     0.00000     0.00000
     8.38381     0.00000     0.00000     0.00000     0.00000     0.00000     0.00000     0.00000     0.00000     0.00000     0.00000
     8.39681     0.00000     0.00000     0.00000     0.00000     0.00000     0.00000     0.00000     0.00000     0.00000     0.00000
     8.40881     0.00000     0.00000     0.00000     0.00000     0.00000     0.00000     0.00000     0.00000     0.00000     0.00000
     8.42181     0.00000     0.00000     0.00000     0.00000     0.00000     0.00000     0.00000     0.00000     0.00000     0.00000
     8.43381     0.00000     0.00000     0.00000     0.00000     0.00000     0.00000     0.00000     0.00000     0.00000     0.00000
     8.44681     0.00000     0.00000     0.00000     0.00000     0.00000     0.00000     0.00000     0.00000     0.00000     0.00000
     8.45881     0.00000     0.00000     0.00000     0.00000     0.00000     0.00000     0.00000     0.00000     0.00000     0.00000
     8.47181     0.00000     0.00000     0.00000     0.00000     0.00000     0.00000     0.00000     0.00000     0.00000     0.00000
     8.48381     0.00000     0.00000     0.00000     0.00000     0.00000     0.00000     0.00000     0.00000     0.00000     0.00000
     8.49681     0.00000     0.00000     0.00000     0.00000     0.00000     0.00000     0.00000     0.00000     0.00000     0.00000
     8.50881     0.00000     0.00000     0.00000     0.00000     0.00000     0.00000     0.00000     0.00000     0.00000     0.00000
     8.52181     0.00000     0.00000     0.00000     0.00000     0.00000     0.00000     0.00000     0.00000     0.00000     0.00000
     8.53381     0.00000     0.00000     0.00000     0.00000     0.00000     0.00000     0.00000     0.00000     0.00000     0.00000
     8.54681     0.00000     0.00000     0.00000     0.00000     0.00000     0.00000     0.00000     0.00000     0.00000     0.00000
     8.55981     0.00000     0.00000     0.00000     0.00000     0.00000     0.00000     0.00000     0.00000     0.00000     0.00000
     8.57181     0.00000     0.00000     0.00000     0.00000     0.00000     0.00000     0.00000     0.00000     0.00000     0.00000
     8.58481     0.00000     0.00000     0.00000     0.00000     0.00000     0.00000     0.00000     0.00000     0.00000     0.00000
     8.59681     0.00000     0.00000     0.00000     0.00000     0.00000     0.00000     0.00000     0.00000     0.00000     0.00000
     8.60981     0.00000     0.00000     0.00000     0.00000     0.00000     0.00000     0.00000     0.00000     0.00000     0.00000
     8.62181     0.00000     0.00000     0.00000     0.00000     0.00000     0.00000     0.00000     0.00000     0.00000     0.00000
     8.63481     0.00000     0.00000     0.00000     0.00000     0.00000     0.00000     0.00000     0.00000     0.00000     0.00000
     8.64681     0.00000     0.00000     0.00000     0.00000     0.00000     0.00000     0.00000     0.00000     0.00000     0.00000
     8.65981     0.00000     0.00000     0.00000     0.00000     0.00000     0.00000     0.00000     0.00000     0.00000     0.00000
     8.67181     0.00000     0.00000     0.00000     0.00000     0.00000     0.00000     0.00000     0.00000     0.00000     0.00000
     8.68481     0.00000     0.00000     0.00000     0.00000     0.00000     0.00000     0.00000     0.00000     0.00000     0.00000
     8.69681     0.00000     0.00000     0.00000     0.00000     0.00000     0.00000     0.00000     0.00000     0.00000     0.00000
     8.70981     0.00000     0.00000     0.00000     0.00000     0.00000     0.00000     0.00000     0.00000     0.00000     0.00000
     8.72181     0.00000     0.00000     0.00000     0.00000     0.00000     0.00000     0.00000     0.00000     0.00000     0.00000
     8.73481     0.00000     0.00000     0.00000     0.00000     0.00000     0.00000     0.00000     0.00000     0.00000     0.00000
     8.74681     0.00000     0.00000     0.00000     0.00000     0.00000     0.00000     0.00000     0.00000     0.00000     0.00000
     8.75981     0.00000     0.00000     0.00000     0.00000     0.00000     0.00000     0.00000     0.00000     0.00000     0.00000
     8.77181     0.00000     0.00000     0.00000     0.00000     0.00000     0.00000     0.00000     0.00000     0.00000     0.00000
     8.78481     0.00000     0.00000     0.00000     0.00000     0.00000     0.00000     0.00000     0.00000     0.00000     0.00000
     8.79681     0.00000     0.00000     0.00000     0.00000     0.00000     0.00000     0.00000     0.00000     0.00000     0.00000
     8.80981     0.00000     0.00000     0.00000     0.00000     0.00000     0.00000     0.00000     0.00000     0.00000     0.00000
     8.82181     0.00000     0.00000     0.00000     0.00000     0.00000     0.00000     0.00000     0.00000     0.00000     0.00000
     8.83481     0.00000     0.00000     0.00000     0.00000     0.00000     0.00000     0.00000     0.00000     0.00000     0.00000
     8.84681     0.00000     0.00000     0.00000     0.00000     0.00000     0.00000     0.00000     0.00000     0.00000     0.00000
     8.85981     0.00000     0.00000     0.00000     0.00000     0.00000     0.00000     0.00000     0.00000     0.00000     0.00000
     8.87181     0.00000     0.00000     0.00000     0.00000     0.00000     0.00000     0.00000     0.00000     0.00000     0.00000
     8.88481     0.00000     0.00000     0.00000     0.00000     0.00000     0.00000     0.00000     0.00000     0.00000     0.00000
     8.89681     0.00000     0.00000     0.00000     0.00000     0.00000     0.00000     0.00000     0.00000     0.00000     0.00000
     8.90981     0.00000     0.00000     0.00000     0.00000     0.00000     0.00000     0.00000     0.00000     0.00000     0.00000
     8.92181     0.00000     0.00000     0.00000     0.00000     0.00000     0.00000     0.00000     0.00000     0.00000     0.00000
     8.93481     0.00000     0.00000     0.00000     0.00000     0.00000     0.00000     0.00000     0.00000     0.00000     0.00000
     8.94681     0.00000     0.00000     0.00000     0.00000     0.00000     0.00000     0.00000     0.00000     0.00000     0.00000
     8.95981     0.00000     0.00000     0.00000     0.00000     0.00000     0.00000     0.00000     0.00000     0.00000     0.00000
     8.97181     0.00000     0.00000     0.00000     0.00000     0.00000     0.00000     0.00000     0.00000     0.00000     0.00000
     8.98481     0.00000     0.00000     0.00000     0.00000     0.00000     0.00000     0.00000     0.00000     0.00000     0.00000
     8.99681     0.00000     0.00000     0.00000     0.00000     0.00000     0.00000     0.00000     0.00000     0.00000     0.00000
     9.00981     0.00000     0.00000     0.00000     0.00000     0.00000     0.00000     0.00000     0.00000     0.00000     0.00000
     9.02181     0.00000     0.00000     0.00000     0.00000     0.00000     0.00000     0.00000     0.00000     0.00000     0.00000
     9.03481     0.00000     0.00000     0.00000     0.00000     0.00000     0.00000     0.00000     0.00000     0.00000     0.00000
     9.04681     0.00000     0.00000     0.00000     0.00000     0.00000     0.00000     0.00000     0.00000     0.00000     0.00000
     9.05981     0.00000     0.00000     0.00000     0.00000     0.00000     0.00000     0.00000     0.00000     0.00000     0.00000
     9.07181     0.00000     0.00000     0.00000     0.00000     0.00000     0.00000     0.00000     0.00000     0.00000     0.00000
     9.08481     0.00000     0.00000     0.00000     0.00000     0.00000     0.00000     0.00000     0.00000     0.00000     0.00000
     9.09681     0.00000     0.00000     0.00000     0.00000     0.00000     0.00000     0.00000     0.00000     0.00000     0.00000
     9.10981     0.00000     0.00000     0.00000     0.00000     0.00000     0.00000     0.00000     0.00000     0.00000     0.00000
     9.12181     0.00000     0.00000     0.00000     0.00000     0.00000     0.00000     0.00000     0.00000     0.00000     0.00000
     9.13481     0.00000     0.00000     0.00000     0.00000     0.00000     0.00000     0.00000     0.00000     0.00000     0.00000
     9.14681     0.00000     0.00000     0.00000     0.00000     0.00000     0.00000     0.00000     0.00000     0.00000     0.00000
     9.15981     0.00000     0.00000     0.00000     0.00000     0.00000     0.00000     0.00000     0.00000     0.00000     0.00000
     9.17181     0.00000     0.00000     0.00000     0.00000     0.00000     0.00000     0.00000     0.00000     0.00000     0.00000
     9.18481     0.00000     0.00000     0.00000     0.00000     0.00000     0.00000     0.00000     0.00000     0.00000     0.00000
     9.19681     0.00000     0.00000     0.00000     0.00000     0.00000     0.00000     0.00000     0.00000     0.00000     0.00000
     9.20981     0.00000     0.00000     0.00000     0.00000     0.00000     0.00000     0.00000     0.00000     0.00000     0.00000
     9.22181     0.00000     0.00000     0.00000     0.00000     0.00000     0.00000     0.00000     0.00000     0.00000     0.00000
     9.23481     0.00000     0.00000     0.00000     0.00000     0.00000     0.00000     0.00000     0.00000     0.00000     0.00000
     9.24681     0.00000     0.00000     0.00000     0.00000     0.00000     0.00000     0.00000     0.00000     0.00000     0.00000
     9.25981     0.00000     0.00000     0.00000     0.00000     0.00000     0.00000     0.00000     0.00000     0.00000     0.00000
     9.27181     0.00000     0.00000     0.00000     0.00000     0.00000     0.00000     0.00000     0.00000     0.00000     0.00000
     9.28481     0.00000     0.00000     0.00000     0.00000     0.00000     0.00000     0.00000     0.00000     0.00000     0.00000
     9.29681     0.00000     0.00000     0.00000     0.00000     0.00000     0.00000     0.00000     0.00000     0.00000     0.00000
     9.30981     0.00000     0.00000     0.00000     0.00000     0.00000     0.00000     0.00000     0.00000     0.00000     0.00000
     9.32181     0.00000     0.00000     0.00000     0.00000     0.00000     0.00000     0.00000     0.00000     0.00000     0.00000
     9.33481     0.00000     0.00000     0.00000     0.00000     0.00000     0.00000     0.00000     0.00000     0.00000     0.00000
     9.34681     0.00000     0.00000     0.00000     0.00000     0.00000     0.00000     0.00000     0.00000     0.00000     0.00000
     9.35981     0.00000     0.00000     0.00000     0.00000     0.00000     0.00000     0.00000     0.00000     0.00000     0.00000
     9.37181     0.00000     0.00000     0.00000     0.00000     0.00000     0.00000     0.00000     0.00000     0.00000     0.00000
     9.38481     0.00000     0.00000     0.00000     0.00000     0.00000     0.00000     0.00000     0.00000     0.00000     0.00000
     9.39681     0.00000     0.00000     0.00000     0.00000     0.00000     0.00000     0.00000     0.00000     0.00000     0.00000
     9.40981     0.00000     0.00000     0.00000     0.00000     0.00000     0.00000     0.00000     0.00000     0.00000     0.00000
     9.42181     0.00000     0.00000     0.00000     0.00000     0.00000     0.00000     0.00000     0.00000     0.00000     0.00000
     9.43481     0.00000     0.00000     0.00000     0.00000     0.00000     0.00000     0.00000     0.00000     0.00000     0.00000
     9.44681     0.00000     0.00000     0.00000     0.00000     0.00000     0.00000     0.00000     0.00000     0.00000     0.00000
     9.45981     0.00000     0.00000     0.00000     0.00000     0.00000     0.00000     0.00000     0.00000     0.00000     0.00000
     9.47181     0.00000     0.00000     0.00000     0.00000     0.00000     0.00000     0.00000     0.00000     0.00000     0.00000
     9.48481     0.00000     0.00000     0.00000     0.00000     0.00000     0.00000     0.00000     0.00000     0.00000     0.00000
     9.49681     0.00000     0.00000     0.00000     0.00000     0.00000     0.00000     0.00000     0.00000     0.00000     0.00000
     9.50981     0.00000     0.00000     0.00000     0.00000     0.00000     0.00000     0.00000     0.00000     0.00000     0.00000
     9.52181     0.00000     0.00000     0.00000     0.00000     0.00000     0.00000     0.00000     0.00000     0.00000     0.00000
     9.53481     0.00000     0.00000     0.00000     0.00000     0.00000     0.00000     0.00000     0.00000     0.00000     0.00000
     9.54781     0.00000     0.00000     0.00000     0.00000     0.00000     0.00000     0.00000     0.00000     0.00000     0.00000
     9.55981     0.00000     0.00000     0.00000     0.00000     0.00000     0.00000     0.00000     0.00000     0.00000     0.00000
     9.57281     0.00000     0.00000     0.00000     0.00000     0.00000     0.00000     0.00000     0.00000     0.00000     0.00000
     9.58481     0.00000     0.00000     0.00000     0.00000     0.00000     0.00000     0.00000     0.00000     0.00000     0.00000
     9.59781     0.00000     0.00000     0.00000     0.00000     0.00000     0.00000     0.00000     0.00000     0.00000     0.00000
     9.60981     0.00000     0.00000     0.00000     0.00000     0.00000     0.00000     0.00000     0.00000     0.00000     0.00000
     9.62281     0.00000     0.00000     0.00000     0.00000     0.00000     0.00000     0.00000     0.00000     0.00000     0.00000
     9.63481     0.00000     0.00000     0.00000     0.00000     0.00000     0.00000     0.00000     0.00000     0.00000     0.00000
     9.64781     0.00000     0.00000     0.00000     0.00000     0.00000     0.00000     0.00000     0.00000     0.00000     0.00000
     9.65981     0.00000     0.00000     0.00000     0.00000     0.00000     0.00000     0.00000     0.00000     0.00000     0.00000
     9.67281     0.00000     0.00000     0.00000     0.00000     0.00000     0.00000     0.00000     0.00000     0.00000     0.00000
     9.68481     0.00000     0.00000     0.00000     0.00000     0.00000     0.00000     0.00000     0.00000     0.00000     0.00000
     9.69781     0.00000     0.00000     0.00000     0.00000     0.00000     0.00000     0.00000     0.00000     0.00000     0.00000
     9.70981     0.00000     0.00000     0.00000     0.00000     0.00000     0.00000     0.00000     0.00000     0.00000     0.00000
     9.72281     0.00000     0.00000     0.00000     0.00000     0.00000     0.00000     0.00000     0.00000     0.00000     0.00000
     9.73481     0.00000     0.00000     0.00000     0.00000     0.00000     0.00000     0.00000     0.00000     0.00000     0.00000
     9.74781     0.00000     0.00000     0.00000     0.00000     0.00000     0.00000     0.00000     0.00000     0.00000     0.00000
     9.75981     0.00000     0.00000     0.00000     0.00000     0.00000     0.00000     0.00000     0.00000     0.00000     0.00000
     9.77281     0.00000     0.00000     0.00000     0.00000     0.00000     0.00000     0.00000     0.00000     0.00000     0.00000
     9.78481     0.00000     0.00000     0.00000     0.00000     0.00000     0.00000     0.00000     0.00000     0.00000     0.00000
     9.79781     0.00000     0.00000     0.00000     0.00000     0.00000     0.00000     0.00000     0.00000     0.00000     0.00000
     9.80981     0.00000     0.00000     0.00000     0.00000     0.00000     0.00000     0.00000     0.00000     0.00000     0.00000
     9.82281     0.00000     0.00000     0.00000     0.00000     0.00000     0.00000     0.00000     0.00000     0.00000     0.00000
     9.83481     0.00000     0.00000     0.00000     0.00000     0.00000     0.00000     0.00000     0.00000     0.00000     0.00000
     9.84781     0.00000     0.00000     0.00000     0.00000     0.00000     0.00000     0.00000     0.00000     0.00000     0.00000
     9.85981     0.00000     0.00000     0.00000     0.00000     0.00000     0.00000     0.00000     0.00000     0.00000     0.00000
     9.87281     0.00000     0.00000     0.00000     0.00000     0.00000     0.00000     0.00000     0.00000     0.00000     0.00000
     9.88481     0.00000     0.00000     0.00000     0.00000     0.00000     0.00000     0.00000     0.00000     0.00000     0.00000
     9.89781     0.00000     0.00000     0.00000     0.00000     0.00000     0.00000     0.00000     0.00000     0.00000     0.00000
     9.90981     0.00000     0.00000     0.00000     0.00000     0.00000     0.00000     0.00000     0.00000     0.00000     0.00000
     9.92281     0.00000     0.00000     0.00000     0.00000     0.00000     0.00000     0.00000     0.00000     0.00000     0.00000
     9.93481     0.00000     0.00000     0.00000     0.00000     0.00000     0.00000     0.00000     0.00000     0.00000     0.00000
     9.94781     0.00000     0.00000     0.00000     0.00000     0.00000     0.00000     0.00000     0.00000     0.00000     0.00000
     9.95981     0.00000     0.00000     0.00000     0.00000     0.00000     0.00000     0.00000     0.00000     0.00000     0.00000
     9.97281     0.00000     0.00000     0.00000     0.00000     0.00000     0.00000     0.00000     0.00000     0.00000     0.00000
     9.98481     0.00000     0.00000     0.00000     0.00000     0.00000     0.00000     0.00000     0.00000     0.00000     0.00000
     9.99781     0.00000     0.00000     0.00000     0.00000     0.00000     0.00000     0.00000     0.00000     0.00000     0.00000
    10.00981     0.00000     0.00000     0.00000     0.00000     0.00000     0.00000     0.00000     0.00000     0.00000     0.00000
    10.02281     0.00000     0.00000     0.00000     0.00000     0.00000     0.00000     0.00000     0.00000     0.00000     0.00000
    10.03481     0.00000     0.00000     0.00000     0.00000     0.00000     0.00000     0.00000     0.00000     0.00000     0.00000
    10.04781     0.00000     0.00000     0.00000     0.00000     0.00000     0.00000     0.00000     0.00000     0.00000     0.00000
    10.05981     0.00000     0.00000     0.00000     0.00000     0.00000     0.00000     0.00000     0.00000     0.00000     0.00000
    10.07281     0.00000     0.00000     0.00000     0.00000     0.00000     0.00000     0.00000     0.00000     0.00000     0.00000
    10.08481     0.00000     0.00000     0.00000     0.00000     0.00000     0.00000     0.00000     0.00000     0.00000     0.00000
    10.09781     0.00000     0.00000     0.00000     0.00000     0.00000     0.00000     0.00000     0.00000     0.00000     0.00000
    10.10981     0.00000     0.00000     0.00000     0.00000     0.00000     0.00000     0.00000     0.00000     0.00000     0.00000
    10.12281     0.00000     0.00000     0.00000     0.00000     0.00000     0.00000     0.00000     0.00000     0.00000     0.00000
    10.13481     0.00000     0.00000     0.00000     0.00000     0.00000     0.00000     0.00000     0.00000     0.00000     0.00000
    10.14781     0.00000     0.00000     0.00000     0.00000     0.00000     0.00000     0.00000     0.00000     0.00000     0.00000
    10.15981     0.00000     0.00000     0.00000     0.00000     0.00000     0.00000     0.00000     0.00000     0.00000     0.00000
    10.17281     0.00000     0.00000     0.00000     0.00000     0.00000     0.00000     0.00000     0.00000     0.00000     0.00000
    10.18481     0.00000     0.00000     0.00000     0.00000     0.00000     0.00000     0.00000     0.00000     0.00000     0.00000
    10.19781     0.00000     0.00000     0.00000     0.00000     0.00000     0.00000     0.00000     0.00000     0.00000     0.00000
    10.20981     0.00000     0.00000     0.00000     0.00000     0.00000     0.00000     0.00000     0.00000     0.00000     0.00000
    10.22281     0.00000     0.00000     0.00000     0.00000     0.00000     0.00000     0.00000     0.00000     0.00000     0.00000
    10.23481     0.00000     0.00000     0.00000     0.00000     0.00000     0.00000     0.00000     0.00000     0.00000     0.00000
    10.24781     0.00000     0.00000     0.00000     0.00000     0.00000     0.00000     0.00000     0.00000     0.00000     0.00000
    10.25981     0.00000     0.00000     0.00000     0.00000     0.00000     0.00000     0.00000     0.00000     0.00000     0.00000
    10.27281     0.00000     0.00000     0.00000     0.00000     0.00000     0.00000     0.00000     0.00000     0.00000     0.00000
    10.28481     0.00000     0.00000     0.00000     0.00000     0.00000     0.00000     0.00000     0.00000     0.00000     0.00000
    10.29781     0.00000     0.00000     0.00000     0.00000     0.00000     0.00000     0.00000     0.00000     0.00000     0.00000
    10.30981     0.00000     0.00000     0.00000     0.00000     0.00000     0.00000     0.00000     0.00000     0.00000     0.00000
    10.32281     0.00000     0.00000     0.00000     0.00000     0.00000     0.00000     0.00000     0.00000     0.00000     0.00000
    10.33481     0.00000     0.00000     0.00000     0.00000     0.00000     0.00000     0.00000     0.00000     0.00000     0.00000
    10.34781     0.00000     0.00000     0.00000     0.00000     0.00000     0.00000     0.00000     0.00000     0.00000     0.00000
    10.35981     0.00000     0.00000     0.00000     0.00000     0.00000     0.00000     0.00000     0.00000     0.00000     0.00000
    10.37281     0.00000     0.00000     0.00000     0.00000     0.00000     0.00000     0.00000     0.00000     0.00000     0.00000
    10.38481     0.00000     0.00000     0.00000     0.00000     0.00000     0.00000     0.00000     0.00000     0.00000     0.00000
    10.39781     0.00000     0.00000     0.00000     0.00000     0.00000     0.00000     0.00000     0.00000     0.00000     0.00000
    10.40981     0.00000     0.00000     0.00000     0.00000     0.00000     0.00000     0.00000     0.00000     0.00000     0.00000
    10.42281     0.00000     0.00000     0.00000     0.00000     0.00000     0.00000     0.00000     0.00000     0.00000     0.00000
    10.43481     0.00000     0.00000     0.00000     0.00000     0.00000     0.00000     0.00000     0.00000     0.00000     0.00000
    10.44781     0.00000     0.00000     0.00000     0.00000     0.00000     0.00000     0.00000     0.00000     0.00000     0.00000
    10.45981     0.00000     0.00000     0.00000     0.00000     0.00000     0.00000     0.00000     0.00000     0.00000     0.00000
    10.47281     0.00000     0.00000     0.00000     0.00000     0.00000     0.00000     0.00000     0.00000     0.00000     0.00000
    10.48481     0.00000     0.00000     0.00000     0.00000     0.00000     0.00000     0.00000     0.00000     0.00000     0.00000
    10.49781     0.00000     0.00000     0.00000     0.00000     0.00000     0.00000     0.00000     0.00000     0.00000     0.00000
    10.50981     0.00000     0.00000     0.00000     0.00000     0.00000     0.00000     0.00000     0.00000     0.00000     0.00000
    10.52281     0.00000     0.00000     0.00000     0.00000     0.00000     0.00000     0.00000     0.00000     0.00000     0.00000
    10.53481     0.00000     0.00000     0.00000     0.00000     0.00000     0.00000     0.00000     0.00000     0.00000     0.00000
    10.54781     0.00000     0.00000     0.00000     0.00000     0.00000     0.00000     0.00000     0.00000     0.00000     0.00000
    10.56081     0.00000     0.00000     0.00000     0.00000     0.00000     0.00000     0.00000     0.00000     0.00000     0.00000
    10.57281     0.00000     0.00000     0.00000     0.00000     0.00000     0.00000     0.00000     0.00000     0.00000     0.00000
    10.58581     0.00000     0.00000     0.00000     0.00000     0.00000     0.00000     0.00000     0.00000     0.00000     0.00000
    10.59781     0.00000     0.00000     0.00000     0.00000     0.00000     0.00000     0.00000     0.00000     0.00000     0.00000
    10.61081     0.00000     0.00000     0.00000     0.00000     0.00000     0.00000     0.00000     0.00000     0.00000     0.00000
    10.62281     0.00000     0.00000     0.00000     0.00000     0.00000     0.00000     0.00000     0.00000     0.00000     0.00000
    10.63581     0.00000     0.00000     0.00000     0.00000     0.00000     0.00000     0.00000     0.00000     0.00000     0.00000
    10.64781     0.00000     0.00000     0.00000     0.00000     0.00000     0.00000     0.00000     0.00000     0.00000     0.00000
    10.66081     0.00000     0.00000     0.00000     0.00000     0.00000     0.00000     0.00000     0.00000     0.00000     0.00000
    10.67281     0.00000     0.00000     0.00000     0.00000     0.00000     0.00000     0.00000     0.00000     0.00000     0.00000
    10.68581     0.00000     0.00000     0.00000     0.00000     0.00000     0.00000     0.00000     0.00000     0.00000     0.00000
    10.69781     0.00000     0.00000     0.00000     0.00000     0.00000     0.00000     0.00000     0.00000     0.00000     0.00000
    10.71081     0.00000     0.00000     0.00000     0.00000     0.00000     0.00000     0.00000     0.00000     0.00000     0.00000
    10.72281     0.00000     0.00000     0.00000     0.00000     0.00000     0.00000     0.00000     0.00000     0.00000     0.00000
    10.73581     0.00000     0.00000     0.00000     0.00000     0.00000     0.00000     0.00000     0.00000     0.00000     0.00000
    10.74781     0.00000     0.00000     0.00000     0.00000     0.00000     0.00000     0.00000     0.00000     0.00000     0.00000
    10.76081     0.00000     0.00000     0.00000     0.00000     0.00000     0.00000     0.00000     0.00000     0.00000     0.00000
    10.77281     0.00000     0.00000     0.00000     0.00000     0.00000     0.00000     0.00000     0.00000     0.00000     0.00000
    10.78581     0.00000     0.00000     0.00000     0.00000     0.00000     0.00000     0.00000     0.00000     0.00000     0.00000
    10.79781     0.00000     0.00000     0.00000     0.00000     0.00000     0.00000     0.00000     0.00000     0.00000     0.00000
    10.81081     0.00000     0.00000     0.00000     0.00000     0.00000     0.00000     0.00000     0.00000     0.00000     0.00000
    10.82281     0.00000     0.00000     0.00000     0.00000     0.00000     0.00000     0.00000     0.00000     0.00000     0.00000
    10.83581     0.00000     0.00000     0.00000     0.00000     0.00000     0.00000     0.00000     0.00000     0.00000     0.00000
    10.84781     0.00000     0.00000     0.00000     0.00000     0.00000     0.00000     0.00000     0.00000     0.00000     0.00000
    10.86081     0.00000     0.00000     0.00000     0.00000     0.00000     0.00000     0.00000     0.00000     0.00000     0.00000
    10.87281     0.00000     0.00000     0.00000     0.00000     0.00000     0.00000     0.00000     0.00000     0.00000     0.00000
    10.88581     0.00000     0.00000     0.00000     0.00000     0.00000     0.00000     0.00000     0.00000     0.00000     0.00000
    10.89781     0.00000     0.00000     0.00000     0.00000     0.00000     0.00000     0.00000     0.00000     0.00000     0.00000
    10.91081     0.00000     0.00000     0.00000     0.00000     0.00000     0.00000     0.00000     0.00000     0.00000     0.00000
    10.92281     0.00000     0.00000     0.00000     0.00000     0.00000     0.00000     0.00000     0.00000     0.00000     0.00000
    10.93581     0.00000     0.00000     0.00000     0.00000     0.00000     0.00000     0.00000     0.00000     0.00000     0.00000
    10.94781     0.00000     0.00000     0.00000     0.00000     0.00000     0.00000     0.00000     0.00000     0.00000     0.00000
    10.96081     0.00000     0.00000     0.00000     0.00000     0.00000     0.00000     0.00000     0.00000     0.00000     0.00000
    10.97281     0.00000     0.00000     0.00000     0.00000     0.00000     0.00000     0.00000     0.00000     0.00000     0.00000
    10.98581     0.00000     0.00000     0.00000     0.00000     0.00000     0.00000     0.00000     0.00000     0.00000     0.00000
    10.99781     0.00000     0.00000     0.00000     0.00000     0.00000     0.00000     0.00000     0.00000     0.00000     0.00000
    11.01081     0.00000     0.00000     0.00000     0.00000     0.00000     0.00000     0.00000     0.00000     0.00000     0.00000
    11.02281     0.00000     0.00000     0.00000     0.00000     0.00000     0.00000     0.00000     0.00000     0.00000     0.00000
    11.03581     0.00000     0.00000     0.00000     0.00000     0.00000     0.00000     0.00000     0.00000     0.00000     0.00000
    11.04781     0.00000     0.00000     0.00000     0.00000     0.00000     0.00000     0.00000     0.00000     0.00000     0.00000
    11.06081     0.00000     0.00000     0.00000     0.00000     0.00000     0.00000     0.00000     0.00000     0.00000     0.00000
    11.07281     0.00000     0.00000     0.00000     0.00000     0.00000     0.00000     0.00000     0.00000     0.00000     0.00000
    11.08581     0.00000     0.00000     0.00000     0.00000     0.00000     0.00000     0.00000     0.00000     0.00000     0.00000
    11.09781     0.00000     0.00000     0.00000     0.00000     0.00000     0.00000     0.00000     0.00000     0.00000     0.00000
    11.11081     0.00000     0.00000     0.00000     0.00000     0.00000     0.00000     0.00000     0.00000     0.00000     0.00000
    11.12281     0.00000     0.00000     0.00000     0.00000     0.00000     0.00000     0.00000     0.00000     0.00000     0.00000
    11.13581     0.00000     0.00000     0.00000     0.00000     0.00000     0.00000     0.00000     0.00000     0.00000     0.00000
    11.14781     0.00000     0.00000     0.00000     0.00000     0.00000     0.00000     0.00000     0.00000     0.00000     0.00000
    11.16081     0.00000     0.00000     0.00000     0.00000     0.00000     0.00000     0.00000     0.00000     0.00000     0.00000
    11.17281     0.00000     0.00000     0.00000     0.00000     0.00000     0.00000     0.00000     0.00000     0.00000     0.00000
    11.18581     0.00000     0.00000     0.00000     0.00000     0.00000     0.00000     0.00000     0.00000     0.00000     0.00000
    11.19781     0.00000     0.00000     0.00000     0.00000     0.00000     0.00000     0.00000     0.00000     0.00000     0.00000
    11.21081     0.00000     0.00000     0.00000     0.00000     0.00000     0.00000     0.00000     0.00000     0.00000     0.00000
    11.22281     0.00000     0.00000     0.00000     0.00000     0.00000     0.00000     0.00000     0.00000     0.00000     0.00000
    11.23581     0.00000     0.00000     0.00000     0.00000     0.00000     0.00000     0.00000     0.00000     0.00000     0.00000
    11.24781     0.00000     0.00000     0.00000     0.00000     0.00000     0.00000     0.00000     0.00000     0.00000     0.00000
    11.26081     0.00000     0.00000     0.00000     0.00000     0.00000     0.00000     0.00000     0.00000     0.00000     0.00000
    11.27281     0.00000     0.00000     0.00000     0.00000     0.00000     0.00000     0.00000     0.00000     0.00000     0.00000
    11.28581     0.00000     0.00000     0.00000     0.00000     0.00000     0.00000     0.00000     0.00000     0.00000     0.00000
    11.29781     0.00000     0.00000     0.00000     0.00000     0.00000     0.00000     0.00000     0.00000     0.00000     0.00000
    11.31081     0.00000     0.00000     0.00000     0.00000     0.00000     0.00000     0.00000     0.00000     0.00000     0.00000
    11.32281     0.00000     0.00000     0.00000     0.00000     0.00000     0.00000     0.00000     0.00000     0.00000     0.00000
    11.33581     0.00000     0.00000     0.00000     0.00000     0.00000     0.00000     0.00000     0.00000     0.00000     0.00000
    11.34781     0.00000     0.00000     0.00000     0.00000     0.00000     0.00000     0.00000     0.00000     0.00000     0.00000
    11.36081     0.00000     0.00000     0.00000     0.00000     0.00000     0.00000     0.00000     0.00000     0.00000     0.00000
    11.37281     0.00000     0.00000     0.00000     0.00000     0.00000     0.00000     0.00000     0.00000     0.00000     0.00000
    11.38581     0.00000     0.00000     0.00000     0.00000     0.00000     0.00000     0.00000     0.00000     0.00000     0.00000
    11.39781     0.00000     0.00000     0.00000     0.00000     0.00000     0.00000     0.00000     0.00000     0.00000     0.00000
    11.41081     0.00000     0.00000     0.00000     0.00000     0.00000     0.00000     0.00000     0.00000     0.00000     0.00000
    11.42281     0.00000     0.00000     0.00000     0.00000     0.00000     0.00000     0.00000     0.00000     0.00000     0.00000
    11.43581     0.00000     0.00000     0.00000     0.00000     0.00000     0.00000     0.00000     0.00000     0.00000     0.00000
    11.44781     0.00000     0.00000     0.00000     0.00000     0.00000     0.00000     0.00000     0.00000     0.00000     0.00000
    11.46081     0.00000     0.00000     0.00000     0.00000     0.00000     0.00000     0.00000     0.00000     0.00000     0.00000
    11.47281     0.00000     0.00000     0.00000     0.00000     0.00000     0.00000     0.00000     0.00000     0.00000     0.00000
    11.48581     0.00000     0.00000     0.00000     0.00000     0.00000     0.00000     0.00000     0.00000     0.00000     0.00000
    11.49781     0.00000     0.00000     0.00000     0.00000     0.00000     0.00000     0.00000     0.00000     0.00000     0.00000
    11.51081     0.00000     0.00000     0.00000     0.00000     0.00000     0.00000     0.00000     0.00000     0.00000     0.00000
    11.52281     0.00000     0.00000     0.00000     0.00000     0.00000     0.00000     0.00000     0.00000     0.00000     0.00000
    11.53581     0.00000     0.00000     0.00000     0.00000     0.00000     0.00000     0.00000     0.00000     0.00000     0.00000
    11.54881     0.00000     0.00000     0.00000     0.00000     0.00000     0.00000     0.00000     0.00000     0.00000     0.00000
    11.56081     0.00000     0.00000     0.00000     0.00000     0.00000     0.00000     0.00000     0.00000     0.00000     0.00000
    11.57381     0.00000     0.00000     0.00000     0.00000     0.00000     0.00000     0.00000     0.00000     0.00000     0.00000
    11.58581     0.00000     0.00000     0.00000     0.00000     0.00000     0.00000     0.00000     0.00000     0.00000     0.00000
    11.59881     0.00000     0.00000     0.00000     0.00000     0.00000     0.00000     0.00000     0.00000     0.00000     0.00000
    11.61081     0.00000     0.00000     0.00000     0.00000     0.00000     0.00000     0.00000     0.00000     0.00000     0.00000
    11.62381     0.00000     0.00000     0.00000     0.00000     0.00000     0.00000     0.00000     0.00000     0.00000     0.00000
    11.63581     0.00000     0.00000     0.00000     0.00000     0.00000     0.00000     0.00000     0.00000     0.00000     0.00000
    11.64881     0.00000     0.00000     0.00000     0.00000     0.00000     0.00000     0.00000     0.00000     0.00000     0.00000
    11.66081     0.00000     0.00000     0.00000     0.00000     0.00000     0.00000     0.00000     0.00000     0.00000     0.00000
    11.67381     0.00000     0.00000     0.00000     0.00000     0.00000     0.00000     0.00000     0.00000     0.00000     0.00000
    11.68581     0.00000     0.00000     0.00000     0.00000     0.00000     0.00000     0.00000     0.00000     0.00000     0.00000
    11.69881     0.00000     0.00000     0.00000     0.00000     0.00000     0.00000     0.00000     0.00000     0.00000     0.00000
    11.71081     0.00000     0.00000     0.00000     0.00000     0.00000     0.00000     0.00000     0.00000     0.00000     0.00000
    11.72381     0.00000     0.00000     0.00000     0.00000     0.00000     0.00000     0.00000     0.00000     0.00000     0.00000
    11.73581     0.00000     0.00000     0.00000     0.00000     0.00000     0.00000     0.00000     0.00000     0.00000     0.00000
    11.74881     0.00000     0.00000     0.00000     0.00000     0.00000     0.00000     0.00000     0.00000     0.00000     0.00000
    11.76081     0.00000     0.00000     0.00000     0.00000     0.00000     0.00000     0.00000     0.00000     0.00000     0.00000
    11.77381     0.00000     0.00000     0.00000     0.00000     0.00000     0.00000     0.00000     0.00000     0.00000     0.00000
    11.78581     0.00000     0.00000     0.00000     0.00000     0.00000     0.00000     0.00000     0.00000     0.00000     0.00000
    11.79881     0.00000     0.00000     0.00000     0.00000     0.00000     0.00000     0.00000     0.00000     0.00000     0.00000
    11.81081     0.00000     0.00000     0.00000     0.00000     0.00000     0.00000     0.00000     0.00000     0.00000     0.00000
    11.82381     0.00000     0.00000     0.00000     0.00000     0.00000     0.00000     0.00000     0.00000     0.00000     0.00000
    11.83581     0.00000     0.00000     0.00000     0.00000     0.00000     0.00000     0.00000     0.00000     0.00000     0.00000
    11.84881     0.00000     0.00000     0.00000     0.00000     0.00000     0.00000     0.00000     0.00000     0.00000     0.00000
    11.86081     0.00000     0.00000     0.00000     0.00000     0.00000     0.00000     0.00000     0.00000     0.00000     0.00000
    11.87381     0.00000     0.00000     0.00000     0.00000     0.00000     0.00000     0.00000     0.00000     0.00000     0.00000
    11.88581     0.00000     0.00000     0.00000     0.00000     0.00000     0.00000     0.00000     0.00000     0.00000     0.00000
    11.89881     0.00000     0.00000     0.00000     0.00000     0.00000     0.00000     0.00000     0.00000     0.00000     0.00000
    11.91081     0.00000     0.00000     0.00000     0.00000     0.00000     0.00000     0.00000     0.00000     0.00000     0.00000
    11.92381     0.00000     0.00000     0.00000     0.00000     0.00000     0.00000     0.00000     0.00000     0.00000     0.00000
    11.93581     0.00000     0.00000     0.00000     0.00000     0.00000     0.00000     0.00000     0.00000     0.00000     0.00000
    11.94881     0.00000     0.00000     0.00000     0.00000     0.00000     0.00000     0.00000     0.00000     0.00000     0.00000
    11.96081     0.00000     0.00000     0.00000     0.00000     0.00000     0.00000     0.00000     0.00000     0.00000     0.00000
    11.97381     0.00000     0.00000     0.00000     0.00000     0.00000     0.00000     0.00000     0.00000     0.00000     0.00000
    11.98581     0.00000     0.00000     0.00000     0.00000     0.00000     0.00000     0.00000     0.00000     0.00000     0.00000
    11.99881     0.00000     0.00000     0.00000     0.00000     0.00000     0.00000     0.00000     0.00000     0.00000     0.00000
    12.01081     0.00000     0.00000     0.00000     0.00000     0.00000     0.00000     0.00000     0.00000     0.00000     0.00000
    12.02381     0.00000     0.00000     0.00000     0.00000     0.00000     0.00000     0.00000     0.00000     0.00000     0.00000
    12.03581     0.00000     0.00000     0.00000     0.00000     0.00000     0.00000     0.00000     0.00000     0.00000     0.00000
    12.04881     0.00000     0.00000     0.00000     0.00000     0.00000     0.00000     0.00000     0.00000     0.00000     0.00000
    12.06081     0.00000     0.00000     0.00000     0.00000     0.00000     0.00000     0.00000     0.00000     0.00000     0.00000
    12.07381     0.00000     0.00000     0.00000     0.00000     0.00000     0.00000     0.00000     0.00000     0.00000     0.00000
    12.08581     0.00000     0.00000     0.00000     0.00000     0.00000     0.00000     0.00000     0.00000     0.00000     0.00000
    12.09881     0.00000     0.00000     0.00000     0.00000     0.00000     0.00000     0.00000     0.00000     0.00000     0.00000
    12.11081     0.00000     0.00000     0.00000     0.00000     0.00000     0.00000     0.00000     0.00000     0.00000     0.00000
    12.12381     0.00000     0.00000     0.00000     0.00000     0.00000     0.00000     0.00000     0.00000     0.00000     0.00000
    12.13581     0.00000     0.00000     0.00000     0.00000     0.00000     0.00000     0.00000     0.00000     0.00000     0.00000
    12.14881     0.00000     0.00000     0.00000     0.00000     0.00000     0.00000     0.00000     0.00000     0.00000     0.00000
    12.16081     0.00000     0.00000     0.00000     0.00000     0.00000     0.00000     0.00000     0.00000     0.00000     0.00000
    12.17381     0.00000     0.00000     0.00000     0.00000     0.00000     0.00000     0.00000     0.00000     0.00000     0.00000
    12.18581     0.00000     0.00000     0.00000     0.00000     0.00000     0.00000     0.00000     0.00000     0.00000     0.00000
    12.19881     0.00000     0.00000     0.00000     0.00000     0.00000     0.00000     0.00000     0.00000     0.00000     0.00000
    12.21081     0.00000     0.00000     0.00000     0.00000     0.00000     0.00000     0.00000     0.00000     0.00000     0.00000
    12.22381     0.00000     0.00000     0.00000     0.00000     0.00000     0.00000     0.00000     0.00000     0.00000     0.00000
    12.23581     0.00000     0.00000     0.00000     0.00000     0.00000     0.00000     0.00000     0.00000     0.00000     0.00000
    12.24881     0.00000     0.00000     0.00000     0.00000     0.00000     0.00000     0.00000     0.00000     0.00000     0.00000
    12.26081     0.00000     0.00000     0.00000     0.00000     0.00000     0.00000     0.00000     0.00000     0.00000     0.00000
    12.27381     0.00000     0.00000     0.00000     0.00000     0.00000     0.00000     0.00000     0.00000     0.00000     0.00000
    12.28581     0.00000     0.00000     0.00000     0.00000     0.00000     0.00000     0.00000     0.00000     0.00000     0.00000
    12.29881     0.00000     0.00000     0.00000     0.00000     0.00000     0.00000     0.00000     0.00000     0.00000     0.00000
    12.31081     0.00000     0.00000     0.00000     0.00000     0.00000     0.00000     0.00000     0.00000     0.00000     0.00000
    12.32381     0.00000     0.00000     0.00000     0.00000     0.00000     0.00000     0.00000     0.00000     0.00000     0.00000
    12.33581     0.00000     0.00000     0.00000     0.00000     0.00000     0.00000     0.00000     0.00000     0.00000     0.00000
    12.34881     0.00000     0.00000     0.00000     0.00000     0.00000     0.00000     0.00000     0.00000     0.00000     0.00000
    12.36081     0.00000     0.00000     0.00000     0.00000     0.00000     0.00000     0.00000     0.00000     0.00000     0.00000
    12.37381     0.00000     0.00000     0.00000     0.00000     0.00000     0.00000     0.00000     0.00000     0.00000     0.00000
    12.38581     0.00000     0.00000     0.00000     0.00000     0.00000     0.00000     0.00000     0.00000     0.00000     0.00000
    12.39881     0.00000     0.00000     0.00000     0.00000     0.00000     0.00000     0.00000     0.00000     0.00000     0.00000
    12.41081     0.00000     0.00000     0.00000     0.00000     0.00000     0.00000     0.00000     0.00000     0.00000     0.00000
    12.42381     0.00000     0.00000     0.00000     0.00000     0.00000     0.00000     0.00000     0.00000     0.00000     0.00000
    12.43581     0.00000     0.00000     0.00000     0.00000     0.00000     0.00000     0.00000     0.00000     0.00000     0.00000
    12.44881     0.00000     0.00000     0.00000     0.00000     0.00000     0.00000     0.00000     0.00000     0.00000     0.00000
    12.46081     0.00000     0.00000     0.00000     0.00000     0.00000     0.00000     0.00000     0.00000     0.00000     0.00000
    12.47381     0.00000     0.00000     0.00000     0.00000     0.00000     0.00000     0.00000     0.00000     0.00000     0.00000
    12.48581     0.00000     0.00000     0.00000     0.00000     0.00000     0.00000     0.00000     0.00000     0.00000     0.00000
    12.49881     0.00000     0.00000     0.00000     0.00000     0.00000     0.00000     0.00000     0.00000     0.00000     0.00000
    12.51081     0.00000     0.00000     0.00000     0.00000     0.00000     0.00000     0.00000     0.00000     0.00000     0.00000
    12.52381     0.00000     0.00000     0.00000     0.00000     0.00000     0.00000     0.00000     0.00000     0.00000     0.00000
    12.53581     0.00000     0.00000     0.00000     0.00000     0.00000     0.00000     0.00000     0.00000     0.00000     0.00000
    12.54881     0.00000     0.00000     0.00000     0.00000     0.00000     0.00000     0.00000     0.00000     0.00000     0.00000
    12.56181     0.00000     0.00000     0.00000     0.00000     0.00000     0.00000     0.00000     0.00000     0.00000     0.00000
    12.57381     0.00000     0.00000     0.00000     0.00000     0.00000     0.00000     0.00000     0.00000     0.00000     0.00000
    12.58681     0.00000     0.00000     0.00000     0.00000     0.00000     0.00000     0.00000     0.00000     0.00000     0.00000
    12.59881     0.00000     0.00000     0.00000     0.00000     0.00000     0.00000     0.00000     0.00000     0.00000     0.00000
    12.61181     0.00000     0.00000     0.00000     0.00000     0.00000     0.00000     0.00000     0.00000     0.00000     0.00000
    12.62381     0.00000     0.00000     0.00000     0.00000     0.00000     0.00000     0.00000     0.00000     0.00000     0.00000
    12.63681     0.00000     0.00000     0.00000     0.00000     0.00000     0.00000     0.00000     0.00000     0.00000     0.00000
    12.64881     0.00000     0.00000     0.00000     0.00000     0.00000     0.00000     0.00000     0.00000     0.00000     0.00000
    12.66181     0.00000     0.00000     0.00000     0.00000     0.00000     0.00000     0.00000     0.00000     0.00000     0.00000
    12.67381     0.00000     0.00000     0.00000     0.00000     0.00000     0.00000     0.00000     0.00000     0.00000     0.00000
    12.68681     0.00000     0.00000     0.00000     0.00000     0.00000     0.00000     0.00000     0.00000     0.00000     0.00000
    12.69881     0.00000     0.00000     0.00000     0.00000     0.00000     0.00000     0.00000     0.00000     0.00000     0.00000
    12.71181     0.00000     0.00000     0.00000     0.00000     0.00000     0.00000     0.00000     0.00000     0.00000     0.00000
    12.72381     0.00000     0.00000     0.00000     0.00000     0.00000     0.00000     0.00000     0.00000     0.00000     0.00000
    12.73681     0.00000     0.00000     0.00000     0.00000     0.00000     0.00000     0.00000     0.00000     0.00000     0.00000
    12.74881     0.00000     0.00000     0.00000     0.00000     0.00000     0.00000     0.00000     0.00000     0.00000     0.00000
    12.76181     0.00000     0.00000     0.00000     0.00000     0.00000     0.00000     0.00000     0.00000     0.00000     0.00000
    12.77381     0.00000     0.00000     0.00000     0.00000     0.00000     0.00000     0.00000     0.00000     0.00000     0.00000
    12.78681     0.00000     0.00000     0.00000     0.00000     0.00000     0.00000     0.00000     0.00000     0.00000     0.00000
    12.79881     0.00000     0.00000     0.00000     0.00000     0.00000     0.00000     0.00000     0.00000     0.00000     0.00000
    12.81181     0.00000     0.00000     0.00000     0.00000     0.00000     0.00000     0.00000     0.00000     0.00000     0.00000
    12.82381     0.00000     0.00000     0.00000     0.00000     0.00000     0.00000     0.00000     0.00000     0.00000     0.00000
    12.83681     0.00000     0.00000     0.00000     0.00000     0.00000     0.00000     0.00000     0.00000     0.00000     0.00000
    12.84881     0.00000     0.00000     0.00000     0.00000     0.00000     0.00000     0.00000     0.00000     0.00000     0.00000
    12.86181     0.00000     0.00000     0.00000     0.00000     0.00000     0.00000     0.00000     0.00000     0.00000     0.00000
    12.87381     0.00000     0.00000     0.00000     0.00000     0.00000     0.00000     0.00000     0.00000     0.00000     0.00000
    12.88681     0.00000     0.00000     0.00000     0.00000     0.00000     0.00000     0.00000     0.00000     0.00000     0.00000
    12.89881     0.00000     0.00000     0.00000     0.00000     0.00000     0.00000     0.00000     0.00000     0.00000     0.00000
    12.91181     0.00000     0.00000     0.00000     0.00000     0.00000     0.00000     0.00000     0.00000     0.00000     0.00000
    12.92381     0.00000     0.00000     0.00000     0.00000     0.00000     0.00000     0.00000     0.00000     0.00000     0.00000
    12.93681     0.00000     0.00000     0.00000     0.00000     0.00000     0.00000     0.00000     0.00000     0.00000     0.00000
    12.94881     0.00000     0.00000     0.00000     0.00000     0.00000     0.00000     0.00000     0.00000     0.00000     0.00000
    12.96181     0.00000     0.00000     0.00000     0.00000     0.00000     0.00000     0.00000     0.00000     0.00000     0.00000
    12.97381     0.00000     0.00000     0.00000     0.00000     0.00000     0.00000     0.00000     0.00000     0.00000     0.00000
    12.98681     0.00000     0.00000     0.00000     0.00000     0.00000     0.00000     0.00000     0.00000     0.00000     0.00000
    12.99881     0.00000     0.00000     0.00000     0.00000     0.00000     0.00000     0.00000     0.00000     0.00000     0.00000
    13.01181     0.00000     0.00000     0.00000     0.00000     0.00000     0.00000     0.00000     0.00000     0.00000     0.00000
    13.02381     0.00000     0.00000     0.00000     0.00000     0.00000     0.00000     0.00000     0.00000     0.00000     0.00000
    13.03681     0.00000     0.00000     0.00000     0.00000     0.00000     0.00000     0.00000     0.00000     0.00000     0.00000
    13.04881     0.00000     0.00000     0.00000     0.00000     0.00000     0.00000     0.00000     0.00000     0.00000     0.00000
    13.06181     0.00000     0.00000     0.00000     0.00000     0.00000     0.00000     0.00000     0.00000     0.00000     0.00000
    13.07381     0.00000     0.00000     0.00000     0.00000     0.00000     0.00000     0.00000     0.00000     0.00000     0.00000
    13.08681     0.00000     0.00000     0.00000     0.00000     0.00000     0.00000     0.00000     0.00000     0.00000     0.00000
    13.09881     0.00000     0.00000     0.00000     0.00000     0.00000     0.00000     0.00000     0.00000     0.00000     0.00000
    13.11181     0.00000     0.00000     0.00000     0.00000     0.00000     0.00000     0.00000     0.00000     0.00000     0.00000
    13.12381     0.00000     0.00000     0.00000     0.00000     0.00000     0.00000     0.00000     0.00000     0.00000     0.00000
    13.13681     0.00000     0.00000     0.00000     0.00000     0.00000     0.00000     0.00000     0.00000     0.00000     0.00000
    13.14881     0.00000     0.00000     0.00000     0.00000     0.00000     0.00000     0.00000     0.00000     0.00000     0.00000
    13.16181     0.00000     0.00000     0.00000     0.00000     0.00000     0.00000     0.00000     0.00000     0.00000     0.00000
    13.17381     0.00000     0.00000     0.00000     0.00000     0.00000     0.00000     0.00000     0.00000     0.00000     0.00000
    13.18681     0.00000     0.00000     0.00000     0.00000     0.00000     0.00000     0.00000     0.00000     0.00000     0.00000
    13.19881     0.00000     0.00000     0.00000     0.00000     0.00000     0.00000     0.00000     0.00000     0.00000     0.00000
    13.21181     0.00000     0.00000     0.00000     0.00000     0.00000     0.00000     0.00000     0.00000     0.00000     0.00000
    13.22381     0.00000     0.00000     0.00000     0.00000     0.00000     0.00000     0.00000     0.00000     0.00000     0.00000
    13.23681     0.00000     0.00000     0.00000     0.00000     0.00000     0.00000     0.00000     0.00000     0.00000     0.00000
    13.24881     0.00000     0.00000     0.00000     0.00000     0.00000     0.00000     0.00000     0.00000     0.00000     0.00000
    13.26181     0.00000     0.00000     0.00000     0.00000     0.00000     0.00000     0.00000     0.00000     0.00000     0.00000
    13.27381     0.00000     0.00000     0.00000     0.00000     0.00000     0.00000     0.00000     0.00000     0.00000     0.00000
    13.28681     0.00000     0.00000     0.00000     0.00000     0.00000     0.00000     0.00000     0.00000     0.00000     0.00000
    13.29881     0.00000     0.00000     0.00000     0.00000     0.00000     0.00000     0.00000     0.00000     0.00000     0.00000
    13.31181     0.00000     0.00000     0.00000     0.00000     0.00000     0.00000     0.00000     0.00000     0.00000     0.00000
    13.32381     0.00000     0.00000     0.00000     0.00000     0.00000     0.00000     0.00000     0.00000     0.00000     0.00000
    13.33681     0.00000     0.00000     0.00000     0.00000     0.00000     0.00000     0.00000     0.00000     0.00000     0.00000
    13.34881     0.00000     0.00000     0.00000     0.00000     0.00000     0.00000     0.00000     0.00000     0.00000     0.00000
    13.36181     0.00000     0.00000     0.00000     0.00000     0.00000     0.00000     0.00000     0.00000     0.00000     0.00000
    13.37381     0.00000     0.00000     0.00000     0.00000     0.00000     0.00000     0.00000     0.00000     0.00000     0.00000
    13.38681     0.00000     0.00000     0.00000     0.00000     0.00000     0.00000     0.00000     0.00000     0.00000     0.00000
    13.39881     0.00000     0.00000     0.00000     0.00000     0.00000     0.00000     0.00000     0.00000     0.00000     0.00000
    13.41181     0.00000     0.00000     0.00000     0.00000     0.00000     0.00000     0.00000     0.00000     0.00000     0.00000
    13.42381     0.00000     0.00000     0.00000     0.00000     0.00000     0.00000     0.00000     0.00000     0.00000     0.00000
    13.43681     0.00000     0.00000     0.00000     0.00000     0.00000     0.00000     0.00000     0.00000     0.00000     0.00000
    13.44881     0.00000     0.00000     0.00000     0.00000     0.00000     0.00000     0.00000     0.00000     0.00000     0.00000
    13.46181     0.00000     0.00000     0.00000     0.00000     0.00000     0.00000     0.00000     0.00000     0.00000     0.00000
    13.47381     0.00000     0.00000     0.00000     0.00000     0.00000     0.00000     0.00000     0.00000     0.00000     0.00000
    13.48681     0.00000     0.00000     0.00000     0.00000     0.00000     0.00000     0.00000     0.00000     0.00000     0.00000
    13.49881     0.00000     0.00000     0.00000     0.00000     0.00000     0.00000     0.00000     0.00000     0.00000     0.00000
    13.51181     0.00000     0.00000     0.00000     0.00000     0.00000     0.00000     0.00000     0.00000     0.00000     0.00000
    13.52381     0.00000     0.00000     0.00000     0.00000     0.00000     0.00000     0.00000     0.00000     0.00000     0.00000
    13.53681     0.00000     0.00000     0.00000     0.00000     0.00000     0.00000     0.00000     0.00000     0.00000     0.00000
