# Supplementary material for: Coherent ultrafast photoemission from a single quantized state of a one-dimensional emitter
Source: Sci Adv. 2023 Oct 12;9(41):eadf4170. doi: 10.1126/sciadv.adf4170 (PMC10569710; doi:10.1126/sciadv.adf4170)
Supplement: Supplementary file 2 — Data file S1 [file sciadv.adf4170_data_file_s1.zip › data and code/data_figure_4/Figure4B/0fs/3D_LDOS_revised.py]

# -*- coding: utf-8 -*-
"""
Spyder Editor

This is a temporary script file.
"""

import pyramids.plot.PlotUtility as pu
import numpy as np
import matplotlib.pyplot as plt
import os
import pyramids.plot.setting as ma

#z=[,17.15,18.39,20.79]
#z=np.range(8)
def getdos(filename):
  context = []
  totaldos=[]
  for index,line in enumerate(open('%s'%filename).readlines()):
      if index >= 2:
          context.append(line[:-1])
  
#  print context
  totaldos = [[float(line.split()[0]),float(line.split()[-1])] for line in context]
  totaldos=np.transpose(totaldos)
  #print totaldos[0]
  energy = np.array(totaldos[0])
  dos= np.array(totaldos[1])/4
  return energy-0.65,dos
#
#y,z=getdos('1')
#x=[1]*len(y)
#print len(x),len(y),len(z)
#fig, axs = plt.subplots(1, 1, figsize=(8,8))
cm = plt.cm.get_cmap('inferno')#('OrRd') 
#axs.scatter(x,y,c=z,marker='o',vmin=0, vmax=1, s=25, cmap=cm)
files=['1','2','3','4','5','6','7','8','9','10','11','12','13','14','15','16',]#[]#,
positions=np.array([2.232500076,3.432159901,4.678939819,5.926099777,7.172879696,8.420040131,9.666820526,10.913979530,12.161140442,13.407919884, 14.655839920,15.902999878, 17.150159836,18.396940231,19.582160950, 20.792081833]) 
positions_rescale=(positions-positions[0])/10+0.07
print (len(positions_rescale))
fig, axs = plt.subplots(1, 1, figsize=(3.2,5))
#cm = plt.cm.get_cmap('bwr')#('OrRd')  
for index,i in enumerate(files):
    y,z=getdos('%s'%i)    
    x=[float(positions_rescale[index])]*len(y)
    print (max(z))
    axs.scatter(x,y,c=z,marker='o',vmin=0.0, vmax=1, s=80, cmap=cm)

kargs=ma.getPropertyFromPosition(xlimits=[0,max(positions_rescale)],ylimits=[-2.5,2.5],yticks=[-2,-1,0,1,2],xticks=[0,1,2],
                                 xlabel=r'Position (nm)',ylabel=r'$\rm E-E_f$ (eV)',ticksize=18)#,,hline=[2.3]，title=r'E=0.0 V/$\rm \AA$; $\rm E_f$=-3.51 eV')
ma.setProperty(axs,labelsize=20,**kargs)
#plt.xticks((1,16),('body','cap'),fontsize=22); 
# SaveName = __file__.split('/')[-1].split('.')[0]
# filename = SaveName + '.jpg'
plt.tight_layout()
plt.savefig('-0.3_3D_test.png',dpi=700)
