# Supplementary material for: Coherent ultrafast photoemission from a single quantized state of a one-dimensional emitter
Source: Sci Adv. 2023 Oct 12;9(41):eadf4170. doi: 10.1126/sciadv.adf4170 (PMC10569710; doi:10.1126/sciadv.adf4170)
Supplement: Supplementary file 2 — Data file S1 [file sciadv.adf4170_data_file_s1.zip › data and code/data_figure_4/Figure4B/0fs/4]

     #Energy           s          py          pz          px         dxy         dyz         dz2         dxz         dx2       tot  
   -11.46319   596.76000    42.11660    83.98100    42.10670     0.00000     0.00000     0.00000     0.00000     0.00000   764.96430
   -11.45019     0.18292     0.03654     0.18246     0.03568     0.00000     0.00000     0.00000     0.00000     0.00000     0.43760
   -11.43819     0.31431     0.06263     0.31649     0.06147     0.00000     0.00000     0.00000     0.00000     0.00000     0.75490
   -11.42519     0.47855     0.09511     0.48658     0.09386     0.00000     0.00000     0.00000     0.00000     0.00000     1.15410
   -11.41319     0.64573     0.12798     0.66329     0.12701     0.00000     0.00000     0.00000     0.00000     0.00000     1.56401
   -11.40019     0.77251     0.15266     0.80221     0.15236     0.00000     0.00000     0.00000     0.00000     0.00000     1.87973
   -11.38819     0.82021     0.16149     0.86265     0.16216     0.00000     0.00000     0.00000     0.00000     0.00000     2.00651
   -11.37519     0.77516     0.15180     0.82986     0.15342     0.00000     0.00000     0.00000     0.00000     0.00000     1.91024
   -11.36319     0.65757     0.12746     0.72661     0.12984     0.00000     0.00000     0.00000     0.00000     0.00000     1.64148
   -11.35019     0.51273     0.09707     0.60549     0.09998     0.00000     0.00000     0.00000     0.00000     0.00000     1.31527
   -11.33819     0.39066     0.07000     0.52590     0.07341     0.00000     0.00000     0.00000     0.00000     0.00000     1.05996
   -11.32519     0.32687     0.05274     0.52856     0.05682     0.00000     0.00000     0.00000     0.00000     0.00000     0.96499
   -11.31319     0.33451     0.04765     0.61921     0.05259     0.00000     0.00000     0.00000     0.00000     0.00000     1.05396
   -11.30019     0.40809     0.05370     0.76705     0.05937     0.00000     0.00000     0.00000     0.00000     0.00000     1.28821
   -11.28819     0.53295     0.06839     0.91777     0.07400     0.00000     0.00000     0.00000     0.00000     0.00000     1.59311
   -11.27519     0.69330     0.08902     1.01609     0.09319     0.00000     0.00000     0.00000     0.00000     0.00000     1.89160
   -11.26319     0.87464     0.11318     1.02813     0.11421     0.00000     0.00000     0.00000     0.00000     0.00000     2.13016
   -11.25019     1.06130     0.13839     0.95227     0.13495     0.00000     0.00000     0.00000     0.00000     0.00000     2.28691
   -11.23819     1.23493     0.16183     0.81460     0.15361     0.00000     0.00000     0.00000     0.00000     0.00000     2.36497
   -11.22519     1.37730     0.18058     0.65255     0.16901     0.00000     0.00000     0.00000     0.00000     0.00000     2.37944
   -11.21319     1.47631     0.19267     0.49829     0.18060     0.00000     0.00000     0.00000     0.00000     0.00000     2.34787
   -11.20019     1.52826     0.19738     0.37030     0.18842     0.00000     0.00000     0.00000     0.00000     0.00000     2.28436
   -11.18819     1.53046     0.19484     0.27333     0.19180     0.00000     0.00000     0.00000     0.00000     0.00000     2.19043
   -11.17519     1.47617     0.18491     0.20330     0.18872     0.00000     0.00000     0.00000     0.00000     0.00000     2.05309
   -11.16319     1.35453     0.16708     0.15267     0.17649     0.00000     0.00000     0.00000     0.00000     0.00000     1.85076
   -11.15019     1.16409     0.14175     0.11480     0.15390     0.00000     0.00000     0.00000     0.00000     0.00000     1.57454
   -11.13819     0.92602     0.11148     0.08651     0.12330     0.00000     0.00000     0.00000     0.00000     0.00000     1.24731
   -11.12519     0.68287     0.08113     0.06873     0.09025     0.00000     0.00000     0.00000     0.00000     0.00000     0.92298
   -11.11319     0.48408     0.05625     0.06557     0.06139     0.00000     0.00000     0.00000     0.00000     0.00000     0.66729
   -11.10019     0.36778     0.04141     0.08174     0.04212     0.00000     0.00000     0.00000     0.00000     0.00000     0.53305
   -11.08819     0.35019     0.03982     0.11912     0.03603     0.00000     0.00000     0.00000     0.00000     0.00000     0.54515
   -11.07519     0.42789     0.05514     0.17340     0.04704     0.00000     0.00000     0.00000     0.00000     0.00000     0.70347
   -11.06319     0.59070     0.09513     0.23254     0.08344     0.00000     0.00000     0.00000     0.00000     0.00000     1.00180
   -11.05019     0.84003     0.17529     0.27953     0.16162     0.00000     0.00000     0.00000     0.00000     0.00000     1.45647
   -11.03819     1.20191     0.31879     0.29911     0.30572     0.00000     0.00000     0.00000     0.00000     0.00000     2.12553
   -11.02519     1.71860     0.54772     0.28543     0.53823     0.00000     0.00000     0.00000     0.00000     0.00000     3.08998
   -11.01319     2.40980     0.86460     0.24485     0.86116     0.00000     0.00000     0.00000     0.00000     0.00000     4.38041
   -11.00019     3.21660     1.23280     0.19218     1.23616     0.00000     0.00000     0.00000     0.00000     0.00000     5.87775
   -10.98819     3.97600     1.57252     0.14258     1.58136     0.00000     0.00000     0.00000     0.00000     0.00000     7.27247
   -10.97519     4.46310     1.78468     0.10553     1.79652     0.00000     0.00000     0.00000     0.00000     0.00000     8.14983
   -10.96319     4.50070     1.79798     0.08431     1.80896     0.00000     0.00000     0.00000     0.00000     0.00000     8.19195
   -10.95019     4.05600     1.60662     0.08076     1.61434     0.00000     0.00000     0.00000     0.00000     0.00000     7.35771
   -10.93819     3.26790     1.27426     0.10095     1.27780     0.00000     0.00000     0.00000     0.00000     0.00000     5.92091
   -10.92519     2.37600     0.90061     0.15783     0.90093     0.00000     0.00000     0.00000     0.00000     0.00000     4.33538
   -10.91319     1.60590     0.57440     0.26712     0.57290     0.00000     0.00000     0.00000     0.00000     0.00000     3.02032
   -10.90019     1.08671     0.34304     0.43655     0.34099     0.00000     0.00000     0.00000     0.00000     0.00000     2.20730
   -10.88819     0.83043     0.20986     0.65258     0.20810     0.00000     0.00000     0.00000     0.00000     0.00000     1.90097
   -10.87519     0.76869     0.15157     0.87411     0.15049     0.00000     0.00000     0.00000     0.00000     0.00000     1.94486
   -10.86319     0.80664     0.13867     1.04218     0.13840     0.00000     0.00000     0.00000     0.00000     0.00000     2.12589
   -10.85019     0.86823     0.14899     1.10508     0.14953     0.00000     0.00000     0.00000     0.00000     0.00000     2.27183
   -10.83819     0.91719     0.17103     1.04458     0.17239     0.00000     0.00000     0.00000     0.00000     0.00000     2.30519
   -10.82519     0.95120     0.20038     0.88549     0.20244     0.00000     0.00000     0.00000     0.00000     0.00000     2.23951
   -10.81319     0.97764     0.23300     0.68061     0.23550     0.00000     0.00000     0.00000     0.00000     0.00000     2.12675
   -10.80019     0.99088     0.26070     0.48305     0.26330     0.00000     0.00000     0.00000     0.00000     0.00000     1.99794
   -10.78819     0.96830     0.27241     0.32466     0.27477     0.00000     0.00000     0.00000     0.00000     0.00000     1.84014
   -10.77519     0.88684     0.25983     0.21223     0.26170     0.00000     0.00000     0.00000     0.00000     0.00000     1.62061
   -10.76319     0.74383     0.22315     0.13709     0.22441     0.00000     0.00000     0.00000     0.00000     0.00000     1.32848
   -10.75019     0.56328     0.17159     0.08740     0.17238     0.00000     0.00000     0.00000     0.00000     0.00000     0.99465
   -10.73819     0.38378     0.11901     0.05493     0.11952     0.00000     0.00000     0.00000     0.00000     0.00000     0.67725
   -10.72519     0.23931     0.07760     0.03603     0.07816     0.00000     0.00000     0.00000     0.00000     0.00000     0.43110
   -10.71319     0.14717     0.05431     0.02964     0.05523     0.00000     0.00000     0.00000     0.00000     0.00000     0.28635
   -10.70019     0.10754     0.05051     0.03573     0.05197     0.00000     0.00000     0.00000     0.00000     0.00000     0.24575
   -10.68819     0.10950     0.06332     0.05462     0.06534     0.00000     0.00000     0.00000     0.00000     0.00000     0.29278
   -10.67519     0.13710     0.08672     0.08756     0.08902     0.00000     0.00000     0.00000     0.00000     0.00000     0.40039
   -10.66319     0.17272     0.11224     0.13844     0.11436     0.00000     0.00000     0.00000     0.00000     0.00000     0.53776
   -10.65019     0.20018     0.13074     0.21613     0.13213     0.00000     0.00000     0.00000     0.00000     0.00000     0.67918
   -10.63819     0.20833     0.13529     0.33448     0.13562     0.00000     0.00000     0.00000     0.00000     0.00000     0.81371
   -10.62519     0.19456     0.12402     0.50580     0.12334     0.00000     0.00000     0.00000     0.00000     0.00000     0.94772
   -10.61319     0.16464     0.10076     0.72753     0.09947     0.00000     0.00000     0.00000     0.00000     0.00000     1.09240
   -10.60019     0.12857     0.07271     0.96910     0.07134     0.00000     0.00000     0.00000     0.00000     0.00000     1.24173
   -10.58819     0.09529     0.04683     1.17227     0.04577     0.00000     0.00000     0.00000     0.00000     0.00000     1.36016
   -10.57519     0.06902     0.02716     1.27247     0.02656     0.00000     0.00000     0.00000     0.00000     0.00000     1.39520
   -10.56319     0.04971     0.01441     1.23104     0.01421     0.00000     0.00000     0.00000     0.00000     0.00000     1.30937
   -10.55019     0.03537     0.00719     1.05770     0.00722     0.00000     0.00000     0.00000     0.00000     0.00000     1.10748
   -10.53819     0.02429     0.00350     0.80572     0.00363     0.00000     0.00000     0.00000     0.00000     0.00000     0.83715
   -10.52519     0.01594     0.00182     0.54400     0.00195     0.00000     0.00000     0.00000     0.00000     0.00000     0.56370
   -10.51319     0.01068     0.00130     0.32657     0.00140     0.00000     0.00000     0.00000     0.00000     0.00000     0.33995
   -10.50019     0.00957     0.00184     0.17769     0.00189     0.00000     0.00000     0.00000     0.00000     0.00000     0.19099
   -10.48819     0.01453     0.00391     0.09626     0.00389     0.00000     0.00000     0.00000     0.00000     0.00000     0.11859
   -10.47519     0.02871     0.00857     0.07005     0.00834     0.00000     0.00000     0.00000     0.00000     0.00000     0.11566
   -10.46219     0.05622     0.01718     0.08786     0.01646     0.00000     0.00000     0.00000     0.00000     0.00000     0.17771
   -10.45019     0.10057     0.03087     0.14392     0.02910     0.00000     0.00000     0.00000     0.00000     0.00000     0.30445
   -10.43719     0.16194     0.04956     0.23517     0.04600     0.00000     0.00000     0.00000     0.00000     0.00000     0.49267
   -10.42519     0.23466     0.07117     0.35566     0.06514     0.00000     0.00000     0.00000     0.00000     0.00000     0.72663
   -10.41219     0.30697     0.09163     0.49244     0.08292     0.00000     0.00000     0.00000     0.00000     0.00000     0.97396
   -10.40019     0.36432     0.10611     0.62595     0.09539     0.00000     0.00000     0.00000     0.00000     0.00000     1.19176
   -10.38719     0.39502     0.11092     0.73566     0.09997     0.00000     0.00000     0.00000     0.00000     0.00000     1.34157
   -10.37519     0.39517     0.10544     0.80779     0.09656     0.00000     0.00000     0.00000     0.00000     0.00000     1.40496
   -10.36219     0.37010     0.09210     0.84000     0.08744     0.00000     0.00000     0.00000     0.00000     0.00000     1.38964
   -10.35019     0.33080     0.07531     0.83987     0.07587     0.00000     0.00000     0.00000     0.00000     0.00000     1.32185
   -10.33719     0.28820     0.05930     0.81708     0.06458     0.00000     0.00000     0.00000     0.00000     0.00000     1.22916
   -10.32519     0.24858     0.04662     0.77595     0.05474     0.00000     0.00000     0.00000     0.00000     0.00000     1.12589
   -10.31219     0.21257     0.03762     0.71380     0.04617     0.00000     0.00000     0.00000     0.00000     0.00000     1.01015
   -10.30019     0.17781     0.03114     0.62649     0.03809     0.00000     0.00000     0.00000     0.00000     0.00000     0.87353
   -10.28719     0.14238     0.02568     0.51596     0.03006     0.00000     0.00000     0.00000     0.00000     0.00000     0.71409
   -10.27519     0.10690     0.02031     0.39308     0.02222     0.00000     0.00000     0.00000     0.00000     0.00000     0.54250
   -10.26219     0.07404     0.01493     0.27409     0.01514     0.00000     0.00000     0.00000     0.00000     0.00000     0.37819
   -10.25019     0.04677     0.00999     0.17360     0.00941     0.00000     0.00000     0.00000     0.00000     0.00000     0.23978
   -10.23719     0.02675     0.00602     0.09934     0.00530     0.00000     0.00000     0.00000     0.00000     0.00000     0.13742
   -10.22519     0.01379     0.00325     0.05115     0.00270     0.00000     0.00000     0.00000     0.00000     0.00000     0.07088
   -10.21219     0.00638     0.00156     0.02362     0.00123     0.00000     0.00000     0.00000     0.00000     0.00000     0.03279
   -10.20019     0.00265     0.00067     0.00976     0.00051     0.00000     0.00000     0.00000     0.00000     0.00000     0.01358
   -10.18719     0.00104     0.00026     0.00361     0.00019     0.00000     0.00000     0.00000     0.00000     0.00000     0.00510
   -10.17519     0.00062     0.00012     0.00122     0.00009     0.00000     0.00000     0.00000     0.00000     0.00000     0.00205
   -10.16219     0.00120     0.00015     0.00049     0.00014     0.00000     0.00000     0.00000     0.00000     0.00000     0.00198
   -10.15019     0.00366     0.00043     0.00057     0.00042     0.00000     0.00000     0.00000     0.00000     0.00000     0.00508
   -10.13719     0.01060     0.00122     0.00142     0.00121     0.00000     0.00000     0.00000     0.00000     0.00000     0.01446
   -10.12519     0.02727     0.00314     0.00361     0.00311     0.00000     0.00000     0.00000     0.00000     0.00000     0.03713
   -10.11219     0.06199     0.00715     0.00821     0.00707     0.00000     0.00000     0.00000     0.00000     0.00000     0.08441
   -10.10019     0.12452     0.01435     0.01648     0.01419     0.00000     0.00000     0.00000     0.00000     0.00000     0.16955
   -10.08719     0.22100     0.02547     0.02925     0.02519     0.00000     0.00000     0.00000     0.00000     0.00000     0.30091
   -10.07519     0.34650     0.03994     0.04586     0.03950     0.00000     0.00000     0.00000     0.00000     0.00000     0.47180
   -10.06219     0.48004     0.05534     0.06353     0.05472     0.00000     0.00000     0.00000     0.00000     0.00000     0.65363
   -10.05019     0.58757     0.06773     0.07778     0.06698     0.00000     0.00000     0.00000     0.00000     0.00000     0.80006
   -10.03719     0.63546     0.07325     0.08420     0.07244     0.00000     0.00000     0.00000     0.00000     0.00000     0.86535
   -10.02519     0.60731     0.07001     0.08079     0.06924     0.00000     0.00000     0.00000     0.00000     0.00000     0.82735
   -10.01219     0.51312     0.05917     0.06931     0.05853     0.00000     0.00000     0.00000     0.00000     0.00000     0.70013
   -10.00019     0.38404     0.04434     0.05498     0.04389     0.00000     0.00000     0.00000     0.00000     0.00000     0.52725
    -9.98719     0.25647     0.02975     0.04483     0.02954     0.00000     0.00000     0.00000     0.00000     0.00000     0.36058
    -9.97519     0.15718     0.01855     0.04597     0.01862     0.00000     0.00000     0.00000     0.00000     0.00000     0.24031
    -9.96219     0.09693     0.01205     0.06424     0.01248     0.00000     0.00000     0.00000     0.00000     0.00000     0.18571
    -9.95019     0.07318     0.01003     0.10247     0.01093     0.00000     0.00000     0.00000     0.00000     0.00000     0.19662
    -9.93719     0.07629     0.01139     0.15802     0.01287     0.00000     0.00000     0.00000     0.00000     0.00000     0.25857
    -9.92519     0.09481     0.01479     0.22076     0.01684     0.00000     0.00000     0.00000     0.00000     0.00000     0.34719
    -9.91219     0.11934     0.01919     0.27425     0.02161     0.00000     0.00000     0.00000     0.00000     0.00000     0.43439
    -9.90019     0.14674     0.02464     0.30156     0.02694     0.00000     0.00000     0.00000     0.00000     0.00000     0.49988
    -9.88719     0.18433     0.03313     0.29326     0.03454     0.00000     0.00000     0.00000     0.00000     0.00000     0.54526
    -9.87519     0.25188     0.04886     0.25227     0.04846     0.00000     0.00000     0.00000     0.00000     0.00000     0.60146
    -9.86219     0.37571     0.07711     0.19237     0.07407     0.00000     0.00000     0.00000     0.00000     0.00000     0.71925
    -9.85019     0.57415     0.12120     0.13072     0.11517     0.00000     0.00000     0.00000     0.00000     0.00000     0.94124
    -9.83719     0.83820     0.17859     0.08030     0.17009     0.00000     0.00000     0.00000     0.00000     0.00000     1.26718
    -9.82519     1.12052     0.23887     0.04632     0.22937     0.00000     0.00000     0.00000     0.00000     0.00000     1.63508
    -9.81219     1.34520     0.28581     0.02767     0.27744     0.00000     0.00000     0.00000     0.00000     0.00000     1.93611
    -9.80019     1.44000     0.30457     0.02103     0.29924     0.00000     0.00000     0.00000     0.00000     0.00000     2.06485
    -9.78719     1.37420     0.28956     0.02502     0.28827     0.00000     0.00000     0.00000     0.00000     0.00000     1.97704
    -9.77519     1.17924     0.24823     0.04267     0.25085     0.00000     0.00000     0.00000     0.00000     0.00000     1.72099
    -9.76219     0.93277     0.19800     0.08164     0.20370     0.00000     0.00000     0.00000     0.00000     0.00000     1.41612
    -9.75019     0.72327     0.15820     0.15149     0.16601     0.00000     0.00000     0.00000     0.00000     0.00000     1.19897
    -9.73719     0.61017     0.14169     0.25786     0.15077     0.00000     0.00000     0.00000     0.00000     0.00000     1.16049
    -9.72519     0.60408     0.15058     0.39582     0.15992     0.00000     0.00000     0.00000     0.00000     0.00000     1.31039
    -9.71219     0.66981     0.17674     0.54742     0.18502     0.00000     0.00000     0.00000     0.00000     0.00000     1.57900
    -9.70019     0.74713     0.20673     0.68823     0.21236     0.00000     0.00000     0.00000     0.00000     0.00000     1.85445
    -9.68719     0.77906     0.22835     0.80249     0.23015     0.00000     0.00000     0.00000     0.00000     0.00000     2.04006
    -9.67519     0.73512     0.23647     0.89604     0.23445     0.00000     0.00000     0.00000     0.00000     0.00000     2.10208
    -9.66219     0.62026     0.23417     0.99436     0.22964     0.00000     0.00000     0.00000     0.00000     0.00000     2.07844
    -9.65019     0.46635     0.22900     1.12116     0.22386     0.00000     0.00000     0.00000     0.00000     0.00000     2.04037
    -9.63719     0.31259     0.22595     1.27195     0.22187     0.00000     0.00000     0.00000     0.00000     0.00000     2.03237
    -9.62519     0.18809     0.22363     1.40520     0.22136     0.00000     0.00000     0.00000     0.00000     0.00000     2.03828
    -9.61219     0.10447     0.21544     1.46360     0.21488     0.00000     0.00000     0.00000     0.00000     0.00000     1.99840
    -9.60019     0.05922     0.19554     1.41500     0.19593     0.00000     0.00000     0.00000     0.00000     0.00000     1.86569
    -9.58719     0.04333     0.16402     1.27592     0.16458     0.00000     0.00000     0.00000     0.00000     0.00000     1.64784
    -9.57519     0.04721     0.12793     1.10382     0.12799     0.00000     0.00000     0.00000     0.00000     0.00000     1.40695
    -9.56219     0.06285     0.09819     0.95926     0.09738     0.00000     0.00000     0.00000     0.00000     0.00000     1.21769
    -9.55019     0.08396     0.08611     0.87016     0.08438     0.00000     0.00000     0.00000     0.00000     0.00000     1.12460
    -9.53719     0.10654     0.10170     0.82358     0.09922     0.00000     0.00000     0.00000     0.00000     0.00000     1.13104
    -9.52519     0.13109     0.15317     0.78714     0.15043     0.00000     0.00000     0.00000     0.00000     0.00000     1.22183
    -9.51219     0.16434     0.24469     0.74004     0.24247     0.00000     0.00000     0.00000     0.00000     0.00000     1.39155
    -9.50019     0.21773     0.37117     0.68822     0.37049     0.00000     0.00000     0.00000     0.00000     0.00000     1.64761
    -9.48719     0.30081     0.51333     0.65513     0.51528     0.00000     0.00000     0.00000     0.00000     0.00000     1.98455
    -9.47519     0.41195     0.63902     0.65801     0.64408     0.00000     0.00000     0.00000     0.00000     0.00000     2.35306
    -9.46219     0.53213     0.71344     0.69021     0.72110     0.00000     0.00000     0.00000     0.00000     0.00000     2.65688
    -9.44919     0.62826     0.71426     0.72137     0.72279     0.00000     0.00000     0.00000     0.00000     0.00000     2.78668
    -9.43719     0.66705     0.64178     0.71533     0.64909     0.00000     0.00000     0.00000     0.00000     0.00000     2.67325
    -9.42419     0.63203     0.51838     0.65133     0.52255     0.00000     0.00000     0.00000     0.00000     0.00000     2.32429
    -9.41219     0.53231     0.37693     0.53507     0.37766     0.00000     0.00000     0.00000     0.00000     0.00000     1.82198
    -9.39919     0.39780     0.24701     0.39307     0.24518     0.00000     0.00000     0.00000     0.00000     0.00000     1.28306
    -9.38719     0.26351     0.14594     0.25709     0.14303     0.00000     0.00000     0.00000     0.00000     0.00000     0.80958
    -9.37419     0.15460     0.07773     0.14939     0.07495     0.00000     0.00000     0.00000     0.00000     0.00000     0.45667
    -9.36219     0.08032     0.03727     0.07700     0.03526     0.00000     0.00000     0.00000     0.00000     0.00000     0.22985
    -9.34919     0.03694     0.01607     0.03518     0.01487     0.00000     0.00000     0.00000     0.00000     0.00000     0.10306
    -9.33719     0.01503     0.00621     0.01424     0.00562     0.00000     0.00000     0.00000     0.00000     0.00000     0.04110
    -9.32419     0.00541     0.00215     0.00510     0.00190     0.00000     0.00000     0.00000     0.00000     0.00000     0.01456
    -9.31219     0.00172     0.00067     0.00162     0.00057     0.00000     0.00000     0.00000     0.00000     0.00000     0.00458
    -9.29919     0.00049     0.00018     0.00045     0.00015     0.00000     0.00000     0.00000     0.00000     0.00000     0.00128
    -9.28719     0.00012     0.00005     0.00011     0.00004     0.00000     0.00000     0.00000     0.00000     0.00000     0.00032
    -9.27419     0.00003     0.00001     0.00002     0.00001     0.00000     0.00000     0.00000     0.00000     0.00000     0.00007
    -9.26219     0.00001     0.00000     0.00000     0.00000     0.00000     0.00000     0.00000     0.00000     0.00000     0.00001
    -9.24919     0.00000     0.00000     0.00000     0.00000     0.00000     0.00000     0.00000     0.00000     0.00000     0.00000
    -9.23719     0.00000     0.00000     0.00000     0.00000     0.00000     0.00000     0.00000     0.00000     0.00000     0.00000
    -9.22419     0.00001     0.00000     0.00001     0.00000     0.00000     0.00000     0.00000     0.00000     0.00000     0.00002
    -9.21219     0.00004     0.00002     0.00003     0.00003     0.00000     0.00000     0.00000     0.00000     0.00000     0.00012
    -9.19919     0.00019     0.00011     0.00014     0.00012     0.00000     0.00000     0.00000     0.00000     0.00000     0.00056
    -9.18719     0.00080     0.00048     0.00057     0.00054     0.00000     0.00000     0.00000     0.00000     0.00000     0.00239
    -9.17419     0.00305     0.00187     0.00204     0.00205     0.00000     0.00000     0.00000     0.00000     0.00000     0.00901
    -9.16219     0.01036     0.00642     0.00649     0.00696     0.00000     0.00000     0.00000     0.00000     0.00000     0.03023
    -9.14919     0.03123     0.01957     0.01829     0.02100     0.00000     0.00000     0.00000     0.00000     0.00000     0.09010
    -9.13719     0.08369     0.05302     0.04563     0.05631     0.00000     0.00000     0.00000     0.00000     0.00000     0.23865
    -9.12419     0.19926     0.12763     0.10088     0.13407     0.00000     0.00000     0.00000     0.00000     0.00000     0.56184
    -9.11219     0.42138     0.27289     0.19776     0.28353     0.00000     0.00000     0.00000     0.00000     0.00000     1.17556
    -9.09919     0.79136     0.51806     0.34435     0.53247     0.00000     0.00000     0.00000     0.00000     0.00000     2.18624
    -9.08719     1.31974     0.87340     0.53377     0.88816     0.00000     0.00000     0.00000     0.00000     0.00000     3.61508
    -9.07419     1.95340     1.30803     0.74034     1.31646     0.00000     0.00000     0.00000     0.00000     0.00000     5.31822
    -9.06219     2.56710     1.74199     0.92812     1.73667     0.00000     0.00000     0.00000     0.00000     0.00000     6.97388
    -9.04919     2.99550     2.06772     1.07283     2.04386     0.00000     0.00000     0.00000     0.00000     0.00000     8.17991
    -9.03719     3.10590     2.19843     1.18328     2.15940     0.00000     0.00000     0.00000     0.00000     0.00000     8.64701
    -9.02419     2.86710     2.11357     1.30543     2.07107     0.00000     0.00000     0.00000     0.00000     0.00000     8.35717
    -9.01219     2.36620     1.87004     1.49493     1.83898     0.00000     0.00000     0.00000     0.00000     0.00000     7.57015
    -8.99919     1.76230     1.56479     1.77690     1.55719     0.00000     0.00000     0.00000     0.00000     0.00000     6.66118
    -8.98719     1.20702     1.28213     2.11650     1.30123     0.00000     0.00000     0.00000     0.00000     0.00000     5.90688
    -8.97419     0.78872     1.05873     2.42950     1.09809     0.00000     0.00000     0.00000     0.00000     0.00000     5.37505
    -8.96219     0.52315     0.88828     2.62420     0.93493     0.00000     0.00000     0.00000     0.00000     0.00000     4.97056
    -8.94919     0.38043     0.74787     2.65100     0.78823     0.00000     0.00000     0.00000     0.00000     0.00000     4.56752
    -8.93719     0.31722     0.62308     2.51960     0.64691     0.00000     0.00000     0.00000     0.00000     0.00000     4.10680
    -8.92419     0.29617     0.51171     2.27810     0.51502     0.00000     0.00000     0.00000     0.00000     0.00000     3.60099
    -8.91219     0.29108     0.41682     1.98090     0.40187     0.00000     0.00000     0.00000     0.00000     0.00000     3.09067
    -8.89919     0.28636     0.33971     1.66800     0.31284     0.00000     0.00000     0.00000     0.00000     0.00000     2.60691
    -8.88719     0.27605     0.27996     1.36586     0.24881     0.00000     0.00000     0.00000     0.00000     0.00000     2.17068
    -8.87419     0.26228     0.23935     1.09661     0.20997     0.00000     0.00000     0.00000     0.00000     0.00000     1.80821
    -8.86219     0.25110     0.22245     0.87863     0.19788     0.00000     0.00000     0.00000     0.00000     0.00000     1.55006
    -8.84919     0.24718     0.23231     0.71936     0.21254     0.00000     0.00000     0.00000     0.00000     0.00000     1.41139
    -8.83719     0.25054     0.26451     0.61185     0.24786     0.00000     0.00000     0.00000     0.00000     0.00000     1.37476
    -8.82419     0.25825     0.30516     0.54303     0.29001     0.00000     0.00000     0.00000     0.00000     0.00000     1.39645
    -8.81219     0.26919     0.33559     0.50740     0.32147     0.00000     0.00000     0.00000     0.00000     0.00000     1.43365
    -8.79919     0.28813     0.34112     0.51475     0.32906     0.00000     0.00000     0.00000     0.00000     0.00000     1.47306
    -8.78719     0.32431     0.31874     0.58321     0.31053     0.00000     0.00000     0.00000     0.00000     0.00000     1.53679
    -8.77419     0.38462     0.27747     0.72056     0.27488     0.00000     0.00000     0.00000     0.00000     0.00000     1.65753
    -8.76219     0.46548     0.23227     0.90604     0.23612     0.00000     0.00000     0.00000     0.00000     0.00000     1.83991
    -8.74919     0.55145     0.19634     1.08678     0.20614     0.00000     0.00000     0.00000     0.00000     0.00000     2.04071
    -8.73719     0.62429     0.17763     1.19594     0.19207     0.00000     0.00000     0.00000     0.00000     0.00000     2.18993
    -8.72419     0.67958     0.18132     1.18635     0.19894     0.00000     0.00000     0.00000     0.00000     0.00000     2.24619
    -8.71219     0.73680     0.21340     1.05421     0.23341     0.00000     0.00000     0.00000     0.00000     0.00000     2.23781
    -8.69919     0.83257     0.28001     0.84190     0.30246     0.00000     0.00000     0.00000     0.00000     0.00000     2.25694
    -8.68719     0.99594     0.38087     0.61418     0.40610     0.00000     0.00000     0.00000     0.00000     0.00000     2.39709
    -8.67419     1.22205     0.50162     0.42628     0.52915     0.00000     0.00000     0.00000     0.00000     0.00000     2.67910
    -8.66219     1.46313     0.61317     0.30495     0.64110     0.00000     0.00000     0.00000     0.00000     0.00000     3.02235
    -8.64919     1.64900     0.68196     0.24726     0.70731     0.00000     0.00000     0.00000     0.00000     0.00000     3.28553
    -8.63719     1.71950     0.68566     0.23241     0.70549     0.00000     0.00000     0.00000     0.00000     0.00000     3.34306
    -8.62419     1.65200     0.62357     0.23539     0.63642     0.00000     0.00000     0.00000     0.00000     0.00000     3.14739
    -8.61219     1.46600     0.51598     0.23606     0.52218     0.00000     0.00000     0.00000     0.00000     0.00000     2.74022
    -8.59919     1.20814     0.39183     0.22320     0.39306     0.00000     0.00000     0.00000     0.00000     0.00000     2.21622
    -8.58719     0.92806     0.27579     0.19457     0.27419     0.00000     0.00000     0.00000     0.00000     0.00000     1.67261
    -8.57419     0.66507     0.18153     0.15487     0.17891     0.00000     0.00000     0.00000     0.00000     0.00000     1.18038
    -8.56219     0.44357     0.11235     0.11197     0.10979     0.00000     0.00000     0.00000     0.00000     0.00000     0.77768
    -8.54919     0.27384     0.06535     0.07330     0.06334     0.00000     0.00000     0.00000     0.00000     0.00000     0.47583
    -8.53719     0.15545     0.03554     0.04332     0.03417     0.00000     0.00000     0.00000     0.00000     0.00000     0.26847
    -8.52419     0.08059     0.01793     0.02306     0.01710     0.00000     0.00000     0.00000     0.00000     0.00000     0.13868
    -8.51219     0.03792     0.00840     0.01105     0.00792     0.00000     0.00000     0.00000     0.00000     0.00000     0.06530
    -8.49919     0.01616     0.00397     0.00485     0.00363     0.00000     0.00000     0.00000     0.00000     0.00000     0.02862
    -8.48719     0.00639     0.00312     0.00226     0.00258     0.00000     0.00000     0.00000     0.00000     0.00000     0.01436
    -8.47419     0.00292     0.00629     0.00209     0.00488     0.00000     0.00000     0.00000     0.00000     0.00000     0.01619
    -8.46119     0.00303     0.01691     0.00450     0.01325     0.00000     0.00000     0.00000     0.00000     0.00000     0.03770
    -8.44919     0.00632     0.04273     0.01126     0.03423     0.00000     0.00000     0.00000     0.00000     0.00000     0.09454
    -8.43619     0.01405     0.09624     0.02587     0.07907     0.00000     0.00000     0.00000     0.00000     0.00000     0.21523
    -8.42419     0.02835     0.19223     0.05293     0.16213     0.00000     0.00000     0.00000     0.00000     0.00000     0.43564
    -8.41119     0.05095     0.34024     0.09627     0.29499     0.00000     0.00000     0.00000     0.00000     0.00000     0.78246
    -8.39919     0.08146     0.53379     0.15583     0.47627     0.00000     0.00000     0.00000     0.00000     0.00000     1.24736
    -8.38619     0.11634     0.74265     0.22521     0.68241     0.00000     0.00000     0.00000     0.00000     0.00000     1.76661
    -8.37419     0.14951     0.91661     0.29280     0.86795     0.00000     0.00000     0.00000     0.00000     0.00000     2.22686
    -8.36119     0.17560     1.00402     0.34731     0.97998     0.00000     0.00000     0.00000     0.00000     0.00000     2.50690
    -8.34919     0.19390     0.97745     0.38610     0.98352     0.00000     0.00000     0.00000     0.00000     0.00000     2.54097
    -8.33619     0.21011     0.84784     0.41898     0.87929     0.00000     0.00000     0.00000     0.00000     0.00000     2.35622
    -8.32419     0.23355     0.65881     0.46392     0.70358     0.00000     0.00000     0.00000     0.00000     0.00000     2.05986
    -8.31119     0.27086     0.46424     0.53485     0.50903     0.00000     0.00000     0.00000     0.00000     0.00000     1.77897
    -8.29919     0.31999     0.30443     0.62952     0.34049     0.00000     0.00000     0.00000     0.00000     0.00000     1.59443
    -8.28619     0.36908     0.19472     0.72618     0.21921     0.00000     0.00000     0.00000     0.00000     0.00000     1.50920
    -8.27419     0.40116     0.12944     0.79192     0.14382     0.00000     0.00000     0.00000     0.00000     0.00000     1.46634
    -8.26119     0.40239     0.09327     0.79839     0.10063     0.00000     0.00000     0.00000     0.00000     0.00000     1.39468
    -8.24919     0.36862     0.07150     0.73581     0.07480     0.00000     0.00000     0.00000     0.00000     0.00000     1.25073
    -8.23619     0.30731     0.05522     0.61750     0.05639     0.00000     0.00000     0.00000     0.00000     0.00000     1.03642
    -8.22419     0.23398     0.04127     0.47384     0.04141     0.00000     0.00000     0.00000     0.00000     0.00000     0.79050
    -8.21119     0.16553     0.02986     0.33906     0.02947     0.00000     0.00000     0.00000     0.00000     0.00000     0.56392
    -8.19919     0.11407     0.02211     0.23852     0.02135     0.00000     0.00000     0.00000     0.00000     0.00000     0.39605
    -8.18619     0.08365     0.01839     0.18166     0.01726     0.00000     0.00000     0.00000     0.00000     0.00000     0.30096
    -8.17419     0.07096     0.01791     0.16346     0.01638     0.00000     0.00000     0.00000     0.00000     0.00000     0.26872
    -8.16119     0.06837     0.01915     0.17212     0.01721     0.00000     0.00000     0.00000     0.00000     0.00000     0.27685
    -8.14919     0.06814     0.02068     0.19955     0.01836     0.00000     0.00000     0.00000     0.00000     0.00000     0.30673
    -8.13619     0.06549     0.02199     0.24898     0.01922     0.00000     0.00000     0.00000     0.00000     0.00000     0.35568
    -8.12419     0.05976     0.02364     0.33524     0.02020     0.00000     0.00000     0.00000     0.00000     0.00000     0.43884
    -8.11119     0.05328     0.02675     0.47419     0.02223     0.00000     0.00000     0.00000     0.00000     0.00000     0.57645
    -8.09919     0.04881     0.03194     0.66526     0.02590     0.00000     0.00000     0.00000     0.00000     0.00000     0.77191
    -8.08619     0.04736     0.03848     0.87771     0.03070     0.00000     0.00000     0.00000     0.00000     0.00000     0.99425
    -8.07419     0.04758     0.04419     1.05387     0.03497     0.00000     0.00000     0.00000     0.00000     0.00000     1.18061
    -8.06119     0.04680     0.04657     1.13302     0.03670     0.00000     0.00000     0.00000     0.00000     0.00000     1.26309
    -8.04919     0.04298     0.04410     1.08221     0.03470     0.00000     0.00000     0.00000     0.00000     0.00000     1.20399
    -8.03619     0.03596     0.03720     0.91550     0.02925     0.00000     0.00000     0.00000     0.00000     0.00000     1.01791
    -8.02419     0.02763     0.02787     0.68515     0.02194     0.00000     0.00000     0.00000     0.00000     0.00000     0.76259
    -8.01119     0.02136     0.01871     0.45350     0.01482     0.00000     0.00000     0.00000     0.00000     0.00000     0.50840
    -7.99919     0.02187     0.01180     0.26621     0.00964     0.00000     0.00000     0.00000     0.00000     0.00000     0.30951
    -7.98619     0.03611     0.00838     0.14057     0.00754     0.00000     0.00000     0.00000     0.00000     0.00000     0.19260
    -7.97419     0.07442     0.00917     0.07134     0.00945     0.00000     0.00000     0.00000     0.00000     0.00000     0.16439
    -7.96119     0.14957     0.01475     0.04370     0.01620     0.00000     0.00000     0.00000     0.00000     0.00000     0.22422
    -7.94919     0.27134     0.02545     0.04303     0.02840     0.00000     0.00000     0.00000     0.00000     0.00000     0.36822
    -7.93619     0.43695     0.04071     0.05862     0.04554     0.00000     0.00000     0.00000     0.00000     0.00000     0.58182
    -7.92419     0.62285     0.05834     0.08336     0.06525     0.00000     0.00000     0.00000     0.00000     0.00000     0.82981
    -7.91119     0.78634     0.07493     0.11368     0.08369     0.00000     0.00000     0.00000     0.00000     0.00000     1.05863
    -7.89919     0.88169     0.08759     0.15246     0.09752     0.00000     0.00000     0.00000     0.00000     0.00000     1.21927
    -7.88619     0.88451     0.09670     0.21368     0.10691     0.00000     0.00000     0.00000     0.00000     0.00000     1.30180
    -7.87419     0.80777     0.10754     0.32371     0.11725     0.00000     0.00000     0.00000     0.00000     0.00000     1.35627
    -7.86119     0.69716     0.12903     0.51352     0.13771     0.00000     0.00000     0.00000     0.00000     0.00000     1.47742
    -7.84919     0.60643     0.16897     0.79949     0.17641     0.00000     0.00000     0.00000     0.00000     0.00000     1.75129
    -7.83619     0.56867     0.22791     1.16046     0.23393     0.00000     0.00000     0.00000     0.00000     0.00000     2.19096
    -7.82419     0.58107     0.29540     1.52760     0.29979     0.00000     0.00000     0.00000     0.00000     0.00000     2.70386
    -7.81119     0.61085     0.35198     1.80070     0.35473     0.00000     0.00000     0.00000     0.00000     0.00000     3.11826
    -7.79919     0.61694     0.37743     1.89050     0.37886     0.00000     0.00000     0.00000     0.00000     0.00000     3.26373
    -7.78619     0.57306     0.36103     1.76400     0.36164     0.00000     0.00000     0.00000     0.00000     0.00000     3.05973
    -7.77419     0.47963     0.30690     1.46211     0.30731     0.00000     0.00000     0.00000     0.00000     0.00000     2.55595
    -7.76119     0.35905     0.23161     1.07597     0.23216     0.00000     0.00000     0.00000     0.00000     0.00000     1.89878
    -7.74919     0.24142     0.15537     0.70348     0.15613     0.00000     0.00000     0.00000     0.00000     0.00000     1.25640
    -7.73619     0.15096     0.09357     0.40969     0.09437     0.00000     0.00000     0.00000     0.00000     0.00000     0.74860
    -7.72419     0.10088     0.05295     0.21545     0.05362     0.00000     0.00000     0.00000     0.00000     0.00000     0.42290
    -7.71119     0.09585     0.03317     0.10873     0.03368     0.00000     0.00000     0.00000     0.00000     0.00000     0.27143
    -7.69919     0.13646     0.03057     0.06471     0.03097     0.00000     0.00000     0.00000     0.00000     0.00000     0.26272
    -7.68619     0.21944     0.04072     0.06028     0.04111     0.00000     0.00000     0.00000     0.00000     0.00000     0.36155
    -7.67419     0.33352     0.05891     0.07944     0.05937     0.00000     0.00000     0.00000     0.00000     0.00000     0.53124
    -7.66119     0.45586     0.07961     0.11378     0.08013     0.00000     0.00000     0.00000     0.00000     0.00000     0.72938
    -7.64919     0.55566     0.09672     0.16283     0.09721     0.00000     0.00000     0.00000     0.00000     0.00000     0.91241
    -7.63619     0.60657     0.10536     0.23644     0.10563     0.00000     0.00000     0.00000     0.00000     0.00000     1.05399
    -7.62419     0.60044     0.10414     0.35671     0.10397     0.00000     0.00000     0.00000     0.00000     0.00000     1.16526
    -7.61119     0.55190     0.09591     0.55414     0.09520     0.00000     0.00000     0.00000     0.00000     0.00000     1.29714
    -7.59919     0.48884     0.08621     0.85587     0.08507     0.00000     0.00000     0.00000     0.00000     0.00000     1.51599
    -7.58619     0.43537     0.08019     1.26812     0.07912     0.00000     0.00000     0.00000     0.00000     0.00000     1.86281
    -7.57419     0.39977     0.08006     1.76100     0.07986     0.00000     0.00000     0.00000     0.00000     0.00000     2.32069
    -7.56119     0.37464     0.08440     2.26230     0.08602     0.00000     0.00000     0.00000     0.00000     0.00000     2.80736
    -7.54919     0.34647     0.08942     2.66970     0.09348     0.00000     0.00000     0.00000     0.00000     0.00000     3.19908
    -7.53619     0.30615     0.09093     2.87820     0.09743     0.00000     0.00000     0.00000     0.00000     0.00000     3.37271
    -7.52419     0.25327     0.08619     2.82160     0.09439     0.00000     0.00000     0.00000     0.00000     0.00000     3.25545
    -7.51119     0.19443     0.07498     2.50340     0.08366     0.00000     0.00000     0.00000     0.00000     0.00000     2.85647
    -7.49919     0.13854     0.05965     2.00200     0.06749     0.00000     0.00000     0.00000     0.00000     0.00000     2.26768
    -7.48619     0.09344     0.04423     1.43934     0.05036     0.00000     0.00000     0.00000     0.00000     0.00000     1.62736
    -7.47419     0.06485     0.03365     0.93180     0.03769     0.00000     0.00000     0.00000     0.00000     0.00000     1.06798
    -7.46119     0.05700     0.03386     0.55294     0.03590     0.00000     0.00000     0.00000     0.00000     0.00000     0.67969
    -7.44819     0.07387     0.05366     0.32243     0.05400     0.00000     0.00000     0.00000     0.00000     0.00000     0.50395
    -7.43619     0.11950     0.10797     0.22189     0.10694     0.00000     0.00000     0.00000     0.00000     0.00000     0.55630
    -7.42319     0.19679     0.22066     0.21732     0.21847     0.00000     0.00000     0.00000     0.00000     0.00000     0.85324
    -7.41119     0.30491     0.42315     0.27414     0.41967     0.00000     0.00000     0.00000     0.00000     0.00000     1.42188
    -7.39819     0.43684     0.74463     0.36220     0.73896     0.00000     0.00000     0.00000     0.00000     0.00000     2.28264
    -7.38619     0.57844     1.19239     0.45510     1.18236     0.00000     0.00000     0.00000     0.00000     0.00000     3.40829
    -7.37319     0.70975     1.72995     0.52939     1.71254     0.00000     0.00000     0.00000     0.00000     0.00000     4.68163
    -7.36119     0.80950     2.26807     0.56660     2.24149     0.00000     0.00000     0.00000     0.00000     0.00000     5.88566
    -7.34819     0.86155     2.68451     0.55751     2.64974     0.00000     0.00000     0.00000     0.00000     0.00000     6.75331
    -7.33619     0.86315     2.86964     0.50516     2.83187     0.00000     0.00000     0.00000     0.00000     0.00000     7.06982
    -7.32319     0.83047     2.77583     0.42416     2.74415     0.00000     0.00000     0.00000     0.00000     0.00000     6.77461
    -7.31119     0.79780     2.43926     0.33497     2.42319     0.00000     0.00000     0.00000     0.00000     0.00000     5.99522
    -7.29819     0.80624     1.96204     0.25586     1.96804     0.00000     0.00000     0.00000     0.00000     0.00000     4.99218
    -7.28619     0.88319     1.46281     0.19633     1.49131     0.00000     0.00000     0.00000     0.00000     0.00000     4.03364
    -7.27319     1.02225     1.03072     0.15628     1.07599     0.00000     0.00000     0.00000     0.00000     0.00000     3.28524
    -7.26119     1.17725     0.70337     0.12926     0.75616     0.00000     0.00000     0.00000     0.00000     0.00000     2.76605
    -7.24819     1.27869     0.47554     0.10811     0.52650     0.00000     0.00000     0.00000     0.00000     0.00000     2.38885
    -7.23619     1.26882     0.32192     0.08888     0.36439     0.00000     0.00000     0.00000     0.00000     0.00000     2.04401
    -7.22319     1.13365     0.21772     0.07227     0.24880     0.00000     0.00000     0.00000     0.00000     0.00000     1.67245
    -7.21119     0.90917     0.14790     0.06282     0.16801     0.00000     0.00000     0.00000     0.00000     0.00000     1.28790
    -7.19819     0.66194     0.10664     0.06710     0.11782     0.00000     0.00000     0.00000     0.00000     0.00000     0.95350
    -7.18619     0.45528     0.09244     0.09130     0.09674     0.00000     0.00000     0.00000     0.00000     0.00000     0.73577
    -7.17319     0.32422     0.10352     0.13845     0.10199     0.00000     0.00000     0.00000     0.00000     0.00000     0.66818
    -7.16119     0.26982     0.13535     0.20513     0.12774     0.00000     0.00000     0.00000     0.00000     0.00000     0.73804
    -7.14819     0.26852     0.18101     0.28025     0.16633     0.00000     0.00000     0.00000     0.00000     0.00000     0.89611
    -7.13619     0.28758     0.23452     0.34776     0.21199     0.00000     0.00000     0.00000     0.00000     0.00000     1.08185
    -7.12319     0.29888     0.29554     0.39417     0.26542     0.00000     0.00000     0.00000     0.00000     0.00000     1.25401
    -7.11119     0.28766     0.37192     0.41804     0.33571     0.00000     0.00000     0.00000     0.00000     0.00000     1.41332
    -7.09819     0.25460     0.47518     0.43509     0.43505     0.00000     0.00000     0.00000     0.00000     0.00000     1.59993
    -7.08619     0.21165     0.60913     0.47411     0.56736     0.00000     0.00000     0.00000     0.00000     0.00000     1.86226
    -7.07319     0.17436     0.75833     0.56450     0.71738     0.00000     0.00000     0.00000     0.00000     0.00000     2.21457
    -7.06119     0.15469     0.88866     0.72122     0.85143     0.00000     0.00000     0.00000     0.00000     0.00000     2.61600
    -7.04819     0.15710     0.96270     0.93573     0.93303     0.00000     0.00000     0.00000     0.00000     0.00000     2.98856
    -7.03619     0.17817     0.96393     1.17780     0.94519     0.00000     0.00000     0.00000     0.00000     0.00000     3.26509
    -7.02319     0.20873     0.90942     1.40686     0.90350     0.00000     0.00000     0.00000     0.00000     0.00000     3.42851
    -7.01119     0.23676     0.84150     1.58270     0.84723     0.00000     0.00000     0.00000     0.00000     0.00000     3.50819
    -6.99819     0.25105     0.80121     1.67560     0.81493     0.00000     0.00000     0.00000     0.00000     0.00000     3.54279
    -6.98619     0.24505     0.80324     1.66662     0.82014     0.00000     0.00000     0.00000     0.00000     0.00000     3.53505
    -6.97319     0.21906     0.82757     1.55015     0.84398     0.00000     0.00000     0.00000     0.00000     0.00000     3.44076
    -6.96119     0.17967     0.83484     1.33913     0.84862     0.00000     0.00000     0.00000     0.00000     0.00000     3.20226
    -6.94819     0.13677     0.79282     1.06767     0.80308     0.00000     0.00000     0.00000     0.00000     0.00000     2.80034
    -6.93619     0.10043     0.69744     0.78288     0.70335     0.00000     0.00000     0.00000     0.00000     0.00000     2.28410
    -6.92319     0.07897     0.57714     0.53381     0.57783     0.00000     0.00000     0.00000     0.00000     0.00000     1.76775
    -6.91119     0.07864     0.47958     0.35683     0.47452     0.00000     0.00000     0.00000     0.00000     0.00000     1.38957
    -6.89819     0.10351     0.44996     0.27010     0.44063     0.00000     0.00000     0.00000     0.00000     0.00000     1.26420
    -6.88619     0.15397     0.51273     0.27613     0.50406     0.00000     0.00000     0.00000     0.00000     0.00000     1.44689
    -6.87319     0.22461     0.66279     0.36731     0.66289     0.00000     0.00000     0.00000     0.00000     0.00000     1.91760
    -6.86119     0.30334     0.86912     0.52827     0.88672     0.00000     0.00000     0.00000     0.00000     0.00000     2.58745
    -6.84819     0.37375     1.08968     0.73416     1.12845     0.00000     0.00000     0.00000     0.00000     0.00000     3.32604
    -6.83619     0.42046     1.29129     0.94777     1.34566     0.00000     0.00000     0.00000     0.00000     0.00000     4.00518
    -6.82319     0.43446     1.46429     1.12252     1.51988     0.00000     0.00000     0.00000     0.00000     0.00000     4.54115
    -6.81119     0.41541     1.61906     1.21316     1.65965     0.00000     0.00000     0.00000     0.00000     0.00000     4.90728
    -6.79819     0.37020     1.76600     1.19453     1.78110     0.00000     0.00000     0.00000     0.00000     0.00000     5.11183
    -6.78619     0.30935     1.89123     1.07608     1.88135     0.00000     0.00000     0.00000     0.00000     0.00000     5.15801
    -6.77319     0.24384     1.95086     0.90492     1.92500     0.00000     0.00000     0.00000     0.00000     0.00000     5.02462
    -6.76119     0.18302     1.89327     0.75290     1.86330     0.00000     0.00000     0.00000     0.00000     0.00000     4.69249
    -6.74819     0.13361     1.69473     0.69182     1.67054     0.00000     0.00000     0.00000     0.00000     0.00000     4.19070
    -6.73619     0.09920     1.38538     0.77152     1.37055     0.00000     0.00000     0.00000     0.00000     0.00000     3.62665
    -6.72319     0.08020     1.03715     1.00608     1.03176     0.00000     0.00000     0.00000     0.00000     0.00000     3.15519
    -6.71119     0.07439     0.73135     1.37326     0.73323     0.00000     0.00000     0.00000     0.00000     0.00000     2.91222
    -6.69819     0.07801     0.52307     1.82294     0.52974     0.00000     0.00000     0.00000     0.00000     0.00000     2.95376
    -6.68619     0.08710     0.42342     2.28990     0.43236     0.00000     0.00000     0.00000     0.00000     0.00000     3.23278
    -6.67319     0.09842     0.40585     2.70390     0.41509     0.00000     0.00000     0.00000     0.00000     0.00000     3.62327
    -6.66119     0.10977     0.42488     2.99780     0.43275     0.00000     0.00000     0.00000     0.00000     0.00000     3.96520
    -6.64819     0.11950     0.43708     3.11870     0.44225     0.00000     0.00000     0.00000     0.00000     0.00000     4.11753
    -6.63619     0.12579     0.41656     3.04010     0.41803     0.00000     0.00000     0.00000     0.00000     0.00000     4.00048
    -6.62319     0.12685     0.36013     2.77501     0.35745     0.00000     0.00000     0.00000     0.00000     0.00000     3.61944
    -6.61119     0.12146     0.28243     2.37246     0.27574     0.00000     0.00000     0.00000     0.00000     0.00000     3.05209
    -6.59819     0.10993     0.20487     1.90379     0.19483     0.00000     0.00000     0.00000     0.00000     0.00000     2.41342
    -6.58619     0.09459     0.14542     1.44227     0.13324     0.00000     0.00000     0.00000     0.00000     0.00000     1.81552
    -6.57319     0.07933     0.11467     1.04372     0.10226     0.00000     0.00000     0.00000     0.00000     0.00000     1.33999
    -6.56119     0.06850     0.11795     0.73976     0.10830     0.00000     0.00000     0.00000     0.00000     0.00000     1.03451
    -6.54819     0.06571     0.15962     0.53843     0.15728     0.00000     0.00000     0.00000     0.00000     0.00000     0.92104
    -6.53619     0.07306     0.24527     0.43368     0.25664     0.00000     0.00000     0.00000     0.00000     0.00000     1.00865
    -6.52319     0.09070     0.38032     0.41430     0.41319     0.00000     0.00000     0.00000     0.00000     0.00000     1.29851
    -6.51119     0.11670     0.56617     0.46947     0.62821     0.00000     0.00000     0.00000     0.00000     0.00000     1.78055
    -6.49819     0.14751     0.79663     0.58896     0.89136     0.00000     0.00000     0.00000     0.00000     0.00000     2.42446
    -6.48619     0.17919     1.05551     0.76042     1.17711     0.00000     0.00000     0.00000     0.00000     0.00000     3.17223
    -6.47319     0.20892     1.31658     0.96689     1.44442     0.00000     0.00000     0.00000     0.00000     0.00000     3.93681
    -6.46019     0.23549     1.54493     1.18681     1.64410     0.00000     0.00000     0.00000     0.00000     0.00000     4.61133
    -6.44819     0.25853     1.70330     1.39563     1.73418     0.00000     0.00000     0.00000     0.00000     0.00000     5.09164
    -6.43519     0.27724     1.76228     1.56940     1.69700     0.00000     0.00000     0.00000     0.00000     0.00000     5.30592
    -6.42319     0.28946     1.70891     1.68870     1.54801     0.00000     0.00000     0.00000     0.00000     0.00000     5.23508
    -6.41019     0.29236     1.55419     1.74260     1.32845     0.00000     0.00000     0.00000     0.00000     0.00000     4.91760
    -6.39819     0.28387     1.32930     1.73370     1.09052     0.00000     0.00000     0.00000     0.00000     0.00000     4.43739
    -6.38519     0.26432     1.07903     1.67410     0.87864     0.00000     0.00000     0.00000     0.00000     0.00000     3.89609
    -6.37319     0.23713     0.85428     1.58110     0.72485     0.00000     0.00000     0.00000     0.00000     0.00000     3.39736
    -6.36019     0.20820     0.70283     1.46700     0.65056     0.00000     0.00000     0.00000     0.00000     0.00000     3.02859
    -6.34819     0.18435     0.65977     1.33519     0.67001     0.00000     0.00000     0.00000     0.00000     0.00000     2.84932
    -6.33519     0.17104     0.73816     1.18369     0.78608     0.00000     0.00000     0.00000     0.00000     0.00000     2.87897
    -6.32319     0.17003     0.91945     1.01577     0.98018     0.00000     0.00000     0.00000     0.00000     0.00000     3.08543
    -6.31019     0.17790     1.15058     0.84806     1.20414     0.00000     0.00000     0.00000     0.00000     0.00000     3.38068
    -6.29819     0.18735     1.35504     0.71072     1.38930     0.00000     0.00000     0.00000     0.00000     0.00000     3.64241
    -6.28519     0.19049     1.46332     0.63688     1.47225     0.00000     0.00000     0.00000     0.00000     0.00000     3.76294
    -6.27319     0.18309     1.44320     0.64783     1.42724     0.00000     0.00000     0.00000     0.00000     0.00000     3.70136
    -6.26019     0.16615     1.31182     0.74098     1.27862     0.00000     0.00000     0.00000     0.00000     0.00000     3.49757
    -6.24819     0.14431     1.12351     0.88784     1.08598     0.00000     0.00000     0.00000     0.00000     0.00000     3.24164
    -6.23519     0.12230     0.93818     1.04490     0.91223     0.00000     0.00000     0.00000     0.00000     0.00000     3.01761
    -6.22319     0.10269     0.79894     1.17399     0.79714     0.00000     0.00000     0.00000     0.00000     0.00000     2.87276
    -6.21019     0.08584     0.72451     1.25978     0.75159     0.00000     0.00000     0.00000     0.00000     0.00000     2.82172
    -6.19819     0.07166     0.71384     1.31315     0.76622     0.00000     0.00000     0.00000     0.00000     0.00000     2.86487
    -6.18519     0.06082     0.75175     1.35477     0.82061     0.00000     0.00000     0.00000     0.00000     0.00000     2.98795
    -6.17319     0.05477     0.81184     1.39510     0.88815     0.00000     0.00000     0.00000     0.00000     0.00000     3.14986
    -6.16019     0.05489     0.86234     1.42330     0.93943     0.00000     0.00000     0.00000     0.00000     0.00000     3.27996
    -6.14819     0.06198     0.87544     1.41900     0.94913     0.00000     0.00000     0.00000     0.00000     0.00000     3.30555
    -6.13519     0.07604     0.83922     1.36936     0.90655     0.00000     0.00000     0.00000     0.00000     0.00000     3.19116
    -6.12319     0.09596     0.76158     1.28392     0.81963     0.00000     0.00000     0.00000     0.00000     0.00000     2.96109
    -6.11019     0.11894     0.66618     1.18996     0.71239     0.00000     0.00000     0.00000     0.00000     0.00000     2.68747
    -6.09819     0.14037     0.58241     1.11879     0.61546     0.00000     0.00000     0.00000     0.00000     0.00000     2.45703
    -6.08519     0.15547     0.53940     1.09590     0.56074     0.00000     0.00000     0.00000     0.00000     0.00000     2.35150
    -6.07319     0.16233     0.56913     1.14029     0.58168     0.00000     0.00000     0.00000     0.00000     0.00000     2.45343
    -6.06019     0.16402     0.71021     1.27303     0.71642     0.00000     0.00000     0.00000     0.00000     0.00000     2.86368
    -6.04819     0.16815     1.00066     1.52253     1.00040     0.00000     0.00000     0.00000     0.00000     0.00000     3.69174
    -6.03519     0.18246     1.45252     1.91790     1.44235     0.00000     0.00000     0.00000     0.00000     0.00000     4.99523
    -6.02319     0.20907     2.02150     2.46720     1.99487     0.00000     0.00000     0.00000     0.00000     0.00000     6.69264
    -6.01019     0.24161     2.59173     3.13430     2.54445     0.00000     0.00000     0.00000     0.00000     0.00000     8.51209
    -5.99819     0.26748     3.00872     3.82580     2.94141     0.00000     0.00000     0.00000     0.00000     0.00000    10.04341
    -5.98519     0.27443     3.14374     4.40980     3.06545     0.00000     0.00000     0.00000     0.00000     0.00000    10.89342
    -5.97319     0.25759     2.95839     4.75890     2.88321     0.00000     0.00000     0.00000     0.00000     0.00000    10.85809
    -5.96019     0.22209     2.51999     4.80600     2.46556     0.00000     0.00000     0.00000     0.00000     0.00000    10.01364
    -5.94819     0.17959     1.96508     4.57510     1.94639     0.00000     0.00000     0.00000     0.00000     0.00000     8.66616
    -5.93519     0.14175     1.43541     4.16470     1.46072     0.00000     0.00000     0.00000     0.00000     0.00000     7.20258
    -5.92319     0.11496     1.02742     3.69660     1.09562     0.00000     0.00000     0.00000     0.00000     0.00000     5.93460
    -5.91019     0.09913     0.77491     3.25670     0.87568     0.00000     0.00000     0.00000     0.00000     0.00000     5.00642
    -5.89819     0.09007     0.65908     2.86870     0.77384     0.00000     0.00000     0.00000     0.00000     0.00000     4.39169
    -5.88519     0.08288     0.62854     2.51100     0.73693     0.00000     0.00000     0.00000     0.00000     0.00000     3.95935
    -5.87319     0.07425     0.62394     2.15550     0.70864     0.00000     0.00000     0.00000     0.00000     0.00000     3.56233
    -5.86019     0.06316     0.59936     1.79993     0.65247     0.00000     0.00000     0.00000     0.00000     0.00000     3.11492
    -5.84819     0.05037     0.53634     1.47300     0.55975     0.00000     0.00000     0.00000     0.00000     0.00000     2.61945
    -5.83519     0.03761     0.44429     1.21375     0.44707     0.00000     0.00000     0.00000     0.00000     0.00000     2.14272
    -5.82319     0.02671     0.34886     1.04197     0.34175     0.00000     0.00000     0.00000     0.00000     0.00000     1.75929
    -5.81019     0.01888     0.27528     0.94337     0.26667     0.00000     0.00000     0.00000     0.00000     0.00000     1.50420
    -5.79819     0.01453     0.23823     0.87723     0.23258     0.00000     0.00000     0.00000     0.00000     0.00000     1.36258
    -5.78519     0.01342     0.24282     0.80054     0.24137     0.00000     0.00000     0.00000     0.00000     0.00000     1.29815
    -5.77319     0.01513     0.29363     0.69084     0.29549     0.00000     0.00000     0.00000     0.00000     0.00000     1.29509
    -5.76019     0.01942     0.40247     0.55505     0.40482     0.00000     0.00000     0.00000     0.00000     0.00000     1.38175
    -5.74819     0.02610     0.58599     0.42071     0.58445     0.00000     0.00000     0.00000     0.00000     0.00000     1.61725
    -5.73519     0.03469     0.85185     0.32060     0.84147     0.00000     0.00000     0.00000     0.00000     0.00000     2.04861
    -5.72319     0.04410     1.18097     0.27882     1.15838     0.00000     0.00000     0.00000     0.00000     0.00000     2.66227
    -5.71019     0.05265     1.52085     0.30490     1.48632     0.00000     0.00000     0.00000     0.00000     0.00000     3.36472
    -5.69819     0.05876     1.80159     0.39409     1.75806     0.00000     0.00000     0.00000     0.00000     0.00000     4.01250
    -5.68519     0.06180     1.97009     0.53108     1.91728     0.00000     0.00000     0.00000     0.00000     0.00000     4.48025
    -5.67319     0.06263     2.01772     0.69529     1.95096     0.00000     0.00000     0.00000     0.00000     0.00000     4.72660
    -5.66019     0.06332     1.98250     0.86668     1.89317     0.00000     0.00000     0.00000     0.00000     0.00000     4.80567
    -5.64819     0.06608     1.91664     1.03055     1.79933     0.00000     0.00000     0.00000     0.00000     0.00000     4.81260
    -5.63519     0.07204     1.84521     1.17979     1.70670     0.00000     0.00000     0.00000     0.00000     0.00000     4.80374
    -5.62319     0.08068     1.75422     1.31428     1.61387     0.00000     0.00000     0.00000     0.00000     0.00000     4.76305
    -5.61019     0.09001     1.61109     1.43570     1.49352     0.00000     0.00000     0.00000     0.00000     0.00000     4.63032
    -5.59819     0.09734     1.40068     1.53920     1.32564     0.00000     0.00000     0.00000     0.00000     0.00000     4.36286
    -5.58519     0.10015     1.14380     1.61142     1.11790     0.00000     0.00000     0.00000     0.00000     0.00000     3.97327
    -5.57319     0.09675     0.88476     1.63179     0.90358     0.00000     0.00000     0.00000     0.00000     0.00000     3.51688
    -5.56019     0.08714     0.66664     1.58441     0.71821     0.00000     0.00000     0.00000     0.00000     0.00000     3.05639
    -5.54819     0.07334     0.51238     1.47049     0.58235     0.00000     0.00000     0.00000     0.00000     0.00000     2.63856
    -5.53519     0.05931     0.42639     1.31142     0.49957     0.00000     0.00000     0.00000     0.00000     0.00000     2.29669
    -5.52319     0.04965     0.40343     1.14388     0.46626     0.00000     0.00000     0.00000     0.00000     0.00000     2.06321
    -5.51019     0.04814     0.43455     1.00382     0.47834     0.00000     0.00000     0.00000     0.00000     0.00000     1.96484
    -5.49819     0.05640     0.50482     0.91575     0.52933     0.00000     0.00000     0.00000     0.00000     0.00000     2.00631
    -5.48519     0.07329     0.58975     0.88826     0.60335     0.00000     0.00000     0.00000     0.00000     0.00000     2.15465
    -5.47319     0.09538     0.65810     0.91688     0.67288     0.00000     0.00000     0.00000     0.00000     0.00000     2.34324
    -5.46019     0.11855     0.68278     0.99496     0.70723     0.00000     0.00000     0.00000     0.00000     0.00000     2.50352
    -5.44719     0.13979     0.65252     1.12300     0.68659     0.00000     0.00000     0.00000     0.00000     0.00000     2.60189
    -5.43519     0.15834     0.57630     1.30650     0.61209     0.00000     0.00000     0.00000     0.00000     0.00000     2.65324
    -5.42219     0.17505     0.47652     1.54033     0.50483     0.00000     0.00000     0.00000     0.00000     0.00000     2.69673
    -5.41019     0.19080     0.37715     1.79153     0.39323     0.00000     0.00000     0.00000     0.00000     0.00000     2.75271
    -5.39719     0.20525     0.29371     1.99875     0.29925     0.00000     0.00000     0.00000     0.00000     0.00000     2.79696
    -5.38519     0.21745     0.23138     2.09610     0.23155     0.00000     0.00000     0.00000     0.00000     0.00000     2.77648
    -5.37219     0.22722     0.18910     2.04836     0.18805     0.00000     0.00000     0.00000     0.00000     0.00000     2.65273
    -5.36019     0.23549     0.16561     1.86890     0.16351     0.00000     0.00000     0.00000     0.00000     0.00000     2.43351
    -5.34719     0.24319     0.16297     1.61207     0.15676     0.00000     0.00000     0.00000     0.00000     0.00000     2.17499
    -5.33519     0.25014     0.18745     1.34157     0.17323     0.00000     0.00000     0.00000     0.00000     0.00000     1.95239
    -5.32219     0.25484     0.24754     1.10368     0.22338     0.00000     0.00000     0.00000     0.00000     0.00000     1.82944
    -5.31019     0.25616     0.34962     0.91532     0.31667     0.00000     0.00000     0.00000     0.00000     0.00000     1.83778
    -5.29719     0.25431     0.49055     0.77234     0.45268     0.00000     0.00000     0.00000     0.00000     0.00000     1.96988
    -5.28519     0.25084     0.65047     0.66341     0.61286     0.00000     0.00000     0.00000     0.00000     0.00000     2.17758
    -5.27219     0.24734     0.79257     0.57923     0.75997     0.00000     0.00000     0.00000     0.00000     0.00000     2.37911
    -5.26019     0.24477     0.87465     0.51529     0.85002     0.00000     0.00000     0.00000     0.00000     0.00000     2.48473
    -5.24719     0.24345     0.86921     0.47029     0.85290     0.00000     0.00000     0.00000     0.00000     0.00000     2.43585
    -5.23519     0.24326     0.77903     0.44310     0.76873     0.00000     0.00000     0.00000     0.00000     0.00000     2.23412
    -5.22219     0.24324     0.63710     0.43024     0.62857     0.00000     0.00000     0.00000     0.00000     0.00000     1.93915
    -5.21019     0.24121     0.48987     0.42559     0.47841     0.00000     0.00000     0.00000     0.00000     0.00000     1.63508
    -5.19719     0.23511     0.37651     0.42311     0.35865     0.00000     0.00000     0.00000     0.00000     0.00000     1.39338
    -5.18519     0.22494     0.31568     0.42062     0.29120     0.00000     0.00000     0.00000     0.00000     0.00000     1.25243
    -5.17219     0.21403     0.30541     0.42267     0.27849     0.00000     0.00000     0.00000     0.00000     0.00000     1.22060
    -5.16019     0.20714     0.33059     0.43863     0.30991     0.00000     0.00000     0.00000     0.00000     0.00000     1.28627
    -5.14719     0.20752     0.37262     0.47863     0.36888     0.00000     0.00000     0.00000     0.00000     0.00000     1.42765
    -5.13519     0.21446     0.41592     0.55013     0.43815     0.00000     0.00000     0.00000     0.00000     0.00000     1.61866
    -5.12219     0.22361     0.45097     0.65525     0.50283     0.00000     0.00000     0.00000     0.00000     0.00000     1.83266
    -5.11019     0.22963     0.47354     0.78850     0.55196     0.00000     0.00000     0.00000     0.00000     0.00000     2.04363
    -5.09719     0.22831     0.48227     0.93436     0.57866     0.00000     0.00000     0.00000     0.00000     0.00000     2.22360
    -5.08519     0.21815     0.47634     1.06832     0.57944     0.00000     0.00000     0.00000     0.00000     0.00000     2.34225
    -5.07219     0.19982     0.45467     1.16496     0.55352     0.00000     0.00000     0.00000     0.00000     0.00000     2.37297
    -5.06019     0.17568     0.41690     1.20908     0.50281     0.00000     0.00000     0.00000     0.00000     0.00000     2.30447
    -5.04719     0.14861     0.36493     1.20314     0.43265     0.00000     0.00000     0.00000     0.00000     0.00000     2.14933
    -5.03519     0.12140     0.30360     1.16133     0.35161     0.00000     0.00000     0.00000     0.00000     0.00000     1.93794
    -5.02219     0.09623     0.23957     1.09787     0.26955     0.00000     0.00000     0.00000     0.00000     0.00000     1.70322
    -5.01019     0.07425     0.17946     1.01482     0.19531     0.00000     0.00000     0.00000     0.00000     0.00000     1.46384
    -4.99719     0.05575     0.12796     0.90443     0.13433     0.00000     0.00000     0.00000     0.00000     0.00000     1.22247
    -4.98519     0.04062     0.08736     0.76178     0.08831     0.00000     0.00000     0.00000     0.00000     0.00000     0.97806
    -4.97219     0.02880     0.05799     0.59656     0.05624     0.00000     0.00000     0.00000     0.00000     0.00000     0.73960
    -4.96019     0.02052     0.03945     0.43333     0.03620     0.00000     0.00000     0.00000     0.00000     0.00000     0.52950
    -4.94719     0.01620     0.03134     0.29981     0.02650     0.00000     0.00000     0.00000     0.00000     0.00000     0.37385
    -4.93519     0.01621     0.03390     0.21450     0.02661     0.00000     0.00000     0.00000     0.00000     0.00000     0.29122
    -4.92219     0.02080     0.04903     0.18026     0.03824     0.00000     0.00000     0.00000     0.00000     0.00000     0.28833
    -4.91019     0.03057     0.08261     0.18772     0.06759     0.00000     0.00000     0.00000     0.00000     0.00000     0.36849
    -4.89719     0.04723     0.14817     0.22420     0.12881     0.00000     0.00000     0.00000     0.00000     0.00000     0.54841
    -4.88519     0.07426     0.26933     0.28284     0.24594     0.00000     0.00000     0.00000     0.00000     0.00000     0.87236
    -4.87219     0.11597     0.47562     0.36681     0.44845     0.00000     0.00000     0.00000     0.00000     0.00000     1.40685
    -4.86019     0.17443     0.78709     0.48506     0.75598     0.00000     0.00000     0.00000     0.00000     0.00000     2.20256
    -4.84719     0.24512     1.19017     0.64237     1.15453     0.00000     0.00000     0.00000     0.00000     0.00000     3.23219
    -4.83519     0.31467     1.62094     0.83109     1.58091     0.00000     0.00000     0.00000     0.00000     0.00000     4.34761
    -4.82219     0.36414     1.97220     1.03338     1.92953     0.00000     0.00000     0.00000     0.00000     0.00000     5.29925
    -4.81019     0.37729     2.13560     1.23161     2.09367     0.00000     0.00000     0.00000     0.00000     0.00000     5.83817
    -4.79719     0.34918     2.05542     1.41631     2.01746     0.00000     0.00000     0.00000     0.00000     0.00000     5.83837
    -4.78519     0.28907     1.75701     1.58004     1.72602     0.00000     0.00000     0.00000     0.00000     0.00000     5.35214
    -4.77219     0.21502     1.33522     1.70240     1.31203     0.00000     0.00000     0.00000     0.00000     0.00000     4.56467
    -4.76019     0.14506     0.90425     1.74440     0.88832     0.00000     0.00000     0.00000     0.00000     0.00000     3.68203
    -4.74719     0.09007     0.54994     1.66593     0.53949     0.00000     0.00000     0.00000     0.00000     0.00000     2.84543
    -4.73519     0.05280     0.30857     1.45637     0.30188     0.00000     0.00000     0.00000     0.00000     0.00000     2.11963
    -4.72219     0.03063     0.17756     1.15084     0.17311     0.00000     0.00000     0.00000     0.00000     0.00000     1.53214
    -4.71019     0.01957     0.13851     0.81748     0.13501     0.00000     0.00000     0.00000     0.00000     0.00000     1.11056
    -4.69719     0.01661     0.17508     0.52515     0.17134     0.00000     0.00000     0.00000     0.00000     0.00000     0.88819
    -4.68519     0.02016     0.27691     0.31648     0.27163     0.00000     0.00000     0.00000     0.00000     0.00000     0.88518
    -4.67219     0.02932     0.43196     0.20002     0.42385     0.00000     0.00000     0.00000     0.00000     0.00000     1.08515
    -4.66019     0.04313     0.61667     0.16026     0.60459     0.00000     0.00000     0.00000     0.00000     0.00000     1.42465
    -4.64719     0.06033     0.79366     0.17204     0.77718     0.00000     0.00000     0.00000     0.00000     0.00000     1.80320
    -4.63519     0.07988     0.92147     0.21110     0.90101     0.00000     0.00000     0.00000     0.00000     0.00000     2.11346
    -4.62219     0.10202     0.97437     0.25907     0.95140     0.00000     0.00000     0.00000     0.00000     0.00000     2.28686
    -4.61019     0.12879     0.95991     0.30545     0.93641     0.00000     0.00000     0.00000     0.00000     0.00000     2.33056
    -4.59719     0.16325     0.92390     0.34710     0.90222     0.00000     0.00000     0.00000     0.00000     0.00000     2.33647
    -4.58519     0.20670     0.93925     0.38544     0.92121     0.00000     0.00000     0.00000     0.00000     0.00000     2.45260
    -4.57219     0.25617     1.07620     0.42171     1.06437     0.00000     0.00000     0.00000     0.00000     0.00000     2.81845
    -4.56019     0.30366     1.36924     0.45327     1.36650     0.00000     0.00000     0.00000     0.00000     0.00000     3.49267
    -4.54719     0.33824     1.78754     0.47294     1.79702     0.00000     0.00000     0.00000     0.00000     0.00000     4.39574
    -4.53519     0.35056     2.22807     0.47242     2.25231     0.00000     0.00000     0.00000     0.00000     0.00000     5.30336
    -4.52219     0.33624     2.54737     0.44669     2.58564     0.00000     0.00000     0.00000     0.00000     0.00000     5.91594
    -4.51019     0.29768     2.62231     0.39714     2.67012     0.00000     0.00000     0.00000     0.00000     0.00000     5.98725
    -4.49719     0.24269     2.41136     0.33167     2.46071     0.00000     0.00000     0.00000     0.00000     0.00000     5.44643
    -4.48519     0.18203     1.97469     0.26246     2.01733     0.00000     0.00000     0.00000     0.00000     0.00000     4.43651
    -4.47219     0.12599     1.44061     0.20233     1.46981     0.00000     0.00000     0.00000     0.00000     0.00000     3.23874
    -4.45919     0.08174     0.93979     0.16045     0.95384     0.00000     0.00000     0.00000     0.00000     0.00000     2.13582
    -4.44719     0.05186     0.55528     0.13936     0.55541     0.00000     0.00000     0.00000     0.00000     0.00000     1.30190
    -4.43419     0.03480     0.30619     0.13488     0.29655     0.00000     0.00000     0.00000     0.00000     0.00000     0.77243
    -4.42219     0.02676     0.16781     0.13880     0.15370     0.00000     0.00000     0.00000     0.00000     0.00000     0.48706
    -4.40919     0.02365     0.10063     0.14350     0.08720     0.00000     0.00000     0.00000     0.00000     0.00000     0.35498
    -4.39719     0.02258     0.07164     0.14583     0.06277     0.00000     0.00000     0.00000     0.00000     0.00000     0.30282
    -4.38419     0.02230     0.06198     0.14916     0.05984     0.00000     0.00000     0.00000     0.00000     0.00000     0.29329
    -4.37219     0.02290     0.06526     0.16248     0.07018     0.00000     0.00000     0.00000     0.00000     0.00000     0.32081
    -4.35919     0.02507     0.08245     0.19779     0.09307     0.00000     0.00000     0.00000     0.00000     0.00000     0.39838
    -4.34719     0.02945     0.11757     0.26687     0.13114     0.00000     0.00000     0.00000     0.00000     0.00000     0.54503
    -4.33419     0.03630     0.17525     0.37949     0.18833     0.00000     0.00000     0.00000     0.00000     0.00000     0.77937
    -4.32219     0.04580     0.26032     0.54253     0.27026     0.00000     0.00000     0.00000     0.00000     0.00000     1.11891
    -4.30919     0.05858     0.37781     0.75807     0.38390     0.00000     0.00000     0.00000     0.00000     0.00000     1.57836
    -4.29719     0.07578     0.53135     1.01674     0.53493     0.00000     0.00000     0.00000     0.00000     0.00000     2.15880
    -4.28419     0.09835     0.71893     1.28931     0.72125     0.00000     0.00000     0.00000     0.00000     0.00000     2.82784
    -4.27219     0.12608     0.92800     1.52604     0.92799     0.00000     0.00000     0.00000     0.00000     0.00000     3.50811
    -4.25919     0.15709     1.13292     1.66820     1.12854     0.00000     0.00000     0.00000     0.00000     0.00000     4.08675
    -4.24719     0.18851     1.30072     1.67620     1.29331     0.00000     0.00000     0.00000     0.00000     0.00000     4.45874
    -4.23419     0.21755     1.40075     1.55012     1.40021     0.00000     0.00000     0.00000     0.00000     0.00000     4.56863
    -4.22219     0.24203     1.41634     1.33137     1.43792     0.00000     0.00000     0.00000     0.00000     0.00000     4.42766
    -4.20919     0.25989     1.35110     1.07958     1.40498     0.00000     0.00000     0.00000     0.00000     0.00000     4.09555
    -4.19719     0.26807     1.22564     0.84630     1.30513     0.00000     0.00000     0.00000     0.00000     0.00000     3.64514
    -4.18419     0.26305     1.07043     0.65734     1.14978     0.00000     0.00000     0.00000     0.00000     0.00000     3.14060
    -4.17219     0.24259     0.91607     0.51622     0.96413     0.00000     0.00000     0.00000     0.00000     0.00000     2.63901
    -4.15919     0.20825     0.79257     0.41750     0.78933     0.00000     0.00000     0.00000     0.00000     0.00000     2.20765
    -4.14719     0.16581     0.73051     0.35925     0.67703     0.00000     0.00000     0.00000     0.00000     0.00000     1.93260
    -4.13419     0.12365     0.75879     0.34531     0.67297     0.00000     0.00000     0.00000     0.00000     0.00000     1.90072
    -4.12219     0.08933     0.89149     0.37768     0.79741     0.00000     0.00000     0.00000     0.00000     0.00000     2.15591
    -4.10919     0.06671     1.11183     0.44632     1.03002     0.00000     0.00000     0.00000     0.00000     0.00000     2.65488
    -4.09719     0.05516     1.36525     0.52573     1.30855     0.00000     0.00000     0.00000     0.00000     0.00000     3.25469
    -4.08419     0.05090     1.57347     0.58267     1.54639     0.00000     0.00000     0.00000     0.00000     0.00000     3.75343
    -4.07219     0.04921     1.66427     0.59287     1.66428     0.00000     0.00000     0.00000     0.00000     0.00000     3.97063
    -4.05919     0.04652     1.60304     0.55676     1.62096     0.00000     0.00000     0.00000     0.00000     0.00000     3.82728
    -4.04719     0.04125     1.40379     0.50581     1.42894     0.00000     0.00000     0.00000     0.00000     0.00000     3.37979
    -4.03419     0.03370     1.11956     0.49680     1.14209     0.00000     0.00000     0.00000     0.00000     0.00000     2.79215
    -4.02219     0.02525     0.81630     0.59575     0.83176     0.00000     0.00000     0.00000     0.00000     0.00000     2.26906
    -4.00919     0.01745     0.54947     0.85415     0.55733     0.00000     0.00000     0.00000     0.00000     0.00000     1.97839
    -3.99719     0.01137     0.34966     1.27939     0.35192     0.00000     0.00000     0.00000     0.00000     0.00000     1.99234
    -3.98419     0.00734     0.22098     1.81030     0.21999     0.00000     0.00000     0.00000     0.00000     0.00000     2.25861
    -3.97219     0.00506     0.14889     2.31840     0.14642     0.00000     0.00000     0.00000     0.00000     0.00000     2.61876
    -3.95919     0.00389     0.11167     2.64640     0.10874     0.00000     0.00000     0.00000     0.00000     0.00000     2.87070
    -3.94719     0.00323     0.08998     2.67970     0.08714     0.00000     0.00000     0.00000     0.00000     0.00000     2.86005
    -3.93419     0.00266     0.07213     2.40270     0.06967     0.00000     0.00000     0.00000     0.00000     0.00000     2.54716
    -3.92219     0.00206     0.05411     1.90720     0.05222     0.00000     0.00000     0.00000     0.00000     0.00000     2.01559
    -3.90919     0.00144     0.03680     1.33971     0.03549     0.00000     0.00000     0.00000     0.00000     0.00000     1.41345
    -3.89719     0.00090     0.02239     0.83268     0.02158     0.00000     0.00000     0.00000     0.00000     0.00000     0.87755
    -3.88419     0.00051     0.01217     0.45811     0.01172     0.00000     0.00000     0.00000     0.00000     0.00000     0.48250
    -3.87219     0.00026     0.00603     0.22327     0.00581     0.00000     0.00000     0.00000     0.00000     0.00000     0.23537
    -3.85919     0.00015     0.00304     0.09697     0.00293     0.00000     0.00000     0.00000     0.00000     0.00000     0.10309
    -3.84719     0.00013     0.00216     0.03865     0.00209     0.00000     0.00000     0.00000     0.00000     0.00000     0.04303
    -3.83419     0.00019     0.00263     0.01615     0.00258     0.00000     0.00000     0.00000     0.00000     0.00000     0.02155
    -3.82219     0.00034     0.00408     0.00995     0.00410     0.00000     0.00000     0.00000     0.00000     0.00000     0.01846
    -3.80919     0.00063     0.00647     0.01039     0.00669     0.00000     0.00000     0.00000     0.00000     0.00000     0.02418
    -3.79719     0.00125     0.01008     0.01369     0.01086     0.00000     0.00000     0.00000     0.00000     0.00000     0.03589
    -3.78419     0.00258     0.01567     0.01957     0.01766     0.00000     0.00000     0.00000     0.00000     0.00000     0.05548
    -3.77219     0.00531     0.02441     0.03063     0.02867     0.00000     0.00000     0.00000     0.00000     0.00000     0.08902
    -3.75919     0.01056     0.03776     0.05254     0.04584     0.00000     0.00000     0.00000     0.00000     0.00000     0.14670
    -3.74719     0.01971     0.05730     0.09396     0.07113     0.00000     0.00000     0.00000     0.00000     0.00000     0.24210
    -3.73419     0.03386     0.08500     0.16481     0.10686     0.00000     0.00000     0.00000     0.00000     0.00000     0.39053
    -3.72219     0.05301     0.12450     0.27229     0.15648     0.00000     0.00000     0.00000     0.00000     0.00000     0.60628
    -3.70919     0.07511     0.18295     0.41561     0.22610     0.00000     0.00000     0.00000     0.00000     0.00000     0.89977
    -3.69719     0.09598     0.27251     0.58175     0.32530     0.00000     0.00000     0.00000     0.00000     0.00000     1.27554
    -3.68419     0.11055     0.41070     0.74628     0.46732     0.00000     0.00000     0.00000     0.00000     0.00000     1.73485
    -3.67219     0.11504     0.61857     0.88055     0.66818     0.00000     0.00000     0.00000     0.00000     0.00000     2.28234
    -3.65919     0.10898     0.91572     0.96288     0.94395     0.00000     0.00000     0.00000     0.00000     0.00000     2.93153
    -3.64719     0.09533     1.31033     0.98749     1.30306     0.00000     0.00000     0.00000     0.00000     0.00000     3.69621
    -3.63419     0.07883     1.78480     0.96471     1.73408     0.00000     0.00000     0.00000     0.00000     0.00000     4.56242
    -3.62219     0.06362     2.28422     0.91375     2.19150     0.00000     0.00000     0.00000     0.00000     0.00000     5.45309
    -3.60919     0.05164     2.71910     0.85056     2.59610     0.00000     0.00000     0.00000     0.00000     0.00000     6.21740
    -3.59719     0.04276     2.99340     0.78118     2.85740     0.00000     0.00000     0.00000     0.00000     0.00000     6.67474
    -3.58419     0.03594     3.04560     0.70477     2.91460     0.00000     0.00000     0.00000     0.00000     0.00000     6.70091
    -3.57219     0.03050     2.88350     0.62324     2.77010     0.00000     0.00000     0.00000     0.00000     0.00000     6.30734
    -3.55919     0.02665     2.58450     0.55055     2.49400     0.00000     0.00000     0.00000     0.00000     0.00000     5.65570
    -3.54719     0.02533     2.26190     0.51322     2.19570     0.00000     0.00000     0.00000     0.00000     0.00000     4.99615
    -3.53419     0.02755     2.01819     0.54021     1.97723     0.00000     0.00000     0.00000     0.00000     0.00000     4.56318
    -3.52219     0.03366     1.90600     0.64629     1.89561     0.00000     0.00000     0.00000     0.00000     0.00000     4.48156
    -3.50919     0.04276     1.91716     0.81828     1.94504     0.00000     0.00000     0.00000     0.00000     0.00000     4.72324
    -3.49719     0.05267     1.99223     1.01398     2.06490     0.00000     0.00000     0.00000     0.00000     0.00000     5.12378
    -3.48419     0.06046     2.04755     1.17838     2.16553     0.00000     0.00000     0.00000     0.00000     0.00000     5.45192
    -3.47219     0.06372     2.01298     1.27186     2.16735     0.00000     0.00000     0.00000     0.00000     0.00000     5.51591
    -3.45919     0.06165     1.86152     1.29073     2.03340     0.00000     0.00000     0.00000     0.00000     0.00000     5.24730
    -3.44619     0.05540     1.61840     1.26841     1.78407     0.00000     0.00000     0.00000     0.00000     0.00000     4.72628
    -3.43419     0.04729     1.34024     1.24725     1.47772     0.00000     0.00000     0.00000     0.00000     0.00000     4.11250
    -3.42119     0.03947     1.08324     1.24683     1.17848     0.00000     0.00000     0.00000     0.00000     0.00000     3.54802
    -3.40919     0.03300     0.87656     1.24950     0.92734     0.00000     0.00000     0.00000     0.00000     0.00000     3.08640
    -3.39619     0.02773     0.72029     1.21394     0.73473     0.00000     0.00000     0.00000     0.00000     0.00000     2.69669
    -3.38419     0.02304     0.60235     1.10592     0.59272     0.00000     0.00000     0.00000     0.00000     0.00000     2.32403
    -3.37119     0.01856     0.51688     0.92352     0.49461     0.00000     0.00000     0.00000     0.00000     0.00000     1.95357
    -3.35919     0.01447     0.47305     0.69781     0.44488     0.00000     0.00000     0.00000     0.00000     0.00000     1.63021
    -3.34619     0.01129     0.48675     0.47423     0.45434     0.00000     0.00000     0.00000     0.00000     0.00000     1.42661
    -3.33419     0.00945     0.56419     0.29005     0.52627     0.00000     0.00000     0.00000     0.00000     0.00000     1.38996
    -3.32119     0.00897     0.69036     0.16224     0.64582     0.00000     0.00000     0.00000     0.00000     0.00000     1.50740
    -3.30919     0.00950     0.83301     0.08966     0.78300     0.00000     0.00000     0.00000     0.00000     0.00000     1.71517
    -3.29619     0.01067     0.95945     0.06396     0.90883     0.00000     0.00000     0.00000     0.00000     0.00000     1.94291
    -3.28419     0.01235     1.05801     0.08063     1.01295     0.00000     0.00000     0.00000     0.00000     0.00000     2.16394
    -3.27119     0.01487     1.14389     0.14451     1.10891     0.00000     0.00000     0.00000     0.00000     0.00000     2.41217
    -3.25919     0.01879     1.24331     0.26713     1.22010     0.00000     0.00000     0.00000     0.00000     0.00000     2.74933
    -3.24619     0.02448     1.36993     0.45604     1.35557     0.00000     0.00000     0.00000     0.00000     0.00000     3.20602
    -3.23419     0.03159     1.50656     0.69924     1.49640     0.00000     0.00000     0.00000     0.00000     0.00000     3.73379
    -3.22119     0.03884     1.61025     0.95521     1.60014     0.00000     0.00000     0.00000     0.00000     0.00000     4.20444
    -3.20919     0.04425     1.63359     1.15880     1.62111     0.00000     0.00000     0.00000     0.00000     0.00000     4.45775
    -3.19619     0.04594     1.54951     1.24625     1.53510     0.00000     0.00000     0.00000     0.00000     0.00000     4.37680
    -3.18419     0.04308     1.36438     1.18738     1.34990     0.00000     0.00000     0.00000     0.00000     0.00000     3.94474
    -3.17119     0.03635     1.11341     1.00167     1.10074     0.00000     0.00000     0.00000     0.00000     0.00000     3.25217
    -3.15919     0.02757     0.84322     0.74807     0.83367     0.00000     0.00000     0.00000     0.00000     0.00000     2.45253
    -3.14619     0.01883     0.59452     0.49481     0.58804     0.00000     0.00000     0.00000     0.00000     0.00000     1.69619
    -3.13419     0.01161     0.39116     0.29048     0.38732     0.00000     0.00000     0.00000     0.00000     0.00000     1.08057
    -3.12119     0.00652     0.24040     0.15302     0.23854     0.00000     0.00000     0.00000     0.00000     0.00000     0.63848
    -3.10919     0.00336     0.13816     0.07709     0.13797     0.00000     0.00000     0.00000     0.00000     0.00000     0.35658
    -3.09619     0.00166     0.07526     0.04911     0.07693     0.00000     0.00000     0.00000     0.00000     0.00000     0.20296
    -3.08419     0.00088     0.04159     0.06015     0.04594     0.00000     0.00000     0.00000     0.00000     0.00000     0.14857
    -3.07119     0.00067     0.02830     0.11182     0.03658     0.00000     0.00000     0.00000     0.00000     0.00000     0.17738
    -3.05919     0.00080     0.02845     0.21538     0.04183     0.00000     0.00000     0.00000     0.00000     0.00000     0.28646
    -3.04619     0.00110     0.03686     0.38492     0.05548     0.00000     0.00000     0.00000     0.00000     0.00000     0.47837
    -3.03419     0.00149     0.04964     0.62536     0.07189     0.00000     0.00000     0.00000     0.00000     0.00000     0.74838
    -3.02119     0.00184     0.06455     0.91882     0.08689     0.00000     0.00000     0.00000     0.00000     0.00000     1.07210
    -3.00919     0.00209     0.08250     1.21736     0.10035     0.00000     0.00000     0.00000     0.00000     0.00000     1.40230
    -2.99619     0.00221     0.10966     1.45300     0.11906     0.00000     0.00000     0.00000     0.00000     0.00000     1.68393
    -2.98419     0.00226     0.15864     1.56494     0.15756     0.00000     0.00000     0.00000     0.00000     0.00000     1.88340
    -2.97119     0.00241     0.24592     1.53491     0.23477     0.00000     0.00000     0.00000     0.00000     0.00000     2.01801
    -2.95919     0.00287     0.38395     1.40316     0.36499     0.00000     0.00000     0.00000     0.00000     0.00000     2.15498
    -2.94619     0.00385     0.56912     1.25503     0.54569     0.00000     0.00000     0.00000     0.00000     0.00000     2.37369
    -2.93419     0.00542     0.77340     1.17616     0.74909     0.00000     0.00000     0.00000     0.00000     0.00000     2.70407
    -2.92119     0.00743     0.94770     1.20965     0.92593     0.00000     0.00000     0.00000     0.00000     0.00000     3.09072
    -2.90919     0.00950     1.04125     1.33350     1.02486     0.00000     0.00000     0.00000     0.00000     0.00000     3.40911
    -2.89619     0.01106     1.02606     1.47418     1.01652     0.00000     0.00000     0.00000     0.00000     0.00000     3.52782
    -2.88419     0.01164     0.91249     1.54643     0.90971     0.00000     0.00000     0.00000     0.00000     0.00000     3.38027
    -2.87119     0.01108     0.74148     1.49623     0.74340     0.00000     0.00000     0.00000     0.00000     0.00000     2.99219
    -2.85919     0.00957     0.56219     1.32304     0.56527     0.00000     0.00000     0.00000     0.00000     0.00000     2.46007
    -2.84619     0.00756     0.40950     1.07138     0.41013     0.00000     0.00000     0.00000     0.00000     0.00000     1.89857
    -2.83419     0.00552     0.29579     0.80151     0.29138     0.00000     0.00000     0.00000     0.00000     0.00000     1.39421
    -2.82119     0.00380     0.21660     0.56162     0.20643     0.00000     0.00000     0.00000     0.00000     0.00000     0.98845
    -2.80919     0.00251     0.16192     0.37486     0.14720     0.00000     0.00000     0.00000     0.00000     0.00000     0.68649
    -2.79619     0.00164     0.12407     0.24223     0.10723     0.00000     0.00000     0.00000     0.00000     0.00000     0.47516
    -2.78419     0.00109     0.09958     0.15321     0.08332     0.00000     0.00000     0.00000     0.00000     0.00000     0.33720
    -2.77119     0.00079     0.08713     0.09519     0.07348     0.00000     0.00000     0.00000     0.00000     0.00000     0.25660
    -2.75919     0.00065     0.08478     0.05804     0.07473     0.00000     0.00000     0.00000     0.00000     0.00000     0.21820
    -2.74619     0.00060     0.08841     0.03494     0.08218     0.00000     0.00000     0.00000     0.00000     0.00000     0.20614
    -2.73419     0.00059     0.09265     0.02141     0.09018     0.00000     0.00000     0.00000     0.00000     0.00000     0.20483
    -2.72119     0.00058     0.09327     0.01435     0.09486     0.00000     0.00000     0.00000     0.00000     0.00000     0.20306
    -2.70919     0.00055     0.08996     0.01164     0.09654     0.00000     0.00000     0.00000     0.00000     0.00000     0.19868
    -2.69619     0.00052     0.08789     0.01192     0.10093     0.00000     0.00000     0.00000     0.00000     0.00000     0.20126
    -2.68419     0.00054     0.09769     0.01444     0.11840     0.00000     0.00000     0.00000     0.00000     0.00000     0.23108
    -2.67119     0.00068     0.13409     0.01871     0.16250     0.00000     0.00000     0.00000     0.00000     0.00000     0.31598
    -2.65919     0.00100     0.21354     0.02422     0.24752     0.00000     0.00000     0.00000     0.00000     0.00000     0.48628
    -2.64619     0.00155     0.34926     0.03033     0.38452     0.00000     0.00000     0.00000     0.00000     0.00000     0.76566
    -2.63419     0.00232     0.54267     0.03625     0.57378     0.00000     0.00000     0.00000     0.00000     0.00000     1.15502
    -2.62119     0.00323     0.77376     0.04141     0.79605     0.00000     0.00000     0.00000     0.00000     0.00000     1.61444
    -2.60919     0.00412     0.99862     0.04623     1.00995     0.00000     0.00000     0.00000     0.00000     0.00000     2.05892
    -2.59619     0.00479     1.16085     0.05341     1.16237     0.00000     0.00000     0.00000     0.00000     0.00000     2.38142
    -2.58419     0.00513     1.21526     0.06901     1.21081     0.00000     0.00000     0.00000     0.00000     0.00000     2.50022
    -2.57119     0.00521     1.15231     0.10209     1.14579     0.00000     0.00000     0.00000     0.00000     0.00000     2.40540
    -2.55919     0.00525     1.00152     0.16155     0.99596     0.00000     0.00000     0.00000     0.00000     0.00000     2.16428
    -2.54619     0.00552     0.81441     0.25025     0.81142     0.00000     0.00000     0.00000     0.00000     0.00000     1.88160
    -2.53419     0.00613     0.63868     0.35861     0.63902     0.00000     0.00000     0.00000     0.00000     0.00000     1.64244
    -2.52119     0.00699     0.50033     0.46308     0.50522     0.00000     0.00000     0.00000     0.00000     0.00000     1.47562
    -2.50919     0.00778     0.40596     0.53312     0.41704     0.00000     0.00000     0.00000     0.00000     0.00000     1.36390
    -2.49619     0.00823     0.35289     0.54492     0.37157     0.00000     0.00000     0.00000     0.00000     0.00000     1.27761
    -2.48419     0.00821     0.33698     0.49396     0.36255     0.00000     0.00000     0.00000     0.00000     0.00000     1.20170
    -2.47119     0.00781     0.35119     0.39717     0.37974     0.00000     0.00000     0.00000     0.00000     0.00000     1.13591
    -2.45819     0.00716     0.38103     0.28369     0.40571     0.00000     0.00000     0.00000     0.00000     0.00000     1.07759
    -2.44619     0.00638     0.40485     0.18060     0.41841     0.00000     0.00000     0.00000     0.00000     0.00000     1.01025
    -2.43319     0.00548     0.40184     0.10307     0.40039     0.00000     0.00000     0.00000     0.00000     0.00000     0.91078
    -2.42119     0.00444     0.36262     0.05323     0.34734     0.00000     0.00000     0.00000     0.00000     0.00000     0.76762
    -2.40819     0.00335     0.29348     0.02523     0.27005     0.00000     0.00000     0.00000     0.00000     0.00000     0.59210
    -2.39619     0.00232     0.21207     0.01119     0.18734     0.00000     0.00000     0.00000     0.00000     0.00000     0.41293
    -2.38319     0.00150     0.13746     0.00474     0.11631     0.00000     0.00000     0.00000     0.00000     0.00000     0.26002
    -2.37119     0.00098     0.08190     0.00195     0.06587     0.00000     0.00000     0.00000     0.00000     0.00000     0.15070
    -2.35819     0.00076     0.04845     0.00080     0.03632     0.00000     0.00000     0.00000     0.00000     0.00000     0.08632
    -2.34619     0.00077     0.03324     0.00034     0.02270     0.00000     0.00000     0.00000     0.00000     0.00000     0.05706
    -2.33319     0.00091     0.02952     0.00019     0.01864     0.00000     0.00000     0.00000     0.00000     0.00000     0.04926
    -2.32119     0.00107     0.03065     0.00014     0.01869     0.00000     0.00000     0.00000     0.00000     0.00000     0.05056
    -2.30819     0.00116     0.03176     0.00013     0.01918     0.00000     0.00000     0.00000     0.00000     0.00000     0.05222
    -2.29619     0.00112     0.03035     0.00012     0.01833     0.00000     0.00000     0.00000     0.00000     0.00000     0.04991
    -2.28319     0.00096     0.02635     0.00010     0.01612     0.00000     0.00000     0.00000     0.00000     0.00000     0.04353
    -2.27119     0.00075     0.02191     0.00008     0.01419     0.00000     0.00000     0.00000     0.00000     0.00000     0.03693
    -2.25819     0.00059     0.02141     0.00006     0.01625     0.00000     0.00000     0.00000     0.00000     0.00000     0.03832
    -2.24619     0.00062     0.03263     0.00006     0.02956     0.00000     0.00000     0.00000     0.00000     0.00000     0.06286
    -2.23319     0.00102     0.06898     0.00009     0.06732     0.00000     0.00000     0.00000     0.00000     0.00000     0.13742
    -2.22119     0.00208     0.15114     0.00017     0.15027     0.00000     0.00000     0.00000     0.00000     0.00000     0.30366
    -2.20819     0.00411     0.30387     0.00034     0.30341     0.00000     0.00000     0.00000     0.00000     0.00000     0.61174
    -2.19619     0.00734     0.54462     0.00062     0.54457     0.00000     0.00000     0.00000     0.00000     0.00000     1.09715
    -2.18319     0.01166     0.86576     0.00101     0.86673     0.00000     0.00000     0.00000     0.00000     0.00000     1.74516
    -2.17119     0.01642     1.22213     0.00149     1.22532     0.00000     0.00000     0.00000     0.00000     0.00000     2.46536
    -2.15819     0.02057     1.53818     0.00202     1.54571     0.00000     0.00000     0.00000     0.00000     0.00000     3.10649
    -2.14619     0.02307     1.74008     0.00260     1.75461     0.00000     0.00000     0.00000     0.00000     0.00000     3.52036
    -2.13319     0.02341     1.79484     0.00326     1.81774     0.00000     0.00000     0.00000     0.00000     0.00000     3.63926
    -2.12119     0.02188     1.72673     0.00405     1.75610     0.00000     0.00000     0.00000     0.00000     0.00000     3.50877
    -2.10819     0.01934     1.59521     0.00498     1.62591     0.00000     0.00000     0.00000     0.00000     0.00000     3.24544
    -2.09619     0.01661     1.45215     0.00598     1.47485     0.00000     0.00000     0.00000     0.00000     0.00000     2.94959
    -2.08319     0.01411     1.31319     0.00693     1.31926     0.00000     0.00000     0.00000     0.00000     0.00000     2.65349
    -2.07119     0.01181     1.16388     0.00782     1.14978     0.00000     0.00000     0.00000     0.00000     0.00000     2.33329
    -2.05819     0.00955     0.99123     0.00876     0.96008     0.00000     0.00000     0.00000     0.00000     0.00000     1.96963
    -2.04619     0.00735     0.80709     0.00997     0.76802     0.00000     0.00000     0.00000     0.00000     0.00000     1.59243
    -2.03319     0.00541     0.64771     0.01146     0.60987     0.00000     0.00000     0.00000     0.00000     0.00000     1.27445
    -2.02119     0.00398     0.54960     0.01295     0.51960     0.00000     0.00000     0.00000     0.00000     0.00000     1.08612
    -2.00819     0.00317     0.52641     0.01385     0.50606     0.00000     0.00000     0.00000     0.00000     0.00000     1.04949
    -1.99619     0.00289     0.55995     0.01366     0.54826     0.00000     0.00000     0.00000     0.00000     0.00000     1.12476
    -1.98319     0.00294     0.61245     0.01224     0.60802     0.00000     0.00000     0.00000     0.00000     0.00000     1.23565
    -1.97119     0.00315     0.64934     0.00992     0.65287     0.00000     0.00000     0.00000     0.00000     0.00000     1.31529
    -1.95819     0.00346     0.65875     0.00736     0.67283     0.00000     0.00000     0.00000     0.00000     0.00000     1.34240
    -1.94619     0.00391     0.65542     0.00519     0.68367     0.00000     0.00000     0.00000     0.00000     0.00000     1.34819
    -1.93319     0.00461     0.66732     0.00373     0.71160     0.00000     0.00000     0.00000     0.00000     0.00000     1.38726
    -1.92119     0.00560     0.71694     0.00301     0.77415     0.00000     0.00000     0.00000     0.00000     0.00000     1.49969
    -1.90819     0.00687     0.80840     0.00279     0.87041     0.00000     0.00000     0.00000     0.00000     0.00000     1.68847
    -1.89619     0.00834     0.93001     0.00279     0.98479     0.00000     0.00000     0.00000     0.00000     0.00000     1.92593
    -1.88319     0.00992     1.06205     0.00277     1.09767     0.00000     0.00000     0.00000     0.00000     0.00000     2.17241
    -1.87119     0.01143     1.18280     0.00262     1.19139     0.00000     0.00000     0.00000     0.00000     0.00000     2.38825
    -1.85819     0.01259     1.26580     0.00233     1.24762     0.00000     0.00000     0.00000     0.00000     0.00000     2.52833
    -1.84619     0.01304     1.28206     0.00195     1.24411     0.00000     0.00000     0.00000     0.00000     0.00000     2.54116
    -1.83319     0.01248     1.20934     0.00153     1.16265     0.00000     0.00000     0.00000     0.00000     0.00000     2.38601
    -1.82119     0.01090     1.04669     0.00114     1.00143     0.00000     0.00000     0.00000     0.00000     0.00000     2.06015
    -1.80819     0.00859     0.82097     0.00078     0.78459     0.00000     0.00000     0.00000     0.00000     0.00000     1.61493
    -1.79619     0.00606     0.57893     0.00050     0.55358     0.00000     0.00000     0.00000     0.00000     0.00000     1.13908
    -1.78319     0.00382     0.36472     0.00029     0.34942     0.00000     0.00000     0.00000     0.00000     0.00000     0.71825
    -1.77119     0.00214     0.20454     0.00016     0.19644     0.00000     0.00000     0.00000     0.00000     0.00000     0.40328
    -1.75819     0.00107     0.10193     0.00008     0.09816     0.00000     0.00000     0.00000     0.00000     0.00000     0.20123
    -1.74619     0.00047     0.04527     0.00003     0.04377     0.00000     0.00000     0.00000     0.00000     0.00000     0.08955
    -1.73319     0.00019     0.01879     0.00002     0.01839     0.00000     0.00000     0.00000     0.00000     0.00000     0.03739
    -1.72119     0.00010     0.01034     0.00002     0.01064     0.00000     0.00000     0.00000     0.00000     0.00000     0.02110
    -1.70819     0.00013     0.01512     0.00006     0.01638     0.00000     0.00000     0.00000     0.00000     0.00000     0.03169
    -1.69619     0.00031     0.03701     0.00016     0.04014     0.00000     0.00000     0.00000     0.00000     0.00000     0.07763
    -1.68319     0.00075     0.08896     0.00039     0.09550     0.00000     0.00000     0.00000     0.00000     0.00000     0.18559
    -1.67119     0.00159     0.19102     0.00084     0.20276     0.00000     0.00000     0.00000     0.00000     0.00000     0.39621
    -1.65819     0.00301     0.36289     0.00158     0.38080     0.00000     0.00000     0.00000     0.00000     0.00000     0.74828
    -1.64619     0.00503     0.60928     0.00264     0.63204     0.00000     0.00000     0.00000     0.00000     0.00000     1.24899
    -1.63319     0.00741     0.90388     0.00390     0.92704     0.00000     0.00000     0.00000     0.00000     0.00000     1.84223
    -1.62119     0.00966     1.18495     0.00508     1.20141     0.00000     0.00000     0.00000     0.00000     0.00000     2.40111
    -1.60819     0.01113     1.37282     0.00585     1.37576     0.00000     0.00000     0.00000     0.00000     0.00000     2.76556
    -1.59619     0.01133     1.40569     0.00597     1.39235     0.00000     0.00000     0.00000     0.00000     0.00000     2.81534
    -1.58319     0.01020     1.27219     0.00539     1.24583     0.00000     0.00000     0.00000     0.00000     0.00000     2.53362
    -1.57119     0.00813     1.01891     0.00436     0.98624     0.00000     0.00000     0.00000     0.00000     0.00000     2.01763
    -1.55819     0.00575     0.72408     0.00323     0.69276     0.00000     0.00000     0.00000     0.00000     0.00000     1.42583
    -1.54619     0.00366     0.46120     0.00238     0.43634     0.00000     0.00000     0.00000     0.00000     0.00000     0.90358
    -1.53319     0.00216     0.27194     0.00205     0.25478     0.00000     0.00000     0.00000     0.00000     0.00000     0.53093
    -1.52119     0.00129     0.16230     0.00229     0.15141     0.00000     0.00000     0.00000     0.00000     0.00000     0.31730
    -1.50819     0.00089     0.11492     0.00301     0.10790     0.00000     0.00000     0.00000     0.00000     0.00000     0.22673
    -1.49619     0.00077     0.10456     0.00395     0.09932     0.00000     0.00000     0.00000     0.00000     0.00000     0.20860
    -1.48319     0.00075     0.10845     0.00477     0.10380     0.00000     0.00000     0.00000     0.00000     0.00000     0.21778
    -1.47119     0.00072     0.11106     0.00519     0.10657     0.00000     0.00000     0.00000     0.00000     0.00000     0.22354
    -1.45819     0.00066     0.10527     0.00501     0.10110     0.00000     0.00000     0.00000     0.00000     0.00000     0.21205
    -1.44519     0.00059     0.09186     0.00430     0.08833     0.00000     0.00000     0.00000     0.00000     0.00000     0.18507
    -1.43319     0.00058     0.07748     0.00327     0.07507     0.00000     0.00000     0.00000     0.00000     0.00000     0.15639
    -1.42019     0.00075     0.07225     0.00220     0.07148     0.00000     0.00000     0.00000     0.00000     0.00000     0.14667
    -1.40819     0.00123     0.08672     0.00132     0.08816     0.00000     0.00000     0.00000     0.00000     0.00000     0.17744
    -1.39519     0.00215     0.12874     0.00072     0.13299     0.00000     0.00000     0.00000     0.00000     0.00000     0.26459
    -1.38319     0.00350     0.19955     0.00037     0.20703     0.00000     0.00000     0.00000     0.00000     0.00000     0.41046
    -1.37019     0.00515     0.29061     0.00023     0.30111     0.00000     0.00000     0.00000     0.00000     0.00000     0.59711
    -1.35819     0.00679     0.38389     0.00020     0.39630     0.00000     0.00000     0.00000     0.00000     0.00000     0.78718
    -1.34519     0.00804     0.45882     0.00025     0.47111     0.00000     0.00000     0.00000     0.00000     0.00000     0.93822
    -1.33319     0.00873     0.50401     0.00032     0.51388     0.00000     0.00000     0.00000     0.00000     0.00000     1.02695
    -1.32019     0.00903     0.52663     0.00041     0.53280     0.00000     0.00000     0.00000     0.00000     0.00000     1.06887
    -1.30819     0.00942     0.55192     0.00049     0.55422     0.00000     0.00000     0.00000     0.00000     0.00000     1.11605
    -1.29519     0.01043     0.60858     0.00056     0.60839     0.00000     0.00000     0.00000     0.00000     0.00000     1.22796
    -1.28319     0.01229     0.71074     0.00062     0.71056     0.00000     0.00000     0.00000     0.00000     0.00000     1.43421
    -1.27019     0.01474     0.84785     0.00067     0.85106     0.00000     0.00000     0.00000     0.00000     0.00000     1.71433
    -1.25819     0.01716     0.99242     0.00071     1.00305     0.00000     0.00000     0.00000     0.00000     0.00000     2.01334
    -1.24519     0.01900     1.12168     0.00074     1.14382     0.00000     0.00000     0.00000     0.00000     0.00000     2.28524
    -1.23319     0.02010     1.23398     0.00079     1.27009     0.00000     0.00000     0.00000     0.00000     0.00000     2.52496
    -1.22019     0.02072     1.34424     0.00085     1.39240     0.00000     0.00000     0.00000     0.00000     0.00000     2.75821
    -1.20819     0.02116     1.46033     0.00092     1.51312     0.00000     0.00000     0.00000     0.00000     0.00000     2.99554
    -1.19519     0.02140     1.56135     0.00100     1.60683     0.00000     0.00000     0.00000     0.00000     0.00000     3.19057
    -1.18319     0.02098     1.59826     0.00103     1.62467     0.00000     0.00000     0.00000     0.00000     0.00000     3.24493
    -1.17019     0.01941     1.52426     0.00098     1.52548     0.00000     0.00000     0.00000     0.00000     0.00000     3.07013
    -1.15819     0.01654     1.32717     0.00086     1.30592     0.00000     0.00000     0.00000     0.00000     0.00000     2.65048
    -1.14519     0.01279     1.04179     0.00067     1.00795     0.00000     0.00000     0.00000     0.00000     0.00000     2.06320
    -1.13319     0.00888     0.73238     0.00048     0.69693     0.00000     0.00000     0.00000     0.00000     0.00000     1.43867
    -1.12019     0.00552     0.45926     0.00033     0.43020     0.00000     0.00000     0.00000     0.00000     0.00000     0.89531
    -1.10819     0.00306     0.25701     0.00027     0.23713     0.00000     0.00000     0.00000     0.00000     0.00000     0.49747
    -1.09519     0.00154     0.12965     0.00035     0.11794     0.00000     0.00000     0.00000     0.00000     0.00000     0.24949
    -1.08319     0.00075     0.06241     0.00067     0.05599     0.00000     0.00000     0.00000     0.00000     0.00000     0.11982
    -1.07019     0.00045     0.03553     0.00133     0.03144     0.00000     0.00000     0.00000     0.00000     0.00000     0.06876
    -1.05819     0.00045     0.03297     0.00242     0.02888     0.00000     0.00000     0.00000     0.00000     0.00000     0.06473
    -1.04519     0.00063     0.04427     0.00391     0.03859     0.00000     0.00000     0.00000     0.00000     0.00000     0.08740
    -1.03319     0.00090     0.06297     0.00560     0.05484     0.00000     0.00000     0.00000     0.00000     0.00000     0.12430
    -1.02019     0.00122     0.08523     0.00707     0.07462     0.00000     0.00000     0.00000     0.00000     0.00000     0.16815
    -1.00819     0.00159     0.11038     0.00790     0.09808     0.00000     0.00000     0.00000     0.00000     0.00000     0.21795
    -0.99519     0.00206     0.14227     0.00781     0.12977     0.00000     0.00000     0.00000     0.00000     0.00000     0.28191
    -0.98319     0.00276     0.18857     0.00684     0.17746     0.00000     0.00000     0.00000     0.00000     0.00000     0.37563
    -0.97019     0.00378     0.25577     0.00532     0.24726     0.00000     0.00000     0.00000     0.00000     0.00000     0.51212
    -0.95819     0.00507     0.34143     0.00370     0.33594     0.00000     0.00000     0.00000     0.00000     0.00000     0.68613
    -0.94519     0.00640     0.42936     0.00233     0.42661     0.00000     0.00000     0.00000     0.00000     0.00000     0.86470
    -0.93319     0.00736     0.49314     0.00136     0.49248     0.00000     0.00000     0.00000     0.00000     0.00000     0.99433
    -0.92019     0.00760     0.50854     0.00077     0.50906     0.00000     0.00000     0.00000     0.00000     0.00000     1.02597
    -0.90819     0.00698     0.46680     0.00044     0.46785     0.00000     0.00000     0.00000     0.00000     0.00000     0.94206
    -0.89519     0.00568     0.37987     0.00026     0.38092     0.00000     0.00000     0.00000     0.00000     0.00000     0.76672
    -0.88319     0.00409     0.27356     0.00015     0.27439     0.00000     0.00000     0.00000     0.00000     0.00000     0.55219
    -0.87019     0.00260     0.17423     0.00009     0.17478     0.00000     0.00000     0.00000     0.00000     0.00000     0.35171
    -0.85819     0.00147     0.09833     0.00005     0.09862     0.00000     0.00000     0.00000     0.00000     0.00000     0.19846
    -0.84519     0.00074     0.04994     0.00003     0.05007     0.00000     0.00000     0.00000     0.00000     0.00000     0.10077
    -0.83319     0.00035     0.02562     0.00002     0.02562     0.00000     0.00000     0.00000     0.00000     0.00000     0.05161
    -0.82019     0.00021     0.02128     0.00002     0.02115     0.00000     0.00000     0.00000     0.00000     0.00000     0.04267
    -0.80819     0.00029     0.03817     0.00006     0.03784     0.00000     0.00000     0.00000     0.00000     0.00000     0.07636
    -0.79519     0.00060     0.08590     0.00014     0.08527     0.00000     0.00000     0.00000     0.00000     0.00000     0.17191
    -0.78319     0.00126     0.18108     0.00029     0.18017     0.00000     0.00000     0.00000     0.00000     0.00000     0.36280
    -0.77019     0.00236     0.33995     0.00055     0.33902     0.00000     0.00000     0.00000     0.00000     0.00000     0.68188
    -0.75819     0.00392     0.56450     0.00091     0.56430     0.00000     0.00000     0.00000     0.00000     0.00000     1.13363
    -0.74519     0.00576     0.82841     0.00134     0.83010     0.00000     0.00000     0.00000     0.00000     0.00000     1.66561
    -0.73319     0.00748     1.07435     0.00174     1.07902     0.00000     0.00000     0.00000     0.00000     0.00000     2.16259
    -0.72019     0.00858     1.23118     0.00200     1.23932     0.00000     0.00000     0.00000     0.00000     0.00000     2.48108
    -0.70819     0.00870     1.24677     0.00202     1.25797     0.00000     0.00000     0.00000     0.00000     0.00000     2.51547
    -0.69519     0.00780     1.11569     0.00181     1.12843     0.00000     0.00000     0.00000     0.00000     0.00000     2.25373
    -0.68319     0.00617     0.88224     0.00143     0.89439     0.00000     0.00000     0.00000     0.00000     0.00000     1.78424
    -0.67019     0.00432     0.61664     0.00100     0.62651     0.00000     0.00000     0.00000     0.00000     0.00000     1.24848
    -0.65819     0.00267     0.38105     0.00062     0.38795     0.00000     0.00000     0.00000     0.00000     0.00000     0.77229
    -0.64519     0.00146     0.20851     0.00035     0.21253     0.00000     0.00000     0.00000     0.00000     0.00000     0.42285
    -0.63319     0.00071     0.10171     0.00018     0.10344     0.00000     0.00000     0.00000     0.00000     0.00000     0.20604
    -0.62019     0.00032     0.04546     0.00011     0.04556     0.00000     0.00000     0.00000     0.00000     0.00000     0.09143
    -0.60819     0.00014     0.02078     0.00010     0.01978     0.00000     0.00000     0.00000     0.00000     0.00000     0.04079
    -0.59519     0.00009     0.01317     0.00016     0.01146     0.00000     0.00000     0.00000     0.00000     0.00000     0.02489
    -0.58319     0.00011     0.01469     0.00031     0.01258     0.00000     0.00000     0.00000     0.00000     0.00000     0.02769
    -0.57019     0.00019     0.02246     0.00060     0.02025     0.00000     0.00000     0.00000     0.00000     0.00000     0.04349
    -0.55819     0.00032     0.03617     0.00106     0.03410     0.00000     0.00000     0.00000     0.00000     0.00000     0.07166
    -0.54519     0.00051     0.05545     0.00171     0.05367     0.00000     0.00000     0.00000     0.00000     0.00000     0.11134
    -0.53319     0.00073     0.07787     0.00245     0.07639     0.00000     0.00000     0.00000     0.00000     0.00000     0.15744
    -0.52019     0.00094     0.09841     0.00313     0.09721     0.00000     0.00000     0.00000     0.00000     0.00000     0.19968
    -0.50819     0.00106     0.11125     0.00354     0.11022     0.00000     0.00000     0.00000     0.00000     0.00000     0.22607
    -0.49519     0.00108     0.11278     0.00355     0.11182     0.00000     0.00000     0.00000     0.00000     0.00000     0.22923
    -0.48319     0.00102     0.10453     0.00316     0.10352     0.00000     0.00000     0.00000     0.00000     0.00000     0.21224
    -0.47019     0.00095     0.09380     0.00252     0.09248     0.00000     0.00000     0.00000     0.00000     0.00000     0.18975
    -0.45719     0.00098     0.09142     0.00185     0.08934     0.00000     0.00000     0.00000     0.00000     0.00000     0.18359
    -0.44519     0.00124     0.10806     0.00134     0.10461     0.00000     0.00000     0.00000     0.00000     0.00000     0.21525
    -0.43219     0.00180     0.15009     0.00108     0.14479     0.00000     0.00000     0.00000     0.00000     0.00000     0.29776
    -0.42019     0.00264     0.21684     0.00106     0.20973     0.00000     0.00000     0.00000     0.00000     0.00000     0.43027
    -0.40719     0.00369     0.30014     0.00122     0.29209     0.00000     0.00000     0.00000     0.00000     0.00000     0.59714
    -0.39519     0.00478     0.38674     0.00145     0.37979     0.00000     0.00000     0.00000     0.00000     0.00000     0.77276
    -0.38219     0.00574     0.46300     0.00167     0.45962     0.00000     0.00000     0.00000     0.00000     0.00000     0.93003
    -0.37019     0.00645     0.51833     0.00183     0.52044     0.00000     0.00000     0.00000     0.00000     0.00000     1.04706
    -0.35719     0.00682     0.54609     0.00192     0.55375     0.00000     0.00000     0.00000     0.00000     0.00000     1.10857
    -0.34519     0.00677     0.54218     0.00192     0.55319     0.00000     0.00000     0.00000     0.00000     0.00000     1.10406
    -0.33219     0.00630     0.50510     0.00183     0.51598     0.00000     0.00000     0.00000     0.00000     0.00000     1.02921
    -0.32019     0.00544     0.43800     0.00164     0.44543     0.00000     0.00000     0.00000     0.00000     0.00000     0.89050
    -0.30719     0.00432     0.35035     0.00137     0.35277     0.00000     0.00000     0.00000     0.00000     0.00000     0.70881
    -0.29519     0.00313     0.25655     0.00106     0.25459     0.00000     0.00000     0.00000     0.00000     0.00000     0.51533
    -0.28219     0.00206     0.17112     0.00075     0.16668     0.00000     0.00000     0.00000     0.00000     0.00000     0.34062
    -0.27019     0.00123     0.10363     0.00049     0.09877     0.00000     0.00000     0.00000     0.00000     0.00000     0.20412
    -0.25719     0.00067     0.05690     0.00029     0.05296     0.00000     0.00000     0.00000     0.00000     0.00000     0.11081
    -0.24519     0.00033     0.02831     0.00015     0.02570     0.00000     0.00000     0.00000     0.00000     0.00000     0.05449
    -0.23219     0.00014     0.01276     0.00007     0.01130     0.00000     0.00000     0.00000     0.00000     0.00000     0.02428
    -0.22019     0.00006     0.00520     0.00003     0.00451     0.00000     0.00000     0.00000     0.00000     0.00000     0.00980
    -0.20719     0.00002     0.00192     0.00001     0.00163     0.00000     0.00000     0.00000     0.00000     0.00000     0.00358
    -0.19519     0.00001     0.00064     0.00000     0.00053     0.00000     0.00000     0.00000     0.00000     0.00000     0.00118
    -0.18219     0.00000     0.00019     0.00000     0.00016     0.00000     0.00000     0.00000     0.00000     0.00000     0.00035
    -0.17019     0.00000     0.00005     0.00000     0.00004     0.00000     0.00000     0.00000     0.00000     0.00000     0.00010
    -0.15719     0.00000     0.00001     0.00000     0.00001     0.00000     0.00000     0.00000     0.00000     0.00000     0.00002
    -0.14519     0.00000     0.00000     0.00000     0.00000     0.00000     0.00000     0.00000     0.00000     0.00000     0.00001
    -0.13219     0.00000     0.00000     0.00000     0.00000     0.00000     0.00000     0.00000     0.00000     0.00000     0.00000
    -0.12019     0.00000     0.00000     0.00000     0.00000     0.00000     0.00000     0.00000     0.00000     0.00000     0.00000
    -0.10719     0.00000     0.00000     0.00000     0.00000     0.00000     0.00000     0.00000     0.00000     0.00000     0.00000
    -0.09519     0.00000     0.00000     0.00000     0.00000     0.00000     0.00000     0.00000     0.00000     0.00000     0.00001
    -0.08219     0.00000     0.00001     0.00000     0.00001     0.00000     0.00000     0.00000     0.00000     0.00000     0.00003
    -0.07019     0.00000     0.00005     0.00001     0.00005     0.00000     0.00000     0.00000     0.00000     0.00000     0.00011
    -0.05719     0.00000     0.00017     0.00003     0.00017     0.00000     0.00000     0.00000     0.00000     0.00000     0.00038
    -0.04519     0.00001     0.00053     0.00008     0.00053     0.00000     0.00000     0.00000     0.00000     0.00000     0.00115
    -0.03219     0.00002     0.00144     0.00021     0.00143     0.00000     0.00000     0.00000     0.00000     0.00000     0.00310
    -0.02019     0.00004     0.00342     0.00051     0.00341     0.00000     0.00000     0.00000     0.00000     0.00000     0.00737
    -0.00719     0.00008     0.00718     0.00107     0.00716     0.00000     0.00000     0.00000     0.00000     0.00000     0.01550
     0.00481     0.00016     0.01334     0.00199     0.01331     0.00000     0.00000     0.00000     0.00000     0.00000     0.02880
     0.01781     0.00026     0.02190     0.00326     0.02184     0.00000     0.00000     0.00000     0.00000     0.00000     0.04726
     0.02981     0.00037     0.03176     0.00473     0.03167     0.00000     0.00000     0.00000     0.00000     0.00000     0.06854
     0.04281     0.00048     0.04070     0.00607     0.04058     0.00000     0.00000     0.00000     0.00000     0.00000     0.08783
     0.05481     0.00054     0.04607     0.00687     0.04594     0.00000     0.00000     0.00000     0.00000     0.00000     0.09942
     0.06781     0.00054     0.04609     0.00687     0.04595     0.00000     0.00000     0.00000     0.00000     0.00000     0.09945
     0.07981     0.00048     0.04073     0.00607     0.04061     0.00000     0.00000     0.00000     0.00000     0.00000     0.08788
     0.09281     0.00037     0.03180     0.00474     0.03171     0.00000     0.00000     0.00000     0.00000     0.00000     0.06862
     0.10481     0.00026     0.02194     0.00327     0.02187     0.00000     0.00000     0.00000     0.00000     0.00000     0.04734
     0.11781     0.00016     0.01337     0.00199     0.01333     0.00000     0.00000     0.00000     0.00000     0.00000     0.02885
     0.12981     0.00008     0.00720     0.00107     0.00718     0.00000     0.00000     0.00000     0.00000     0.00000     0.01554
     0.14281     0.00004     0.00343     0.00051     0.00342     0.00000     0.00000     0.00000     0.00000     0.00000     0.00739
     0.15481     0.00002     0.00144     0.00021     0.00144     0.00000     0.00000     0.00000     0.00000     0.00000     0.00311
     0.16781     0.00001     0.00053     0.00008     0.00053     0.00000     0.00000     0.00000     0.00000     0.00000     0.00115
     0.17981     0.00000     0.00018     0.00003     0.00017     0.00000     0.00000     0.00000     0.00000     0.00000     0.00038
     0.19281     0.00000     0.00005     0.00001     0.00005     0.00000     0.00000     0.00000     0.00000     0.00000     0.00011
     0.20481     0.00000     0.00001     0.00000     0.00001     0.00000     0.00000     0.00000     0.00000     0.00000     0.00003
     0.21781     0.00000     0.00000     0.00000     0.00000     0.00000     0.00000     0.00000     0.00000     0.00000     0.00001
     0.22981     0.00000     0.00000     0.00000     0.00000     0.00000     0.00000     0.00000     0.00000     0.00000     0.00000
     0.24281     0.00000     0.00000     0.00000     0.00000     0.00000     0.00000     0.00000     0.00000     0.00000     0.00000
     0.25481     0.00000     0.00000     0.00000     0.00000     0.00000     0.00000     0.00000     0.00000     0.00000     0.00000
     0.26781     0.00000     0.00000     0.00000     0.00000     0.00000     0.00000     0.00000     0.00000     0.00000     0.00000
     0.27981     0.00000     0.00000     0.00000     0.00000     0.00000     0.00000     0.00000     0.00000     0.00000     0.00000
     0.29281     0.00000     0.00000     0.00000     0.00000     0.00000     0.00000     0.00000     0.00000     0.00000     0.00000
     0.30481     0.00000     0.00000     0.00000     0.00000     0.00000     0.00000     0.00000     0.00000     0.00000     0.00000
     0.31781     0.00000     0.00000     0.00000     0.00000     0.00000     0.00000     0.00000     0.00000     0.00000     0.00000
     0.32981     0.00000     0.00000     0.00000     0.00000     0.00000     0.00000     0.00000     0.00000     0.00000     0.00000
     0.34281     0.00000     0.00000     0.00000     0.00000     0.00000     0.00000     0.00000     0.00000     0.00000     0.00000
     0.35481     0.00000     0.00000     0.00000     0.00000     0.00000     0.00000     0.00000     0.00000     0.00000     0.00000
     0.36781     0.00000     0.00000     0.00000     0.00000     0.00000     0.00000     0.00000     0.00000     0.00000     0.00000
     0.37981     0.00000     0.00000     0.00000     0.00000     0.00000     0.00000     0.00000     0.00000     0.00000     0.00000
     0.39281     0.00000     0.00001     0.00000     0.00001     0.00000     0.00000     0.00000     0.00000     0.00000     0.00002
     0.40481     0.00000     0.00003     0.00000     0.00003     0.00000     0.00000     0.00000     0.00000     0.00000     0.00007
     0.41781     0.00000     0.00014     0.00001     0.00014     0.00000     0.00000     0.00000     0.00000     0.00000     0.00028
     0.42981     0.00001     0.00048     0.00003     0.00048     0.00000     0.00000     0.00000     0.00000     0.00000     0.00100
     0.44281     0.00002     0.00150     0.00009     0.00150     0.00000     0.00000     0.00000     0.00000     0.00000     0.00311
     0.45481     0.00006     0.00414     0.00026     0.00414     0.00000     0.00000     0.00000     0.00000     0.00000     0.00860
     0.46781     0.00014     0.01009     0.00063     0.01009     0.00000     0.00000     0.00000     0.00000     0.00000     0.02095
     0.47981     0.00030     0.02174     0.00137     0.02174     0.00000     0.00000     0.00000     0.00000     0.00000     0.04514
     0.49281     0.00056     0.04138     0.00260     0.04137     0.00000     0.00000     0.00000     0.00000     0.00000     0.08592
     0.50481     0.00095     0.06958     0.00437     0.06957     0.00000     0.00000     0.00000     0.00000     0.00000     0.14447
     0.51781     0.00141     0.10336     0.00650     0.10334     0.00000     0.00000     0.00000     0.00000     0.00000     0.21461
     0.52981     0.00185     0.13568     0.00853     0.13565     0.00000     0.00000     0.00000     0.00000     0.00000     0.28172
     0.54281     0.00214     0.15735     0.00989     0.15733     0.00000     0.00000     0.00000     0.00000     0.00000     0.32671
     0.55581     0.00220     0.16124     0.01013     0.16119     0.00000     0.00000     0.00000     0.00000     0.00000     0.33476
     0.56781     0.00199     0.14597     0.00917     0.14593     0.00000     0.00000     0.00000     0.00000     0.00000     0.30306
     0.58081     0.00159     0.11676     0.00734     0.11672     0.00000     0.00000     0.00000     0.00000     0.00000     0.24241
     0.59281     0.00112     0.08251     0.00519     0.08250     0.00000     0.00000     0.00000     0.00000     0.00000     0.17132
     0.60581     0.00070     0.05156     0.00324     0.05155     0.00000     0.00000     0.00000     0.00000     0.00000     0.10705
     0.61781     0.00039     0.02860     0.00179     0.02860     0.00000     0.00000     0.00000     0.00000     0.00000     0.05938
     0.63081     0.00019     0.01455     0.00087     0.01455     0.00000     0.00000     0.00000     0.00000     0.00000     0.03017
     0.64281     0.00009     0.00832     0.00039     0.00832     0.00000     0.00000     0.00000     0.00000     0.00000     0.01713
     0.65581     0.00006     0.00929     0.00018     0.00930     0.00000     0.00000     0.00000     0.00000     0.00000     0.01883
     0.66781     0.00009     0.01923     0.00016     0.01926     0.00000     0.00000     0.00000     0.00000     0.00000     0.03873
     0.68081     0.00019     0.04315     0.00027     0.04320     0.00000     0.00000     0.00000     0.00000     0.00000     0.08681
     0.69281     0.00038     0.08819     0.00052     0.08832     0.00000     0.00000     0.00000     0.00000     0.00000     0.17741
     0.70581     0.00069     0.15990     0.00094     0.16011     0.00000     0.00000     0.00000     0.00000     0.00000     0.32164
     0.71781     0.00111     0.25628     0.00150     0.25663     0.00000     0.00000     0.00000     0.00000     0.00000     0.51553
     0.73081     0.00157     0.36294     0.00213     0.36344     0.00000     0.00000     0.00000     0.00000     0.00000     0.73008
     0.74281     0.00196     0.45413     0.00267     0.45473     0.00000     0.00000     0.00000     0.00000     0.00000     0.91349
     0.75581     0.00217     0.50206     0.00295     0.50271     0.00000     0.00000     0.00000     0.00000     0.00000     1.00988
     0.76781     0.00212     0.49035     0.00288     0.49103     0.00000     0.00000     0.00000     0.00000     0.00000     0.98638
     0.78081     0.00183     0.42318     0.00248     0.42377     0.00000     0.00000     0.00000     0.00000     0.00000     0.85127
     0.79281     0.00139     0.32268     0.00189     0.32312     0.00000     0.00000     0.00000     0.00000     0.00000     0.64908
     0.80581     0.00094     0.21736     0.00128     0.21767     0.00000     0.00000     0.00000     0.00000     0.00000     0.43724
     0.81781     0.00056     0.12938     0.00076     0.12956     0.00000     0.00000     0.00000     0.00000     0.00000     0.26026
     0.83081     0.00029     0.06804     0.00040     0.06813     0.00000     0.00000     0.00000     0.00000     0.00000     0.13687
     0.84281     0.00014     0.03161     0.00019     0.03165     0.00000     0.00000     0.00000     0.00000     0.00000     0.06359
     0.85581     0.00006     0.01298     0.00008     0.01299     0.00000     0.00000     0.00000     0.00000     0.00000     0.02610
     0.86781     0.00002     0.00471     0.00003     0.00471     0.00000     0.00000     0.00000     0.00000     0.00000     0.00947
     0.88081     0.00001     0.00151     0.00001     0.00151     0.00000     0.00000     0.00000     0.00000     0.00000     0.00303
     0.89281     0.00000     0.00043     0.00000     0.00043     0.00000     0.00000     0.00000     0.00000     0.00000     0.00086
     0.90581     0.00000     0.00011     0.00000     0.00011     0.00000     0.00000     0.00000     0.00000     0.00000     0.00021
     0.91781     0.00000     0.00002     0.00000     0.00002     0.00000     0.00000     0.00000     0.00000     0.00000     0.00005
     0.93081     0.00000     0.00000     0.00000     0.00000     0.00000     0.00000     0.00000     0.00000     0.00000     0.00001
     0.94281     0.00000     0.00000     0.00000     0.00000     0.00000     0.00000     0.00000     0.00000     0.00000     0.00000
     0.95581     0.00000     0.00000     0.00000     0.00000     0.00000     0.00000     0.00000     0.00000     0.00000     0.00000
     0.96781     0.00000     0.00000     0.00000     0.00000     0.00000     0.00000     0.00000     0.00000     0.00000     0.00000
     0.98081     0.00000     0.00000     0.00000     0.00000     0.00000     0.00000     0.00000     0.00000     0.00000     0.00000
     0.99281     0.00000     0.00000     0.00000     0.00000     0.00000     0.00000     0.00000     0.00000     0.00000     0.00000
     1.00581     0.00000     0.00000     0.00000     0.00000     0.00000     0.00000     0.00000     0.00000     0.00000     0.00000
     1.01781     0.00000     0.00000     0.00000     0.00000     0.00000     0.00000     0.00000     0.00000     0.00000     0.00000
     1.03081     0.00000     0.00000     0.00000     0.00000     0.00000     0.00000     0.00000     0.00000     0.00000     0.00000
     1.04281     0.00000     0.00000     0.00000     0.00000     0.00000     0.00000     0.00000     0.00000     0.00000     0.00000
     1.05581     0.00000     0.00000     0.00000     0.00000     0.00000     0.00000     0.00000     0.00000     0.00000     0.00000
     1.06781     0.00000     0.00000     0.00000     0.00000     0.00000     0.00000     0.00000     0.00000     0.00000     0.00000
     1.08081     0.00000     0.00000     0.00000     0.00000     0.00000     0.00000     0.00000     0.00000     0.00000     0.00000
     1.09281     0.00000     0.00000     0.00000     0.00000     0.00000     0.00000     0.00000     0.00000     0.00000     0.00000
     1.10581     0.00000     0.00000     0.00000     0.00000     0.00000     0.00000     0.00000     0.00000     0.00000     0.00001
     1.11781     0.00000     0.00001     0.00000     0.00001     0.00000     0.00000     0.00000     0.00000     0.00000     0.00002
     1.13081     0.00000     0.00004     0.00000     0.00004     0.00000     0.00000     0.00000     0.00000     0.00000     0.00008
     1.14281     0.00000     0.00014     0.00001     0.00014     0.00000     0.00000     0.00000     0.00000     0.00000     0.00030
     1.15581     0.00000     0.00050     0.00005     0.00050     0.00000     0.00000     0.00000     0.00000     0.00000     0.00105
     1.16781     0.00001     0.00155     0.00015     0.00154     0.00000     0.00000     0.00000     0.00000     0.00000     0.00324
     1.18081     0.00001     0.00422     0.00040     0.00421     0.00000     0.00000     0.00000     0.00000     0.00000     0.00885
     1.19281     0.00003     0.01018     0.00097     0.01015     0.00000     0.00000     0.00000     0.00000     0.00000     0.02133
     1.20581     0.00006     0.02168     0.00206     0.02163     0.00000     0.00000     0.00000     0.00000     0.00000     0.04543
     1.21781     0.00012     0.04080     0.00387     0.04070     0.00000     0.00000     0.00000     0.00000     0.00000     0.08549
     1.23081     0.00020     0.06784     0.00643     0.06768     0.00000     0.00000     0.00000     0.00000     0.00000     0.14216
     1.24281     0.00030     0.09965     0.00945     0.09943     0.00000     0.00000     0.00000     0.00000     0.00000     0.20882
     1.25581     0.00038     0.12936     0.01226     0.12905     0.00000     0.00000     0.00000     0.00000     0.00000     0.27106
     1.26781     0.00044     0.14835     0.01406     0.14800     0.00000     0.00000     0.00000     0.00000     0.00000     0.31085
     1.28081     0.00045     0.15032     0.01425     0.14998     0.00000     0.00000     0.00000     0.00000     0.00000     0.31499
     1.29281     0.00040     0.13458     0.01276     0.13425     0.00000     0.00000     0.00000     0.00000     0.00000     0.28198
     1.30581     0.00032     0.10645     0.01009     0.10618     0.00000     0.00000     0.00000     0.00000     0.00000     0.22303
     1.31781     0.00022     0.07439     0.00705     0.07422     0.00000     0.00000     0.00000     0.00000     0.00000     0.15588
     1.33081     0.00014     0.04593     0.00435     0.04583     0.00000     0.00000     0.00000     0.00000     0.00000     0.09625
     1.34281     0.00007     0.02507     0.00238     0.02501     0.00000     0.00000     0.00000     0.00000     0.00000     0.05253
     1.35581     0.00004     0.01212     0.00114     0.01211     0.00000     0.00000     0.00000     0.00000     0.00000     0.02540
     1.36781     0.00002     0.00529     0.00049     0.00535     0.00000     0.00000     0.00000     0.00000     0.00000     0.01114
     1.38081     0.00001     0.00243     0.00018     0.00264     0.00000     0.00000     0.00000     0.00000     0.00000     0.00527
     1.39281     0.00001     0.00210     0.00006     0.00272     0.00000     0.00000     0.00000     0.00000     0.00000     0.00489
     1.40581     0.00003     0.00394     0.00002     0.00555     0.00000     0.00000     0.00000     0.00000     0.00000     0.00954
     1.41781     0.00006     0.00861     0.00002     0.01227     0.00000     0.00000     0.00000     0.00000     0.00000     0.02096
     1.43081     0.00012     0.01730     0.00003     0.02466     0.00000     0.00000     0.00000     0.00000     0.00000     0.04211
     1.44281     0.00021     0.03095     0.00004     0.04399     0.00000     0.00000     0.00000     0.00000     0.00000     0.07519
     1.45581     0.00033     0.04927     0.00007     0.06963     0.00000     0.00000     0.00000     0.00000     0.00000     0.11931
     1.46781     0.00047     0.07041     0.00010     0.09822     0.00000     0.00000     0.00000     0.00000     0.00000     0.16919
     1.48081     0.00060     0.09197     0.00012     0.12485     0.00000     0.00000     0.00000     0.00000     0.00000     0.21754
     1.49281     0.00071     0.11376     0.00015     0.14649     0.00000     0.00000     0.00000     0.00000     0.00000     0.26111
     1.50581     0.00079     0.14084     0.00018     0.16613     0.00000     0.00000     0.00000     0.00000     0.00000     0.30794
     1.51781     0.00089     0.18426     0.00024     0.19458     0.00000     0.00000     0.00000     0.00000     0.00000     0.37997
     1.53081     0.00103     0.25763     0.00035     0.24741     0.00000     0.00000     0.00000     0.00000     0.00000     0.50642
     1.54381     0.00123     0.36948     0.00053     0.33714     0.00000     0.00000     0.00000     0.00000     0.00000     0.70838
     1.55581     0.00145     0.51469     0.00079     0.46369     0.00000     0.00000     0.00000     0.00000     0.00000     0.98063
     1.56881     0.00163     0.67011     0.00109     0.60820     0.00000     0.00000     0.00000     0.00000     0.00000     1.28103
     1.58081     0.00169     0.79853     0.00136     0.73555     0.00000     0.00000     0.00000     0.00000     0.00000     1.53714
     1.59381     0.00160     0.86130     0.00154     0.80610     0.00000     0.00000     0.00000     0.00000     0.00000     1.67055
     1.60581     0.00138     0.83620     0.00155     0.79403     0.00000     0.00000     0.00000     0.00000     0.00000     1.63316
     1.61881     0.00109     0.72887     0.00141     0.70101     0.00000     0.00000     0.00000     0.00000     0.00000     1.43238
     1.63081     0.00083     0.57239     0.00118     0.55652     0.00000     0.00000     0.00000     0.00000     0.00000     1.13092
     1.64381     0.00071     0.41438     0.00102     0.40731     0.00000     0.00000     0.00000     0.00000     0.00000     0.82341
     1.65581     0.00089     0.30304     0.00113     0.30226     0.00000     0.00000     0.00000     0.00000     0.00000     0.60731
     1.66881     0.00160     0.27904     0.00178     0.28367     0.00000     0.00000     0.00000     0.00000     0.00000     0.56609
     1.68081     0.00310     0.37446     0.00326     0.38518     0.00000     0.00000     0.00000     0.00000     0.00000     0.76600
     1.69381     0.00562     0.61043     0.00581     0.62843     0.00000     0.00000     0.00000     0.00000     0.00000     1.25030
     1.70581     0.00917     0.98529     0.00939     1.01083     0.00000     0.00000     0.00000     0.00000     0.00000     2.01469
     1.71881     0.01333     1.45751     0.01352     1.48879     0.00000     0.00000     0.00000     0.00000     0.00000     2.97315
     1.73081     0.01722     1.93838     0.01729     1.97127     0.00000     0.00000     0.00000     0.00000     0.00000     3.94415
     1.74381     0.01979     2.31015     0.01962     2.33957     0.00000     0.00000     0.00000     0.00000     0.00000     4.68914
     1.75581     0.02028     2.46890     0.01977     2.49109     0.00000     0.00000     0.00000     0.00000     0.00000     5.00004
     1.76881     0.01854     2.36940     0.01772     2.38281     0.00000     0.00000     0.00000     0.00000     0.00000     4.78847
     1.78081     0.01516     2.04494     0.01413     2.05067     0.00000     0.00000     0.00000     0.00000     0.00000     4.12490
     1.79381     0.01110     1.58884     0.01005     1.58984     0.00000     0.00000     0.00000     0.00000     0.00000     3.19982
     1.80581     0.00729     1.11217     0.00638     1.11117     0.00000     0.00000     0.00000     0.00000     0.00000     2.23701
     1.81881     0.00430     0.70158     0.00363     0.70021     0.00000     0.00000     0.00000     0.00000     0.00000     1.40972
     1.83081     0.00229     0.39881     0.00185     0.39779     0.00000     0.00000     0.00000     0.00000     0.00000     0.80073
     1.84381     0.00109     0.20418     0.00085     0.20363     0.00000     0.00000     0.00000     0.00000     0.00000     0.40975
     1.85581     0.00047     0.09408     0.00035     0.09386     0.00000     0.00000     0.00000     0.00000     0.00000     0.18876
     1.86881     0.00018     0.03899     0.00013     0.03891     0.00000     0.00000     0.00000     0.00000     0.00000     0.07822
     1.88081     0.00006     0.01453     0.00004     0.01451     0.00000     0.00000     0.00000     0.00000     0.00000     0.02914
     1.89381     0.00002     0.00487     0.00001     0.00487     0.00000     0.00000     0.00000     0.00000     0.00000     0.00977
     1.90581     0.00001     0.00152     0.00000     0.00152     0.00000     0.00000     0.00000     0.00000     0.00000     0.00305
     1.91881     0.00001     0.00065     0.00000     0.00064     0.00000     0.00000     0.00000     0.00000     0.00000     0.00129
     1.93081     0.00002     0.00105     0.00001     0.00101     0.00000     0.00000     0.00000     0.00000     0.00000     0.00208
     1.94381     0.00007     0.00320     0.00003     0.00305     0.00000     0.00000     0.00000     0.00000     0.00000     0.00634
     1.95581     0.00021     0.00942     0.00010     0.00898     0.00000     0.00000     0.00000     0.00000     0.00000     0.01872
     1.96881     0.00060     0.02500     0.00031     0.02382     0.00000     0.00000     0.00000     0.00000     0.00000     0.04973
     1.98081     0.00153     0.05954     0.00088     0.05675     0.00000     0.00000     0.00000     0.00000     0.00000     0.11870
     1.99381     0.00354     0.12780     0.00226     0.12198     0.00000     0.00000     0.00000     0.00000     0.00000     0.25558
     2.00581     0.00748     0.24822     0.00520     0.23758     0.00000     0.00000     0.00000     0.00000     0.00000     0.49848
     2.01881     0.01438     0.43800     0.01081     0.42109     0.00000     0.00000     0.00000     0.00000     0.00000     0.88428
     2.03081     0.02510     0.70420     0.02017     0.68144     0.00000     0.00000     0.00000     0.00000     0.00000     1.43091
     2.04381     0.03967     1.03345     0.03381     1.00889     0.00000     0.00000     0.00000     0.00000     0.00000     2.11583
     2.05581     0.05652     1.38583     0.05098     1.36781     0.00000     0.00000     0.00000     0.00000     0.00000     2.86114
     2.06881     0.07234     1.69908     0.06936     1.69823     0.00000     0.00000     0.00000     0.00000     0.00000     3.53902
     2.08081     0.08288     1.90691     0.08574     1.93258     0.00000     0.00000     0.00000     0.00000     0.00000     4.00811
     2.09381     0.08480     1.96537     0.09717     2.01964     0.00000     0.00000     0.00000     0.00000     0.00000     4.16699
     2.10581     0.07738     1.87192     0.10212     1.94639     0.00000     0.00000     0.00000     0.00000     0.00000     3.99781
     2.11881     0.06294     1.66352     0.10058     1.74172     0.00000     0.00000     0.00000     0.00000     0.00000     3.56876
     2.13081     0.04569     1.39453     0.09345     1.45786     0.00000     0.00000     0.00000     0.00000     0.00000     2.99154
     2.14381     0.02971     1.11175     0.08191     1.14836     0.00000     0.00000     0.00000     0.00000     0.00000     2.37173
     2.15581     0.01743     0.84524     0.06728     0.85272     0.00000     0.00000     0.00000     0.00000     0.00000     1.78268
     2.16881     0.00938     0.60880     0.05125     0.59494     0.00000     0.00000     0.00000     0.00000     0.00000     1.26436
     2.18081     0.00489     0.41177     0.03582     0.38792     0.00000     0.00000     0.00000     0.00000     0.00000     0.84040
     2.19381     0.00308     0.26145     0.02277     0.23759     0.00000     0.00000     0.00000     0.00000     0.00000     0.52490
     2.20581     0.00358     0.16344     0.01313     0.14494     0.00000     0.00000     0.00000     0.00000     0.00000     0.32510
     2.21881     0.00690     0.12138     0.00694     0.10905     0.00000     0.00000     0.00000     0.00000     0.00000     0.24426
     2.23081     0.01436     0.13863     0.00359     0.13052     0.00000     0.00000     0.00000     0.00000     0.00000     0.28710
     2.24381     0.02757     0.21927     0.00235     0.21243     0.00000     0.00000     0.00000     0.00000     0.00000     0.46162
     2.25581     0.04730     0.36435     0.00273     0.35601     0.00000     0.00000     0.00000     0.00000     0.00000     0.77040
     2.26881     0.07216     0.56452     0.00471     0.55244     0.00000     0.00000     0.00000     0.00000     0.00000     1.19383
     2.28081     0.09795     0.79444     0.00867     0.77728     0.00000     0.00000     0.00000     0.00000     0.00000     1.67834
     2.29381     0.11868     1.01581     0.01505     0.99346     0.00000     0.00000     0.00000     0.00000     0.00000     2.14300
     2.30581     0.12892     1.18959     0.02388     1.16315     0.00000     0.00000     0.00000     0.00000     0.00000     2.50554
     2.31881     0.12636     1.28811     0.03431     1.25940     0.00000     0.00000     0.00000     0.00000     0.00000     2.70818
     2.33081     0.11276     1.30166     0.04452     1.27363     0.00000     0.00000     0.00000     0.00000     0.00000     2.73256
     2.34381     0.09251     1.23577     0.05216     1.21088     0.00000     0.00000     0.00000     0.00000     0.00000     2.59133
     2.35581     0.07057     1.10559     0.05533     1.08540     0.00000     0.00000     0.00000     0.00000     0.00000     2.31688
     2.36881     0.05054     0.93110     0.05327     0.91624     0.00000     0.00000     0.00000     0.00000     0.00000     1.95116
     2.38081     0.03420     0.73522     0.04671     0.72554     0.00000     0.00000     0.00000     0.00000     0.00000     1.54168
     2.39381     0.02192     0.54212     0.03735     0.53626     0.00000     0.00000     0.00000     0.00000     0.00000     1.13764
     2.40581     0.01326     0.37105     0.02724     0.36783     0.00000     0.00000     0.00000     0.00000     0.00000     0.77938
     2.41881     0.00754     0.23459     0.01810     0.23291     0.00000     0.00000     0.00000     0.00000     0.00000     0.49315
     2.43081     0.00400     0.13656     0.01096     0.13569     0.00000     0.00000     0.00000     0.00000     0.00000     0.28720
     2.44381     0.00197     0.07390     0.00610     0.07343     0.00000     0.00000     0.00000     0.00000     0.00000     0.15541
     2.45581     0.00090     0.04014     0.00336     0.03985     0.00000     0.00000     0.00000     0.00000     0.00000     0.08425
     2.46881     0.00040     0.02907     0.00239     0.02879     0.00000     0.00000     0.00000     0.00000     0.00000     0.06065
     2.48081     0.00020     0.03710     0.00296     0.03667     0.00000     0.00000     0.00000     0.00000     0.00000     0.07692
     2.49381     0.00016     0.06322     0.00498     0.06244     0.00000     0.00000     0.00000     0.00000     0.00000     0.13080
     2.50581     0.00020     0.10639     0.00835     0.10505     0.00000     0.00000     0.00000     0.00000     0.00000     0.22000
     2.51881     0.00028     0.16165     0.01269     0.15963     0.00000     0.00000     0.00000     0.00000     0.00000     0.33425
     2.53081     0.00035     0.21799     0.01710     0.21524     0.00000     0.00000     0.00000     0.00000     0.00000     0.45070
     2.54381     0.00041     0.26009     0.02040     0.25681     0.00000     0.00000     0.00000     0.00000     0.00000     0.53771
     2.55681     0.00043     0.27474     0.02153     0.27121     0.00000     0.00000     0.00000     0.00000     0.00000     0.56791
     2.56881     0.00044     0.25783     0.02015     0.25441     0.00000     0.00000     0.00000     0.00000     0.00000     0.53283
     2.58181     0.00049     0.21735     0.01684     0.21431     0.00000     0.00000     0.00000     0.00000     0.00000     0.44898
     2.59381     0.00065     0.16996     0.01287     0.16730     0.00000     0.00000     0.00000     0.00000     0.00000     0.35078
     2.60681     0.00102     0.13342     0.00956     0.13106     0.00000     0.00000     0.00000     0.00000     0.00000     0.27505
     2.61881     0.00169     0.11980     0.00779     0.11788     0.00000     0.00000     0.00000     0.00000     0.00000     0.24715
     2.63181     0.00266     0.13222     0.00780     0.13151     0.00000     0.00000     0.00000     0.00000     0.00000     0.27420
     2.64381     0.00385     0.16621     0.00925     0.16833     0.00000     0.00000     0.00000     0.00000     0.00000     0.34764
     2.65681     0.00507     0.21438     0.01145     0.22150     0.00000     0.00000     0.00000     0.00000     0.00000     0.45239
     2.66881     0.00609     0.27335     0.01362     0.28720     0.00000     0.00000     0.00000     0.00000     0.00000     0.58026
     2.68181     0.00675     0.35070     0.01523     0.37131     0.00000     0.00000     0.00000     0.00000     0.00000     0.74399
     2.69381     0.00702     0.46714     0.01611     0.49239     0.00000     0.00000     0.00000     0.00000     0.00000     0.98266
     2.70681     0.00705     0.64942     0.01652     0.67578     0.00000     0.00000     0.00000     0.00000     0.00000     1.34877
     2.71881     0.00709     0.91111     0.01691     0.93586     0.00000     0.00000     0.00000     0.00000     0.00000     1.87098
     2.73181     0.00730     1.23123     0.01764     1.25399     0.00000     0.00000     0.00000     0.00000     0.00000     2.51016
     2.74381     0.00766     1.54487     0.01863     1.56793     0.00000     0.00000     0.00000     0.00000     0.00000     3.13910
     2.75681     0.00801     1.76196     0.01944     1.78850     0.00000     0.00000     0.00000     0.00000     0.00000     3.57792
     2.76881     0.00810     1.81049     0.01951     1.84103     0.00000     0.00000     0.00000     0.00000     0.00000     3.67914
     2.78181     0.00780     1.67255     0.01854     1.70515     0.00000     0.00000     0.00000     0.00000     0.00000     3.40405
     2.79381     0.00713     1.39454     0.01664     1.42466     0.00000     0.00000     0.00000     0.00000     0.00000     2.84296
     2.80681     0.00619     1.05766     0.01416     1.08171     0.00000     0.00000     0.00000     0.00000     0.00000     2.15972
     2.81881     0.00512     0.73889     0.01147     0.75446     0.00000     0.00000     0.00000     0.00000     0.00000     1.50994
     2.83181     0.00402     0.48179     0.00883     0.49000     0.00000     0.00000     0.00000     0.00000     0.00000     0.98464
     2.84381     0.00296     0.29712     0.00642     0.30001     0.00000     0.00000     0.00000     0.00000     0.00000     0.60652
     2.85681     0.00205     0.17548     0.00443     0.17515     0.00000     0.00000     0.00000     0.00000     0.00000     0.35711
     2.86881     0.00140     0.10286     0.00309     0.10015     0.00000     0.00000     0.00000     0.00000     0.00000     0.20750
     2.88181     0.00113     0.06897     0.00269     0.06292     0.00000     0.00000     0.00000     0.00000     0.00000     0.13571
     2.89381     0.00141     0.06962     0.00361     0.05753     0.00000     0.00000     0.00000     0.00000     0.00000     0.13217
     2.90681     0.00247     0.10560     0.00633     0.08346     0.00000     0.00000     0.00000     0.00000     0.00000     0.19787
     2.91881     0.00467     0.17916     0.01125     0.14306     0.00000     0.00000     0.00000     0.00000     0.00000     0.33813
     2.93181     0.00851     0.28909     0.01842     0.23746     0.00000     0.00000     0.00000     0.00000     0.00000     0.55348
     2.94381     0.01479     0.42715     0.02728     0.36254     0.00000     0.00000     0.00000     0.00000     0.00000     0.83175
     2.95681     0.02472     0.57954     0.03665     0.50889     0.00000     0.00000     0.00000     0.00000     0.00000     1.14980
     2.96881     0.03995     0.73451     0.04522     0.66644     0.00000     0.00000     0.00000     0.00000     0.00000     1.48612
     2.98181     0.06203     0.88906     0.05217     0.83065     0.00000     0.00000     0.00000     0.00000     0.00000     1.83391
     2.99381     0.09127     1.04785     0.05737     1.00268     0.00000     0.00000     0.00000     0.00000     0.00000     2.19918
     3.00681     0.12532     1.21117     0.06106     1.18059     0.00000     0.00000     0.00000     0.00000     0.00000     2.57813
     3.01881     0.15850     1.36140     0.06311     1.34806     0.00000     0.00000     0.00000     0.00000     0.00000     2.93107
     3.03181     0.18321     1.46539     0.06285     1.47362     0.00000     0.00000     0.00000     0.00000     0.00000     3.18507
     3.04381     0.19262     1.48984     0.05954     1.52360     0.00000     0.00000     0.00000     0.00000     0.00000     3.26560
     3.05681     0.18410     1.42583     0.05324     1.48309     0.00000     0.00000     0.00000     0.00000     0.00000     3.14625
     3.06881     0.16042     1.29764     0.04508     1.36854     0.00000     0.00000     0.00000     0.00000     0.00000     2.87168
     3.08181     0.12847     1.14842     0.03684     1.21750     0.00000     0.00000     0.00000     0.00000     0.00000     2.53123
     3.09381     0.09591     1.01388     0.02995     1.06666     0.00000     0.00000     0.00000     0.00000     0.00000     2.20640
     3.10681     0.06836     0.90320     0.02486     0.93254     0.00000     0.00000     0.00000     0.00000     0.00000     1.92896
     3.11881     0.04787     0.80138     0.02111     0.80861     0.00000     0.00000     0.00000     0.00000     0.00000     1.67898
     3.13181     0.03382     0.68851     0.01801     0.68115     0.00000     0.00000     0.00000     0.00000     0.00000     1.42149
     3.14381     0.02449     0.55830     0.01522     0.54476     0.00000     0.00000     0.00000     0.00000     0.00000     1.14277
     3.15681     0.01843     0.42266     0.01298     0.40945     0.00000     0.00000     0.00000     0.00000     0.00000     0.86352
     3.16881     0.01486     0.30239     0.01177     0.29266     0.00000     0.00000     0.00000     0.00000     0.00000     0.62167
     3.18181     0.01334     0.21352     0.01185     0.20794     0.00000     0.00000     0.00000     0.00000     0.00000     0.44665
     3.19381     0.01334     0.15971     0.01300     0.15750     0.00000     0.00000     0.00000     0.00000     0.00000     0.34355
     3.20681     0.01410     0.13350     0.01461     0.13355     0.00000     0.00000     0.00000     0.00000     0.00000     0.29576
     3.21881     0.01489     0.12323     0.01600     0.12442     0.00000     0.00000     0.00000     0.00000     0.00000     0.27853
     3.23181     0.01527     0.11923     0.01681     0.12075     0.00000     0.00000     0.00000     0.00000     0.00000     0.27206
     3.24381     0.01516     0.11640     0.01704     0.11770     0.00000     0.00000     0.00000     0.00000     0.00000     0.26631
     3.25681     0.01470     0.11293     0.01689     0.11364     0.00000     0.00000     0.00000     0.00000     0.00000     0.25816
     3.26881     0.01393     0.10793     0.01650     0.10786     0.00000     0.00000     0.00000     0.00000     0.00000     0.24623
     3.28181     0.01281     0.10035     0.01593     0.09952     0.00000     0.00000     0.00000     0.00000     0.00000     0.22861
     3.29381     0.01126     0.08950     0.01519     0.08805     0.00000     0.00000     0.00000     0.00000     0.00000     0.20400
     3.30681     0.00936     0.07599     0.01435     0.07414     0.00000     0.00000     0.00000     0.00000     0.00000     0.17384
     3.31881     0.00734     0.06161     0.01344     0.05968     0.00000     0.00000     0.00000     0.00000     0.00000     0.14207
     3.33181     0.00548     0.04865     0.01242     0.04686     0.00000     0.00000     0.00000     0.00000     0.00000     0.11341
     3.34381     0.00398     0.03899     0.01120     0.03745     0.00000     0.00000     0.00000     0.00000     0.00000     0.09161
     3.35681     0.00293     0.03402     0.00977     0.03270     0.00000     0.00000     0.00000     0.00000     0.00000     0.07942
     3.36881     0.00231     0.03485     0.00835     0.03356     0.00000     0.00000     0.00000     0.00000     0.00000     0.07907
     3.38181     0.00209     0.04217     0.00722     0.04053     0.00000     0.00000     0.00000     0.00000     0.00000     0.09202
     3.39381     0.00217     0.05548     0.00662     0.05308     0.00000     0.00000     0.00000     0.00000     0.00000     0.11735
     3.40681     0.00242     0.07233     0.00650     0.06879     0.00000     0.00000     0.00000     0.00000     0.00000     0.15003
     3.41881     0.00268     0.08821     0.00660     0.08347     0.00000     0.00000     0.00000     0.00000     0.00000     0.18096
     3.43181     0.00280     0.09793     0.00654     0.09230     0.00000     0.00000     0.00000     0.00000     0.00000     0.19957
     3.44381     0.00271     0.09781     0.00607     0.09186     0.00000     0.00000     0.00000     0.00000     0.00000     0.19845
     3.45681     0.00241     0.08734     0.00515     0.08180     0.00000     0.00000     0.00000     0.00000     0.00000     0.17671
     3.46881     0.00197     0.06954     0.00394     0.06500     0.00000     0.00000     0.00000     0.00000     0.00000     0.14045
     3.48181     0.00149     0.04928     0.00271     0.04598     0.00000     0.00000     0.00000     0.00000     0.00000     0.09946
     3.49381     0.00104     0.03105     0.00167     0.02894     0.00000     0.00000     0.00000     0.00000     0.00000     0.06271
     3.50681     0.00068     0.01739     0.00093     0.01619     0.00000     0.00000     0.00000     0.00000     0.00000     0.03518
     3.51881     0.00041     0.00865     0.00046     0.00805     0.00000     0.00000     0.00000     0.00000     0.00000     0.01757
     3.53181     0.00023     0.00383     0.00020     0.00356     0.00000     0.00000     0.00000     0.00000     0.00000     0.00781
     3.54481     0.00012     0.00150     0.00008     0.00140     0.00000     0.00000     0.00000     0.00000     0.00000     0.00310
     3.55681     0.00005     0.00053     0.00003     0.00049     0.00000     0.00000     0.00000     0.00000     0.00000     0.00110
     3.56981     0.00002     0.00016     0.00001     0.00015     0.00000     0.00000     0.00000     0.00000     0.00000     0.00035
     3.58181     0.00001     0.00005     0.00000     0.00004     0.00000     0.00000     0.00000     0.00000     0.00000     0.00010
     3.59481     0.00000     0.00001     0.00000     0.00001     0.00000     0.00000     0.00000     0.00000     0.00000     0.00003
     3.60681     0.00000     0.00000     0.00000     0.00000     0.00000     0.00000     0.00000     0.00000     0.00000     0.00001
     3.61981     0.00000     0.00000     0.00000     0.00000     0.00000     0.00000     0.00000     0.00000     0.00000     0.00000
     3.63181     0.00000     0.00000     0.00000     0.00000     0.00000     0.00000     0.00000     0.00000     0.00000     0.00000
     3.64481     0.00000     0.00000     0.00000     0.00000     0.00000     0.00000     0.00000     0.00000     0.00000     0.00000
     3.65681     0.00000     0.00000     0.00000     0.00000     0.00000     0.00000     0.00000     0.00000     0.00000     0.00000
     3.66981     0.00000     0.00000     0.00000     0.00000     0.00000     0.00000     0.00000     0.00000     0.00000     0.00000
     3.68181     0.00000     0.00000     0.00000     0.00000     0.00000     0.00000     0.00000     0.00000     0.00000     0.00000
     3.69481     0.00000     0.00000     0.00000     0.00000     0.00000     0.00000     0.00000     0.00000     0.00000     0.00000
     3.70681     0.00000     0.00000     0.00000     0.00000     0.00000     0.00000     0.00000     0.00000     0.00000     0.00000
     3.71981     0.00000     0.00000     0.00000     0.00000     0.00000     0.00000     0.00000     0.00000     0.00000     0.00000
     3.73181     0.00000     0.00000     0.00000     0.00000     0.00000     0.00000     0.00000     0.00000     0.00000     0.00000
     3.74481     0.00000     0.00000     0.00000     0.00000     0.00000     0.00000     0.00000     0.00000     0.00000     0.00000
     3.75681     0.00000     0.00000     0.00000     0.00000     0.00000     0.00000     0.00000     0.00000     0.00000     0.00000
     3.76981     0.00000     0.00000     0.00000     0.00000     0.00000     0.00000     0.00000     0.00000     0.00000     0.00000
     3.78181     0.00000     0.00000     0.00000     0.00000     0.00000     0.00000     0.00000     0.00000     0.00000     0.00000
     3.79481     0.00000     0.00000     0.00000     0.00000     0.00000     0.00000     0.00000     0.00000     0.00000     0.00000
     3.80681     0.00000     0.00000     0.00000     0.00000     0.00000     0.00000     0.00000     0.00000     0.00000     0.00000
     3.81981     0.00000     0.00000     0.00000     0.00000     0.00000     0.00000     0.00000     0.00000     0.00000     0.00000
     3.83181     0.00000     0.00000     0.00000     0.00000     0.00000     0.00000     0.00000     0.00000     0.00000     0.00000
     3.84481     0.00000     0.00000     0.00000     0.00000     0.00000     0.00000     0.00000     0.00000     0.00000     0.00000
     3.85681     0.00000     0.00000     0.00000     0.00000     0.00000     0.00000     0.00000     0.00000     0.00000     0.00000
     3.86981     0.00000     0.00000     0.00000     0.00000     0.00000     0.00000     0.00000     0.00000     0.00000     0.00000
     3.88181     0.00000     0.00000     0.00000     0.00000     0.00000     0.00000     0.00000     0.00000     0.00000     0.00000
     3.89481     0.00000     0.00000     0.00000     0.00000     0.00000     0.00000     0.00000     0.00000     0.00000     0.00000
     3.90681     0.00000     0.00000     0.00000     0.00000     0.00000     0.00000     0.00000     0.00000     0.00000     0.00000
     3.91981     0.00000     0.00000     0.00000     0.00000     0.00000     0.00000     0.00000     0.00000     0.00000     0.00000
     3.93181     0.00000     0.00000     0.00000     0.00000     0.00000     0.00000     0.00000     0.00000     0.00000     0.00000
     3.94481     0.00000     0.00000     0.00000     0.00000     0.00000     0.00000     0.00000     0.00000     0.00000     0.00000
     3.95681     0.00000     0.00000     0.00000     0.00000     0.00000     0.00000     0.00000     0.00000     0.00000     0.00000
     3.96981     0.00000     0.00000     0.00000     0.00000     0.00000     0.00000     0.00000     0.00000     0.00000     0.00000
     3.98181     0.00000     0.00000     0.00000     0.00000     0.00000     0.00000     0.00000     0.00000     0.00000     0.00000
     3.99481     0.00000     0.00000     0.00000     0.00000     0.00000     0.00000     0.00000     0.00000     0.00000     0.00000
     4.00681     0.00000     0.00000     0.00000     0.00000     0.00000     0.00000     0.00000     0.00000     0.00000     0.00000
     4.01981     0.00000     0.00000     0.00000     0.00000     0.00000     0.00000     0.00000     0.00000     0.00000     0.00000
     4.03181     0.00000     0.00000     0.00000     0.00000     0.00000     0.00000     0.00000     0.00000     0.00000     0.00000
     4.04481     0.00000     0.00000     0.00000     0.00000     0.00000     0.00000     0.00000     0.00000     0.00000     0.00000
     4.05681     0.00000     0.00000     0.00000     0.00000     0.00000     0.00000     0.00000     0.00000     0.00000     0.00000
     4.06981     0.00000     0.00000     0.00000     0.00000     0.00000     0.00000     0.00000     0.00000     0.00000     0.00000
     4.08181     0.00000     0.00000     0.00000     0.00000     0.00000     0.00000     0.00000     0.00000     0.00000     0.00000
     4.09481     0.00000     0.00000     0.00000     0.00000     0.00000     0.00000     0.00000     0.00000     0.00000     0.00000
     4.10681     0.00000     0.00000     0.00000     0.00000     0.00000     0.00000     0.00000     0.00000     0.00000     0.00000
     4.11981     0.00000     0.00000     0.00000     0.00000     0.00000     0.00000     0.00000     0.00000     0.00000     0.00000
     4.13181     0.00000     0.00000     0.00000     0.00000     0.00000     0.00000     0.00000     0.00000     0.00000     0.00000
     4.14481     0.00000     0.00000     0.00000     0.00000     0.00000     0.00000     0.00000     0.00000     0.00000     0.00000
     4.15681     0.00000     0.00000     0.00000     0.00000     0.00000     0.00000     0.00000     0.00000     0.00000     0.00000
     4.16981     0.00000     0.00000     0.00000     0.00000     0.00000     0.00000     0.00000     0.00000     0.00000     0.00000
     4.18181     0.00000     0.00000     0.00000     0.00000     0.00000     0.00000     0.00000     0.00000     0.00000     0.00000
     4.19481     0.00000     0.00000     0.00000     0.00000     0.00000     0.00000     0.00000     0.00000     0.00000     0.00000
     4.20681     0.00000     0.00000     0.00000     0.00000     0.00000     0.00000     0.00000     0.00000     0.00000     0.00000
     4.21981     0.00000     0.00000     0.00000     0.00000     0.00000     0.00000     0.00000     0.00000     0.00000     0.00000
     4.23181     0.00000     0.00000     0.00000     0.00000     0.00000     0.00000     0.00000     0.00000     0.00000     0.00000
     4.24481     0.00000     0.00000     0.00000     0.00000     0.00000     0.00000     0.00000     0.00000     0.00000     0.00000
     4.25681     0.00000     0.00000     0.00000     0.00000     0.00000     0.00000     0.00000     0.00000     0.00000     0.00000
     4.26981     0.00000     0.00000     0.00000     0.00000     0.00000     0.00000     0.00000     0.00000     0.00000     0.00000
     4.28181     0.00000     0.00000     0.00000     0.00000     0.00000     0.00000     0.00000     0.00000     0.00000     0.00000
     4.29481     0.00000     0.00000     0.00000     0.00000     0.00000     0.00000     0.00000     0.00000     0.00000     0.00000
     4.30681     0.00000     0.00000     0.00000     0.00000     0.00000     0.00000     0.00000     0.00000     0.00000     0.00000
     4.31981     0.00000     0.00000     0.00000     0.00000     0.00000     0.00000     0.00000     0.00000     0.00000     0.00000
     4.33181     0.00000     0.00000     0.00000     0.00000     0.00000     0.00000     0.00000     0.00000     0.00000     0.00000
     4.34481     0.00000     0.00000     0.00000     0.00000     0.00000     0.00000     0.00000     0.00000     0.00000     0.00000
     4.35681     0.00000     0.00000     0.00000     0.00000     0.00000     0.00000     0.00000     0.00000     0.00000     0.00000
     4.36981     0.00000     0.00000     0.00000     0.00000     0.00000     0.00000     0.00000     0.00000     0.00000     0.00000
     4.38181     0.00000     0.00000     0.00000     0.00000     0.00000     0.00000     0.00000     0.00000     0.00000     0.00000
     4.39481     0.00000     0.00000     0.00000     0.00000     0.00000     0.00000     0.00000     0.00000     0.00000     0.00000
     4.40681     0.00000     0.00000     0.00000     0.00000     0.00000     0.00000     0.00000     0.00000     0.00000     0.00000
     4.41981     0.00000     0.00000     0.00000     0.00000     0.00000     0.00000     0.00000     0.00000     0.00000     0.00000
     4.43181     0.00000     0.00000     0.00000     0.00000     0.00000     0.00000     0.00000     0.00000     0.00000     0.00000
     4.44481     0.00000     0.00000     0.00000     0.00000     0.00000     0.00000     0.00000     0.00000     0.00000     0.00000
     4.45681     0.00000     0.00000     0.00000     0.00000     0.00000     0.00000     0.00000     0.00000     0.00000     0.00000
     4.46981     0.00000     0.00000     0.00000     0.00000     0.00000     0.00000     0.00000     0.00000     0.00000     0.00000
     4.48181     0.00000     0.00000     0.00000     0.00000     0.00000     0.00000     0.00000     0.00000     0.00000     0.00000
     4.49481     0.00000     0.00000     0.00000     0.00000     0.00000     0.00000     0.00000     0.00000     0.00000     0.00000
     4.50681     0.00000     0.00000     0.00000     0.00000     0.00000     0.00000     0.00000     0.00000     0.00000     0.00000
     4.51981     0.00000     0.00000     0.00000     0.00000     0.00000     0.00000     0.00000     0.00000     0.00000     0.00000
     4.53181     0.00000     0.00000     0.00000     0.00000     0.00000     0.00000     0.00000     0.00000     0.00000     0.00000
     4.54481     0.00000     0.00000     0.00000     0.00000     0.00000     0.00000     0.00000     0.00000     0.00000     0.00000
     4.55781     0.00000     0.00000     0.00000     0.00000     0.00000     0.00000     0.00000     0.00000     0.00000     0.00000
     4.56981     0.00000     0.00000     0.00000     0.00000     0.00000     0.00000     0.00000     0.00000     0.00000     0.00000
     4.58281     0.00000     0.00000     0.00000     0.00000     0.00000     0.00000     0.00000     0.00000     0.00000     0.00000
     4.59481     0.00000     0.00000     0.00000     0.00000     0.00000     0.00000     0.00000     0.00000     0.00000     0.00000
     4.60781     0.00000     0.00000     0.00000     0.00000     0.00000     0.00000     0.00000     0.00000     0.00000     0.00000
     4.61981     0.00000     0.00000     0.00000     0.00000     0.00000     0.00000     0.00000     0.00000     0.00000     0.00000
     4.63281     0.00000     0.00000     0.00000     0.00000     0.00000     0.00000     0.00000     0.00000     0.00000     0.00000
     4.64481     0.00000     0.00000     0.00000     0.00000     0.00000     0.00000     0.00000     0.00000     0.00000     0.00000
     4.65781     0.00000     0.00000     0.00000     0.00000     0.00000     0.00000     0.00000     0.00000     0.00000     0.00000
     4.66981     0.00000     0.00000     0.00000     0.00000     0.00000     0.00000     0.00000     0.00000     0.00000     0.00000
     4.68281     0.00000     0.00000     0.00000     0.00000     0.00000     0.00000     0.00000     0.00000     0.00000     0.00000
     4.69481     0.00000     0.00000     0.00000     0.00000     0.00000     0.00000     0.00000     0.00000     0.00000     0.00000
     4.70781     0.00000     0.00000     0.00000     0.00000     0.00000     0.00000     0.00000     0.00000     0.00000     0.00000
     4.71981     0.00000     0.00000     0.00000     0.00000     0.00000     0.00000     0.00000     0.00000     0.00000     0.00000
     4.73281     0.00000     0.00000     0.00000     0.00000     0.00000     0.00000     0.00000     0.00000     0.00000     0.00000
     4.74481     0.00000     0.00000     0.00000     0.00000     0.00000     0.00000     0.00000     0.00000     0.00000     0.00000
     4.75781     0.00000     0.00000     0.00000     0.00000     0.00000     0.00000     0.00000     0.00000     0.00000     0.00000
     4.76981     0.00000     0.00000     0.00000     0.00000     0.00000     0.00000     0.00000     0.00000     0.00000     0.00000
     4.78281     0.00000     0.00000     0.00000     0.00000     0.00000     0.00000     0.00000     0.00000     0.00000     0.00000
     4.79481     0.00000     0.00000     0.00000     0.00000     0.00000     0.00000     0.00000     0.00000     0.00000     0.00000
     4.80781     0.00000     0.00000     0.00000     0.00000     0.00000     0.00000     0.00000     0.00000     0.00000     0.00000
     4.81981     0.00000     0.00000     0.00000     0.00000     0.00000     0.00000     0.00000     0.00000     0.00000     0.00000
     4.83281     0.00000     0.00000     0.00000     0.00000     0.00000     0.00000     0.00000     0.00000     0.00000     0.00000
     4.84481     0.00000     0.00000     0.00000     0.00000     0.00000     0.00000     0.00000     0.00000     0.00000     0.00000
     4.85781     0.00000     0.00000     0.00000     0.00000     0.00000     0.00000     0.00000     0.00000     0.00000     0.00000
     4.86981     0.00000     0.00000     0.00000     0.00000     0.00000     0.00000     0.00000     0.00000     0.00000     0.00000
     4.88281     0.00000     0.00000     0.00000     0.00000     0.00000     0.00000     0.00000     0.00000     0.00000     0.00000
     4.89481     0.00000     0.00000     0.00000     0.00000     0.00000     0.00000     0.00000     0.00000     0.00000     0.00000
     4.90781     0.00000     0.00000     0.00000     0.00000     0.00000     0.00000     0.00000     0.00000     0.00000     0.00000
     4.91981     0.00000     0.00000     0.00000     0.00000     0.00000     0.00000     0.00000     0.00000     0.00000     0.00000
     4.93281     0.00000     0.00000     0.00000     0.00000     0.00000     0.00000     0.00000     0.00000     0.00000     0.00000
     4.94481     0.00000     0.00000     0.00000     0.00000     0.00000     0.00000     0.00000     0.00000     0.00000     0.00000
     4.95781     0.00000     0.00000     0.00000     0.00000     0.00000     0.00000     0.00000     0.00000     0.00000     0.00000
     4.96981     0.00000     0.00000     0.00000     0.00000     0.00000     0.00000     0.00000     0.00000     0.00000     0.00000
     4.98281     0.00000     0.00000     0.00000     0.00000     0.00000     0.00000     0.00000     0.00000     0.00000     0.00000
     4.99481     0.00000     0.00000     0.00000     0.00000     0.00000     0.00000     0.00000     0.00000     0.00000     0.00000
     5.00781     0.00000     0.00000     0.00000     0.00000     0.00000     0.00000     0.00000     0.00000     0.00000     0.00000
     5.01981     0.00000     0.00000     0.00000     0.00000     0.00000     0.00000     0.00000     0.00000     0.00000     0.00000
     5.03281     0.00000     0.00000     0.00000     0.00000     0.00000     0.00000     0.00000     0.00000     0.00000     0.00000
     5.04481     0.00000     0.00000     0.00000     0.00000     0.00000     0.00000     0.00000     0.00000     0.00000     0.00000
     5.05781     0.00000     0.00000     0.00000     0.00000     0.00000     0.00000     0.00000     0.00000     0.00000     0.00000
     5.06981     0.00000     0.00000     0.00000     0.00000     0.00000     0.00000     0.00000     0.00000     0.00000     0.00000
     5.08281     0.00000     0.00000     0.00000     0.00000     0.00000     0.00000     0.00000     0.00000     0.00000     0.00000
     5.09481     0.00000     0.00000     0.00000     0.00000     0.00000     0.00000     0.00000     0.00000     0.00000     0.00000
     5.10781     0.00000     0.00000     0.00000     0.00000     0.00000     0.00000     0.00000     0.00000     0.00000     0.00000
     5.11981     0.00000     0.00000     0.00000     0.00000     0.00000     0.00000     0.00000     0.00000     0.00000     0.00000
     5.13281     0.00000     0.00000     0.00000     0.00000     0.00000     0.00000     0.00000     0.00000     0.00000     0.00000
     5.14481     0.00000     0.00000     0.00000     0.00000     0.00000     0.00000     0.00000     0.00000     0.00000     0.00000
     5.15781     0.00000     0.00000     0.00000     0.00000     0.00000     0.00000     0.00000     0.00000     0.00000     0.00000
     5.16981     0.00000     0.00000     0.00000     0.00000     0.00000     0.00000     0.00000     0.00000     0.00000     0.00000
     5.18281     0.00000     0.00000     0.00000     0.00000     0.00000     0.00000     0.00000     0.00000     0.00000     0.00000
     5.19481     0.00000     0.00000     0.00000     0.00000     0.00000     0.00000     0.00000     0.00000     0.00000     0.00000
     5.20781     0.00000     0.00000     0.00000     0.00000     0.00000     0.00000     0.00000     0.00000     0.00000     0.00000
     5.21981     0.00000     0.00000     0.00000     0.00000     0.00000     0.00000     0.00000     0.00000     0.00000     0.00000
     5.23281     0.00000     0.00000     0.00000     0.00000     0.00000     0.00000     0.00000     0.00000     0.00000     0.00000
     5.24481     0.00000     0.00000     0.00000     0.00000     0.00000     0.00000     0.00000     0.00000     0.00000     0.00000
     5.25781     0.00000     0.00000     0.00000     0.00000     0.00000     0.00000     0.00000     0.00000     0.00000     0.00000
     5.26981     0.00000     0.00000     0.00000     0.00000     0.00000     0.00000     0.00000     0.00000     0.00000     0.00000
     5.28281     0.00000     0.00000     0.00000     0.00000     0.00000     0.00000     0.00000     0.00000     0.00000     0.00000
     5.29481     0.00000     0.00000     0.00000     0.00000     0.00000     0.00000     0.00000     0.00000     0.00000     0.00000
     5.30781     0.00000     0.00000     0.00000     0.00000     0.00000     0.00000     0.00000     0.00000     0.00000     0.00000
     5.31981     0.00000     0.00000     0.00000     0.00000     0.00000     0.00000     0.00000     0.00000     0.00000     0.00000
     5.33281     0.00000     0.00000     0.00000     0.00000     0.00000     0.00000     0.00000     0.00000     0.00000     0.00000
     5.34481     0.00000     0.00000     0.00000     0.00000     0.00000     0.00000     0.00000     0.00000     0.00000     0.00000
     5.35781     0.00000     0.00000     0.00000     0.00000     0.00000     0.00000     0.00000     0.00000     0.00000     0.00000
     5.36981     0.00000     0.00000     0.00000     0.00000     0.00000     0.00000     0.00000     0.00000     0.00000     0.00000
     5.38281     0.00000     0.00000     0.00000     0.00000     0.00000     0.00000     0.00000     0.00000     0.00000     0.00000
     5.39481     0.00000     0.00000     0.00000     0.00000     0.00000     0.00000     0.00000     0.00000     0.00000     0.00000
     5.40781     0.00000     0.00000     0.00000     0.00000     0.00000     0.00000     0.00000     0.00000     0.00000     0.00000
     5.41981     0.00000     0.00000     0.00000     0.00000     0.00000     0.00000     0.00000     0.00000     0.00000     0.00000
     5.43281     0.00000     0.00000     0.00000     0.00000     0.00000     0.00000     0.00000     0.00000     0.00000     0.00000
     5.44481     0.00000     0.00000     0.00000     0.00000     0.00000     0.00000     0.00000     0.00000     0.00000     0.00000
     5.45781     0.00000     0.00000     0.00000     0.00000     0.00000     0.00000     0.00000     0.00000     0.00000     0.00000
     5.46981     0.00000     0.00000     0.00000     0.00000     0.00000     0.00000     0.00000     0.00000     0.00000     0.00000
     5.48281     0.00000     0.00000     0.00000     0.00000     0.00000     0.00000     0.00000     0.00000     0.00000     0.00000
     5.49481     0.00000     0.00000     0.00000     0.00000     0.00000     0.00000     0.00000     0.00000     0.00000     0.00000
     5.50781     0.00000     0.00000     0.00000     0.00000     0.00000     0.00000     0.00000     0.00000     0.00000     0.00000
     5.51981     0.00000     0.00000     0.00000     0.00000     0.00000     0.00000     0.00000     0.00000     0.00000     0.00000
     5.53281     0.00000     0.00000     0.00000     0.00000     0.00000     0.00000     0.00000     0.00000     0.00000     0.00000
     5.54581     0.00000     0.00000     0.00000     0.00000     0.00000     0.00000     0.00000     0.00000     0.00000     0.00000
     5.55781     0.00000     0.00000     0.00000     0.00000     0.00000     0.00000     0.00000     0.00000     0.00000     0.00000
     5.57081     0.00000     0.00000     0.00000     0.00000     0.00000     0.00000     0.00000     0.00000     0.00000     0.00000
     5.58281     0.00000     0.00000     0.00000     0.00000     0.00000     0.00000     0.00000     0.00000     0.00000     0.00000
     5.59581     0.00000     0.00000     0.00000     0.00000     0.00000     0.00000     0.00000     0.00000     0.00000     0.00000
     5.60781     0.00000     0.00000     0.00000     0.00000     0.00000     0.00000     0.00000     0.00000     0.00000     0.00000
     5.62081     0.00000     0.00000     0.00000     0.00000     0.00000     0.00000     0.00000     0.00000     0.00000     0.00000
     5.63281     0.00000     0.00000     0.00000     0.00000     0.00000     0.00000     0.00000     0.00000     0.00000     0.00000
     5.64581     0.00000     0.00000     0.00000     0.00000     0.00000     0.00000     0.00000     0.00000     0.00000     0.00000
     5.65781     0.00000     0.00000     0.00000     0.00000     0.00000     0.00000     0.00000     0.00000     0.00000     0.00000
     5.67081     0.00000     0.00000     0.00000     0.00000     0.00000     0.00000     0.00000     0.00000     0.00000     0.00000
     5.68281     0.00000     0.00000     0.00000     0.00000     0.00000     0.00000     0.00000     0.00000     0.00000     0.00000
     5.69581     0.00000     0.00000     0.00000     0.00000     0.00000     0.00000     0.00000     0.00000     0.00000     0.00000
     5.70781     0.00000     0.00000     0.00000     0.00000     0.00000     0.00000     0.00000     0.00000     0.00000     0.00000
     5.72081     0.00000     0.00000     0.00000     0.00000     0.00000     0.00000     0.00000     0.00000     0.00000     0.00000
     5.73281     0.00000     0.00000     0.00000     0.00000     0.00000     0.00000     0.00000     0.00000     0.00000     0.00000
     5.74581     0.00000     0.00000     0.00000     0.00000     0.00000     0.00000     0.00000     0.00000     0.00000     0.00000
     5.75781     0.00000     0.00000     0.00000     0.00000     0.00000     0.00000     0.00000     0.00000     0.00000     0.00000
     5.77081     0.00000     0.00000     0.00000     0.00000     0.00000     0.00000     0.00000     0.00000     0.00000     0.00000
     5.78281     0.00000     0.00000     0.00000     0.00000     0.00000     0.00000     0.00000     0.00000     0.00000     0.00000
     5.79581     0.00000     0.00000     0.00000     0.00000     0.00000     0.00000     0.00000     0.00000     0.00000     0.00000
     5.80781     0.00000     0.00000     0.00000     0.00000     0.00000     0.00000     0.00000     0.00000     0.00000     0.00000
     5.82081     0.00000     0.00000     0.00000     0.00000     0.00000     0.00000     0.00000     0.00000     0.00000     0.00000
     5.83281     0.00000     0.00000     0.00000     0.00000     0.00000     0.00000     0.00000     0.00000     0.00000     0.00000
     5.84581     0.00000     0.00000     0.00000     0.00000     0.00000     0.00000     0.00000     0.00000     0.00000     0.00000
     5.85781     0.00000     0.00000     0.00000     0.00000     0.00000     0.00000     0.00000     0.00000     0.00000     0.00000
     5.87081     0.00000     0.00000     0.00000     0.00000     0.00000     0.00000     0.00000     0.00000     0.00000     0.00000
     5.88281     0.00000     0.00000     0.00000     0.00000     0.00000     0.00000     0.00000     0.00000     0.00000     0.00000
     5.89581     0.00000     0.00000     0.00000     0.00000     0.00000     0.00000     0.00000     0.00000     0.00000     0.00000
     5.90781     0.00000     0.00000     0.00000     0.00000     0.00000     0.00000     0.00000     0.00000     0.00000     0.00000
     5.92081     0.00000     0.00000     0.00000     0.00000     0.00000     0.00000     0.00000     0.00000     0.00000     0.00000
     5.93281     0.00000     0.00000     0.00000     0.00000     0.00000     0.00000     0.00000     0.00000     0.00000     0.00000
     5.94581     0.00000     0.00000     0.00000     0.00000     0.00000     0.00000     0.00000     0.00000     0.00000     0.00000
     5.95781     0.00000     0.00000     0.00000     0.00000     0.00000     0.00000     0.00000     0.00000     0.00000     0.00000
     5.97081     0.00000     0.00000     0.00000     0.00000     0.00000     0.00000     0.00000     0.00000     0.00000     0.00000
     5.98281     0.00000     0.00000     0.00000     0.00000     0.00000     0.00000     0.00000     0.00000     0.00000     0.00000
     5.99581     0.00000     0.00000     0.00000     0.00000     0.00000     0.00000     0.00000     0.00000     0.00000     0.00000
     6.00781     0.00000     0.00000     0.00000     0.00000     0.00000     0.00000     0.00000     0.00000     0.00000     0.00000
     6.02081     0.00000     0.00000     0.00000     0.00000     0.00000     0.00000     0.00000     0.00000     0.00000     0.00000
     6.03281     0.00000     0.00000     0.00000     0.00000     0.00000     0.00000     0.00000     0.00000     0.00000     0.00000
     6.04581     0.00000     0.00000     0.00000     0.00000     0.00000     0.00000     0.00000     0.00000     0.00000     0.00000
     6.05781     0.00000     0.00000     0.00000     0.00000     0.00000     0.00000     0.00000     0.00000     0.00000     0.00000
     6.07081     0.00000     0.00000     0.00000     0.00000     0.00000     0.00000     0.00000     0.00000     0.00000     0.00000
     6.08281     0.00000     0.00000     0.00000     0.00000     0.00000     0.00000     0.00000     0.00000     0.00000     0.00000
     6.09581     0.00000     0.00000     0.00000     0.00000     0.00000     0.00000     0.00000     0.00000     0.00000     0.00000
     6.10781     0.00000     0.00000     0.00000     0.00000     0.00000     0.00000     0.00000     0.00000     0.00000     0.00000
     6.12081     0.00000     0.00000     0.00000     0.00000     0.00000     0.00000     0.00000     0.00000     0.00000     0.00000
     6.13281     0.00000     0.00000     0.00000     0.00000     0.00000     0.00000     0.00000     0.00000     0.00000     0.00000
     6.14581     0.00000     0.00000     0.00000     0.00000     0.00000     0.00000     0.00000     0.00000     0.00000     0.00000
     6.15781     0.00000     0.00000     0.00000     0.00000     0.00000     0.00000     0.00000     0.00000     0.00000     0.00000
     6.17081     0.00000     0.00000     0.00000     0.00000     0.00000     0.00000     0.00000     0.00000     0.00000     0.00000
     6.18281     0.00000     0.00000     0.00000     0.00000     0.00000     0.00000     0.00000     0.00000     0.00000     0.00000
     6.19581     0.00000     0.00000     0.00000     0.00000     0.00000     0.00000     0.00000     0.00000     0.00000     0.00000
     6.20781     0.00000     0.00000     0.00000     0.00000     0.00000     0.00000     0.00000     0.00000     0.00000     0.00000
     6.22081     0.00000     0.00000     0.00000     0.00000     0.00000     0.00000     0.00000     0.00000     0.00000     0.00000
     6.23281     0.00000     0.00000     0.00000     0.00000     0.00000     0.00000     0.00000     0.00000     0.00000     0.00000
     6.24581     0.00000     0.00000     0.00000     0.00000     0.00000     0.00000     0.00000     0.00000     0.00000     0.00000
     6.25781     0.00000     0.00000     0.00000     0.00000     0.00000     0.00000     0.00000     0.00000     0.00000     0.00000
     6.27081     0.00000     0.00000     0.00000     0.00000     0.00000     0.00000     0.00000     0.00000     0.00000     0.00000
     6.28281     0.00000     0.00000     0.00000     0.00000     0.00000     0.00000     0.00000     0.00000     0.00000     0.00000
     6.29581     0.00000     0.00000     0.00000     0.00000     0.00000     0.00000     0.00000     0.00000     0.00000     0.00000
     6.30781     0.00000     0.00000     0.00000     0.00000     0.00000     0.00000     0.00000     0.00000     0.00000     0.00000
     6.32081     0.00000     0.00000     0.00000     0.00000     0.00000     0.00000     0.00000     0.00000     0.00000     0.00000
     6.33281     0.00000     0.00000     0.00000     0.00000     0.00000     0.00000     0.00000     0.00000     0.00000     0.00000
     6.34581     0.00000     0.00000     0.00000     0.00000     0.00000     0.00000     0.00000     0.00000     0.00000     0.00000
     6.35781     0.00000     0.00000     0.00000     0.00000     0.00000     0.00000     0.00000     0.00000     0.00000     0.00000
     6.37081     0.00000     0.00000     0.00000     0.00000     0.00000     0.00000     0.00000     0.00000     0.00000     0.00000
     6.38281     0.00000     0.00000     0.00000     0.00000     0.00000     0.00000     0.00000     0.00000     0.00000     0.00000
     6.39581     0.00000     0.00000     0.00000     0.00000     0.00000     0.00000     0.00000     0.00000     0.00000     0.00000
     6.40781     0.00000     0.00000     0.00000     0.00000     0.00000     0.00000     0.00000     0.00000     0.00000     0.00000
     6.42081     0.00000     0.00000     0.00000     0.00000     0.00000     0.00000     0.00000     0.00000     0.00000     0.00000
     6.43281     0.00000     0.00000     0.00000     0.00000     0.00000     0.00000     0.00000     0.00000     0.00000     0.00000
     6.44581     0.00000     0.00000     0.00000     0.00000     0.00000     0.00000     0.00000     0.00000     0.00000     0.00000
     6.45781     0.00000     0.00000     0.00000     0.00000     0.00000     0.00000     0.00000     0.00000     0.00000     0.00000
     6.47081     0.00000     0.00000     0.00000     0.00000     0.00000     0.00000     0.00000     0.00000     0.00000     0.00000
     6.48281     0.00000     0.00000     0.00000     0.00000     0.00000     0.00000     0.00000     0.00000     0.00000     0.00000
     6.49581     0.00000     0.00000     0.00000     0.00000     0.00000     0.00000     0.00000     0.00000     0.00000     0.00000
     6.50781     0.00000     0.00000     0.00000     0.00000     0.00000     0.00000     0.00000     0.00000     0.00000     0.00000
     6.52081     0.00000     0.00000     0.00000     0.00000     0.00000     0.00000     0.00000     0.00000     0.00000     0.00000
     6.53281     0.00000     0.00000     0.00000     0.00000     0.00000     0.00000     0.00000     0.00000     0.00000     0.00000
     6.54581     0.00000     0.00000     0.00000     0.00000     0.00000     0.00000     0.00000     0.00000     0.00000     0.00000
     6.55881     0.00000     0.00000     0.00000     0.00000     0.00000     0.00000     0.00000     0.00000     0.00000     0.00000
     6.57081     0.00000     0.00000     0.00000     0.00000     0.00000     0.00000     0.00000     0.00000     0.00000     0.00000
     6.58381     0.00000     0.00000     0.00000     0.00000     0.00000     0.00000     0.00000     0.00000     0.00000     0.00000
     6.59581     0.00000     0.00000     0.00000     0.00000     0.00000     0.00000     0.00000     0.00000     0.00000     0.00000
     6.60881     0.00000     0.00000     0.00000     0.00000     0.00000     0.00000     0.00000     0.00000     0.00000     0.00000
     6.62081     0.00000     0.00000     0.00000     0.00000     0.00000     0.00000     0.00000     0.00000     0.00000     0.00000
     6.63381     0.00000     0.00000     0.00000     0.00000     0.00000     0.00000     0.00000     0.00000     0.00000     0.00000
     6.64581     0.00000     0.00000     0.00000     0.00000     0.00000     0.00000     0.00000     0.00000     0.00000     0.00000
     6.65881     0.00000     0.00000     0.00000     0.00000     0.00000     0.00000     0.00000     0.00000     0.00000     0.00000
     6.67081     0.00000     0.00000     0.00000     0.00000     0.00000     0.00000     0.00000     0.00000     0.00000     0.00000
     6.68381     0.00000     0.00000     0.00000     0.00000     0.00000     0.00000     0.00000     0.00000     0.00000     0.00000
     6.69581     0.00000     0.00000     0.00000     0.00000     0.00000     0.00000     0.00000     0.00000     0.00000     0.00000
     6.70881     0.00000     0.00000     0.00000     0.00000     0.00000     0.00000     0.00000     0.00000     0.00000     0.00000
     6.72081     0.00000     0.00000     0.00000     0.00000     0.00000     0.00000     0.00000     0.00000     0.00000     0.00000
     6.73381     0.00000     0.00000     0.00000     0.00000     0.00000     0.00000     0.00000     0.00000     0.00000     0.00000
     6.74581     0.00000     0.00000     0.00000     0.00000     0.00000     0.00000     0.00000     0.00000     0.00000     0.00000
     6.75881     0.00000     0.00000     0.00000     0.00000     0.00000     0.00000     0.00000     0.00000     0.00000     0.00000
     6.77081     0.00000     0.00000     0.00000     0.00000     0.00000     0.00000     0.00000     0.00000     0.00000     0.00000
     6.78381     0.00000     0.00000     0.00000     0.00000     0.00000     0.00000     0.00000     0.00000     0.00000     0.00000
     6.79581     0.00000     0.00000     0.00000     0.00000     0.00000     0.00000     0.00000     0.00000     0.00000     0.00000
     6.80881     0.00000     0.00000     0.00000     0.00000     0.00000     0.00000     0.00000     0.00000     0.00000     0.00000
     6.82081     0.00000     0.00000     0.00000     0.00000     0.00000     0.00000     0.00000     0.00000     0.00000     0.00000
     6.83381     0.00000     0.00000     0.00000     0.00000     0.00000     0.00000     0.00000     0.00000     0.00000     0.00000
     6.84581     0.00000     0.00000     0.00000     0.00000     0.00000     0.00000     0.00000     0.00000     0.00000     0.00000
     6.85881     0.00000     0.00000     0.00000     0.00000     0.00000     0.00000     0.00000     0.00000     0.00000     0.00000
     6.87081     0.00000     0.00000     0.00000     0.00000     0.00000     0.00000     0.00000     0.00000     0.00000     0.00000
     6.88381     0.00000     0.00000     0.00000     0.00000     0.00000     0.00000     0.00000     0.00000     0.00000     0.00000
     6.89581     0.00000     0.00000     0.00000     0.00000     0.00000     0.00000     0.00000     0.00000     0.00000     0.00000
     6.90881     0.00000     0.00000     0.00000     0.00000     0.00000     0.00000     0.00000     0.00000     0.00000     0.00000
     6.92081     0.00000     0.00000     0.00000     0.00000     0.00000     0.00000     0.00000     0.00000     0.00000     0.00000
     6.93381     0.00000     0.00000     0.00000     0.00000     0.00000     0.00000     0.00000     0.00000     0.00000     0.00000
     6.94581     0.00000     0.00000     0.00000     0.00000     0.00000     0.00000     0.00000     0.00000     0.00000     0.00000
     6.95881     0.00000     0.00000     0.00000     0.00000     0.00000     0.00000     0.00000     0.00000     0.00000     0.00000
     6.97081     0.00000     0.00000     0.00000     0.00000     0.00000     0.00000     0.00000     0.00000     0.00000     0.00000
     6.98381     0.00000     0.00000     0.00000     0.00000     0.00000     0.00000     0.00000     0.00000     0.00000     0.00000
     6.99581     0.00000     0.00000     0.00000     0.00000     0.00000     0.00000     0.00000     0.00000     0.00000     0.00000
     7.00881     0.00000     0.00000     0.00000     0.00000     0.00000     0.00000     0.00000     0.00000     0.00000     0.00000
     7.02081     0.00000     0.00000     0.00000     0.00000     0.00000     0.00000     0.00000     0.00000     0.00000     0.00000
     7.03381     0.00000     0.00000     0.00000     0.00000     0.00000     0.00000     0.00000     0.00000     0.00000     0.00000
     7.04581     0.00000     0.00000     0.00000     0.00000     0.00000     0.00000     0.00000     0.00000     0.00000     0.00000
     7.05881     0.00000     0.00000     0.00000     0.00000     0.00000     0.00000     0.00000     0.00000     0.00000     0.00000
     7.07081     0.00000     0.00000     0.00000     0.00000     0.00000     0.00000     0.00000     0.00000     0.00000     0.00000
     7.08381     0.00000     0.00000     0.00000     0.00000     0.00000     0.00000     0.00000     0.00000     0.00000     0.00000
     7.09581     0.00000     0.00000     0.00000     0.00000     0.00000     0.00000     0.00000     0.00000     0.00000     0.00000
     7.10881     0.00000     0.00000     0.00000     0.00000     0.00000     0.00000     0.00000     0.00000     0.00000     0.00000
     7.12081     0.00000     0.00000     0.00000     0.00000     0.00000     0.00000     0.00000     0.00000     0.00000     0.00000
     7.13381     0.00000     0.00000     0.00000     0.00000     0.00000     0.00000     0.00000     0.00000     0.00000     0.00000
     7.14581     0.00000     0.00000     0.00000     0.00000     0.00000     0.00000     0.00000     0.00000     0.00000     0.00000
     7.15881     0.00000     0.00000     0.00000     0.00000     0.00000     0.00000     0.00000     0.00000     0.00000     0.00000
     7.17081     0.00000     0.00000     0.00000     0.00000     0.00000     0.00000     0.00000     0.00000     0.00000     0.00000
     7.18381     0.00000     0.00000     0.00000     0.00000     0.00000     0.00000     0.00000     0.00000     0.00000     0.00000
     7.19581     0.00000     0.00000     0.00000     0.00000     0.00000     0.00000     0.00000     0.00000     0.00000     0.00000
     7.20881     0.00000     0.00000     0.00000     0.00000     0.00000     0.00000     0.00000     0.00000     0.00000     0.00000
     7.22081     0.00000     0.00000     0.00000     0.00000     0.00000     0.00000     0.00000     0.00000     0.00000     0.00000
     7.23381     0.00000     0.00000     0.00000     0.00000     0.00000     0.00000     0.00000     0.00000     0.00000     0.00000
     7.24581     0.00000     0.00000     0.00000     0.00000     0.00000     0.00000     0.00000     0.00000     0.00000     0.00000
     7.25881     0.00000     0.00000     0.00000     0.00000     0.00000     0.00000     0.00000     0.00000     0.00000     0.00000
     7.27081     0.00000     0.00000     0.00000     0.00000     0.00000     0.00000     0.00000     0.00000     0.00000     0.00000
     7.28381     0.00000     0.00000     0.00000     0.00000     0.00000     0.00000     0.00000     0.00000     0.00000     0.00000
     7.29581     0.00000     0.00000     0.00000     0.00000     0.00000     0.00000     0.00000     0.00000     0.00000     0.00000
     7.30881     0.00000     0.00000     0.00000     0.00000     0.00000     0.00000     0.00000     0.00000     0.00000     0.00000
     7.32081     0.00000     0.00000     0.00000     0.00000     0.00000     0.00000     0.00000     0.00000     0.00000     0.00000
     7.33381     0.00000     0.00000     0.00000     0.00000     0.00000     0.00000     0.00000     0.00000     0.00000     0.00000
     7.34581     0.00000     0.00000     0.00000     0.00000     0.00000     0.00000     0.00000     0.00000     0.00000     0.00000
     7.35881     0.00000     0.00000     0.00000     0.00000     0.00000     0.00000     0.00000     0.00000     0.00000     0.00000
     7.37081     0.00000     0.00000     0.00000     0.00000     0.00000     0.00000     0.00000     0.00000     0.00000     0.00000
     7.38381     0.00000     0.00000     0.00000     0.00000     0.00000     0.00000     0.00000     0.00000     0.00000     0.00000
     7.39581     0.00000     0.00000     0.00000     0.00000     0.00000     0.00000     0.00000     0.00000     0.00000     0.00000
     7.40881     0.00000     0.00000     0.00000     0.00000     0.00000     0.00000     0.00000     0.00000     0.00000     0.00000
     7.42081     0.00000     0.00000     0.00000     0.00000     0.00000     0.00000     0.00000     0.00000     0.00000     0.00000
     7.43381     0.00000     0.00000     0.00000     0.00000     0.00000     0.00000     0.00000     0.00000     0.00000     0.00000
     7.44581     0.00000     0.00000     0.00000     0.00000     0.00000     0.00000     0.00000     0.00000     0.00000     0.00000
     7.45881     0.00000     0.00000     0.00000     0.00000     0.00000     0.00000     0.00000     0.00000     0.00000     0.00000
     7.47081     0.00000     0.00000     0.00000     0.00000     0.00000     0.00000     0.00000     0.00000     0.00000     0.00000
     7.48381     0.00000     0.00000     0.00000     0.00000     0.00000     0.00000     0.00000     0.00000     0.00000     0.00000
     7.49581     0.00000     0.00000     0.00000     0.00000     0.00000     0.00000     0.00000     0.00000     0.00000     0.00000
     7.50881     0.00000     0.00000     0.00000     0.00000     0.00000     0.00000     0.00000     0.00000     0.00000     0.00000
     7.52081     0.00000     0.00000     0.00000     0.00000     0.00000     0.00000     0.00000     0.00000     0.00000     0.00000
     7.53381     0.00000     0.00000     0.00000     0.00000     0.00000     0.00000     0.00000     0.00000     0.00000     0.00000
     7.54681     0.00000     0.00000     0.00000     0.00000     0.00000     0.00000     0.00000     0.00000     0.00000     0.00000
     7.55881     0.00000     0.00000     0.00000     0.00000     0.00000     0.00000     0.00000     0.00000     0.00000     0.00000
     7.57181     0.00000     0.00000     0.00000     0.00000     0.00000     0.00000     0.00000     0.00000     0.00000     0.00000
     7.58381     0.00000     0.00000     0.00000     0.00000     0.00000     0.00000     0.00000     0.00000     0.00000     0.00000
     7.59681     0.00000     0.00000     0.00000     0.00000     0.00000     0.00000     0.00000     0.00000     0.00000     0.00000
     7.60881     0.00000     0.00000     0.00000     0.00000     0.00000     0.00000     0.00000     0.00000     0.00000     0.00000
     7.62181     0.00000     0.00000     0.00000     0.00000     0.00000     0.00000     0.00000     0.00000     0.00000     0.00000
     7.63381     0.00000     0.00000     0.00000     0.00000     0.00000     0.00000     0.00000     0.00000     0.00000     0.00000
     7.64681     0.00000     0.00000     0.00000     0.00000     0.00000     0.00000     0.00000     0.00000     0.00000     0.00000
     7.65881     0.00000     0.00000     0.00000     0.00000     0.00000     0.00000     0.00000     0.00000     0.00000     0.00000
     7.67181     0.00000     0.00000     0.00000     0.00000     0.00000     0.00000     0.00000     0.00000     0.00000     0.00000
     7.68381     0.00000     0.00000     0.00000     0.00000     0.00000     0.00000     0.00000     0.00000     0.00000     0.00000
     7.69681     0.00000     0.00000     0.00000     0.00000     0.00000     0.00000     0.00000     0.00000     0.00000     0.00000
     7.70881     0.00000     0.00000     0.00000     0.00000     0.00000     0.00000     0.00000     0.00000     0.00000     0.00000
     7.72181     0.00000     0.00000     0.00000     0.00000     0.00000     0.00000     0.00000     0.00000     0.00000     0.00000
     7.73381     0.00000     0.00000     0.00000     0.00000     0.00000     0.00000     0.00000     0.00000     0.00000     0.00000
     7.74681     0.00000     0.00000     0.00000     0.00000     0.00000     0.00000     0.00000     0.00000     0.00000     0.00000
     7.75881     0.00000     0.00000     0.00000     0.00000     0.00000     0.00000     0.00000     0.00000     0.00000     0.00000
     7.77181     0.00000     0.00000     0.00000     0.00000     0.00000     0.00000     0.00000     0.00000     0.00000     0.00000
     7.78381     0.00000     0.00000     0.00000     0.00000     0.00000     0.00000     0.00000     0.00000     0.00000     0.00000
     7.79681     0.00000     0.00000     0.00000     0.00000     0.00000     0.00000     0.00000     0.00000     0.00000     0.00000
     7.80881     0.00000     0.00000     0.00000     0.00000     0.00000     0.00000     0.00000     0.00000     0.00000     0.00000
     7.82181     0.00000     0.00000     0.00000     0.00000     0.00000     0.00000     0.00000     0.00000     0.00000     0.00000
     7.83381     0.00000     0.00000     0.00000     0.00000     0.00000     0.00000     0.00000     0.00000     0.00000     0.00000
     7.84681     0.00000     0.00000     0.00000     0.00000     0.00000     0.00000     0.00000     0.00000     0.00000     0.00000
     7.85881     0.00000     0.00000     0.00000     0.00000     0.00000     0.00000     0.00000     0.00000     0.00000     0.00000
     7.87181     0.00000     0.00000     0.00000     0.00000     0.00000     0.00000     0.00000     0.00000     0.00000     0.00000
     7.88381     0.00000     0.00000     0.00000     0.00000     0.00000     0.00000     0.00000     0.00000     0.00000     0.00000
     7.89681     0.00000     0.00000     0.00000     0.00000     0.00000     0.00000     0.00000     0.00000     0.00000     0.00000
     7.90881     0.00000     0.00000     0.00000     0.00000     0.00000     0.00000     0.00000     0.00000     0.00000     0.00000
     7.92181     0.00000     0.00000     0.00000     0.00000     0.00000     0.00000     0.00000     0.00000     0.00000     0.00000
     7.93381     0.00000     0.00000     0.00000     0.00000     0.00000     0.00000     0.00000     0.00000     0.00000     0.00000
     7.94681     0.00000     0.00000     0.00000     0.00000     0.00000     0.00000     0.00000     0.00000     0.00000     0.00000
     7.95881     0.00000     0.00000     0.00000     0.00000     0.00000     0.00000     0.00000     0.00000     0.00000     0.00000
     7.97181     0.00000     0.00000     0.00000     0.00000     0.00000     0.00000     0.00000     0.00000     0.00000     0.00000
     7.98381     0.00000     0.00000     0.00000     0.00000     0.00000     0.00000     0.00000     0.00000     0.00000     0.00000
     7.99681     0.00000     0.00000     0.00000     0.00000     0.00000     0.00000     0.00000     0.00000     0.00000     0.00000
     8.00881     0.00000     0.00000     0.00000     0.00000     0.00000     0.00000     0.00000     0.00000     0.00000     0.00000
     8.02181     0.00000     0.00000     0.00000     0.00000     0.00000     0.00000     0.00000     0.00000     0.00000     0.00000
     8.03381     0.00000     0.00000     0.00000     0.00000     0.00000     0.00000     0.00000     0.00000     0.00000     0.00000
     8.04681     0.00000     0.00000     0.00000     0.00000     0.00000     0.00000     0.00000     0.00000     0.00000     0.00000
     8.05881     0.00000     0.00000     0.00000     0.00000     0.00000     0.00000     0.00000     0.00000     0.00000     0.00000
     8.07181     0.00000     0.00000     0.00000     0.00000     0.00000     0.00000     0.00000     0.00000     0.00000     0.00000
     8.08381     0.00000     0.00000     0.00000     0.00000     0.00000     0.00000     0.00000     0.00000     0.00000     0.00000
     8.09681     0.00000     0.00000     0.00000     0.00000     0.00000     0.00000     0.00000     0.00000     0.00000     0.00000
     8.10881     0.00000     0.00000     0.00000     0.00000     0.00000     0.00000     0.00000     0.00000     0.00000     0.00000
     8.12181     0.00000     0.00000     0.00000     0.00000     0.00000     0.00000     0.00000     0.00000     0.00000     0.00000
     8.13381     0.00000     0.00000     0.00000     0.00000     0.00000     0.00000     0.00000     0.00000     0.00000     0.00000
     8.14681     0.00000     0.00000     0.00000     0.00000     0.00000     0.00000     0.00000     0.00000     0.00000     0.00000
     8.15881     0.00000     0.00000     0.00000     0.00000     0.00000     0.00000     0.00000     0.00000     0.00000     0.00000
     8.17181     0.00000     0.00000     0.00000     0.00000     0.00000     0.00000     0.00000     0.00000     0.00000     0.00000
     8.18381     0.00000     0.00000     0.00000     0.00000     0.00000     0.00000     0.00000     0.00000     0.00000     0.00000
     8.19681     0.00000     0.00000     0.00000     0.00000     0.00000     0.00000     0.00000     0.00000     0.00000     0.00000
     8.20881     0.00000     0.00000     0.00000     0.00000     0.00000     0.00000     0.00000     0.00000     0.00000     0.00000
     8.22181     0.00000     0.00000     0.00000     0.00000     0.00000     0.00000     0.00000     0.00000     0.00000     0.00000
     8.23381     0.00000     0.00000     0.00000     0.00000     0.00000     0.00000     0.00000     0.00000     0.00000     0.00000
     8.24681     0.00000     0.00000     0.00000     0.00000     0.00000     0.00000     0.00000     0.00000     0.00000     0.00000
     8.25881     0.00000     0.00000     0.00000     0.00000     0.00000     0.00000     0.00000     0.00000     0.00000     0.00000
     8.27181     0.00000     0.00000     0.00000     0.00000     0.00000     0.00000     0.00000     0.00000     0.00000     0.00000
     8.28381     0.00000     0.00000     0.00000     0.00000     0.00000     0.00000     0.00000     0.00000     0.00000     0.00000
     8.29681     0.00000     0.00000     0.00000     0.00000     0.00000     0.00000     0.00000     0.00000     0.00000     0.00000
     8.30881     0.00000     0.00000     0.00000     0.00000     0.00000     0.00000     0.00000     0.00000     0.00000     0.00000
     8.32181     0.00000     0.00000     0.00000     0.00000     0.00000     0.00000     0.00000     0.00000     0.00000     0.00000
     8.33381     0.00000     0.00000     0.00000     0.00000     0.00000     0.00000     0.00000     0.00000     0.00000     0.00000
     8.34681     0.00000     0.00000     0.00000     0.00000     0.00000     0.00000     0.00000     0.00000     0.00000     0.00000
     8.35881     0.00000     0.00000     0.00000     0.00000     0.00000     0.00000     0.00000     0.00000     0.00000     0.00000
     8.37181     0.00000     0.00000     0.00000     0.00000     0.00000     0.00000     0.00000     0.00000     0.00000     0.00000
     8.38381     0.00000     0.00000     0.00000     0.00000     0.00000     0.00000     0.00000     0.00000     0.00000     0.00000
     8.39681     0.00000     0.00000     0.00000     0.00000     0.00000     0.00000     0.00000     0.00000     0.00000     0.00000
     8.40881     0.00000     0.00000     0.00000     0.00000     0.00000     0.00000     0.00000     0.00000     0.00000     0.00000
     8.42181     0.00000     0.00000     0.00000     0.00000     0.00000     0.00000     0.00000     0.00000     0.00000     0.00000
     8.43381     0.00000     0.00000     0.00000     0.00000     0.00000     0.00000     0.00000     0.00000     0.00000     0.00000
     8.44681     0.00000     0.00000     0.00000     0.00000     0.00000     0.00000     0.00000     0.00000     0.00000     0.00000
     8.45881     0.00000     0.00000     0.00000     0.00000     0.00000     0.00000     0.00000     0.00000     0.00000     0.00000
     8.47181     0.00000     0.00000     0.00000     0.00000     0.00000     0.00000     0.00000     0.00000     0.00000     0.00000
     8.48381     0.00000     0.00000     0.00000     0.00000     0.00000     0.00000     0.00000     0.00000     0.00000     0.00000
     8.49681     0.00000     0.00000     0.00000     0.00000     0.00000     0.00000     0.00000     0.00000     0.00000     0.00000
     8.50881     0.00000     0.00000     0.00000     0.00000     0.00000     0.00000     0.00000     0.00000     0.00000     0.00000
     8.52181     0.00000     0.00000     0.00000     0.00000     0.00000     0.00000     0.00000     0.00000     0.00000     0.00000
     8.53381     0.00000     0.00000     0.00000     0.00000     0.00000     0.00000     0.00000     0.00000     0.00000     0.00000
     8.54681     0.00000     0.00000     0.00000     0.00000     0.00000     0.00000     0.00000     0.00000     0.00000     0.00000
     8.55981     0.00000     0.00000     0.00000     0.00000     0.00000     0.00000     0.00000     0.00000     0.00000     0.00000
     8.57181     0.00000     0.00000     0.00000     0.00000     0.00000     0.00000     0.00000     0.00000     0.00000     0.00000
     8.58481     0.00000     0.00000     0.00000     0.00000     0.00000     0.00000     0.00000     0.00000     0.00000     0.00000
     8.59681     0.00000     0.00000     0.00000     0.00000     0.00000     0.00000     0.00000     0.00000     0.00000     0.00000
     8.60981     0.00000     0.00000     0.00000     0.00000     0.00000     0.00000     0.00000     0.00000     0.00000     0.00000
     8.62181     0.00000     0.00000     0.00000     0.00000     0.00000     0.00000     0.00000     0.00000     0.00000     0.00000
     8.63481     0.00000     0.00000     0.00000     0.00000     0.00000     0.00000     0.00000     0.00000     0.00000     0.00000
     8.64681     0.00000     0.00000     0.00000     0.00000     0.00000     0.00000     0.00000     0.00000     0.00000     0.00000
     8.65981     0.00000     0.00000     0.00000     0.00000     0.00000     0.00000     0.00000     0.00000     0.00000     0.00000
     8.67181     0.00000     0.00000     0.00000     0.00000     0.00000     0.00000     0.00000     0.00000     0.00000     0.00000
     8.68481     0.00000     0.00000     0.00000     0.00000     0.00000     0.00000     0.00000     0.00000     0.00000     0.00000
     8.69681     0.00000     0.00000     0.00000     0.00000     0.00000     0.00000     0.00000     0.00000     0.00000     0.00000
     8.70981     0.00000     0.00000     0.00000     0.00000     0.00000     0.00000     0.00000     0.00000     0.00000     0.00000
     8.72181     0.00000     0.00000     0.00000     0.00000     0.00000     0.00000     0.00000     0.00000     0.00000     0.00000
     8.73481     0.00000     0.00000     0.00000     0.00000     0.00000     0.00000     0.00000     0.00000     0.00000     0.00000
     8.74681     0.00000     0.00000     0.00000     0.00000     0.00000     0.00000     0.00000     0.00000     0.00000     0.00000
     8.75981     0.00000     0.00000     0.00000     0.00000     0.00000     0.00000     0.00000     0.00000     0.00000     0.00000
     8.77181     0.00000     0.00000     0.00000     0.00000     0.00000     0.00000     0.00000     0.00000     0.00000     0.00000
     8.78481     0.00000     0.00000     0.00000     0.00000     0.00000     0.00000     0.00000     0.00000     0.00000     0.00000
     8.79681     0.00000     0.00000     0.00000     0.00000     0.00000     0.00000     0.00000     0.00000     0.00000     0.00000
     8.80981     0.00000     0.00000     0.00000     0.00000     0.00000     0.00000     0.00000     0.00000     0.00000     0.00000
     8.82181     0.00000     0.00000     0.00000     0.00000     0.00000     0.00000     0.00000     0.00000     0.00000     0.00000
     8.83481     0.00000     0.00000     0.00000     0.00000     0.00000     0.00000     0.00000     0.00000     0.00000     0.00000
     8.84681     0.00000     0.00000     0.00000     0.00000     0.00000     0.00000     0.00000     0.00000     0.00000     0.00000
     8.85981     0.00000     0.00000     0.00000     0.00000     0.00000     0.00000     0.00000     0.00000     0.00000     0.00000
     8.87181     0.00000     0.00000     0.00000     0.00000     0.00000     0.00000     0.00000     0.00000     0.00000     0.00000
     8.88481     0.00000     0.00000     0.00000     0.00000     0.00000     0.00000     0.00000     0.00000     0.00000     0.00000
     8.89681     0.00000     0.00000     0.00000     0.00000     0.00000     0.00000     0.00000     0.00000     0.00000     0.00000
     8.90981     0.00000     0.00000     0.00000     0.00000     0.00000     0.00000     0.00000     0.00000     0.00000     0.00000
     8.92181     0.00000     0.00000     0.00000     0.00000     0.00000     0.00000     0.00000     0.00000     0.00000     0.00000
     8.93481     0.00000     0.00000     0.00000     0.00000     0.00000     0.00000     0.00000     0.00000     0.00000     0.00000
     8.94681     0.00000     0.00000     0.00000     0.00000     0.00000     0.00000     0.00000     0.00000     0.00000     0.00000
     8.95981     0.00000     0.00000     0.00000     0.00000     0.00000     0.00000     0.00000     0.00000     0.00000     0.00000
     8.97181     0.00000     0.00000     0.00000     0.00000     0.00000     0.00000     0.00000     0.00000     0.00000     0.00000
     8.98481     0.00000     0.00000     0.00000     0.00000     0.00000     0.00000     0.00000     0.00000     0.00000     0.00000
     8.99681     0.00000     0.00000     0.00000     0.00000     0.00000     0.00000     0.00000     0.00000     0.00000     0.00000
     9.00981     0.00000     0.00000     0.00000     0.00000     0.00000     0.00000     0.00000     0.00000     0.00000     0.00000
     9.02181     0.00000     0.00000     0.00000     0.00000     0.00000     0.00000     0.00000     0.00000     0.00000     0.00000
     9.03481     0.00000     0.00000     0.00000     0.00000     0.00000     0.00000     0.00000     0.00000     0.00000     0.00000
     9.04681     0.00000     0.00000     0.00000     0.00000     0.00000     0.00000     0.00000     0.00000     0.00000     0.00000
     9.05981     0.00000     0.00000     0.00000     0.00000     0.00000     0.00000     0.00000     0.00000     0.00000     0.00000
     9.07181     0.00000     0.00000     0.00000     0.00000     0.00000     0.00000     0.00000     0.00000     0.00000     0.00000
     9.08481     0.00000     0.00000     0.00000     0.00000     0.00000     0.00000     0.00000     0.00000     0.00000     0.00000
     9.09681     0.00000     0.00000     0.00000     0.00000     0.00000     0.00000     0.00000     0.00000     0.00000     0.00000
     9.10981     0.00000     0.00000     0.00000     0.00000     0.00000     0.00000     0.00000     0.00000     0.00000     0.00000
     9.12181     0.00000     0.00000     0.00000     0.00000     0.00000     0.00000     0.00000     0.00000     0.00000     0.00000
     9.13481     0.00000     0.00000     0.00000     0.00000     0.00000     0.00000     0.00000     0.00000     0.00000     0.00000
     9.14681     0.00000     0.00000     0.00000     0.00000     0.00000     0.00000     0.00000     0.00000     0.00000     0.00000
     9.15981     0.00000     0.00000     0.00000     0.00000     0.00000     0.00000     0.00000     0.00000     0.00000     0.00000
     9.17181     0.00000     0.00000     0.00000     0.00000     0.00000     0.00000     0.00000     0.00000     0.00000     0.00000
     9.18481     0.00000     0.00000     0.00000     0.00000     0.00000     0.00000     0.00000     0.00000     0.00000     0.00000
     9.19681     0.00000     0.00000     0.00000     0.00000     0.00000     0.00000     0.00000     0.00000     0.00000     0.00000
     9.20981     0.00000     0.00000     0.00000     0.00000     0.00000     0.00000     0.00000     0.00000     0.00000     0.00000
     9.22181     0.00000     0.00000     0.00000     0.00000     0.00000     0.00000     0.00000     0.00000     0.00000     0.00000
     9.23481     0.00000     0.00000     0.00000     0.00000     0.00000     0.00000     0.00000     0.00000     0.00000     0.00000
     9.24681     0.00000     0.00000     0.00000     0.00000     0.00000     0.00000     0.00000     0.00000     0.00000     0.00000
     9.25981     0.00000     0.00000     0.00000     0.00000     0.00000     0.00000     0.00000     0.00000     0.00000     0.00000
     9.27181     0.00000     0.00000     0.00000     0.00000     0.00000     0.00000     0.00000     0.00000     0.00000     0.00000
     9.28481     0.00000     0.00000     0.00000     0.00000     0.00000     0.00000     0.00000     0.00000     0.00000     0.00000
     9.29681     0.00000     0.00000     0.00000     0.00000     0.00000     0.00000     0.00000     0.00000     0.00000     0.00000
     9.30981     0.00000     0.00000     0.00000     0.00000     0.00000     0.00000     0.00000     0.00000     0.00000     0.00000
     9.32181     0.00000     0.00000     0.00000     0.00000     0.00000     0.00000     0.00000     0.00000     0.00000     0.00000
     9.33481     0.00000     0.00000     0.00000     0.00000     0.00000     0.00000     0.00000     0.00000     0.00000     0.00000
     9.34681     0.00000     0.00000     0.00000     0.00000     0.00000     0.00000     0.00000     0.00000     0.00000     0.00000
     9.35981     0.00000     0.00000     0.00000     0.00000     0.00000     0.00000     0.00000     0.00000     0.00000     0.00000
     9.37181     0.00000     0.00000     0.00000     0.00000     0.00000     0.00000     0.00000     0.00000     0.00000     0.00000
     9.38481     0.00000     0.00000     0.00000     0.00000     0.00000     0.00000     0.00000     0.00000     0.00000     0.00000
     9.39681     0.00000     0.00000     0.00000     0.00000     0.00000     0.00000     0.00000     0.00000     0.00000     0.00000
     9.40981     0.00000     0.00000     0.00000     0.00000     0.00000     0.00000     0.00000     0.00000     0.00000     0.00000
     9.42181     0.00000     0.00000     0.00000     0.00000     0.00000     0.00000     0.00000     0.00000     0.00000     0.00000
     9.43481     0.00000     0.00000     0.00000     0.00000     0.00000     0.00000     0.00000     0.00000     0.00000     0.00000
     9.44681     0.00000     0.00000     0.00000     0.00000     0.00000     0.00000     0.00000     0.00000     0.00000     0.00000
     9.45981     0.00000     0.00000     0.00000     0.00000     0.00000     0.00000     0.00000     0.00000     0.00000     0.00000
     9.47181     0.00000     0.00000     0.00000     0.00000     0.00000     0.00000     0.00000     0.00000     0.00000     0.00000
     9.48481     0.00000     0.00000     0.00000     0.00000     0.00000     0.00000     0.00000     0.00000     0.00000     0.00000
     9.49681     0.00000     0.00000     0.00000     0.00000     0.00000     0.00000     0.00000     0.00000     0.00000     0.00000
     9.50981     0.00000     0.00000     0.00000     0.00000     0.00000     0.00000     0.00000     0.00000     0.00000     0.00000
     9.52181     0.00000     0.00000     0.00000     0.00000     0.00000     0.00000     0.00000     0.00000     0.00000     0.00000
     9.53481     0.00000     0.00000     0.00000     0.00000     0.00000     0.00000     0.00000     0.00000     0.00000     0.00000
     9.54781     0.00000     0.00000     0.00000     0.00000     0.00000     0.00000     0.00000     0.00000     0.00000     0.00000
     9.55981     0.00000     0.00000     0.00000     0.00000     0.00000     0.00000     0.00000     0.00000     0.00000     0.00000
     9.57281     0.00000     0.00000     0.00000     0.00000     0.00000     0.00000     0.00000     0.00000     0.00000     0.00000
     9.58481     0.00000     0.00000     0.00000     0.00000     0.00000     0.00000     0.00000     0.00000     0.00000     0.00000
     9.59781     0.00000     0.00000     0.00000     0.00000     0.00000     0.00000     0.00000     0.00000     0.00000     0.00000
     9.60981     0.00000     0.00000     0.00000     0.00000     0.00000     0.00000     0.00000     0.00000     0.00000     0.00000
     9.62281     0.00000     0.00000     0.00000     0.00000     0.00000     0.00000     0.00000     0.00000     0.00000     0.00000
     9.63481     0.00000     0.00000     0.00000     0.00000     0.00000     0.00000     0.00000     0.00000     0.00000     0.00000
     9.64781     0.00000     0.00000     0.00000     0.00000     0.00000     0.00000     0.00000     0.00000     0.00000     0.00000
     9.65981     0.00000     0.00000     0.00000     0.00000     0.00000     0.00000     0.00000     0.00000     0.00000     0.00000
     9.67281     0.00000     0.00000     0.00000     0.00000     0.00000     0.00000     0.00000     0.00000     0.00000     0.00000
     9.68481     0.00000     0.00000     0.00000     0.00000     0.00000     0.00000     0.00000     0.00000     0.00000     0.00000
     9.69781     0.00000     0.00000     0.00000     0.00000     0.00000     0.00000     0.00000     0.00000     0.00000     0.00000
     9.70981     0.00000     0.00000     0.00000     0.00000     0.00000     0.00000     0.00000     0.00000     0.00000     0.00000
     9.72281     0.00000     0.00000     0.00000     0.00000     0.00000     0.00000     0.00000     0.00000     0.00000     0.00000
     9.73481     0.00000     0.00000     0.00000     0.00000     0.00000     0.00000     0.00000     0.00000     0.00000     0.00000
     9.74781     0.00000     0.00000     0.00000     0.00000     0.00000     0.00000     0.00000     0.00000     0.00000     0.00000
     9.75981     0.00000     0.00000     0.00000     0.00000     0.00000     0.00000     0.00000     0.00000     0.00000     0.00000
     9.77281     0.00000     0.00000     0.00000     0.00000     0.00000     0.00000     0.00000     0.00000     0.00000     0.00000
     9.78481     0.00000     0.00000     0.00000     0.00000     0.00000     0.00000     0.00000     0.00000     0.00000     0.00000
     9.79781     0.00000     0.00000     0.00000     0.00000     0.00000     0.00000     0.00000     0.00000     0.00000     0.00000
     9.80981     0.00000     0.00000     0.00000     0.00000     0.00000     0.00000     0.00000     0.00000     0.00000     0.00000
     9.82281     0.00000     0.00000     0.00000     0.00000     0.00000     0.00000     0.00000     0.00000     0.00000     0.00000
     9.83481     0.00000     0.00000     0.00000     0.00000     0.00000     0.00000     0.00000     0.00000     0.00000     0.00000
     9.84781     0.00000     0.00000     0.00000     0.00000     0.00000     0.00000     0.00000     0.00000     0.00000     0.00000
     9.85981     0.00000     0.00000     0.00000     0.00000     0.00000     0.00000     0.00000     0.00000     0.00000     0.00000
     9.87281     0.00000     0.00000     0.00000     0.00000     0.00000     0.00000     0.00000     0.00000     0.00000     0.00000
     9.88481     0.00000     0.00000     0.00000     0.00000     0.00000     0.00000     0.00000     0.00000     0.00000     0.00000
     9.89781     0.00000     0.00000     0.00000     0.00000     0.00000     0.00000     0.00000     0.00000     0.00000     0.00000
     9.90981     0.00000     0.00000     0.00000     0.00000     0.00000     0.00000     0.00000     0.00000     0.00000     0.00000
     9.92281     0.00000     0.00000     0.00000     0.00000     0.00000     0.00000     0.00000     0.00000     0.00000     0.00000
     9.93481     0.00000     0.00000     0.00000     0.00000     0.00000     0.00000     0.00000     0.00000     0.00000     0.00000
     9.94781     0.00000     0.00000     0.00000     0.00000     0.00000     0.00000     0.00000     0.00000     0.00000     0.00000
     9.95981     0.00000     0.00000     0.00000     0.00000     0.00000     0.00000     0.00000     0.00000     0.00000     0.00000
     9.97281     0.00000     0.00000     0.00000     0.00000     0.00000     0.00000     0.00000     0.00000     0.00000     0.00000
     9.98481     0.00000     0.00000     0.00000     0.00000     0.00000     0.00000     0.00000     0.00000     0.00000     0.00000
     9.99781     0.00000     0.00000     0.00000     0.00000     0.00000     0.00000     0.00000     0.00000     0.00000     0.00000
    10.00981     0.00000     0.00000     0.00000     0.00000     0.00000     0.00000     0.00000     0.00000     0.00000     0.00000
    10.02281     0.00000     0.00000     0.00000     0.00000     0.00000     0.00000     0.00000     0.00000     0.00000     0.00000
    10.03481     0.00000     0.00000     0.00000     0.00000     0.00000     0.00000     0.00000     0.00000     0.00000     0.00000
    10.04781     0.00000     0.00000     0.00000     0.00000     0.00000     0.00000     0.00000     0.00000     0.00000     0.00000
    10.05981     0.00000     0.00000     0.00000     0.00000     0.00000     0.00000     0.00000     0.00000     0.00000     0.00000
    10.07281     0.00000     0.00000     0.00000     0.00000     0.00000     0.00000     0.00000     0.00000     0.00000     0.00000
    10.08481     0.00000     0.00000     0.00000     0.00000     0.00000     0.00000     0.00000     0.00000     0.00000     0.00000
    10.09781     0.00000     0.00000     0.00000     0.00000     0.00000     0.00000     0.00000     0.00000     0.00000     0.00000
    10.10981     0.00000     0.00000     0.00000     0.00000     0.00000     0.00000     0.00000     0.00000     0.00000     0.00000
    10.12281     0.00000     0.00000     0.00000     0.00000     0.00000     0.00000     0.00000     0.00000     0.00000     0.00000
    10.13481     0.00000     0.00000     0.00000     0.00000     0.00000     0.00000     0.00000     0.00000     0.00000     0.00000
    10.14781     0.00000     0.00000     0.00000     0.00000     0.00000     0.00000     0.00000     0.00000     0.00000     0.00000
    10.15981     0.00000     0.00000     0.00000     0.00000     0.00000     0.00000     0.00000     0.00000     0.00000     0.00000
    10.17281     0.00000     0.00000     0.00000     0.00000     0.00000     0.00000     0.00000     0.00000     0.00000     0.00000
    10.18481     0.00000     0.00000     0.00000     0.00000     0.00000     0.00000     0.00000     0.00000     0.00000     0.00000
    10.19781     0.00000     0.00000     0.00000     0.00000     0.00000     0.00000     0.00000     0.00000     0.00000     0.00000
    10.20981     0.00000     0.00000     0.00000     0.00000     0.00000     0.00000     0.00000     0.00000     0.00000     0.00000
    10.22281     0.00000     0.00000     0.00000     0.00000     0.00000     0.00000     0.00000     0.00000     0.00000     0.00000
    10.23481     0.00000     0.00000     0.00000     0.00000     0.00000     0.00000     0.00000     0.00000     0.00000     0.00000
    10.24781     0.00000     0.00000     0.00000     0.00000     0.00000     0.00000     0.00000     0.00000     0.00000     0.00000
    10.25981     0.00000     0.00000     0.00000     0.00000     0.00000     0.00000     0.00000     0.00000     0.00000     0.00000
    10.27281     0.00000     0.00000     0.00000     0.00000     0.00000     0.00000     0.00000     0.00000     0.00000     0.00000
    10.28481     0.00000     0.00000     0.00000     0.00000     0.00000     0.00000     0.00000     0.00000     0.00000     0.00000
    10.29781     0.00000     0.00000     0.00000     0.00000     0.00000     0.00000     0.00000     0.00000     0.00000     0.00000
    10.30981     0.00000     0.00000     0.00000     0.00000     0.00000     0.00000     0.00000     0.00000     0.00000     0.00000
    10.32281     0.00000     0.00000     0.00000     0.00000     0.00000     0.00000     0.00000     0.00000     0.00000     0.00000
    10.33481     0.00000     0.00000     0.00000     0.00000     0.00000     0.00000     0.00000     0.00000     0.00000     0.00000
    10.34781     0.00000     0.00000     0.00000     0.00000     0.00000     0.00000     0.00000     0.00000     0.00000     0.00000
    10.35981     0.00000     0.00000     0.00000     0.00000     0.00000     0.00000     0.00000     0.00000     0.00000     0.00000
    10.37281     0.00000     0.00000     0.00000     0.00000     0.00000     0.00000     0.00000     0.00000     0.00000     0.00000
    10.38481     0.00000     0.00000     0.00000     0.00000     0.00000     0.00000     0.00000     0.00000     0.00000     0.00000
    10.39781     0.00000     0.00000     0.00000     0.00000     0.00000     0.00000     0.00000     0.00000     0.00000     0.00000
    10.40981     0.00000     0.00000     0.00000     0.00000     0.00000     0.00000     0.00000     0.00000     0.00000     0.00000
    10.42281     0.00000     0.00000     0.00000     0.00000     0.00000     0.00000     0.00000     0.00000     0.00000     0.00000
    10.43481     0.00000     0.00000     0.00000     0.00000     0.00000     0.00000     0.00000     0.00000     0.00000     0.00000
    10.44781     0.00000     0.00000     0.00000     0.00000     0.00000     0.00000     0.00000     0.00000     0.00000     0.00000
    10.45981     0.00000     0.00000     0.00000     0.00000     0.00000     0.00000     0.00000     0.00000     0.00000     0.00000
    10.47281     0.00000     0.00000     0.00000     0.00000     0.00000     0.00000     0.00000     0.00000     0.00000     0.00000
    10.48481     0.00000     0.00000     0.00000     0.00000     0.00000     0.00000     0.00000     0.00000     0.00000     0.00000
    10.49781     0.00000     0.00000     0.00000     0.00000     0.00000     0.00000     0.00000     0.00000     0.00000     0.00000
    10.50981     0.00000     0.00000     0.00000     0.00000     0.00000     0.00000     0.00000     0.00000     0.00000     0.00000
    10.52281     0.00000     0.00000     0.00000     0.00000     0.00000     0.00000     0.00000     0.00000     0.00000     0.00000
    10.53481     0.00000     0.00000     0.00000     0.00000     0.00000     0.00000     0.00000     0.00000     0.00000     0.00000
    10.54781     0.00000     0.00000     0.00000     0.00000     0.00000     0.00000     0.00000     0.00000     0.00000     0.00000
    10.56081     0.00000     0.00000     0.00000     0.00000     0.00000     0.00000     0.00000     0.00000     0.00000     0.00000
    10.57281     0.00000     0.00000     0.00000     0.00000     0.00000     0.00000     0.00000     0.00000     0.00000     0.00000
    10.58581     0.00000     0.00000     0.00000     0.00000     0.00000     0.00000     0.00000     0.00000     0.00000     0.00000
    10.59781     0.00000     0.00000     0.00000     0.00000     0.00000     0.00000     0.00000     0.00000     0.00000     0.00000
    10.61081     0.00000     0.00000     0.00000     0.00000     0.00000     0.00000     0.00000     0.00000     0.00000     0.00000
    10.62281     0.00000     0.00000     0.00000     0.00000     0.00000     0.00000     0.00000     0.00000     0.00000     0.00000
    10.63581     0.00000     0.00000     0.00000     0.00000     0.00000     0.00000     0.00000     0.00000     0.00000     0.00000
    10.64781     0.00000     0.00000     0.00000     0.00000     0.00000     0.00000     0.00000     0.00000     0.00000     0.00000
    10.66081     0.00000     0.00000     0.00000     0.00000     0.00000     0.00000     0.00000     0.00000     0.00000     0.00000
    10.67281     0.00000     0.00000     0.00000     0.00000     0.00000     0.00000     0.00000     0.00000     0.00000     0.00000
    10.68581     0.00000     0.00000     0.00000     0.00000     0.00000     0.00000     0.00000     0.00000     0.00000     0.00000
    10.69781     0.00000     0.00000     0.00000     0.00000     0.00000     0.00000     0.00000     0.00000     0.00000     0.00000
    10.71081     0.00000     0.00000     0.00000     0.00000     0.00000     0.00000     0.00000     0.00000     0.00000     0.00000
    10.72281     0.00000     0.00000     0.00000     0.00000     0.00000     0.00000     0.00000     0.00000     0.00000     0.00000
    10.73581     0.00000     0.00000     0.00000     0.00000     0.00000     0.00000     0.00000     0.00000     0.00000     0.00000
    10.74781     0.00000     0.00000     0.00000     0.00000     0.00000     0.00000     0.00000     0.00000     0.00000     0.00000
    10.76081     0.00000     0.00000     0.00000     0.00000     0.00000     0.00000     0.00000     0.00000     0.00000     0.00000
    10.77281     0.00000     0.00000     0.00000     0.00000     0.00000     0.00000     0.00000     0.00000     0.00000     0.00000
    10.78581     0.00000     0.00000     0.00000     0.00000     0.00000     0.00000     0.00000     0.00000     0.00000     0.00000
    10.79781     0.00000     0.00000     0.00000     0.00000     0.00000     0.00000     0.00000     0.00000     0.00000     0.00000
    10.81081     0.00000     0.00000     0.00000     0.00000     0.00000     0.00000     0.00000     0.00000     0.00000     0.00000
    10.82281     0.00000     0.00000     0.00000     0.00000     0.00000     0.00000     0.00000     0.00000     0.00000     0.00000
    10.83581     0.00000     0.00000     0.00000     0.00000     0.00000     0.00000     0.00000     0.00000     0.00000     0.00000
    10.84781     0.00000     0.00000     0.00000     0.00000     0.00000     0.00000     0.00000     0.00000     0.00000     0.00000
    10.86081     0.00000     0.00000     0.00000     0.00000     0.00000     0.00000     0.00000     0.00000     0.00000     0.00000
    10.87281     0.00000     0.00000     0.00000     0.00000     0.00000     0.00000     0.00000     0.00000     0.00000     0.00000
    10.88581     0.00000     0.00000     0.00000     0.00000     0.00000     0.00000     0.00000     0.00000     0.00000     0.00000
    10.89781     0.00000     0.00000     0.00000     0.00000     0.00000     0.00000     0.00000     0.00000     0.00000     0.00000
    10.91081     0.00000     0.00000     0.00000     0.00000     0.00000     0.00000     0.00000     0.00000     0.00000     0.00000
    10.92281     0.00000     0.00000     0.00000     0.00000     0.00000     0.00000     0.00000     0.00000     0.00000     0.00000
    10.93581     0.00000     0.00000     0.00000     0.00000     0.00000     0.00000     0.00000     0.00000     0.00000     0.00000
    10.94781     0.00000     0.00000     0.00000     0.00000     0.00000     0.00000     0.00000     0.00000     0.00000     0.00000
    10.96081     0.00000     0.00000     0.00000     0.00000     0.00000     0.00000     0.00000     0.00000     0.00000     0.00000
    10.97281     0.00000     0.00000     0.00000     0.00000     0.00000     0.00000     0.00000     0.00000     0.00000     0.00000
    10.98581     0.00000     0.00000     0.00000     0.00000     0.00000     0.00000     0.00000     0.00000     0.00000     0.00000
    10.99781     0.00000     0.00000     0.00000     0.00000     0.00000     0.00000     0.00000     0.00000     0.00000     0.00000
    11.01081     0.00000     0.00000     0.00000     0.00000     0.00000     0.00000     0.00000     0.00000     0.00000     0.00000
    11.02281     0.00000     0.00000     0.00000     0.00000     0.00000     0.00000     0.00000     0.00000     0.00000     0.00000
    11.03581     0.00000     0.00000     0.00000     0.00000     0.00000     0.00000     0.00000     0.00000     0.00000     0.00000
    11.04781     0.00000     0.00000     0.00000     0.00000     0.00000     0.00000     0.00000     0.00000     0.00000     0.00000
    11.06081     0.00000     0.00000     0.00000     0.00000     0.00000     0.00000     0.00000     0.00000     0.00000     0.00000
    11.07281     0.00000     0.00000     0.00000     0.00000     0.00000     0.00000     0.00000     0.00000     0.00000     0.00000
    11.08581     0.00000     0.00000     0.00000     0.00000     0.00000     0.00000     0.00000     0.00000     0.00000     0.00000
    11.09781     0.00000     0.00000     0.00000     0.00000     0.00000     0.00000     0.00000     0.00000     0.00000     0.00000
    11.11081     0.00000     0.00000     0.00000     0.00000     0.00000     0.00000     0.00000     0.00000     0.00000     0.00000
    11.12281     0.00000     0.00000     0.00000     0.00000     0.00000     0.00000     0.00000     0.00000     0.00000     0.00000
    11.13581     0.00000     0.00000     0.00000     0.00000     0.00000     0.00000     0.00000     0.00000     0.00000     0.00000
    11.14781     0.00000     0.00000     0.00000     0.00000     0.00000     0.00000     0.00000     0.00000     0.00000     0.00000
    11.16081     0.00000     0.00000     0.00000     0.00000     0.00000     0.00000     0.00000     0.00000     0.00000     0.00000
    11.17281     0.00000     0.00000     0.00000     0.00000     0.00000     0.00000     0.00000     0.00000     0.00000     0.00000
    11.18581     0.00000     0.00000     0.00000     0.00000     0.00000     0.00000     0.00000     0.00000     0.00000     0.00000
    11.19781     0.00000     0.00000     0.00000     0.00000     0.00000     0.00000     0.00000     0.00000     0.00000     0.00000
    11.21081     0.00000     0.00000     0.00000     0.00000     0.00000     0.00000     0.00000     0.00000     0.00000     0.00000
    11.22281     0.00000     0.00000     0.00000     0.00000     0.00000     0.00000     0.00000     0.00000     0.00000     0.00000
    11.23581     0.00000     0.00000     0.00000     0.00000     0.00000     0.00000     0.00000     0.00000     0.00000     0.00000
    11.24781     0.00000     0.00000     0.00000     0.00000     0.00000     0.00000     0.00000     0.00000     0.00000     0.00000
    11.26081     0.00000     0.00000     0.00000     0.00000     0.00000     0.00000     0.00000     0.00000     0.00000     0.00000
    11.27281     0.00000     0.00000     0.00000     0.00000     0.00000     0.00000     0.00000     0.00000     0.00000     0.00000
    11.28581     0.00000     0.00000     0.00000     0.00000     0.00000     0.00000     0.00000     0.00000     0.00000     0.00000
    11.29781     0.00000     0.00000     0.00000     0.00000     0.00000     0.00000     0.00000     0.00000     0.00000     0.00000
    11.31081     0.00000     0.00000     0.00000     0.00000     0.00000     0.00000     0.00000     0.00000     0.00000     0.00000
    11.32281     0.00000     0.00000     0.00000     0.00000     0.00000     0.00000     0.00000     0.00000     0.00000     0.00000
    11.33581     0.00000     0.00000     0.00000     0.00000     0.00000     0.00000     0.00000     0.00000     0.00000     0.00000
    11.34781     0.00000     0.00000     0.00000     0.00000     0.00000     0.00000     0.00000     0.00000     0.00000     0.00000
    11.36081     0.00000     0.00000     0.00000     0.00000     0.00000     0.00000     0.00000     0.00000     0.00000     0.00000
    11.37281     0.00000     0.00000     0.00000     0.00000     0.00000     0.00000     0.00000     0.00000     0.00000     0.00000
    11.38581     0.00000     0.00000     0.00000     0.00000     0.00000     0.00000     0.00000     0.00000     0.00000     0.00000
    11.39781     0.00000     0.00000     0.00000     0.00000     0.00000     0.00000     0.00000     0.00000     0.00000     0.00000
    11.41081     0.00000     0.00000     0.00000     0.00000     0.00000     0.00000     0.00000     0.00000     0.00000     0.00000
    11.42281     0.00000     0.00000     0.00000     0.00000     0.00000     0.00000     0.00000     0.00000     0.00000     0.00000
    11.43581     0.00000     0.00000     0.00000     0.00000     0.00000     0.00000     0.00000     0.00000     0.00000     0.00000
    11.44781     0.00000     0.00000     0.00000     0.00000     0.00000     0.00000     0.00000     0.00000     0.00000     0.00000
    11.46081     0.00000     0.00000     0.00000     0.00000     0.00000     0.00000     0.00000     0.00000     0.00000     0.00000
    11.47281     0.00000     0.00000     0.00000     0.00000     0.00000     0.00000     0.00000     0.00000     0.00000     0.00000
    11.48581     0.00000     0.00000     0.00000     0.00000     0.00000     0.00000     0.00000     0.00000     0.00000     0.00000
    11.49781     0.00000     0.00000     0.00000     0.00000     0.00000     0.00000     0.00000     0.00000     0.00000     0.00000
    11.51081     0.00000     0.00000     0.00000     0.00000     0.00000     0.00000     0.00000     0.00000     0.00000     0.00000
    11.52281     0.00000     0.00000     0.00000     0.00000     0.00000     0.00000     0.00000     0.00000     0.00000     0.00000
    11.53581     0.00000     0.00000     0.00000     0.00000     0.00000     0.00000     0.00000     0.00000     0.00000     0.00000
    11.54881     0.00000     0.00000     0.00000     0.00000     0.00000     0.00000     0.00000     0.00000     0.00000     0.00000
    11.56081     0.00000     0.00000     0.00000     0.00000     0.00000     0.00000     0.00000     0.00000     0.00000     0.00000
    11.57381     0.00000     0.00000     0.00000     0.00000     0.00000     0.00000     0.00000     0.00000     0.00000     0.00000
    11.58581     0.00000     0.00000     0.00000     0.00000     0.00000     0.00000     0.00000     0.00000     0.00000     0.00000
    11.59881     0.00000     0.00000     0.00000     0.00000     0.00000     0.00000     0.00000     0.00000     0.00000     0.00000
    11.61081     0.00000     0.00000     0.00000     0.00000     0.00000     0.00000     0.00000     0.00000     0.00000     0.00000
    11.62381     0.00000     0.00000     0.00000     0.00000     0.00000     0.00000     0.00000     0.00000     0.00000     0.00000
    11.63581     0.00000     0.00000     0.00000     0.00000     0.00000     0.00000     0.00000     0.00000     0.00000     0.00000
    11.64881     0.00000     0.00000     0.00000     0.00000     0.00000     0.00000     0.00000     0.00000     0.00000     0.00000
    11.66081     0.00000     0.00000     0.00000     0.00000     0.00000     0.00000     0.00000     0.00000     0.00000     0.00000
    11.67381     0.00000     0.00000     0.00000     0.00000     0.00000     0.00000     0.00000     0.00000     0.00000     0.00000
    11.68581     0.00000     0.00000     0.00000     0.00000     0.00000     0.00000     0.00000     0.00000     0.00000     0.00000
    11.69881     0.00000     0.00000     0.00000     0.00000     0.00000     0.00000     0.00000     0.00000     0.00000     0.00000
    11.71081     0.00000     0.00000     0.00000     0.00000     0.00000     0.00000     0.00000     0.00000     0.00000     0.00000
    11.72381     0.00000     0.00000     0.00000     0.00000     0.00000     0.00000     0.00000     0.00000     0.00000     0.00000
    11.73581     0.00000     0.00000     0.00000     0.00000     0.00000     0.00000     0.00000     0.00000     0.00000     0.00000
    11.74881     0.00000     0.00000     0.00000     0.00000     0.00000     0.00000     0.00000     0.00000     0.00000     0.00000
    11.76081     0.00000     0.00000     0.00000     0.00000     0.00000     0.00000     0.00000     0.00000     0.00000     0.00000
    11.77381     0.00000     0.00000     0.00000     0.00000     0.00000     0.00000     0.00000     0.00000     0.00000     0.00000
    11.78581     0.00000     0.00000     0.00000     0.00000     0.00000     0.00000     0.00000     0.00000     0.00000     0.00000
    11.79881     0.00000     0.00000     0.00000     0.00000     0.00000     0.00000     0.00000     0.00000     0.00000     0.00000
    11.81081     0.00000     0.00000     0.00000     0.00000     0.00000     0.00000     0.00000     0.00000     0.00000     0.00000
    11.82381     0.00000     0.00000     0.00000     0.00000     0.00000     0.00000     0.00000     0.00000     0.00000     0.00000
    11.83581     0.00000     0.00000     0.00000     0.00000     0.00000     0.00000     0.00000     0.00000     0.00000     0.00000
    11.84881     0.00000     0.00000     0.00000     0.00000     0.00000     0.00000     0.00000     0.00000     0.00000     0.00000
    11.86081     0.00000     0.00000     0.00000     0.00000     0.00000     0.00000     0.00000     0.00000     0.00000     0.00000
    11.87381     0.00000     0.00000     0.00000     0.00000     0.00000     0.00000     0.00000     0.00000     0.00000     0.00000
    11.88581     0.00000     0.00000     0.00000     0.00000     0.00000     0.00000     0.00000     0.00000     0.00000     0.00000
    11.89881     0.00000     0.00000     0.00000     0.00000     0.00000     0.00000     0.00000     0.00000     0.00000     0.00000
    11.91081     0.00000     0.00000     0.00000     0.00000     0.00000     0.00000     0.00000     0.00000     0.00000     0.00000
    11.92381     0.00000     0.00000     0.00000     0.00000     0.00000     0.00000     0.00000     0.00000     0.00000     0.00000
    11.93581     0.00000     0.00000     0.00000     0.00000     0.00000     0.00000     0.00000     0.00000     0.00000     0.00000
    11.94881     0.00000     0.00000     0.00000     0.00000     0.00000     0.00000     0.00000     0.00000     0.00000     0.00000
    11.96081     0.00000     0.00000     0.00000     0.00000     0.00000     0.00000     0.00000     0.00000     0.00000     0.00000
    11.97381     0.00000     0.00000     0.00000     0.00000     0.00000     0.00000     0.00000     0.00000     0.00000     0.00000
    11.98581     0.00000     0.00000     0.00000     0.00000     0.00000     0.00000     0.00000     0.00000     0.00000     0.00000
    11.99881     0.00000     0.00000     0.00000     0.00000     0.00000     0.00000     0.00000     0.00000     0.00000     0.00000
    12.01081     0.00000     0.00000     0.00000     0.00000     0.00000     0.00000     0.00000     0.00000     0.00000     0.00000
    12.02381     0.00000     0.00000     0.00000     0.00000     0.00000     0.00000     0.00000     0.00000     0.00000     0.00000
    12.03581     0.00000     0.00000     0.00000     0.00000     0.00000     0.00000     0.00000     0.00000     0.00000     0.00000
    12.04881     0.00000     0.00000     0.00000     0.00000     0.00000     0.00000     0.00000     0.00000     0.00000     0.00000
    12.06081     0.00000     0.00000     0.00000     0.00000     0.00000     0.00000     0.00000     0.00000     0.00000     0.00000
    12.07381     0.00000     0.00000     0.00000     0.00000     0.00000     0.00000     0.00000     0.00000     0.00000     0.00000
    12.08581     0.00000     0.00000     0.00000     0.00000     0.00000     0.00000     0.00000     0.00000     0.00000     0.00000
    12.09881     0.00000     0.00000     0.00000     0.00000     0.00000     0.00000     0.00000     0.00000     0.00000     0.00000
    12.11081     0.00000     0.00000     0.00000     0.00000     0.00000     0.00000     0.00000     0.00000     0.00000     0.00000
    12.12381     0.00000     0.00000     0.00000     0.00000     0.00000     0.00000     0.00000     0.00000     0.00000     0.00000
    12.13581     0.00000     0.00000     0.00000     0.00000     0.00000     0.00000     0.00000     0.00000     0.00000     0.00000
    12.14881     0.00000     0.00000     0.00000     0.00000     0.00000     0.00000     0.00000     0.00000     0.00000     0.00000
    12.16081     0.00000     0.00000     0.00000     0.00000     0.00000     0.00000     0.00000     0.00000     0.00000     0.00000
    12.17381     0.00000     0.00000     0.00000     0.00000     0.00000     0.00000     0.00000     0.00000     0.00000     0.00000
    12.18581     0.00000     0.00000     0.00000     0.00000     0.00000     0.00000     0.00000     0.00000     0.00000     0.00000
    12.19881     0.00000     0.00000     0.00000     0.00000     0.00000     0.00000     0.00000     0.00000     0.00000     0.00000
    12.21081     0.00000     0.00000     0.00000     0.00000     0.00000     0.00000     0.00000     0.00000     0.00000     0.00000
    12.22381     0.00000     0.00000     0.00000     0.00000     0.00000     0.00000     0.00000     0.00000     0.00000     0.00000
    12.23581     0.00000     0.00000     0.00000     0.00000     0.00000     0.00000     0.00000     0.00000     0.00000     0.00000
    12.24881     0.00000     0.00000     0.00000     0.00000     0.00000     0.00000     0.00000     0.00000     0.00000     0.00000
    12.26081     0.00000     0.00000     0.00000     0.00000     0.00000     0.00000     0.00000     0.00000     0.00000     0.00000
    12.27381     0.00000     0.00000     0.00000     0.00000     0.00000     0.00000     0.00000     0.00000     0.00000     0.00000
    12.28581     0.00000     0.00000     0.00000     0.00000     0.00000     0.00000     0.00000     0.00000     0.00000     0.00000
    12.29881     0.00000     0.00000     0.00000     0.00000     0.00000     0.00000     0.00000     0.00000     0.00000     0.00000
    12.31081     0.00000     0.00000     0.00000     0.00000     0.00000     0.00000     0.00000     0.00000     0.00000     0.00000
    12.32381     0.00000     0.00000     0.00000     0.00000     0.00000     0.00000     0.00000     0.00000     0.00000     0.00000
    12.33581     0.00000     0.00000     0.00000     0.00000     0.00000     0.00000     0.00000     0.00000     0.00000     0.00000
    12.34881     0.00000     0.00000     0.00000     0.00000     0.00000     0.00000     0.00000     0.00000     0.00000     0.00000
    12.36081     0.00000     0.00000     0.00000     0.00000     0.00000     0.00000     0.00000     0.00000     0.00000     0.00000
    12.37381     0.00000     0.00000     0.00000     0.00000     0.00000     0.00000     0.00000     0.00000     0.00000     0.00000
    12.38581     0.00000     0.00000     0.00000     0.00000     0.00000     0.00000     0.00000     0.00000     0.00000     0.00000
    12.39881     0.00000     0.00000     0.00000     0.00000     0.00000     0.00000     0.00000     0.00000     0.00000     0.00000
    12.41081     0.00000     0.00000     0.00000     0.00000     0.00000     0.00000     0.00000     0.00000     0.00000     0.00000
    12.42381     0.00000     0.00000     0.00000     0.00000     0.00000     0.00000     0.00000     0.00000     0.00000     0.00000
    12.43581     0.00000     0.00000     0.00000     0.00000     0.00000     0.00000     0.00000     0.00000     0.00000     0.00000
    12.44881     0.00000     0.00000     0.00000     0.00000     0.00000     0.00000     0.00000     0.00000     0.00000     0.00000
    12.46081     0.00000     0.00000     0.00000     0.00000     0.00000     0.00000     0.00000     0.00000     0.00000     0.00000
    12.47381     0.00000     0.00000     0.00000     0.00000     0.00000     0.00000     0.00000     0.00000     0.00000     0.00000
    12.48581     0.00000     0.00000     0.00000     0.00000     0.00000     0.00000     0.00000     0.00000     0.00000     0.00000
    12.49881     0.00000     0.00000     0.00000     0.00000     0.00000     0.00000     0.00000     0.00000     0.00000     0.00000
    12.51081     0.00000     0.00000     0.00000     0.00000     0.00000     0.00000     0.00000     0.00000     0.00000     0.00000
    12.52381     0.00000     0.00000     0.00000     0.00000     0.00000     0.00000     0.00000     0.00000     0.00000     0.00000
    12.53581     0.00000     0.00000     0.00000     0.00000     0.00000     0.00000     0.00000     0.00000     0.00000     0.00000
    12.54881     0.00000     0.00000     0.00000     0.00000     0.00000     0.00000     0.00000     0.00000     0.00000     0.00000
    12.56181     0.00000     0.00000     0.00000     0.00000     0.00000     0.00000     0.00000     0.00000     0.00000     0.00000
    12.57381     0.00000     0.00000     0.00000     0.00000     0.00000     0.00000     0.00000     0.00000     0.00000     0.00000
    12.58681     0.00000     0.00000     0.00000     0.00000     0.00000     0.00000     0.00000     0.00000     0.00000     0.00000
    12.59881     0.00000     0.00000     0.00000     0.00000     0.00000     0.00000     0.00000     0.00000     0.00000     0.00000
    12.61181     0.00000     0.00000     0.00000     0.00000     0.00000     0.00000     0.00000     0.00000     0.00000     0.00000
    12.62381     0.00000     0.00000     0.00000     0.00000     0.00000     0.00000     0.00000     0.00000     0.00000     0.00000
    12.63681     0.00000     0.00000     0.00000     0.00000     0.00000     0.00000     0.00000     0.00000     0.00000     0.00000
    12.64881     0.00000     0.00000     0.00000     0.00000     0.00000     0.00000     0.00000     0.00000     0.00000     0.00000
    12.66181     0.00000     0.00000     0.00000     0.00000     0.00000     0.00000     0.00000     0.00000     0.00000     0.00000
    12.67381     0.00000     0.00000     0.00000     0.00000     0.00000     0.00000     0.00000     0.00000     0.00000     0.00000
    12.68681     0.00000     0.00000     0.00000     0.00000     0.00000     0.00000     0.00000     0.00000     0.00000     0.00000
    12.69881     0.00000     0.00000     0.00000     0.00000     0.00000     0.00000     0.00000     0.00000     0.00000     0.00000
    12.71181     0.00000     0.00000     0.00000     0.00000     0.00000     0.00000     0.00000     0.00000     0.00000     0.00000
    12.72381     0.00000     0.00000     0.00000     0.00000     0.00000     0.00000     0.00000     0.00000     0.00000     0.00000
    12.73681     0.00000     0.00000     0.00000     0.00000     0.00000     0.00000     0.00000     0.00000     0.00000     0.00000
    12.74881     0.00000     0.00000     0.00000     0.00000     0.00000     0.00000     0.00000     0.00000     0.00000     0.00000
    12.76181     0.00000     0.00000     0.00000     0.00000     0.00000     0.00000     0.00000     0.00000     0.00000     0.00000
    12.77381     0.00000     0.00000     0.00000     0.00000     0.00000     0.00000     0.00000     0.00000     0.00000     0.00000
    12.78681     0.00000     0.00000     0.00000     0.00000     0.00000     0.00000     0.00000     0.00000     0.00000     0.00000
    12.79881     0.00000     0.00000     0.00000     0.00000     0.00000     0.00000     0.00000     0.00000     0.00000     0.00000
    12.81181     0.00000     0.00000     0.00000     0.00000     0.00000     0.00000     0.00000     0.00000     0.00000     0.00000
    12.82381     0.00000     0.00000     0.00000     0.00000     0.00000     0.00000     0.00000     0.00000     0.00000     0.00000
    12.83681     0.00000     0.00000     0.00000     0.00000     0.00000     0.00000     0.00000     0.00000     0.00000     0.00000
    12.84881     0.00000     0.00000     0.00000     0.00000     0.00000     0.00000     0.00000     0.00000     0.00000     0.00000
    12.86181     0.00000     0.00000     0.00000     0.00000     0.00000     0.00000     0.00000     0.00000     0.00000     0.00000
    12.87381     0.00000     0.00000     0.00000     0.00000     0.00000     0.00000     0.00000     0.00000     0.00000     0.00000
    12.88681     0.00000     0.00000     0.00000     0.00000     0.00000     0.00000     0.00000     0.00000     0.00000     0.00000
    12.89881     0.00000     0.00000     0.00000     0.00000     0.00000     0.00000     0.00000     0.00000     0.00000     0.00000
    12.91181     0.00000     0.00000     0.00000     0.00000     0.00000     0.00000     0.00000     0.00000     0.00000     0.00000
    12.92381     0.00000     0.00000     0.00000     0.00000     0.00000     0.00000     0.00000     0.00000     0.00000     0.00000
    12.93681     0.00000     0.00000     0.00000     0.00000     0.00000     0.00000     0.00000     0.00000     0.00000     0.00000
    12.94881     0.00000     0.00000     0.00000     0.00000     0.00000     0.00000     0.00000     0.00000     0.00000     0.00000
    12.96181     0.00000     0.00000     0.00000     0.00000     0.00000     0.00000     0.00000     0.00000     0.00000     0.00000
    12.97381     0.00000     0.00000     0.00000     0.00000     0.00000     0.00000     0.00000     0.00000     0.00000     0.00000
    12.98681     0.00000     0.00000     0.00000     0.00000     0.00000     0.00000     0.00000     0.00000     0.00000     0.00000
    12.99881     0.00000     0.00000     0.00000     0.00000     0.00000     0.00000     0.00000     0.00000     0.00000     0.00000
    13.01181     0.00000     0.00000     0.00000     0.00000     0.00000     0.00000     0.00000     0.00000     0.00000     0.00000
    13.02381     0.00000     0.00000     0.00000     0.00000     0.00000     0.00000     0.00000     0.00000     0.00000     0.00000
    13.03681     0.00000     0.00000     0.00000     0.00000     0.00000     0.00000     0.00000     0.00000     0.00000     0.00000
    13.04881     0.00000     0.00000     0.00000     0.00000     0.00000     0.00000     0.00000     0.00000     0.00000     0.00000
    13.06181     0.00000     0.00000     0.00000     0.00000     0.00000     0.00000     0.00000     0.00000     0.00000     0.00000
    13.07381     0.00000     0.00000     0.00000     0.00000     0.00000     0.00000     0.00000     0.00000     0.00000     0.00000
    13.08681     0.00000     0.00000     0.00000     0.00000     0.00000     0.00000     0.00000     0.00000     0.00000     0.00000
    13.09881     0.00000     0.00000     0.00000     0.00000     0.00000     0.00000     0.00000     0.00000     0.00000     0.00000
    13.11181     0.00000     0.00000     0.00000     0.00000     0.00000     0.00000     0.00000     0.00000     0.00000     0.00000
    13.12381     0.00000     0.00000     0.00000     0.00000     0.00000     0.00000     0.00000     0.00000     0.00000     0.00000
    13.13681     0.00000     0.00000     0.00000     0.00000     0.00000     0.00000     0.00000     0.00000     0.00000     0.00000
    13.14881     0.00000     0.00000     0.00000     0.00000     0.00000     0.00000     0.00000     0.00000     0.00000     0.00000
    13.16181     0.00000     0.00000     0.00000     0.00000     0.00000     0.00000     0.00000     0.00000     0.00000     0.00000
    13.17381     0.00000     0.00000     0.00000     0.00000     0.00000     0.00000     0.00000     0.00000     0.00000     0.00000
    13.18681     0.00000     0.00000     0.00000     0.00000     0.00000     0.00000     0.00000     0.00000     0.00000     0.00000
    13.19881     0.00000     0.00000     0.00000     0.00000     0.00000     0.00000     0.00000     0.00000     0.00000     0.00000
    13.21181     0.00000     0.00000     0.00000     0.00000     0.00000     0.00000     0.00000     0.00000     0.00000     0.00000
    13.22381     0.00000     0.00000     0.00000     0.00000     0.00000     0.00000     0.00000     0.00000     0.00000     0.00000
    13.23681     0.00000     0.00000     0.00000     0.00000     0.00000     0.00000     0.00000     0.00000     0.00000     0.00000
    13.24881     0.00000     0.00000     0.00000     0.00000     0.00000     0.00000     0.00000     0.00000     0.00000     0.00000
    13.26181     0.00000     0.00000     0.00000     0.00000     0.00000     0.00000     0.00000     0.00000     0.00000     0.00000
    13.27381     0.00000     0.00000     0.00000     0.00000     0.00000     0.00000     0.00000     0.00000     0.00000     0.00000
    13.28681     0.00000     0.00000     0.00000     0.00000     0.00000     0.00000     0.00000     0.00000     0.00000     0.00000
    13.29881     0.00000     0.00000     0.00000     0.00000     0.00000     0.00000     0.00000     0.00000     0.00000     0.00000
    13.31181     0.00000     0.00000     0.00000     0.00000     0.00000     0.00000     0.00000     0.00000     0.00000     0.00000
    13.32381     0.00000     0.00000     0.00000     0.00000     0.00000     0.00000     0.00000     0.00000     0.00000     0.00000
    13.33681     0.00000     0.00000     0.00000     0.00000     0.00000     0.00000     0.00000     0.00000     0.00000     0.00000
    13.34881     0.00000     0.00000     0.00000     0.00000     0.00000     0.00000     0.00000     0.00000     0.00000     0.00000
    13.36181     0.00000     0.00000     0.00000     0.00000     0.00000     0.00000     0.00000     0.00000     0.00000     0.00000
    13.37381     0.00000     0.00000     0.00000     0.00000     0.00000     0.00000     0.00000     0.00000     0.00000     0.00000
    13.38681     0.00000     0.00000     0.00000     0.00000     0.00000     0.00000     0.00000     0.00000     0.00000     0.00000
    13.39881     0.00000     0.00000     0.00000     0.00000     0.00000     0.00000     0.00000     0.00000     0.00000     0.00000
    13.41181     0.00000     0.00000     0.00000     0.00000     0.00000     0.00000     0.00000     0.00000     0.00000     0.00000
    13.42381     0.00000     0.00000     0.00000     0.00000     0.00000     0.00000     0.00000     0.00000     0.00000     0.00000
    13.43681     0.00000     0.00000     0.00000     0.00000     0.00000     0.00000     0.00000     0.00000     0.00000     0.00000
    13.44881     0.00000     0.00000     0.00000     0.00000     0.00000     0.00000     0.00000     0.00000     0.00000     0.00000
    13.46181     0.00000     0.00000     0.00000     0.00000     0.00000     0.00000     0.00000     0.00000     0.00000     0.00000
    13.47381     0.00000     0.00000     0.00000     0.00000     0.00000     0.00000     0.00000     0.00000     0.00000     0.00000
    13.48681     0.00000     0.00000     0.00000     0.00000     0.00000     0.00000     0.00000     0.00000     0.00000     0.00000
    13.49881     0.00000     0.00000     0.00000     0.00000     0.00000     0.00000     0.00000     0.00000     0.00000     0.00000
    13.51181     0.00000     0.00000     0.00000     0.00000     0.00000     0.00000     0.00000     0.00000     0.00000     0.00000
    13.52381     0.00000     0.00000     0.00000     0.00000     0.00000     0.00000     0.00000     0.00000     0.00000     0.00000
    13.53681     0.00000     0.00000     0.00000     0.00000     0.00000     0.00000     0.00000     0.00000     0.00000     0.00000
