# Supplementary material for: Coherent ultrafast photoemission from a single quantized state of a one-dimensional emitter
Source: Sci Adv. 2023 Oct 12;9(41):eadf4170. doi: 10.1126/sciadv.adf4170 (PMC10569710; doi:10.1126/sciadv.adf4170)
Supplement: Supplementary file 2 — Data file S1 [file sciadv.adf4170_data_file_s1.zip › data and code/data_figure_4/Figure4B/0fs/5]

     #Energy           s          py          pz          px         dxy         dyz         dz2         dxz         dx2       tot  
   -11.46319   590.29000    41.80410    87.52600    41.81370     0.00000     0.00000     0.00000     0.00000     0.00000   761.43380
   -11.45019     0.18732     0.03342     0.18845     0.03333     0.00000     0.00000     0.00000     0.00000     0.00000     0.44251
   -11.43819     0.32491     0.05749     0.32437     0.05814     0.00000     0.00000     0.00000     0.00000     0.00000     0.76491
   -11.42519     0.49953     0.08763     0.49467     0.08991     0.00000     0.00000     0.00000     0.00000     0.00000     1.17174
   -11.41319     0.68102     0.11842     0.66860     0.12323     0.00000     0.00000     0.00000     0.00000     0.00000     1.59127
   -11.40019     0.82424     0.14194     0.80096     0.14979     0.00000     0.00000     0.00000     0.00000     0.00000     1.91693
   -11.38819     0.88846     0.15115     0.85078     0.16161     0.00000     0.00000     0.00000     0.00000     0.00000     2.05201
   -11.37519     0.86087     0.14375     0.80209     0.15532     0.00000     0.00000     0.00000     0.00000     0.00000     1.96203
   -11.36319     0.76913     0.12382     0.67309     0.13423     0.00000     0.00000     0.00000     0.00000     0.00000     1.70027
   -11.35019     0.67374     0.10020     0.50707     0.10720     0.00000     0.00000     0.00000     0.00000     0.00000     1.38821
   -11.33819     0.64334     0.08255     0.35181     0.08451     0.00000     0.00000     0.00000     0.00000     0.00000     1.16221
   -11.32519     0.72559     0.07717     0.24102     0.07363     0.00000     0.00000     0.00000     0.00000     0.00000     1.11741
   -11.31319     0.92591     0.08486     0.18798     0.07668     0.00000     0.00000     0.00000     0.00000     0.00000     1.27543
   -11.30019     1.20341     0.10125     0.19056     0.09053     0.00000     0.00000     0.00000     0.00000     0.00000     1.58574
   -11.28819     1.48553     0.11918     0.24023     0.10860     0.00000     0.00000     0.00000     0.00000     0.00000     1.95355
   -11.27519     1.69610     0.13188     0.32792     0.12380     0.00000     0.00000     0.00000     0.00000     0.00000     2.27970
   -11.26319     1.78640     0.13546     0.44343     0.13101     0.00000     0.00000     0.00000     0.00000     0.00000     2.49631
   -11.25019     1.74660     0.12969     0.57232     0.12856     0.00000     0.00000     0.00000     0.00000     0.00000     2.57717
   -11.23819     1.60090     0.11687     0.69479     0.11777     0.00000     0.00000     0.00000     0.00000     0.00000     2.53034
   -11.22519     1.38726     0.10007     0.79022     0.10157     0.00000     0.00000     0.00000     0.00000     0.00000     2.37912
   -11.21319     1.14133     0.08179     0.84455     0.08295     0.00000     0.00000     0.00000     0.00000     0.00000     2.15062
   -11.20019     0.89014     0.06370     0.85475     0.06426     0.00000     0.00000     0.00000     0.00000     0.00000     1.87285
   -11.18819     0.65479     0.04706     0.82579     0.04712     0.00000     0.00000     0.00000     0.00000     0.00000     1.57475
   -11.17519     0.45174     0.03280     0.76439     0.03260     0.00000     0.00000     0.00000     0.00000     0.00000     1.28153
   -11.16319     0.29146     0.02155     0.67491     0.02126     0.00000     0.00000     0.00000     0.00000     0.00000     1.00917
   -11.15019     0.17610     0.01339     0.56224     0.01311     0.00000     0.00000     0.00000     0.00000     0.00000     0.76484
   -11.13819     0.10046     0.00796     0.43717     0.00773     0.00000     0.00000     0.00000     0.00000     0.00000     0.55332
   -11.12519     0.05530     0.00471     0.31742     0.00455     0.00000     0.00000     0.00000     0.00000     0.00000     0.38198
   -11.11319     0.03171     0.00326     0.22284     0.00315     0.00000     0.00000     0.00000     0.00000     0.00000     0.26096
   -11.10019     0.02388     0.00377     0.16790     0.00374     0.00000     0.00000     0.00000     0.00000     0.00000     0.19929
   -11.08819     0.03109     0.00776     0.15661     0.00784     0.00000     0.00000     0.00000     0.00000     0.00000     0.20331
   -11.07519     0.06048     0.01949     0.18177     0.01983     0.00000     0.00000     0.00000     0.00000     0.00000     0.28157
   -11.06319     0.13164     0.04822     0.22823     0.04912     0.00000     0.00000     0.00000     0.00000     0.00000     0.45721
   -11.05019     0.28101     0.11014     0.27947     0.11212     0.00000     0.00000     0.00000     0.00000     0.00000     0.78273
   -11.03819     0.55944     0.22700     0.32584     0.23070     0.00000     0.00000     0.00000     0.00000     0.00000     1.34298
   -11.02519     1.01347     0.41801     0.37033     0.42373     0.00000     0.00000     0.00000     0.00000     0.00000     2.22554
   -11.01319     1.64860     0.68424     0.42654     0.69134     0.00000     0.00000     0.00000     0.00000     0.00000     3.45072
   -11.00019     2.39090     0.99311     0.50703     0.99932     0.00000     0.00000     0.00000     0.00000     0.00000     4.89036
   -10.98819     3.08090     1.27624     0.60880     1.27823     0.00000     0.00000     0.00000     0.00000     0.00000     6.24416
   -10.97519     3.52060     1.45185     0.70708     1.44584     0.00000     0.00000     0.00000     0.00000     0.00000     7.12536
   -10.96319     3.56650     1.46180     0.76511     1.44651     0.00000     0.00000     0.00000     0.00000     0.00000     7.23992
   -10.95019     3.20560     1.30341     0.75564     1.27989     0.00000     0.00000     0.00000     0.00000     0.00000     6.54455
   -10.93819     2.56550     1.03093     0.67948     1.00331     0.00000     0.00000     0.00000     0.00000     0.00000     5.27922
   -10.92519     1.84880     0.72738     0.56820     0.70029     0.00000     0.00000     0.00000     0.00000     0.00000     3.84467
   -10.91319     1.23735     0.46557     0.46807     0.44202     0.00000     0.00000     0.00000     0.00000     0.00000     2.61301
   -10.90019     0.83006     0.28259     0.41657     0.26383     0.00000     0.00000     0.00000     0.00000     0.00000     1.79305
   -10.88819     0.62933     0.17920     0.42501     0.16488     0.00000     0.00000     0.00000     0.00000     0.00000     1.39842
   -10.87519     0.57309     0.13347     0.47587     0.12287     0.00000     0.00000     0.00000     0.00000     0.00000     1.30530
   -10.86319     0.57760     0.11782     0.53491     0.11050     0.00000     0.00000     0.00000     0.00000     0.00000     1.34083
   -10.85019     0.57345     0.11041     0.57036     0.10638     0.00000     0.00000     0.00000     0.00000     0.00000     1.36060
   -10.83819     0.52499     0.09965     0.56819     0.09887     0.00000     0.00000     0.00000     0.00000     0.00000     1.29170
   -10.82519     0.43210     0.08325     0.53477     0.08521     0.00000     0.00000     0.00000     0.00000     0.00000     1.13533
   -10.81319     0.31746     0.06413     0.48673     0.06800     0.00000     0.00000     0.00000     0.00000     0.00000     0.93632
   -10.80019     0.20841     0.04637     0.43667     0.05116     0.00000     0.00000     0.00000     0.00000     0.00000     0.74261
   -10.78819     0.12315     0.03238     0.38638     0.03725     0.00000     0.00000     0.00000     0.00000     0.00000     0.57916
   -10.77519     0.06688     0.02260     0.33056     0.02701     0.00000     0.00000     0.00000     0.00000     0.00000     0.44706
   -10.76319     0.03600     0.01668     0.26620     0.02044     0.00000     0.00000     0.00000     0.00000     0.00000     0.33932
   -10.75019     0.02538     0.01509     0.19753     0.01849     0.00000     0.00000     0.00000     0.00000     0.00000     0.25649
   -10.73819     0.03433     0.02053     0.13457     0.02451     0.00000     0.00000     0.00000     0.00000     0.00000     0.21394
   -10.72519     0.06972     0.03882     0.08748     0.04514     0.00000     0.00000     0.00000     0.00000     0.00000     0.24115
   -10.71319     0.14546     0.07859     0.06222     0.08981     0.00000     0.00000     0.00000     0.00000     0.00000     0.37608
   -10.70019     0.27711     0.14860     0.05966     0.16766     0.00000     0.00000     0.00000     0.00000     0.00000     0.65303
   -10.68819     0.47137     0.25218     0.07633     0.28113     0.00000     0.00000     0.00000     0.00000     0.00000     1.08100
   -10.67519     0.71537     0.38064     0.10525     0.41931     0.00000     0.00000     0.00000     0.00000     0.00000     1.62057
   -10.66319     0.97457     0.51112     0.13663     0.55599     0.00000     0.00000     0.00000     0.00000     0.00000     2.17830
   -10.65019     1.20694     0.61339     0.15980     0.65814     0.00000     0.00000     0.00000     0.00000     0.00000     2.63826
   -10.63819     1.38672     0.66403     0.16703     0.70123     0.00000     0.00000     0.00000     0.00000     0.00000     2.91901
   -10.62519     1.51950     0.65880     0.15645     0.68281     0.00000     0.00000     0.00000     0.00000     0.00000     3.01757
   -10.61319     1.63130     0.61367     0.13268     0.62218     0.00000     0.00000     0.00000     0.00000     0.00000     2.99983
   -10.60019     1.73520     0.55202     0.10376     0.54648     0.00000     0.00000     0.00000     0.00000     0.00000     2.93747
   -10.58819     1.80720     0.48973     0.07682     0.47402     0.00000     0.00000     0.00000     0.00000     0.00000     2.84777
   -10.57519     1.79400     0.42873     0.05540     0.40789     0.00000     0.00000     0.00000     0.00000     0.00000     2.68602
   -10.56319     1.65200     0.36302     0.03957     0.34161     0.00000     0.00000     0.00000     0.00000     0.00000     2.39620
   -10.55019     1.38270     0.28904     0.02784     0.27044     0.00000     0.00000     0.00000     0.00000     0.00000     1.97002
   -10.53819     1.03901     0.21126     0.01886     0.19719     0.00000     0.00000     0.00000     0.00000     0.00000     1.46632
   -10.52519     0.69696     0.13957     0.01208     0.13022     0.00000     0.00000     0.00000     0.00000     0.00000     0.97882
   -10.51319     0.41796     0.08284     0.00752     0.07743     0.00000     0.00000     0.00000     0.00000     0.00000     0.58574
   -10.50019     0.23002     0.04480     0.00551     0.04230     0.00000     0.00000     0.00000     0.00000     0.00000     0.32262
   -10.48819     0.13198     0.02424     0.00663     0.02381     0.00000     0.00000     0.00000     0.00000     0.00000     0.18666
   -10.47519     0.11071     0.01785     0.01200     0.01906     0.00000     0.00000     0.00000     0.00000     0.00000     0.15962
   -10.46219     0.15581     0.02292     0.02329     0.02561     0.00000     0.00000     0.00000     0.00000     0.00000     0.22763
   -10.45019     0.26364     0.03831     0.04217     0.04203     0.00000     0.00000     0.00000     0.00000     0.00000     0.38616
   -10.43719     0.43202     0.06358     0.06926     0.06698     0.00000     0.00000     0.00000     0.00000     0.00000     0.63184
   -10.42519     0.65059     0.09736     0.10280     0.09770     0.00000     0.00000     0.00000     0.00000     0.00000     0.94846
   -10.41219     0.89516     0.13600     0.13812     0.12954     0.00000     0.00000     0.00000     0.00000     0.00000     1.29882
   -10.40019     1.12990     0.17349     0.16846     0.15683     0.00000     0.00000     0.00000     0.00000     0.00000     1.62868
   -10.38719     1.31776     0.20300     0.18730     0.17518     0.00000     0.00000     0.00000     0.00000     0.00000     1.88324
   -10.37519     1.43579     0.21924     0.19109     0.18352     0.00000     0.00000     0.00000     0.00000     0.00000     2.02964
   -10.36219     1.48211     0.22062     0.18091     0.18431     0.00000     0.00000     0.00000     0.00000     0.00000     2.06795
   -10.35019     1.47189     0.20942     0.16176     0.18172     0.00000     0.00000     0.00000     0.00000     0.00000     2.02479
   -10.33719     1.42351     0.19051     0.13991     0.17842     0.00000     0.00000     0.00000     0.00000     0.00000     1.93235
   -10.32519     1.34551     0.16841     0.11979     0.17393     0.00000     0.00000     0.00000     0.00000     0.00000     1.80765
   -10.31219     1.23333     0.14554     0.10273     0.16525     0.00000     0.00000     0.00000     0.00000     0.00000     1.64685
   -10.30019     1.07954     0.12232     0.08741     0.14937     0.00000     0.00000     0.00000     0.00000     0.00000     1.43864
   -10.28719     0.88720     0.09851     0.07210     0.12581     0.00000     0.00000     0.00000     0.00000     0.00000     1.18362
   -10.27519     0.67474     0.07465     0.05613     0.09734     0.00000     0.00000     0.00000     0.00000     0.00000     0.90287
   -10.26219     0.46982     0.05238     0.04037     0.06856     0.00000     0.00000     0.00000     0.00000     0.00000     0.63113
   -10.25019     0.29721     0.03358     0.02644     0.04369     0.00000     0.00000     0.00000     0.00000     0.00000     0.40093
   -10.23719     0.16990     0.01950     0.01563     0.02509     0.00000     0.00000     0.00000     0.00000     0.00000     0.23012
   -10.22519     0.08741     0.01019     0.00828     0.01295     0.00000     0.00000     0.00000     0.00000     0.00000     0.11882
   -10.21219     0.04034     0.00477     0.00392     0.00599     0.00000     0.00000     0.00000     0.00000     0.00000     0.05502
   -10.20019     0.01666     0.00200     0.00166     0.00248     0.00000     0.00000     0.00000     0.00000     0.00000     0.02279
   -10.18719     0.00618     0.00075     0.00064     0.00092     0.00000     0.00000     0.00000     0.00000     0.00000     0.00848
   -10.17519     0.00218     0.00027     0.00028     0.00033     0.00000     0.00000     0.00000     0.00000     0.00000     0.00306
   -10.16219     0.00121     0.00017     0.00034     0.00020     0.00000     0.00000     0.00000     0.00000     0.00000     0.00192
   -10.15019     0.00222     0.00035     0.00092     0.00038     0.00000     0.00000     0.00000     0.00000     0.00000     0.00387
   -10.13719     0.00605     0.00098     0.00264     0.00105     0.00000     0.00000     0.00000     0.00000     0.00000     0.01072
   -10.12519     0.01548     0.00251     0.00679     0.00268     0.00000     0.00000     0.00000     0.00000     0.00000     0.02746
   -10.11219     0.03517     0.00571     0.01544     0.00608     0.00000     0.00000     0.00000     0.00000     0.00000     0.06241
   -10.10019     0.07064     0.01148     0.03102     0.01222     0.00000     0.00000     0.00000     0.00000     0.00000     0.12536
   -10.08719     0.12536     0.02037     0.05505     0.02169     0.00000     0.00000     0.00000     0.00000     0.00000     0.22247
   -10.07519     0.19656     0.03194     0.08632     0.03401     0.00000     0.00000     0.00000     0.00000     0.00000     0.34883
   -10.06219     0.27234     0.04425     0.11959     0.04711     0.00000     0.00000     0.00000     0.00000     0.00000     0.48329
   -10.05019     0.33336     0.05417     0.14638     0.05768     0.00000     0.00000     0.00000     0.00000     0.00000     0.59158
   -10.03719     0.36075     0.05860     0.15830     0.06240     0.00000     0.00000     0.00000     0.00000     0.00000     0.64006
   -10.02519     0.34546     0.05610     0.15128     0.05972     0.00000     0.00000     0.00000     0.00000     0.00000     0.61256
   -10.01219     0.29433     0.04770     0.12784     0.05071     0.00000     0.00000     0.00000     0.00000     0.00000     0.52058
   -10.00019     0.22744     0.03659     0.09570     0.03873     0.00000     0.00000     0.00000     0.00000     0.00000     0.39846
    -9.98719     0.17062     0.02676     0.06399     0.02788     0.00000     0.00000     0.00000     0.00000     0.00000     0.28926
    -9.97519     0.14725     0.02171     0.03938     0.02170     0.00000     0.00000     0.00000     0.00000     0.00000     0.23004
    -9.96219     0.17369     0.02369     0.02461     0.02232     0.00000     0.00000     0.00000     0.00000     0.00000     0.24431
    -9.95019     0.25572     0.03338     0.01911     0.03029     0.00000     0.00000     0.00000     0.00000     0.00000     0.33850
    -9.93719     0.38474     0.04948     0.02059     0.04431     0.00000     0.00000     0.00000     0.00000     0.00000     0.49912
    -9.92519     0.53428     0.06847     0.02655     0.06106     0.00000     0.00000     0.00000     0.00000     0.00000     0.69035
    -9.91219     0.66395     0.08506     0.03562     0.07576     0.00000     0.00000     0.00000     0.00000     0.00000     0.86038
    -9.90019     0.73351     0.09416     0.04937     0.08373     0.00000     0.00000     0.00000     0.00000     0.00000     0.96077
    -9.88719     0.72262     0.09320     0.07435     0.08273     0.00000     0.00000     0.00000     0.00000     0.00000     0.97289
    -9.87519     0.64256     0.08383     0.12272     0.07413     0.00000     0.00000     0.00000     0.00000     0.00000     0.92324
    -9.86219     0.53118     0.07102     0.20928     0.06247     0.00000     0.00000     0.00000     0.00000     0.00000     0.87395
    -9.85019     0.43242     0.06041     0.34313     0.05296     0.00000     0.00000     0.00000     0.00000     0.00000     0.88892
    -9.83719     0.37426     0.05532     0.51688     0.04882     0.00000     0.00000     0.00000     0.00000     0.00000     0.99528
    -9.82519     0.35785     0.05538     0.70008     0.04990     0.00000     0.00000     0.00000     0.00000     0.00000     1.16322
    -9.81219     0.36231     0.05736     0.84549     0.05333     0.00000     0.00000     0.00000     0.00000     0.00000     1.31849
    -9.80019     0.36048     0.05754     0.90897     0.05553     0.00000     0.00000     0.00000     0.00000     0.00000     1.38252
    -9.78719     0.33509     0.05415     0.87405     0.05461     0.00000     0.00000     0.00000     0.00000     0.00000     1.31790
    -9.77519     0.28666     0.04856     0.76407     0.05183     0.00000     0.00000     0.00000     0.00000     0.00000     1.15112
    -9.76219     0.23055     0.04476     0.63398     0.05116     0.00000     0.00000     0.00000     0.00000     0.00000     0.96044
    -9.75019     0.18689     0.04756     0.54536     0.05740     0.00000     0.00000     0.00000     0.00000     0.00000     0.83721
    -9.73719     0.16960     0.06047     0.53875     0.07372     0.00000     0.00000     0.00000     0.00000     0.00000     0.84254
    -9.72519     0.18037     0.08418     0.61661     0.09981     0.00000     0.00000     0.00000     0.00000     0.00000     0.98098
    -9.71219     0.20857     0.11665     0.74268     0.13222     0.00000     0.00000     0.00000     0.00000     0.00000     1.20012
    -9.70019     0.23670     0.15519     0.85805     0.16739     0.00000     0.00000     0.00000     0.00000     0.00000     1.41733
    -9.68719     0.24825     0.20005     0.90686     0.20591     0.00000     0.00000     0.00000     0.00000     0.00000     1.56107
    -9.67519     0.23479     0.25656     0.86108     0.25479     0.00000     0.00000     0.00000     0.00000     0.00000     1.60722
    -9.66219     0.19895     0.33260     0.73074     0.32391     0.00000     0.00000     0.00000     0.00000     0.00000     1.58620
    -9.65019     0.15190     0.43029     0.55472     0.41680     0.00000     0.00000     0.00000     0.00000     0.00000     1.55371
    -9.63719     0.10789     0.53753     0.37905     0.52165     0.00000     0.00000     0.00000     0.00000     0.00000     1.54613
    -9.62519     0.08007     0.62711     0.23688     0.61084     0.00000     0.00000     0.00000     0.00000     0.00000     1.55490
    -9.61219     0.07939     0.66790     0.14100     0.65295     0.00000     0.00000     0.00000     0.00000     0.00000     1.54124
    -9.60019     0.11597     0.64274     0.08814     0.63024     0.00000     0.00000     0.00000     0.00000     0.00000     1.47710
    -9.58719     0.19844     0.55944     0.06880     0.55001     0.00000     0.00000     0.00000     0.00000     0.00000     1.37669
    -9.57519     0.32856     0.44639     0.07471     0.44054     0.00000     0.00000     0.00000     0.00000     0.00000     1.29021
    -9.56219     0.49263     0.33688     0.10244     0.33453     0.00000     0.00000     0.00000     0.00000     0.00000     1.26648
    -9.55019     0.65739     0.25246     0.15512     0.25305     0.00000     0.00000     0.00000     0.00000     0.00000     1.31803
    -9.53719     0.77762     0.19705     0.24450     0.19973     0.00000     0.00000     0.00000     0.00000     0.00000     1.41889
    -9.52519     0.81541     0.16232     0.39195     0.16620     0.00000     0.00000     0.00000     0.00000     0.00000     1.53588
    -9.51219     0.76003     0.13762     0.62328     0.14197     0.00000     0.00000     0.00000     0.00000     0.00000     1.66290
    -9.50019     0.63417     0.11660     0.95394     0.12097     0.00000     0.00000     0.00000     0.00000     0.00000     1.82568
    -9.48719     0.48115     0.09781     1.36860     0.10204     0.00000     0.00000     0.00000     0.00000     0.00000     2.04960
    -9.47519     0.34259     0.08188     1.80720     0.08599     0.00000     0.00000     0.00000     0.00000     0.00000     2.31766
    -9.46219     0.24110     0.06871     2.17380     0.07283     0.00000     0.00000     0.00000     0.00000     0.00000     2.55644
    -9.44919     0.17736     0.05711     2.36660     0.06123     0.00000     0.00000     0.00000     0.00000     0.00000     2.66231
    -9.43719     0.13881     0.04584     2.32360     0.04985     0.00000     0.00000     0.00000     0.00000     0.00000     2.55809
    -9.42419     0.11126     0.03459     2.05290     0.03828     0.00000     0.00000     0.00000     0.00000     0.00000     2.23702
    -9.41219     0.08621     0.02407     1.62811     0.02720     0.00000     0.00000     0.00000     0.00000     0.00000     1.76558
    -9.39919     0.06185     0.01526     1.15714     0.01767     0.00000     0.00000     0.00000     0.00000     0.00000     1.25192
    -9.38719     0.04013     0.00875     0.73529     0.01043     0.00000     0.00000     0.00000     0.00000     0.00000     0.79461
    -9.37419     0.02328     0.00453     0.41715     0.00557     0.00000     0.00000     0.00000     0.00000     0.00000     0.45053
    -9.36219     0.01201     0.00211     0.21093     0.00268     0.00000     0.00000     0.00000     0.00000     0.00000     0.22773
    -9.34919     0.00550     0.00088     0.09491     0.00116     0.00000     0.00000     0.00000     0.00000     0.00000     0.10245
    -9.33719     0.00223     0.00033     0.03796     0.00045     0.00000     0.00000     0.00000     0.00000     0.00000     0.04097
    -9.32419     0.00080     0.00011     0.01348     0.00016     0.00000     0.00000     0.00000     0.00000     0.00000     0.01455
    -9.31219     0.00025     0.00003     0.00425     0.00005     0.00000     0.00000     0.00000     0.00000     0.00000     0.00458
    -9.29919     0.00007     0.00001     0.00119     0.00001     0.00000     0.00000     0.00000     0.00000     0.00000     0.00128
    -9.28719     0.00002     0.00000     0.00029     0.00000     0.00000     0.00000     0.00000     0.00000     0.00000     0.00032
    -9.27419     0.00000     0.00000     0.00006     0.00000     0.00000     0.00000     0.00000     0.00000     0.00000     0.00007
    -9.26219     0.00000     0.00000     0.00001     0.00000     0.00000     0.00000     0.00000     0.00000     0.00000     0.00001
    -9.24919     0.00000     0.00000     0.00000     0.00000     0.00000     0.00000     0.00000     0.00000     0.00000     0.00000
    -9.23719     0.00000     0.00000     0.00000     0.00000     0.00000     0.00000     0.00000     0.00000     0.00000     0.00000
    -9.22419     0.00001     0.00000     0.00000     0.00000     0.00000     0.00000     0.00000     0.00000     0.00000     0.00002
    -9.21219     0.00005     0.00003     0.00000     0.00002     0.00000     0.00000     0.00000     0.00000     0.00000     0.00010
    -9.19919     0.00026     0.00012     0.00001     0.00011     0.00000     0.00000     0.00000     0.00000     0.00000     0.00050
    -9.18719     0.00108     0.00053     0.00004     0.00047     0.00000     0.00000     0.00000     0.00000     0.00000     0.00212
    -9.17419     0.00408     0.00201     0.00013     0.00183     0.00000     0.00000     0.00000     0.00000     0.00000     0.00804
    -9.16219     0.01362     0.00683     0.00041     0.00627     0.00000     0.00000     0.00000     0.00000     0.00000     0.02713
    -9.14919     0.04040     0.02061     0.00119     0.01912     0.00000     0.00000     0.00000     0.00000     0.00000     0.08132
    -9.13719     0.10654     0.05523     0.00303     0.05183     0.00000     0.00000     0.00000     0.00000     0.00000     0.21664
    -9.12419     0.24965     0.13147     0.00687     0.12480     0.00000     0.00000     0.00000     0.00000     0.00000     0.51279
    -9.11219     0.51998     0.27797     0.01382     0.26699     0.00000     0.00000     0.00000     0.00000     0.00000     1.07877
    -9.09919     0.96271     0.52203     0.02481     0.50724     0.00000     0.00000     0.00000     0.00000     0.00000     2.01679
    -9.08719     1.58460     0.87083     0.03993     0.85610     0.00000     0.00000     0.00000     0.00000     0.00000     3.35145
    -9.07419     2.31990     1.29181     0.05829     1.28429     0.00000     0.00000     0.00000     0.00000     0.00000     4.95429
    -9.06219     3.02470     1.70663     0.07912     1.71530     0.00000     0.00000     0.00000     0.00000     0.00000     6.52575
    -9.04919     3.52090     2.01554     0.10448     2.04682     0.00000     0.00000     0.00000     0.00000     0.00000     7.68774
    -9.03719     3.67770     2.14383     0.14260     2.19681     0.00000     0.00000     0.00000     0.00000     0.00000     8.16094
    -9.02419     3.48220     2.08358     0.20941     2.14808     0.00000     0.00000     0.00000     0.00000     0.00000     7.92327
    -9.01219     3.04290     1.89536     0.32540     1.95476     0.00000     0.00000     0.00000     0.00000     0.00000     7.21842
    -8.99919     2.52270     1.66849     0.50716     1.70553     0.00000     0.00000     0.00000     0.00000     0.00000     6.40387
    -8.98719     2.05130     1.46740     0.75666     1.47067     0.00000     0.00000     0.00000     0.00000     0.00000     5.74604
    -8.97419     1.67660     1.30570     1.05498     1.27379     0.00000     0.00000     0.00000     0.00000     0.00000     5.31107
    -8.96219     1.37931     1.15867     1.36502     1.10071     0.00000     0.00000     0.00000     0.00000     0.00000     5.00371
    -8.94919     1.12044     0.99857     1.64406     0.93112     0.00000     0.00000     0.00000     0.00000     0.00000     4.69420
    -8.93719     0.88134     0.81877     1.85470     0.76056     0.00000     0.00000     0.00000     0.00000     0.00000     4.31537
    -8.92419     0.66757     0.63580     1.97410     0.59977     0.00000     0.00000     0.00000     0.00000     0.00000     3.87724
    -8.91219     0.49321     0.47167     1.99420     0.46182     0.00000     0.00000     0.00000     0.00000     0.00000     3.42089
    -8.89919     0.36527     0.34032     1.92790     0.35145     0.00000     0.00000     0.00000     0.00000     0.00000     2.98494
    -8.88719     0.28022     0.24359     1.80610     0.26549     0.00000     0.00000     0.00000     0.00000     0.00000     2.59541
    -8.87419     0.22891     0.17623     1.66937     0.19874     0.00000     0.00000     0.00000     0.00000     0.00000     2.27325
    -8.86219     0.20168     0.13152     1.54639     0.14818     0.00000     0.00000     0.00000     0.00000     0.00000     2.02776
    -8.84919     0.19054     0.10387     1.43623     0.11271     0.00000     0.00000     0.00000     0.00000     0.00000     1.84335
    -8.83719     0.19077     0.08865     1.31198     0.09101     0.00000     0.00000     0.00000     0.00000     0.00000     1.68241
    -8.82419     0.20412     0.08226     1.14425     0.08076     0.00000     0.00000     0.00000     0.00000     0.00000     1.51139
    -8.81219     0.24228     0.08283     0.92875     0.07976     0.00000     0.00000     0.00000     0.00000     0.00000     1.33362
    -8.79919     0.32613     0.09101     0.69118     0.08757     0.00000     0.00000     0.00000     0.00000     0.00000     1.19589
    -8.78719     0.47630     0.10895     0.47295     0.10549     0.00000     0.00000     0.00000     0.00000     0.00000     1.16369
    -8.77419     0.69664     0.13758     0.30714     0.13433     0.00000     0.00000     0.00000     0.00000     0.00000     1.27568
    -8.76219     0.95850     0.17365     0.20670     0.17129     0.00000     0.00000     0.00000     0.00000     0.00000     1.51014
    -8.74919     1.19954     0.20946     0.16868     0.20928     0.00000     0.00000     0.00000     0.00000     0.00000     1.78696
    -8.73719     1.34513     0.23658     0.18868     0.24001     0.00000     0.00000     0.00000     0.00000     0.00000     2.01039
    -8.72419     1.34280     0.25198     0.27403     0.26000     0.00000     0.00000     0.00000     0.00000     0.00000     2.12881
    -8.71219     1.19084     0.26190     0.44662     0.27453     0.00000     0.00000     0.00000     0.00000     0.00000     2.17389
    -8.69919     0.93891     0.27918     0.72991     0.29523     0.00000     0.00000     0.00000     0.00000     0.00000     2.24323
    -8.68719     0.66092     0.31453     1.12447     0.33161     0.00000     0.00000     0.00000     0.00000     0.00000     2.43152
    -8.67419     0.42039     0.36732     1.58646     0.38207     0.00000     0.00000     0.00000     0.00000     0.00000     2.75624
    -8.66219     0.24933     0.42307     2.02600     0.43173     0.00000     0.00000     0.00000     0.00000     0.00000     3.13014
    -8.64919     0.14789     0.46023     2.33750     0.45999     0.00000     0.00000     0.00000     0.00000     0.00000     3.40561
    -8.63719     0.09786     0.46197     2.44440     0.45230     0.00000     0.00000     0.00000     0.00000     0.00000     3.45654
    -8.62419     0.07724     0.42483     2.33110     0.40818     0.00000     0.00000     0.00000     0.00000     0.00000     3.24135
    -8.61219     0.06880     0.35887     2.04350     0.33980     0.00000     0.00000     0.00000     0.00000     0.00000     2.81097
    -8.59919     0.06238     0.28053     1.65930     0.26388     0.00000     0.00000     0.00000     0.00000     0.00000     2.26609
    -8.58719     0.05385     0.20457     1.25596     0.19357     0.00000     0.00000     0.00000     0.00000     0.00000     1.70794
    -8.57419     0.04291     0.13992     0.88823     0.13522     0.00000     0.00000     0.00000     0.00000     0.00000     1.20629
    -8.56219     0.03117     0.08977     0.58613     0.08990     0.00000     0.00000     0.00000     0.00000     0.00000     0.79697
    -8.54919     0.02049     0.05376     0.35909     0.05641     0.00000     0.00000     0.00000     0.00000     0.00000     0.48975
    -8.53719     0.01215     0.02978     0.20280     0.03295     0.00000     0.00000     0.00000     0.00000     0.00000     0.27768
    -8.52419     0.00649     0.01512     0.10481     0.01767     0.00000     0.00000     0.00000     0.00000     0.00000     0.14409
    -8.51219     0.00312     0.00699     0.04930     0.00861     0.00000     0.00000     0.00000     0.00000     0.00000     0.06801
    -8.49919     0.00139     0.00296     0.02126     0.00381     0.00000     0.00000     0.00000     0.00000     0.00000     0.02942
    -8.48719     0.00074     0.00129     0.00939     0.00164     0.00000     0.00000     0.00000     0.00000     0.00000     0.01305
    -8.47419     0.00091     0.00102     0.00741     0.00106     0.00000     0.00000     0.00000     0.00000     0.00000     0.01041
    -8.46119     0.00220     0.00201     0.01449     0.00177     0.00000     0.00000     0.00000     0.00000     0.00000     0.02048
    -8.44919     0.00555     0.00493     0.03554     0.00426     0.00000     0.00000     0.00000     0.00000     0.00000     0.05028
    -8.43619     0.01265     0.01116     0.08100     0.00978     0.00000     0.00000     0.00000     0.00000     0.00000     0.11459
    -8.42419     0.02561     0.02251     0.16464     0.02011     0.00000     0.00000     0.00000     0.00000     0.00000     0.23287
    -8.41119     0.04598     0.04031     0.29729     0.03670     0.00000     0.00000     0.00000     0.00000     0.00000     0.42028
    -8.39919     0.07325     0.06403     0.47709     0.05946     0.00000     0.00000     0.00000     0.00000     0.00000     0.67382
    -8.38619     0.10357     0.09029     0.68217     0.08552     0.00000     0.00000     0.00000     0.00000     0.00000     0.96155
    -8.37419     0.13011     0.11316     0.87311     0.10927     0.00000     0.00000     0.00000     0.00000     0.00000     1.22565
    -8.36119     0.14542     0.12626     1.01042     0.12421     0.00000     0.00000     0.00000     0.00000     0.00000     1.40631
    -8.34919     0.14510     0.12601     1.07832     0.12603     0.00000     0.00000     0.00000     0.00000     0.00000     1.47545
    -8.33619     0.13022     0.11347     1.09873     0.11502     0.00000     0.00000     0.00000     0.00000     0.00000     1.45744
    -8.32419     0.10669     0.09393     1.12121     0.09595     0.00000     0.00000     0.00000     0.00000     0.00000     1.41778
    -8.31119     0.08226     0.07397     1.19286     0.07563     0.00000     0.00000     0.00000     0.00000     0.00000     1.42472
    -8.29919     0.06266     0.05829     1.32489     0.05946     0.00000     0.00000     0.00000     0.00000     0.00000     1.50529
    -8.28619     0.04983     0.04820     1.48203     0.04948     0.00000     0.00000     0.00000     0.00000     0.00000     1.62954
    -8.27419     0.04251     0.04233     1.59740     0.04459     0.00000     0.00000     0.00000     0.00000     0.00000     1.72682
    -8.26119     0.03832     0.03863     1.60810     0.04236     0.00000     0.00000     0.00000     0.00000     0.00000     1.72741
    -8.24919     0.03602     0.03634     1.48516     0.04134     0.00000     0.00000     0.00000     0.00000     0.00000     1.59886
    -8.23619     0.03683     0.03717     1.24666     0.04269     0.00000     0.00000     0.00000     0.00000     0.00000     1.36336
    -8.22419     0.04460     0.04532     0.94756     0.05043     0.00000     0.00000     0.00000     0.00000     0.00000     1.08791
    -8.21119     0.06444     0.06612     0.65287     0.07020     0.00000     0.00000     0.00000     0.00000     0.00000     0.85363
    -8.19919     0.10000     0.10329     0.41261     0.10618     0.00000     0.00000     0.00000     0.00000     0.00000     0.72207
    -8.18619     0.14999     0.15531     0.24777     0.15723     0.00000     0.00000     0.00000     0.00000     0.00000     0.71030
    -8.17419     0.20589     0.21321     0.15292     0.21444     0.00000     0.00000     0.00000     0.00000     0.00000     0.78647
    -8.16119     0.25338     0.26167     0.10826     0.26256     0.00000     0.00000     0.00000     0.00000     0.00000     0.88587
    -8.14919     0.27833     0.28529     0.09315     0.28600     0.00000     0.00000     0.00000     0.00000     0.00000     0.94277
    -8.13619     0.27421     0.27613     0.09444     0.27675     0.00000     0.00000     0.00000     0.00000     0.00000     0.92153
    -8.12419     0.24618     0.23816     0.10833     0.23869     0.00000     0.00000     0.00000     0.00000     0.00000     0.83136
    -8.11119     0.20817     0.18489     0.13616     0.18533     0.00000     0.00000     0.00000     0.00000     0.00000     0.71455
    -8.09919     0.17465     0.13206     0.17775     0.13245     0.00000     0.00000     0.00000     0.00000     0.00000     0.61691
    -8.08619     0.15312     0.09039     0.22596     0.09071     0.00000     0.00000     0.00000     0.00000     0.00000     0.56018
    -8.07419     0.14159     0.06272     0.26670     0.06302     0.00000     0.00000     0.00000     0.00000     0.00000     0.53403
    -8.06119     0.13240     0.04594     0.28454     0.04623     0.00000     0.00000     0.00000     0.00000     0.00000     0.50911
    -8.04919     0.11838     0.03514     0.27098     0.03540     0.00000     0.00000     0.00000     0.00000     0.00000     0.45989
    -8.03619     0.09727     0.02669     0.22925     0.02690     0.00000     0.00000     0.00000     0.00000     0.00000     0.38011
    -8.02419     0.07198     0.01942     0.17265     0.01957     0.00000     0.00000     0.00000     0.00000     0.00000     0.28362
    -8.01119     0.04777     0.01409     0.11832     0.01414     0.00000     0.00000     0.00000     0.00000     0.00000     0.19432
    -7.99919     0.02909     0.01273     0.08155     0.01261     0.00000     0.00000     0.00000     0.00000     0.00000     0.13599
    -7.98619     0.01829     0.01863     0.07492     0.01817     0.00000     0.00000     0.00000     0.00000     0.00000     0.13002
    -7.97419     0.01601     0.03670     0.11080     0.03555     0.00000     0.00000     0.00000     0.00000     0.00000     0.19905
    -7.96119     0.02229     0.07303     0.20278     0.07058     0.00000     0.00000     0.00000     0.00000     0.00000     0.36868
    -7.94919     0.03690     0.13230     0.36077     0.12774     0.00000     0.00000     0.00000     0.00000     0.00000     0.65771
    -7.93619     0.05865     0.21312     0.57942     0.20566     0.00000     0.00000     0.00000     0.00000     0.00000     1.05684
    -7.92419     0.08455     0.30406     0.82788     0.29333     0.00000     0.00000     0.00000     0.00000     0.00000     1.50983
    -7.91119     0.11058     0.38439     1.05290     0.37088     0.00000     0.00000     0.00000     0.00000     0.00000     1.91875
    -7.89919     0.13482     0.43201     1.20173     0.41744     0.00000     0.00000     0.00000     0.00000     0.00000     2.18600
    -7.88619     0.16179     0.43553     1.25669     0.42247     0.00000     0.00000     0.00000     0.00000     0.00000     2.27648
    -7.87419     0.20475     0.40206     1.25462     0.39354     0.00000     0.00000     0.00000     0.00000     0.00000     2.25496
    -7.86119     0.28218     0.35488     1.27547     0.35350     0.00000     0.00000     0.00000     0.00000     0.00000     2.26603
    -7.84919     0.40750     0.32097     1.39610     0.32796     0.00000     0.00000     0.00000     0.00000     0.00000     2.45253
    -7.83619     0.57575     0.31603     1.63670     0.33078     0.00000     0.00000     0.00000     0.00000     0.00000     2.85926
    -7.82419     0.75638     0.33648     1.93630     0.35654     0.00000     0.00000     0.00000     0.00000     0.00000     3.38571
    -7.81119     0.89972     0.36278     2.17510     0.38446     0.00000     0.00000     0.00000     0.00000     0.00000     3.82206
    -7.79919     0.95758     0.37122     2.23550     0.39078     0.00000     0.00000     0.00000     0.00000     0.00000     3.95508
    -7.78619     0.90749     0.34713     2.06550     0.36201     0.00000     0.00000     0.00000     0.00000     0.00000     3.68213
    -7.77419     0.76435     0.29149     1.70281     0.30100     0.00000     0.00000     0.00000     0.00000     0.00000     3.05965
    -7.76119     0.57192     0.21831     1.24954     0.22321     0.00000     0.00000     0.00000     0.00000     0.00000     2.26298
    -7.74919     0.38105     0.14569     0.81667     0.14744     0.00000     0.00000     0.00000     0.00000     0.00000     1.49085
    -7.73619     0.22894     0.08742     0.48003     0.08727     0.00000     0.00000     0.00000     0.00000     0.00000     0.88366
    -7.72419     0.13126     0.04937     0.26576     0.04778     0.00000     0.00000     0.00000     0.00000     0.00000     0.49416
    -7.71119     0.08703     0.03104     0.16416     0.02754     0.00000     0.00000     0.00000     0.00000     0.00000     0.30977
    -7.69919     0.08764     0.02909     0.15152     0.02239     0.00000     0.00000     0.00000     0.00000     0.00000     0.29063
    -7.68619     0.12264     0.04003     0.20318     0.02839     0.00000     0.00000     0.00000     0.00000     0.00000     0.39424
    -7.67419     0.17989     0.06137     0.29497     0.04321     0.00000     0.00000     0.00000     0.00000     0.00000     0.57944
    -7.66119     0.24362     0.09237     0.39935     0.06700     0.00000     0.00000     0.00000     0.00000     0.00000     0.80235
    -7.64919     0.29549     0.13610     0.48636     0.10430     0.00000     0.00000     0.00000     0.00000     0.00000     1.02224
    -7.63619     0.32026     0.20238     0.53242     0.16656     0.00000     0.00000     0.00000     0.00000     0.00000     1.22163
    -7.62419     0.31283     0.30880     0.53160     0.27291     0.00000     0.00000     0.00000     0.00000     0.00000     1.42614
    -7.61119     0.28065     0.47624     0.49952     0.44553     0.00000     0.00000     0.00000     0.00000     0.00000     1.70194
    -7.59919     0.23902     0.71808     0.46481     0.69887     0.00000     0.00000     0.00000     0.00000     0.00000     2.12078
    -7.58619     0.20220     1.02776     0.45329     1.02597     0.00000     0.00000     0.00000     0.00000     0.00000     2.70922
    -7.57419     0.17665     1.37155     0.47448     1.39094     0.00000     0.00000     0.00000     0.00000     0.00000     3.41362
    -7.56119     0.16028     1.69241     0.51824     1.73014     0.00000     0.00000     0.00000     0.00000     0.00000     4.10107
    -7.54919     0.14675     1.92315     0.56123     1.97072     0.00000     0.00000     0.00000     0.00000     0.00000     4.60184
    -7.53619     0.13062     2.00665     0.57794     2.05129     0.00000     0.00000     0.00000     0.00000     0.00000     4.76650
    -7.52419     0.11004     1.91576     0.55188     1.94613     0.00000     0.00000     0.00000     0.00000     0.00000     4.52380
    -7.51119     0.08673     1.66579     0.48183     1.67749     0.00000     0.00000     0.00000     0.00000     0.00000     3.91184
    -7.49919     0.06462     1.31390     0.38165     1.30885     0.00000     0.00000     0.00000     0.00000     0.00000     3.06902
    -7.48619     0.04862     0.93712     0.27398     0.92240     0.00000     0.00000     0.00000     0.00000     0.00000     2.18212
    -7.47419     0.04448     0.60674     0.18161     0.58887     0.00000     0.00000     0.00000     0.00000     0.00000     1.42169
    -7.46119     0.05923     0.36686     0.12171     0.34877     0.00000     0.00000     0.00000     0.00000     0.00000     0.89657
    -7.44819     0.10146     0.22995     0.10682     0.21093     0.00000     0.00000     0.00000     0.00000     0.00000     0.64917
    -7.43619     0.17996     0.18640     0.15059     0.16386     0.00000     0.00000     0.00000     0.00000     0.00000     0.68082
    -7.42319     0.30068     0.21768     0.27319     0.18990     0.00000     0.00000     0.00000     0.00000     0.00000     0.98145
    -7.41119     0.46283     0.30433     0.49922     0.27274     0.00000     0.00000     0.00000     0.00000     0.00000     1.53912
    -7.39819     0.65671     0.42681     0.84386     0.39695     0.00000     0.00000     0.00000     0.00000     0.00000     2.32433
    -7.38619     0.86420     0.56275     1.28989     0.54283     0.00000     0.00000     0.00000     0.00000     0.00000     3.25967
    -7.37319     1.06127     0.68552     1.77050     0.68346     0.00000     0.00000     0.00000     0.00000     0.00000     4.20075
    -7.36119     1.22140     0.76812     2.17710     0.78791     0.00000     0.00000     0.00000     0.00000     0.00000     4.95453
    -7.34819     1.31888     0.79329     2.40130     0.83311     0.00000     0.00000     0.00000     0.00000     0.00000     5.34658
    -7.33619     1.33618     0.76357     2.38880     0.81740     0.00000     0.00000     0.00000     0.00000     0.00000     5.30595
    -7.32319     1.26868     0.70790     2.17170     0.76851     0.00000     0.00000     0.00000     0.00000     0.00000     4.91679
    -7.31119     1.13331     0.67408     1.84780     0.73580     0.00000     0.00000     0.00000     0.00000     0.00000     4.39099
    -7.29819     0.96368     0.70979     1.52350     0.77002     0.00000     0.00000     0.00000     0.00000     0.00000     3.96699
    -7.28619     0.79870     0.83852     1.25810     0.89576     0.00000     0.00000     0.00000     0.00000     0.00000     3.79107
    -7.27319     0.66514     1.04023     1.05279     1.09336     0.00000     0.00000     0.00000     0.00000     0.00000     3.85152
    -7.26119     0.56805     1.25208     0.87436     1.29895     0.00000     0.00000     0.00000     0.00000     0.00000     3.99344
    -7.24819     0.49372     1.39158     0.69506     1.42987     0.00000     0.00000     0.00000     0.00000     0.00000     4.01023
    -7.23619     0.42325     1.39550     0.51224     1.42319     0.00000     0.00000     0.00000     0.00000     0.00000     3.75418
    -7.22319     0.34615     1.25098     0.34362     1.26737     0.00000     0.00000     0.00000     0.00000     0.00000     3.20812
    -7.21119     0.26565     1.00163     0.20962     1.00616     0.00000     0.00000     0.00000     0.00000     0.00000     2.48306
    -7.19819     0.19444     0.72252     0.12034     0.71393     0.00000     0.00000     0.00000     0.00000     0.00000     1.75122
    -7.18619     0.14589     0.48316     0.07332     0.45954     0.00000     0.00000     0.00000     0.00000     0.00000     1.16190
    -7.17319     0.12713     0.32114     0.05854     0.28094     0.00000     0.00000     0.00000     0.00000     0.00000     0.78775
    -7.16119     0.13675     0.23801     0.06387     0.18193     0.00000     0.00000     0.00000     0.00000     0.00000     0.62056
    -7.14819     0.16791     0.21104     0.07832     0.14375     0.00000     0.00000     0.00000     0.00000     0.00000     0.60101
    -7.13619     0.21416     0.21142     0.09333     0.14091     0.00000     0.00000     0.00000     0.00000     0.00000     0.65982
    -7.12319     0.27619     0.21866     0.10429     0.15314     0.00000     0.00000     0.00000     0.00000     0.00000     0.75228
    -7.11119     0.36487     0.22819     0.11195     0.17210     0.00000     0.00000     0.00000     0.00000     0.00000     0.87711
    -7.09819     0.49695     0.25114     0.12311     0.20344     0.00000     0.00000     0.00000     0.00000     0.00000     1.07465
    -7.08619     0.68229     0.30803     0.14849     0.26452     0.00000     0.00000     0.00000     0.00000     0.00000     1.40333
    -7.07319     0.90921     0.41867     0.19803     0.37753     0.00000     0.00000     0.00000     0.00000     0.00000     1.90344
    -7.06119     1.13876     0.59266     0.27476     0.55878     0.00000     0.00000     0.00000     0.00000     0.00000     2.56496
    -7.04819     1.31497     0.82358     0.37020     0.80792     0.00000     0.00000     0.00000     0.00000     0.00000     3.31667
    -7.03619     1.38831     1.08901     0.46466     1.10179     0.00000     0.00000     0.00000     0.00000     0.00000     4.04377
    -7.02319     1.33750     1.35535     0.53335     1.39736     0.00000     0.00000     0.00000     0.00000     0.00000     4.62356
    -7.01119     1.17760     1.58396     0.55638     1.64369     0.00000     0.00000     0.00000     0.00000     0.00000     4.96163
    -6.99819     0.95049     1.73935     0.52701     1.79685     0.00000     0.00000     0.00000     0.00000     0.00000     5.01370
    -6.98619     0.70607     1.79355     0.45413     1.83240     0.00000     0.00000     0.00000     0.00000     0.00000     4.78615
    -6.97319     0.48469     1.73296     0.35743     1.74759     0.00000     0.00000     0.00000     0.00000     0.00000     4.32267
    -6.96119     0.30880     1.56251     0.25957     1.55867     0.00000     0.00000     0.00000     0.00000     0.00000     3.68955
    -6.94819     0.18364     1.30792     0.17988     1.29560     0.00000     0.00000     0.00000     0.00000     0.00000     2.96704
    -6.93619     0.10328     1.01089     0.13324     0.99902     0.00000     0.00000     0.00000     0.00000     0.00000     2.24642
    -6.92319     0.05766     0.71904     0.13241     0.71204     0.00000     0.00000     0.00000     0.00000     0.00000     1.62115
    -6.91119     0.03747     0.47282     0.19126     0.47143     0.00000     0.00000     0.00000     0.00000     0.00000     1.17298
    -6.89819     0.03646     0.29561     0.32269     0.29895     0.00000     0.00000     0.00000     0.00000     0.00000     0.95371
    -6.88619     0.05147     0.19120     0.53044     0.19817     0.00000     0.00000     0.00000     0.00000     0.00000     0.97127
    -6.87319     0.08093     0.14940     0.79793     0.15886     0.00000     0.00000     0.00000     0.00000     0.00000     1.18712
    -6.86119     0.12284     0.15591     1.08285     0.16665     0.00000     0.00000     0.00000     0.00000     0.00000     1.52825
    -6.84819     0.17281     0.20248     1.32563     0.21316     0.00000     0.00000     0.00000     0.00000     0.00000     1.91408
    -6.83619     0.22336     0.29326     1.47003     0.30274     0.00000     0.00000     0.00000     0.00000     0.00000     2.28939
    -6.82319     0.26473     0.44280     1.48530     0.45047     0.00000     0.00000     0.00000     0.00000     0.00000     2.64330
    -6.81119     0.28778     0.66384     1.37520     0.66964     0.00000     0.00000     0.00000     0.00000     0.00000     2.99646
    -6.79819     0.28722     0.94720     1.17431     0.95135     0.00000     0.00000     0.00000     0.00000     0.00000     3.36008
    -6.78619     0.26412     1.24684     0.93150     1.24958     0.00000     0.00000     0.00000     0.00000     0.00000     3.69204
    -6.77319     0.22551     1.48572     0.69528     1.48708     0.00000     0.00000     0.00000     0.00000     0.00000     3.89359
    -6.76119     0.18198     1.58644     0.50609     1.58636     0.00000     0.00000     0.00000     0.00000     0.00000     3.86087
    -6.74819     0.14376     1.51292     0.39038     1.51064     0.00000     0.00000     0.00000     0.00000     0.00000     3.55770
    -6.73619     0.11804     1.29056     0.35959     1.28497     0.00000     0.00000     0.00000     0.00000     0.00000     3.05315
    -6.72319     0.10754     0.99427     0.41024     0.98526     0.00000     0.00000     0.00000     0.00000     0.00000     2.49730
    -6.71119     0.11134     0.70951     0.52572     0.69682     0.00000     0.00000     0.00000     0.00000     0.00000     2.04339
    -6.69819     0.12719     0.49443     0.68003     0.47965     0.00000     0.00000     0.00000     0.00000     0.00000     1.78130
    -6.68619     0.15433     0.36660     0.84131     0.35193     0.00000     0.00000     0.00000     0.00000     0.00000     1.71417
    -6.67319     0.19504     0.31049     0.97588     0.29827     0.00000     0.00000     0.00000     0.00000     0.00000     1.77968
    -6.66119     0.25259     0.29619     1.05230     0.28768     0.00000     0.00000     0.00000     0.00000     0.00000     1.88876
    -6.64819     0.32624     0.29525     1.04915     0.28986     0.00000     0.00000     0.00000     0.00000     0.00000     1.96050
    -6.63619     0.40581     0.28876     0.96288     0.28441     0.00000     0.00000     0.00000     0.00000     0.00000     1.94186
    -6.62319     0.47162     0.26891     0.81207     0.26305     0.00000     0.00000     0.00000     0.00000     0.00000     1.81565
    -6.61119     0.50156     0.23659     0.63199     0.22752     0.00000     0.00000     0.00000     0.00000     0.00000     1.59766
    -6.59819     0.48245     0.19784     0.46162     0.18542     0.00000     0.00000     0.00000     0.00000     0.00000     1.32732
    -6.58619     0.41813     0.16055     0.33102     0.14591     0.00000     0.00000     0.00000     0.00000     0.00000     1.05561
    -6.57319     0.32766     0.13250     0.25701     0.11735     0.00000     0.00000     0.00000     0.00000     0.00000     0.83452
    -6.56119     0.23594     0.12033     0.24730     0.10629     0.00000     0.00000     0.00000     0.00000     0.00000     0.70986
    -6.54819     0.16266     0.12888     0.30778     0.11725     0.00000     0.00000     0.00000     0.00000     0.00000     0.71657
    -6.53619     0.11679     0.16030     0.44593     0.15191     0.00000     0.00000     0.00000     0.00000     0.00000     0.87493
    -6.52319     0.09704     0.21264     0.66749     0.20794     0.00000     0.00000     0.00000     0.00000     0.00000     1.18511
    -6.51119     0.09633     0.27941     0.96805     0.27838     0.00000     0.00000     0.00000     0.00000     0.00000     1.62216
    -6.49819     0.10594     0.35189     1.32579     0.35408     0.00000     0.00000     0.00000     0.00000     0.00000     2.13770
    -6.48619     0.11873     0.42436     1.69880     0.42897     0.00000     0.00000     0.00000     0.00000     0.00000     2.67086
    -6.47319     0.13063     0.49890     2.02990     0.50562     0.00000     0.00000     0.00000     0.00000     0.00000     3.16505
    -6.46019     0.14130     0.58580     2.25920     0.59610     0.00000     0.00000     0.00000     0.00000     0.00000     3.58240
    -6.44819     0.15322     0.69760     2.34000     0.71573     0.00000     0.00000     0.00000     0.00000     0.00000     3.90655
    -6.43519     0.17036     0.83995     2.25820     0.87197     0.00000     0.00000     0.00000     0.00000     0.00000     4.14048
    -6.42319     0.19617     1.00503     2.03970     1.05468     0.00000     0.00000     0.00000     0.00000     0.00000     4.29558
    -6.41019     0.23126     1.17142     1.74437     1.23425     0.00000     0.00000     0.00000     0.00000     0.00000     4.38130
    -6.39819     0.27159     1.30963     1.44648     1.37103     0.00000     0.00000     0.00000     0.00000     0.00000     4.39873
    -6.38519     0.30875     1.39322     1.20971     1.43333     0.00000     0.00000     0.00000     0.00000     0.00000     4.34501
    -6.37319     0.33299     1.41274     1.06737     1.41510     0.00000     0.00000     0.00000     0.00000     0.00000     4.22820
    -6.36019     0.33854     1.38482     1.01239     1.34686     0.00000     0.00000     0.00000     0.00000     0.00000     4.08261
    -6.34819     0.32755     1.35404     1.00511     1.28791     0.00000     0.00000     0.00000     0.00000     0.00000     3.97461
    -6.33519     0.30915     1.37387     0.99428     1.29981     0.00000     0.00000     0.00000     0.00000     0.00000     3.97711
    -6.32319     0.29378     1.47214     0.94455     1.41127     0.00000     0.00000     0.00000     0.00000     0.00000     4.12174
    -6.31019     0.28657     1.62613     0.85389     1.59251     0.00000     0.00000     0.00000     0.00000     0.00000     4.35910
    -6.29819     0.28511     1.76259     0.75374     1.76194     0.00000     0.00000     0.00000     0.00000     0.00000     4.56338
    -6.28519     0.28271     1.79546     0.69111     1.82569     0.00000     0.00000     0.00000     0.00000     0.00000     4.59497
    -6.27319     0.27452     1.67648     0.70249     1.73001     0.00000     0.00000     0.00000     0.00000     0.00000     4.38350
    -6.26019     0.26108     1.42255     0.79410     1.48748     0.00000     0.00000     0.00000     0.00000     0.00000     3.96521
    -6.24819     0.24726     1.10200     0.93608     1.16373     0.00000     0.00000     0.00000     0.00000     0.00000     3.44907
    -6.23519     0.23868     0.79257     1.07386     0.83732     0.00000     0.00000     0.00000     0.00000     0.00000     2.94243
    -6.22319     0.23857     0.54521     1.15262     0.56468     0.00000     0.00000     0.00000     0.00000     0.00000     2.50108
    -6.21019     0.24690     0.37197     1.14240     0.36575     0.00000     0.00000     0.00000     0.00000     0.00000     2.12702
    -6.19819     0.26039     0.25920     1.04875     0.23459     0.00000     0.00000     0.00000     0.00000     0.00000     1.80294
    -6.18519     0.27292     0.18668     0.90465     0.15480     0.00000     0.00000     0.00000     0.00000     0.00000     1.51906
    -6.17319     0.27701     0.13956     0.75029     0.11041     0.00000     0.00000     0.00000     0.00000     0.00000     1.27727
    -6.16019     0.26749     0.11048     0.61585     0.08963     0.00000     0.00000     0.00000     0.00000     0.00000     1.08345
    -6.14819     0.24534     0.09659     0.51733     0.08488     0.00000     0.00000     0.00000     0.00000     0.00000     0.94413
    -6.13519     0.21831     0.09652     0.46127     0.09193     0.00000     0.00000     0.00000     0.00000     0.00000     0.86804
    -6.12319     0.19687     0.10880     0.45016     0.10883     0.00000     0.00000     0.00000     0.00000     0.00000     0.86467
    -6.11019     0.18785     0.13160     0.48443     0.13487     0.00000     0.00000     0.00000     0.00000     0.00000     0.93875
    -6.09819     0.19062     0.16453     0.56450     0.17094     0.00000     0.00000     0.00000     0.00000     0.00000     1.09059
    -6.08519     0.19824     0.21276     0.69824     0.22300     0.00000     0.00000     0.00000     0.00000     0.00000     1.33224
    -6.07319     0.20283     0.29305     0.91221     0.30752     0.00000     0.00000     0.00000     0.00000     0.00000     1.71561
    -6.06019     0.20046     0.43629     1.25597     0.45460     0.00000     0.00000     0.00000     0.00000     0.00000     2.34733
    -6.04819     0.19290     0.68040     1.78750     0.70171     0.00000     0.00000     0.00000     0.00000     0.00000     3.36251
    -6.03519     0.18534     1.05021     2.53420     1.07346     0.00000     0.00000     0.00000     0.00000     0.00000     4.84321
    -6.02319     0.18276     1.53031     3.44780     1.55562     0.00000     0.00000     0.00000     0.00000     0.00000     6.71649
    -6.01019     0.18697     2.05220     4.38050     2.07833     0.00000     0.00000     0.00000     0.00000     0.00000     8.69800
    -5.99819     0.19576     2.50580     5.11750     2.52990     0.00000     0.00000     0.00000     0.00000     0.00000    10.34896
    -5.98519     0.20409     2.78718     5.45930     2.80182     0.00000     0.00000     0.00000     0.00000     0.00000    11.25239
    -5.97319     0.20648     2.84242     5.31910     2.83808     0.00000     0.00000     0.00000     0.00000     0.00000    11.20608
    -5.96019     0.19942     2.69139     4.77050     2.65867     0.00000     0.00000     0.00000     0.00000     0.00000    10.31998
    -5.94819     0.18299     2.40371     4.01850     2.34142     0.00000     0.00000     0.00000     0.00000     0.00000     8.94662
    -5.93519     0.16077     2.06058     3.30920     1.97638     0.00000     0.00000     0.00000     0.00000     0.00000     7.50693
    -5.92319     0.13782     1.71983     2.82960     1.62968     0.00000     0.00000     0.00000     0.00000     0.00000     6.31693
    -5.91019     0.11845     1.40845     2.64160     1.32906     0.00000     0.00000     0.00000     0.00000     0.00000     5.49756
    -5.89819     0.10428     1.13451     2.67360     1.07800     0.00000     0.00000     0.00000     0.00000     0.00000     4.99039
    -5.88519     0.09412     0.90335     2.76660     0.87352     0.00000     0.00000     0.00000     0.00000     0.00000     4.63759
    -5.87319     0.08536     0.72657     2.75520     0.72044     0.00000     0.00000     0.00000     0.00000     0.00000     4.28757
    -5.86019     0.07582     0.62159     2.54560     0.63239     0.00000     0.00000     0.00000     0.00000     0.00000     3.87540
    -5.84819     0.06507     0.60024     2.15080     0.62108     0.00000     0.00000     0.00000     0.00000     0.00000     3.43719
    -5.83519     0.05433     0.65552     1.66890     0.68215     0.00000     0.00000     0.00000     0.00000     0.00000     3.06090
    -5.82319     0.04542     0.75484     1.22039     0.78643     0.00000     0.00000     0.00000     0.00000     0.00000     2.80709
    -5.81019     0.03941     0.84638     0.88967     0.88398     0.00000     0.00000     0.00000     0.00000     0.00000     2.65943
    -5.79819     0.03605     0.88057     0.69746     0.92482     0.00000     0.00000     0.00000     0.00000     0.00000     2.53891
    -5.78519     0.03426     0.83347     0.61344     0.88222     0.00000     0.00000     0.00000     0.00000     0.00000     2.36339
    -5.77319     0.03313     0.71934     0.59006     0.76762     0.00000     0.00000     0.00000     0.00000     0.00000     2.11015
    -5.76019     0.03268     0.58421     0.59204     0.62526     0.00000     0.00000     0.00000     0.00000     0.00000     1.83420
    -5.74819     0.03391     0.48338     0.60556     0.51210     0.00000     0.00000     0.00000     0.00000     0.00000     1.63495
    -5.73519     0.03803     0.45969     0.63007     0.47494     0.00000     0.00000     0.00000     0.00000     0.00000     1.60272
    -5.72319     0.04563     0.53093     0.66404     0.53692     0.00000     0.00000     0.00000     0.00000     0.00000     1.77752
    -5.71019     0.05601     0.69035     0.69812     0.69569     0.00000     0.00000     0.00000     0.00000     0.00000     2.14017
    -5.69819     0.06736     0.91702     0.71898     0.93106     0.00000     0.00000     0.00000     0.00000     0.00000     2.63442
    -5.68519     0.07740     1.18762     0.71919     1.21652     0.00000     0.00000     0.00000     0.00000     0.00000     3.20073
    -5.67319     0.08439     1.48317     0.70426     1.52481     0.00000     0.00000     0.00000     0.00000     0.00000     3.79663
    -5.66019     0.08776     1.78435     0.69216     1.82715     0.00000     0.00000     0.00000     0.00000     0.00000     4.39142
    -5.64819     0.08817     2.06024     0.70625     2.08496     0.00000     0.00000     0.00000     0.00000     0.00000     4.93962
    -5.63519     0.08691     2.26205     0.76599     2.24935     0.00000     0.00000     0.00000     0.00000     0.00000     5.36430
    -5.62319     0.08525     2.33604     0.87979     2.27367     0.00000     0.00000     0.00000     0.00000     0.00000     5.57475
    -5.61019     0.08403     2.25073     1.04055     2.14264     0.00000     0.00000     0.00000     0.00000     0.00000     5.51795
    -5.59819     0.08353     2.02054     1.22358     1.88456     0.00000     0.00000     0.00000     0.00000     0.00000     5.21221
    -5.58519     0.08353     1.70329     1.38979     1.56557     0.00000     0.00000     0.00000     0.00000     0.00000     4.74217
    -5.57319     0.08336     1.37220     1.49773     1.25565     0.00000     0.00000     0.00000     0.00000     0.00000     4.20894
    -5.56019     0.08213     1.08091     1.52118     0.99979     0.00000     0.00000     0.00000     0.00000     0.00000     3.68402
    -5.54819     0.07908     0.84776     1.46401     0.80556     0.00000     0.00000     0.00000     0.00000     0.00000     3.19641
    -5.53519     0.07383     0.66462     1.36162     0.65832     0.00000     0.00000     0.00000     0.00000     0.00000     2.75839
    -5.52319     0.06666     0.51716     1.26485     0.54118     0.00000     0.00000     0.00000     0.00000     0.00000     2.38986
    -5.51019     0.05855     0.39884     1.21675     0.44766     0.00000     0.00000     0.00000     0.00000     0.00000     2.12180
    -5.49819     0.05085     0.31108     1.23353     0.37919     0.00000     0.00000     0.00000     0.00000     0.00000     1.97464
    -5.48519     0.04491     0.25664     1.30016     0.33673     0.00000     0.00000     0.00000     0.00000     0.00000     1.93844
    -5.47319     0.04176     0.23462     1.38391     0.31601     0.00000     0.00000     0.00000     0.00000     0.00000     1.97630
    -5.46019     0.04204     0.24093     1.45645     0.30999     0.00000     0.00000     0.00000     0.00000     0.00000     2.04941
    -5.44719     0.04624     0.27129     1.51612     0.31441     0.00000     0.00000     0.00000     0.00000     0.00000     2.14806
    -5.43519     0.05470     0.32181     1.58675     0.33034     0.00000     0.00000     0.00000     0.00000     0.00000     2.29361
    -5.42219     0.06723     0.38612     1.69662     0.36080     0.00000     0.00000     0.00000     0.00000     0.00000     2.51076
    -5.41019     0.08269     0.45250     1.84957     0.40497     0.00000     0.00000     0.00000     0.00000     0.00000     2.78973
    -5.39719     0.09918     0.50606     2.01583     0.45517     0.00000     0.00000     0.00000     0.00000     0.00000     3.07624
    -5.38519     0.11471     0.53493     2.14857     0.49966     0.00000     0.00000     0.00000     0.00000     0.00000     3.29786
    -5.37219     0.12794     0.53713     2.21290     0.52921     0.00000     0.00000     0.00000     0.00000     0.00000     3.40718
    -5.36019     0.13807     0.52181     2.20390     0.54229     0.00000     0.00000     0.00000     0.00000     0.00000     3.40606
    -5.34719     0.14426     0.50563     2.13860     0.54661     0.00000     0.00000     0.00000     0.00000     0.00000     3.33510
    -5.33519     0.14574     0.50870     2.03703     0.55791     0.00000     0.00000     0.00000     0.00000     0.00000     3.24938
    -5.32219     0.14220     0.55122     1.90753     0.59790     0.00000     0.00000     0.00000     0.00000     0.00000     3.19885
    -5.31019     0.13512     0.64984     1.74876     0.68762     0.00000     0.00000     0.00000     0.00000     0.00000     3.22134
    -5.29719     0.12734     0.80834     1.56411     0.83540     0.00000     0.00000     0.00000     0.00000     0.00000     3.33520
    -5.28519     0.12144     1.00521     1.36910     1.02218     0.00000     0.00000     0.00000     0.00000     0.00000     3.51793
    -5.27219     0.11784     1.18960     1.19085     1.19738     0.00000     0.00000     0.00000     0.00000     0.00000     3.69567
    -5.26019     0.11480     1.29727     1.05843     1.29558     0.00000     0.00000     0.00000     0.00000     0.00000     3.76608
    -5.24719     0.10984     1.28087     0.99145     1.26998     0.00000     0.00000     0.00000     0.00000     0.00000     3.65214
    -5.23519     0.10181     1.13700     0.99044     1.11803     0.00000     0.00000     0.00000     0.00000     0.00000     3.34728
    -5.22219     0.09154     0.90950     1.03536     0.88490     0.00000     0.00000     0.00000     0.00000     0.00000     2.92130
    -5.21019     0.08106     0.66589     1.09107     0.63863     0.00000     0.00000     0.00000     0.00000     0.00000     2.47665
    -5.19719     0.07247     0.46513     1.12360     0.43840     0.00000     0.00000     0.00000     0.00000     0.00000     2.09960
    -5.18519     0.06727     0.33782     1.11823     0.31463     0.00000     0.00000     0.00000     0.00000     0.00000     1.83794
    -5.17219     0.06630     0.28490     1.08504     0.26880     0.00000     0.00000     0.00000     0.00000     0.00000     1.70504
    -5.16019     0.06978     0.28964     1.04936     0.28500     0.00000     0.00000     0.00000     0.00000     0.00000     1.69378
    -5.14719     0.07699     0.33121     1.03642     0.34223     0.00000     0.00000     0.00000     0.00000     0.00000     1.78685
    -5.13519     0.08635     0.39301     1.05820     0.42196     0.00000     0.00000     0.00000     0.00000     0.00000     1.95952
    -5.12219     0.09574     0.46468     1.11275     0.51056     0.00000     0.00000     0.00000     0.00000     0.00000     2.18373
    -5.11019     0.10335     0.53950     1.19165     0.59801     0.00000     0.00000     0.00000     0.00000     0.00000     2.43251
    -5.09719     0.10794     0.61025     1.28361     0.67537     0.00000     0.00000     0.00000     0.00000     0.00000     2.67717
    -5.08519     0.10896     0.66672     1.37722     0.73223     0.00000     0.00000     0.00000     0.00000     0.00000     2.88513
    -5.07219     0.10633     0.69663     1.46169     0.75694     0.00000     0.00000     0.00000     0.00000     0.00000     3.02159
    -5.06019     0.10007     0.68997     1.52983     0.73997     0.00000     0.00000     0.00000     0.00000     0.00000     3.05984
    -5.04719     0.09056     0.64403     1.57979     0.67887     0.00000     0.00000     0.00000     0.00000     0.00000     2.99325
    -5.03519     0.07848     0.56528     1.61048     0.58109     0.00000     0.00000     0.00000     0.00000     0.00000     2.83533
    -5.02219     0.06498     0.46733     1.61246     0.46274     0.00000     0.00000     0.00000     0.00000     0.00000     2.60751
    -5.01019     0.05135     0.36536     1.56417     0.34281     0.00000     0.00000     0.00000     0.00000     0.00000     2.32369
    -4.99719     0.03871     0.27139     1.44194     0.23700     0.00000     0.00000     0.00000     0.00000     0.00000     1.98904
    -4.98519     0.02790     0.19238     1.23983     0.15412     0.00000     0.00000     0.00000     0.00000     0.00000     1.61423
    -4.97219     0.01946     0.13115     0.98064     0.09619     0.00000     0.00000     0.00000     0.00000     0.00000     1.22743
    -4.96019     0.01378     0.08858     0.71271     0.06118     0.00000     0.00000     0.00000     0.00000     0.00000     0.87625
    -4.94719     0.01121     0.06513     0.48684     0.04613     0.00000     0.00000     0.00000     0.00000     0.00000     0.60931
    -4.93519     0.01207     0.06167     0.33526     0.04951     0.00000     0.00000     0.00000     0.00000     0.00000     0.45851
    -4.92219     0.01698     0.08119     0.26236     0.07331     0.00000     0.00000     0.00000     0.00000     0.00000     0.43384
    -4.91019     0.02742     0.13227     0.24984     0.12632     0.00000     0.00000     0.00000     0.00000     0.00000     0.53585
    -4.89719     0.04670     0.23372     0.27050     0.22801     0.00000     0.00000     0.00000     0.00000     0.00000     0.77892
    -4.88519     0.08048     0.41601     0.30223     0.40923     0.00000     0.00000     0.00000     0.00000     0.00000     1.20795
    -4.87219     0.13546     0.71239     0.33639     0.70310     0.00000     0.00000     0.00000     0.00000     0.00000     1.88734
    -4.86019     0.21517     1.13529     0.37726     1.12160     0.00000     0.00000     0.00000     0.00000     0.00000     2.84932
    -4.84719     0.31413     1.64770     0.43420     1.62720     0.00000     0.00000     0.00000     0.00000     0.00000     4.02323
    -4.83519     0.41467     2.14957     0.51240     2.12079     0.00000     0.00000     0.00000     0.00000     0.00000     5.19743
    -4.82219     0.49056     2.50399     0.60990     2.46681     0.00000     0.00000     0.00000     0.00000     0.00000     6.07126
    -4.81019     0.51791     2.59510     0.72077     2.55251     0.00000     0.00000     0.00000     0.00000     0.00000     6.38629
    -4.79719     0.48741     2.39028     0.83923     2.34680     0.00000     0.00000     0.00000     0.00000     0.00000     6.06372
    -4.78519     0.40946     1.95644     0.95595     1.91730     0.00000     0.00000     0.00000     0.00000     0.00000     5.23915
    -4.77219     0.30814     1.42552     1.05158     1.39447     0.00000     0.00000     0.00000     0.00000     0.00000     4.17971
    -4.76019     0.20921     0.92791     1.09509     0.90621     0.00000     0.00000     0.00000     0.00000     0.00000     3.13842
    -4.74719     0.12970     0.54527     1.05740     0.53195     0.00000     0.00000     0.00000     0.00000     0.00000     2.26432
    -4.73519     0.07507     0.29986     0.93062     0.29263     0.00000     0.00000     0.00000     0.00000     0.00000     1.59819
    -4.72219     0.04261     0.17702     0.73812     0.17348     0.00000     0.00000     0.00000     0.00000     0.00000     1.13123
    -4.71019     0.02691     0.15533     0.52493     0.15340     0.00000     0.00000     0.00000     0.00000     0.00000     0.86057
    -4.69719     0.02365     0.22546     0.33674     0.22311     0.00000     0.00000     0.00000     0.00000     0.00000     0.80896
    -4.68519     0.03050     0.39130     0.20200     0.38625     0.00000     0.00000     0.00000     0.00000     0.00000     1.01005
    -4.67219     0.04625     0.65646     0.12807     0.64601     0.00000     0.00000     0.00000     0.00000     0.00000     1.47679
    -4.66019     0.06919     1.00460     0.10845     0.98633     0.00000     0.00000     0.00000     0.00000     0.00000     2.16857
    -4.64719     0.09614     1.38572     0.13320     1.35966     0.00000     0.00000     0.00000     0.00000     0.00000     2.97472
    -4.63519     0.12264     1.72122     0.19650     1.69076     0.00000     0.00000     0.00000     0.00000     0.00000     3.73113
    -4.62219     0.14443     1.92858     0.29940     1.90088     0.00000     0.00000     0.00000     0.00000     0.00000     4.27329
    -4.61019     0.15929     1.95786     0.44822     1.94184     0.00000     0.00000     0.00000     0.00000     0.00000     4.50721
    -4.59719     0.16803     1.81582     0.64837     1.81748     0.00000     0.00000     0.00000     0.00000     0.00000     4.44970
    -4.58519     0.17347     1.56393     0.89452     1.58458     0.00000     0.00000     0.00000     0.00000     0.00000     4.21650
    -4.57219     0.17821     1.28943     1.16206     1.32363     0.00000     0.00000     0.00000     0.00000     0.00000     3.95333
    -4.56019     0.18265     1.06717     1.40686     1.10591     0.00000     0.00000     0.00000     0.00000     0.00000     3.76259
    -4.54719     0.18457     0.93115     1.57730     0.96604     0.00000     0.00000     0.00000     0.00000     0.00000     3.65906
    -4.53519     0.18064     0.86928     1.63430     0.89458     0.00000     0.00000     0.00000     0.00000     0.00000     3.57880
    -4.52219     0.16826     0.83805     1.56500     0.85190     0.00000     0.00000     0.00000     0.00000     0.00000     3.42321
    -4.51019     0.14723     0.79003     1.38623     0.79412     0.00000     0.00000     0.00000     0.00000     0.00000     3.11761
    -4.49719     0.12015     0.69772     1.13680     0.69587     0.00000     0.00000     0.00000     0.00000     0.00000     2.65054
    -4.48519     0.09143     0.56390     0.86477     0.56087     0.00000     0.00000     0.00000     0.00000     0.00000     2.08097
    -4.47219     0.06579     0.41396     0.61478     0.41416     0.00000     0.00000     0.00000     0.00000     0.00000     1.50869
    -4.45919     0.04662     0.27831     0.41757     0.28498     0.00000     0.00000     0.00000     0.00000     0.00000     1.02748
    -4.44719     0.03500     0.17696     0.28454     0.19168     0.00000     0.00000     0.00000     0.00000     0.00000     0.68818
    -4.43419     0.02980     0.11422     0.20876     0.13698     0.00000     0.00000     0.00000     0.00000     0.00000     0.48976
    -4.42219     0.02861     0.08352     0.17244     0.11248     0.00000     0.00000     0.00000     0.00000     0.00000     0.39704
    -4.40919     0.02901     0.07582     0.15625     0.10773     0.00000     0.00000     0.00000     0.00000     0.00000     0.36882
    -4.39719     0.02963     0.08693     0.14678     0.11767     0.00000     0.00000     0.00000     0.00000     0.00000     0.38100
    -4.38419     0.03047     0.12028     0.13948     0.14605     0.00000     0.00000     0.00000     0.00000     0.00000     0.43628
    -4.37219     0.03266     0.18539     0.13723     0.20422     0.00000     0.00000     0.00000     0.00000     0.00000     0.55950
    -4.35919     0.03766     0.29262     0.14649     0.30580     0.00000     0.00000     0.00000     0.00000     0.00000     0.78258
    -4.34719     0.04636     0.44736     0.17310     0.45958     0.00000     0.00000     0.00000     0.00000     0.00000     1.12640
    -4.33419     0.05868     0.64657     0.21943     0.66389     0.00000     0.00000     0.00000     0.00000     0.00000     1.58858
    -4.32219     0.07399     0.88076     0.28439     0.90611     0.00000     0.00000     0.00000     0.00000     0.00000     2.14526
    -4.30919     0.09199     1.13725     0.36445     1.16620     0.00000     0.00000     0.00000     0.00000     0.00000     2.75990
    -4.29719     0.11330     1.40129     0.45402     1.42169     0.00000     0.00000     0.00000     0.00000     0.00000     3.39030
    -4.28419     0.13887     1.64914     0.54357     1.64537     0.00000     0.00000     0.00000     0.00000     0.00000     3.97695
    -4.27219     0.16872     1.84447     0.61831     1.80678     0.00000     0.00000     0.00000     0.00000     0.00000     4.43828
    -4.25919     0.20097     1.94272     0.66067     1.87429     0.00000     0.00000     0.00000     0.00000     0.00000     4.67865
    -4.24719     0.23247     1.91303     0.65721     1.83170     0.00000     0.00000     0.00000     0.00000     0.00000     4.63441
    -4.23419     0.26010     1.75812     0.60619     1.68850     0.00000     0.00000     0.00000     0.00000     0.00000     4.31291
    -4.22219     0.28166     1.51756     0.51931     1.48131     0.00000     0.00000     0.00000     0.00000     0.00000     3.79984
    -4.20919     0.29545     1.25110     0.41639     1.25531     0.00000     0.00000     0.00000     0.00000     0.00000     3.21825
    -4.19719     0.29904     1.00875     0.31730     1.04507     0.00000     0.00000     0.00000     0.00000     0.00000     2.67016
    -4.18419     0.28936     0.81458     0.23608     0.86482     0.00000     0.00000     0.00000     0.00000     0.00000     2.20484
    -4.17219     0.26434     0.66960     0.18087     0.71509     0.00000     0.00000     0.00000     0.00000     0.00000     1.82990
    -4.15919     0.22534     0.56674     0.15727     0.59827     0.00000     0.00000     0.00000     0.00000     0.00000     1.54761
    -4.14719     0.17809     0.50691     0.17098     0.52653     0.00000     0.00000     0.00000     0.00000     0.00000     1.38251
    -4.13419     0.13099     0.50069     0.22661     0.51713     0.00000     0.00000     0.00000     0.00000     0.00000     1.37541
    -4.12219     0.09161     0.55601     0.32202     0.57686     0.00000     0.00000     0.00000     0.00000     0.00000     1.54650
    -4.10919     0.06388     0.66194     0.44187     0.68796     0.00000     0.00000     0.00000     0.00000     0.00000     1.85566
    -4.09719     0.04718     0.78190     0.55690     0.80697     0.00000     0.00000     0.00000     0.00000     0.00000     2.19295
    -4.08419     0.03792     0.86482     0.63321     0.87999     0.00000     0.00000     0.00000     0.00000     0.00000     2.41594
    -4.07219     0.03192     0.86821     0.64884     0.86810     0.00000     0.00000     0.00000     0.00000     0.00000     2.41707
    -4.05919     0.02637     0.78044     0.60899     0.76570     0.00000     0.00000     0.00000     0.00000     0.00000     2.18151
    -4.04719     0.02037     0.62488     0.55153     0.60147     0.00000     0.00000     0.00000     0.00000     0.00000     1.79824
    -4.03419     0.01441     0.44554     0.54001     0.42077     0.00000     0.00000     0.00000     0.00000     0.00000     1.42073
    -4.02219     0.00942     0.28479     0.64656     0.26353     0.00000     0.00000     0.00000     0.00000     0.00000     1.20430
    -4.00919     0.00598     0.16700     0.92651     0.15064     0.00000     0.00000     0.00000     0.00000     0.00000     1.25013
    -3.99719     0.00416     0.09578     1.38725     0.08306     0.00000     0.00000     0.00000     0.00000     0.00000     1.57025
    -3.98419     0.00357     0.06095     1.96210     0.04976     0.00000     0.00000     0.00000     0.00000     0.00000     2.07638
    -3.97219     0.00365     0.04776     2.51150     0.03660     0.00000     0.00000     0.00000     0.00000     0.00000     2.59951
    -3.95919     0.00386     0.04347     2.86500     0.03202     0.00000     0.00000     0.00000     0.00000     0.00000     2.94436
    -3.94719     0.00384     0.04010     2.89920     0.02900     0.00000     0.00000     0.00000     0.00000     0.00000     2.97214
    -3.93419     0.00345     0.03442     2.59840     0.02467     0.00000     0.00000     0.00000     0.00000     0.00000     2.66094
    -3.92219     0.00276     0.02661     2.06120     0.01896     0.00000     0.00000     0.00000     0.00000     0.00000     2.10953
    -3.90919     0.00196     0.01843     1.44710     0.01312     0.00000     0.00000     0.00000     0.00000     0.00000     1.48061
    -3.89719     0.00125     0.01177     0.89904     0.00851     0.00000     0.00000     0.00000     0.00000     0.00000     0.92058
    -3.88419     0.00076     0.00800     0.49452     0.00625     0.00000     0.00000     0.00000     0.00000     0.00000     0.50953
    -3.87219     0.00055     0.00814     0.24138     0.00739     0.00000     0.00000     0.00000     0.00000     0.00000     0.25747
    -3.85919     0.00065     0.01348     0.10585     0.01336     0.00000     0.00000     0.00000     0.00000     0.00000     0.13333
    -3.84719     0.00108     0.02576     0.04431     0.02614     0.00000     0.00000     0.00000     0.00000     0.00000     0.09728
    -3.83419     0.00188     0.04692     0.02213     0.04780     0.00000     0.00000     0.00000     0.00000     0.00000     0.11873
    -3.82219     0.00303     0.07841     0.01806     0.07988     0.00000     0.00000     0.00000     0.00000     0.00000     0.17938
    -3.80919     0.00448     0.12131     0.02100     0.12342     0.00000     0.00000     0.00000     0.00000     0.00000     0.27021
    -3.79719     0.00623     0.17797     0.02549     0.18071     0.00000     0.00000     0.00000     0.00000     0.00000     0.39040
    -3.78419     0.00854     0.25401     0.02911     0.25727     0.00000     0.00000     0.00000     0.00000     0.00000     0.54892
    -3.77219     0.01225     0.35744     0.03170     0.36115     0.00000     0.00000     0.00000     0.00000     0.00000     0.76253
    -3.75919     0.01890     0.49236     0.03554     0.49658     0.00000     0.00000     0.00000     0.00000     0.00000     1.04339
    -3.74719     0.03054     0.64912     0.04565     0.65429     0.00000     0.00000     0.00000     0.00000     0.00000     1.37959
    -3.73419     0.04883     0.79970     0.06962     0.80635     0.00000     0.00000     0.00000     0.00000     0.00000     1.72450
    -3.72219     0.07381     0.90588     0.11668     0.91490     0.00000     0.00000     0.00000     0.00000     0.00000     2.01128
    -3.70919     0.10266     0.93982     0.19499     0.95166     0.00000     0.00000     0.00000     0.00000     0.00000     2.18913
    -3.69719     0.12960     0.90367     0.30729     0.91833     0.00000     0.00000     0.00000     0.00000     0.00000     2.25888
    -3.68419     0.14771     0.83672     0.44599     0.85221     0.00000     0.00000     0.00000     0.00000     0.00000     2.28263
    -3.67219     0.15189     0.80127     0.59148     0.81444     0.00000     0.00000     0.00000     0.00000     0.00000     2.35908
    -3.65919     0.14161     0.86173     0.71666     0.86723     0.00000     0.00000     0.00000     0.00000     0.00000     2.58723
    -3.64719     0.12107     1.05715     0.79706     1.05011     0.00000     0.00000     0.00000     0.00000     0.00000     3.02539
    -3.63419     0.09684     1.38199     0.82085     1.35916     0.00000     0.00000     0.00000     0.00000     0.00000     3.65884
    -3.62219     0.07473     1.77730     0.79266     1.73994     0.00000     0.00000     0.00000     0.00000     0.00000     4.38463
    -3.60919     0.05757     2.14025     0.72894     2.09544     0.00000     0.00000     0.00000     0.00000     0.00000     5.02220
    -3.59719     0.04533     2.36000     0.64954     2.31880     0.00000     0.00000     0.00000     0.00000     0.00000     5.37367
    -3.58419     0.03669     2.36520     0.57189     2.33910     0.00000     0.00000     0.00000     0.00000     0.00000     5.31288
    -3.57219     0.03069     2.15910     0.51059     2.15460     0.00000     0.00000     0.00000     0.00000     0.00000     4.85498
    -3.55919     0.02757     1.82060     0.48069     1.83560     0.00000     0.00000     0.00000     0.00000     0.00000     4.16446
    -3.54719     0.02861     1.46520     0.49914     1.48857     0.00000     0.00000     0.00000     0.00000     0.00000     3.48152
    -3.53419     0.03521     1.19644     0.58092     1.21340     0.00000     0.00000     0.00000     0.00000     0.00000     3.02597
    -3.52219     0.04778     1.06622     0.72977     1.06479     0.00000     0.00000     0.00000     0.00000     0.00000     2.90856
    -3.50919     0.06473     1.06459     0.92799     1.04257     0.00000     0.00000     0.00000     0.00000     0.00000     3.09988
    -3.49719     0.08229     1.13357     1.13383     1.10010     0.00000     0.00000     0.00000     0.00000     0.00000     3.44979
    -3.48419     0.09556     1.19690     1.29470     1.16838     0.00000     0.00000     0.00000     0.00000     0.00000     3.75554
    -3.47219     0.10058     1.19420     1.37120     1.18550     0.00000     0.00000     0.00000     0.00000     0.00000     3.85148
    -3.45919     0.09619     1.10393     1.36035     1.12111     0.00000     0.00000     0.00000     0.00000     0.00000     3.68158
    -3.44619     0.08460     0.94566     1.29548     0.98308     0.00000     0.00000     0.00000     0.00000     0.00000     3.30882
    -3.43419     0.06990     0.76253     1.22377     0.80688     0.00000     0.00000     0.00000     0.00000     0.00000     2.86308
    -3.42119     0.05594     0.59533     1.17247     0.63305     0.00000     0.00000     0.00000     0.00000     0.00000     2.45679
    -3.40919     0.04464     0.46506     1.13390     0.48812     0.00000     0.00000     0.00000     0.00000     0.00000     2.13172
    -3.39619     0.03593     0.37161     1.07525     0.37889     0.00000     0.00000     0.00000     0.00000     0.00000     1.86168
    -3.38419     0.02879     0.30484     0.96598     0.30022     0.00000     0.00000     0.00000     0.00000     0.00000     1.59983
    -3.37119     0.02238     0.25728     0.80124     0.24635     0.00000     0.00000     0.00000     0.00000     0.00000     1.32725
    -3.35919     0.01663     0.23020     0.60450     0.21761     0.00000     0.00000     0.00000     0.00000     0.00000     1.06894
    -3.34619     0.01193     0.23043     0.41246     0.21883     0.00000     0.00000     0.00000     0.00000     0.00000     0.87365
    -3.33419     0.00867     0.26280     0.25569     0.25312     0.00000     0.00000     0.00000     0.00000     0.00000     0.78028
    -3.32119     0.00691     0.32456     0.14761     0.31700     0.00000     0.00000     0.00000     0.00000     0.00000     0.79608
    -3.30919     0.00631     0.40700     0.08610     0.40195     0.00000     0.00000     0.00000     0.00000     0.00000     0.90136
    -3.29619     0.00651     0.50276     0.06253     0.50164     0.00000     0.00000     0.00000     0.00000     0.00000     1.07344
    -3.28419     0.00741     0.61389     0.07116     0.61883     0.00000     0.00000     0.00000     0.00000     0.00000     1.31129
    -3.27119     0.00929     0.75327     0.11398     0.76618     0.00000     0.00000     0.00000     0.00000     0.00000     1.64272
    -3.25919     0.01274     0.93669     0.19877     0.95738     0.00000     0.00000     0.00000     0.00000     0.00000     2.10558
    -3.24619     0.01817     1.16928     0.33099     1.19429     0.00000     0.00000     0.00000     0.00000     0.00000     2.71273
    -3.23419     0.02535     1.43504     0.50230     1.45637     0.00000     0.00000     0.00000     0.00000     0.00000     3.41906
    -3.22119     0.03307     1.69193     0.68318     1.70144     0.00000     0.00000     0.00000     0.00000     0.00000     4.10962
    -3.20919     0.03937     1.88359     0.82711     1.87546     0.00000     0.00000     0.00000     0.00000     0.00000     4.62553
    -3.19619     0.04228     1.95799     0.88872     1.93332     0.00000     0.00000     0.00000     0.00000     0.00000     4.82231
    -3.18419     0.04082     1.88996     0.84626     1.85521     0.00000     0.00000     0.00000     0.00000     0.00000     4.63225
    -3.17119     0.03541     1.69141     0.71367     1.65608     0.00000     0.00000     0.00000     0.00000     0.00000     4.09657
    -3.15919     0.02769     1.40356     0.53294     1.37522     0.00000     0.00000     0.00000     0.00000     0.00000     3.33941
    -3.14619     0.01960     1.08086     0.35260     1.06256     0.00000     0.00000     0.00000     0.00000     0.00000     2.51562
    -3.13419     0.01263     0.77160     0.20712     0.76217     0.00000     0.00000     0.00000     0.00000     0.00000     1.75352
    -3.12119     0.00746     0.50922     0.10950     0.50556     0.00000     0.00000     0.00000     0.00000     0.00000     1.13174
    -3.10919     0.00410     0.30950     0.05615     0.30843     0.00000     0.00000     0.00000     0.00000     0.00000     0.67818
    -3.09619     0.00218     0.17351     0.03815     0.17255     0.00000     0.00000     0.00000     0.00000     0.00000     0.38639
    -3.08419     0.00131     0.09215     0.05049     0.08959     0.00000     0.00000     0.00000     0.00000     0.00000     0.23354
    -3.07119     0.00118     0.05146     0.09661     0.04604     0.00000     0.00000     0.00000     0.00000     0.00000     0.19528
    -3.05919     0.00162     0.03748     0.18763     0.02818     0.00000     0.00000     0.00000     0.00000     0.00000     0.25491
    -3.04619     0.00253     0.03867     0.33685     0.02507     0.00000     0.00000     0.00000     0.00000     0.00000     0.40312
    -3.03419     0.00380     0.04702     0.54923     0.02967     0.00000     0.00000     0.00000     0.00000     0.00000     0.62972
    -3.02119     0.00528     0.05858     0.80962     0.03909     0.00000     0.00000     0.00000     0.00000     0.00000     0.91257
    -3.00919     0.00671     0.07489     1.07628     0.05543     0.00000     0.00000     0.00000     0.00000     0.00000     1.21331
    -2.99619     0.00783     0.10498     1.29010     0.08723     0.00000     0.00000     0.00000     0.00000     0.00000     1.49014
    -2.98419     0.00850     0.16556     1.39942     0.15006     0.00000     0.00000     0.00000     0.00000     0.00000     1.72354
    -2.97119     0.00881     0.27713     1.39129     0.26315     0.00000     0.00000     0.00000     0.00000     0.00000     1.94039
    -2.95919     0.00914     0.45345     1.30960     0.44001     0.00000     0.00000     0.00000     0.00000     0.00000     2.21219
    -2.94619     0.00991     0.68748     1.23594     0.67445     0.00000     0.00000     0.00000     0.00000     0.00000     2.60778
    -2.93419     0.01140     0.94189     1.25272     0.93093     0.00000     0.00000     0.00000     0.00000     0.00000     3.13694
    -2.92119     0.01346     1.15481     1.39400     1.14897     0.00000     0.00000     0.00000     0.00000     0.00000     3.71124
    -2.90919     0.01549     1.26367     1.62420     1.26681     0.00000     0.00000     0.00000     0.00000     0.00000     4.17017
    -2.89619     0.01675     1.23556     1.85120     1.25135     0.00000     0.00000     0.00000     0.00000     0.00000     4.35486
    -2.88419     0.01666     1.08431     1.97150     1.11498     0.00000     0.00000     0.00000     0.00000     0.00000     4.18745
    -2.87119     0.01510     0.86173     1.92180     0.90817     0.00000     0.00000     0.00000     0.00000     0.00000     3.70680
    -2.85919     0.01244     0.63011     1.70590     0.69024     0.00000     0.00000     0.00000     0.00000     0.00000     3.03869
    -2.84619     0.00933     0.43461     1.38313     0.50422     0.00000     0.00000     0.00000     0.00000     0.00000     2.33129
    -2.83419     0.00642     0.29265     1.03467     0.36571     0.00000     0.00000     0.00000     0.00000     0.00000     1.69945
    -2.82119     0.00410     0.20001     0.72438     0.27037     0.00000     0.00000     0.00000     0.00000     0.00000     1.19887
    -2.80919     0.00249     0.14378     0.48314     0.20671     0.00000     0.00000     0.00000     0.00000     0.00000     0.83612
    -2.79619     0.00152     0.11264     0.31240     0.16592     0.00000     0.00000     0.00000     0.00000     0.00000     0.59248
    -2.78419     0.00104     0.09999     0.19799     0.14420     0.00000     0.00000     0.00000     0.00000     0.00000     0.44322
    -2.77119     0.00093     0.10259     0.12317     0.14051     0.00000     0.00000     0.00000     0.00000     0.00000     0.36719
    -2.75919     0.00105     0.11733     0.07472     0.15329     0.00000     0.00000     0.00000     0.00000     0.00000     0.34639
    -2.74619     0.00134     0.13980     0.04406     0.17909     0.00000     0.00000     0.00000     0.00000     0.00000     0.36429
    -2.73419     0.00175     0.16561     0.02580     0.21449     0.00000     0.00000     0.00000     0.00000     0.00000     0.40765
    -2.72119     0.00232     0.19383     0.01625     0.25953     0.00000     0.00000     0.00000     0.00000     0.00000     0.47192
    -2.70919     0.00312     0.23007     0.01276     0.31931     0.00000     0.00000     0.00000     0.00000     0.00000     0.56527
    -2.69619     0.00428     0.28543     0.01354     0.40025     0.00000     0.00000     0.00000     0.00000     0.00000     0.70350
    -2.68419     0.00582     0.37146     0.01744     0.50268     0.00000     0.00000     0.00000     0.00000     0.00000     0.89740
    -2.67119     0.00764     0.49274     0.02374     0.61572     0.00000     0.00000     0.00000     0.00000     0.00000     1.13983
    -2.65919     0.00953     0.64173     0.03177     0.71937     0.00000     0.00000     0.00000     0.00000     0.00000     1.40241
    -2.64619     0.01117     0.79705     0.04076     0.79319     0.00000     0.00000     0.00000     0.00000     0.00000     1.64218
    -2.63419     0.01227     0.92769     0.04973     0.82433     0.00000     0.00000     0.00000     0.00000     0.00000     1.81403
    -2.62119     0.01259     1.00115     0.05777     0.80938     0.00000     0.00000     0.00000     0.00000     0.00000     1.88089
    -2.60919     0.01205     0.99670     0.06509     0.75400     0.00000     0.00000     0.00000     0.00000     0.00000     1.82784
    -2.59619     0.01074     0.91551     0.07468     0.67024     0.00000     0.00000     0.00000     0.00000     0.00000     1.67117
    -2.58419     0.00899     0.78457     0.09401     0.57696     0.00000     0.00000     0.00000     0.00000     0.00000     1.46452
    -2.57119     0.00730     0.64500     0.13494     0.49637     0.00000     0.00000     0.00000     0.00000     0.00000     1.28361
    -2.55919     0.00619     0.53572     0.20975     0.44713     0.00000     0.00000     0.00000     0.00000     0.00000     1.19879
    -2.54619     0.00596     0.47786     0.32317     0.43628     0.00000     0.00000     0.00000     0.00000     0.00000     1.24327
    -2.53419     0.00659     0.47218     0.46366     0.45792     0.00000     0.00000     0.00000     0.00000     0.00000     1.40035
    -2.52119     0.00779     0.50975     0.60088     0.50190     0.00000     0.00000     0.00000     0.00000     0.00000     1.62032
    -2.50919     0.00915     0.58670     0.69438     0.56688     0.00000     0.00000     0.00000     0.00000     0.00000     1.85711
    -2.49619     0.01032     0.70944     0.71212     0.66532     0.00000     0.00000     0.00000     0.00000     0.00000     2.09720
    -2.48419     0.01121     0.88327     0.64706     0.81252     0.00000     0.00000     0.00000     0.00000     0.00000     2.35406
    -2.47119     0.01180     1.09217     0.52097     1.00475     0.00000     0.00000     0.00000     0.00000     0.00000     2.62969
    -2.45819     0.01208     1.28689     0.37213     1.20330     0.00000     0.00000     0.00000     0.00000     0.00000     2.87440
    -2.44619     0.01188     1.40023     0.23645     1.34317     0.00000     0.00000     0.00000     0.00000     0.00000     2.99173
    -2.43319     0.01101     1.37918     0.13425     1.36300     0.00000     0.00000     0.00000     0.00000     0.00000     2.88745
    -2.42119     0.00944     1.21783     0.06864     1.24215     0.00000     0.00000     0.00000     0.00000     0.00000     2.53806
    -2.40819     0.00741     0.96173     0.03198     1.01275     0.00000     0.00000     0.00000     0.00000     0.00000     2.01387
    -2.39619     0.00538     0.68531     0.01380     0.74526     0.00000     0.00000     0.00000     0.00000     0.00000     1.44974
    -2.38319     0.00382     0.45801     0.00562     0.51362     0.00000     0.00000     0.00000     0.00000     0.00000     0.98107
    -2.37119     0.00308     0.32069     0.00219     0.36814     0.00000     0.00000     0.00000     0.00000     0.00000     0.69409
    -2.35819     0.00323     0.28081     0.00083     0.32420     0.00000     0.00000     0.00000     0.00000     0.00000     0.60907
    -2.34619     0.00413     0.31916     0.00031     0.36571     0.00000     0.00000     0.00000     0.00000     0.00000     0.68931
    -2.33319     0.00541     0.39945     0.00012     0.45459     0.00000     0.00000     0.00000     0.00000     0.00000     0.85957
    -2.32119     0.00657     0.47870     0.00006     0.54301     0.00000     0.00000     0.00000     0.00000     0.00000     1.02833
    -2.30819     0.00715     0.51906     0.00004     0.58815     0.00000     0.00000     0.00000     0.00000     0.00000     1.11440
    -2.29619     0.00690     0.50083     0.00003     0.56725     0.00000     0.00000     0.00000     0.00000     0.00000     1.07502
    -2.28319     0.00591     0.42816     0.00003     0.48475     0.00000     0.00000     0.00000     0.00000     0.00000     0.91884
    -2.27119     0.00449     0.32541     0.00002     0.36811     0.00000     0.00000     0.00000     0.00000     0.00000     0.69803
    -2.25819     0.00312     0.22456     0.00002     0.25303     0.00000     0.00000     0.00000     0.00000     0.00000     0.48072
    -2.24619     0.00219     0.15454     0.00002     0.17130     0.00000     0.00000     0.00000     0.00000     0.00000     0.32806
    -2.23319     0.00207     0.13819     0.00002     0.14689     0.00000     0.00000     0.00000     0.00000     0.00000     0.28717
    -2.22119     0.00308     0.19609     0.00005     0.20005     0.00000     0.00000     0.00000     0.00000     0.00000     0.39926
    -2.20819     0.00556     0.34851     0.00010     0.35008     0.00000     0.00000     0.00000     0.00000     0.00000     0.70425
    -2.19619     0.00972     0.60715     0.00018     0.60769     0.00000     0.00000     0.00000     0.00000     0.00000     1.22474
    -2.18319     0.01532     0.95673     0.00029     0.95722     0.00000     0.00000     0.00000     0.00000     0.00000     1.92955
    -2.17119     0.02144     1.34038     0.00043     1.34094     0.00000     0.00000     0.00000     0.00000     0.00000     2.70317
    -2.15819     0.02656     1.66533     0.00058     1.66618     0.00000     0.00000     0.00000     0.00000     0.00000     3.35866
    -2.14619     0.02917     1.83859     0.00076     1.84013     0.00000     0.00000     0.00000     0.00000     0.00000     3.70865
    -2.13319     0.02848     1.81299     0.00097     1.81516     0.00000     0.00000     0.00000     0.00000     0.00000     3.65760
    -2.12119     0.02484     1.61310     0.00122     1.61518     0.00000     0.00000     0.00000     0.00000     0.00000     3.25433
    -2.10819     0.01956     1.32019     0.00150     1.32130     0.00000     0.00000     0.00000     0.00000     0.00000     2.66255
    -2.09619     0.01418     1.03008     0.00177     1.02914     0.00000     0.00000     0.00000     0.00000     0.00000     2.07516
    -2.08319     0.00979     0.81311     0.00197     0.80911     0.00000     0.00000     0.00000     0.00000     0.00000     1.63399
    -2.07119     0.00681     0.70312     0.00205     0.69469     0.00000     0.00000     0.00000     0.00000     0.00000     1.40667
    -2.05819     0.00513     0.70498     0.00204     0.69114     0.00000     0.00000     0.00000     0.00000     0.00000     1.40329
    -2.04619     0.00442     0.80508     0.00203     0.78472     0.00000     0.00000     0.00000     0.00000     0.00000     1.59625
    -2.03319     0.00433     0.96974     0.00216     0.94249     0.00000     0.00000     0.00000     0.00000     0.00000     1.91873
    -2.02119     0.00453     1.14409     0.00252     1.11051     0.00000     0.00000     0.00000     0.00000     0.00000     2.26164
    -2.00819     0.00473     1.26335     0.00307     1.22543     0.00000     0.00000     0.00000     0.00000     0.00000     2.49657
    -1.99619     0.00477     1.28402     0.00366     1.24426     0.00000     0.00000     0.00000     0.00000     0.00000     2.53670
    -1.98319     0.00473     1.21241     0.00408     1.17347     0.00000     0.00000     0.00000     0.00000     0.00000     2.39469
    -1.97119     0.00491     1.11289     0.00419     1.07494     0.00000     0.00000     0.00000     0.00000     0.00000     2.19694
    -1.95819     0.00579     1.07968     0.00397     1.04205     0.00000     0.00000     0.00000     0.00000     0.00000     2.13149
    -1.94619     0.00774     1.19280     0.00355     1.15527     0.00000     0.00000     0.00000     0.00000     0.00000     2.35935
    -1.93319     0.01078     1.47345     0.00316     1.43919     0.00000     0.00000     0.00000     0.00000     0.00000     2.92658
    -1.92119     0.01448     1.86522     0.00302     1.84306     0.00000     0.00000     0.00000     0.00000     0.00000     3.72578
    -1.90819     0.01803     2.25253     0.00327     2.25353     0.00000     0.00000     0.00000     0.00000     0.00000     4.52736
    -1.89619     0.02052     2.50722     0.00392     2.53911     0.00000     0.00000     0.00000     0.00000     0.00000     5.07078
    -1.88319     0.02133     2.54470     0.00488     2.60538     0.00000     0.00000     0.00000     0.00000     0.00000     5.17629
    -1.87119     0.02036     2.35545     0.00594     2.43222     0.00000     0.00000     0.00000     0.00000     0.00000     4.81398
    -1.85819     0.01799     1.99827     0.00683     2.07348     0.00000     0.00000     0.00000     0.00000     0.00000     4.09657
    -1.84619     0.01482     1.56449     0.00725     1.62432     0.00000     0.00000     0.00000     0.00000     0.00000     3.21089
    -1.83319     0.01145     1.13778     0.00701     1.17666     0.00000     0.00000     0.00000     0.00000     0.00000     2.33290
    -1.82119     0.00830     0.77192     0.00613     0.79231     0.00000     0.00000     0.00000     0.00000     0.00000     1.57866
    -1.80819     0.00561     0.48892     0.00480     0.49713     0.00000     0.00000     0.00000     0.00000     0.00000     0.99647
    -1.79619     0.00352     0.28808     0.00336     0.29038     0.00000     0.00000     0.00000     0.00000     0.00000     0.58535
    -1.78319     0.00203     0.15695     0.00210     0.15713     0.00000     0.00000     0.00000     0.00000     0.00000     0.31822
    -1.77119     0.00106     0.07846     0.00117     0.07825     0.00000     0.00000     0.00000     0.00000     0.00000     0.15894
    -1.75819     0.00050     0.03572     0.00058     0.03560     0.00000     0.00000     0.00000     0.00000     0.00000     0.07239
    -1.74619     0.00021     0.01473     0.00025     0.01470     0.00000     0.00000     0.00000     0.00000     0.00000     0.02990
    -1.73319     0.00008     0.00555     0.00010     0.00555     0.00000     0.00000     0.00000     0.00000     0.00000     0.01128
    -1.72119     0.00003     0.00216     0.00005     0.00214     0.00000     0.00000     0.00000     0.00000     0.00000     0.00438
    -1.70819     0.00001     0.00163     0.00005     0.00155     0.00000     0.00000     0.00000     0.00000     0.00000     0.00324
    -1.69619     0.00001     0.00313     0.00011     0.00292     0.00000     0.00000     0.00000     0.00000     0.00000     0.00616
    -1.68319     0.00001     0.00723     0.00025     0.00678     0.00000     0.00000     0.00000     0.00000     0.00000     0.01427
    -1.67119     0.00003     0.01532     0.00054     0.01450     0.00000     0.00000     0.00000     0.00000     0.00000     0.03038
    -1.65819     0.00005     0.02883     0.00101     0.02751     0.00000     0.00000     0.00000     0.00000     0.00000     0.05740
    -1.64619     0.00009     0.04794     0.00169     0.04615     0.00000     0.00000     0.00000     0.00000     0.00000     0.09587
    -1.63319     0.00013     0.07048     0.00250     0.06843     0.00000     0.00000     0.00000     0.00000     0.00000     0.14154
    -1.62119     0.00018     0.09159     0.00326     0.08973     0.00000     0.00000     0.00000     0.00000     0.00000     0.18475
    -1.60819     0.00020     0.10543     0.00376     0.10419     0.00000     0.00000     0.00000     0.00000     0.00000     0.21358
    -1.59619     0.00021     0.10792     0.00384     0.10760     0.00000     0.00000     0.00000     0.00000     0.00000     0.21957
    -1.58319     0.00021     0.09964     0.00350     0.10023     0.00000     0.00000     0.00000     0.00000     0.00000     0.20357
    -1.57119     0.00020     0.08642     0.00292     0.08767     0.00000     0.00000     0.00000     0.00000     0.00000     0.17721
    -1.55819     0.00024     0.07780     0.00239     0.07941     0.00000     0.00000     0.00000     0.00000     0.00000     0.15984
    -1.54619     0.00035     0.08378     0.00224     0.08558     0.00000     0.00000     0.00000     0.00000     0.00000     0.17195
    -1.53319     0.00057     0.11138     0.00273     0.11339     0.00000     0.00000     0.00000     0.00000     0.00000     0.22807
    -1.52119     0.00091     0.16168     0.00397     0.16395     0.00000     0.00000     0.00000     0.00000     0.00000     0.33052
    -1.50819     0.00136     0.22771     0.00585     0.23008     0.00000     0.00000     0.00000     0.00000     0.00000     0.46499
    -1.49619     0.00182     0.29457     0.00799     0.29658     0.00000     0.00000     0.00000     0.00000     0.00000     0.60097
    -1.48319     0.00218     0.34345     0.00982     0.34440     0.00000     0.00000     0.00000     0.00000     0.00000     0.69985
    -1.47119     0.00233     0.35854     0.01074     0.35797     0.00000     0.00000     0.00000     0.00000     0.00000     0.72958
    -1.45819     0.00222     0.33452     0.01042     0.33228     0.00000     0.00000     0.00000     0.00000     0.00000     0.67943
    -1.44519     0.00188     0.27910     0.00897     0.27555     0.00000     0.00000     0.00000     0.00000     0.00000     0.56550
    -1.43319     0.00143     0.20964     0.00684     0.20521     0.00000     0.00000     0.00000     0.00000     0.00000     0.42312
    -1.42019     0.00099     0.14574     0.00465     0.14036     0.00000     0.00000     0.00000     0.00000     0.00000     0.29174
    -1.40819     0.00068     0.10260     0.00285     0.09515     0.00000     0.00000     0.00000     0.00000     0.00000     0.20128
    -1.39519     0.00055     0.08828     0.00165     0.07632     0.00000     0.00000     0.00000     0.00000     0.00000     0.16680
    -1.38319     0.00061     0.10426     0.00102     0.08447     0.00000     0.00000     0.00000     0.00000     0.00000     0.19035
    -1.37019     0.00085     0.14711     0.00081     0.11646     0.00000     0.00000     0.00000     0.00000     0.00000     0.26522
    -1.35819     0.00125     0.20983     0.00084     0.16761     0.00000     0.00000     0.00000     0.00000     0.00000     0.37952
    -1.34519     0.00184     0.28389     0.00096     0.23359     0.00000     0.00000     0.00000     0.00000     0.00000     0.52028
    -1.33319     0.00272     0.36294     0.00107     0.31275     0.00000     0.00000     0.00000     0.00000     0.00000     0.67947
    -1.32019     0.00409     0.44700     0.00110     0.40775     0.00000     0.00000     0.00000     0.00000     0.00000     0.85994
    -1.30819     0.00619     0.54343     0.00105     0.52417     0.00000     0.00000     0.00000     0.00000     0.00000     1.07484
    -1.29519     0.00916     0.66049     0.00093     0.66435     0.00000     0.00000     0.00000     0.00000     0.00000     1.33492
    -1.28319     0.01276     0.79531     0.00076     0.81811     0.00000     0.00000     0.00000     0.00000     0.00000     1.62694
    -1.27019     0.01632     0.92529     0.00059     0.95778     0.00000     0.00000     0.00000     0.00000     0.00000     1.89998
    -1.25819     0.01886     1.01206     0.00045     1.04419     0.00000     0.00000     0.00000     0.00000     0.00000     2.07556
    -1.24519     0.01954     1.02029     0.00036     1.04599     0.00000     0.00000     0.00000     0.00000     0.00000     2.08618
    -1.23319     0.01807     0.93907     0.00034     0.95681     0.00000     0.00000     0.00000     0.00000     0.00000     1.91430
    -1.22019     0.01496     0.79075     0.00038     0.80245     0.00000     0.00000     0.00000     0.00000     0.00000     1.60854
    -1.20819     0.01115     0.61722     0.00047     0.62613     0.00000     0.00000     0.00000     0.00000     0.00000     1.25497
    -1.19519     0.00760     0.45804     0.00055     0.46705     0.00000     0.00000     0.00000     0.00000     0.00000     0.93324
    -1.18319     0.00485     0.33345     0.00060     0.34390     0.00000     0.00000     0.00000     0.00000     0.00000     0.68280
    -1.17019     0.00299     0.24328     0.00059     0.25498     0.00000     0.00000     0.00000     0.00000     0.00000     0.50184
    -1.15819     0.00185     0.17726     0.00051     0.18901     0.00000     0.00000     0.00000     0.00000     0.00000     0.36863
    -1.14519     0.00115     0.12584     0.00040     0.13621     0.00000     0.00000     0.00000     0.00000     0.00000     0.26360
    -1.13319     0.00071     0.08523     0.00028     0.09328     0.00000     0.00000     0.00000     0.00000     0.00000     0.17950
    -1.12019     0.00044     0.05681     0.00019     0.06230     0.00000     0.00000     0.00000     0.00000     0.00000     0.11974
    -1.10819     0.00032     0.04541     0.00014     0.04881     0.00000     0.00000     0.00000     0.00000     0.00000     0.09469
    -1.09519     0.00037     0.05964     0.00018     0.06168     0.00000     0.00000     0.00000     0.00000     0.00000     0.12187
    -1.08319     0.00066     0.11340     0.00033     0.11479     0.00000     0.00000     0.00000     0.00000     0.00000     0.22917
    -1.07019     0.00128     0.22483     0.00065     0.22606     0.00000     0.00000     0.00000     0.00000     0.00000     0.45282
    -1.05819     0.00232     0.40849     0.00118     0.40965     0.00000     0.00000     0.00000     0.00000     0.00000     0.82164
    -1.04519     0.00375     0.66057     0.00191     0.66123     0.00000     0.00000     0.00000     0.00000     0.00000     1.32746
    -1.03319     0.00537     0.94567     0.00274     0.94506     0.00000     0.00000     0.00000     0.00000     0.00000     1.89884
    -1.02019     0.00682     1.19789     0.00350     1.19548     0.00000     0.00000     0.00000     0.00000     0.00000     2.40369
    -1.00819     0.00772     1.34422     0.00400     1.33938     0.00000     0.00000     0.00000     0.00000     0.00000     2.69532
    -0.99519     0.00785     1.33999     0.00415     1.33322     0.00000     0.00000     0.00000     0.00000     0.00000     2.68522
    -0.98319     0.00729     1.19414     0.00402     1.18670     0.00000     0.00000     0.00000     0.00000     0.00000     2.39215
    -0.97019     0.00639     0.96377     0.00379     0.95691     0.00000     0.00000     0.00000     0.00000     0.00000     1.93086
    -0.95819     0.00552     0.72242     0.00363     0.71677     0.00000     0.00000     0.00000     0.00000     0.00000     1.44835
    -0.94519     0.00489     0.52296     0.00359     0.51928     0.00000     0.00000     0.00000     0.00000     0.00000     1.05072
    -0.93319     0.00446     0.38247     0.00357     0.38046     0.00000     0.00000     0.00000     0.00000     0.00000     0.77096
    -0.92019     0.00404     0.28881     0.00341     0.28800     0.00000     0.00000     0.00000     0.00000     0.00000     0.58426
    -0.90819     0.00347     0.22067     0.00302     0.22053     0.00000     0.00000     0.00000     0.00000     0.00000     0.44770
    -0.89519     0.00274     0.16317     0.00242     0.16331     0.00000     0.00000     0.00000     0.00000     0.00000     0.33164
    -0.88319     0.00194     0.11220     0.00173     0.11237     0.00000     0.00000     0.00000     0.00000     0.00000     0.22824
    -0.87019     0.00123     0.06996     0.00110     0.07009     0.00000     0.00000     0.00000     0.00000     0.00000     0.14238
    -0.85819     0.00069     0.03918     0.00062     0.03925     0.00000     0.00000     0.00000     0.00000     0.00000     0.07974
    -0.84519     0.00035     0.02020     0.00031     0.02019     0.00000     0.00000     0.00000     0.00000     0.00000     0.04105
    -0.83319     0.00017     0.01166     0.00015     0.01152     0.00000     0.00000     0.00000     0.00000     0.00000     0.02350
    -0.82019     0.00012     0.01315     0.00009     0.01272     0.00000     0.00000     0.00000     0.00000     0.00000     0.02608
    -0.80819     0.00019     0.02796     0.00011     0.02692     0.00000     0.00000     0.00000     0.00000     0.00000     0.05520
    -0.79519     0.00043     0.06484     0.00024     0.06266     0.00000     0.00000     0.00000     0.00000     0.00000     0.12816
    -0.78319     0.00090     0.13707     0.00050     0.13311     0.00000     0.00000     0.00000     0.00000     0.00000     0.27157
    -0.77019     0.00169     0.25705     0.00093     0.25091     0.00000     0.00000     0.00000     0.00000     0.00000     0.51058
    -0.75819     0.00281     0.42619     0.00155     0.41814     0.00000     0.00000     0.00000     0.00000     0.00000     0.84868
    -0.74519     0.00412     0.62447     0.00227     0.61580     0.00000     0.00000     0.00000     0.00000     0.00000     1.24666
    -0.73319     0.00535     0.80858     0.00295     0.80148     0.00000     0.00000     0.00000     0.00000     0.00000     1.61836
    -0.72019     0.00614     0.92503     0.00338     0.92159     0.00000     0.00000     0.00000     0.00000     0.00000     1.85614
    -0.70819     0.00622     0.93525     0.00343     0.93680     0.00000     0.00000     0.00000     0.00000     0.00000     1.88171
    -0.69519     0.00557     0.83552     0.00308     0.84109     0.00000     0.00000     0.00000     0.00000     0.00000     1.68526
    -0.68319     0.00441     0.65966     0.00244     0.66752     0.00000     0.00000     0.00000     0.00000     0.00000     1.33402
    -0.67019     0.00309     0.46035     0.00171     0.46823     0.00000     0.00000     0.00000     0.00000     0.00000     0.93337
    -0.65819     0.00191     0.28405     0.00106     0.29049     0.00000     0.00000     0.00000     0.00000     0.00000     0.57751
    -0.64519     0.00106     0.15530     0.00058     0.15980     0.00000     0.00000     0.00000     0.00000     0.00000     0.31674
    -0.63319     0.00053     0.07582     0.00029     0.07869     0.00000     0.00000     0.00000     0.00000     0.00000     0.15533
    -0.62019     0.00026     0.03405     0.00015     0.03600     0.00000     0.00000     0.00000     0.00000     0.00000     0.07046
    -0.60819     0.00014     0.01563     0.00013     0.01722     0.00000     0.00000     0.00000     0.00000     0.00000     0.03313
    -0.59519     0.00011     0.00938     0.00024     0.01095     0.00000     0.00000     0.00000     0.00000     0.00000     0.02068
    -0.58319     0.00012     0.00881     0.00052     0.01042     0.00000     0.00000     0.00000     0.00000     0.00000     0.01987
    -0.57019     0.00014     0.01110     0.00107     0.01264     0.00000     0.00000     0.00000     0.00000     0.00000     0.02495
    -0.55819     0.00018     0.01544     0.00197     0.01675     0.00000     0.00000     0.00000     0.00000     0.00000     0.03434
    -0.54519     0.00023     0.02159     0.00322     0.02252     0.00000     0.00000     0.00000     0.00000     0.00000     0.04756
    -0.53319     0.00029     0.02880     0.00467     0.02932     0.00000     0.00000     0.00000     0.00000     0.00000     0.06307
    -0.52019     0.00034     0.03545     0.00598     0.03562     0.00000     0.00000     0.00000     0.00000     0.00000     0.07739
    -0.50819     0.00037     0.03957     0.00678     0.03954     0.00000     0.00000     0.00000     0.00000     0.00000     0.08627
    -0.49519     0.00037     0.03996     0.00680     0.03993     0.00000     0.00000     0.00000     0.00000     0.00000     0.08706
    -0.48319     0.00035     0.03720     0.00603     0.03743     0.00000     0.00000     0.00000     0.00000     0.00000     0.08101
    -0.47019     0.00032     0.03395     0.00476     0.03471     0.00000     0.00000     0.00000     0.00000     0.00000     0.07373
    -0.45719     0.00032     0.03418     0.00338     0.03573     0.00000     0.00000     0.00000     0.00000     0.00000     0.07361
    -0.44519     0.00040     0.04179     0.00224     0.04422     0.00000     0.00000     0.00000     0.00000     0.00000     0.08865
    -0.43219     0.00057     0.05908     0.00152     0.06213     0.00000     0.00000     0.00000     0.00000     0.00000     0.12329
    -0.42019     0.00083     0.08559     0.00121     0.08868     0.00000     0.00000     0.00000     0.00000     0.00000     0.17631
    -0.40719     0.00116     0.11800     0.00118     0.12036     0.00000     0.00000     0.00000     0.00000     0.00000     0.24069
    -0.39519     0.00150     0.15117     0.00131     0.15230     0.00000     0.00000     0.00000     0.00000     0.00000     0.30629
    -0.38219     0.00182     0.17999     0.00147     0.18007     0.00000     0.00000     0.00000     0.00000     0.00000     0.36335
    -0.37019     0.00207     0.20087     0.00160     0.20073     0.00000     0.00000     0.00000     0.00000     0.00000     0.40527
    -0.35719     0.00222     0.21189     0.00166     0.21239     0.00000     0.00000     0.00000     0.00000     0.00000     0.42816
    -0.34519     0.00224     0.21196     0.00164     0.21345     0.00000     0.00000     0.00000     0.00000     0.00000     0.42929
    -0.33219     0.00212     0.20052     0.00154     0.20241     0.00000     0.00000     0.00000     0.00000     0.00000     0.40659
    -0.32019     0.00186     0.17809     0.00136     0.17918     0.00000     0.00000     0.00000     0.00000     0.00000     0.36049
    -0.30719     0.00151     0.14723     0.00112     0.14657     0.00000     0.00000     0.00000     0.00000     0.00000     0.29642
    -0.29519     0.00111     0.11246     0.00085     0.10977     0.00000     0.00000     0.00000     0.00000     0.00000     0.22419
    -0.28219     0.00075     0.07892     0.00059     0.07485     0.00000     0.00000     0.00000     0.00000     0.00000     0.15512
    -0.27019     0.00046     0.05071     0.00037     0.04628     0.00000     0.00000     0.00000     0.00000     0.00000     0.09782
    -0.25719     0.00026     0.02975     0.00022     0.02590     0.00000     0.00000     0.00000     0.00000     0.00000     0.05612
    -0.24519     0.00013     0.01589     0.00011     0.01310     0.00000     0.00000     0.00000     0.00000     0.00000     0.02923
    -0.23219     0.00006     0.00771     0.00005     0.00598     0.00000     0.00000     0.00000     0.00000     0.00000     0.01380
    -0.22019     0.00002     0.00339     0.00002     0.00246     0.00000     0.00000     0.00000     0.00000     0.00000     0.00590
    -0.20719     0.00001     0.00134     0.00001     0.00091     0.00000     0.00000     0.00000     0.00000     0.00000     0.00227
    -0.19519     0.00000     0.00048     0.00000     0.00030     0.00000     0.00000     0.00000     0.00000     0.00000     0.00079
    -0.18219     0.00000     0.00015     0.00000     0.00009     0.00000     0.00000     0.00000     0.00000     0.00000     0.00025
    -0.17019     0.00000     0.00004     0.00000     0.00002     0.00000     0.00000     0.00000     0.00000     0.00000     0.00007
    -0.15719     0.00000     0.00001     0.00000     0.00001     0.00000     0.00000     0.00000     0.00000     0.00000     0.00002
    -0.14519     0.00000     0.00000     0.00000     0.00000     0.00000     0.00000     0.00000     0.00000     0.00000     0.00000
    -0.13219     0.00000     0.00000     0.00000     0.00000     0.00000     0.00000     0.00000     0.00000     0.00000     0.00000
    -0.12019     0.00000     0.00000     0.00000     0.00000     0.00000     0.00000     0.00000     0.00000     0.00000     0.00000
    -0.10719     0.00000     0.00001     0.00000     0.00001     0.00000     0.00000     0.00000     0.00000     0.00000     0.00001
    -0.09519     0.00000     0.00003     0.00000     0.00003     0.00000     0.00000     0.00000     0.00000     0.00000     0.00007
    -0.08219     0.00000     0.00015     0.00000     0.00015     0.00000     0.00000     0.00000     0.00000     0.00000     0.00031
    -0.07019     0.00000     0.00060     0.00000     0.00060     0.00000     0.00000     0.00000     0.00000     0.00000     0.00120
    -0.05719     0.00002     0.00206     0.00001     0.00206     0.00000     0.00000     0.00000     0.00000     0.00000     0.00415
    -0.04519     0.00005     0.00629     0.00003     0.00628     0.00000     0.00000     0.00000     0.00000     0.00000     0.01265
    -0.03219     0.00013     0.01694     0.00009     0.01691     0.00000     0.00000     0.00000     0.00000     0.00000     0.03407
    -0.02019     0.00030     0.04031     0.00021     0.04026     0.00000     0.00000     0.00000     0.00000     0.00000     0.08108
    -0.00719     0.00064     0.08476     0.00045     0.08465     0.00000     0.00000     0.00000     0.00000     0.00000     0.17048
     0.00481     0.00118     0.15745     0.00083     0.15727     0.00000     0.00000     0.00000     0.00000     0.00000     0.31673
     0.01781     0.00194     0.25845     0.00136     0.25815     0.00000     0.00000     0.00000     0.00000     0.00000     0.51990
     0.02981     0.00281     0.37481     0.00198     0.37434     0.00000     0.00000     0.00000     0.00000     0.00000     0.75394
     0.04281     0.00360     0.48027     0.00253     0.47965     0.00000     0.00000     0.00000     0.00000     0.00000     0.96605
     0.05481     0.00408     0.54370     0.00287     0.54300     0.00000     0.00000     0.00000     0.00000     0.00000     1.09365
     0.06781     0.00408     0.54381     0.00287     0.54311     0.00000     0.00000     0.00000     0.00000     0.00000     1.09387
     0.07981     0.00361     0.48058     0.00253     0.47994     0.00000     0.00000     0.00000     0.00000     0.00000     0.96667
     0.09281     0.00282     0.37524     0.00198     0.37475     0.00000     0.00000     0.00000     0.00000     0.00000     0.75478
     0.10481     0.00194     0.25887     0.00136     0.25854     0.00000     0.00000     0.00000     0.00000     0.00000     0.52072
     0.11781     0.00118     0.15777     0.00083     0.15759     0.00000     0.00000     0.00000     0.00000     0.00000     0.31738
     0.12981     0.00064     0.08497     0.00045     0.08486     0.00000     0.00000     0.00000     0.00000     0.00000     0.17091
     0.14281     0.00030     0.04043     0.00021     0.04037     0.00000     0.00000     0.00000     0.00000     0.00000     0.08132
     0.15481     0.00013     0.01699     0.00009     0.01697     0.00000     0.00000     0.00000     0.00000     0.00000     0.03418
     0.16781     0.00005     0.00631     0.00003     0.00630     0.00000     0.00000     0.00000     0.00000     0.00000     0.01269
     0.17981     0.00002     0.00207     0.00001     0.00207     0.00000     0.00000     0.00000     0.00000     0.00000     0.00416
     0.19281     0.00000     0.00060     0.00000     0.00060     0.00000     0.00000     0.00000     0.00000     0.00000     0.00121
     0.20481     0.00000     0.00015     0.00000     0.00015     0.00000     0.00000     0.00000     0.00000     0.00000     0.00031
     0.21781     0.00000     0.00003     0.00000     0.00003     0.00000     0.00000     0.00000     0.00000     0.00000     0.00007
     0.22981     0.00000     0.00001     0.00000     0.00001     0.00000     0.00000     0.00000     0.00000     0.00000     0.00001
     0.24281     0.00000     0.00000     0.00000     0.00000     0.00000     0.00000     0.00000     0.00000     0.00000     0.00000
     0.25481     0.00000     0.00000     0.00000     0.00000     0.00000     0.00000     0.00000     0.00000     0.00000     0.00000
     0.26781     0.00000     0.00000     0.00000     0.00000     0.00000     0.00000     0.00000     0.00000     0.00000     0.00000
     0.27981     0.00000     0.00000     0.00000     0.00000     0.00000     0.00000     0.00000     0.00000     0.00000     0.00000
     0.29281     0.00000     0.00000     0.00000     0.00000     0.00000     0.00000     0.00000     0.00000     0.00000     0.00000
     0.30481     0.00000     0.00000     0.00000     0.00000     0.00000     0.00000     0.00000     0.00000     0.00000     0.00000
     0.31781     0.00000     0.00000     0.00000     0.00000     0.00000     0.00000     0.00000     0.00000     0.00000     0.00000
     0.32981     0.00000     0.00000     0.00000     0.00000     0.00000     0.00000     0.00000     0.00000     0.00000     0.00000
     0.34281     0.00000     0.00000     0.00000     0.00000     0.00000     0.00000     0.00000     0.00000     0.00000     0.00000
     0.35481     0.00000     0.00000     0.00000     0.00000     0.00000     0.00000     0.00000     0.00000     0.00000     0.00000
     0.36781     0.00000     0.00000     0.00000     0.00000     0.00000     0.00000     0.00000     0.00000     0.00000     0.00000
     0.37981     0.00000     0.00001     0.00000     0.00001     0.00000     0.00000     0.00000     0.00000     0.00000     0.00001
     0.39281     0.00000     0.00003     0.00000     0.00003     0.00000     0.00000     0.00000     0.00000     0.00000     0.00007
     0.40481     0.00000     0.00015     0.00000     0.00015     0.00000     0.00000     0.00000     0.00000     0.00000     0.00030
     0.41781     0.00000     0.00060     0.00000     0.00060     0.00000     0.00000     0.00000     0.00000     0.00000     0.00120
     0.42981     0.00001     0.00211     0.00000     0.00212     0.00000     0.00000     0.00000     0.00000     0.00000     0.00424
     0.44281     0.00004     0.00661     0.00000     0.00661     0.00000     0.00000     0.00000     0.00000     0.00000     0.01326
     0.45481     0.00010     0.01823     0.00001     0.01825     0.00000     0.00000     0.00000     0.00000     0.00000     0.03658
     0.46781     0.00024     0.04445     0.00002     0.04449     0.00000     0.00000     0.00000     0.00000     0.00000     0.08920
     0.47981     0.00052     0.09575     0.00005     0.09583     0.00000     0.00000     0.00000     0.00000     0.00000     0.19215
     0.49281     0.00099     0.18224     0.00009     0.18237     0.00000     0.00000     0.00000     0.00000     0.00000     0.36569
     0.50481     0.00166     0.30642     0.00015     0.30665     0.00000     0.00000     0.00000     0.00000     0.00000     0.61489
     0.51781     0.00247     0.45523     0.00023     0.45557     0.00000     0.00000     0.00000     0.00000     0.00000     0.91350
     0.52981     0.00324     0.59755     0.00030     0.59799     0.00000     0.00000     0.00000     0.00000     0.00000     1.19907
     0.54281     0.00376     0.69303     0.00035     0.69349     0.00000     0.00000     0.00000     0.00000     0.00000     1.39061
     0.55581     0.00385     0.71005     0.00035     0.71063     0.00000     0.00000     0.00000     0.00000     0.00000     1.42488
     0.56781     0.00348     0.64284     0.00032     0.64330     0.00000     0.00000     0.00000     0.00000     0.00000     1.28995
     0.58081     0.00279     0.51417     0.00026     0.51455     0.00000     0.00000     0.00000     0.00000     0.00000     1.03176
     0.59281     0.00197     0.36336     0.00018     0.36364     0.00000     0.00000     0.00000     0.00000     0.00000     0.72916
     0.60581     0.00123     0.22693     0.00011     0.22710     0.00000     0.00000     0.00000     0.00000     0.00000     0.45537
     0.61781     0.00068     0.12538     0.00006     0.12547     0.00000     0.00000     0.00000     0.00000     0.00000     0.25159
     0.63081     0.00033     0.06180     0.00003     0.06185     0.00000     0.00000     0.00000     0.00000     0.00000     0.12402
     0.64281     0.00015     0.02897     0.00002     0.02899     0.00000     0.00000     0.00000     0.00000     0.00000     0.05813
     0.65581     0.00008     0.01803     0.00003     0.01804     0.00000     0.00000     0.00000     0.00000     0.00000     0.03619
     0.66781     0.00008     0.02451     0.00008     0.02451     0.00000     0.00000     0.00000     0.00000     0.00000     0.04919
     0.68081     0.00016     0.05016     0.00018     0.05016     0.00000     0.00000     0.00000     0.00000     0.00000     0.10065
     0.69281     0.00031     0.10122     0.00036     0.10121     0.00000     0.00000     0.00000     0.00000     0.00000     0.20310
     0.70581     0.00056     0.18322     0.00065     0.18319     0.00000     0.00000     0.00000     0.00000     0.00000     0.36763
     0.71781     0.00090     0.29359     0.00104     0.29356     0.00000     0.00000     0.00000     0.00000     0.00000     0.58909
     0.73081     0.00128     0.41576     0.00148     0.41573     0.00000     0.00000     0.00000     0.00000     0.00000     0.83425
     0.74281     0.00160     0.52023     0.00185     0.52017     0.00000     0.00000     0.00000     0.00000     0.00000     1.04385
     0.75581     0.00177     0.57511     0.00205     0.57506     0.00000     0.00000     0.00000     0.00000     0.00000     1.15398
     0.76781     0.00173     0.56173     0.00200     0.56171     0.00000     0.00000     0.00000     0.00000     0.00000     1.12716
     0.78081     0.00149     0.48476     0.00172     0.48473     0.00000     0.00000     0.00000     0.00000     0.00000     0.97270
     0.79281     0.00114     0.36964     0.00131     0.36959     0.00000     0.00000     0.00000     0.00000     0.00000     0.74167
     0.80581     0.00076     0.24902     0.00089     0.24900     0.00000     0.00000     0.00000     0.00000     0.00000     0.49967
     0.81781     0.00046     0.14822     0.00053     0.14819     0.00000     0.00000     0.00000     0.00000     0.00000     0.29739
     0.83081     0.00024     0.07794     0.00028     0.07793     0.00000     0.00000     0.00000     0.00000     0.00000     0.15639
     0.84281     0.00011     0.03621     0.00013     0.03621     0.00000     0.00000     0.00000     0.00000     0.00000     0.07266
     0.85581     0.00005     0.01486     0.00005     0.01486     0.00000     0.00000     0.00000     0.00000     0.00000     0.02983
     0.86781     0.00002     0.00539     0.00002     0.00539     0.00000     0.00000     0.00000     0.00000     0.00000     0.01082
     0.88081     0.00001     0.00173     0.00001     0.00173     0.00000     0.00000     0.00000     0.00000     0.00000     0.00347
     0.89281     0.00000     0.00049     0.00000     0.00049     0.00000     0.00000     0.00000     0.00000     0.00000     0.00098
     0.90581     0.00000     0.00012     0.00000     0.00012     0.00000     0.00000     0.00000     0.00000     0.00000     0.00025
     0.91781     0.00000     0.00003     0.00000     0.00003     0.00000     0.00000     0.00000     0.00000     0.00000     0.00005
     0.93081     0.00000     0.00001     0.00000     0.00001     0.00000     0.00000     0.00000     0.00000     0.00000     0.00001
     0.94281     0.00000     0.00000     0.00000     0.00000     0.00000     0.00000     0.00000     0.00000     0.00000     0.00000
     0.95581     0.00000     0.00000     0.00000     0.00000     0.00000     0.00000     0.00000     0.00000     0.00000     0.00000
     0.96781     0.00000     0.00000     0.00000     0.00000     0.00000     0.00000     0.00000     0.00000     0.00000     0.00000
     0.98081     0.00000     0.00000     0.00000     0.00000     0.00000     0.00000     0.00000     0.00000     0.00000     0.00000
     0.99281     0.00000     0.00000     0.00000     0.00000     0.00000     0.00000     0.00000     0.00000     0.00000     0.00000
     1.00581     0.00000     0.00000     0.00000     0.00000     0.00000     0.00000     0.00000     0.00000     0.00000     0.00000
     1.01781     0.00000     0.00000     0.00000     0.00000     0.00000     0.00000     0.00000     0.00000     0.00000     0.00000
     1.03081     0.00000     0.00000     0.00000     0.00000     0.00000     0.00000     0.00000     0.00000     0.00000     0.00000
     1.04281     0.00000     0.00000     0.00000     0.00000     0.00000     0.00000     0.00000     0.00000     0.00000     0.00000
     1.05581     0.00000     0.00000     0.00000     0.00000     0.00000     0.00000     0.00000     0.00000     0.00000     0.00000
     1.06781     0.00000     0.00000     0.00000     0.00000     0.00000     0.00000     0.00000     0.00000     0.00000     0.00000
     1.08081     0.00000     0.00000     0.00000     0.00000     0.00000     0.00000     0.00000     0.00000     0.00000     0.00000
     1.09281     0.00000     0.00000     0.00000     0.00000     0.00000     0.00000     0.00000     0.00000     0.00000     0.00000
     1.10581     0.00000     0.00000     0.00000     0.00000     0.00000     0.00000     0.00000     0.00000     0.00000     0.00000
     1.11781     0.00000     0.00001     0.00000     0.00001     0.00000     0.00000     0.00000     0.00000     0.00000     0.00001
     1.13081     0.00000     0.00002     0.00000     0.00002     0.00000     0.00000     0.00000     0.00000     0.00000     0.00005
     1.14281     0.00000     0.00009     0.00001     0.00009     0.00000     0.00000     0.00000     0.00000     0.00000     0.00020
     1.15581     0.00000     0.00033     0.00004     0.00033     0.00000     0.00000     0.00000     0.00000     0.00000     0.00069
     1.16781     0.00001     0.00101     0.00011     0.00100     0.00000     0.00000     0.00000     0.00000     0.00000     0.00212
     1.18081     0.00002     0.00274     0.00029     0.00274     0.00000     0.00000     0.00000     0.00000     0.00000     0.00579
     1.19281     0.00004     0.00661     0.00071     0.00660     0.00000     0.00000     0.00000     0.00000     0.00000     0.01397
     1.20581     0.00009     0.01409     0.00151     0.01406     0.00000     0.00000     0.00000     0.00000     0.00000     0.02975
     1.21781     0.00017     0.02652     0.00284     0.02646     0.00000     0.00000     0.00000     0.00000     0.00000     0.05599
     1.23081     0.00028     0.04409     0.00472     0.04400     0.00000     0.00000     0.00000     0.00000     0.00000     0.09310
     1.24281     0.00042     0.06477     0.00694     0.06465     0.00000     0.00000     0.00000     0.00000     0.00000     0.13677
     1.25581     0.00054     0.08407     0.00901     0.08391     0.00000     0.00000     0.00000     0.00000     0.00000     0.17752
     1.26781     0.00062     0.09642     0.01033     0.09623     0.00000     0.00000     0.00000     0.00000     0.00000     0.20360
     1.28081     0.00063     0.09770     0.01047     0.09751     0.00000     0.00000     0.00000     0.00000     0.00000     0.20631
     1.29281     0.00056     0.08745     0.00937     0.08728     0.00000     0.00000     0.00000     0.00000     0.00000     0.18467
     1.30581     0.00045     0.06918     0.00741     0.06904     0.00000     0.00000     0.00000     0.00000     0.00000     0.14607
     1.31781     0.00031     0.04835     0.00518     0.04825     0.00000     0.00000     0.00000     0.00000     0.00000     0.10209
     1.33081     0.00019     0.02985     0.00320     0.02979     0.00000     0.00000     0.00000     0.00000     0.00000     0.06303
     1.34281     0.00010     0.01629     0.00174     0.01625     0.00000     0.00000     0.00000     0.00000     0.00000     0.03439
     1.35581     0.00005     0.00785     0.00084     0.00784     0.00000     0.00000     0.00000     0.00000     0.00000     0.01658
     1.36781     0.00002     0.00335     0.00036     0.00335     0.00000     0.00000     0.00000     0.00000     0.00000     0.00709
     1.38081     0.00001     0.00130     0.00015     0.00130     0.00000     0.00000     0.00000     0.00000     0.00000     0.00276
     1.39281     0.00000     0.00054     0.00010     0.00056     0.00000     0.00000     0.00000     0.00000     0.00000     0.00119
     1.40581     0.00000     0.00043     0.00015     0.00048     0.00000     0.00000     0.00000     0.00000     0.00000     0.00106
     1.41781     0.00000     0.00073     0.00031     0.00085     0.00000     0.00000     0.00000     0.00000     0.00000     0.00190
     1.43081     0.00001     0.00141     0.00061     0.00166     0.00000     0.00000     0.00000     0.00000     0.00000     0.00370
     1.44281     0.00001     0.00252     0.00109     0.00296     0.00000     0.00000     0.00000     0.00000     0.00000     0.00658
     1.45581     0.00002     0.00399     0.00174     0.00467     0.00000     0.00000     0.00000     0.00000     0.00000     0.01041
     1.46781     0.00003     0.00565     0.00246     0.00656     0.00000     0.00000     0.00000     0.00000     0.00000     0.01469
     1.48081     0.00004     0.00723     0.00314     0.00825     0.00000     0.00000     0.00000     0.00000     0.00000     0.01866
     1.49281     0.00005     0.00856     0.00373     0.00946     0.00000     0.00000     0.00000     0.00000     0.00000     0.02180
     1.50581     0.00006     0.00978     0.00431     0.01020     0.00000     0.00000     0.00000     0.00000     0.00000     0.02435
     1.51781     0.00007     0.01137     0.00517     0.01090     0.00000     0.00000     0.00000     0.00000     0.00000     0.02750
     1.53081     0.00008     0.01389     0.00669     0.01224     0.00000     0.00000     0.00000     0.00000     0.00000     0.03289
     1.54381     0.00009     0.01765     0.00914     0.01471     0.00000     0.00000     0.00000     0.00000     0.00000     0.04159
     1.55581     0.00011     0.02230     0.01248     0.01828     0.00000     0.00000     0.00000     0.00000     0.00000     0.05317
     1.56881     0.00012     0.02682     0.01616     0.02225     0.00000     0.00000     0.00000     0.00000     0.00000     0.06535
     1.58081     0.00012     0.02991     0.01929     0.02543     0.00000     0.00000     0.00000     0.00000     0.00000     0.07474
     1.59381     0.00011     0.03052     0.02088     0.02672     0.00000     0.00000     0.00000     0.00000     0.00000     0.07823
     1.60581     0.00009     0.02850     0.02035     0.02571     0.00000     0.00000     0.00000     0.00000     0.00000     0.07465
     1.61881     0.00007     0.02505     0.01778     0.02326     0.00000     0.00000     0.00000     0.00000     0.00000     0.06616
     1.63081     0.00008     0.02318     0.01392     0.02219     0.00000     0.00000     0.00000     0.00000     0.00000     0.05937
     1.64381     0.00014     0.02883     0.00984     0.02830     0.00000     0.00000     0.00000     0.00000     0.00000     0.06710
     1.65581     0.00031     0.05258     0.00652     0.05224     0.00000     0.00000     0.00000     0.00000     0.00000     0.11166
     1.66881     0.00071     0.11151     0.00464     0.11114     0.00000     0.00000     0.00000     0.00000     0.00000     0.22799
     1.68081     0.00146     0.22813     0.00447     0.22768     0.00000     0.00000     0.00000     0.00000     0.00000     0.46175
     1.69381     0.00270     0.42324     0.00607     0.42293     0.00000     0.00000     0.00000     0.00000     0.00000     0.85494
     1.70581     0.00442     0.70175     0.00920     0.70205     0.00000     0.00000     0.00000     0.00000     0.00000     1.41742
     1.71881     0.00644     1.03737     0.01330     1.03896     0.00000     0.00000     0.00000     0.00000     0.00000     2.09607
     1.73081     0.00834     1.36853     0.01746     1.37179     0.00000     0.00000     0.00000     0.00000     0.00000     2.76611
     1.74381     0.00960     1.61308     0.02057     1.61827     0.00000     0.00000     0.00000     0.00000     0.00000     3.26152
     1.75581     0.00985     1.70212     0.02172     1.70862     0.00000     0.00000     0.00000     0.00000     0.00000     3.44231
     1.76881     0.00902     1.61075     0.02059     1.61761     0.00000     0.00000     0.00000     0.00000     0.00000     3.25797
     1.78081     0.00739     1.36906     0.01754     1.37546     0.00000     0.00000     0.00000     0.00000     0.00000     2.76944
     1.79381     0.00542     1.04689     0.01344     1.05186     0.00000     0.00000     0.00000     0.00000     0.00000     2.11761
     1.80581     0.00356     0.72095     0.00928     0.72427     0.00000     0.00000     0.00000     0.00000     0.00000     1.45807
     1.81881     0.00210     0.44740     0.00577     0.44938     0.00000     0.00000     0.00000     0.00000     0.00000     0.90466
     1.83081     0.00112     0.25028     0.00323     0.25128     0.00000     0.00000     0.00000     0.00000     0.00000     0.50591
     1.84381     0.00053     0.12618     0.00163     0.12664     0.00000     0.00000     0.00000     0.00000     0.00000     0.25499
     1.85581     0.00023     0.05732     0.00074     0.05749     0.00000     0.00000     0.00000     0.00000     0.00000     0.11578
     1.86881     0.00009     0.02344     0.00030     0.02350     0.00000     0.00000     0.00000     0.00000     0.00000     0.04733
     1.88081     0.00003     0.00862     0.00011     0.00864     0.00000     0.00000     0.00000     0.00000     0.00000     0.01741
     1.89381     0.00001     0.00287     0.00004     0.00288     0.00000     0.00000     0.00000     0.00000     0.00000     0.00580
     1.90581     0.00000     0.00095     0.00001     0.00095     0.00000     0.00000     0.00000     0.00000     0.00000     0.00191
     1.91881     0.00001     0.00065     0.00000     0.00065     0.00000     0.00000     0.00000     0.00000     0.00000     0.00130
     1.93081     0.00003     0.00161     0.00000     0.00162     0.00000     0.00000     0.00000     0.00000     0.00000     0.00327
     1.94381     0.00010     0.00516     0.00001     0.00519     0.00000     0.00000     0.00000     0.00000     0.00000     0.01046
     1.95581     0.00031     0.01510     0.00005     0.01520     0.00000     0.00000     0.00000     0.00000     0.00000     0.03066
     1.96881     0.00091     0.03943     0.00016     0.03971     0.00000     0.00000     0.00000     0.00000     0.00000     0.08022
     1.98081     0.00242     0.09200     0.00046     0.09267     0.00000     0.00000     0.00000     0.00000     0.00000     0.18755
     1.99381     0.00583     0.19236     0.00121     0.19377     0.00000     0.00000     0.00000     0.00000     0.00000     0.39317
     2.00581     0.01272     0.36163     0.00286     0.36433     0.00000     0.00000     0.00000     0.00000     0.00000     0.74154
     2.01881     0.02510     0.61404     0.00608     0.61869     0.00000     0.00000     0.00000     0.00000     0.00000     1.26391
     2.03081     0.04462     0.94585     0.01161     0.95295     0.00000     0.00000     0.00000     0.00000     0.00000     1.95504
     2.04381     0.07125     1.32757     0.01992     1.33730     0.00000     0.00000     0.00000     0.00000     0.00000     2.75604
     2.05581     0.10190     1.70526     0.03073     1.71751     0.00000     0.00000     0.00000     0.00000     0.00000     3.55541
     2.06881     0.13019     2.01467     0.04287     2.02990     0.00000     0.00000     0.00000     0.00000     0.00000     4.21762
     2.08081     0.14831     2.20265     0.05445     2.22020     0.00000     0.00000     0.00000     0.00000     0.00000     4.62562
     2.09381     0.15052     2.24669     0.06359     2.26559     0.00000     0.00000     0.00000     0.00000     0.00000     4.72639
     2.10581     0.13611     2.16023     0.06896     2.17780     0.00000     0.00000     0.00000     0.00000     0.00000     4.54310
     2.11881     0.10981     1.97985     0.07006     1.99132     0.00000     0.00000     0.00000     0.00000     0.00000     4.15104
     2.13081     0.07933     1.74241     0.06693     1.74310     0.00000     0.00000     0.00000     0.00000     0.00000     3.63176
     2.14381     0.05163     1.47275     0.05997     1.45977     0.00000     0.00000     0.00000     0.00000     0.00000     3.04412
     2.15581     0.03056     1.18550     0.05002     1.16016     0.00000     0.00000     0.00000     0.00000     0.00000     2.42624
     2.16881     0.01668     0.89650     0.03846     0.86450     0.00000     0.00000     0.00000     0.00000     0.00000     1.81614
     2.18081     0.00855     0.62779     0.02704     0.59607     0.00000     0.00000     0.00000     0.00000     0.00000     1.25945
     2.19381     0.00421     0.40257     0.01738     0.37660     0.00000     0.00000     0.00000     0.00000     0.00000     0.80076
     2.20581     0.00210     0.23541     0.01050     0.21738     0.00000     0.00000     0.00000     0.00000     0.00000     0.46538
     2.21881     0.00128     0.12761     0.00674     0.11706     0.00000     0.00000     0.00000     0.00000     0.00000     0.25269
     2.23081     0.00135     0.07128     0.00602     0.06628     0.00000     0.00000     0.00000     0.00000     0.00000     0.14493
     2.24381     0.00240     0.05798     0.00808     0.05666     0.00000     0.00000     0.00000     0.00000     0.00000     0.12512
     2.25581     0.00504     0.08734     0.01256     0.08847     0.00000     0.00000     0.00000     0.00000     0.00000     0.19342
     2.26881     0.01044     0.17129     0.01881     0.17433     0.00000     0.00000     0.00000     0.00000     0.00000     0.37486
     2.28081     0.02009     0.33117     0.02573     0.33592     0.00000     0.00000     0.00000     0.00000     0.00000     0.71291
     2.29381     0.03517     0.58498     0.03199     0.59110     0.00000     0.00000     0.00000     0.00000     0.00000     1.24324
     2.30581     0.05530     0.92703     0.03643     0.93351     0.00000     0.00000     0.00000     0.00000     0.00000     1.95228
     2.31881     0.07756     1.31013     0.03862     1.31540     0.00000     0.00000     0.00000     0.00000     0.00000     2.74171
     2.33081     0.09665     1.64843     0.03879     1.64969     0.00000     0.00000     0.00000     0.00000     0.00000     3.43356
     2.34381     0.10680     1.84454     0.03758     1.84024     0.00000     0.00000     0.00000     0.00000     0.00000     3.82917
     2.35581     0.10457     1.83733     0.03545     1.82678     0.00000     0.00000     0.00000     0.00000     0.00000     3.80413
     2.36881     0.09070     1.63176     0.03246     1.61626     0.00000     0.00000     0.00000     0.00000     0.00000     3.37118
     2.38081     0.06971     1.29537     0.02847     1.27741     0.00000     0.00000     0.00000     0.00000     0.00000     2.67097
     2.39381     0.04752     0.92197     0.02350     0.90482     0.00000     0.00000     0.00000     0.00000     0.00000     1.89781
     2.40581     0.02876     0.59086     0.01794     0.57666     0.00000     0.00000     0.00000     0.00000     0.00000     1.21421
     2.41881     0.01548     0.34239     0.01251     0.33218     0.00000     0.00000     0.00000     0.00000     0.00000     0.70256
     2.43081     0.00743     0.18069     0.00790     0.17423     0.00000     0.00000     0.00000     0.00000     0.00000     0.37026
     2.44381     0.00320     0.08880     0.00453     0.08513     0.00000     0.00000     0.00000     0.00000     0.00000     0.18167
     2.45581     0.00124     0.04533     0.00248     0.04342     0.00000     0.00000     0.00000     0.00000     0.00000     0.09247
     2.46881     0.00046     0.03442     0.00159     0.03334     0.00000     0.00000     0.00000     0.00000     0.00000     0.06981
     2.48081     0.00019     0.04851     0.00168     0.04755     0.00000     0.00000     0.00000     0.00000     0.00000     0.09792
     2.49381     0.00014     0.08599     0.00263     0.08461     0.00000     0.00000     0.00000     0.00000     0.00000     0.17338
     2.50581     0.00018     0.14592     0.00435     0.14372     0.00000     0.00000     0.00000     0.00000     0.00000     0.29417
     2.51881     0.00024     0.22203     0.00659     0.21871     0.00000     0.00000     0.00000     0.00000     0.00000     0.44757
     2.53081     0.00031     0.29931     0.00888     0.29487     0.00000     0.00000     0.00000     0.00000     0.00000     0.60336
     2.54381     0.00036     0.35685     0.01058     0.35153     0.00000     0.00000     0.00000     0.00000     0.00000     0.71933
     2.55681     0.00038     0.37647     0.01116     0.37073     0.00000     0.00000     0.00000     0.00000     0.00000     0.75874
     2.56881     0.00040     0.35223     0.01040     0.34648     0.00000     0.00000     0.00000     0.00000     0.00000     0.70951
     2.58181     0.00047     0.29451     0.00859     0.28871     0.00000     0.00000     0.00000     0.00000     0.00000     0.59228
     2.59381     0.00068     0.22501     0.00632     0.21853     0.00000     0.00000     0.00000     0.00000     0.00000     0.45054
     2.60681     0.00114     0.16679     0.00422     0.15842     0.00000     0.00000     0.00000     0.00000     0.00000     0.33057
     2.61881     0.00194     0.13505     0.00269     0.12365     0.00000     0.00000     0.00000     0.00000     0.00000     0.26334
     2.63181     0.00310     0.13355     0.00186     0.11898     0.00000     0.00000     0.00000     0.00000     0.00000     0.25749
     2.64381     0.00453     0.15607     0.00161     0.14015     0.00000     0.00000     0.00000     0.00000     0.00000     0.30237
     2.65681     0.00602     0.19149     0.00179     0.17802     0.00000     0.00000     0.00000     0.00000     0.00000     0.37733
     2.66881     0.00734     0.22954     0.00226     0.22303     0.00000     0.00000     0.00000     0.00000     0.00000     0.46216
     2.68181     0.00832     0.26623     0.00308     0.26957     0.00000     0.00000     0.00000     0.00000     0.00000     0.54719
     2.69381     0.00901     0.30615     0.00444     0.31894     0.00000     0.00000     0.00000     0.00000     0.00000     0.63854
     2.70681     0.00967     0.36004     0.00665     0.37876     0.00000     0.00000     0.00000     0.00000     0.00000     0.75511
     2.71881     0.01056     0.43665     0.00988     0.45669     0.00000     0.00000     0.00000     0.00000     0.00000     0.91377
     2.73181     0.01177     0.53210     0.01394     0.55063     0.00000     0.00000     0.00000     0.00000     0.00000     1.10844
     2.74381     0.01304     0.62510     0.01818     0.64226     0.00000     0.00000     0.00000     0.00000     0.00000     1.29859
     2.75681     0.01381     0.68313     0.02171     0.70093     0.00000     0.00000     0.00000     0.00000     0.00000     1.41958
     2.76881     0.01354     0.67888     0.02372     0.69872     0.00000     0.00000     0.00000     0.00000     0.00000     1.41486
     2.78181     0.01207     0.60575     0.02393     0.62715     0.00000     0.00000     0.00000     0.00000     0.00000     1.26890
     2.79381     0.00969     0.48249     0.02256     0.50302     0.00000     0.00000     0.00000     0.00000     0.00000     1.01776
     2.80681     0.00698     0.34251     0.02008     0.35943     0.00000     0.00000     0.00000     0.00000     0.00000     0.72901
     2.81881     0.00454     0.21696     0.01694     0.22879     0.00000     0.00000     0.00000     0.00000     0.00000     0.46723
     2.83181     0.00267     0.12349     0.01350     0.13043     0.00000     0.00000     0.00000     0.00000     0.00000     0.27010
     2.84381     0.00145     0.06510     0.01003     0.06870     0.00000     0.00000     0.00000     0.00000     0.00000     0.14529
     2.85681     0.00075     0.03717     0.00686     0.03959     0.00000     0.00000     0.00000     0.00000     0.00000     0.08436
     2.86881     0.00041     0.03650     0.00427     0.04041     0.00000     0.00000     0.00000     0.00000     0.00000     0.08159
     2.88181     0.00033     0.06869     0.00241     0.07769     0.00000     0.00000     0.00000     0.00000     0.00000     0.14912
     2.89381     0.00050     0.15157     0.00126     0.17069     0.00000     0.00000     0.00000     0.00000     0.00000     0.32402
     2.90681     0.00097     0.31265     0.00070     0.34806     0.00000     0.00000     0.00000     0.00000     0.00000     0.66238
     2.91881     0.00187     0.57772     0.00059     0.63448     0.00000     0.00000     0.00000     0.00000     0.00000     1.21466
     2.93181     0.00343     0.95061     0.00090     1.02929     0.00000     0.00000     0.00000     0.00000     0.00000     1.98424
     2.94381     0.00595     1.39493     0.00173     1.48891     0.00000     0.00000     0.00000     0.00000     0.00000     2.89152
     2.95681     0.00985     1.83287     0.00336     1.92882     0.00000     0.00000     0.00000     0.00000     0.00000     3.77490
     2.96881     0.01567     2.17220     0.00617     2.25492     0.00000     0.00000     0.00000     0.00000     0.00000     4.44896
     2.98181     0.02379     2.34908     0.01050     2.40876     0.00000     0.00000     0.00000     0.00000     0.00000     4.79213
     2.99381     0.03401     2.35869     0.01634     2.39330     0.00000     0.00000     0.00000     0.00000     0.00000     4.80235
     3.00681     0.04516     2.24794     0.02309     2.26190     0.00000     0.00000     0.00000     0.00000     0.00000     4.57809
     3.01881     0.05508     2.07974     0.02951     2.07710     0.00000     0.00000     0.00000     0.00000     0.00000     4.24143
     3.03181     0.06148     1.89592     0.03408     1.87743     0.00000     0.00000     0.00000     0.00000     0.00000     3.86891
     3.04381     0.06307     1.71153     0.03561     1.67330     0.00000     0.00000     0.00000     0.00000     0.00000     3.48351
     3.05681     0.06043     1.53010     0.03384     1.47052     0.00000     0.00000     0.00000     0.00000     0.00000     3.09489
     3.06881     0.05572     1.36350     0.02953     1.28533     0.00000     0.00000     0.00000     0.00000     0.00000     2.73408
     3.08181     0.05135     1.22944     0.02408     1.14112     0.00000     0.00000     0.00000     0.00000     0.00000     2.44600
     3.09381     0.04851     1.13394     0.01886     1.04631     0.00000     0.00000     0.00000     0.00000     0.00000     2.24762
     3.10681     0.04662     1.05943     0.01464     0.98255     0.00000     0.00000     0.00000     0.00000     0.00000     2.10324
     3.11881     0.04399     0.97391     0.01157     0.91353     0.00000     0.00000     0.00000     0.00000     0.00000     1.94300
     3.13181     0.03919     0.85244     0.00940     0.80990     0.00000     0.00000     0.00000     0.00000     0.00000     1.71093
     3.14381     0.03211     0.69523     0.00789     0.66826     0.00000     0.00000     0.00000     0.00000     0.00000     1.40349
     3.15681     0.02391     0.52736     0.00700     0.51197     0.00000     0.00000     0.00000     0.00000     0.00000     1.07025
     3.16881     0.01622     0.38175     0.00684     0.37336     0.00000     0.00000     0.00000     0.00000     0.00000     0.77817
     3.18181     0.01024     0.28037     0.00743     0.27534     0.00000     0.00000     0.00000     0.00000     0.00000     0.57338
     3.19381     0.00634     0.22585     0.00857     0.22189     0.00000     0.00000     0.00000     0.00000     0.00000     0.46265
     3.20681     0.00420     0.20583     0.00987     0.20188     0.00000     0.00000     0.00000     0.00000     0.00000     0.42178
     3.21881     0.00322     0.20364     0.01093     0.19948     0.00000     0.00000     0.00000     0.00000     0.00000     0.41727
     3.23181     0.00289     0.20747     0.01155     0.20311     0.00000     0.00000     0.00000     0.00000     0.00000     0.42503
     3.24381     0.00291     0.21302     0.01179     0.20831     0.00000     0.00000     0.00000     0.00000     0.00000     0.43603
     3.25681     0.00316     0.22065     0.01175     0.21524     0.00000     0.00000     0.00000     0.00000     0.00000     0.45080
     3.26881     0.00358     0.23095     0.01150     0.22445     0.00000     0.00000     0.00000     0.00000     0.00000     0.47049
     3.28181     0.00412     0.24290     0.01099     0.23508     0.00000     0.00000     0.00000     0.00000     0.00000     0.49309
     3.29381     0.00467     0.25411     0.01013     0.24531     0.00000     0.00000     0.00000     0.00000     0.00000     0.51422
     3.30681     0.00508     0.26193     0.00897     0.25298     0.00000     0.00000     0.00000     0.00000     0.00000     0.52897
     3.31881     0.00524     0.26333     0.00764     0.25532     0.00000     0.00000     0.00000     0.00000     0.00000     0.53153
     3.33181     0.00508     0.25472     0.00629     0.24860     0.00000     0.00000     0.00000     0.00000     0.00000     0.51470
     3.34381     0.00466     0.23342     0.00507     0.22955     0.00000     0.00000     0.00000     0.00000     0.00000     0.47271
     3.35681     0.00413     0.20046     0.00407     0.19843     0.00000     0.00000     0.00000     0.00000     0.00000     0.40709
     3.36881     0.00369     0.16149     0.00339     0.16033     0.00000     0.00000     0.00000     0.00000     0.00000     0.32891
     3.38181     0.00352     0.12513     0.00311     0.12356     0.00000     0.00000     0.00000     0.00000     0.00000     0.25531
     3.39381     0.00364     0.09842     0.00324     0.09533     0.00000     0.00000     0.00000     0.00000     0.00000     0.20063
     3.40681     0.00393     0.08372     0.00368     0.07842     0.00000     0.00000     0.00000     0.00000     0.00000     0.16975
     3.41881     0.00417     0.07803     0.00421     0.07058     0.00000     0.00000     0.00000     0.00000     0.00000     0.15699
     3.43181     0.00415     0.07555     0.00455     0.06659     0.00000     0.00000     0.00000     0.00000     0.00000     0.15084
     3.44381     0.00380     0.07093     0.00449     0.06154     0.00000     0.00000     0.00000     0.00000     0.00000     0.14076
     3.45681     0.00317     0.06165     0.00399     0.05300     0.00000     0.00000     0.00000     0.00000     0.00000     0.12181
     3.46881     0.00240     0.04851     0.00317     0.04146     0.00000     0.00000     0.00000     0.00000     0.00000     0.09553
     3.48181     0.00166     0.03417     0.00224     0.02911     0.00000     0.00000     0.00000     0.00000     0.00000     0.06718
     3.49381     0.00105     0.02147     0.00141     0.01826     0.00000     0.00000     0.00000     0.00000     0.00000     0.04219
     3.50681     0.00062     0.01201     0.00079     0.01022     0.00000     0.00000     0.00000     0.00000     0.00000     0.02363
     3.51881     0.00034     0.00597     0.00039     0.00510     0.00000     0.00000     0.00000     0.00000     0.00000     0.01179
     3.53181     0.00017     0.00264     0.00017     0.00227     0.00000     0.00000     0.00000     0.00000     0.00000     0.00525
     3.54481     0.00008     0.00104     0.00007     0.00090     0.00000     0.00000     0.00000     0.00000     0.00000     0.00209
     3.55681     0.00004     0.00037     0.00002     0.00032     0.00000     0.00000     0.00000     0.00000     0.00000     0.00075
     3.56981     0.00001     0.00011     0.00001     0.00010     0.00000     0.00000     0.00000     0.00000     0.00000     0.00024
     3.58181     0.00001     0.00003     0.00000     0.00003     0.00000     0.00000     0.00000     0.00000     0.00000     0.00007
     3.59481     0.00000     0.00001     0.00000     0.00001     0.00000     0.00000     0.00000     0.00000     0.00000     0.00002
     3.60681     0.00000     0.00000     0.00000     0.00000     0.00000     0.00000     0.00000     0.00000     0.00000     0.00000
     3.61981     0.00000     0.00000     0.00000     0.00000     0.00000     0.00000     0.00000     0.00000     0.00000     0.00000
     3.63181     0.00000     0.00000     0.00000     0.00000     0.00000     0.00000     0.00000     0.00000     0.00000     0.00000
     3.64481     0.00000     0.00000     0.00000     0.00000     0.00000     0.00000     0.00000     0.00000     0.00000     0.00000
     3.65681     0.00000     0.00000     0.00000     0.00000     0.00000     0.00000     0.00000     0.00000     0.00000     0.00000
     3.66981     0.00000     0.00000     0.00000     0.00000     0.00000     0.00000     0.00000     0.00000     0.00000     0.00000
     3.68181     0.00000     0.00000     0.00000     0.00000     0.00000     0.00000     0.00000     0.00000     0.00000     0.00000
     3.69481     0.00000     0.00000     0.00000     0.00000     0.00000     0.00000     0.00000     0.00000     0.00000     0.00000
     3.70681     0.00000     0.00000     0.00000     0.00000     0.00000     0.00000     0.00000     0.00000     0.00000     0.00000
     3.71981     0.00000     0.00000     0.00000     0.00000     0.00000     0.00000     0.00000     0.00000     0.00000     0.00000
     3.73181     0.00000     0.00000     0.00000     0.00000     0.00000     0.00000     0.00000     0.00000     0.00000     0.00000
     3.74481     0.00000     0.00000     0.00000     0.00000     0.00000     0.00000     0.00000     0.00000     0.00000     0.00000
     3.75681     0.00000     0.00000     0.00000     0.00000     0.00000     0.00000     0.00000     0.00000     0.00000     0.00000
     3.76981     0.00000     0.00000     0.00000     0.00000     0.00000     0.00000     0.00000     0.00000     0.00000     0.00000
     3.78181     0.00000     0.00000     0.00000     0.00000     0.00000     0.00000     0.00000     0.00000     0.00000     0.00000
     3.79481     0.00000     0.00000     0.00000     0.00000     0.00000     0.00000     0.00000     0.00000     0.00000     0.00000
     3.80681     0.00000     0.00000     0.00000     0.00000     0.00000     0.00000     0.00000     0.00000     0.00000     0.00000
     3.81981     0.00000     0.00000     0.00000     0.00000     0.00000     0.00000     0.00000     0.00000     0.00000     0.00000
     3.83181     0.00000     0.00000     0.00000     0.00000     0.00000     0.00000     0.00000     0.00000     0.00000     0.00000
     3.84481     0.00000     0.00000     0.00000     0.00000     0.00000     0.00000     0.00000     0.00000     0.00000     0.00000
     3.85681     0.00000     0.00000     0.00000     0.00000     0.00000     0.00000     0.00000     0.00000     0.00000     0.00000
     3.86981     0.00000     0.00000     0.00000     0.00000     0.00000     0.00000     0.00000     0.00000     0.00000     0.00000
     3.88181     0.00000     0.00000     0.00000     0.00000     0.00000     0.00000     0.00000     0.00000     0.00000     0.00000
     3.89481     0.00000     0.00000     0.00000     0.00000     0.00000     0.00000     0.00000     0.00000     0.00000     0.00000
     3.90681     0.00000     0.00000     0.00000     0.00000     0.00000     0.00000     0.00000     0.00000     0.00000     0.00000
     3.91981     0.00000     0.00000     0.00000     0.00000     0.00000     0.00000     0.00000     0.00000     0.00000     0.00000
     3.93181     0.00000     0.00000     0.00000     0.00000     0.00000     0.00000     0.00000     0.00000     0.00000     0.00000
     3.94481     0.00000     0.00000     0.00000     0.00000     0.00000     0.00000     0.00000     0.00000     0.00000     0.00000
     3.95681     0.00000     0.00000     0.00000     0.00000     0.00000     0.00000     0.00000     0.00000     0.00000     0.00000
     3.96981     0.00000     0.00000     0.00000     0.00000     0.00000     0.00000     0.00000     0.00000     0.00000     0.00000
     3.98181     0.00000     0.00000     0.00000     0.00000     0.00000     0.00000     0.00000     0.00000     0.00000     0.00000
     3.99481     0.00000     0.00000     0.00000     0.00000     0.00000     0.00000     0.00000     0.00000     0.00000     0.00000
     4.00681     0.00000     0.00000     0.00000     0.00000     0.00000     0.00000     0.00000     0.00000     0.00000     0.00000
     4.01981     0.00000     0.00000     0.00000     0.00000     0.00000     0.00000     0.00000     0.00000     0.00000     0.00000
     4.03181     0.00000     0.00000     0.00000     0.00000     0.00000     0.00000     0.00000     0.00000     0.00000     0.00000
     4.04481     0.00000     0.00000     0.00000     0.00000     0.00000     0.00000     0.00000     0.00000     0.00000     0.00000
     4.05681     0.00000     0.00000     0.00000     0.00000     0.00000     0.00000     0.00000     0.00000     0.00000     0.00000
     4.06981     0.00000     0.00000     0.00000     0.00000     0.00000     0.00000     0.00000     0.00000     0.00000     0.00000
     4.08181     0.00000     0.00000     0.00000     0.00000     0.00000     0.00000     0.00000     0.00000     0.00000     0.00000
     4.09481     0.00000     0.00000     0.00000     0.00000     0.00000     0.00000     0.00000     0.00000     0.00000     0.00000
     4.10681     0.00000     0.00000     0.00000     0.00000     0.00000     0.00000     0.00000     0.00000     0.00000     0.00000
     4.11981     0.00000     0.00000     0.00000     0.00000     0.00000     0.00000     0.00000     0.00000     0.00000     0.00000
     4.13181     0.00000     0.00000     0.00000     0.00000     0.00000     0.00000     0.00000     0.00000     0.00000     0.00000
     4.14481     0.00000     0.00000     0.00000     0.00000     0.00000     0.00000     0.00000     0.00000     0.00000     0.00000
     4.15681     0.00000     0.00000     0.00000     0.00000     0.00000     0.00000     0.00000     0.00000     0.00000     0.00000
     4.16981     0.00000     0.00000     0.00000     0.00000     0.00000     0.00000     0.00000     0.00000     0.00000     0.00000
     4.18181     0.00000     0.00000     0.00000     0.00000     0.00000     0.00000     0.00000     0.00000     0.00000     0.00000
     4.19481     0.00000     0.00000     0.00000     0.00000     0.00000     0.00000     0.00000     0.00000     0.00000     0.00000
     4.20681     0.00000     0.00000     0.00000     0.00000     0.00000     0.00000     0.00000     0.00000     0.00000     0.00000
     4.21981     0.00000     0.00000     0.00000     0.00000     0.00000     0.00000     0.00000     0.00000     0.00000     0.00000
     4.23181     0.00000     0.00000     0.00000     0.00000     0.00000     0.00000     0.00000     0.00000     0.00000     0.00000
     4.24481     0.00000     0.00000     0.00000     0.00000     0.00000     0.00000     0.00000     0.00000     0.00000     0.00000
     4.25681     0.00000     0.00000     0.00000     0.00000     0.00000     0.00000     0.00000     0.00000     0.00000     0.00000
     4.26981     0.00000     0.00000     0.00000     0.00000     0.00000     0.00000     0.00000     0.00000     0.00000     0.00000
     4.28181     0.00000     0.00000     0.00000     0.00000     0.00000     0.00000     0.00000     0.00000     0.00000     0.00000
     4.29481     0.00000     0.00000     0.00000     0.00000     0.00000     0.00000     0.00000     0.00000     0.00000     0.00000
     4.30681     0.00000     0.00000     0.00000     0.00000     0.00000     0.00000     0.00000     0.00000     0.00000     0.00000
     4.31981     0.00000     0.00000     0.00000     0.00000     0.00000     0.00000     0.00000     0.00000     0.00000     0.00000
     4.33181     0.00000     0.00000     0.00000     0.00000     0.00000     0.00000     0.00000     0.00000     0.00000     0.00000
     4.34481     0.00000     0.00000     0.00000     0.00000     0.00000     0.00000     0.00000     0.00000     0.00000     0.00000
     4.35681     0.00000     0.00000     0.00000     0.00000     0.00000     0.00000     0.00000     0.00000     0.00000     0.00000
     4.36981     0.00000     0.00000     0.00000     0.00000     0.00000     0.00000     0.00000     0.00000     0.00000     0.00000
     4.38181     0.00000     0.00000     0.00000     0.00000     0.00000     0.00000     0.00000     0.00000     0.00000     0.00000
     4.39481     0.00000     0.00000     0.00000     0.00000     0.00000     0.00000     0.00000     0.00000     0.00000     0.00000
     4.40681     0.00000     0.00000     0.00000     0.00000     0.00000     0.00000     0.00000     0.00000     0.00000     0.00000
     4.41981     0.00000     0.00000     0.00000     0.00000     0.00000     0.00000     0.00000     0.00000     0.00000     0.00000
     4.43181     0.00000     0.00000     0.00000     0.00000     0.00000     0.00000     0.00000     0.00000     0.00000     0.00000
     4.44481     0.00000     0.00000     0.00000     0.00000     0.00000     0.00000     0.00000     0.00000     0.00000     0.00000
     4.45681     0.00000     0.00000     0.00000     0.00000     0.00000     0.00000     0.00000     0.00000     0.00000     0.00000
     4.46981     0.00000     0.00000     0.00000     0.00000     0.00000     0.00000     0.00000     0.00000     0.00000     0.00000
     4.48181     0.00000     0.00000     0.00000     0.00000     0.00000     0.00000     0.00000     0.00000     0.00000     0.00000
     4.49481     0.00000     0.00000     0.00000     0.00000     0.00000     0.00000     0.00000     0.00000     0.00000     0.00000
     4.50681     0.00000     0.00000     0.00000     0.00000     0.00000     0.00000     0.00000     0.00000     0.00000     0.00000
     4.51981     0.00000     0.00000     0.00000     0.00000     0.00000     0.00000     0.00000     0.00000     0.00000     0.00000
     4.53181     0.00000     0.00000     0.00000     0.00000     0.00000     0.00000     0.00000     0.00000     0.00000     0.00000
     4.54481     0.00000     0.00000     0.00000     0.00000     0.00000     0.00000     0.00000     0.00000     0.00000     0.00000
     4.55781     0.00000     0.00000     0.00000     0.00000     0.00000     0.00000     0.00000     0.00000     0.00000     0.00000
     4.56981     0.00000     0.00000     0.00000     0.00000     0.00000     0.00000     0.00000     0.00000     0.00000     0.00000
     4.58281     0.00000     0.00000     0.00000     0.00000     0.00000     0.00000     0.00000     0.00000     0.00000     0.00000
     4.59481     0.00000     0.00000     0.00000     0.00000     0.00000     0.00000     0.00000     0.00000     0.00000     0.00000
     4.60781     0.00000     0.00000     0.00000     0.00000     0.00000     0.00000     0.00000     0.00000     0.00000     0.00000
     4.61981     0.00000     0.00000     0.00000     0.00000     0.00000     0.00000     0.00000     0.00000     0.00000     0.00000
     4.63281     0.00000     0.00000     0.00000     0.00000     0.00000     0.00000     0.00000     0.00000     0.00000     0.00000
     4.64481     0.00000     0.00000     0.00000     0.00000     0.00000     0.00000     0.00000     0.00000     0.00000     0.00000
     4.65781     0.00000     0.00000     0.00000     0.00000     0.00000     0.00000     0.00000     0.00000     0.00000     0.00000
     4.66981     0.00000     0.00000     0.00000     0.00000     0.00000     0.00000     0.00000     0.00000     0.00000     0.00000
     4.68281     0.00000     0.00000     0.00000     0.00000     0.00000     0.00000     0.00000     0.00000     0.00000     0.00000
     4.69481     0.00000     0.00000     0.00000     0.00000     0.00000     0.00000     0.00000     0.00000     0.00000     0.00000
     4.70781     0.00000     0.00000     0.00000     0.00000     0.00000     0.00000     0.00000     0.00000     0.00000     0.00000
     4.71981     0.00000     0.00000     0.00000     0.00000     0.00000     0.00000     0.00000     0.00000     0.00000     0.00000
     4.73281     0.00000     0.00000     0.00000     0.00000     0.00000     0.00000     0.00000     0.00000     0.00000     0.00000
     4.74481     0.00000     0.00000     0.00000     0.00000     0.00000     0.00000     0.00000     0.00000     0.00000     0.00000
     4.75781     0.00000     0.00000     0.00000     0.00000     0.00000     0.00000     0.00000     0.00000     0.00000     0.00000
     4.76981     0.00000     0.00000     0.00000     0.00000     0.00000     0.00000     0.00000     0.00000     0.00000     0.00000
     4.78281     0.00000     0.00000     0.00000     0.00000     0.00000     0.00000     0.00000     0.00000     0.00000     0.00000
     4.79481     0.00000     0.00000     0.00000     0.00000     0.00000     0.00000     0.00000     0.00000     0.00000     0.00000
     4.80781     0.00000     0.00000     0.00000     0.00000     0.00000     0.00000     0.00000     0.00000     0.00000     0.00000
     4.81981     0.00000     0.00000     0.00000     0.00000     0.00000     0.00000     0.00000     0.00000     0.00000     0.00000
     4.83281     0.00000     0.00000     0.00000     0.00000     0.00000     0.00000     0.00000     0.00000     0.00000     0.00000
     4.84481     0.00000     0.00000     0.00000     0.00000     0.00000     0.00000     0.00000     0.00000     0.00000     0.00000
     4.85781     0.00000     0.00000     0.00000     0.00000     0.00000     0.00000     0.00000     0.00000     0.00000     0.00000
     4.86981     0.00000     0.00000     0.00000     0.00000     0.00000     0.00000     0.00000     0.00000     0.00000     0.00000
     4.88281     0.00000     0.00000     0.00000     0.00000     0.00000     0.00000     0.00000     0.00000     0.00000     0.00000
     4.89481     0.00000     0.00000     0.00000     0.00000     0.00000     0.00000     0.00000     0.00000     0.00000     0.00000
     4.90781     0.00000     0.00000     0.00000     0.00000     0.00000     0.00000     0.00000     0.00000     0.00000     0.00000
     4.91981     0.00000     0.00000     0.00000     0.00000     0.00000     0.00000     0.00000     0.00000     0.00000     0.00000
     4.93281     0.00000     0.00000     0.00000     0.00000     0.00000     0.00000     0.00000     0.00000     0.00000     0.00000
     4.94481     0.00000     0.00000     0.00000     0.00000     0.00000     0.00000     0.00000     0.00000     0.00000     0.00000
     4.95781     0.00000     0.00000     0.00000     0.00000     0.00000     0.00000     0.00000     0.00000     0.00000     0.00000
     4.96981     0.00000     0.00000     0.00000     0.00000     0.00000     0.00000     0.00000     0.00000     0.00000     0.00000
     4.98281     0.00000     0.00000     0.00000     0.00000     0.00000     0.00000     0.00000     0.00000     0.00000     0.00000
     4.99481     0.00000     0.00000     0.00000     0.00000     0.00000     0.00000     0.00000     0.00000     0.00000     0.00000
     5.00781     0.00000     0.00000     0.00000     0.00000     0.00000     0.00000     0.00000     0.00000     0.00000     0.00000
     5.01981     0.00000     0.00000     0.00000     0.00000     0.00000     0.00000     0.00000     0.00000     0.00000     0.00000
     5.03281     0.00000     0.00000     0.00000     0.00000     0.00000     0.00000     0.00000     0.00000     0.00000     0.00000
     5.04481     0.00000     0.00000     0.00000     0.00000     0.00000     0.00000     0.00000     0.00000     0.00000     0.00000
     5.05781     0.00000     0.00000     0.00000     0.00000     0.00000     0.00000     0.00000     0.00000     0.00000     0.00000
     5.06981     0.00000     0.00000     0.00000     0.00000     0.00000     0.00000     0.00000     0.00000     0.00000     0.00000
     5.08281     0.00000     0.00000     0.00000     0.00000     0.00000     0.00000     0.00000     0.00000     0.00000     0.00000
     5.09481     0.00000     0.00000     0.00000     0.00000     0.00000     0.00000     0.00000     0.00000     0.00000     0.00000
     5.10781     0.00000     0.00000     0.00000     0.00000     0.00000     0.00000     0.00000     0.00000     0.00000     0.00000
     5.11981     0.00000     0.00000     0.00000     0.00000     0.00000     0.00000     0.00000     0.00000     0.00000     0.00000
     5.13281     0.00000     0.00000     0.00000     0.00000     0.00000     0.00000     0.00000     0.00000     0.00000     0.00000
     5.14481     0.00000     0.00000     0.00000     0.00000     0.00000     0.00000     0.00000     0.00000     0.00000     0.00000
     5.15781     0.00000     0.00000     0.00000     0.00000     0.00000     0.00000     0.00000     0.00000     0.00000     0.00000
     5.16981     0.00000     0.00000     0.00000     0.00000     0.00000     0.00000     0.00000     0.00000     0.00000     0.00000
     5.18281     0.00000     0.00000     0.00000     0.00000     0.00000     0.00000     0.00000     0.00000     0.00000     0.00000
     5.19481     0.00000     0.00000     0.00000     0.00000     0.00000     0.00000     0.00000     0.00000     0.00000     0.00000
     5.20781     0.00000     0.00000     0.00000     0.00000     0.00000     0.00000     0.00000     0.00000     0.00000     0.00000
     5.21981     0.00000     0.00000     0.00000     0.00000     0.00000     0.00000     0.00000     0.00000     0.00000     0.00000
     5.23281     0.00000     0.00000     0.00000     0.00000     0.00000     0.00000     0.00000     0.00000     0.00000     0.00000
     5.24481     0.00000     0.00000     0.00000     0.00000     0.00000     0.00000     0.00000     0.00000     0.00000     0.00000
     5.25781     0.00000     0.00000     0.00000     0.00000     0.00000     0.00000     0.00000     0.00000     0.00000     0.00000
     5.26981     0.00000     0.00000     0.00000     0.00000     0.00000     0.00000     0.00000     0.00000     0.00000     0.00000
     5.28281     0.00000     0.00000     0.00000     0.00000     0.00000     0.00000     0.00000     0.00000     0.00000     0.00000
     5.29481     0.00000     0.00000     0.00000     0.00000     0.00000     0.00000     0.00000     0.00000     0.00000     0.00000
     5.30781     0.00000     0.00000     0.00000     0.00000     0.00000     0.00000     0.00000     0.00000     0.00000     0.00000
     5.31981     0.00000     0.00000     0.00000     0.00000     0.00000     0.00000     0.00000     0.00000     0.00000     0.00000
     5.33281     0.00000     0.00000     0.00000     0.00000     0.00000     0.00000     0.00000     0.00000     0.00000     0.00000
     5.34481     0.00000     0.00000     0.00000     0.00000     0.00000     0.00000     0.00000     0.00000     0.00000     0.00000
     5.35781     0.00000     0.00000     0.00000     0.00000     0.00000     0.00000     0.00000     0.00000     0.00000     0.00000
     5.36981     0.00000     0.00000     0.00000     0.00000     0.00000     0.00000     0.00000     0.00000     0.00000     0.00000
     5.38281     0.00000     0.00000     0.00000     0.00000     0.00000     0.00000     0.00000     0.00000     0.00000     0.00000
     5.39481     0.00000     0.00000     0.00000     0.00000     0.00000     0.00000     0.00000     0.00000     0.00000     0.00000
     5.40781     0.00000     0.00000     0.00000     0.00000     0.00000     0.00000     0.00000     0.00000     0.00000     0.00000
     5.41981     0.00000     0.00000     0.00000     0.00000     0.00000     0.00000     0.00000     0.00000     0.00000     0.00000
     5.43281     0.00000     0.00000     0.00000     0.00000     0.00000     0.00000     0.00000     0.00000     0.00000     0.00000
     5.44481     0.00000     0.00000     0.00000     0.00000     0.00000     0.00000     0.00000     0.00000     0.00000     0.00000
     5.45781     0.00000     0.00000     0.00000     0.00000     0.00000     0.00000     0.00000     0.00000     0.00000     0.00000
     5.46981     0.00000     0.00000     0.00000     0.00000     0.00000     0.00000     0.00000     0.00000     0.00000     0.00000
     5.48281     0.00000     0.00000     0.00000     0.00000     0.00000     0.00000     0.00000     0.00000     0.00000     0.00000
     5.49481     0.00000     0.00000     0.00000     0.00000     0.00000     0.00000     0.00000     0.00000     0.00000     0.00000
     5.50781     0.00000     0.00000     0.00000     0.00000     0.00000     0.00000     0.00000     0.00000     0.00000     0.00000
     5.51981     0.00000     0.00000     0.00000     0.00000     0.00000     0.00000     0.00000     0.00000     0.00000     0.00000
     5.53281     0.00000     0.00000     0.00000     0.00000     0.00000     0.00000     0.00000     0.00000     0.00000     0.00000
     5.54581     0.00000     0.00000     0.00000     0.00000     0.00000     0.00000     0.00000     0.00000     0.00000     0.00000
     5.55781     0.00000     0.00000     0.00000     0.00000     0.00000     0.00000     0.00000     0.00000     0.00000     0.00000
     5.57081     0.00000     0.00000     0.00000     0.00000     0.00000     0.00000     0.00000     0.00000     0.00000     0.00000
     5.58281     0.00000     0.00000     0.00000     0.00000     0.00000     0.00000     0.00000     0.00000     0.00000     0.00000
     5.59581     0.00000     0.00000     0.00000     0.00000     0.00000     0.00000     0.00000     0.00000     0.00000     0.00000
     5.60781     0.00000     0.00000     0.00000     0.00000     0.00000     0.00000     0.00000     0.00000     0.00000     0.00000
     5.62081     0.00000     0.00000     0.00000     0.00000     0.00000     0.00000     0.00000     0.00000     0.00000     0.00000
     5.63281     0.00000     0.00000     0.00000     0.00000     0.00000     0.00000     0.00000     0.00000     0.00000     0.00000
     5.64581     0.00000     0.00000     0.00000     0.00000     0.00000     0.00000     0.00000     0.00000     0.00000     0.00000
     5.65781     0.00000     0.00000     0.00000     0.00000     0.00000     0.00000     0.00000     0.00000     0.00000     0.00000
     5.67081     0.00000     0.00000     0.00000     0.00000     0.00000     0.00000     0.00000     0.00000     0.00000     0.00000
     5.68281     0.00000     0.00000     0.00000     0.00000     0.00000     0.00000     0.00000     0.00000     0.00000     0.00000
     5.69581     0.00000     0.00000     0.00000     0.00000     0.00000     0.00000     0.00000     0.00000     0.00000     0.00000
     5.70781     0.00000     0.00000     0.00000     0.00000     0.00000     0.00000     0.00000     0.00000     0.00000     0.00000
     5.72081     0.00000     0.00000     0.00000     0.00000     0.00000     0.00000     0.00000     0.00000     0.00000     0.00000
     5.73281     0.00000     0.00000     0.00000     0.00000     0.00000     0.00000     0.00000     0.00000     0.00000     0.00000
     5.74581     0.00000     0.00000     0.00000     0.00000     0.00000     0.00000     0.00000     0.00000     0.00000     0.00000
     5.75781     0.00000     0.00000     0.00000     0.00000     0.00000     0.00000     0.00000     0.00000     0.00000     0.00000
     5.77081     0.00000     0.00000     0.00000     0.00000     0.00000     0.00000     0.00000     0.00000     0.00000     0.00000
     5.78281     0.00000     0.00000     0.00000     0.00000     0.00000     0.00000     0.00000     0.00000     0.00000     0.00000
     5.79581     0.00000     0.00000     0.00000     0.00000     0.00000     0.00000     0.00000     0.00000     0.00000     0.00000
     5.80781     0.00000     0.00000     0.00000     0.00000     0.00000     0.00000     0.00000     0.00000     0.00000     0.00000
     5.82081     0.00000     0.00000     0.00000     0.00000     0.00000     0.00000     0.00000     0.00000     0.00000     0.00000
     5.83281     0.00000     0.00000     0.00000     0.00000     0.00000     0.00000     0.00000     0.00000     0.00000     0.00000
     5.84581     0.00000     0.00000     0.00000     0.00000     0.00000     0.00000     0.00000     0.00000     0.00000     0.00000
     5.85781     0.00000     0.00000     0.00000     0.00000     0.00000     0.00000     0.00000     0.00000     0.00000     0.00000
     5.87081     0.00000     0.00000     0.00000     0.00000     0.00000     0.00000     0.00000     0.00000     0.00000     0.00000
     5.88281     0.00000     0.00000     0.00000     0.00000     0.00000     0.00000     0.00000     0.00000     0.00000     0.00000
     5.89581     0.00000     0.00000     0.00000     0.00000     0.00000     0.00000     0.00000     0.00000     0.00000     0.00000
     5.90781     0.00000     0.00000     0.00000     0.00000     0.00000     0.00000     0.00000     0.00000     0.00000     0.00000
     5.92081     0.00000     0.00000     0.00000     0.00000     0.00000     0.00000     0.00000     0.00000     0.00000     0.00000
     5.93281     0.00000     0.00000     0.00000     0.00000     0.00000     0.00000     0.00000     0.00000     0.00000     0.00000
     5.94581     0.00000     0.00000     0.00000     0.00000     0.00000     0.00000     0.00000     0.00000     0.00000     0.00000
     5.95781     0.00000     0.00000     0.00000     0.00000     0.00000     0.00000     0.00000     0.00000     0.00000     0.00000
     5.97081     0.00000     0.00000     0.00000     0.00000     0.00000     0.00000     0.00000     0.00000     0.00000     0.00000
     5.98281     0.00000     0.00000     0.00000     0.00000     0.00000     0.00000     0.00000     0.00000     0.00000     0.00000
     5.99581     0.00000     0.00000     0.00000     0.00000     0.00000     0.00000     0.00000     0.00000     0.00000     0.00000
     6.00781     0.00000     0.00000     0.00000     0.00000     0.00000     0.00000     0.00000     0.00000     0.00000     0.00000
     6.02081     0.00000     0.00000     0.00000     0.00000     0.00000     0.00000     0.00000     0.00000     0.00000     0.00000
     6.03281     0.00000     0.00000     0.00000     0.00000     0.00000     0.00000     0.00000     0.00000     0.00000     0.00000
     6.04581     0.00000     0.00000     0.00000     0.00000     0.00000     0.00000     0.00000     0.00000     0.00000     0.00000
     6.05781     0.00000     0.00000     0.00000     0.00000     0.00000     0.00000     0.00000     0.00000     0.00000     0.00000
     6.07081     0.00000     0.00000     0.00000     0.00000     0.00000     0.00000     0.00000     0.00000     0.00000     0.00000
     6.08281     0.00000     0.00000     0.00000     0.00000     0.00000     0.00000     0.00000     0.00000     0.00000     0.00000
     6.09581     0.00000     0.00000     0.00000     0.00000     0.00000     0.00000     0.00000     0.00000     0.00000     0.00000
     6.10781     0.00000     0.00000     0.00000     0.00000     0.00000     0.00000     0.00000     0.00000     0.00000     0.00000
     6.12081     0.00000     0.00000     0.00000     0.00000     0.00000     0.00000     0.00000     0.00000     0.00000     0.00000
     6.13281     0.00000     0.00000     0.00000     0.00000     0.00000     0.00000     0.00000     0.00000     0.00000     0.00000
     6.14581     0.00000     0.00000     0.00000     0.00000     0.00000     0.00000     0.00000     0.00000     0.00000     0.00000
     6.15781     0.00000     0.00000     0.00000     0.00000     0.00000     0.00000     0.00000     0.00000     0.00000     0.00000
     6.17081     0.00000     0.00000     0.00000     0.00000     0.00000     0.00000     0.00000     0.00000     0.00000     0.00000
     6.18281     0.00000     0.00000     0.00000     0.00000     0.00000     0.00000     0.00000     0.00000     0.00000     0.00000
     6.19581     0.00000     0.00000     0.00000     0.00000     0.00000     0.00000     0.00000     0.00000     0.00000     0.00000
     6.20781     0.00000     0.00000     0.00000     0.00000     0.00000     0.00000     0.00000     0.00000     0.00000     0.00000
     6.22081     0.00000     0.00000     0.00000     0.00000     0.00000     0.00000     0.00000     0.00000     0.00000     0.00000
     6.23281     0.00000     0.00000     0.00000     0.00000     0.00000     0.00000     0.00000     0.00000     0.00000     0.00000
     6.24581     0.00000     0.00000     0.00000     0.00000     0.00000     0.00000     0.00000     0.00000     0.00000     0.00000
     6.25781     0.00000     0.00000     0.00000     0.00000     0.00000     0.00000     0.00000     0.00000     0.00000     0.00000
     6.27081     0.00000     0.00000     0.00000     0.00000     0.00000     0.00000     0.00000     0.00000     0.00000     0.00000
     6.28281     0.00000     0.00000     0.00000     0.00000     0.00000     0.00000     0.00000     0.00000     0.00000     0.00000
     6.29581     0.00000     0.00000     0.00000     0.00000     0.00000     0.00000     0.00000     0.00000     0.00000     0.00000
     6.30781     0.00000     0.00000     0.00000     0.00000     0.00000     0.00000     0.00000     0.00000     0.00000     0.00000
     6.32081     0.00000     0.00000     0.00000     0.00000     0.00000     0.00000     0.00000     0.00000     0.00000     0.00000
     6.33281     0.00000     0.00000     0.00000     0.00000     0.00000     0.00000     0.00000     0.00000     0.00000     0.00000
     6.34581     0.00000     0.00000     0.00000     0.00000     0.00000     0.00000     0.00000     0.00000     0.00000     0.00000
     6.35781     0.00000     0.00000     0.00000     0.00000     0.00000     0.00000     0.00000     0.00000     0.00000     0.00000
     6.37081     0.00000     0.00000     0.00000     0.00000     0.00000     0.00000     0.00000     0.00000     0.00000     0.00000
     6.38281     0.00000     0.00000     0.00000     0.00000     0.00000     0.00000     0.00000     0.00000     0.00000     0.00000
     6.39581     0.00000     0.00000     0.00000     0.00000     0.00000     0.00000     0.00000     0.00000     0.00000     0.00000
     6.40781     0.00000     0.00000     0.00000     0.00000     0.00000     0.00000     0.00000     0.00000     0.00000     0.00000
     6.42081     0.00000     0.00000     0.00000     0.00000     0.00000     0.00000     0.00000     0.00000     0.00000     0.00000
     6.43281     0.00000     0.00000     0.00000     0.00000     0.00000     0.00000     0.00000     0.00000     0.00000     0.00000
     6.44581     0.00000     0.00000     0.00000     0.00000     0.00000     0.00000     0.00000     0.00000     0.00000     0.00000
     6.45781     0.00000     0.00000     0.00000     0.00000     0.00000     0.00000     0.00000     0.00000     0.00000     0.00000
     6.47081     0.00000     0.00000     0.00000     0.00000     0.00000     0.00000     0.00000     0.00000     0.00000     0.00000
     6.48281     0.00000     0.00000     0.00000     0.00000     0.00000     0.00000     0.00000     0.00000     0.00000     0.00000
     6.49581     0.00000     0.00000     0.00000     0.00000     0.00000     0.00000     0.00000     0.00000     0.00000     0.00000
     6.50781     0.00000     0.00000     0.00000     0.00000     0.00000     0.00000     0.00000     0.00000     0.00000     0.00000
     6.52081     0.00000     0.00000     0.00000     0.00000     0.00000     0.00000     0.00000     0.00000     0.00000     0.00000
     6.53281     0.00000     0.00000     0.00000     0.00000     0.00000     0.00000     0.00000     0.00000     0.00000     0.00000
     6.54581     0.00000     0.00000     0.00000     0.00000     0.00000     0.00000     0.00000     0.00000     0.00000     0.00000
     6.55881     0.00000     0.00000     0.00000     0.00000     0.00000     0.00000     0.00000     0.00000     0.00000     0.00000
     6.57081     0.00000     0.00000     0.00000     0.00000     0.00000     0.00000     0.00000     0.00000     0.00000     0.00000
     6.58381     0.00000     0.00000     0.00000     0.00000     0.00000     0.00000     0.00000     0.00000     0.00000     0.00000
     6.59581     0.00000     0.00000     0.00000     0.00000     0.00000     0.00000     0.00000     0.00000     0.00000     0.00000
     6.60881     0.00000     0.00000     0.00000     0.00000     0.00000     0.00000     0.00000     0.00000     0.00000     0.00000
     6.62081     0.00000     0.00000     0.00000     0.00000     0.00000     0.00000     0.00000     0.00000     0.00000     0.00000
     6.63381     0.00000     0.00000     0.00000     0.00000     0.00000     0.00000     0.00000     0.00000     0.00000     0.00000
     6.64581     0.00000     0.00000     0.00000     0.00000     0.00000     0.00000     0.00000     0.00000     0.00000     0.00000
     6.65881     0.00000     0.00000     0.00000     0.00000     0.00000     0.00000     0.00000     0.00000     0.00000     0.00000
     6.67081     0.00000     0.00000     0.00000     0.00000     0.00000     0.00000     0.00000     0.00000     0.00000     0.00000
     6.68381     0.00000     0.00000     0.00000     0.00000     0.00000     0.00000     0.00000     0.00000     0.00000     0.00000
     6.69581     0.00000     0.00000     0.00000     0.00000     0.00000     0.00000     0.00000     0.00000     0.00000     0.00000
     6.70881     0.00000     0.00000     0.00000     0.00000     0.00000     0.00000     0.00000     0.00000     0.00000     0.00000
     6.72081     0.00000     0.00000     0.00000     0.00000     0.00000     0.00000     0.00000     0.00000     0.00000     0.00000
     6.73381     0.00000     0.00000     0.00000     0.00000     0.00000     0.00000     0.00000     0.00000     0.00000     0.00000
     6.74581     0.00000     0.00000     0.00000     0.00000     0.00000     0.00000     0.00000     0.00000     0.00000     0.00000
     6.75881     0.00000     0.00000     0.00000     0.00000     0.00000     0.00000     0.00000     0.00000     0.00000     0.00000
     6.77081     0.00000     0.00000     0.00000     0.00000     0.00000     0.00000     0.00000     0.00000     0.00000     0.00000
     6.78381     0.00000     0.00000     0.00000     0.00000     0.00000     0.00000     0.00000     0.00000     0.00000     0.00000
     6.79581     0.00000     0.00000     0.00000     0.00000     0.00000     0.00000     0.00000     0.00000     0.00000     0.00000
     6.80881     0.00000     0.00000     0.00000     0.00000     0.00000     0.00000     0.00000     0.00000     0.00000     0.00000
     6.82081     0.00000     0.00000     0.00000     0.00000     0.00000     0.00000     0.00000     0.00000     0.00000     0.00000
     6.83381     0.00000     0.00000     0.00000     0.00000     0.00000     0.00000     0.00000     0.00000     0.00000     0.00000
     6.84581     0.00000     0.00000     0.00000     0.00000     0.00000     0.00000     0.00000     0.00000     0.00000     0.00000
     6.85881     0.00000     0.00000     0.00000     0.00000     0.00000     0.00000     0.00000     0.00000     0.00000     0.00000
     6.87081     0.00000     0.00000     0.00000     0.00000     0.00000     0.00000     0.00000     0.00000     0.00000     0.00000
     6.88381     0.00000     0.00000     0.00000     0.00000     0.00000     0.00000     0.00000     0.00000     0.00000     0.00000
     6.89581     0.00000     0.00000     0.00000     0.00000     0.00000     0.00000     0.00000     0.00000     0.00000     0.00000
     6.90881     0.00000     0.00000     0.00000     0.00000     0.00000     0.00000     0.00000     0.00000     0.00000     0.00000
     6.92081     0.00000     0.00000     0.00000     0.00000     0.00000     0.00000     0.00000     0.00000     0.00000     0.00000
     6.93381     0.00000     0.00000     0.00000     0.00000     0.00000     0.00000     0.00000     0.00000     0.00000     0.00000
     6.94581     0.00000     0.00000     0.00000     0.00000     0.00000     0.00000     0.00000     0.00000     0.00000     0.00000
     6.95881     0.00000     0.00000     0.00000     0.00000     0.00000     0.00000     0.00000     0.00000     0.00000     0.00000
     6.97081     0.00000     0.00000     0.00000     0.00000     0.00000     0.00000     0.00000     0.00000     0.00000     0.00000
     6.98381     0.00000     0.00000     0.00000     0.00000     0.00000     0.00000     0.00000     0.00000     0.00000     0.00000
     6.99581     0.00000     0.00000     0.00000     0.00000     0.00000     0.00000     0.00000     0.00000     0.00000     0.00000
     7.00881     0.00000     0.00000     0.00000     0.00000     0.00000     0.00000     0.00000     0.00000     0.00000     0.00000
     7.02081     0.00000     0.00000     0.00000     0.00000     0.00000     0.00000     0.00000     0.00000     0.00000     0.00000
     7.03381     0.00000     0.00000     0.00000     0.00000     0.00000     0.00000     0.00000     0.00000     0.00000     0.00000
     7.04581     0.00000     0.00000     0.00000     0.00000     0.00000     0.00000     0.00000     0.00000     0.00000     0.00000
     7.05881     0.00000     0.00000     0.00000     0.00000     0.00000     0.00000     0.00000     0.00000     0.00000     0.00000
     7.07081     0.00000     0.00000     0.00000     0.00000     0.00000     0.00000     0.00000     0.00000     0.00000     0.00000
     7.08381     0.00000     0.00000     0.00000     0.00000     0.00000     0.00000     0.00000     0.00000     0.00000     0.00000
     7.09581     0.00000     0.00000     0.00000     0.00000     0.00000     0.00000     0.00000     0.00000     0.00000     0.00000
     7.10881     0.00000     0.00000     0.00000     0.00000     0.00000     0.00000     0.00000     0.00000     0.00000     0.00000
     7.12081     0.00000     0.00000     0.00000     0.00000     0.00000     0.00000     0.00000     0.00000     0.00000     0.00000
     7.13381     0.00000     0.00000     0.00000     0.00000     0.00000     0.00000     0.00000     0.00000     0.00000     0.00000
     7.14581     0.00000     0.00000     0.00000     0.00000     0.00000     0.00000     0.00000     0.00000     0.00000     0.00000
     7.15881     0.00000     0.00000     0.00000     0.00000     0.00000     0.00000     0.00000     0.00000     0.00000     0.00000
     7.17081     0.00000     0.00000     0.00000     0.00000     0.00000     0.00000     0.00000     0.00000     0.00000     0.00000
     7.18381     0.00000     0.00000     0.00000     0.00000     0.00000     0.00000     0.00000     0.00000     0.00000     0.00000
     7.19581     0.00000     0.00000     0.00000     0.00000     0.00000     0.00000     0.00000     0.00000     0.00000     0.00000
     7.20881     0.00000     0.00000     0.00000     0.00000     0.00000     0.00000     0.00000     0.00000     0.00000     0.00000
     7.22081     0.00000     0.00000     0.00000     0.00000     0.00000     0.00000     0.00000     0.00000     0.00000     0.00000
     7.23381     0.00000     0.00000     0.00000     0.00000     0.00000     0.00000     0.00000     0.00000     0.00000     0.00000
     7.24581     0.00000     0.00000     0.00000     0.00000     0.00000     0.00000     0.00000     0.00000     0.00000     0.00000
     7.25881     0.00000     0.00000     0.00000     0.00000     0.00000     0.00000     0.00000     0.00000     0.00000     0.00000
     7.27081     0.00000     0.00000     0.00000     0.00000     0.00000     0.00000     0.00000     0.00000     0.00000     0.00000
     7.28381     0.00000     0.00000     0.00000     0.00000     0.00000     0.00000     0.00000     0.00000     0.00000     0.00000
     7.29581     0.00000     0.00000     0.00000     0.00000     0.00000     0.00000     0.00000     0.00000     0.00000     0.00000
     7.30881     0.00000     0.00000     0.00000     0.00000     0.00000     0.00000     0.00000     0.00000     0.00000     0.00000
     7.32081     0.00000     0.00000     0.00000     0.00000     0.00000     0.00000     0.00000     0.00000     0.00000     0.00000
     7.33381     0.00000     0.00000     0.00000     0.00000     0.00000     0.00000     0.00000     0.00000     0.00000     0.00000
     7.34581     0.00000     0.00000     0.00000     0.00000     0.00000     0.00000     0.00000     0.00000     0.00000     0.00000
     7.35881     0.00000     0.00000     0.00000     0.00000     0.00000     0.00000     0.00000     0.00000     0.00000     0.00000
     7.37081     0.00000     0.00000     0.00000     0.00000     0.00000     0.00000     0.00000     0.00000     0.00000     0.00000
     7.38381     0.00000     0.00000     0.00000     0.00000     0.00000     0.00000     0.00000     0.00000     0.00000     0.00000
     7.39581     0.00000     0.00000     0.00000     0.00000     0.00000     0.00000     0.00000     0.00000     0.00000     0.00000
     7.40881     0.00000     0.00000     0.00000     0.00000     0.00000     0.00000     0.00000     0.00000     0.00000     0.00000
     7.42081     0.00000     0.00000     0.00000     0.00000     0.00000     0.00000     0.00000     0.00000     0.00000     0.00000
     7.43381     0.00000     0.00000     0.00000     0.00000     0.00000     0.00000     0.00000     0.00000     0.00000     0.00000
     7.44581     0.00000     0.00000     0.00000     0.00000     0.00000     0.00000     0.00000     0.00000     0.00000     0.00000
     7.45881     0.00000     0.00000     0.00000     0.00000     0.00000     0.00000     0.00000     0.00000     0.00000     0.00000
     7.47081     0.00000     0.00000     0.00000     0.00000     0.00000     0.00000     0.00000     0.00000     0.00000     0.00000
     7.48381     0.00000     0.00000     0.00000     0.00000     0.00000     0.00000     0.00000     0.00000     0.00000     0.00000
     7.49581     0.00000     0.00000     0.00000     0.00000     0.00000     0.00000     0.00000     0.00000     0.00000     0.00000
     7.50881     0.00000     0.00000     0.00000     0.00000     0.00000     0.00000     0.00000     0.00000     0.00000     0.00000
     7.52081     0.00000     0.00000     0.00000     0.00000     0.00000     0.00000     0.00000     0.00000     0.00000     0.00000
     7.53381     0.00000     0.00000     0.00000     0.00000     0.00000     0.00000     0.00000     0.00000     0.00000     0.00000
     7.54681     0.00000     0.00000     0.00000     0.00000     0.00000     0.00000     0.00000     0.00000     0.00000     0.00000
     7.55881     0.00000     0.00000     0.00000     0.00000     0.00000     0.00000     0.00000     0.00000     0.00000     0.00000
     7.57181     0.00000     0.00000     0.00000     0.00000     0.00000     0.00000     0.00000     0.00000     0.00000     0.00000
     7.58381     0.00000     0.00000     0.00000     0.00000     0.00000     0.00000     0.00000     0.00000     0.00000     0.00000
     7.59681     0.00000     0.00000     0.00000     0.00000     0.00000     0.00000     0.00000     0.00000     0.00000     0.00000
     7.60881     0.00000     0.00000     0.00000     0.00000     0.00000     0.00000     0.00000     0.00000     0.00000     0.00000
     7.62181     0.00000     0.00000     0.00000     0.00000     0.00000     0.00000     0.00000     0.00000     0.00000     0.00000
     7.63381     0.00000     0.00000     0.00000     0.00000     0.00000     0.00000     0.00000     0.00000     0.00000     0.00000
     7.64681     0.00000     0.00000     0.00000     0.00000     0.00000     0.00000     0.00000     0.00000     0.00000     0.00000
     7.65881     0.00000     0.00000     0.00000     0.00000     0.00000     0.00000     0.00000     0.00000     0.00000     0.00000
     7.67181     0.00000     0.00000     0.00000     0.00000     0.00000     0.00000     0.00000     0.00000     0.00000     0.00000
     7.68381     0.00000     0.00000     0.00000     0.00000     0.00000     0.00000     0.00000     0.00000     0.00000     0.00000
     7.69681     0.00000     0.00000     0.00000     0.00000     0.00000     0.00000     0.00000     0.00000     0.00000     0.00000
     7.70881     0.00000     0.00000     0.00000     0.00000     0.00000     0.00000     0.00000     0.00000     0.00000     0.00000
     7.72181     0.00000     0.00000     0.00000     0.00000     0.00000     0.00000     0.00000     0.00000     0.00000     0.00000
     7.73381     0.00000     0.00000     0.00000     0.00000     0.00000     0.00000     0.00000     0.00000     0.00000     0.00000
     7.74681     0.00000     0.00000     0.00000     0.00000     0.00000     0.00000     0.00000     0.00000     0.00000     0.00000
     7.75881     0.00000     0.00000     0.00000     0.00000     0.00000     0.00000     0.00000     0.00000     0.00000     0.00000
     7.77181     0.00000     0.00000     0.00000     0.00000     0.00000     0.00000     0.00000     0.00000     0.00000     0.00000
     7.78381     0.00000     0.00000     0.00000     0.00000     0.00000     0.00000     0.00000     0.00000     0.00000     0.00000
     7.79681     0.00000     0.00000     0.00000     0.00000     0.00000     0.00000     0.00000     0.00000     0.00000     0.00000
     7.80881     0.00000     0.00000     0.00000     0.00000     0.00000     0.00000     0.00000     0.00000     0.00000     0.00000
     7.82181     0.00000     0.00000     0.00000     0.00000     0.00000     0.00000     0.00000     0.00000     0.00000     0.00000
     7.83381     0.00000     0.00000     0.00000     0.00000     0.00000     0.00000     0.00000     0.00000     0.00000     0.00000
     7.84681     0.00000     0.00000     0.00000     0.00000     0.00000     0.00000     0.00000     0.00000     0.00000     0.00000
     7.85881     0.00000     0.00000     0.00000     0.00000     0.00000     0.00000     0.00000     0.00000     0.00000     0.00000
     7.87181     0.00000     0.00000     0.00000     0.00000     0.00000     0.00000     0.00000     0.00000     0.00000     0.00000
     7.88381     0.00000     0.00000     0.00000     0.00000     0.00000     0.00000     0.00000     0.00000     0.00000     0.00000
     7.89681     0.00000     0.00000     0.00000     0.00000     0.00000     0.00000     0.00000     0.00000     0.00000     0.00000
     7.90881     0.00000     0.00000     0.00000     0.00000     0.00000     0.00000     0.00000     0.00000     0.00000     0.00000
     7.92181     0.00000     0.00000     0.00000     0.00000     0.00000     0.00000     0.00000     0.00000     0.00000     0.00000
     7.93381     0.00000     0.00000     0.00000     0.00000     0.00000     0.00000     0.00000     0.00000     0.00000     0.00000
     7.94681     0.00000     0.00000     0.00000     0.00000     0.00000     0.00000     0.00000     0.00000     0.00000     0.00000
     7.95881     0.00000     0.00000     0.00000     0.00000     0.00000     0.00000     0.00000     0.00000     0.00000     0.00000
     7.97181     0.00000     0.00000     0.00000     0.00000     0.00000     0.00000     0.00000     0.00000     0.00000     0.00000
     7.98381     0.00000     0.00000     0.00000     0.00000     0.00000     0.00000     0.00000     0.00000     0.00000     0.00000
     7.99681     0.00000     0.00000     0.00000     0.00000     0.00000     0.00000     0.00000     0.00000     0.00000     0.00000
     8.00881     0.00000     0.00000     0.00000     0.00000     0.00000     0.00000     0.00000     0.00000     0.00000     0.00000
     8.02181     0.00000     0.00000     0.00000     0.00000     0.00000     0.00000     0.00000     0.00000     0.00000     0.00000
     8.03381     0.00000     0.00000     0.00000     0.00000     0.00000     0.00000     0.00000     0.00000     0.00000     0.00000
     8.04681     0.00000     0.00000     0.00000     0.00000     0.00000     0.00000     0.00000     0.00000     0.00000     0.00000
     8.05881     0.00000     0.00000     0.00000     0.00000     0.00000     0.00000     0.00000     0.00000     0.00000     0.00000
     8.07181     0.00000     0.00000     0.00000     0.00000     0.00000     0.00000     0.00000     0.00000     0.00000     0.00000
     8.08381     0.00000     0.00000     0.00000     0.00000     0.00000     0.00000     0.00000     0.00000     0.00000     0.00000
     8.09681     0.00000     0.00000     0.00000     0.00000     0.00000     0.00000     0.00000     0.00000     0.00000     0.00000
     8.10881     0.00000     0.00000     0.00000     0.00000     0.00000     0.00000     0.00000     0.00000     0.00000     0.00000
     8.12181     0.00000     0.00000     0.00000     0.00000     0.00000     0.00000     0.00000     0.00000     0.00000     0.00000
     8.13381     0.00000     0.00000     0.00000     0.00000     0.00000     0.00000     0.00000     0.00000     0.00000     0.00000
     8.14681     0.00000     0.00000     0.00000     0.00000     0.00000     0.00000     0.00000     0.00000     0.00000     0.00000
     8.15881     0.00000     0.00000     0.00000     0.00000     0.00000     0.00000     0.00000     0.00000     0.00000     0.00000
     8.17181     0.00000     0.00000     0.00000     0.00000     0.00000     0.00000     0.00000     0.00000     0.00000     0.00000
     8.18381     0.00000     0.00000     0.00000     0.00000     0.00000     0.00000     0.00000     0.00000     0.00000     0.00000
     8.19681     0.00000     0.00000     0.00000     0.00000     0.00000     0.00000     0.00000     0.00000     0.00000     0.00000
     8.20881     0.00000     0.00000     0.00000     0.00000     0.00000     0.00000     0.00000     0.00000     0.00000     0.00000
     8.22181     0.00000     0.00000     0.00000     0.00000     0.00000     0.00000     0.00000     0.00000     0.00000     0.00000
     8.23381     0.00000     0.00000     0.00000     0.00000     0.00000     0.00000     0.00000     0.00000     0.00000     0.00000
     8.24681     0.00000     0.00000     0.00000     0.00000     0.00000     0.00000     0.00000     0.00000     0.00000     0.00000
     8.25881     0.00000     0.00000     0.00000     0.00000     0.00000     0.00000     0.00000     0.00000     0.00000     0.00000
     8.27181     0.00000     0.00000     0.00000     0.00000     0.00000     0.00000     0.00000     0.00000     0.00000     0.00000
     8.28381     0.00000     0.00000     0.00000     0.00000     0.00000     0.00000     0.00000     0.00000     0.00000     0.00000
     8.29681     0.00000     0.00000     0.00000     0.00000     0.00000     0.00000     0.00000     0.00000     0.00000     0.00000
     8.30881     0.00000     0.00000     0.00000     0.00000     0.00000     0.00000     0.00000     0.00000     0.00000     0.00000
     8.32181     0.00000     0.00000     0.00000     0.00000     0.00000     0.00000     0.00000     0.00000     0.00000     0.00000
     8.33381     0.00000     0.00000     0.00000     0.00000     0.00000     0.00000     0.00000     0.00000     0.00000     0.00000
     8.34681     0.00000     0.00000     0.00000     0.00000     0.00000     0.00000     0.00000     0.00000     0.00000     0.00000
     8.35881     0.00000     0.00000     0.00000     0.00000     0.00000     0.00000     0.00000     0.00000     0.00000     0.00000
     8.37181     0.00000     0.00000     0.00000     0.00000     0.00000     0.00000     0.00000     0.00000     0.00000     0.00000
     8.38381     0.00000     0.00000     0.00000     0.00000     0.00000     0.00000     0.00000     0.00000     0.00000     0.00000
     8.39681     0.00000     0.00000     0.00000     0.00000     0.00000     0.00000     0.00000     0.00000     0.00000     0.00000
     8.40881     0.00000     0.00000     0.00000     0.00000     0.00000     0.00000     0.00000     0.00000     0.00000     0.00000
     8.42181     0.00000     0.00000     0.00000     0.00000     0.00000     0.00000     0.00000     0.00000     0.00000     0.00000
     8.43381     0.00000     0.00000     0.00000     0.00000     0.00000     0.00000     0.00000     0.00000     0.00000     0.00000
     8.44681     0.00000     0.00000     0.00000     0.00000     0.00000     0.00000     0.00000     0.00000     0.00000     0.00000
     8.45881     0.00000     0.00000     0.00000     0.00000     0.00000     0.00000     0.00000     0.00000     0.00000     0.00000
     8.47181     0.00000     0.00000     0.00000     0.00000     0.00000     0.00000     0.00000     0.00000     0.00000     0.00000
     8.48381     0.00000     0.00000     0.00000     0.00000     0.00000     0.00000     0.00000     0.00000     0.00000     0.00000
     8.49681     0.00000     0.00000     0.00000     0.00000     0.00000     0.00000     0.00000     0.00000     0.00000     0.00000
     8.50881     0.00000     0.00000     0.00000     0.00000     0.00000     0.00000     0.00000     0.00000     0.00000     0.00000
     8.52181     0.00000     0.00000     0.00000     0.00000     0.00000     0.00000     0.00000     0.00000     0.00000     0.00000
     8.53381     0.00000     0.00000     0.00000     0.00000     0.00000     0.00000     0.00000     0.00000     0.00000     0.00000
     8.54681     0.00000     0.00000     0.00000     0.00000     0.00000     0.00000     0.00000     0.00000     0.00000     0.00000
     8.55981     0.00000     0.00000     0.00000     0.00000     0.00000     0.00000     0.00000     0.00000     0.00000     0.00000
     8.57181     0.00000     0.00000     0.00000     0.00000     0.00000     0.00000     0.00000     0.00000     0.00000     0.00000
     8.58481     0.00000     0.00000     0.00000     0.00000     0.00000     0.00000     0.00000     0.00000     0.00000     0.00000
     8.59681     0.00000     0.00000     0.00000     0.00000     0.00000     0.00000     0.00000     0.00000     0.00000     0.00000
     8.60981     0.00000     0.00000     0.00000     0.00000     0.00000     0.00000     0.00000     0.00000     0.00000     0.00000
     8.62181     0.00000     0.00000     0.00000     0.00000     0.00000     0.00000     0.00000     0.00000     0.00000     0.00000
     8.63481     0.00000     0.00000     0.00000     0.00000     0.00000     0.00000     0.00000     0.00000     0.00000     0.00000
     8.64681     0.00000     0.00000     0.00000     0.00000     0.00000     0.00000     0.00000     0.00000     0.00000     0.00000
     8.65981     0.00000     0.00000     0.00000     0.00000     0.00000     0.00000     0.00000     0.00000     0.00000     0.00000
     8.67181     0.00000     0.00000     0.00000     0.00000     0.00000     0.00000     0.00000     0.00000     0.00000     0.00000
     8.68481     0.00000     0.00000     0.00000     0.00000     0.00000     0.00000     0.00000     0.00000     0.00000     0.00000
     8.69681     0.00000     0.00000     0.00000     0.00000     0.00000     0.00000     0.00000     0.00000     0.00000     0.00000
     8.70981     0.00000     0.00000     0.00000     0.00000     0.00000     0.00000     0.00000     0.00000     0.00000     0.00000
     8.72181     0.00000     0.00000     0.00000     0.00000     0.00000     0.00000     0.00000     0.00000     0.00000     0.00000
     8.73481     0.00000     0.00000     0.00000     0.00000     0.00000     0.00000     0.00000     0.00000     0.00000     0.00000
     8.74681     0.00000     0.00000     0.00000     0.00000     0.00000     0.00000     0.00000     0.00000     0.00000     0.00000
     8.75981     0.00000     0.00000     0.00000     0.00000     0.00000     0.00000     0.00000     0.00000     0.00000     0.00000
     8.77181     0.00000     0.00000     0.00000     0.00000     0.00000     0.00000     0.00000     0.00000     0.00000     0.00000
     8.78481     0.00000     0.00000     0.00000     0.00000     0.00000     0.00000     0.00000     0.00000     0.00000     0.00000
     8.79681     0.00000     0.00000     0.00000     0.00000     0.00000     0.00000     0.00000     0.00000     0.00000     0.00000
     8.80981     0.00000     0.00000     0.00000     0.00000     0.00000     0.00000     0.00000     0.00000     0.00000     0.00000
     8.82181     0.00000     0.00000     0.00000     0.00000     0.00000     0.00000     0.00000     0.00000     0.00000     0.00000
     8.83481     0.00000     0.00000     0.00000     0.00000     0.00000     0.00000     0.00000     0.00000     0.00000     0.00000
     8.84681     0.00000     0.00000     0.00000     0.00000     0.00000     0.00000     0.00000     0.00000     0.00000     0.00000
     8.85981     0.00000     0.00000     0.00000     0.00000     0.00000     0.00000     0.00000     0.00000     0.00000     0.00000
     8.87181     0.00000     0.00000     0.00000     0.00000     0.00000     0.00000     0.00000     0.00000     0.00000     0.00000
     8.88481     0.00000     0.00000     0.00000     0.00000     0.00000     0.00000     0.00000     0.00000     0.00000     0.00000
     8.89681     0.00000     0.00000     0.00000     0.00000     0.00000     0.00000     0.00000     0.00000     0.00000     0.00000
     8.90981     0.00000     0.00000     0.00000     0.00000     0.00000     0.00000     0.00000     0.00000     0.00000     0.00000
     8.92181     0.00000     0.00000     0.00000     0.00000     0.00000     0.00000     0.00000     0.00000     0.00000     0.00000
     8.93481     0.00000     0.00000     0.00000     0.00000     0.00000     0.00000     0.00000     0.00000     0.00000     0.00000
     8.94681     0.00000     0.00000     0.00000     0.00000     0.00000     0.00000     0.00000     0.00000     0.00000     0.00000
     8.95981     0.00000     0.00000     0.00000     0.00000     0.00000     0.00000     0.00000     0.00000     0.00000     0.00000
     8.97181     0.00000     0.00000     0.00000     0.00000     0.00000     0.00000     0.00000     0.00000     0.00000     0.00000
     8.98481     0.00000     0.00000     0.00000     0.00000     0.00000     0.00000     0.00000     0.00000     0.00000     0.00000
     8.99681     0.00000     0.00000     0.00000     0.00000     0.00000     0.00000     0.00000     0.00000     0.00000     0.00000
     9.00981     0.00000     0.00000     0.00000     0.00000     0.00000     0.00000     0.00000     0.00000     0.00000     0.00000
     9.02181     0.00000     0.00000     0.00000     0.00000     0.00000     0.00000     0.00000     0.00000     0.00000     0.00000
     9.03481     0.00000     0.00000     0.00000     0.00000     0.00000     0.00000     0.00000     0.00000     0.00000     0.00000
     9.04681     0.00000     0.00000     0.00000     0.00000     0.00000     0.00000     0.00000     0.00000     0.00000     0.00000
     9.05981     0.00000     0.00000     0.00000     0.00000     0.00000     0.00000     0.00000     0.00000     0.00000     0.00000
     9.07181     0.00000     0.00000     0.00000     0.00000     0.00000     0.00000     0.00000     0.00000     0.00000     0.00000
     9.08481     0.00000     0.00000     0.00000     0.00000     0.00000     0.00000     0.00000     0.00000     0.00000     0.00000
     9.09681     0.00000     0.00000     0.00000     0.00000     0.00000     0.00000     0.00000     0.00000     0.00000     0.00000
     9.10981     0.00000     0.00000     0.00000     0.00000     0.00000     0.00000     0.00000     0.00000     0.00000     0.00000
     9.12181     0.00000     0.00000     0.00000     0.00000     0.00000     0.00000     0.00000     0.00000     0.00000     0.00000
     9.13481     0.00000     0.00000     0.00000     0.00000     0.00000     0.00000     0.00000     0.00000     0.00000     0.00000
     9.14681     0.00000     0.00000     0.00000     0.00000     0.00000     0.00000     0.00000     0.00000     0.00000     0.00000
     9.15981     0.00000     0.00000     0.00000     0.00000     0.00000     0.00000     0.00000     0.00000     0.00000     0.00000
     9.17181     0.00000     0.00000     0.00000     0.00000     0.00000     0.00000     0.00000     0.00000     0.00000     0.00000
     9.18481     0.00000     0.00000     0.00000     0.00000     0.00000     0.00000     0.00000     0.00000     0.00000     0.00000
     9.19681     0.00000     0.00000     0.00000     0.00000     0.00000     0.00000     0.00000     0.00000     0.00000     0.00000
     9.20981     0.00000     0.00000     0.00000     0.00000     0.00000     0.00000     0.00000     0.00000     0.00000     0.00000
     9.22181     0.00000     0.00000     0.00000     0.00000     0.00000     0.00000     0.00000     0.00000     0.00000     0.00000
     9.23481     0.00000     0.00000     0.00000     0.00000     0.00000     0.00000     0.00000     0.00000     0.00000     0.00000
     9.24681     0.00000     0.00000     0.00000     0.00000     0.00000     0.00000     0.00000     0.00000     0.00000     0.00000
     9.25981     0.00000     0.00000     0.00000     0.00000     0.00000     0.00000     0.00000     0.00000     0.00000     0.00000
     9.27181     0.00000     0.00000     0.00000     0.00000     0.00000     0.00000     0.00000     0.00000     0.00000     0.00000
     9.28481     0.00000     0.00000     0.00000     0.00000     0.00000     0.00000     0.00000     0.00000     0.00000     0.00000
     9.29681     0.00000     0.00000     0.00000     0.00000     0.00000     0.00000     0.00000     0.00000     0.00000     0.00000
     9.30981     0.00000     0.00000     0.00000     0.00000     0.00000     0.00000     0.00000     0.00000     0.00000     0.00000
     9.32181     0.00000     0.00000     0.00000     0.00000     0.00000     0.00000     0.00000     0.00000     0.00000     0.00000
     9.33481     0.00000     0.00000     0.00000     0.00000     0.00000     0.00000     0.00000     0.00000     0.00000     0.00000
     9.34681     0.00000     0.00000     0.00000     0.00000     0.00000     0.00000     0.00000     0.00000     0.00000     0.00000
     9.35981     0.00000     0.00000     0.00000     0.00000     0.00000     0.00000     0.00000     0.00000     0.00000     0.00000
     9.37181     0.00000     0.00000     0.00000     0.00000     0.00000     0.00000     0.00000     0.00000     0.00000     0.00000
     9.38481     0.00000     0.00000     0.00000     0.00000     0.00000     0.00000     0.00000     0.00000     0.00000     0.00000
     9.39681     0.00000     0.00000     0.00000     0.00000     0.00000     0.00000     0.00000     0.00000     0.00000     0.00000
     9.40981     0.00000     0.00000     0.00000     0.00000     0.00000     0.00000     0.00000     0.00000     0.00000     0.00000
     9.42181     0.00000     0.00000     0.00000     0.00000     0.00000     0.00000     0.00000     0.00000     0.00000     0.00000
     9.43481     0.00000     0.00000     0.00000     0.00000     0.00000     0.00000     0.00000     0.00000     0.00000     0.00000
     9.44681     0.00000     0.00000     0.00000     0.00000     0.00000     0.00000     0.00000     0.00000     0.00000     0.00000
     9.45981     0.00000     0.00000     0.00000     0.00000     0.00000     0.00000     0.00000     0.00000     0.00000     0.00000
     9.47181     0.00000     0.00000     0.00000     0.00000     0.00000     0.00000     0.00000     0.00000     0.00000     0.00000
     9.48481     0.00000     0.00000     0.00000     0.00000     0.00000     0.00000     0.00000     0.00000     0.00000     0.00000
     9.49681     0.00000     0.00000     0.00000     0.00000     0.00000     0.00000     0.00000     0.00000     0.00000     0.00000
     9.50981     0.00000     0.00000     0.00000     0.00000     0.00000     0.00000     0.00000     0.00000     0.00000     0.00000
     9.52181     0.00000     0.00000     0.00000     0.00000     0.00000     0.00000     0.00000     0.00000     0.00000     0.00000
     9.53481     0.00000     0.00000     0.00000     0.00000     0.00000     0.00000     0.00000     0.00000     0.00000     0.00000
     9.54781     0.00000     0.00000     0.00000     0.00000     0.00000     0.00000     0.00000     0.00000     0.00000     0.00000
     9.55981     0.00000     0.00000     0.00000     0.00000     0.00000     0.00000     0.00000     0.00000     0.00000     0.00000
     9.57281     0.00000     0.00000     0.00000     0.00000     0.00000     0.00000     0.00000     0.00000     0.00000     0.00000
     9.58481     0.00000     0.00000     0.00000     0.00000     0.00000     0.00000     0.00000     0.00000     0.00000     0.00000
     9.59781     0.00000     0.00000     0.00000     0.00000     0.00000     0.00000     0.00000     0.00000     0.00000     0.00000
     9.60981     0.00000     0.00000     0.00000     0.00000     0.00000     0.00000     0.00000     0.00000     0.00000     0.00000
     9.62281     0.00000     0.00000     0.00000     0.00000     0.00000     0.00000     0.00000     0.00000     0.00000     0.00000
     9.63481     0.00000     0.00000     0.00000     0.00000     0.00000     0.00000     0.00000     0.00000     0.00000     0.00000
     9.64781     0.00000     0.00000     0.00000     0.00000     0.00000     0.00000     0.00000     0.00000     0.00000     0.00000
     9.65981     0.00000     0.00000     0.00000     0.00000     0.00000     0.00000     0.00000     0.00000     0.00000     0.00000
     9.67281     0.00000     0.00000     0.00000     0.00000     0.00000     0.00000     0.00000     0.00000     0.00000     0.00000
     9.68481     0.00000     0.00000     0.00000     0.00000     0.00000     0.00000     0.00000     0.00000     0.00000     0.00000
     9.69781     0.00000     0.00000     0.00000     0.00000     0.00000     0.00000     0.00000     0.00000     0.00000     0.00000
     9.70981     0.00000     0.00000     0.00000     0.00000     0.00000     0.00000     0.00000     0.00000     0.00000     0.00000
     9.72281     0.00000     0.00000     0.00000     0.00000     0.00000     0.00000     0.00000     0.00000     0.00000     0.00000
     9.73481     0.00000     0.00000     0.00000     0.00000     0.00000     0.00000     0.00000     0.00000     0.00000     0.00000
     9.74781     0.00000     0.00000     0.00000     0.00000     0.00000     0.00000     0.00000     0.00000     0.00000     0.00000
     9.75981     0.00000     0.00000     0.00000     0.00000     0.00000     0.00000     0.00000     0.00000     0.00000     0.00000
     9.77281     0.00000     0.00000     0.00000     0.00000     0.00000     0.00000     0.00000     0.00000     0.00000     0.00000
     9.78481     0.00000     0.00000     0.00000     0.00000     0.00000     0.00000     0.00000     0.00000     0.00000     0.00000
     9.79781     0.00000     0.00000     0.00000     0.00000     0.00000     0.00000     0.00000     0.00000     0.00000     0.00000
     9.80981     0.00000     0.00000     0.00000     0.00000     0.00000     0.00000     0.00000     0.00000     0.00000     0.00000
     9.82281     0.00000     0.00000     0.00000     0.00000     0.00000     0.00000     0.00000     0.00000     0.00000     0.00000
     9.83481     0.00000     0.00000     0.00000     0.00000     0.00000     0.00000     0.00000     0.00000     0.00000     0.00000
     9.84781     0.00000     0.00000     0.00000     0.00000     0.00000     0.00000     0.00000     0.00000     0.00000     0.00000
     9.85981     0.00000     0.00000     0.00000     0.00000     0.00000     0.00000     0.00000     0.00000     0.00000     0.00000
     9.87281     0.00000     0.00000     0.00000     0.00000     0.00000     0.00000     0.00000     0.00000     0.00000     0.00000
     9.88481     0.00000     0.00000     0.00000     0.00000     0.00000     0.00000     0.00000     0.00000     0.00000     0.00000
     9.89781     0.00000     0.00000     0.00000     0.00000     0.00000     0.00000     0.00000     0.00000     0.00000     0.00000
     9.90981     0.00000     0.00000     0.00000     0.00000     0.00000     0.00000     0.00000     0.00000     0.00000     0.00000
     9.92281     0.00000     0.00000     0.00000     0.00000     0.00000     0.00000     0.00000     0.00000     0.00000     0.00000
     9.93481     0.00000     0.00000     0.00000     0.00000     0.00000     0.00000     0.00000     0.00000     0.00000     0.00000
     9.94781     0.00000     0.00000     0.00000     0.00000     0.00000     0.00000     0.00000     0.00000     0.00000     0.00000
     9.95981     0.00000     0.00000     0.00000     0.00000     0.00000     0.00000     0.00000     0.00000     0.00000     0.00000
     9.97281     0.00000     0.00000     0.00000     0.00000     0.00000     0.00000     0.00000     0.00000     0.00000     0.00000
     9.98481     0.00000     0.00000     0.00000     0.00000     0.00000     0.00000     0.00000     0.00000     0.00000     0.00000
     9.99781     0.00000     0.00000     0.00000     0.00000     0.00000     0.00000     0.00000     0.00000     0.00000     0.00000
    10.00981     0.00000     0.00000     0.00000     0.00000     0.00000     0.00000     0.00000     0.00000     0.00000     0.00000
    10.02281     0.00000     0.00000     0.00000     0.00000     0.00000     0.00000     0.00000     0.00000     0.00000     0.00000
    10.03481     0.00000     0.00000     0.00000     0.00000     0.00000     0.00000     0.00000     0.00000     0.00000     0.00000
    10.04781     0.00000     0.00000     0.00000     0.00000     0.00000     0.00000     0.00000     0.00000     0.00000     0.00000
    10.05981     0.00000     0.00000     0.00000     0.00000     0.00000     0.00000     0.00000     0.00000     0.00000     0.00000
    10.07281     0.00000     0.00000     0.00000     0.00000     0.00000     0.00000     0.00000     0.00000     0.00000     0.00000
    10.08481     0.00000     0.00000     0.00000     0.00000     0.00000     0.00000     0.00000     0.00000     0.00000     0.00000
    10.09781     0.00000     0.00000     0.00000     0.00000     0.00000     0.00000     0.00000     0.00000     0.00000     0.00000
    10.10981     0.00000     0.00000     0.00000     0.00000     0.00000     0.00000     0.00000     0.00000     0.00000     0.00000
    10.12281     0.00000     0.00000     0.00000     0.00000     0.00000     0.00000     0.00000     0.00000     0.00000     0.00000
    10.13481     0.00000     0.00000     0.00000     0.00000     0.00000     0.00000     0.00000     0.00000     0.00000     0.00000
    10.14781     0.00000     0.00000     0.00000     0.00000     0.00000     0.00000     0.00000     0.00000     0.00000     0.00000
    10.15981     0.00000     0.00000     0.00000     0.00000     0.00000     0.00000     0.00000     0.00000     0.00000     0.00000
    10.17281     0.00000     0.00000     0.00000     0.00000     0.00000     0.00000     0.00000     0.00000     0.00000     0.00000
    10.18481     0.00000     0.00000     0.00000     0.00000     0.00000     0.00000     0.00000     0.00000     0.00000     0.00000
    10.19781     0.00000     0.00000     0.00000     0.00000     0.00000     0.00000     0.00000     0.00000     0.00000     0.00000
    10.20981     0.00000     0.00000     0.00000     0.00000     0.00000     0.00000     0.00000     0.00000     0.00000     0.00000
    10.22281     0.00000     0.00000     0.00000     0.00000     0.00000     0.00000     0.00000     0.00000     0.00000     0.00000
    10.23481     0.00000     0.00000     0.00000     0.00000     0.00000     0.00000     0.00000     0.00000     0.00000     0.00000
    10.24781     0.00000     0.00000     0.00000     0.00000     0.00000     0.00000     0.00000     0.00000     0.00000     0.00000
    10.25981     0.00000     0.00000     0.00000     0.00000     0.00000     0.00000     0.00000     0.00000     0.00000     0.00000
    10.27281     0.00000     0.00000     0.00000     0.00000     0.00000     0.00000     0.00000     0.00000     0.00000     0.00000
    10.28481     0.00000     0.00000     0.00000     0.00000     0.00000     0.00000     0.00000     0.00000     0.00000     0.00000
    10.29781     0.00000     0.00000     0.00000     0.00000     0.00000     0.00000     0.00000     0.00000     0.00000     0.00000
    10.30981     0.00000     0.00000     0.00000     0.00000     0.00000     0.00000     0.00000     0.00000     0.00000     0.00000
    10.32281     0.00000     0.00000     0.00000     0.00000     0.00000     0.00000     0.00000     0.00000     0.00000     0.00000
    10.33481     0.00000     0.00000     0.00000     0.00000     0.00000     0.00000     0.00000     0.00000     0.00000     0.00000
    10.34781     0.00000     0.00000     0.00000     0.00000     0.00000     0.00000     0.00000     0.00000     0.00000     0.00000
    10.35981     0.00000     0.00000     0.00000     0.00000     0.00000     0.00000     0.00000     0.00000     0.00000     0.00000
    10.37281     0.00000     0.00000     0.00000     0.00000     0.00000     0.00000     0.00000     0.00000     0.00000     0.00000
    10.38481     0.00000     0.00000     0.00000     0.00000     0.00000     0.00000     0.00000     0.00000     0.00000     0.00000
    10.39781     0.00000     0.00000     0.00000     0.00000     0.00000     0.00000     0.00000     0.00000     0.00000     0.00000
    10.40981     0.00000     0.00000     0.00000     0.00000     0.00000     0.00000     0.00000     0.00000     0.00000     0.00000
    10.42281     0.00000     0.00000     0.00000     0.00000     0.00000     0.00000     0.00000     0.00000     0.00000     0.00000
    10.43481     0.00000     0.00000     0.00000     0.00000     0.00000     0.00000     0.00000     0.00000     0.00000     0.00000
    10.44781     0.00000     0.00000     0.00000     0.00000     0.00000     0.00000     0.00000     0.00000     0.00000     0.00000
    10.45981     0.00000     0.00000     0.00000     0.00000     0.00000     0.00000     0.00000     0.00000     0.00000     0.00000
    10.47281     0.00000     0.00000     0.00000     0.00000     0.00000     0.00000     0.00000     0.00000     0.00000     0.00000
    10.48481     0.00000     0.00000     0.00000     0.00000     0.00000     0.00000     0.00000     0.00000     0.00000     0.00000
    10.49781     0.00000     0.00000     0.00000     0.00000     0.00000     0.00000     0.00000     0.00000     0.00000     0.00000
    10.50981     0.00000     0.00000     0.00000     0.00000     0.00000     0.00000     0.00000     0.00000     0.00000     0.00000
    10.52281     0.00000     0.00000     0.00000     0.00000     0.00000     0.00000     0.00000     0.00000     0.00000     0.00000
    10.53481     0.00000     0.00000     0.00000     0.00000     0.00000     0.00000     0.00000     0.00000     0.00000     0.00000
    10.54781     0.00000     0.00000     0.00000     0.00000     0.00000     0.00000     0.00000     0.00000     0.00000     0.00000
    10.56081     0.00000     0.00000     0.00000     0.00000     0.00000     0.00000     0.00000     0.00000     0.00000     0.00000
    10.57281     0.00000     0.00000     0.00000     0.00000     0.00000     0.00000     0.00000     0.00000     0.00000     0.00000
    10.58581     0.00000     0.00000     0.00000     0.00000     0.00000     0.00000     0.00000     0.00000     0.00000     0.00000
    10.59781     0.00000     0.00000     0.00000     0.00000     0.00000     0.00000     0.00000     0.00000     0.00000     0.00000
    10.61081     0.00000     0.00000     0.00000     0.00000     0.00000     0.00000     0.00000     0.00000     0.00000     0.00000
    10.62281     0.00000     0.00000     0.00000     0.00000     0.00000     0.00000     0.00000     0.00000     0.00000     0.00000
    10.63581     0.00000     0.00000     0.00000     0.00000     0.00000     0.00000     0.00000     0.00000     0.00000     0.00000
    10.64781     0.00000     0.00000     0.00000     0.00000     0.00000     0.00000     0.00000     0.00000     0.00000     0.00000
    10.66081     0.00000     0.00000     0.00000     0.00000     0.00000     0.00000     0.00000     0.00000     0.00000     0.00000
    10.67281     0.00000     0.00000     0.00000     0.00000     0.00000     0.00000     0.00000     0.00000     0.00000     0.00000
    10.68581     0.00000     0.00000     0.00000     0.00000     0.00000     0.00000     0.00000     0.00000     0.00000     0.00000
    10.69781     0.00000     0.00000     0.00000     0.00000     0.00000     0.00000     0.00000     0.00000     0.00000     0.00000
    10.71081     0.00000     0.00000     0.00000     0.00000     0.00000     0.00000     0.00000     0.00000     0.00000     0.00000
    10.72281     0.00000     0.00000     0.00000     0.00000     0.00000     0.00000     0.00000     0.00000     0.00000     0.00000
    10.73581     0.00000     0.00000     0.00000     0.00000     0.00000     0.00000     0.00000     0.00000     0.00000     0.00000
    10.74781     0.00000     0.00000     0.00000     0.00000     0.00000     0.00000     0.00000     0.00000     0.00000     0.00000
    10.76081     0.00000     0.00000     0.00000     0.00000     0.00000     0.00000     0.00000     0.00000     0.00000     0.00000
    10.77281     0.00000     0.00000     0.00000     0.00000     0.00000     0.00000     0.00000     0.00000     0.00000     0.00000
    10.78581     0.00000     0.00000     0.00000     0.00000     0.00000     0.00000     0.00000     0.00000     0.00000     0.00000
    10.79781     0.00000     0.00000     0.00000     0.00000     0.00000     0.00000     0.00000     0.00000     0.00000     0.00000
    10.81081     0.00000     0.00000     0.00000     0.00000     0.00000     0.00000     0.00000     0.00000     0.00000     0.00000
    10.82281     0.00000     0.00000     0.00000     0.00000     0.00000     0.00000     0.00000     0.00000     0.00000     0.00000
    10.83581     0.00000     0.00000     0.00000     0.00000     0.00000     0.00000     0.00000     0.00000     0.00000     0.00000
    10.84781     0.00000     0.00000     0.00000     0.00000     0.00000     0.00000     0.00000     0.00000     0.00000     0.00000
    10.86081     0.00000     0.00000     0.00000     0.00000     0.00000     0.00000     0.00000     0.00000     0.00000     0.00000
    10.87281     0.00000     0.00000     0.00000     0.00000     0.00000     0.00000     0.00000     0.00000     0.00000     0.00000
    10.88581     0.00000     0.00000     0.00000     0.00000     0.00000     0.00000     0.00000     0.00000     0.00000     0.00000
    10.89781     0.00000     0.00000     0.00000     0.00000     0.00000     0.00000     0.00000     0.00000     0.00000     0.00000
    10.91081     0.00000     0.00000     0.00000     0.00000     0.00000     0.00000     0.00000     0.00000     0.00000     0.00000
    10.92281     0.00000     0.00000     0.00000     0.00000     0.00000     0.00000     0.00000     0.00000     0.00000     0.00000
    10.93581     0.00000     0.00000     0.00000     0.00000     0.00000     0.00000     0.00000     0.00000     0.00000     0.00000
    10.94781     0.00000     0.00000     0.00000     0.00000     0.00000     0.00000     0.00000     0.00000     0.00000     0.00000
    10.96081     0.00000     0.00000     0.00000     0.00000     0.00000     0.00000     0.00000     0.00000     0.00000     0.00000
    10.97281     0.00000     0.00000     0.00000     0.00000     0.00000     0.00000     0.00000     0.00000     0.00000     0.00000
    10.98581     0.00000     0.00000     0.00000     0.00000     0.00000     0.00000     0.00000     0.00000     0.00000     0.00000
    10.99781     0.00000     0.00000     0.00000     0.00000     0.00000     0.00000     0.00000     0.00000     0.00000     0.00000
    11.01081     0.00000     0.00000     0.00000     0.00000     0.00000     0.00000     0.00000     0.00000     0.00000     0.00000
    11.02281     0.00000     0.00000     0.00000     0.00000     0.00000     0.00000     0.00000     0.00000     0.00000     0.00000
    11.03581     0.00000     0.00000     0.00000     0.00000     0.00000     0.00000     0.00000     0.00000     0.00000     0.00000
    11.04781     0.00000     0.00000     0.00000     0.00000     0.00000     0.00000     0.00000     0.00000     0.00000     0.00000
    11.06081     0.00000     0.00000     0.00000     0.00000     0.00000     0.00000     0.00000     0.00000     0.00000     0.00000
    11.07281     0.00000     0.00000     0.00000     0.00000     0.00000     0.00000     0.00000     0.00000     0.00000     0.00000
    11.08581     0.00000     0.00000     0.00000     0.00000     0.00000     0.00000     0.00000     0.00000     0.00000     0.00000
    11.09781     0.00000     0.00000     0.00000     0.00000     0.00000     0.00000     0.00000     0.00000     0.00000     0.00000
    11.11081     0.00000     0.00000     0.00000     0.00000     0.00000     0.00000     0.00000     0.00000     0.00000     0.00000
    11.12281     0.00000     0.00000     0.00000     0.00000     0.00000     0.00000     0.00000     0.00000     0.00000     0.00000
    11.13581     0.00000     0.00000     0.00000     0.00000     0.00000     0.00000     0.00000     0.00000     0.00000     0.00000
    11.14781     0.00000     0.00000     0.00000     0.00000     0.00000     0.00000     0.00000     0.00000     0.00000     0.00000
    11.16081     0.00000     0.00000     0.00000     0.00000     0.00000     0.00000     0.00000     0.00000     0.00000     0.00000
    11.17281     0.00000     0.00000     0.00000     0.00000     0.00000     0.00000     0.00000     0.00000     0.00000     0.00000
    11.18581     0.00000     0.00000     0.00000     0.00000     0.00000     0.00000     0.00000     0.00000     0.00000     0.00000
    11.19781     0.00000     0.00000     0.00000     0.00000     0.00000     0.00000     0.00000     0.00000     0.00000     0.00000
    11.21081     0.00000     0.00000     0.00000     0.00000     0.00000     0.00000     0.00000     0.00000     0.00000     0.00000
    11.22281     0.00000     0.00000     0.00000     0.00000     0.00000     0.00000     0.00000     0.00000     0.00000     0.00000
    11.23581     0.00000     0.00000     0.00000     0.00000     0.00000     0.00000     0.00000     0.00000     0.00000     0.00000
    11.24781     0.00000     0.00000     0.00000     0.00000     0.00000     0.00000     0.00000     0.00000     0.00000     0.00000
    11.26081     0.00000     0.00000     0.00000     0.00000     0.00000     0.00000     0.00000     0.00000     0.00000     0.00000
    11.27281     0.00000     0.00000     0.00000     0.00000     0.00000     0.00000     0.00000     0.00000     0.00000     0.00000
    11.28581     0.00000     0.00000     0.00000     0.00000     0.00000     0.00000     0.00000     0.00000     0.00000     0.00000
    11.29781     0.00000     0.00000     0.00000     0.00000     0.00000     0.00000     0.00000     0.00000     0.00000     0.00000
    11.31081     0.00000     0.00000     0.00000     0.00000     0.00000     0.00000     0.00000     0.00000     0.00000     0.00000
    11.32281     0.00000     0.00000     0.00000     0.00000     0.00000     0.00000     0.00000     0.00000     0.00000     0.00000
    11.33581     0.00000     0.00000     0.00000     0.00000     0.00000     0.00000     0.00000     0.00000     0.00000     0.00000
    11.34781     0.00000     0.00000     0.00000     0.00000     0.00000     0.00000     0.00000     0.00000     0.00000     0.00000
    11.36081     0.00000     0.00000     0.00000     0.00000     0.00000     0.00000     0.00000     0.00000     0.00000     0.00000
    11.37281     0.00000     0.00000     0.00000     0.00000     0.00000     0.00000     0.00000     0.00000     0.00000     0.00000
    11.38581     0.00000     0.00000     0.00000     0.00000     0.00000     0.00000     0.00000     0.00000     0.00000     0.00000
    11.39781     0.00000     0.00000     0.00000     0.00000     0.00000     0.00000     0.00000     0.00000     0.00000     0.00000
    11.41081     0.00000     0.00000     0.00000     0.00000     0.00000     0.00000     0.00000     0.00000     0.00000     0.00000
    11.42281     0.00000     0.00000     0.00000     0.00000     0.00000     0.00000     0.00000     0.00000     0.00000     0.00000
    11.43581     0.00000     0.00000     0.00000     0.00000     0.00000     0.00000     0.00000     0.00000     0.00000     0.00000
    11.44781     0.00000     0.00000     0.00000     0.00000     0.00000     0.00000     0.00000     0.00000     0.00000     0.00000
    11.46081     0.00000     0.00000     0.00000     0.00000     0.00000     0.00000     0.00000     0.00000     0.00000     0.00000
    11.47281     0.00000     0.00000     0.00000     0.00000     0.00000     0.00000     0.00000     0.00000     0.00000     0.00000
    11.48581     0.00000     0.00000     0.00000     0.00000     0.00000     0.00000     0.00000     0.00000     0.00000     0.00000
    11.49781     0.00000     0.00000     0.00000     0.00000     0.00000     0.00000     0.00000     0.00000     0.00000     0.00000
    11.51081     0.00000     0.00000     0.00000     0.00000     0.00000     0.00000     0.00000     0.00000     0.00000     0.00000
    11.52281     0.00000     0.00000     0.00000     0.00000     0.00000     0.00000     0.00000     0.00000     0.00000     0.00000
    11.53581     0.00000     0.00000     0.00000     0.00000     0.00000     0.00000     0.00000     0.00000     0.00000     0.00000
    11.54881     0.00000     0.00000     0.00000     0.00000     0.00000     0.00000     0.00000     0.00000     0.00000     0.00000
    11.56081     0.00000     0.00000     0.00000     0.00000     0.00000     0.00000     0.00000     0.00000     0.00000     0.00000
    11.57381     0.00000     0.00000     0.00000     0.00000     0.00000     0.00000     0.00000     0.00000     0.00000     0.00000
    11.58581     0.00000     0.00000     0.00000     0.00000     0.00000     0.00000     0.00000     0.00000     0.00000     0.00000
    11.59881     0.00000     0.00000     0.00000     0.00000     0.00000     0.00000     0.00000     0.00000     0.00000     0.00000
    11.61081     0.00000     0.00000     0.00000     0.00000     0.00000     0.00000     0.00000     0.00000     0.00000     0.00000
    11.62381     0.00000     0.00000     0.00000     0.00000     0.00000     0.00000     0.00000     0.00000     0.00000     0.00000
    11.63581     0.00000     0.00000     0.00000     0.00000     0.00000     0.00000     0.00000     0.00000     0.00000     0.00000
    11.64881     0.00000     0.00000     0.00000     0.00000     0.00000     0.00000     0.00000     0.00000     0.00000     0.00000
    11.66081     0.00000     0.00000     0.00000     0.00000     0.00000     0.00000     0.00000     0.00000     0.00000     0.00000
    11.67381     0.00000     0.00000     0.00000     0.00000     0.00000     0.00000     0.00000     0.00000     0.00000     0.00000
    11.68581     0.00000     0.00000     0.00000     0.00000     0.00000     0.00000     0.00000     0.00000     0.00000     0.00000
    11.69881     0.00000     0.00000     0.00000     0.00000     0.00000     0.00000     0.00000     0.00000     0.00000     0.00000
    11.71081     0.00000     0.00000     0.00000     0.00000     0.00000     0.00000     0.00000     0.00000     0.00000     0.00000
    11.72381     0.00000     0.00000     0.00000     0.00000     0.00000     0.00000     0.00000     0.00000     0.00000     0.00000
    11.73581     0.00000     0.00000     0.00000     0.00000     0.00000     0.00000     0.00000     0.00000     0.00000     0.00000
    11.74881     0.00000     0.00000     0.00000     0.00000     0.00000     0.00000     0.00000     0.00000     0.00000     0.00000
    11.76081     0.00000     0.00000     0.00000     0.00000     0.00000     0.00000     0.00000     0.00000     0.00000     0.00000
    11.77381     0.00000     0.00000     0.00000     0.00000     0.00000     0.00000     0.00000     0.00000     0.00000     0.00000
    11.78581     0.00000     0.00000     0.00000     0.00000     0.00000     0.00000     0.00000     0.00000     0.00000     0.00000
    11.79881     0.00000     0.00000     0.00000     0.00000     0.00000     0.00000     0.00000     0.00000     0.00000     0.00000
    11.81081     0.00000     0.00000     0.00000     0.00000     0.00000     0.00000     0.00000     0.00000     0.00000     0.00000
    11.82381     0.00000     0.00000     0.00000     0.00000     0.00000     0.00000     0.00000     0.00000     0.00000     0.00000
    11.83581     0.00000     0.00000     0.00000     0.00000     0.00000     0.00000     0.00000     0.00000     0.00000     0.00000
    11.84881     0.00000     0.00000     0.00000     0.00000     0.00000     0.00000     0.00000     0.00000     0.00000     0.00000
    11.86081     0.00000     0.00000     0.00000     0.00000     0.00000     0.00000     0.00000     0.00000     0.00000     0.00000
    11.87381     0.00000     0.00000     0.00000     0.00000     0.00000     0.00000     0.00000     0.00000     0.00000     0.00000
    11.88581     0.00000     0.00000     0.00000     0.00000     0.00000     0.00000     0.00000     0.00000     0.00000     0.00000
    11.89881     0.00000     0.00000     0.00000     0.00000     0.00000     0.00000     0.00000     0.00000     0.00000     0.00000
    11.91081     0.00000     0.00000     0.00000     0.00000     0.00000     0.00000     0.00000     0.00000     0.00000     0.00000
    11.92381     0.00000     0.00000     0.00000     0.00000     0.00000     0.00000     0.00000     0.00000     0.00000     0.00000
    11.93581     0.00000     0.00000     0.00000     0.00000     0.00000     0.00000     0.00000     0.00000     0.00000     0.00000
    11.94881     0.00000     0.00000     0.00000     0.00000     0.00000     0.00000     0.00000     0.00000     0.00000     0.00000
    11.96081     0.00000     0.00000     0.00000     0.00000     0.00000     0.00000     0.00000     0.00000     0.00000     0.00000
    11.97381     0.00000     0.00000     0.00000     0.00000     0.00000     0.00000     0.00000     0.00000     0.00000     0.00000
    11.98581     0.00000     0.00000     0.00000     0.00000     0.00000     0.00000     0.00000     0.00000     0.00000     0.00000
    11.99881     0.00000     0.00000     0.00000     0.00000     0.00000     0.00000     0.00000     0.00000     0.00000     0.00000
    12.01081     0.00000     0.00000     0.00000     0.00000     0.00000     0.00000     0.00000     0.00000     0.00000     0.00000
    12.02381     0.00000     0.00000     0.00000     0.00000     0.00000     0.00000     0.00000     0.00000     0.00000     0.00000
    12.03581     0.00000     0.00000     0.00000     0.00000     0.00000     0.00000     0.00000     0.00000     0.00000     0.00000
    12.04881     0.00000     0.00000     0.00000     0.00000     0.00000     0.00000     0.00000     0.00000     0.00000     0.00000
    12.06081     0.00000     0.00000     0.00000     0.00000     0.00000     0.00000     0.00000     0.00000     0.00000     0.00000
    12.07381     0.00000     0.00000     0.00000     0.00000     0.00000     0.00000     0.00000     0.00000     0.00000     0.00000
    12.08581     0.00000     0.00000     0.00000     0.00000     0.00000     0.00000     0.00000     0.00000     0.00000     0.00000
    12.09881     0.00000     0.00000     0.00000     0.00000     0.00000     0.00000     0.00000     0.00000     0.00000     0.00000
    12.11081     0.00000     0.00000     0.00000     0.00000     0.00000     0.00000     0.00000     0.00000     0.00000     0.00000
    12.12381     0.00000     0.00000     0.00000     0.00000     0.00000     0.00000     0.00000     0.00000     0.00000     0.00000
    12.13581     0.00000     0.00000     0.00000     0.00000     0.00000     0.00000     0.00000     0.00000     0.00000     0.00000
    12.14881     0.00000     0.00000     0.00000     0.00000     0.00000     0.00000     0.00000     0.00000     0.00000     0.00000
    12.16081     0.00000     0.00000     0.00000     0.00000     0.00000     0.00000     0.00000     0.00000     0.00000     0.00000
    12.17381     0.00000     0.00000     0.00000     0.00000     0.00000     0.00000     0.00000     0.00000     0.00000     0.00000
    12.18581     0.00000     0.00000     0.00000     0.00000     0.00000     0.00000     0.00000     0.00000     0.00000     0.00000
    12.19881     0.00000     0.00000     0.00000     0.00000     0.00000     0.00000     0.00000     0.00000     0.00000     0.00000
    12.21081     0.00000     0.00000     0.00000     0.00000     0.00000     0.00000     0.00000     0.00000     0.00000     0.00000
    12.22381     0.00000     0.00000     0.00000     0.00000     0.00000     0.00000     0.00000     0.00000     0.00000     0.00000
    12.23581     0.00000     0.00000     0.00000     0.00000     0.00000     0.00000     0.00000     0.00000     0.00000     0.00000
    12.24881     0.00000     0.00000     0.00000     0.00000     0.00000     0.00000     0.00000     0.00000     0.00000     0.00000
    12.26081     0.00000     0.00000     0.00000     0.00000     0.00000     0.00000     0.00000     0.00000     0.00000     0.00000
    12.27381     0.00000     0.00000     0.00000     0.00000     0.00000     0.00000     0.00000     0.00000     0.00000     0.00000
    12.28581     0.00000     0.00000     0.00000     0.00000     0.00000     0.00000     0.00000     0.00000     0.00000     0.00000
    12.29881     0.00000     0.00000     0.00000     0.00000     0.00000     0.00000     0.00000     0.00000     0.00000     0.00000
    12.31081     0.00000     0.00000     0.00000     0.00000     0.00000     0.00000     0.00000     0.00000     0.00000     0.00000
    12.32381     0.00000     0.00000     0.00000     0.00000     0.00000     0.00000     0.00000     0.00000     0.00000     0.00000
    12.33581     0.00000     0.00000     0.00000     0.00000     0.00000     0.00000     0.00000     0.00000     0.00000     0.00000
    12.34881     0.00000     0.00000     0.00000     0.00000     0.00000     0.00000     0.00000     0.00000     0.00000     0.00000
    12.36081     0.00000     0.00000     0.00000     0.00000     0.00000     0.00000     0.00000     0.00000     0.00000     0.00000
    12.37381     0.00000     0.00000     0.00000     0.00000     0.00000     0.00000     0.00000     0.00000     0.00000     0.00000
    12.38581     0.00000     0.00000     0.00000     0.00000     0.00000     0.00000     0.00000     0.00000     0.00000     0.00000
    12.39881     0.00000     0.00000     0.00000     0.00000     0.00000     0.00000     0.00000     0.00000     0.00000     0.00000
    12.41081     0.00000     0.00000     0.00000     0.00000     0.00000     0.00000     0.00000     0.00000     0.00000     0.00000
    12.42381     0.00000     0.00000     0.00000     0.00000     0.00000     0.00000     0.00000     0.00000     0.00000     0.00000
    12.43581     0.00000     0.00000     0.00000     0.00000     0.00000     0.00000     0.00000     0.00000     0.00000     0.00000
    12.44881     0.00000     0.00000     0.00000     0.00000     0.00000     0.00000     0.00000     0.00000     0.00000     0.00000
    12.46081     0.00000     0.00000     0.00000     0.00000     0.00000     0.00000     0.00000     0.00000     0.00000     0.00000
    12.47381     0.00000     0.00000     0.00000     0.00000     0.00000     0.00000     0.00000     0.00000     0.00000     0.00000
    12.48581     0.00000     0.00000     0.00000     0.00000     0.00000     0.00000     0.00000     0.00000     0.00000     0.00000
    12.49881     0.00000     0.00000     0.00000     0.00000     0.00000     0.00000     0.00000     0.00000     0.00000     0.00000
    12.51081     0.00000     0.00000     0.00000     0.00000     0.00000     0.00000     0.00000     0.00000     0.00000     0.00000
    12.52381     0.00000     0.00000     0.00000     0.00000     0.00000     0.00000     0.00000     0.00000     0.00000     0.00000
    12.53581     0.00000     0.00000     0.00000     0.00000     0.00000     0.00000     0.00000     0.00000     0.00000     0.00000
    12.54881     0.00000     0.00000     0.00000     0.00000     0.00000     0.00000     0.00000     0.00000     0.00000     0.00000
    12.56181     0.00000     0.00000     0.00000     0.00000     0.00000     0.00000     0.00000     0.00000     0.00000     0.00000
    12.57381     0.00000     0.00000     0.00000     0.00000     0.00000     0.00000     0.00000     0.00000     0.00000     0.00000
    12.58681     0.00000     0.00000     0.00000     0.00000     0.00000     0.00000     0.00000     0.00000     0.00000     0.00000
    12.59881     0.00000     0.00000     0.00000     0.00000     0.00000     0.00000     0.00000     0.00000     0.00000     0.00000
    12.61181     0.00000     0.00000     0.00000     0.00000     0.00000     0.00000     0.00000     0.00000     0.00000     0.00000
    12.62381     0.00000     0.00000     0.00000     0.00000     0.00000     0.00000     0.00000     0.00000     0.00000     0.00000
    12.63681     0.00000     0.00000     0.00000     0.00000     0.00000     0.00000     0.00000     0.00000     0.00000     0.00000
    12.64881     0.00000     0.00000     0.00000     0.00000     0.00000     0.00000     0.00000     0.00000     0.00000     0.00000
    12.66181     0.00000     0.00000     0.00000     0.00000     0.00000     0.00000     0.00000     0.00000     0.00000     0.00000
    12.67381     0.00000     0.00000     0.00000     0.00000     0.00000     0.00000     0.00000     0.00000     0.00000     0.00000
    12.68681     0.00000     0.00000     0.00000     0.00000     0.00000     0.00000     0.00000     0.00000     0.00000     0.00000
    12.69881     0.00000     0.00000     0.00000     0.00000     0.00000     0.00000     0.00000     0.00000     0.00000     0.00000
    12.71181     0.00000     0.00000     0.00000     0.00000     0.00000     0.00000     0.00000     0.00000     0.00000     0.00000
    12.72381     0.00000     0.00000     0.00000     0.00000     0.00000     0.00000     0.00000     0.00000     0.00000     0.00000
    12.73681     0.00000     0.00000     0.00000     0.00000     0.00000     0.00000     0.00000     0.00000     0.00000     0.00000
    12.74881     0.00000     0.00000     0.00000     0.00000     0.00000     0.00000     0.00000     0.00000     0.00000     0.00000
    12.76181     0.00000     0.00000     0.00000     0.00000     0.00000     0.00000     0.00000     0.00000     0.00000     0.00000
    12.77381     0.00000     0.00000     0.00000     0.00000     0.00000     0.00000     0.00000     0.00000     0.00000     0.00000
    12.78681     0.00000     0.00000     0.00000     0.00000     0.00000     0.00000     0.00000     0.00000     0.00000     0.00000
    12.79881     0.00000     0.00000     0.00000     0.00000     0.00000     0.00000     0.00000     0.00000     0.00000     0.00000
    12.81181     0.00000     0.00000     0.00000     0.00000     0.00000     0.00000     0.00000     0.00000     0.00000     0.00000
    12.82381     0.00000     0.00000     0.00000     0.00000     0.00000     0.00000     0.00000     0.00000     0.00000     0.00000
    12.83681     0.00000     0.00000     0.00000     0.00000     0.00000     0.00000     0.00000     0.00000     0.00000     0.00000
    12.84881     0.00000     0.00000     0.00000     0.00000     0.00000     0.00000     0.00000     0.00000     0.00000     0.00000
    12.86181     0.00000     0.00000     0.00000     0.00000     0.00000     0.00000     0.00000     0.00000     0.00000     0.00000
    12.87381     0.00000     0.00000     0.00000     0.00000     0.00000     0.00000     0.00000     0.00000     0.00000     0.00000
    12.88681     0.00000     0.00000     0.00000     0.00000     0.00000     0.00000     0.00000     0.00000     0.00000     0.00000
    12.89881     0.00000     0.00000     0.00000     0.00000     0.00000     0.00000     0.00000     0.00000     0.00000     0.00000
    12.91181     0.00000     0.00000     0.00000     0.00000     0.00000     0.00000     0.00000     0.00000     0.00000     0.00000
    12.92381     0.00000     0.00000     0.00000     0.00000     0.00000     0.00000     0.00000     0.00000     0.00000     0.00000
    12.93681     0.00000     0.00000     0.00000     0.00000     0.00000     0.00000     0.00000     0.00000     0.00000     0.00000
    12.94881     0.00000     0.00000     0.00000     0.00000     0.00000     0.00000     0.00000     0.00000     0.00000     0.00000
    12.96181     0.00000     0.00000     0.00000     0.00000     0.00000     0.00000     0.00000     0.00000     0.00000     0.00000
    12.97381     0.00000     0.00000     0.00000     0.00000     0.00000     0.00000     0.00000     0.00000     0.00000     0.00000
    12.98681     0.00000     0.00000     0.00000     0.00000     0.00000     0.00000     0.00000     0.00000     0.00000     0.00000
    12.99881     0.00000     0.00000     0.00000     0.00000     0.00000     0.00000     0.00000     0.00000     0.00000     0.00000
    13.01181     0.00000     0.00000     0.00000     0.00000     0.00000     0.00000     0.00000     0.00000     0.00000     0.00000
    13.02381     0.00000     0.00000     0.00000     0.00000     0.00000     0.00000     0.00000     0.00000     0.00000     0.00000
    13.03681     0.00000     0.00000     0.00000     0.00000     0.00000     0.00000     0.00000     0.00000     0.00000     0.00000
    13.04881     0.00000     0.00000     0.00000     0.00000     0.00000     0.00000     0.00000     0.00000     0.00000     0.00000
    13.06181     0.00000     0.00000     0.00000     0.00000     0.00000     0.00000     0.00000     0.00000     0.00000     0.00000
    13.07381     0.00000     0.00000     0.00000     0.00000     0.00000     0.00000     0.00000     0.00000     0.00000     0.00000
    13.08681     0.00000     0.00000     0.00000     0.00000     0.00000     0.00000     0.00000     0.00000     0.00000     0.00000
    13.09881     0.00000     0.00000     0.00000     0.00000     0.00000     0.00000     0.00000     0.00000     0.00000     0.00000
    13.11181     0.00000     0.00000     0.00000     0.00000     0.00000     0.00000     0.00000     0.00000     0.00000     0.00000
    13.12381     0.00000     0.00000     0.00000     0.00000     0.00000     0.00000     0.00000     0.00000     0.00000     0.00000
    13.13681     0.00000     0.00000     0.00000     0.00000     0.00000     0.00000     0.00000     0.00000     0.00000     0.00000
    13.14881     0.00000     0.00000     0.00000     0.00000     0.00000     0.00000     0.00000     0.00000     0.00000     0.00000
    13.16181     0.00000     0.00000     0.00000     0.00000     0.00000     0.00000     0.00000     0.00000     0.00000     0.00000
    13.17381     0.00000     0.00000     0.00000     0.00000     0.00000     0.00000     0.00000     0.00000     0.00000     0.00000
    13.18681     0.00000     0.00000     0.00000     0.00000     0.00000     0.00000     0.00000     0.00000     0.00000     0.00000
    13.19881     0.00000     0.00000     0.00000     0.00000     0.00000     0.00000     0.00000     0.00000     0.00000     0.00000
    13.21181     0.00000     0.00000     0.00000     0.00000     0.00000     0.00000     0.00000     0.00000     0.00000     0.00000
    13.22381     0.00000     0.00000     0.00000     0.00000     0.00000     0.00000     0.00000     0.00000     0.00000     0.00000
    13.23681     0.00000     0.00000     0.00000     0.00000     0.00000     0.00000     0.00000     0.00000     0.00000     0.00000
    13.24881     0.00000     0.00000     0.00000     0.00000     0.00000     0.00000     0.00000     0.00000     0.00000     0.00000
    13.26181     0.00000     0.00000     0.00000     0.00000     0.00000     0.00000     0.00000     0.00000     0.00000     0.00000
    13.27381     0.00000     0.00000     0.00000     0.00000     0.00000     0.00000     0.00000     0.00000     0.00000     0.00000
    13.28681     0.00000     0.00000     0.00000     0.00000     0.00000     0.00000     0.00000     0.00000     0.00000     0.00000
    13.29881     0.00000     0.00000     0.00000     0.00000     0.00000     0.00000     0.00000     0.00000     0.00000     0.00000
    13.31181     0.00000     0.00000     0.00000     0.00000     0.00000     0.00000     0.00000     0.00000     0.00000     0.00000
    13.32381     0.00000     0.00000     0.00000     0.00000     0.00000     0.00000     0.00000     0.00000     0.00000     0.00000
    13.33681     0.00000     0.00000     0.00000     0.00000     0.00000     0.00000     0.00000     0.00000     0.00000     0.00000
    13.34881     0.00000     0.00000     0.00000     0.00000     0.00000     0.00000     0.00000     0.00000     0.00000     0.00000
    13.36181     0.00000     0.00000     0.00000     0.00000     0.00000     0.00000     0.00000     0.00000     0.00000     0.00000
    13.37381     0.00000     0.00000     0.00000     0.00000     0.00000     0.00000     0.00000     0.00000     0.00000     0.00000
    13.38681     0.00000     0.00000     0.00000     0.00000     0.00000     0.00000     0.00000     0.00000     0.00000     0.00000
    13.39881     0.00000     0.00000     0.00000     0.00000     0.00000     0.00000     0.00000     0.00000     0.00000     0.00000
    13.41181     0.00000     0.00000     0.00000     0.00000     0.00000     0.00000     0.00000     0.00000     0.00000     0.00000
    13.42381     0.00000     0.00000     0.00000     0.00000     0.00000     0.00000     0.00000     0.00000     0.00000     0.00000
    13.43681     0.00000     0.00000     0.00000     0.00000     0.00000     0.00000     0.00000     0.00000     0.00000     0.00000
    13.44881     0.00000     0.00000     0.00000     0.00000     0.00000     0.00000     0.00000     0.00000     0.00000     0.00000
    13.46181     0.00000     0.00000     0.00000     0.00000     0.00000     0.00000     0.00000     0.00000     0.00000     0.00000
    13.47381     0.00000     0.00000     0.00000     0.00000     0.00000     0.00000     0.00000     0.00000     0.00000     0.00000
    13.48681     0.00000     0.00000     0.00000     0.00000     0.00000     0.00000     0.00000     0.00000     0.00000     0.00000
    13.49881     0.00000     0.00000     0.00000     0.00000     0.00000     0.00000     0.00000     0.00000     0.00000     0.00000
    13.51181     0.00000     0.00000     0.00000     0.00000     0.00000     0.00000     0.00000     0.00000     0.00000     0.00000
    13.52381     0.00000     0.00000     0.00000     0.00000     0.00000     0.00000     0.00000     0.00000     0.00000     0.00000
    13.53681     0.00000     0.00000     0.00000     0.00000     0.00000     0.00000     0.00000     0.00000     0.00000     0.00000
