# Supplementary material for: Coherent ultrafast photoemission from a single quantized state of a one-dimensional emitter
Source: Sci Adv. 2023 Oct 12;9(41):eadf4170. doi: 10.1126/sciadv.adf4170 (PMC10569710; doi:10.1126/sciadv.adf4170)
Supplement: Supplementary file 2 — Data file S1 [file sciadv.adf4170_data_file_s1.zip › data and code/data_figure_4/Figure4B/0fs/6]

     #Energy           s          py          pz          px         dxy         dyz         dz2         dxz         dx2       tot  
   -11.46319   588.31000    41.38500    86.92600    41.37640     0.00000     0.00000     0.00000     0.00000     0.00000   757.99740
   -11.45019     0.35183     0.06353     0.06386     0.06137     0.00000     0.00000     0.00000     0.00000     0.00000     0.54059
   -11.43819     0.60677     0.10877     0.11136     0.10654     0.00000     0.00000     0.00000     0.00000     0.00000     0.93343
   -11.42519     0.92721     0.16497     0.17217     0.16389     0.00000     0.00000     0.00000     0.00000     0.00000     1.42824
   -11.41319     1.25587     0.22170     0.23616     0.22347     0.00000     0.00000     0.00000     0.00000     0.00000     1.93720
   -11.40019     1.50790     0.26405     0.28788     0.27004     0.00000     0.00000     0.00000     0.00000     0.00000     2.32988
   -11.38819     1.60570     0.27880     0.31357     0.28934     0.00000     0.00000     0.00000     0.00000     0.00000     2.48740
   -11.37519     1.51970     0.26120     0.30989     0.27499     0.00000     0.00000     0.00000     0.00000     0.00000     2.36578
   -11.36319     1.28416     0.21771     0.28900     0.23224     0.00000     0.00000     0.00000     0.00000     0.00000     2.02311
   -11.35019     0.98301     0.16265     0.27641     0.17520     0.00000     0.00000     0.00000     0.00000     0.00000     1.59727
   -11.33819     0.70856     0.11130     0.30175     0.11983     0.00000     0.00000     0.00000     0.00000     0.00000     1.24144
   -11.32519     0.52399     0.07383     0.38606     0.07745     0.00000     0.00000     0.00000     0.00000     0.00000     1.06133
   -11.31319     0.44686     0.05306     0.53165     0.05184     0.00000     0.00000     0.00000     0.00000     0.00000     1.08342
   -11.30019     0.45542     0.04613     0.71861     0.04075     0.00000     0.00000     0.00000     0.00000     0.00000     1.26091
   -11.28819     0.50822     0.04766     0.91117     0.03916     0.00000     0.00000     0.00000     0.00000     0.00000     1.50622
   -11.27519     0.56503     0.05265     1.07112     0.04226     0.00000     0.00000     0.00000     0.00000     0.00000     1.73106
   -11.26319     0.60238     0.05807     1.17130     0.04710     0.00000     0.00000     0.00000     0.00000     0.00000     1.87885
   -11.25019     0.61968     0.06331     1.20205     0.05297     0.00000     0.00000     0.00000     0.00000     0.00000     1.93801
   -11.23819     0.63619     0.06973     1.16701     0.06097     0.00000     0.00000     0.00000     0.00000     0.00000     1.93390
   -11.22519     0.68034     0.07960     1.07495     0.07310     0.00000     0.00000     0.00000     0.00000     0.00000     1.90799
   -11.21319     0.77453     0.09476     0.93674     0.09090     0.00000     0.00000     0.00000     0.00000     0.00000     1.89693
   -11.20019     0.91956     0.11486     0.76719     0.11382     0.00000     0.00000     0.00000     0.00000     0.00000     1.91543
   -11.18819     1.08534     0.13630     0.58595     0.13793     0.00000     0.00000     0.00000     0.00000     0.00000     1.94553
   -11.17519     1.21698     0.15260     0.41501     0.15639     0.00000     0.00000     0.00000     0.00000     0.00000     1.94099
   -11.16319     1.25631     0.15707     0.27214     0.16215     0.00000     0.00000     0.00000     0.00000     0.00000     1.84767
   -11.15019     1.17463     0.14629     0.16582     0.15169     0.00000     0.00000     0.00000     0.00000     0.00000     1.63843
   -11.13819     0.98966     0.12246     0.09501     0.12732     0.00000     0.00000     0.00000     0.00000     0.00000     1.33445
   -11.12519     0.75927     0.09252     0.05294     0.09636     0.00000     0.00000     0.00000     0.00000     0.00000     1.00109
   -11.11319     0.55534     0.06486     0.03172     0.06764     0.00000     0.00000     0.00000     0.00000     0.00000     0.71957
   -11.10019     0.43395     0.04614     0.02504     0.04815     0.00000     0.00000     0.00000     0.00000     0.00000     0.55328
   -11.08819     0.41860     0.03990     0.02858     0.04159     0.00000     0.00000     0.00000     0.00000     0.00000     0.52868
   -11.07519     0.49920     0.04781     0.03932     0.04954     0.00000     0.00000     0.00000     0.00000     0.00000     0.63588
   -11.06319     0.64297     0.07251     0.05484     0.07440     0.00000     0.00000     0.00000     0.00000     0.00000     0.84472
   -11.05019     0.81282     0.12062     0.07380     0.12249     0.00000     0.00000     0.00000     0.00000     0.00000     1.12973
   -11.03819     0.98669     0.20349     0.09713     0.20479     0.00000     0.00000     0.00000     0.00000     0.00000     1.49210
   -11.02519     1.16728     0.33266     0.12835     0.33260     0.00000     0.00000     0.00000     0.00000     0.00000     1.96089
   -11.01319     1.36951     0.50945     0.17155     0.50713     0.00000     0.00000     0.00000     0.00000     0.00000     2.55764
   -11.00019     1.59230     0.71342     0.22687     0.70810     0.00000     0.00000     0.00000     0.00000     0.00000     3.24069
   -10.98819     1.79540     0.90020     0.28649     0.89147     0.00000     0.00000     0.00000     0.00000     0.00000     3.87355
   -10.97519     1.90670     1.01450     0.33508     1.00245     0.00000     0.00000     0.00000     0.00000     0.00000     4.25874
   -10.96319     1.86460     1.01693     0.35618     1.00306     0.00000     0.00000     0.00000     0.00000     0.00000     4.24077
   -10.95019     1.66110     0.90645     0.34114     0.89194     0.00000     0.00000     0.00000     0.00000     0.00000     3.80063
   -10.93819     1.35780     0.72073     0.29501     0.70732     0.00000     0.00000     0.00000     0.00000     0.00000     3.08086
   -10.92519     1.06150     0.51868     0.23455     0.50738     0.00000     0.00000     0.00000     0.00000     0.00000     2.32211
   -10.91319     0.87346     0.35225     0.18015     0.34327     0.00000     0.00000     0.00000     0.00000     0.00000     1.74913
   -10.90019     0.84901     0.24873     0.14671     0.24160     0.00000     0.00000     0.00000     0.00000     0.00000     1.48605
   -10.88819     0.97911     0.20856     0.13851     0.20256     0.00000     0.00000     0.00000     0.00000     0.00000     1.52874
   -10.87519     1.20018     0.21525     0.14996     0.20982     0.00000     0.00000     0.00000     0.00000     0.00000     1.77521
   -10.86319     1.42652     0.24837     0.17064     0.24374     0.00000     0.00000     0.00000     0.00000     0.00000     2.08928
   -10.85019     1.58980     0.29421     0.19187     0.29106     0.00000     0.00000     0.00000     0.00000     0.00000     2.36694
   -10.83819     1.66930     0.34854     0.21035     0.34792     0.00000     0.00000     0.00000     0.00000     0.00000     2.57612
   -10.82519     1.68790     0.41186     0.22721     0.41456     0.00000     0.00000     0.00000     0.00000     0.00000     2.74153
   -10.81319     1.67890     0.47976     0.24349     0.48589     0.00000     0.00000     0.00000     0.00000     0.00000     2.88804
   -10.80019     1.65020     0.53692     0.25571     0.54568     0.00000     0.00000     0.00000     0.00000     0.00000     2.98851
   -10.78819     1.57560     0.56098     0.25623     0.57090     0.00000     0.00000     0.00000     0.00000     0.00000     2.96371
   -10.77519     1.42250     0.53523     0.23840     0.54468     0.00000     0.00000     0.00000     0.00000     0.00000     2.74081
   -10.76319     1.18616     0.46037     0.20181     0.46820     0.00000     0.00000     0.00000     0.00000     0.00000     2.31653
   -10.75019     0.90470     0.35646     0.15376     0.36229     0.00000     0.00000     0.00000     0.00000     0.00000     1.77721
   -10.73819     0.64463     0.25413     0.10557     0.25839     0.00000     0.00000     0.00000     0.00000     0.00000     1.26271
   -10.72519     0.47378     0.18238     0.06724     0.18612     0.00000     0.00000     0.00000     0.00000     0.00000     0.90952
   -10.71319     0.44161     0.16115     0.04429     0.16545     0.00000     0.00000     0.00000     0.00000     0.00000     0.81250
   -10.70019     0.57113     0.19891     0.03777     0.20454     0.00000     0.00000     0.00000     0.00000     0.00000     1.01235
   -10.68819     0.85207     0.29167     0.04636     0.29850     0.00000     0.00000     0.00000     0.00000     0.00000     1.48860
   -10.67519     1.23180     0.42077     0.06878     0.42752     0.00000     0.00000     0.00000     0.00000     0.00000     2.14887
   -10.66319     1.61430     0.55273     0.10613     0.55733     0.00000     0.00000     0.00000     0.00000     0.00000     2.83049
   -10.65019     1.88310     0.64679     0.16384     0.64735     0.00000     0.00000     0.00000     0.00000     0.00000     3.34108
   -10.63819     1.94660     0.67071     0.25158     0.66683     0.00000     0.00000     0.00000     0.00000     0.00000     3.53572
   -10.62519     1.78380     0.61587     0.37827     0.60904     0.00000     0.00000     0.00000     0.00000     0.00000     3.38699
   -10.61319     1.45160     0.50130     0.54190     0.49439     0.00000     0.00000     0.00000     0.00000     0.00000     2.98919
   -10.60019     1.05376     0.36265     0.71992     0.35855     0.00000     0.00000     0.00000     0.00000     0.00000     2.49488
   -10.58819     0.68782     0.23435     0.86929     0.23455     0.00000     0.00000     0.00000     0.00000     0.00000     2.02601
   -10.57519     0.40964     0.13660     0.94235     0.14071     0.00000     0.00000     0.00000     0.00000     0.00000     1.62931
   -10.56319     0.22770     0.07303     0.91078     0.07942     0.00000     0.00000     0.00000     0.00000     0.00000     1.29092
   -10.55019     0.12165     0.03672     0.78189     0.04349     0.00000     0.00000     0.00000     0.00000     0.00000     0.98375
   -10.53819     0.06418     0.01793     0.59515     0.02365     0.00000     0.00000     0.00000     0.00000     0.00000     0.70091
   -10.52519     0.03403     0.00874     0.40147     0.01285     0.00000     0.00000     0.00000     0.00000     0.00000     0.45709
   -10.51319     0.01895     0.00442     0.24067     0.00705     0.00000     0.00000     0.00000     0.00000     0.00000     0.27109
   -10.50019     0.01367     0.00272     0.13040     0.00439     0.00000     0.00000     0.00000     0.00000     0.00000     0.15117
   -10.48819     0.01750     0.00287     0.06947     0.00428     0.00000     0.00000     0.00000     0.00000     0.00000     0.09412
   -10.47519     0.03297     0.00499     0.04833     0.00689     0.00000     0.00000     0.00000     0.00000     0.00000     0.09319
   -10.46219     0.06498     0.00972     0.05813     0.01283     0.00000     0.00000     0.00000     0.00000     0.00000     0.14566
   -10.45019     0.11912     0.01784     0.09400     0.02273     0.00000     0.00000     0.00000     0.00000     0.00000     0.25369
   -10.43719     0.19895     0.02981     0.15330     0.03664     0.00000     0.00000     0.00000     0.00000     0.00000     0.41870
   -10.42519     0.30272     0.04520     0.23160     0.05343     0.00000     0.00000     0.00000     0.00000     0.00000     0.63295
   -10.41219     0.42143     0.06246     0.31943     0.07075     0.00000     0.00000     0.00000     0.00000     0.00000     0.87407
   -10.40019     0.54039     0.07915     0.40255     0.08562     0.00000     0.00000     0.00000     0.00000     0.00000     1.10771
   -10.38719     0.64363     0.09272     0.46563     0.09562     0.00000     0.00000     0.00000     0.00000     0.00000     1.29760
   -10.37519     0.72032     0.10154     0.49821     0.10001     0.00000     0.00000     0.00000     0.00000     0.00000     1.42008
   -10.36219     0.76823     0.10538     0.49894     0.09987     0.00000     0.00000     0.00000     0.00000     0.00000     1.47242
   -10.35019     0.79183     0.10518     0.47517     0.09733     0.00000     0.00000     0.00000     0.00000     0.00000     1.46952
   -10.33719     0.79582     0.10211     0.43786     0.09407     0.00000     0.00000     0.00000     0.00000     0.00000     1.42986
   -10.32519     0.77923     0.09668     0.39528     0.09024     0.00000     0.00000     0.00000     0.00000     0.00000     1.36142
   -10.31219     0.73537     0.08861     0.34989     0.08470     0.00000     0.00000     0.00000     0.00000     0.00000     1.25858
   -10.30019     0.65820     0.07747     0.30012     0.07610     0.00000     0.00000     0.00000     0.00000     0.00000     1.11189
   -10.28719     0.54996     0.06359     0.24494     0.06406     0.00000     0.00000     0.00000     0.00000     0.00000     0.92255
   -10.27519     0.42343     0.04831     0.18672     0.04973     0.00000     0.00000     0.00000     0.00000     0.00000     0.70819
   -10.26219     0.29761     0.03361     0.13100     0.03522     0.00000     0.00000     0.00000     0.00000     0.00000     0.49744
   -10.25019     0.18966     0.02125     0.08370     0.02259     0.00000     0.00000     0.00000     0.00000     0.00000     0.31720
   -10.23719     0.10906     0.01214     0.04836     0.01307     0.00000     0.00000     0.00000     0.00000     0.00000     0.18263
   -10.22519     0.05639     0.00625     0.02513     0.00678     0.00000     0.00000     0.00000     0.00000     0.00000     0.09455
   -10.21219     0.02613     0.00288     0.01171     0.00316     0.00000     0.00000     0.00000     0.00000     0.00000     0.04387
   -10.20019     0.01082     0.00119     0.00489     0.00131     0.00000     0.00000     0.00000     0.00000     0.00000     0.01822
   -10.18719     0.00400     0.00044     0.00193     0.00049     0.00000     0.00000     0.00000     0.00000     0.00000     0.00686
   -10.17519     0.00134     0.00015     0.00110     0.00016     0.00000     0.00000     0.00000     0.00000     0.00000     0.00275
   -10.16219     0.00048     0.00005     0.00207     0.00006     0.00000     0.00000     0.00000     0.00000     0.00000     0.00266
   -10.15019     0.00041     0.00004     0.00630     0.00005     0.00000     0.00000     0.00000     0.00000     0.00000     0.00680
   -10.13719     0.00091     0.00010     0.01823     0.00012     0.00000     0.00000     0.00000     0.00000     0.00000     0.01937
   -10.12519     0.00230     0.00025     0.04688     0.00031     0.00000     0.00000     0.00000     0.00000     0.00000     0.04975
   -10.11219     0.00522     0.00058     0.10658     0.00071     0.00000     0.00000     0.00000     0.00000     0.00000     0.11309
   -10.10019     0.01048     0.00116     0.21409     0.00143     0.00000     0.00000     0.00000     0.00000     0.00000     0.22716
   -10.08719     0.01860     0.00206     0.37990     0.00254     0.00000     0.00000     0.00000     0.00000     0.00000     0.40310
   -10.07519     0.02917     0.00322     0.59569     0.00398     0.00000     0.00000     0.00000     0.00000     0.00000     0.63206
   -10.06219     0.04041     0.00447     0.82525     0.00551     0.00000     0.00000     0.00000     0.00000     0.00000     0.87564
   -10.05019     0.04949     0.00547     1.01008     0.00675     0.00000     0.00000     0.00000     0.00000     0.00000     1.07179
   -10.03719     0.05361     0.00593     1.09246     0.00732     0.00000     0.00000     0.00000     0.00000     0.00000     1.15932
   -10.02519     0.05157     0.00573     1.04405     0.00705     0.00000     0.00000     0.00000     0.00000     0.00000     1.10839
   -10.01219     0.04471     0.00504     0.88217     0.00613     0.00000     0.00000     0.00000     0.00000     0.00000     0.93805
   -10.00019     0.03682     0.00437     0.66027     0.00511     0.00000     0.00000     0.00000     0.00000     0.00000     0.70657
    -9.98719     0.03337     0.00446     0.44114     0.00479     0.00000     0.00000     0.00000     0.00000     0.00000     0.48375
    -9.97519     0.04047     0.00626     0.27074     0.00606     0.00000     0.00000     0.00000     0.00000     0.00000     0.32353
    -9.96219     0.06383     0.01071     0.16769     0.00981     0.00000     0.00000     0.00000     0.00000     0.00000     0.25204
    -9.95019     0.10669     0.01839     0.12758     0.01655     0.00000     0.00000     0.00000     0.00000     0.00000     0.26922
    -9.93719     0.16695     0.02900     0.13359     0.02597     0.00000     0.00000     0.00000     0.00000     0.00000     0.35551
    -9.92519     0.23491     0.04090     0.16494     0.03660     0.00000     0.00000     0.00000     0.00000     0.00000     0.47734
    -9.91219     0.29491     0.05140     0.20284     0.04608     0.00000     0.00000     0.00000     0.00000     0.00000     0.59523
    -9.90019     0.33234     0.05805     0.23609     0.05226     0.00000     0.00000     0.00000     0.00000     0.00000     0.67874
    -9.88719     0.34326     0.06026     0.26703     0.05477     0.00000     0.00000     0.00000     0.00000     0.00000     0.72532
    -9.87519     0.33995     0.06035     0.31406     0.05587     0.00000     0.00000     0.00000     0.00000     0.00000     0.77023
    -9.86219     0.34708     0.06285     0.40562     0.05975     0.00000     0.00000     0.00000     0.00000     0.00000     0.87529
    -9.85019     0.38838     0.07206     0.56413     0.07019     0.00000     0.00000     0.00000     0.00000     0.00000     1.09476
    -9.83719     0.47086     0.08919     0.78578     0.08795     0.00000     0.00000     0.00000     0.00000     0.00000     1.43378
    -9.82519     0.57660     0.11075     1.02931     0.10926     0.00000     0.00000     0.00000     0.00000     0.00000     1.82592
    -9.81219     0.66877     0.12954     1.22493     0.12700     0.00000     0.00000     0.00000     0.00000     0.00000     2.15024
    -9.80019     0.71119     0.13844     1.30430     0.13441     0.00000     0.00000     0.00000     0.00000     0.00000     2.28835
    -9.78719     0.69086     0.13450     1.23561     0.12901     0.00000     0.00000     0.00000     0.00000     0.00000     2.18998
    -9.77519     0.63026     0.12150     1.04012     0.11480     0.00000     0.00000     0.00000     0.00000     0.00000     1.90668
    -9.76219     0.58094     0.10858     0.78054     0.10092     0.00000     0.00000     0.00000     0.00000     0.00000     1.57098
    -9.75019     0.60136     0.10625     0.52826     0.09771     0.00000     0.00000     0.00000     0.00000     0.00000     1.33357
    -9.73719     0.72830     0.12107     0.33341     0.11201     0.00000     0.00000     0.00000     0.00000     0.00000     1.29479
    -9.72519     0.95460     0.15218     0.21306     0.14371     0.00000     0.00000     0.00000     0.00000     0.00000     1.46355
    -9.71219     1.22360     0.19091     0.15881     0.18502     0.00000     0.00000     0.00000     0.00000     0.00000     1.75834
    -9.70019     1.44700     0.22434     0.15326     0.22320     0.00000     0.00000     0.00000     0.00000     0.00000     2.04781
    -9.68719     1.54080     0.24152     0.18411     0.24628     0.00000     0.00000     0.00000     0.00000     0.00000     2.21270
    -9.67519     1.46600     0.23895     0.24955     0.24885     0.00000     0.00000     0.00000     0.00000     0.00000     2.20335
    -9.66219     1.24367     0.22192     0.35341     0.23437     0.00000     0.00000     0.00000     0.00000     0.00000     2.05338
    -9.65019     0.94277     0.20030     0.49295     0.21206     0.00000     0.00000     0.00000     0.00000     0.00000     1.84807
    -9.63719     0.64249     0.18196     0.64818     0.19049     0.00000     0.00000     0.00000     0.00000     0.00000     1.66312
    -9.62519     0.39975     0.16841     0.78268     0.17274     0.00000     0.00000     0.00000     0.00000     0.00000     1.52358
    -9.61219     0.23630     0.15572     0.85914     0.15634     0.00000     0.00000     0.00000     0.00000     0.00000     1.40750
    -9.60019     0.14639     0.13935     0.86161     0.13735     0.00000     0.00000     0.00000     0.00000     0.00000     1.28471
    -9.58719     0.11251     0.11841     0.80734     0.11488     0.00000     0.00000     0.00000     0.00000     0.00000     1.15313
    -9.57519     0.11685     0.09688     0.73704     0.09238     0.00000     0.00000     0.00000     0.00000     0.00000     1.04315
    -9.56219     0.14468     0.08150     0.68950     0.07612     0.00000     0.00000     0.00000     0.00000     0.00000     0.99180
    -9.55019     0.18356     0.07925     0.67903     0.07296     0.00000     0.00000     0.00000     0.00000     0.00000     1.01480
    -9.53719     0.22443     0.09656     0.69295     0.08939     0.00000     0.00000     0.00000     0.00000     0.00000     1.10332
    -9.52519     0.26632     0.13942     0.70808     0.13175     0.00000     0.00000     0.00000     0.00000     0.00000     1.24557
    -9.51219     0.32093     0.21207     0.71146     0.20473     0.00000     0.00000     0.00000     0.00000     0.00000     1.44919
    -9.50019     0.41051     0.31289     0.70762     0.30714     0.00000     0.00000     0.00000     0.00000     0.00000     1.73816
    -9.48719     0.55534     0.42959     0.70882     0.42695     0.00000     0.00000     0.00000     0.00000     0.00000     2.12070
    -9.47519     0.75528     0.53849     0.71860     0.54048     0.00000     0.00000     0.00000     0.00000     0.00000     2.55286
    -9.46219     0.97671     0.61102     0.72422     0.61840     0.00000     0.00000     0.00000     0.00000     0.00000     2.93035
    -9.44919     1.15797     0.62532     0.70387     0.63755     0.00000     0.00000     0.00000     0.00000     0.00000     3.12470
    -9.43719     1.23512     0.57669     0.64161     0.59172     0.00000     0.00000     0.00000     0.00000     0.00000     3.04514
    -9.42419     1.17484     0.47899     0.53812     0.49428     0.00000     0.00000     0.00000     0.00000     0.00000     2.68623
    -9.41219     0.99270     0.35841     0.41049     0.37145     0.00000     0.00000     0.00000     0.00000     0.00000     2.13305
    -9.39919     0.74366     0.24145     0.28291     0.25103     0.00000     0.00000     0.00000     0.00000     0.00000     1.51905
    -9.38719     0.49346     0.14636     0.17541     0.15238     0.00000     0.00000     0.00000     0.00000     0.00000     0.96760
    -9.37419     0.28988     0.07970     0.09754     0.08299     0.00000     0.00000     0.00000     0.00000     0.00000     0.55011
    -9.36219     0.15070     0.03894     0.04853     0.04049     0.00000     0.00000     0.00000     0.00000     0.00000     0.27866
    -9.34919     0.06933     0.01704     0.02156     0.01767     0.00000     0.00000     0.00000     0.00000     0.00000     0.12559
    -9.33719     0.02822     0.00666     0.00854     0.00688     0.00000     0.00000     0.00000     0.00000     0.00000     0.05029
    -9.32419     0.01016     0.00232     0.00301     0.00239     0.00000     0.00000     0.00000     0.00000     0.00000     0.01788
    -9.31219     0.00323     0.00072     0.00094     0.00074     0.00000     0.00000     0.00000     0.00000     0.00000     0.00564
    -9.29919     0.00091     0.00020     0.00026     0.00020     0.00000     0.00000     0.00000     0.00000     0.00000     0.00157
    -9.28719     0.00023     0.00005     0.00006     0.00005     0.00000     0.00000     0.00000     0.00000     0.00000     0.00039
    -9.27419     0.00005     0.00001     0.00001     0.00001     0.00000     0.00000     0.00000     0.00000     0.00000     0.00009
    -9.26219     0.00001     0.00000     0.00000     0.00000     0.00000     0.00000     0.00000     0.00000     0.00000     0.00002
    -9.24919     0.00000     0.00000     0.00000     0.00000     0.00000     0.00000     0.00000     0.00000     0.00000     0.00000
    -9.23719     0.00000     0.00000     0.00000     0.00000     0.00000     0.00000     0.00000     0.00000     0.00000     0.00000
    -9.22419     0.00001     0.00000     0.00000     0.00000     0.00000     0.00000     0.00000     0.00000     0.00000     0.00002
    -9.21219     0.00003     0.00002     0.00002     0.00002     0.00000     0.00000     0.00000     0.00000     0.00000     0.00008
    -9.19919     0.00015     0.00008     0.00009     0.00008     0.00000     0.00000     0.00000     0.00000     0.00000     0.00039
    -9.18719     0.00062     0.00034     0.00037     0.00033     0.00000     0.00000     0.00000     0.00000     0.00000     0.00167
    -9.17419     0.00237     0.00132     0.00133     0.00128     0.00000     0.00000     0.00000     0.00000     0.00000     0.00631
    -9.16219     0.00801     0.00448     0.00425     0.00442     0.00000     0.00000     0.00000     0.00000     0.00000     0.02115
    -9.14919     0.02401     0.01356     0.01196     0.01348     0.00000     0.00000     0.00000     0.00000     0.00000     0.06302
    -9.13719     0.06401     0.03650     0.02986     0.03655     0.00000     0.00000     0.00000     0.00000     0.00000     0.16692
    -9.12419     0.15161     0.08725     0.06605     0.08796     0.00000     0.00000     0.00000     0.00000     0.00000     0.39287
    -9.11219     0.31908     0.18534     0.12957     0.18791     0.00000     0.00000     0.00000     0.00000     0.00000     0.82190
    -9.09919     0.59657     0.34970     0.22565     0.35624     0.00000     0.00000     0.00000     0.00000     0.00000     1.52816
    -9.08719     0.99089     0.58607     0.34966     0.59929     0.00000     0.00000     0.00000     0.00000     0.00000     2.52591
    -9.07419     1.46210     0.87236     0.48403     0.89455     0.00000     0.00000     0.00000     0.00000     0.00000     3.71304
    -9.06219     1.91700     1.15405     0.60360     1.18536     0.00000     0.00000     0.00000     0.00000     0.00000     4.86002
    -9.04919     2.23530     1.35891     0.68908     1.39613     0.00000     0.00000     0.00000     0.00000     0.00000     5.67942
    -9.03719     2.32260     1.43032     0.74112     1.46661     0.00000     0.00000     0.00000     0.00000     0.00000     5.96065
    -9.02419     2.15980     1.35723     0.78269     1.38378     0.00000     0.00000     0.00000     0.00000     0.00000     5.68350
    -9.01219     1.81430     1.18411     0.84422     1.19141     0.00000     0.00000     0.00000     0.00000     0.00000     5.03404
    -8.99919     1.40151     0.98792     0.93942     0.96789     0.00000     0.00000     0.00000     0.00000     0.00000     4.29674
    -8.98719     1.03026     0.84046     1.05002     0.78921     0.00000     0.00000     0.00000     0.00000     0.00000     3.70995
    -8.97419     0.76209     0.78171     1.13258     0.70212     0.00000     0.00000     0.00000     0.00000     0.00000     3.37850
    -8.96219     0.60882     0.81479     1.14525     0.71839     0.00000     0.00000     0.00000     0.00000     0.00000     3.28725
    -8.94919     0.55276     0.91726     1.07263     0.82263     0.00000     0.00000     0.00000     0.00000     0.00000     3.36527
    -8.93719     0.56710     1.05356     0.93424     0.98047     0.00000     0.00000     0.00000     0.00000     0.00000     3.53537
    -8.92419     0.62476     1.18119     0.76903     1.14322     0.00000     0.00000     0.00000     0.00000     0.00000     3.71821
    -8.91219     0.69977     1.25635     0.61247     1.25594     0.00000     0.00000     0.00000     0.00000     0.00000     3.82453
    -8.89919     0.77086     1.24689     0.48257     1.27503     0.00000     0.00000     0.00000     0.00000     0.00000     3.77534
    -8.88719     0.82744     1.14637     0.38173     1.18860     0.00000     0.00000     0.00000     0.00000     0.00000     3.54414
    -8.87419     0.87126     0.98064     0.30667     1.02435     0.00000     0.00000     0.00000     0.00000     0.00000     3.18292
    -8.86219     0.90802     0.79723     0.25607     0.83453     0.00000     0.00000     0.00000     0.00000     0.00000     2.79585
    -8.84919     0.93553     0.64116     0.23133     0.67002     0.00000     0.00000     0.00000     0.00000     0.00000     2.47804
    -8.83719     0.93933     0.53480     0.23340     0.55661     0.00000     0.00000     0.00000     0.00000     0.00000     2.26413
    -8.82419     0.90138     0.47332     0.26231     0.49010     0.00000     0.00000     0.00000     0.00000     0.00000     2.12711
    -8.81219     0.81466     0.43513     0.32075     0.44794     0.00000     0.00000     0.00000     0.00000     0.00000     2.01848
    -8.79919     0.69123     0.39904     0.41827     0.40780     0.00000     0.00000     0.00000     0.00000     0.00000     1.91635
    -8.78719     0.55768     0.35563     0.56829     0.35987     0.00000     0.00000     0.00000     0.00000     0.00000     1.84147
    -8.77419     0.44190     0.30817     0.77566     0.30786     0.00000     0.00000     0.00000     0.00000     0.00000     1.83359
    -8.76219     0.36035     0.26493     1.02150     0.26126     0.00000     0.00000     0.00000     0.00000     0.00000     1.90805
    -8.74919     0.31355     0.23096     1.26105     0.22614     0.00000     0.00000     0.00000     0.00000     0.00000     2.03170
    -8.73719     0.29176     0.20517     1.44431     0.20165     0.00000     0.00000     0.00000     0.00000     0.00000     2.14289
    -8.72419     0.28610     0.18371     1.55180     0.18327     0.00000     0.00000     0.00000     0.00000     0.00000     2.20488
    -8.71219     0.29752     0.16540     1.61840     0.16840     0.00000     0.00000     0.00000     0.00000     0.00000     2.24972
    -8.69919     0.33759     0.15374     1.71760     0.15932     0.00000     0.00000     0.00000     0.00000     0.00000     2.36825
    -8.68719     0.42052     0.15419     1.90880     0.16099     0.00000     0.00000     0.00000     0.00000     0.00000     2.64449
    -8.67419     0.55157     0.16954     2.18470     0.17620     0.00000     0.00000     0.00000     0.00000     0.00000     3.08202
    -8.66219     0.71950     0.19700     2.45590     0.20250     0.00000     0.00000     0.00000     0.00000     0.00000     3.57489
    -8.64919     0.89701     0.22871     2.59700     0.23246     0.00000     0.00000     0.00000     0.00000     0.00000     3.95518
    -8.63719     1.04837     0.25520     2.51850     0.25707     0.00000     0.00000     0.00000     0.00000     0.00000     4.07914
    -8.62419     1.13955     0.26861     2.21800     0.26907     0.00000     0.00000     0.00000     0.00000     0.00000     3.89523
    -8.61219     1.14779     0.26453     1.77450     0.26461     0.00000     0.00000     0.00000     0.00000     0.00000     3.45143
    -8.59919     1.06808     0.24257     1.29876     0.24354     0.00000     0.00000     0.00000     0.00000     0.00000     2.85295
    -8.58719     0.91513     0.20608     0.87925     0.20874     0.00000     0.00000     0.00000     0.00000     0.00000     2.20919
    -8.57419     0.71890     0.16124     0.55740     0.16558     0.00000     0.00000     0.00000     0.00000     0.00000     1.60312
    -8.56219     0.51559     0.11547     0.33397     0.12067     0.00000     0.00000     0.00000     0.00000     0.00000     1.08570
    -8.54919     0.33622     0.07524     0.18964     0.08026     0.00000     0.00000     0.00000     0.00000     0.00000     0.68136
    -8.53719     0.19859     0.04440     0.10155     0.04841     0.00000     0.00000     0.00000     0.00000     0.00000     0.39295
    -8.52419     0.10588     0.02364     0.05071     0.02637     0.00000     0.00000     0.00000     0.00000     0.00000     0.20660
    -8.51219     0.05081     0.01140     0.02337     0.01297     0.00000     0.00000     0.00000     0.00000     0.00000     0.09855
    -8.49919     0.02196     0.00530     0.00997     0.00600     0.00000     0.00000     0.00000     0.00000     0.00000     0.04322
    -8.48719     0.00878     0.00354     0.00441     0.00354     0.00000     0.00000     0.00000     0.00000     0.00000     0.02026
    -8.47419     0.00406     0.00610     0.00357     0.00518     0.00000     0.00000     0.00000     0.00000     0.00000     0.01891
    -8.46119     0.00424     0.01593     0.00712     0.01320     0.00000     0.00000     0.00000     0.00000     0.00000     0.04048
    -8.44919     0.00883     0.04016     0.01745     0.03381     0.00000     0.00000     0.00000     0.00000     0.00000     0.10024
    -8.43619     0.01957     0.09059     0.03965     0.07794     0.00000     0.00000     0.00000     0.00000     0.00000     0.22775
    -8.42419     0.03936     0.18124     0.08029     0.15966     0.00000     0.00000     0.00000     0.00000     0.00000     0.46054
    -8.41119     0.07039     0.32145     0.14434     0.29021     0.00000     0.00000     0.00000     0.00000     0.00000     0.82639
    -8.39919     0.11186     0.50548     0.23052     0.46805     0.00000     0.00000     0.00000     0.00000     0.00000     1.31591
    -8.38619     0.15831     0.70481     0.32758     0.66997     0.00000     0.00000     0.00000     0.00000     0.00000     1.86067
    -8.37419     0.20035     0.87188     0.41578     0.85090     0.00000     0.00000     0.00000     0.00000     0.00000     2.33891
    -8.36119     0.22891     0.95737     0.47497     0.95979     0.00000     0.00000     0.00000     0.00000     0.00000     2.62104
    -8.34919     0.24046     0.93413     0.49605     0.96169     0.00000     0.00000     0.00000     0.00000     0.00000     2.63234
    -8.33619     0.23988     0.81167     0.48776     0.85765     0.00000     0.00000     0.00000     0.00000     0.00000     2.39696
    -8.32419     0.23791     0.63090     0.47262     0.68317     0.00000     0.00000     0.00000     0.00000     0.00000     2.02460
    -8.31119     0.24414     0.44324     0.47351     0.49019     0.00000     0.00000     0.00000     0.00000     0.00000     1.65108
    -8.29919     0.26074     0.28748     0.49955     0.32243     0.00000     0.00000     0.00000     0.00000     0.00000     1.37020
    -8.28619     0.28068     0.17908     0.54043     0.20121     0.00000     0.00000     0.00000     0.00000     0.00000     1.20141
    -8.27419     0.29186     0.11350     0.57240     0.12568     0.00000     0.00000     0.00000     0.00000     0.00000     1.10343
    -8.26119     0.28406     0.07684     0.57153     0.08289     0.00000     0.00000     0.00000     0.00000     0.00000     1.01532
    -8.24919     0.25430     0.05557     0.52581     0.05852     0.00000     0.00000     0.00000     0.00000     0.00000     0.89420
    -8.23619     0.20785     0.04113     0.44032     0.04265     0.00000     0.00000     0.00000     0.00000     0.00000     0.73194
    -8.22419     0.15510     0.03004     0.33358     0.03073     0.00000     0.00000     0.00000     0.00000     0.00000     0.54946
    -8.21119     0.10701     0.02186     0.22801     0.02172     0.00000     0.00000     0.00000     0.00000     0.00000     0.37860
    -8.19919     0.07095     0.01703     0.14099     0.01584     0.00000     0.00000     0.00000     0.00000     0.00000     0.24482
    -8.18619     0.04927     0.01567     0.08011     0.01322     0.00000     0.00000     0.00000     0.00000     0.00000     0.15827
    -8.17419     0.04028     0.01731     0.04413     0.01351     0.00000     0.00000     0.00000     0.00000     0.00000     0.11523
    -8.16119     0.04084     0.02150     0.02749     0.01640     0.00000     0.00000     0.00000     0.00000     0.00000     0.10623
    -8.14919     0.04935     0.02883     0.02491     0.02250     0.00000     0.00000     0.00000     0.00000     0.00000     0.12559
    -8.13619     0.06779     0.04174     0.03417     0.03400     0.00000     0.00000     0.00000     0.00000     0.00000     0.17772
    -8.12419     0.10130     0.06423     0.05612     0.05433     0.00000     0.00000     0.00000     0.00000     0.00000     0.27597
    -8.11119     0.15458     0.09955     0.09209     0.08622     0.00000     0.00000     0.00000     0.00000     0.00000     0.43244
    -8.09919     0.22629     0.14685     0.14011     0.12873     0.00000     0.00000     0.00000     0.00000     0.00000     0.64198
    -8.08619     0.30477     0.19845     0.19213     0.17496     0.00000     0.00000     0.00000     0.00000     0.00000     0.87032
    -8.07419     0.36932     0.24087     0.23465     0.21286     0.00000     0.00000     0.00000     0.00000     0.00000     1.05770
    -8.06119     0.39860     0.26015     0.25413     0.23014     0.00000     0.00000     0.00000     0.00000     0.00000     1.14302
    -8.04919     0.38140     0.24898     0.24363     0.22035     0.00000     0.00000     0.00000     0.00000     0.00000     1.09436
    -8.03619     0.32290     0.21083     0.20691     0.18661     0.00000     0.00000     0.00000     0.00000     0.00000     0.92725
    -8.02419     0.24170     0.15789     0.15694     0.13975     0.00000     0.00000     0.00000     0.00000     0.00000     0.69627
    -8.01119     0.16003     0.10471     0.11075     0.09263     0.00000     0.00000     0.00000     0.00000     0.00000     0.46812
    -7.99919     0.09394     0.06200     0.08540     0.05474     0.00000     0.00000     0.00000     0.00000     0.00000     0.29608
    -7.98619     0.04960     0.03414     0.09875     0.02981     0.00000     0.00000     0.00000     0.00000     0.00000     0.21230
    -7.97419     0.02518     0.02058     0.17264     0.01719     0.00000     0.00000     0.00000     0.00000     0.00000     0.23558
    -7.96119     0.01541     0.01870     0.33293     0.01430     0.00000     0.00000     0.00000     0.00000     0.00000     0.38134
    -7.94919     0.01515     0.02585     0.59886     0.01858     0.00000     0.00000     0.00000     0.00000     0.00000     0.65844
    -7.93619     0.02056     0.03971     0.96271     0.02791     0.00000     0.00000     0.00000     0.00000     0.00000     1.05090
    -7.92419     0.02898     0.05793     1.37124     0.04066     0.00000     0.00000     0.00000     0.00000     0.00000     1.49881
    -7.91119     0.03876     0.07870     1.72880     0.05636     0.00000     0.00000     0.00000     0.00000     0.00000     1.90263
    -7.89919     0.05014     0.10335     1.93140     0.07796     0.00000     0.00000     0.00000     0.00000     0.00000     2.16285
    -7.88619     0.06664     0.13966     1.92000     0.11470     0.00000     0.00000     0.00000     0.00000     0.00000     2.24100
    -7.87419     0.09571     0.20312     1.71620     0.18284     0.00000     0.00000     0.00000     0.00000     0.00000     2.19786
    -7.86119     0.14658     0.31253     1.41220     0.30111     0.00000     0.00000     0.00000     0.00000     0.00000     2.17242
    -7.84919     0.22490     0.47843     1.12386     0.47945     0.00000     0.00000     0.00000     0.00000     0.00000     2.30664
    -7.83619     0.32588     0.68917     0.93131     0.70494     0.00000     0.00000     0.00000     0.00000     0.00000     2.65129
    -7.82419     0.43089     0.90489     0.84841     0.93560     0.00000     0.00000     0.00000     0.00000     0.00000     3.11979
    -7.81119     0.51160     1.06609     0.83152     1.10931     0.00000     0.00000     0.00000     0.00000     0.00000     3.51852
    -7.79919     0.54170     1.12026     0.81559     1.17024     0.00000     0.00000     0.00000     0.00000     0.00000     3.64779
    -7.78619     0.51007     1.04679     0.75248     1.09685     0.00000     0.00000     0.00000     0.00000     0.00000     3.40619
    -7.77419     0.42667     0.86903     0.63167     0.91278     0.00000     0.00000     0.00000     0.00000     0.00000     2.84015
    -7.76119     0.31699     0.64088     0.47609     0.67439     0.00000     0.00000     0.00000     0.00000     0.00000     2.10835
    -7.74919     0.20946     0.41963     0.32305     0.44226     0.00000     0.00000     0.00000     0.00000     0.00000     1.39440
    -7.73619     0.12407     0.24415     0.20499     0.25770     0.00000     0.00000     0.00000     0.00000     0.00000     0.83091
    -7.72419     0.06828     0.12672     0.14118     0.13394     0.00000     0.00000     0.00000     0.00000     0.00000     0.47012
    -7.71119     0.04019     0.05977     0.14032     0.06333     0.00000     0.00000     0.00000     0.00000     0.00000     0.30360
    -7.69919     0.03384     0.02779     0.20553     0.02965     0.00000     0.00000     0.00000     0.00000     0.00000     0.29681
    -7.68619     0.04318     0.01629     0.33454     0.01765     0.00000     0.00000     0.00000     0.00000     0.00000     0.41166
    -7.67419     0.06316     0.01538     0.51367     0.01689     0.00000     0.00000     0.00000     0.00000     0.00000     0.60910
    -7.66119     0.08985     0.01967     0.71465     0.02158     0.00000     0.00000     0.00000     0.00000     0.00000     0.84574
    -7.64919     0.12144     0.02719     0.90194     0.02950     0.00000     0.00000     0.00000     0.00000     0.00000     1.08007
    -7.63619     0.16087     0.03883     1.05231     0.04130     0.00000     0.00000     0.00000     0.00000     0.00000     1.29331
    -7.62419     0.21785     0.05808     1.17239     0.06026     0.00000     0.00000     0.00000     0.00000     0.00000     1.50858
    -7.61119     0.30740     0.09027     1.29465     0.09151     0.00000     0.00000     0.00000     0.00000     0.00000     1.78384
    -7.59919     0.44343     0.14062     1.45031     0.14017     0.00000     0.00000     0.00000     0.00000     0.00000     2.17453
    -7.58619     0.62933     0.21115     1.63347     0.20837     0.00000     0.00000     0.00000     0.00000     0.00000     2.68231
    -7.57419     0.85041     0.29754     1.79169     0.29239     0.00000     0.00000     0.00000     0.00000     0.00000     3.23203
    -7.56119     1.07246     0.38753     1.85090     0.38097     0.00000     0.00000     0.00000     0.00000     0.00000     3.69186
    -7.54919     1.24806     0.46258     1.76110     0.45644     0.00000     0.00000     0.00000     0.00000     0.00000     3.92818
    -7.53619     1.33140     0.50297     1.52639     0.49943     0.00000     0.00000     0.00000     0.00000     0.00000     3.86019
    -7.52419     1.29410     0.49575     1.20162     0.49625     0.00000     0.00000     0.00000     0.00000     0.00000     3.48772
    -7.51119     1.14096     0.44106     0.86055     0.44549     0.00000     0.00000     0.00000     0.00000     0.00000     2.88805
    -7.49919     0.90774     0.35319     0.56383     0.36013     0.00000     0.00000     0.00000     0.00000     0.00000     2.18489
    -7.48619     0.64926     0.25487     0.34260     0.26221     0.00000     0.00000     0.00000     0.00000     0.00000     1.50895
    -7.47419     0.41651     0.16828     0.20296     0.17426     0.00000     0.00000     0.00000     0.00000     0.00000     0.96201
    -7.46119     0.24035     0.10824     0.13980     0.11179     0.00000     0.00000     0.00000     0.00000     0.00000     0.60018
    -7.44819     0.12770     0.08049     0.15146     0.08134     0.00000     0.00000     0.00000     0.00000     0.00000     0.44099
    -7.43619     0.06918     0.08415     0.24959     0.08247     0.00000     0.00000     0.00000     0.00000     0.00000     0.48539
    -7.42319     0.05008     0.11468     0.46128     0.11084     0.00000     0.00000     0.00000     0.00000     0.00000     0.73688
    -7.41119     0.05784     0.16550     0.82141     0.16012     0.00000     0.00000     0.00000     0.00000     0.00000     1.20487
    -7.39819     0.08379     0.22826     1.35102     0.22213     0.00000     0.00000     0.00000     0.00000     0.00000     1.88521
    -7.38619     0.12114     0.29347     2.02660     0.28748     0.00000     0.00000     0.00000     0.00000     0.00000     2.72868
    -7.37319     0.16221     0.35215     2.75450     0.34701     0.00000     0.00000     0.00000     0.00000     0.00000     3.61587
    -7.36119     0.19805     0.39857     3.37950     0.39488     0.00000     0.00000     0.00000     0.00000     0.00000     4.37100
    -7.34819     0.22141     0.43252     3.73320     0.43118     0.00000     0.00000     0.00000     0.00000     0.00000     4.81831
    -7.33619     0.23189     0.45991     3.71000     0.46254     0.00000     0.00000     0.00000     0.00000     0.00000     4.86433
    -7.32319     0.23962     0.49003     3.32060     0.49928     0.00000     0.00000     0.00000     0.00000     0.00000     4.54953
    -7.31119     0.26464     0.52999     2.68680     0.54875     0.00000     0.00000     0.00000     0.00000     0.00000     4.03018
    -7.29819     0.32924     0.57789     1.97990     0.60764     0.00000     0.00000     0.00000     0.00000     0.00000     3.49466
    -7.28619     0.44509     0.61964     1.34578     0.65916     0.00000     0.00000     0.00000     0.00000     0.00000     3.06967
    -7.27319     0.60080     0.63422     0.86097     0.67909     0.00000     0.00000     0.00000     0.00000     0.00000     2.77508
    -7.26119     0.75900     0.60450     0.53194     0.64853     0.00000     0.00000     0.00000     0.00000     0.00000     2.54397
    -7.24819     0.86803     0.52844     0.32537     0.56603     0.00000     0.00000     0.00000     0.00000     0.00000     2.28787
    -7.23619     0.88613     0.42144     0.19997     0.44900     0.00000     0.00000     0.00000     0.00000     0.00000     1.95654
    -7.22319     0.80327     0.30959     0.12463     0.32650     0.00000     0.00000     0.00000     0.00000     0.00000     1.56400
    -7.21119     0.64609     0.21956     0.08232     0.22679     0.00000     0.00000     0.00000     0.00000     0.00000     1.17476
    -7.19819     0.46298     0.17082     0.06603     0.16906     0.00000     0.00000     0.00000     0.00000     0.00000     0.86890
    -7.18619     0.29997     0.17321     0.07352     0.16111     0.00000     0.00000     0.00000     0.00000     0.00000     0.70781
    -7.17319     0.18320     0.22698     0.10286     0.20065     0.00000     0.00000     0.00000     0.00000     0.00000     0.71370
    -7.16119     0.11615     0.32331     0.14938     0.27734     0.00000     0.00000     0.00000     0.00000     0.00000     0.86618
    -7.14819     0.08741     0.44583     0.20425     0.37605     0.00000     0.00000     0.00000     0.00000     0.00000     1.11354
    -7.13619     0.08151     0.57709     0.25683     0.48396     0.00000     0.00000     0.00000     0.00000     0.00000     1.39939
    -7.12319     0.08695     0.70947     0.30097     0.60001     0.00000     0.00000     0.00000     0.00000     0.00000     1.69740
    -7.11119     0.09962     0.85204     0.34291     0.73975     0.00000     0.00000     0.00000     0.00000     0.00000     2.03432
    -7.09819     0.12269     1.02681     0.40531     0.92698     0.00000     0.00000     0.00000     0.00000     0.00000     2.48179
    -7.08619     0.16401     1.24586     0.52207     1.17045     0.00000     0.00000     0.00000     0.00000     0.00000     3.10239
    -7.07319     0.23253     1.48907     0.72171     1.44234     0.00000     0.00000     0.00000     0.00000     0.00000     3.88565
    -7.06119     0.33478     1.69840     1.00558     1.67670     0.00000     0.00000     0.00000     0.00000     0.00000     4.71546
    -7.04819     0.47098     1.80432     1.33266     1.80020     0.00000     0.00000     0.00000     0.00000     0.00000     5.40816
    -7.03619     0.63145     1.76883     1.62460     1.77446     0.00000     0.00000     0.00000     0.00000     0.00000     5.79934
    -7.02319     0.79376     1.61149     1.79390     1.62337     0.00000     0.00000     0.00000     0.00000     0.00000     5.82252
    -7.01119     0.92476     1.39828     1.78380     1.41712     0.00000     0.00000     0.00000     0.00000     0.00000     5.52396
    -6.99819     0.98991     1.20221     1.59500     1.22995     0.00000     0.00000     0.00000     0.00000     0.00000     5.01707
    -6.98619     0.96771     1.06365     1.28337     1.10006     0.00000     0.00000     0.00000     0.00000     0.00000     4.41479
    -6.97319     0.86090     0.97577     0.93140     1.01679     0.00000     0.00000     0.00000     0.00000     0.00000     3.78486
    -6.96119     0.69638     0.90319     0.61259     0.94210     0.00000     0.00000     0.00000     0.00000     0.00000     3.15426
    -6.94819     0.51384     0.81149     0.36813     0.84219     0.00000     0.00000     0.00000     0.00000     0.00000     2.53565
    -6.93619     0.35053     0.69375     0.20640     0.71146     0.00000     0.00000     0.00000     0.00000     0.00000     1.96214
    -6.92319     0.23111     0.57417     0.11571     0.57676     0.00000     0.00000     0.00000     0.00000     0.00000     1.49775
    -6.91119     0.16625     0.49581     0.07959     0.48273     0.00000     0.00000     0.00000     0.00000     0.00000     1.22438
    -6.89819     0.15616     0.49744     0.08611     0.47027     0.00000     0.00000     0.00000     0.00000     0.00000     1.20998
    -6.88619     0.19374     0.59285     0.13040     0.55694     0.00000     0.00000     0.00000     0.00000     0.00000     1.47393
    -6.87319     0.26566     0.76079     0.21161     0.72663     0.00000     0.00000     0.00000     0.00000     0.00000     1.96469
    -6.86119     0.35226     0.95062     0.32758     0.93225     0.00000     0.00000     0.00000     0.00000     0.00000     2.56271
    -6.84819     0.43037     1.10571     0.46886     1.11579     0.00000     0.00000     0.00000     0.00000     0.00000     3.12073
    -6.83619     0.47919     1.19418     0.61514     1.23666     0.00000     0.00000     0.00000     0.00000     0.00000     3.52517
    -6.82319     0.48680     1.22666     0.73655     1.29508     0.00000     0.00000     0.00000     0.00000     0.00000     3.74509
    -6.81119     0.45354     1.24860     0.80198     1.32759     0.00000     0.00000     0.00000     0.00000     0.00000     3.83171
    -6.79819     0.39013     1.30351     0.79180     1.37760     0.00000     0.00000     0.00000     0.00000     0.00000     3.86304
    -6.78619     0.31244     1.39558     0.70815     1.45435     0.00000     0.00000     0.00000     0.00000     0.00000     3.87052
    -6.77319     0.23645     1.47957     0.57636     1.51978     0.00000     0.00000     0.00000     0.00000     0.00000     3.81216
    -6.76119     0.17478     1.48644     0.43498     1.51117     0.00000     0.00000     0.00000     0.00000     0.00000     3.60737
    -6.74819     0.13541     1.37092     0.32105     1.38455     0.00000     0.00000     0.00000     0.00000     0.00000     3.21193
    -6.73619     0.12155     1.13976     0.25792     1.14698     0.00000     0.00000     0.00000     0.00000     0.00000     2.66621
    -6.72319     0.13200     0.84783     0.25156     0.85147     0.00000     0.00000     0.00000     0.00000     0.00000     2.08286
    -6.71119     0.16216     0.56501     0.29405     0.56643     0.00000     0.00000     0.00000     0.00000     0.00000     1.58765
    -6.69819     0.20553     0.34162     0.37072     0.34178     0.00000     0.00000     0.00000     0.00000     0.00000     1.25965
    -6.68619     0.25560     0.19493     0.46623     0.19451     0.00000     0.00000     0.00000     0.00000     0.00000     1.11127
    -6.67319     0.30696     0.11505     0.56770     0.11478     0.00000     0.00000     0.00000     0.00000     0.00000     1.10449
    -6.66119     0.35513     0.08035     0.66394     0.08119     0.00000     0.00000     0.00000     0.00000     0.00000     1.18061
    -6.64819     0.39526     0.07011     0.74362     0.07304     0.00000     0.00000     0.00000     0.00000     0.00000     1.28203
    -6.63619     0.42111     0.06988     0.79407     0.07557     0.00000     0.00000     0.00000     0.00000     0.00000     1.36063
    -6.62319     0.42590     0.07166     0.80313     0.08014     0.00000     0.00000     0.00000     0.00000     0.00000     1.38083
    -6.61119     0.40494     0.07261     0.76402     0.08304     0.00000     0.00000     0.00000     0.00000     0.00000     1.32460
    -6.59819     0.35901     0.07439     0.67980     0.08531     0.00000     0.00000     0.00000     0.00000     0.00000     1.19851
    -6.58619     0.29587     0.08364     0.56517     0.09322     0.00000     0.00000     0.00000     0.00000     0.00000     1.03790
    -6.57319     0.22808     0.11275     0.44183     0.11937     0.00000     0.00000     0.00000     0.00000     0.00000     0.90204
    -6.56119     0.16862     0.17922     0.33108     0.18203     0.00000     0.00000     0.00000     0.00000     0.00000     0.86095
    -6.54819     0.12645     0.30134     0.24855     0.30117     0.00000     0.00000     0.00000     0.00000     0.00000     0.97751
    -6.53619     0.10467     0.48924     0.20342     0.49001     0.00000     0.00000     0.00000     0.00000     0.00000     1.28734
    -6.52319     0.10125     0.73440     0.20211     0.74367     0.00000     0.00000     0.00000     0.00000     0.00000     1.78142
    -6.51119     0.11114     1.00454     0.25095     1.03200     0.00000     0.00000     0.00000     0.00000     0.00000     2.39864
    -6.49819     0.12855     1.25041     0.35565     1.30466     0.00000     0.00000     0.00000     0.00000     0.00000     3.03927
    -6.48619     0.14899     1.42534     0.51769     1.50701     0.00000     0.00000     0.00000     0.00000     0.00000     3.59903
    -6.47319     0.17006     1.50638     0.73055     1.60243     0.00000     0.00000     0.00000     0.00000     0.00000     4.00942
    -6.46019     0.19112     1.49873     0.97919     1.58466     0.00000     0.00000     0.00000     0.00000     0.00000     4.25370
    -6.44819     0.21132     1.42786     1.24312     1.47548     0.00000     0.00000     0.00000     0.00000     0.00000     4.35778
    -6.43519     0.22768     1.32143     1.49996     1.31026     0.00000     0.00000     0.00000     0.00000     0.00000     4.35933
    -6.42319     0.23545     1.19791     1.73040     1.12451     0.00000     0.00000     0.00000     0.00000     0.00000     4.28827
    -6.41019     0.23034     1.06603     1.91600     0.94509     0.00000     0.00000     0.00000     0.00000     0.00000     4.15746
    -6.39819     0.21175     0.93262     2.04100     0.79010     0.00000     0.00000     0.00000     0.00000     0.00000     3.97547
    -6.38519     0.18406     0.81238     2.09080     0.67360     0.00000     0.00000     0.00000     0.00000     0.00000     3.76084
    -6.37319     0.15567     0.73009     2.05490     0.61164     0.00000     0.00000     0.00000     0.00000     0.00000     3.55230
    -6.36019     0.13626     0.71858     1.93120     0.62618     0.00000     0.00000     0.00000     0.00000     0.00000     3.41222
    -6.34819     0.13436     0.80921     1.72763     0.74161     0.00000     0.00000     0.00000     0.00000     0.00000     3.41281
    -6.33519     0.15489     1.01652     1.46384     0.97074     0.00000     0.00000     0.00000     0.00000     0.00000     3.60599
    -6.32319     0.19783     1.32061     1.16895     1.29529     0.00000     0.00000     0.00000     0.00000     0.00000     3.98268
    -6.31019     0.25795     1.65727     0.87646     1.65299     0.00000     0.00000     0.00000     0.00000     0.00000     4.44467
    -6.29819     0.32686     1.92988     0.61721     1.94893     0.00000     0.00000     0.00000     0.00000     0.00000     4.82288
    -6.28519     0.39751     2.04993     0.41254     2.09368     0.00000     0.00000     0.00000     0.00000     0.00000     4.95366
    -6.27319     0.46667     1.98115     0.27037     2.04759     0.00000     0.00000     0.00000     0.00000     0.00000     4.76578
    -6.26019     0.53283     1.76086     0.18593     1.84017     0.00000     0.00000     0.00000     0.00000     0.00000     4.31979
    -6.24819     0.59023     1.47888     0.14725     1.55324     0.00000     0.00000     0.00000     0.00000     0.00000     3.76960
    -6.23519     0.62564     1.23140     0.14209     1.27843     0.00000     0.00000     0.00000     0.00000     0.00000     3.27756
    -6.22319     0.62270     1.07995     0.16455     1.08264     0.00000     0.00000     0.00000     0.00000     0.00000     2.94984
    -6.21019     0.57246     1.03788     0.21843     0.99393     0.00000     0.00000     0.00000     0.00000     0.00000     2.82270
    -6.19819     0.48110     1.08170     0.31532     1.00470     0.00000     0.00000     0.00000     0.00000     0.00000     2.88282
    -6.18519     0.36867     1.16704     0.46534     1.08014     0.00000     0.00000     0.00000     0.00000     0.00000     3.08119
    -6.17319     0.25944     1.24304     0.66417     1.16803     0.00000     0.00000     0.00000     0.00000     0.00000     3.33468
    -6.16019     0.17150     1.26539     0.88425     1.21419     0.00000     0.00000     0.00000     0.00000     0.00000     3.53533
    -6.14819     0.11191     1.20811     1.08003     1.18307     0.00000     0.00000     0.00000     0.00000     0.00000     3.58312
    -6.13519     0.07882     1.07379     1.20745     1.07020     0.00000     0.00000     0.00000     0.00000     0.00000     3.43026
    -6.12319     0.06623     0.89092     1.24658     0.90321     0.00000     0.00000     0.00000     0.00000     0.00000     3.10694
    -6.11019     0.06802     0.70284     1.21237     0.72697     0.00000     0.00000     0.00000     0.00000     0.00000     2.71020
    -6.09819     0.07939     0.54963     1.14681     0.58416     0.00000     0.00000     0.00000     0.00000     0.00000     2.35999
    -6.08519     0.09667     0.45788     1.10825     0.50263     0.00000     0.00000     0.00000     0.00000     0.00000     2.16544
    -6.07319     0.11656     0.43836     1.16404     0.49223     0.00000     0.00000     0.00000     0.00000     0.00000     2.21119
    -6.06019     0.13565     0.49010     1.39110     0.54927     0.00000     0.00000     0.00000     0.00000     0.00000     2.56612
    -6.04819     0.15095     0.60532     1.86520     0.66280     0.00000     0.00000     0.00000     0.00000     0.00000     3.28427
    -6.03519     0.16051     0.77038     2.62660     0.81725     0.00000     0.00000     0.00000     0.00000     0.00000     4.37474
    -6.02319     0.16504     0.96416     3.62910     0.99163     0.00000     0.00000     0.00000     0.00000     0.00000     5.74993
    -6.01019     0.16764     1.15748     4.70820     1.15879     0.00000     0.00000     0.00000     0.00000     0.00000     7.19211
    -5.99819     0.17253     1.31718     5.60890     1.28875     0.00000     0.00000     0.00000     0.00000     0.00000     8.38736
    -5.98519     0.18251     1.41651     6.08020     1.35820     0.00000     0.00000     0.00000     0.00000     0.00000     9.03742
    -5.97319     0.19735     1.44385     5.98690     1.36104     0.00000     0.00000     0.00000     0.00000     0.00000     8.98914
    -5.96019     0.21416     1.40978     5.37910     1.31406     0.00000     0.00000     0.00000     0.00000     0.00000     8.31710
    -5.94819     0.22915     1.34603     4.46760     1.25583     0.00000     0.00000     0.00000     0.00000     0.00000     7.29861
    -5.93519     0.23889     1.30220     3.52930     1.23807     0.00000     0.00000     0.00000     0.00000     0.00000     6.30846
    -5.92319     0.24059     1.33427     2.79400     1.31213     0.00000     0.00000     0.00000     0.00000     0.00000     5.68099
    -5.91019     0.23189     1.48303     2.36900     1.50564     0.00000     0.00000     0.00000     0.00000     0.00000     5.58956
    -5.89819     0.21163     1.74346     2.22320     1.79801     0.00000     0.00000     0.00000     0.00000     0.00000     5.97630
    -5.88519     0.18081     2.04641     2.22920     2.10931     0.00000     0.00000     0.00000     0.00000     0.00000     6.56573
    -5.87319     0.14330     2.27526     2.23540     2.32382     0.00000     0.00000     0.00000     0.00000     0.00000     6.97778
    -5.86019     0.10485     2.31827     2.14050     2.34025     0.00000     0.00000     0.00000     0.00000     0.00000     6.90387
    -5.84819     0.07085     2.12734     1.92849     2.12583     0.00000     0.00000     0.00000     0.00000     0.00000     6.25251
    -5.83519     0.04470     1.74496     1.65341     1.73345     0.00000     0.00000     0.00000     0.00000     0.00000     5.17652
    -5.82319     0.02718     1.27754     1.38834     1.27307     0.00000     0.00000     0.00000     0.00000     0.00000     3.96612
    -5.81019     0.01709     0.84022     1.17772     0.85392     0.00000     0.00000     0.00000     0.00000     0.00000     2.88895
    -5.79819     0.01236     0.50900     1.02167     0.54432     0.00000     0.00000     0.00000     0.00000     0.00000     2.08734
    -5.78519     0.01095     0.30644     0.89465     0.35958     0.00000     0.00000     0.00000     0.00000     0.00000     1.57161
    -5.77319     0.01149     0.21803     0.77641     0.28062     0.00000     0.00000     0.00000     0.00000     0.00000     1.28655
    -5.76019     0.01351     0.21571     0.66947     0.27839     0.00000     0.00000     0.00000     0.00000     0.00000     1.17708
    -5.74819     0.01722     0.27311     0.59516     0.32830     0.00000     0.00000     0.00000     0.00000     0.00000     1.21378
    -5.73519     0.02308     0.36866     0.57525     0.41220     0.00000     0.00000     0.00000     0.00000     0.00000     1.37919
    -5.72319     0.03128     0.48361     0.61372     0.51511     0.00000     0.00000     0.00000     0.00000     0.00000     1.64371
    -5.71019     0.04153     0.60185     0.69098     0.62446     0.00000     0.00000     0.00000     0.00000     0.00000     1.95882
    -5.69819     0.05334     0.71348     0.77170     0.73293     0.00000     0.00000     0.00000     0.00000     0.00000     2.27145
    -5.68519     0.06662     0.81831     0.82231     0.84120     0.00000     0.00000     0.00000     0.00000     0.00000     2.54844
    -5.67319     0.08222     0.92296     0.82703     0.95466     0.00000     0.00000     0.00000     0.00000     0.00000     2.78687
    -5.66019     0.10203     1.03150     0.79298     1.07406     0.00000     0.00000     0.00000     0.00000     0.00000     3.00057
    -5.64819     0.12842     1.13472     0.74183     1.18478     0.00000     0.00000     0.00000     0.00000     0.00000     3.18975
    -5.63519     0.16345     1.20822     0.69491     1.25801     0.00000     0.00000     0.00000     0.00000     0.00000     3.32459
    -5.62319     0.20759     1.22289     0.66244     1.26248     0.00000     0.00000     0.00000     0.00000     0.00000     3.35540
    -5.61019     0.25810     1.16254     0.64261     1.18326     0.00000     0.00000     0.00000     0.00000     0.00000     3.24651
    -5.59819     0.30764     1.03664     0.62755     1.03281     0.00000     0.00000     0.00000     0.00000     0.00000     3.00464
    -5.58519     0.34444     0.87601     0.60947     0.84699     0.00000     0.00000     0.00000     0.00000     0.00000     2.67691
    -5.57319     0.35615     0.72025     0.58293     0.66764     0.00000     0.00000     0.00000     0.00000     0.00000     2.32697
    -5.56019     0.33598     0.60258     0.54532     0.52754     0.00000     0.00000     0.00000     0.00000     0.00000     2.01142
    -5.54819     0.28719     0.54552     0.49751     0.44544     0.00000     0.00000     0.00000     0.00000     0.00000     1.77566
    -5.53519     0.22298     0.56416     0.44557     0.43140     0.00000     0.00000     0.00000     0.00000     0.00000     1.66411
    -5.52319     0.16042     0.66791     0.40079     0.49311     0.00000     0.00000     0.00000     0.00000     0.00000     1.72223
    -5.51019     0.11326     0.85318     0.37656     0.63377     0.00000     0.00000     0.00000     0.00000     0.00000     1.97677
    -5.49819     0.08738     1.09272     0.38289     0.84162     0.00000     0.00000     0.00000     0.00000     0.00000     2.40461
    -5.48519     0.08058     1.33112     0.42115     1.08125     0.00000     0.00000     0.00000     0.00000     0.00000     2.91410
    -5.47319     0.08539     1.50058     0.48348     1.29779     0.00000     0.00000     0.00000     0.00000     0.00000     3.36724
    -5.46019     0.09289     1.55002     0.55846     1.43635     0.00000     0.00000     0.00000     0.00000     0.00000     3.63772
    -5.44719     0.09613     1.46981     0.63946     1.46843     0.00000     0.00000     0.00000     0.00000     0.00000     3.67383
    -5.43519     0.09227     1.29617     0.72963     1.40223     0.00000     0.00000     0.00000     0.00000     0.00000     3.52030
    -5.42219     0.08295     1.08868     0.83889     1.27563     0.00000     0.00000     0.00000     0.00000     0.00000     3.28615
    -5.41019     0.07271     0.89995     0.97542     1.12951     0.00000     0.00000     0.00000     0.00000     0.00000     3.07758
    -5.39719     0.06667     0.75525     1.13974     0.98956     0.00000     0.00000     0.00000     0.00000     0.00000     2.95122
    -5.38519     0.06842     0.65258     1.32505     0.86335     0.00000     0.00000     0.00000     0.00000     0.00000     2.90940
    -5.37219     0.07880     0.57638     1.52119     0.74907     0.00000     0.00000     0.00000     0.00000     0.00000     2.92544
    -5.36019     0.09553     0.51323     1.71490     0.64590     0.00000     0.00000     0.00000     0.00000     0.00000     2.96956
    -5.34719     0.11380     0.45751     1.88820     0.55582     0.00000     0.00000     0.00000     0.00000     0.00000     3.01534
    -5.33519     0.12781     0.40911     2.02350     0.47962     0.00000     0.00000     0.00000     0.00000     0.00000     3.04003
    -5.32219     0.13309     0.36895     2.11500     0.41613     0.00000     0.00000     0.00000     0.00000     0.00000     3.03318
    -5.31019     0.12832     0.33689     2.17920     0.36406     0.00000     0.00000     0.00000     0.00000     0.00000     3.00848
    -5.29719     0.11574     0.31180     2.24600     0.32419     0.00000     0.00000     0.00000     0.00000     0.00000     2.99774
    -5.28519     0.09943     0.29197     2.33080     0.29818     0.00000     0.00000     0.00000     0.00000     0.00000     3.02038
    -5.27219     0.08323     0.27475     2.41550     0.28554     0.00000     0.00000     0.00000     0.00000     0.00000     3.05902
    -5.26019     0.06928     0.25746     2.45130     0.28282     0.00000     0.00000     0.00000     0.00000     0.00000     3.06086
    -5.24719     0.05806     0.23955     2.39340     0.28541     0.00000     0.00000     0.00000     0.00000     0.00000     2.97642
    -5.23519     0.04924     0.22508     2.23270     0.29054     0.00000     0.00000     0.00000     0.00000     0.00000     2.79755
    -5.22219     0.04249     0.22293     2.00070     0.29806     0.00000     0.00000     0.00000     0.00000     0.00000     2.56418
    -5.21019     0.03769     0.24374     1.74722     0.30965     0.00000     0.00000     0.00000     0.00000     0.00000     2.33830
    -5.19719     0.03492     0.29438     1.51473     0.32727     0.00000     0.00000     0.00000     0.00000     0.00000     2.17130
    -5.18519     0.03433     0.37291     1.33004     0.35269     0.00000     0.00000     0.00000     0.00000     0.00000     2.08997
    -5.17219     0.03607     0.46622     1.20761     0.38666     0.00000     0.00000     0.00000     0.00000     0.00000     2.09657
    -5.16019     0.04011     0.55349     1.15522     0.42739     0.00000     0.00000     0.00000     0.00000     0.00000     2.17621
    -5.14719     0.04596     0.61430     1.17228     0.46935     0.00000     0.00000     0.00000     0.00000     0.00000     2.30188
    -5.13519     0.05277     0.63782     1.24487     0.50469     0.00000     0.00000     0.00000     0.00000     0.00000     2.44015
    -5.12219     0.05957     0.62714     1.34892     0.52631     0.00000     0.00000     0.00000     0.00000     0.00000     2.56194
    -5.11019     0.06554     0.59587     1.45487     0.53116     0.00000     0.00000     0.00000     0.00000     0.00000     2.64744
    -5.09719     0.07006     0.55906     1.53768     0.52057     0.00000     0.00000     0.00000     0.00000     0.00000     2.68737
    -5.08519     0.07247     0.52498     1.58075     0.49804     0.00000     0.00000     0.00000     0.00000     0.00000     2.67624
    -5.07219     0.07215     0.49255     1.57766     0.46636     0.00000     0.00000     0.00000     0.00000     0.00000     2.60872
    -5.06019     0.06871     0.45527     1.53298     0.42632     0.00000     0.00000     0.00000     0.00000     0.00000     2.48327
    -5.04719     0.06242     0.40755     1.45891     0.37775     0.00000     0.00000     0.00000     0.00000     0.00000     2.30663
    -5.03519     0.05424     0.34909     1.36861     0.32178     0.00000     0.00000     0.00000     0.00000     0.00000     2.09372
    -5.02219     0.04538     0.28499     1.26757     0.26167     0.00000     0.00000     0.00000     0.00000     0.00000     1.85961
    -5.01019     0.03682     0.22221     1.15065     0.20243     0.00000     0.00000     0.00000     0.00000     0.00000     1.61211
    -4.99719     0.02903     0.16612     1.00767     0.14892     0.00000     0.00000     0.00000     0.00000     0.00000     1.35174
    -4.98519     0.02216     0.11951     0.83519     0.10454     0.00000     0.00000     0.00000     0.00000     0.00000     1.08140
    -4.97219     0.01642     0.08317     0.64568     0.07111     0.00000     0.00000     0.00000     0.00000     0.00000     0.81638
    -4.96019     0.01220     0.05761     0.46557     0.04941     0.00000     0.00000     0.00000     0.00000     0.00000     0.58479
    -4.94719     0.01013     0.04356     0.32311     0.03998     0.00000     0.00000     0.00000     0.00000     0.00000     0.41678
    -4.93519     0.01101     0.04245     0.23540     0.04381     0.00000     0.00000     0.00000     0.00000     0.00000     0.33267
    -4.92219     0.01607     0.05749     0.20215     0.06369     0.00000     0.00000     0.00000     0.00000     0.00000     0.33940
    -4.91019     0.02780     0.09680     0.20844     0.10726     0.00000     0.00000     0.00000     0.00000     0.00000     0.44030
    -4.89719     0.05098     0.17798     0.23333     0.19165     0.00000     0.00000     0.00000     0.00000     0.00000     0.65394
    -4.88519     0.09306     0.33083     0.25995     0.34615     0.00000     0.00000     0.00000     0.00000     0.00000     1.03000
    -4.87219     0.16205     0.59142     0.28274     0.60678     0.00000     0.00000     0.00000     0.00000     0.00000     1.64299
    -4.86019     0.26110     0.98236     0.30834     0.99639     0.00000     0.00000     0.00000     0.00000     0.00000     2.54819
    -4.84719     0.38182     1.48325     0.35081     1.49543     0.00000     0.00000     0.00000     0.00000     0.00000     3.71131
    -4.83519     0.50123     2.01139     0.42492     2.02176     0.00000     0.00000     0.00000     0.00000     0.00000     4.95930
    -4.82219     0.58727     2.43484     0.54215     2.44331     0.00000     0.00000     0.00000     0.00000     0.00000     6.00757
    -4.81019     0.61286     2.62331     0.70963     2.62941     0.00000     0.00000     0.00000     0.00000     0.00000     6.57521
    -4.79719     0.56966     2.51284     0.92563     2.51633     0.00000     0.00000     0.00000     0.00000     0.00000     6.52446
    -4.78519     0.47263     2.14140     1.17008     2.14099     0.00000     0.00000     0.00000     0.00000     0.00000     5.92510
    -4.77219     0.35173     1.62592     1.39612     1.62208     0.00000     0.00000     0.00000     0.00000     0.00000     4.99585
    -4.76019     0.23673     1.10410     1.53821     1.09748     0.00000     0.00000     0.00000     0.00000     0.00000     3.97652
    -4.74719     0.14606     0.67551     1.53961     0.66715     0.00000     0.00000     0.00000     0.00000     0.00000     3.02833
    -4.73519     0.08427     0.37857     1.38586     0.37003     0.00000     0.00000     0.00000     0.00000     0.00000     2.21873
    -4.72219     0.04692     0.20477     1.11645     0.19713     0.00000     0.00000     0.00000     0.00000     0.00000     1.56527
    -4.71019     0.02691     0.12722     0.80776     0.12074     0.00000     0.00000     0.00000     0.00000     0.00000     1.08263
    -4.69719     0.01859     0.12392     0.53741     0.11832     0.00000     0.00000     0.00000     0.00000     0.00000     0.79824
    -4.68519     0.01888     0.18652     0.35475     0.18131     0.00000     0.00000     0.00000     0.00000     0.00000     0.74147
    -4.67219     0.02644     0.31596     0.27390     0.31108     0.00000     0.00000     0.00000     0.00000     0.00000     0.92739
    -4.66019     0.04030     0.51050     0.28324     0.50683     0.00000     0.00000     0.00000     0.00000     0.00000     1.34088
    -4.64719     0.05863     0.75325     0.36101     0.75284     0.00000     0.00000     0.00000     0.00000     0.00000     1.92573
    -4.63519     0.07816     1.00523     0.48833     1.01097     0.00000     0.00000     0.00000     0.00000     0.00000     2.58269
    -4.62219     0.09455     1.21263     0.65698     1.22711     0.00000     0.00000     0.00000     0.00000     0.00000     3.19127
    -4.61019     0.10374     1.32379     0.87082     1.34768     0.00000     0.00000     0.00000     0.00000     0.00000     3.64603
    -4.59719     0.10357     1.31051     1.13801     1.34236     0.00000     0.00000     0.00000     0.00000     0.00000     3.89445
    -4.58519     0.09470     1.18207     1.45426     1.21808     0.00000     0.00000     0.00000     0.00000     0.00000     3.94912
    -4.57219     0.08026     0.97945     1.78630     1.01521     0.00000     0.00000     0.00000     0.00000     0.00000     3.86123
    -4.56019     0.06439     0.75722     2.07060     0.78873     0.00000     0.00000     0.00000     0.00000     0.00000     3.68094
    -4.54719     0.05045     0.56105     2.23390     0.58607     0.00000     0.00000     0.00000     0.00000     0.00000     3.43147
    -4.53519     0.03998     0.41292     2.22610     0.43138     0.00000     0.00000     0.00000     0.00000     0.00000     3.11037
    -4.52219     0.03276     0.31185     2.04420     0.32477     0.00000     0.00000     0.00000     0.00000     0.00000     2.71358
    -4.51019     0.02772     0.24375     1.73190     0.25202     0.00000     0.00000     0.00000     0.00000     0.00000     2.25539
    -4.49719     0.02402     0.19402     1.35934     0.19760     0.00000     0.00000     0.00000     0.00000     0.00000     1.77497
    -4.48519     0.02162     0.15488     0.99789     0.15289     0.00000     0.00000     0.00000     0.00000     0.00000     1.32728
    -4.47219     0.02115     0.12580     0.70055     0.11708     0.00000     0.00000     0.00000     0.00000     0.00000     0.96458
    -4.45919     0.02319     0.10870     0.49364     0.09307     0.00000     0.00000     0.00000     0.00000     0.00000     0.71860
    -4.44719     0.02759     0.10346     0.37639     0.08281     0.00000     0.00000     0.00000     0.00000     0.00000     0.59026
    -4.43419     0.03326     0.10650     0.32763     0.08504     0.00000     0.00000     0.00000     0.00000     0.00000     0.55243
    -4.42219     0.03846     0.11300     0.31682     0.09623     0.00000     0.00000     0.00000     0.00000     0.00000     0.56451
    -4.40919     0.04165     0.12176     0.31578     0.11388     0.00000     0.00000     0.00000     0.00000     0.00000     0.59308
    -4.39719     0.04226     0.13872     0.30690     0.14052     0.00000     0.00000     0.00000     0.00000     0.00000     0.62839
    -4.38419     0.04105     0.17796     0.28625     0.18660     0.00000     0.00000     0.00000     0.00000     0.00000     0.69185
    -4.37219     0.03984     0.25802     0.26042     0.27007     0.00000     0.00000     0.00000     0.00000     0.00000     0.82835
    -4.35919     0.04079     0.39478     0.23990     0.41081     0.00000     0.00000     0.00000     0.00000     0.00000     1.08628
    -4.34719     0.04542     0.59374     0.23189     0.62112     0.00000     0.00000     0.00000     0.00000     0.00000     1.49218
    -4.33419     0.05418     0.84663     0.23609     0.89698     0.00000     0.00000     0.00000     0.00000     0.00000     2.03388
    -4.32219     0.06673     1.13542     0.24593     1.21651     0.00000     0.00000     0.00000     0.00000     0.00000     2.66459
    -4.30919     0.08273     1.43973     0.25404     1.54672     0.00000     0.00000     0.00000     0.00000     0.00000     3.32322
    -4.29719     0.10236     1.74189     0.25801     1.85316     0.00000     0.00000     0.00000     0.00000     0.00000     3.95543
    -4.28419     0.12585     2.02034     0.26212     2.10522     0.00000     0.00000     0.00000     0.00000     0.00000     4.51353
    -4.27219     0.15241     2.24193     0.27483     2.27526     0.00000     0.00000     0.00000     0.00000     0.00000     4.94443
    -4.25919     0.17970     2.36539     0.30405     2.33933     0.00000     0.00000     0.00000     0.00000     0.00000     5.18847
    -4.24719     0.20461     2.35794     0.35387     2.28678     0.00000     0.00000     0.00000     0.00000     0.00000     5.20320
    -4.23419     0.22451     2.21707     0.42309     2.12832     0.00000     0.00000     0.00000     0.00000     0.00000     4.99299
    -4.22219     0.23826     1.97625     0.50454     1.89545     0.00000     0.00000     0.00000     0.00000     0.00000     4.61450
    -4.20919     0.24543     1.68936     0.58476     1.62777     0.00000     0.00000     0.00000     0.00000     0.00000     4.14732
    -4.19719     0.24516     1.40604     0.64534     1.35836     0.00000     0.00000     0.00000     0.00000     0.00000     3.65490
    -4.18419     0.23540     1.15629     0.66821     1.10718     0.00000     0.00000     0.00000     0.00000     0.00000     3.16708
    -4.17219     0.21457     0.95249     0.64351     0.88934     0.00000     0.00000     0.00000     0.00000     0.00000     2.69991
    -4.15919     0.18341     0.80363     0.57652     0.72501     0.00000     0.00000     0.00000     0.00000     0.00000     2.28857
    -4.14719     0.14632     0.72722     0.48788     0.64323     0.00000     0.00000     0.00000     0.00000     0.00000     2.00465
    -4.13419     0.11013     0.74694     0.40537     0.67219     0.00000     0.00000     0.00000     0.00000     0.00000     1.93463
    -4.12219     0.08121     0.87595     0.35122     0.82194     0.00000     0.00000     0.00000     0.00000     0.00000     2.13032
    -4.10919     0.06286     1.09644     0.33192     1.06694     0.00000     0.00000     0.00000     0.00000     0.00000     2.55816
    -4.09719     0.05441     1.35123     0.33648     1.34408     0.00000     0.00000     0.00000     0.00000     0.00000     3.08620
    -4.08419     0.05228     1.55907     0.34481     1.56853     0.00000     0.00000     0.00000     0.00000     0.00000     3.52469
    -4.07219     0.05202     1.64613     0.34092     1.66665     0.00000     0.00000     0.00000     0.00000     0.00000     3.70572
    -4.05919     0.05018     1.57870     0.32509     1.60509     0.00000     0.00000     0.00000     0.00000     0.00000     3.55906
    -4.04719     0.04524     1.37361     0.31984     1.40137     0.00000     0.00000     0.00000     0.00000     0.00000     3.14006
    -4.03419     0.03758     1.08586     0.36831     1.11151     0.00000     0.00000     0.00000     0.00000     0.00000     2.60326
    -4.02219     0.02874     0.78291     0.52455     0.80391     0.00000     0.00000     0.00000     0.00000     0.00000     2.14011
    -4.00919     0.02052     0.51872     0.83340     0.53390     0.00000     0.00000     0.00000     0.00000     0.00000     1.90654
    -3.99719     0.01417     0.32191     1.30066     0.33151     0.00000     0.00000     0.00000     0.00000     0.00000     1.96826
    -3.98419     0.01013     0.19511     1.86540     0.20042     0.00000     0.00000     0.00000     0.00000     0.00000     2.27106
    -3.97219     0.00800     0.12400     2.39820     0.12652     0.00000     0.00000     0.00000     0.00000     0.00000     2.65672
    -3.95919     0.00697     0.08794     2.73930     0.08901     0.00000     0.00000     0.00000     0.00000     0.00000     2.92321
    -3.94719     0.00624     0.06867     2.77310     0.06921     0.00000     0.00000     0.00000     0.00000     0.00000     2.91722
    -3.93419     0.00534     0.05472     2.48570     0.05517     0.00000     0.00000     0.00000     0.00000     0.00000     2.60094
    -3.92219     0.00418     0.04165     1.97160     0.04213     0.00000     0.00000     0.00000     0.00000     0.00000     2.05956
    -3.90919     0.00294     0.02989     1.38404     0.03035     0.00000     0.00000     0.00000     0.00000     0.00000     1.44722
    -3.89719     0.00186     0.02242     0.85978     0.02280     0.00000     0.00000     0.00000     0.00000     0.00000     0.90686
    -3.88419     0.00109     0.02397     0.47272     0.02428     0.00000     0.00000     0.00000     0.00000     0.00000     0.52206
    -3.87219     0.00069     0.04199     0.23032     0.04229     0.00000     0.00000     0.00000     0.00000     0.00000     0.31529
    -3.85919     0.00066     0.08773     0.10007     0.08816     0.00000     0.00000     0.00000     0.00000     0.00000     0.27661
    -3.84719     0.00099     0.17478     0.04006     0.17555     0.00000     0.00000     0.00000     0.00000     0.00000     0.39137
    -3.83419     0.00168     0.31249     0.01705     0.31383     0.00000     0.00000     0.00000     0.00000     0.00000     0.64506
    -3.82219     0.00270     0.49539     0.01089     0.49755     0.00000     0.00000     0.00000     0.00000     0.00000     1.00653
    -3.80919     0.00399     0.69519     0.01151     0.69825     0.00000     0.00000     0.00000     0.00000     0.00000     1.40893
    -3.79719     0.00555     0.86431     0.01473     0.86836     0.00000     0.00000     0.00000     0.00000     0.00000     1.75295
    -3.78419     0.00763     0.95447     0.01965     0.95912     0.00000     0.00000     0.00000     0.00000     0.00000     1.94087
    -3.77219     0.01100     0.94027     0.02776     0.94586     0.00000     0.00000     0.00000     0.00000     0.00000     1.92489
    -3.75919     0.01708     0.83451     0.04310     0.84046     0.00000     0.00000     0.00000     0.00000     0.00000     1.73516
    -3.74719     0.02772     0.67860     0.07271     0.68520     0.00000     0.00000     0.00000     0.00000     0.00000     1.46423
    -3.73419     0.04444     0.52067     0.12647     0.52795     0.00000     0.00000     0.00000     0.00000     0.00000     1.21954
    -3.72219     0.06722     0.39447     0.21560     0.40232     0.00000     0.00000     0.00000     0.00000     0.00000     1.07961
    -3.70919     0.09343     0.31268     0.34849     0.32068     0.00000     0.00000     0.00000     0.00000     0.00000     1.07528
    -3.69719     0.11773     0.27496     0.52443     0.28268     0.00000     0.00000     0.00000     0.00000     0.00000     1.19980
    -3.68419     0.13375     0.28071     0.72787     0.28764     0.00000     0.00000     0.00000     0.00000     0.00000     1.42996
    -3.67219     0.13702     0.33625     0.92793     0.34231     0.00000     0.00000     0.00000     0.00000     0.00000     1.74351
    -3.65919     0.12723     0.45356     1.08644     0.45914     0.00000     0.00000     0.00000     0.00000     0.00000     2.12637
    -3.64719     0.10855     0.64009     1.17239     0.64609     0.00000     0.00000     0.00000     0.00000     0.00000     2.56712
    -3.63419     0.08727     0.88523     1.17414     0.89255     0.00000     0.00000     0.00000     0.00000     0.00000     3.03919
    -3.62219     0.06871     1.15085     1.10407     1.15957     0.00000     0.00000     0.00000     0.00000     0.00000     3.48320
    -3.60919     0.05518     1.37604     0.98901     1.38445     0.00000     0.00000     0.00000     0.00000     0.00000     3.80468
    -3.59719     0.04623     1.49988     0.85808     1.50423     0.00000     0.00000     0.00000     0.00000     0.00000     3.90841
    -3.58419     0.04026     1.48997     0.73301     1.48515     0.00000     0.00000     0.00000     0.00000     0.00000     3.74839
    -3.57219     0.03648     1.36584     0.62852     1.34595     0.00000     0.00000     0.00000     0.00000     0.00000     3.37679
    -3.55919     0.03582     1.19275     0.55714     1.15269     0.00000     0.00000     0.00000     0.00000     0.00000     2.93840
    -3.54719     0.04071     1.05607     0.53291     0.99310     0.00000     0.00000     0.00000     0.00000     0.00000     2.62279
    -3.53419     0.05374     1.02392     0.56901     0.94095     0.00000     0.00000     0.00000     0.00000     0.00000     2.58762
    -3.52219     0.07578     1.11840     0.66897     1.02852     0.00000     0.00000     0.00000     0.00000     0.00000     2.89167
    -3.50919     0.10445     1.30897     0.81750     1.23501     0.00000     0.00000     0.00000     0.00000     0.00000     3.46593
    -3.49719     0.13378     1.52294     0.97815     1.49493     0.00000     0.00000     0.00000     0.00000     0.00000     4.12980
    -3.48419     0.15603     1.67906     1.10417     1.72249     0.00000     0.00000     0.00000     0.00000     0.00000     4.66175
    -3.47219     0.16515     1.72187     1.15968     1.84540     0.00000     0.00000     0.00000     0.00000     0.00000     4.89210
    -3.45919     0.15968     1.64646     1.13912     1.83280     0.00000     0.00000     0.00000     0.00000     0.00000     4.77806
    -3.44619     0.14342     1.49201     1.06883     1.70422     0.00000     0.00000     0.00000     0.00000     0.00000     4.40848
    -3.43419     0.12288     1.31663     0.98827     1.51185     0.00000     0.00000     0.00000     0.00000     0.00000     3.93963
    -3.42119     0.10375     1.16354     0.92373     1.30882     0.00000     0.00000     0.00000     0.00000     0.00000     3.49984
    -3.40919     0.08829     1.04261     0.87373     1.12468     0.00000     0.00000     0.00000     0.00000     0.00000     3.12931
    -3.39619     0.07552     0.93438     0.81551     0.95955     0.00000     0.00000     0.00000     0.00000     0.00000     2.78496
    -3.38419     0.06328     0.81251     0.72568     0.79860     0.00000     0.00000     0.00000     0.00000     0.00000     2.40007
    -3.37119     0.05029     0.66522     0.59865     0.63254     0.00000     0.00000     0.00000     0.00000     0.00000     1.94671
    -3.35919     0.03697     0.50199     0.44974     0.46645     0.00000     0.00000     0.00000     0.00000     0.00000     1.45514
    -3.34619     0.02475     0.34743     0.30485     0.31763     0.00000     0.00000     0.00000     0.00000     0.00000     0.99466
    -3.33419     0.01504     0.22602     0.18607     0.20404     0.00000     0.00000     0.00000     0.00000     0.00000     0.63117
    -3.32119     0.00845     0.15413     0.10357     0.13770     0.00000     0.00000     0.00000     0.00000     0.00000     0.40385
    -3.30919     0.00480     0.13970     0.05602     0.12440     0.00000     0.00000     0.00000     0.00000     0.00000     0.32492
    -3.29619     0.00352     0.18747     0.03683     0.16843     0.00000     0.00000     0.00000     0.00000     0.00000     0.39625
    -3.28419     0.00411     0.30354     0.04030     0.27637     0.00000     0.00000     0.00000     0.00000     0.00000     0.62433
    -3.27119     0.00635     0.49505     0.06483     0.45694     0.00000     0.00000     0.00000     0.00000     0.00000     1.02317
    -3.25919     0.01023     0.76462     0.11212     0.71540     0.00000     0.00000     0.00000     0.00000     0.00000     1.60237
    -3.24619     0.01567     1.10089     0.18318     1.04333     0.00000     0.00000     0.00000     0.00000     0.00000     2.34307
    -3.23419     0.02221     1.46753     0.27284     1.40729     0.00000     0.00000     0.00000     0.00000     0.00000     3.16987
    -3.22119     0.02872     1.80065     0.36601     1.74391     0.00000     0.00000     0.00000     0.00000     0.00000     3.93929
    -3.20919     0.03358     2.01875     0.43973     1.97069     0.00000     0.00000     0.00000     0.00000     0.00000     4.46275
    -3.19619     0.03529     2.05378     0.47184     2.01690     0.00000     0.00000     0.00000     0.00000     0.00000     4.57781
    -3.18419     0.03316     1.88442     0.45161     1.85806     0.00000     0.00000     0.00000     0.00000     0.00000     4.22725
    -3.17119     0.02779     1.55216     0.38565     1.53432     0.00000     0.00000     0.00000     0.00000     0.00000     3.49992
    -3.15919     0.02074     1.14447     0.29432     1.13221     0.00000     0.00000     0.00000     0.00000     0.00000     2.59174
    -3.14619     0.01378     0.75435     0.20140     0.74572     0.00000     0.00000     0.00000     0.00000     0.00000     1.71525
    -3.13419     0.00817     0.44474     0.12436     0.43872     0.00000     0.00000     0.00000     0.00000     0.00000     1.01600
    -3.12119     0.00438     0.23600     0.07064     0.23176     0.00000     0.00000     0.00000     0.00000     0.00000     0.54277
    -3.10919     0.00224     0.11582     0.03994     0.11296     0.00000     0.00000     0.00000     0.00000     0.00000     0.27096
    -3.09619     0.00139     0.05950     0.02956     0.05745     0.00000     0.00000     0.00000     0.00000     0.00000     0.14789
    -3.08419     0.00153     0.04462     0.03917     0.04278     0.00000     0.00000     0.00000     0.00000     0.00000     0.12810
    -3.07119     0.00259     0.05690     0.07341     0.05454     0.00000     0.00000     0.00000     0.00000     0.00000     0.18743
    -3.05919     0.00463     0.08824     0.14162     0.08462     0.00000     0.00000     0.00000     0.00000     0.00000     0.31911
    -3.04619     0.00776     0.13252     0.25421     0.12693     0.00000     0.00000     0.00000     0.00000     0.00000     0.52142
    -3.03419     0.01189     0.18307     0.41516     0.17511     0.00000     0.00000     0.00000     0.00000     0.00000     0.78523
    -3.02119     0.01659     0.23449     0.61331     0.22422     0.00000     0.00000     0.00000     0.00000     0.00000     1.08861
    -3.00919     0.02114     0.28803     0.81771     0.27607     0.00000     0.00000     0.00000     0.00000     0.00000     1.40295
    -2.99619     0.02467     0.35733     0.98470     0.34471     0.00000     0.00000     0.00000     0.00000     0.00000     1.71141
    -2.98419     0.02657     0.46862     1.07893     0.45616     0.00000     0.00000     0.00000     0.00000     0.00000     2.03028
    -2.97119     0.02683     0.65074     1.09718     0.63814     0.00000     0.00000     0.00000     0.00000     0.00000     2.41289
    -2.95919     0.02608     0.91610     1.08308     0.90123     0.00000     0.00000     0.00000     0.00000     0.00000     2.92649
    -2.94619     0.02521     1.24124     1.11185     1.22021     0.00000     0.00000     0.00000     0.00000     0.00000     3.59851
    -2.93419     0.02486     1.56176     1.25380     1.52961     0.00000     0.00000     0.00000     0.00000     0.00000     4.37003
    -2.92119     0.02505     1.79222     1.52980     1.74533     0.00000     0.00000     0.00000     0.00000     0.00000     5.09240
    -2.90919     0.02526     1.86497     1.88830     1.80178     0.00000     0.00000     0.00000     0.00000     0.00000     5.58032
    -2.89619     0.02483     1.76581     2.21860     1.68653     0.00000     0.00000     0.00000     0.00000     0.00000     5.69576
    -2.88419     0.02330     1.53927     2.40030     1.44540     0.00000     0.00000     0.00000     0.00000     0.00000     5.40827
    -2.87119     0.02072     1.26228     2.36060     1.15579     0.00000     0.00000     0.00000     0.00000     0.00000     4.79939
    -2.85919     0.01746     1.00390     2.10770     0.88759     0.00000     0.00000     0.00000     0.00000     0.00000     4.01665
    -2.84619     0.01405     0.79739     1.71780     0.67806     0.00000     0.00000     0.00000     0.00000     0.00000     3.20730
    -2.83419     0.01089     0.64154     1.29191     0.52997     0.00000     0.00000     0.00000     0.00000     0.00000     2.47431
    -2.82119     0.00825     0.51948     0.91042     0.42937     0.00000     0.00000     0.00000     0.00000     0.00000     1.86752
    -2.80919     0.00625     0.41882     0.61260     0.36427     0.00000     0.00000     0.00000     0.00000     0.00000     1.40194
    -2.79619     0.00500     0.33903     0.40075     0.33359     0.00000     0.00000     0.00000     0.00000     0.00000     1.07837
    -2.78419     0.00456     0.28803     0.25755     0.34423     0.00000     0.00000     0.00000     0.00000     0.00000     0.89437
    -2.77119     0.00494     0.27219     0.16227     0.40086     0.00000     0.00000     0.00000     0.00000     0.00000     0.84026
    -2.75919     0.00594     0.28856     0.09902     0.49475     0.00000     0.00000     0.00000     0.00000     0.00000     0.88827
    -2.74619     0.00718     0.32304     0.05785     0.59928     0.00000     0.00000     0.00000     0.00000     0.00000     0.98736
    -2.73419     0.00819     0.35577     0.03265     0.67753     0.00000     0.00000     0.00000     0.00000     0.00000     1.07414
    -2.72119     0.00859     0.37101     0.01914     0.69926     0.00000     0.00000     0.00000     0.00000     0.00000     1.09800
    -2.70919     0.00831     0.36599     0.01397     0.65758     0.00000     0.00000     0.00000     0.00000     0.00000     1.04585
    -2.69619     0.00761     0.35252     0.01462     0.57357     0.00000     0.00000     0.00000     0.00000     0.00000     0.94832
    -2.68419     0.00690     0.35054     0.01934     0.48441     0.00000     0.00000     0.00000     0.00000     0.00000     0.86120
    -2.67119     0.00654     0.37840     0.02691     0.42633     0.00000     0.00000     0.00000     0.00000     0.00000     0.83817
    -2.65919     0.00667     0.44581     0.03630     0.42071     0.00000     0.00000     0.00000     0.00000     0.00000     0.90949
    -2.64619     0.00719     0.55171     0.04646     0.47134     0.00000     0.00000     0.00000     0.00000     0.00000     1.07670
    -2.63419     0.00787     0.68441     0.05617     0.56730     0.00000     0.00000     0.00000     0.00000     0.00000     1.31575
    -2.62119     0.00846     0.82257     0.06450     0.68656     0.00000     0.00000     0.00000     0.00000     0.00000     1.58210
    -2.60919     0.00872     0.93822     0.07209     0.79993     0.00000     0.00000     0.00000     0.00000     0.00000     1.81896
    -2.59619     0.00851     1.00532     0.08324     0.87898     0.00000     0.00000     0.00000     0.00000     0.00000     1.97605
    -2.58419     0.00786     1.01199     0.10791     0.90689     0.00000     0.00000     0.00000     0.00000     0.00000     2.03465
    -2.57119     0.00700     0.96755     0.16124     0.88725     0.00000     0.00000     0.00000     0.00000     0.00000     2.02304
    -2.55919     0.00625     0.89857     0.25861     0.83985     0.00000     0.00000     0.00000     0.00000     0.00000     2.00328
    -2.54619     0.00594     0.83098     0.40566     0.78785     0.00000     0.00000     0.00000     0.00000     0.00000     2.03043
    -2.53419     0.00614     0.77655     0.58722     0.74247     0.00000     0.00000     0.00000     0.00000     0.00000     2.11238
    -2.52119     0.00668     0.73050     0.76430     0.70084     0.00000     0.00000     0.00000     0.00000     0.00000     2.20232
    -2.50919     0.00718     0.68381     0.88530     0.65683     0.00000     0.00000     0.00000     0.00000     0.00000     2.23312
    -2.49619     0.00731     0.63648     0.90922     0.61275     0.00000     0.00000     0.00000     0.00000     0.00000     2.16576
    -2.48419     0.00692     0.59877     0.82718     0.58033     0.00000     0.00000     0.00000     0.00000     0.00000     2.01320
    -2.47119     0.00611     0.57985     0.66693     0.56932     0.00000     0.00000     0.00000     0.00000     0.00000     1.82221
    -2.45819     0.00510     0.57510     0.47738     0.57476     0.00000     0.00000     0.00000     0.00000     0.00000     1.63234
    -2.44619     0.00410     0.56534     0.30428     0.57595     0.00000     0.00000     0.00000     0.00000     0.00000     1.44967
    -2.43319     0.00319     0.52869     0.17370     0.54870     0.00000     0.00000     0.00000     0.00000     0.00000     1.25429
    -2.42119     0.00240     0.45570     0.08961     0.48114     0.00000     0.00000     0.00000     0.00000     0.00000     1.02885
    -2.40819     0.00171     0.35523     0.04237     0.38116     0.00000     0.00000     0.00000     0.00000     0.00000     0.78047
    -2.39619     0.00113     0.24828     0.01874     0.27041     0.00000     0.00000     0.00000     0.00000     0.00000     0.53856
    -2.38319     0.00069     0.15568     0.00800     0.17181     0.00000     0.00000     0.00000     0.00000     0.00000     0.33618
    -2.37119     0.00040     0.08917     0.00354     0.09927     0.00000     0.00000     0.00000     0.00000     0.00000     0.19238
    -2.35819     0.00023     0.04974     0.00192     0.05509     0.00000     0.00000     0.00000     0.00000     0.00000     0.10699
    -2.34619     0.00016     0.03137     0.00157     0.03360     0.00000     0.00000     0.00000     0.00000     0.00000     0.06670
    -2.33319     0.00015     0.02582     0.00172     0.02628     0.00000     0.00000     0.00000     0.00000     0.00000     0.05397
    -2.32119     0.00015     0.02585     0.00199     0.02542     0.00000     0.00000     0.00000     0.00000     0.00000     0.05341
    -2.30819     0.00016     0.02648     0.00214     0.02568     0.00000     0.00000     0.00000     0.00000     0.00000     0.05446
    -2.29619     0.00016     0.02525     0.00206     0.02438     0.00000     0.00000     0.00000     0.00000     0.00000     0.05185
    -2.28319     0.00014     0.02203     0.00176     0.02126     0.00000     0.00000     0.00000     0.00000     0.00000     0.04519
    -2.27119     0.00014     0.01876     0.00133     0.01818     0.00000     0.00000     0.00000     0.00000     0.00000     0.03840
    -2.25819     0.00020     0.01969     0.00088     0.01930     0.00000     0.00000     0.00000     0.00000     0.00000     0.04006
    -2.24619     0.00042     0.03272     0.00052     0.03248     0.00000     0.00000     0.00000     0.00000     0.00000     0.06614
    -2.23319     0.00101     0.07188     0.00027     0.07176     0.00000     0.00000     0.00000     0.00000     0.00000     0.14492
    -2.22119     0.00229     0.15894     0.00013     0.15889     0.00000     0.00000     0.00000     0.00000     0.00000     0.32025
    -2.20819     0.00463     0.31988     0.00006     0.31995     0.00000     0.00000     0.00000     0.00000     0.00000     0.64453
    -2.19619     0.00830     0.57237     0.00004     0.57264     0.00000     0.00000     0.00000     0.00000     0.00000     1.15334
    -2.18319     0.01314     0.90645     0.00005     0.90706     0.00000     0.00000     0.00000     0.00000     0.00000     1.82669
    -2.17119     0.01838     1.26947     0.00010     1.27091     0.00000     0.00000     0.00000     0.00000     0.00000     2.55886
    -2.15819     0.02274     1.57330     0.00020     1.57597     0.00000     0.00000     0.00000     0.00000     0.00000     3.17221
    -2.14619     0.02490     1.72836     0.00039     1.73215     0.00000     0.00000     0.00000     0.00000     0.00000     3.48579
    -2.13319     0.02414     1.68764     0.00070     1.69335     0.00000     0.00000     0.00000     0.00000     0.00000     3.40584
    -2.12119     0.02078     1.47353     0.00114     1.48018     0.00000     0.00000     0.00000     0.00000     0.00000     2.97563
    -2.10819     0.01597     1.16288     0.00168     1.16874     0.00000     0.00000     0.00000     0.00000     0.00000     2.34927
    -2.09619     0.01105     0.84578     0.00224     0.84952     0.00000     0.00000     0.00000     0.00000     0.00000     1.70858
    -2.08319     0.00701     0.58641     0.00271     0.58600     0.00000     0.00000     0.00000     0.00000     0.00000     1.18213
    -2.07119     0.00423     0.40949     0.00305     0.40435     0.00000     0.00000     0.00000     0.00000     0.00000     0.82112
    -2.05819     0.00264     0.31425     0.00330     0.30488     0.00000     0.00000     0.00000     0.00000     0.00000     0.62507
    -2.04619     0.00196     0.29529     0.00354     0.28292     0.00000     0.00000     0.00000     0.00000     0.00000     0.58372
    -2.03319     0.00198     0.35232     0.00385     0.33790     0.00000     0.00000     0.00000     0.00000     0.00000     0.69605
    -2.02119     0.00253     0.48366     0.00416     0.46730     0.00000     0.00000     0.00000     0.00000     0.00000     0.95766
    -2.00819     0.00342     0.67138     0.00437     0.65269     0.00000     0.00000     0.00000     0.00000     0.00000     1.33186
    -1.99619     0.00442     0.87228     0.00435     0.85153     0.00000     0.00000     0.00000     0.00000     0.00000     1.73258
    -1.98319     0.00522     1.02648     0.00414     1.00532     0.00000     0.00000     0.00000     0.00000     0.00000     2.04117
    -1.97119     0.00560     1.08267     0.00398     1.06476     0.00000     0.00000     0.00000     0.00000     0.00000     2.15701
    -1.95819     0.00548     1.02325     0.00422     1.01354     0.00000     0.00000     0.00000     0.00000     0.00000     2.04648
    -1.94619     0.00501     0.87400     0.00514     0.87708     0.00000     0.00000     0.00000     0.00000     0.00000     1.76123
    -1.93319     0.00444     0.68825     0.00684     0.70638     0.00000     0.00000     0.00000     0.00000     0.00000     1.40590
    -1.92119     0.00397     0.51838     0.00904     0.55020     0.00000     0.00000     0.00000     0.00000     0.00000     1.08160
    -1.90819     0.00369     0.39448     0.01122     0.43401     0.00000     0.00000     0.00000     0.00000     0.00000     0.84340
    -1.89619     0.00355     0.31958     0.01278     0.35802     0.00000     0.00000     0.00000     0.00000     0.00000     0.69393
    -1.88319     0.00344     0.27934     0.01328     0.30781     0.00000     0.00000     0.00000     0.00000     0.00000     0.60388
    -1.87119     0.00325     0.25493     0.01265     0.26769     0.00000     0.00000     0.00000     0.00000     0.00000     0.53852
    -1.85819     0.00294     0.23162     0.01111     0.22811     0.00000     0.00000     0.00000     0.00000     0.00000     0.47379
    -1.84619     0.00251     0.20193     0.00909     0.18619     0.00000     0.00000     0.00000     0.00000     0.00000     0.39972
    -1.83319     0.00200     0.16508     0.00696     0.14355     0.00000     0.00000     0.00000     0.00000     0.00000     0.31760
    -1.82119     0.00148     0.12476     0.00501     0.10346     0.00000     0.00000     0.00000     0.00000     0.00000     0.23471
    -1.80819     0.00101     0.08636     0.00337     0.06913     0.00000     0.00000     0.00000     0.00000     0.00000     0.15987
    -1.79619     0.00063     0.05445     0.00211     0.04249     0.00000     0.00000     0.00000     0.00000     0.00000     0.09968
    -1.78319     0.00036     0.03111     0.00121     0.02387     0.00000     0.00000     0.00000     0.00000     0.00000     0.05655
    -1.77119     0.00018     0.01607     0.00064     0.01220     0.00000     0.00000     0.00000     0.00000     0.00000     0.02909
    -1.75819     0.00008     0.00756     0.00030     0.00574     0.00000     0.00000     0.00000     0.00000     0.00000     0.01369
    -1.74619     0.00004     0.00358     0.00013     0.00286     0.00000     0.00000     0.00000     0.00000     0.00000     0.00661
    -1.73319     0.00002     0.00302     0.00005     0.00295     0.00000     0.00000     0.00000     0.00000     0.00000     0.00605
    -1.72119     0.00004     0.00695     0.00002     0.00756     0.00000     0.00000     0.00000     0.00000     0.00000     0.01457
    -1.70819     0.00012     0.02055     0.00001     0.02248     0.00000     0.00000     0.00000     0.00000     0.00000     0.04317
    -1.69619     0.00034     0.05630     0.00001     0.06100     0.00000     0.00000     0.00000     0.00000     0.00000     0.11765
    -1.68319     0.00081     0.13695     0.00001     0.14671     0.00000     0.00000     0.00000     0.00000     0.00000     0.28448
    -1.67119     0.00174     0.29448     0.00003     0.31182     0.00000     0.00000     0.00000     0.00000     0.00000     0.60806
    -1.65819     0.00328     0.55953     0.00006     0.58572     0.00000     0.00000     0.00000     0.00000     0.00000     1.14859
    -1.64619     0.00548     0.93952     0.00010     0.97206     0.00000     0.00000     0.00000     0.00000     0.00000     1.91715
    -1.63319     0.00808     1.39408     0.00014     1.42576     0.00000     0.00000     0.00000     0.00000     0.00000     2.82806
    -1.62119     0.01054     1.82769     0.00018     1.84789     0.00000     0.00000     0.00000     0.00000     0.00000     3.68630
    -1.60819     0.01214     2.11816     0.00021     2.11668     0.00000     0.00000     0.00000     0.00000     0.00000     4.24720
    -1.59619     0.01237     2.16984     0.00022     2.14349     0.00000     0.00000     0.00000     0.00000     0.00000     4.32592
    -1.58319     0.01117     1.96733     0.00021     1.92153     0.00000     0.00000     0.00000     0.00000     0.00000     3.90024
    -1.57119     0.00901     1.58494     0.00020     1.53120     0.00000     0.00000     0.00000     0.00000     0.00000     3.12535
    -1.55819     0.00665     1.15005     0.00022     1.10106     0.00000     0.00000     0.00000     0.00000     0.00000     2.25799
    -1.54619     0.00485     0.78568     0.00030     0.74950     0.00000     0.00000     0.00000     0.00000     0.00000     1.54033
    -1.53319     0.00408     0.56806     0.00047     0.54728     0.00000     0.00000     0.00000     0.00000     0.00000     1.11989
    -1.52119     0.00447     0.51506     0.00072     0.50728     0.00000     0.00000     0.00000     0.00000     0.00000     1.02754
    -1.50819     0.00583     0.59624     0.00104     0.59656     0.00000     0.00000     0.00000     0.00000     0.00000     1.19967
    -1.49619     0.00765     0.74991     0.00136     0.75280     0.00000     0.00000     0.00000     0.00000     0.00000     1.51173
    -1.48319     0.00929     0.90042     0.00159     0.90121     0.00000     0.00000     0.00000     0.00000     0.00000     1.81251
    -1.47119     0.01012     0.98072     0.00166     0.97646     0.00000     0.00000     0.00000     0.00000     0.00000     1.96895
    -1.45819     0.00982     0.95376     0.00154     0.94424     0.00000     0.00000     0.00000     0.00000     0.00000     1.90936
    -1.44519     0.00849     0.82622     0.00129     0.81363     0.00000     0.00000     0.00000     0.00000     0.00000     1.64962
    -1.43319     0.00660     0.64290     0.00096     0.62990     0.00000     0.00000     0.00000     0.00000     0.00000     1.28036
    -1.42019     0.00477     0.46357     0.00066     0.45306     0.00000     0.00000     0.00000     0.00000     0.00000     0.92205
    -1.40819     0.00353     0.33912     0.00046     0.33278     0.00000     0.00000     0.00000     0.00000     0.00000     0.67588
    -1.39519     0.00316     0.29639     0.00038     0.29491     0.00000     0.00000     0.00000     0.00000     0.00000     0.59483
    -1.38319     0.00365     0.33475     0.00042     0.33826     0.00000     0.00000     0.00000     0.00000     0.00000     0.67708
    -1.37019     0.00477     0.43049     0.00058     0.43877     0.00000     0.00000     0.00000     0.00000     0.00000     0.87461
    -1.35819     0.00611     0.54529     0.00081     0.55778     0.00000     0.00000     0.00000     0.00000     0.00000     1.10999
    -1.34519     0.00728     0.63997     0.00106     0.65511     0.00000     0.00000     0.00000     0.00000     0.00000     1.30342
    -1.33319     0.00810     0.69039     0.00128     0.70606     0.00000     0.00000     0.00000     0.00000     0.00000     1.40583
    -1.32019     0.00871     0.70024     0.00141     0.71373     0.00000     0.00000     0.00000     0.00000     0.00000     1.42409
    -1.30819     0.00952     0.69865     0.00143     0.70782     0.00000     0.00000     0.00000     0.00000     0.00000     1.41743
    -1.29519     0.01099     0.72153     0.00133     0.72610     0.00000     0.00000     0.00000     0.00000     0.00000     1.45996
    -1.28319     0.01324     0.78811     0.00115     0.78983     0.00000     0.00000     0.00000     0.00000     0.00000     1.59233
    -1.27019     0.01584     0.88605     0.00095     0.88879     0.00000     0.00000     0.00000     0.00000     0.00000     1.79163
    -1.25819     0.01799     0.97914     0.00081     0.98817     0.00000     0.00000     0.00000     0.00000     0.00000     1.98611
    -1.24519     0.01893     1.03125     0.00079     1.05164     0.00000     0.00000     0.00000     0.00000     0.00000     2.10261
    -1.23319     0.01839     1.02920     0.00094     1.06451     0.00000     0.00000     0.00000     0.00000     0.00000     2.11304
    -1.22019     0.01671     0.98809     0.00126     1.03772     0.00000     0.00000     0.00000     0.00000     0.00000     2.04378
    -1.20819     0.01455     0.93342     0.00168     0.99202     0.00000     0.00000     0.00000     0.00000     0.00000     1.94167
    -1.19519     0.01245     0.87949     0.00208     0.93696     0.00000     0.00000     0.00000     0.00000     0.00000     1.83098
    -1.18319     0.01057     0.81926     0.00233     0.86484     0.00000     0.00000     0.00000     0.00000     0.00000     1.69700
    -1.17019     0.00882     0.73549     0.00234     0.76160     0.00000     0.00000     0.00000     0.00000     0.00000     1.50825
    -1.15819     0.00703     0.61806     0.00209     0.62431     0.00000     0.00000     0.00000     0.00000     0.00000     1.25150
    -1.14519     0.00522     0.47608     0.00166     0.46788     0.00000     0.00000     0.00000     0.00000     0.00000     0.95084
    -1.13319     0.00355     0.33255     0.00118     0.31782     0.00000     0.00000     0.00000     0.00000     0.00000     0.65510
    -1.12019     0.00221     0.21292     0.00076     0.19826     0.00000     0.00000     0.00000     0.00000     0.00000     0.41415
    -1.10819     0.00133     0.13585     0.00046     0.12454     0.00000     0.00000     0.00000     0.00000     0.00000     0.26218
    -1.09519     0.00096     0.11381     0.00034     0.10592     0.00000     0.00000     0.00000     0.00000     0.00000     0.22104
    -1.08319     0.00115     0.15926     0.00042     0.15293     0.00000     0.00000     0.00000     0.00000     0.00000     0.31377
    -1.07019     0.00196     0.28822     0.00072     0.28085     0.00000     0.00000     0.00000     0.00000     0.00000     0.57175
    -1.05819     0.00345     0.51322     0.00126     0.50225     0.00000     0.00000     0.00000     0.00000     0.00000     1.02018
    -1.04519     0.00554     0.82556     0.00203     0.80929     0.00000     0.00000     0.00000     0.00000     0.00000     1.64242
    -1.03319     0.00791     1.17890     0.00291     1.15652     0.00000     0.00000     0.00000     0.00000     0.00000     2.34625
    -1.02019     0.00999     1.48859     0.00370     1.46127     0.00000     0.00000     0.00000     0.00000     0.00000     2.96355
    -1.00819     0.01116     1.66122     0.00421     1.63195     0.00000     0.00000     0.00000     0.00000     0.00000     3.30854
    -0.99519     0.01101     1.63852     0.00432     1.61060     0.00000     0.00000     0.00000     0.00000     0.00000     3.26445
    -0.98319     0.00961     1.42856     0.00409     1.40522     0.00000     0.00000     0.00000     0.00000     0.00000     2.84748
    -0.97019     0.00742     1.10119     0.00371     1.08402     0.00000     0.00000     0.00000     0.00000     0.00000     2.19634
    -0.95819     0.00508     0.75136     0.00337     0.74013     0.00000     0.00000     0.00000     0.00000     0.00000     1.49995
    -0.94519     0.00310     0.45459     0.00316     0.44806     0.00000     0.00000     0.00000     0.00000     0.00000     0.90891
    -0.93319     0.00170     0.24488     0.00303     0.24149     0.00000     0.00000     0.00000     0.00000     0.00000     0.49110
    -0.92019     0.00085     0.11849     0.00283     0.11689     0.00000     0.00000     0.00000     0.00000     0.00000     0.23905
    -0.90819     0.00040     0.05243     0.00247     0.05171     0.00000     0.00000     0.00000     0.00000     0.00000     0.10701
    -0.89519     0.00018     0.02189     0.00196     0.02157     0.00000     0.00000     0.00000     0.00000     0.00000     0.04561
    -0.88319     0.00009     0.00902     0.00140     0.00887     0.00000     0.00000     0.00000     0.00000     0.00000     0.01938
    -0.87019     0.00004     0.00382     0.00089     0.00374     0.00000     0.00000     0.00000     0.00000     0.00000     0.00849
    -0.85819     0.00002     0.00168     0.00050     0.00165     0.00000     0.00000     0.00000     0.00000     0.00000     0.00385
    -0.84519     0.00001     0.00082     0.00026     0.00081     0.00000     0.00000     0.00000     0.00000     0.00000     0.00190
    -0.83319     0.00001     0.00066     0.00015     0.00068     0.00000     0.00000     0.00000     0.00000     0.00000     0.00149
    -0.82019     0.00000     0.00126     0.00017     0.00131     0.00000     0.00000     0.00000     0.00000     0.00000     0.00275
    -0.80819     0.00001     0.00319     0.00036     0.00332     0.00000     0.00000     0.00000     0.00000     0.00000     0.00687
    -0.79519     0.00002     0.00762     0.00083     0.00793     0.00000     0.00000     0.00000     0.00000     0.00000     0.01639
    -0.78319     0.00004     0.01624     0.00175     0.01685     0.00000     0.00000     0.00000     0.00000     0.00000     0.03488
    -0.77019     0.00008     0.03062     0.00329     0.03167     0.00000     0.00000     0.00000     0.00000     0.00000     0.06567
    -0.75819     0.00013     0.05103     0.00548     0.05263     0.00000     0.00000     0.00000     0.00000     0.00000     0.10926
    -0.74519     0.00019     0.07514     0.00804     0.07727     0.00000     0.00000     0.00000     0.00000     0.00000     0.16065
    -0.73319     0.00025     0.09778     0.01044     0.10027     0.00000     0.00000     0.00000     0.00000     0.00000     0.20874
    -0.72019     0.00029     0.11244     0.01198     0.11498     0.00000     0.00000     0.00000     0.00000     0.00000     0.23969
    -0.70819     0.00029     0.11428     0.01214     0.11649     0.00000     0.00000     0.00000     0.00000     0.00000     0.24320
    -0.69519     0.00026     0.10266     0.01088     0.10433     0.00000     0.00000     0.00000     0.00000     0.00000     0.21814
    -0.68319     0.00021     0.08156     0.00861     0.08266     0.00000     0.00000     0.00000     0.00000     0.00000     0.17305
    -0.67019     0.00015     0.05751     0.00603     0.05813     0.00000     0.00000     0.00000     0.00000     0.00000     0.12181
    -0.65819     0.00010     0.03638     0.00373     0.03672     0.00000     0.00000     0.00000     0.00000     0.00000     0.07693
    -0.64519     0.00006     0.02156     0.00205     0.02181     0.00000     0.00000     0.00000     0.00000     0.00000     0.04548
    -0.63319     0.00005     0.01370     0.00101     0.01401     0.00000     0.00000     0.00000     0.00000     0.00000     0.02877
    -0.62019     0.00007     0.01195     0.00047     0.01243     0.00000     0.00000     0.00000     0.00000     0.00000     0.02493
    -0.60819     0.00012     0.01556     0.00025     0.01624     0.00000     0.00000     0.00000     0.00000     0.00000     0.03218
    -0.59519     0.00025     0.02527     0.00021     0.02610     0.00000     0.00000     0.00000     0.00000     0.00000     0.05182
    -0.58319     0.00050     0.04423     0.00027     0.04507     0.00000     0.00000     0.00000     0.00000     0.00000     0.09007
    -0.57019     0.00096     0.07786     0.00043     0.07849     0.00000     0.00000     0.00000     0.00000     0.00000     0.15774
    -0.55819     0.00171     0.13147     0.00070     0.13161     0.00000     0.00000     0.00000     0.00000     0.00000     0.26548
    -0.54519     0.00274     0.20565     0.00107     0.20509     0.00000     0.00000     0.00000     0.00000     0.00000     0.41455
    -0.53319     0.00394     0.29146     0.00149     0.29010     0.00000     0.00000     0.00000     0.00000     0.00000     0.58699
    -0.52019     0.00503     0.36974     0.00188     0.36764     0.00000     0.00000     0.00000     0.00000     0.00000     0.74429
    -0.50819     0.00569     0.41739     0.00212     0.41479     0.00000     0.00000     0.00000     0.00000     0.00000     0.84000
    -0.49519     0.00570     0.41884     0.00212     0.41609     0.00000     0.00000     0.00000     0.00000     0.00000     0.84275
    -0.48319     0.00507     0.37529     0.00190     0.37264     0.00000     0.00000     0.00000     0.00000     0.00000     0.75489
    -0.47019     0.00401     0.30536     0.00154     0.30298     0.00000     0.00000     0.00000     0.00000     0.00000     0.61389
    -0.45719     0.00288     0.23637     0.00119     0.23428     0.00000     0.00000     0.00000     0.00000     0.00000     0.47472
    -0.44519     0.00197     0.19199     0.00096     0.19028     0.00000     0.00000     0.00000     0.00000     0.00000     0.38520
    -0.43219     0.00141     0.18346     0.00092     0.18254     0.00000     0.00000     0.00000     0.00000     0.00000     0.36834
    -0.42019     0.00121     0.20751     0.00107     0.20829     0.00000     0.00000     0.00000     0.00000     0.00000     0.41808
    -0.40719     0.00125     0.25032     0.00133     0.25427     0.00000     0.00000     0.00000     0.00000     0.00000     0.50717
    -0.39519     0.00140     0.29485     0.00163     0.30352     0.00000     0.00000     0.00000     0.00000     0.00000     0.60139
    -0.38219     0.00154     0.32812     0.00190     0.34234     0.00000     0.00000     0.00000     0.00000     0.00000     0.67390
    -0.37019     0.00162     0.34494     0.00210     0.36396     0.00000     0.00000     0.00000     0.00000     0.00000     0.71262
    -0.35719     0.00163     0.34680     0.00220     0.36786     0.00000     0.00000     0.00000     0.00000     0.00000     0.71849
    -0.34519     0.00156     0.33734     0.00220     0.35618     0.00000     0.00000     0.00000     0.00000     0.00000     0.69729
    -0.33219     0.00144     0.31829     0.00209     0.33052     0.00000     0.00000     0.00000     0.00000     0.00000     0.65234
    -0.32019     0.00126     0.28882     0.00187     0.29193     0.00000     0.00000     0.00000     0.00000     0.00000     0.58388
    -0.30719     0.00104     0.24842     0.00156     0.24274     0.00000     0.00000     0.00000     0.00000     0.00000     0.49375
    -0.29519     0.00079     0.19949     0.00120     0.18791     0.00000     0.00000     0.00000     0.00000     0.00000     0.38940
    -0.28219     0.00056     0.14769     0.00084     0.13426     0.00000     0.00000     0.00000     0.00000     0.00000     0.28335
    -0.27019     0.00036     0.09991     0.00054     0.08793     0.00000     0.00000     0.00000     0.00000     0.00000     0.18874
    -0.25719     0.00021     0.06136     0.00032     0.05252     0.00000     0.00000     0.00000     0.00000     0.00000     0.11441
    -0.24519     0.00012     0.03406     0.00017     0.02850     0.00000     0.00000     0.00000     0.00000     0.00000     0.06284
    -0.23219     0.00006     0.01702     0.00008     0.01400     0.00000     0.00000     0.00000     0.00000     0.00000     0.03116
    -0.22019     0.00002     0.00764     0.00003     0.00621     0.00000     0.00000     0.00000     0.00000     0.00000     0.01391
    -0.20719     0.00001     0.00307     0.00001     0.00248     0.00000     0.00000     0.00000     0.00000     0.00000     0.00557
    -0.19519     0.00000     0.00110     0.00000     0.00089     0.00000     0.00000     0.00000     0.00000     0.00000     0.00200
    -0.18219     0.00000     0.00035     0.00000     0.00028     0.00000     0.00000     0.00000     0.00000     0.00000     0.00064
    -0.17019     0.00000     0.00010     0.00000     0.00008     0.00000     0.00000     0.00000     0.00000     0.00000     0.00018
    -0.15719     0.00000     0.00003     0.00000     0.00002     0.00000     0.00000     0.00000     0.00000     0.00000     0.00005
    -0.14519     0.00000     0.00001     0.00000     0.00000     0.00000     0.00000     0.00000     0.00000     0.00000     0.00001
    -0.13219     0.00000     0.00000     0.00000     0.00000     0.00000     0.00000     0.00000     0.00000     0.00000     0.00000
    -0.12019     0.00000     0.00000     0.00000     0.00000     0.00000     0.00000     0.00000     0.00000     0.00000     0.00000
    -0.10719     0.00000     0.00001     0.00000     0.00001     0.00000     0.00000     0.00000     0.00000     0.00000     0.00002
    -0.09519     0.00000     0.00004     0.00000     0.00004     0.00000     0.00000     0.00000     0.00000     0.00000     0.00007
    -0.08219     0.00000     0.00016     0.00000     0.00016     0.00000     0.00000     0.00000     0.00000     0.00000     0.00033
    -0.07019     0.00001     0.00064     0.00000     0.00064     0.00000     0.00000     0.00000     0.00000     0.00000     0.00129
    -0.05719     0.00002     0.00222     0.00001     0.00222     0.00000     0.00000     0.00000     0.00000     0.00000     0.00447
    -0.04519     0.00006     0.00677     0.00002     0.00677     0.00000     0.00000     0.00000     0.00000     0.00000     0.01362
    -0.03219     0.00016     0.01824     0.00006     0.01825     0.00000     0.00000     0.00000     0.00000     0.00000     0.03670
    -0.02019     0.00038     0.04340     0.00014     0.04344     0.00000     0.00000     0.00000     0.00000     0.00000     0.08735
    -0.00719     0.00079     0.09127     0.00029     0.09133     0.00000     0.00000     0.00000     0.00000     0.00000     0.18368
     0.00481     0.00147     0.16956     0.00054     0.16969     0.00000     0.00000     0.00000     0.00000     0.00000     0.34126
     0.01781     0.00241     0.27831     0.00088     0.27850     0.00000     0.00000     0.00000     0.00000     0.00000     0.56011
     0.02981     0.00350     0.40361     0.00128     0.40390     0.00000     0.00000     0.00000     0.00000     0.00000     0.81229
     0.04281     0.00448     0.51714     0.00164     0.51753     0.00000     0.00000     0.00000     0.00000     0.00000     1.04079
     0.05481     0.00507     0.58543     0.00186     0.58586     0.00000     0.00000     0.00000     0.00000     0.00000     1.17823
     0.06781     0.00508     0.58556     0.00186     0.58598     0.00000     0.00000     0.00000     0.00000     0.00000     1.17848
     0.07981     0.00449     0.51749     0.00164     0.51784     0.00000     0.00000     0.00000     0.00000     0.00000     1.04146
     0.09281     0.00350     0.40405     0.00128     0.40434     0.00000     0.00000     0.00000     0.00000     0.00000     0.81318
     0.10481     0.00242     0.27872     0.00089     0.27892     0.00000     0.00000     0.00000     0.00000     0.00000     0.56094
     0.11781     0.00147     0.16989     0.00054     0.17002     0.00000     0.00000     0.00000     0.00000     0.00000     0.34192
     0.12981     0.00079     0.09149     0.00029     0.09156     0.00000     0.00000     0.00000     0.00000     0.00000     0.18413
     0.14281     0.00038     0.04353     0.00014     0.04356     0.00000     0.00000     0.00000     0.00000     0.00000     0.08761
     0.15481     0.00016     0.01830     0.00006     0.01831     0.00000     0.00000     0.00000     0.00000     0.00000     0.03683
     0.16781     0.00006     0.00679     0.00002     0.00680     0.00000     0.00000     0.00000     0.00000     0.00000     0.01367
     0.17981     0.00002     0.00223     0.00001     0.00223     0.00000     0.00000     0.00000     0.00000     0.00000     0.00449
     0.19281     0.00001     0.00065     0.00000     0.00065     0.00000     0.00000     0.00000     0.00000     0.00000     0.00130
     0.20481     0.00000     0.00017     0.00000     0.00017     0.00000     0.00000     0.00000     0.00000     0.00000     0.00033
     0.21781     0.00000     0.00004     0.00000     0.00004     0.00000     0.00000     0.00000     0.00000     0.00000     0.00008
     0.22981     0.00000     0.00001     0.00000     0.00001     0.00000     0.00000     0.00000     0.00000     0.00000     0.00002
     0.24281     0.00000     0.00000     0.00000     0.00000     0.00000     0.00000     0.00000     0.00000     0.00000     0.00000
     0.25481     0.00000     0.00000     0.00000     0.00000     0.00000     0.00000     0.00000     0.00000     0.00000     0.00000
     0.26781     0.00000     0.00000     0.00000     0.00000     0.00000     0.00000     0.00000     0.00000     0.00000     0.00000
     0.27981     0.00000     0.00000     0.00000     0.00000     0.00000     0.00000     0.00000     0.00000     0.00000     0.00000
     0.29281     0.00000     0.00000     0.00000     0.00000     0.00000     0.00000     0.00000     0.00000     0.00000     0.00000
     0.30481     0.00000     0.00000     0.00000     0.00000     0.00000     0.00000     0.00000     0.00000     0.00000     0.00000
     0.31781     0.00000     0.00000     0.00000     0.00000     0.00000     0.00000     0.00000     0.00000     0.00000     0.00000
     0.32981     0.00000     0.00000     0.00000     0.00000     0.00000     0.00000     0.00000     0.00000     0.00000     0.00000
     0.34281     0.00000     0.00000     0.00000     0.00000     0.00000     0.00000     0.00000     0.00000     0.00000     0.00000
     0.35481     0.00000     0.00000     0.00000     0.00000     0.00000     0.00000     0.00000     0.00000     0.00000     0.00000
     0.36781     0.00000     0.00000     0.00000     0.00000     0.00000     0.00000     0.00000     0.00000     0.00000     0.00000
     0.37981     0.00000     0.00000     0.00000     0.00000     0.00000     0.00000     0.00000     0.00000     0.00000     0.00000
     0.39281     0.00000     0.00001     0.00000     0.00001     0.00000     0.00000     0.00000     0.00000     0.00000     0.00002
     0.40481     0.00000     0.00005     0.00000     0.00005     0.00000     0.00000     0.00000     0.00000     0.00000     0.00010
     0.41781     0.00000     0.00019     0.00000     0.00019     0.00000     0.00000     0.00000     0.00000     0.00000     0.00039
     0.42981     0.00000     0.00069     0.00001     0.00069     0.00000     0.00000     0.00000     0.00000     0.00000     0.00139
     0.44281     0.00001     0.00215     0.00003     0.00215     0.00000     0.00000     0.00000     0.00000     0.00000     0.00433
     0.45481     0.00003     0.00592     0.00007     0.00593     0.00000     0.00000     0.00000     0.00000     0.00000     0.01195
     0.46781     0.00008     0.01444     0.00018     0.01445     0.00000     0.00000     0.00000     0.00000     0.00000     0.02914
     0.47981     0.00016     0.03110     0.00039     0.03112     0.00000     0.00000     0.00000     0.00000     0.00000     0.06278
     0.49281     0.00031     0.05920     0.00074     0.05924     0.00000     0.00000     0.00000     0.00000     0.00000     0.11948
     0.50481     0.00052     0.09952     0.00124     0.09960     0.00000     0.00000     0.00000     0.00000     0.00000     0.20088
     0.51781     0.00077     0.14786     0.00184     0.14798     0.00000     0.00000     0.00000     0.00000     0.00000     0.29846
     0.52981     0.00101     0.19411     0.00242     0.19422     0.00000     0.00000     0.00000     0.00000     0.00000     0.39176
     0.54281     0.00117     0.22509     0.00281     0.22525     0.00000     0.00000     0.00000     0.00000     0.00000     0.45432
     0.55581     0.00120     0.23063     0.00287     0.23079     0.00000     0.00000     0.00000     0.00000     0.00000     0.46550
     0.56781     0.00109     0.20880     0.00260     0.20893     0.00000     0.00000     0.00000     0.00000     0.00000     0.42142
     0.58081     0.00087     0.16701     0.00208     0.16712     0.00000     0.00000     0.00000     0.00000     0.00000     0.33709
     0.59281     0.00062     0.11803     0.00147     0.11811     0.00000     0.00000     0.00000     0.00000     0.00000     0.23823
     0.60581     0.00038     0.07369     0.00092     0.07374     0.00000     0.00000     0.00000     0.00000     0.00000     0.14874
     0.61781     0.00021     0.04066     0.00051     0.04068     0.00000     0.00000     0.00000     0.00000     0.00000     0.08207
     0.63081     0.00010     0.01982     0.00027     0.01983     0.00000     0.00000     0.00000     0.00000     0.00000     0.04003
     0.64281     0.00004     0.00855     0.00018     0.00856     0.00000     0.00000     0.00000     0.00000     0.00000     0.01734
     0.65581     0.00002     0.00331     0.00026     0.00331     0.00000     0.00000     0.00000     0.00000     0.00000     0.00690
     0.66781     0.00001     0.00126     0.00060     0.00125     0.00000     0.00000     0.00000     0.00000     0.00000     0.00312
     0.68081     0.00001     0.00071     0.00136     0.00070     0.00000     0.00000     0.00000     0.00000     0.00000     0.00278
     0.69281     0.00001     0.00087     0.00280     0.00086     0.00000     0.00000     0.00000     0.00000     0.00000     0.00454
     0.70581     0.00001     0.00145     0.00507     0.00142     0.00000     0.00000     0.00000     0.00000     0.00000     0.00796
     0.71781     0.00002     0.00230     0.00813     0.00225     0.00000     0.00000     0.00000     0.00000     0.00000     0.01270
     0.73081     0.00003     0.00325     0.01151     0.00318     0.00000     0.00000     0.00000     0.00000     0.00000     0.01798
     0.74281     0.00004     0.00407     0.01440     0.00398     0.00000     0.00000     0.00000     0.00000     0.00000     0.02249
     0.75581     0.00005     0.00450     0.01592     0.00440     0.00000     0.00000     0.00000     0.00000     0.00000     0.02486
     0.76781     0.00005     0.00439     0.01555     0.00430     0.00000     0.00000     0.00000     0.00000     0.00000     0.02428
     0.78081     0.00004     0.00379     0.01342     0.00371     0.00000     0.00000     0.00000     0.00000     0.00000     0.02096
     0.79281     0.00003     0.00289     0.01023     0.00283     0.00000     0.00000     0.00000     0.00000     0.00000     0.01598
     0.80581     0.00002     0.00195     0.00689     0.00191     0.00000     0.00000     0.00000     0.00000     0.00000     0.01077
     0.81781     0.00001     0.00116     0.00410     0.00113     0.00000     0.00000     0.00000     0.00000     0.00000     0.00641
     0.83081     0.00001     0.00061     0.00216     0.00060     0.00000     0.00000     0.00000     0.00000     0.00000     0.00337
     0.84281     0.00000     0.00028     0.00100     0.00028     0.00000     0.00000     0.00000     0.00000     0.00000     0.00157
     0.85581     0.00000     0.00012     0.00041     0.00011     0.00000     0.00000     0.00000     0.00000     0.00000     0.00064
     0.86781     0.00000     0.00004     0.00015     0.00004     0.00000     0.00000     0.00000     0.00000     0.00000     0.00023
     0.88081     0.00000     0.00001     0.00005     0.00001     0.00000     0.00000     0.00000     0.00000     0.00000     0.00007
     0.89281     0.00000     0.00000     0.00001     0.00000     0.00000     0.00000     0.00000     0.00000     0.00000     0.00002
     0.90581     0.00000     0.00000     0.00000     0.00000     0.00000     0.00000     0.00000     0.00000     0.00000     0.00001
     0.91781     0.00000     0.00000     0.00000     0.00000     0.00000     0.00000     0.00000     0.00000     0.00000     0.00000
     0.93081     0.00000     0.00000     0.00000     0.00000     0.00000     0.00000     0.00000     0.00000     0.00000     0.00000
     0.94281     0.00000     0.00000     0.00000     0.00000     0.00000     0.00000     0.00000     0.00000     0.00000     0.00000
     0.95581     0.00000     0.00000     0.00000     0.00000     0.00000     0.00000     0.00000     0.00000     0.00000     0.00000
     0.96781     0.00000     0.00000     0.00000     0.00000     0.00000     0.00000     0.00000     0.00000     0.00000     0.00000
     0.98081     0.00000     0.00000     0.00000     0.00000     0.00000     0.00000     0.00000     0.00000     0.00000     0.00000
     0.99281     0.00000     0.00000     0.00000     0.00000     0.00000     0.00000     0.00000     0.00000     0.00000     0.00000
     1.00581     0.00000     0.00000     0.00000     0.00000     0.00000     0.00000     0.00000     0.00000     0.00000     0.00000
     1.01781     0.00000     0.00000     0.00000     0.00000     0.00000     0.00000     0.00000     0.00000     0.00000     0.00000
     1.03081     0.00000     0.00000     0.00000     0.00000     0.00000     0.00000     0.00000     0.00000     0.00000     0.00000
     1.04281     0.00000     0.00000     0.00000     0.00000     0.00000     0.00000     0.00000     0.00000     0.00000     0.00000
     1.05581     0.00000     0.00000     0.00000     0.00000     0.00000     0.00000     0.00000     0.00000     0.00000     0.00000
     1.06781     0.00000     0.00000     0.00000     0.00000     0.00000     0.00000     0.00000     0.00000     0.00000     0.00000
     1.08081     0.00000     0.00000     0.00000     0.00000     0.00000     0.00000     0.00000     0.00000     0.00000     0.00000
     1.09281     0.00000     0.00000     0.00000     0.00000     0.00000     0.00000     0.00000     0.00000     0.00000     0.00000
     1.10581     0.00000     0.00001     0.00000     0.00001     0.00000     0.00000     0.00000     0.00000     0.00000     0.00001
     1.11781     0.00000     0.00003     0.00000     0.00003     0.00000     0.00000     0.00000     0.00000     0.00000     0.00007
     1.13081     0.00000     0.00015     0.00000     0.00015     0.00000     0.00000     0.00000     0.00000     0.00000     0.00031
     1.14281     0.00000     0.00061     0.00000     0.00060     0.00000     0.00000     0.00000     0.00000     0.00000     0.00121
     1.15581     0.00000     0.00212     0.00001     0.00211     0.00000     0.00000     0.00000     0.00000     0.00000     0.00424
     1.16781     0.00001     0.00654     0.00002     0.00653     0.00000     0.00000     0.00000     0.00000     0.00000     0.01310
     1.18081     0.00003     0.01785     0.00005     0.01781     0.00000     0.00000     0.00000     0.00000     0.00000     0.03574
     1.19281     0.00006     0.04303     0.00013     0.04295     0.00000     0.00000     0.00000     0.00000     0.00000     0.08617
     1.20581     0.00014     0.09165     0.00027     0.09148     0.00000     0.00000     0.00000     0.00000     0.00000     0.18353
     1.21781     0.00026     0.17250     0.00051     0.17217     0.00000     0.00000     0.00000     0.00000     0.00000     0.34543
     1.23081     0.00043     0.28683     0.00084     0.28629     0.00000     0.00000     0.00000     0.00000     0.00000     0.57439
     1.24281     0.00063     0.42139     0.00124     0.42057     0.00000     0.00000     0.00000     0.00000     0.00000     0.84383
     1.25581     0.00081     0.54696     0.00161     0.54591     0.00000     0.00000     0.00000     0.00000     0.00000     1.09528
     1.26781     0.00093     0.62729     0.00184     0.62609     0.00000     0.00000     0.00000     0.00000     0.00000     1.25615
     1.28081     0.00094     0.63551     0.00187     0.63442     0.00000     0.00000     0.00000     0.00000     0.00000     1.27273
     1.29281     0.00084     0.56903     0.00167     0.56790     0.00000     0.00000     0.00000     0.00000     0.00000     1.13944
     1.30581     0.00067     0.45007     0.00132     0.44921     0.00000     0.00000     0.00000     0.00000     0.00000     0.90126
     1.31781     0.00047     0.31454     0.00092     0.31393     0.00000     0.00000     0.00000     0.00000     0.00000     0.62987
     1.33081     0.00029     0.19422     0.00057     0.19382     0.00000     0.00000     0.00000     0.00000     0.00000     0.38890
     1.34281     0.00016     0.10595     0.00031     0.10575     0.00000     0.00000     0.00000     0.00000     0.00000     0.21217
     1.35581     0.00008     0.05111     0.00015     0.05102     0.00000     0.00000     0.00000     0.00000     0.00000     0.10236
     1.36781     0.00003     0.02192     0.00007     0.02192     0.00000     0.00000     0.00000     0.00000     0.00000     0.04395
     1.38081     0.00001     0.00877     0.00003     0.00890     0.00000     0.00000     0.00000     0.00000     0.00000     0.01772
     1.39281     0.00001     0.00445     0.00003     0.00485     0.00000     0.00000     0.00000     0.00000     0.00000     0.00934
     1.40581     0.00002     0.00527     0.00006     0.00631     0.00000     0.00000     0.00000     0.00000     0.00000     0.01166
     1.41781     0.00005     0.01041     0.00012     0.01279     0.00000     0.00000     0.00000     0.00000     0.00000     0.02337
     1.43081     0.00009     0.02063     0.00025     0.02541     0.00000     0.00000     0.00000     0.00000     0.00000     0.04639
     1.44281     0.00017     0.03679     0.00044     0.04526     0.00000     0.00000     0.00000     0.00000     0.00000     0.08266
     1.45581     0.00026     0.05834     0.00070     0.07155     0.00000     0.00000     0.00000     0.00000     0.00000     0.13085
     1.46781     0.00037     0.08267     0.00099     0.10069     0.00000     0.00000     0.00000     0.00000     0.00000     0.18472
     1.48081     0.00047     0.10605     0.00127     0.12733     0.00000     0.00000     0.00000     0.00000     0.00000     0.23512
     1.49281     0.00053     0.12659     0.00150     0.14769     0.00000     0.00000     0.00000     0.00000     0.00000     0.27631
     1.50581     0.00057     0.14747     0.00172     0.16361     0.00000     0.00000     0.00000     0.00000     0.00000     0.31337
     1.51781     0.00060     0.17821     0.00202     0.18435     0.00000     0.00000     0.00000     0.00000     0.00000     0.36518
     1.53081     0.00063     0.23124     0.00255     0.22365     0.00000     0.00000     0.00000     0.00000     0.00000     0.45808
     1.54381     0.00070     0.31516     0.00339     0.29268     0.00000     0.00000     0.00000     0.00000     0.00000     0.61193
     1.55581     0.00077     0.42684     0.00450     0.39164     0.00000     0.00000     0.00000     0.00000     0.00000     0.82375
     1.56881     0.00083     0.54777     0.00569     0.50496     0.00000     0.00000     0.00000     0.00000     0.00000     1.05925
     1.58081     0.00084     0.64771     0.00666     0.60385     0.00000     0.00000     0.00000     0.00000     0.00000     1.25906
     1.59381     0.00077     0.69537     0.00709     0.65653     0.00000     0.00000     0.00000     0.00000     0.00000     1.35976
     1.60581     0.00065     0.67276     0.00682     0.64260     0.00000     0.00000     0.00000     0.00000     0.00000     1.32282
     1.61881     0.00049     0.58391     0.00592     0.56329     0.00000     0.00000     0.00000     0.00000     0.00000     1.15361
     1.63081     0.00034     0.45346     0.00468     0.44116     0.00000     0.00000     0.00000     0.00000     0.00000     0.89964
     1.64381     0.00022     0.31510     0.00355     0.30876     0.00000     0.00000     0.00000     0.00000     0.00000     0.62762
     1.65581     0.00014     0.19753     0.00305     0.19510     0.00000     0.00000     0.00000     0.00000     0.00000     0.39582
     1.66881     0.00011     0.11636     0.00372     0.11654     0.00000     0.00000     0.00000     0.00000     0.00000     0.23673
     1.68081     0.00015     0.07398     0.00612     0.07640     0.00000     0.00000     0.00000     0.00000     0.00000     0.15665
     1.69381     0.00024     0.06486     0.01067     0.06972     0.00000     0.00000     0.00000     0.00000     0.00000     0.14548
     1.70581     0.00040     0.08029     0.01738     0.08795     0.00000     0.00000     0.00000     0.00000     0.00000     0.18602
     1.71881     0.00060     0.11070     0.02553     0.12111     0.00000     0.00000     0.00000     0.00000     0.00000     0.25794
     1.73081     0.00083     0.14562     0.03351     0.15803     0.00000     0.00000     0.00000     0.00000     0.00000     0.33799
     1.74381     0.00102     0.17427     0.03932     0.18726     0.00000     0.00000     0.00000     0.00000     0.00000     0.40188
     1.75581     0.00114     0.18779     0.04127     0.19973     0.00000     0.00000     0.00000     0.00000     0.00000     0.42993
     1.76881     0.00113     0.18195     0.03883     0.19150     0.00000     0.00000     0.00000     0.00000     0.00000     0.41341
     1.78081     0.00102     0.15851     0.03281     0.16521     0.00000     0.00000     0.00000     0.00000     0.00000     0.35755
     1.79381     0.00082     0.12425     0.02493     0.12830     0.00000     0.00000     0.00000     0.00000     0.00000     0.27830
     1.80581     0.00059     0.08761     0.01706     0.08969     0.00000     0.00000     0.00000     0.00000     0.00000     0.19496
     1.81881     0.00039     0.05554     0.01052     0.05645     0.00000     0.00000     0.00000     0.00000     0.00000     0.12290
     1.83081     0.00022     0.03164     0.00586     0.03196     0.00000     0.00000     0.00000     0.00000     0.00000     0.06968
     1.84381     0.00012     0.01618     0.00294     0.01626     0.00000     0.00000     0.00000     0.00000     0.00000     0.03549
     1.85581     0.00005     0.00742     0.00133     0.00742     0.00000     0.00000     0.00000     0.00000     0.00000     0.01623
     1.86881     0.00002     0.00305     0.00054     0.00304     0.00000     0.00000     0.00000     0.00000     0.00000     0.00666
     1.88081     0.00001     0.00113     0.00020     0.00112     0.00000     0.00000     0.00000     0.00000     0.00000     0.00245
     1.89381     0.00000     0.00040     0.00007     0.00039     0.00000     0.00000     0.00000     0.00000     0.00000     0.00086
     1.90581     0.00000     0.00024     0.00002     0.00024     0.00000     0.00000     0.00000     0.00000     0.00000     0.00050
     1.91881     0.00001     0.00056     0.00001     0.00058     0.00000     0.00000     0.00000     0.00000     0.00000     0.00115
     1.93081     0.00002     0.00198     0.00000     0.00204     0.00000     0.00000     0.00000     0.00000     0.00000     0.00404
     1.94381     0.00008     0.00649     0.00000     0.00668     0.00000     0.00000     0.00000     0.00000     0.00000     0.01326
     1.95581     0.00024     0.01898     0.00002     0.01947     0.00000     0.00000     0.00000     0.00000     0.00000     0.03870
     1.96881     0.00066     0.04935     0.00006     0.05051     0.00000     0.00000     0.00000     0.00000     0.00000     0.10057
     1.98081     0.00164     0.11451     0.00019     0.11686     0.00000     0.00000     0.00000     0.00000     0.00000     0.23320
     1.99381     0.00372     0.23786     0.00052     0.24189     0.00000     0.00000     0.00000     0.00000     0.00000     0.48399
     2.00581     0.00770     0.44427     0.00125     0.45001     0.00000     0.00000     0.00000     0.00000     0.00000     0.90323
     2.01881     0.01452     0.74986     0.00269     0.75659     0.00000     0.00000     0.00000     0.00000     0.00000     1.52365
     2.03081     0.02493     1.15059     0.00510     1.15742     0.00000     0.00000     0.00000     0.00000     0.00000     2.33805
     2.04381     0.03889     1.61663     0.00859     1.62394     0.00000     0.00000     0.00000     0.00000     0.00000     3.28806
     2.05581     0.05496     2.09796     0.01282     2.10884     0.00000     0.00000     0.00000     0.00000     0.00000     4.27458
     2.06881     0.07014     2.53946     0.01699     2.56221     0.00000     0.00000     0.00000     0.00000     0.00000     5.18880
     2.08081     0.08071     2.90025     0.02003     2.94450     0.00000     0.00000     0.00000     0.00000     0.00000     5.94548
     2.09381     0.08370     3.16208     0.02110     3.23369     0.00000     0.00000     0.00000     0.00000     0.00000     6.50057
     2.10581     0.07840     3.32131     0.02002     3.41482     0.00000     0.00000     0.00000     0.00000     0.00000     6.83455
     2.11881     0.06667     3.36890     0.01725     3.46599     0.00000     0.00000     0.00000     0.00000     0.00000     6.91881
     2.13081     0.05189     3.27875     0.01370     3.35554     0.00000     0.00000     0.00000     0.00000     0.00000     6.69988
     2.14381     0.03738     3.02125     0.01018     3.05974     0.00000     0.00000     0.00000     0.00000     0.00000     6.12856
     2.15581     0.02525     2.59515     0.00719     2.59102     0.00000     0.00000     0.00000     0.00000     0.00000     5.21862
     2.16881     0.01621     2.04909     0.00488     2.01290     0.00000     0.00000     0.00000     0.00000     0.00000     4.08308
     2.18081     0.01014     1.47281     0.00318     1.42275     0.00000     0.00000     0.00000     0.00000     0.00000     2.90888
     2.19381     0.00681     0.96179     0.00202     0.91421     0.00000     0.00000     0.00000     0.00000     0.00000     1.88482
     2.20581     0.00643     0.58188     0.00131     0.54550     0.00000     0.00000     0.00000     0.00000     0.00000     1.13512
     2.21881     0.00995     0.35827     0.00105     0.33401     0.00000     0.00000     0.00000     0.00000     0.00000     0.70328
     2.23081     0.01907     0.28570     0.00126     0.26975     0.00000     0.00000     0.00000     0.00000     0.00000     0.57578
     2.24381     0.03561     0.34575     0.00212     0.33256     0.00000     0.00000     0.00000     0.00000     0.00000     0.71604
     2.25581     0.06016     0.51280     0.00401     0.49743     0.00000     0.00000     0.00000     0.00000     0.00000     1.07440
     2.26881     0.09040     0.74865     0.00763     0.72768     0.00000     0.00000     0.00000     0.00000     0.00000     1.57437
     2.28081     0.12041     0.99767     0.01391     0.97028     0.00000     0.00000     0.00000     0.00000     0.00000     2.10228
     2.29381     0.14213     1.19532     0.02367     1.16239     0.00000     0.00000     0.00000     0.00000     0.00000     2.52351
     2.30581     0.14879     1.29190     0.03694     1.25635     0.00000     0.00000     0.00000     0.00000     0.00000     2.73398
     2.31881     0.13840     1.27534     0.05224     1.24077     0.00000     0.00000     0.00000     0.00000     0.00000     2.70675
     2.33081     0.11471     1.17475     0.06661     1.14517     0.00000     0.00000     0.00000     0.00000     0.00000     2.50125
     2.34381     0.08514     1.04089     0.07644     1.01724     0.00000     0.00000     0.00000     0.00000     0.00000     2.21972
     2.35581     0.05706     0.91292     0.07901     0.89565     0.00000     0.00000     0.00000     0.00000     0.00000     1.94464
     2.36881     0.03499     0.80322     0.07375     0.79096     0.00000     0.00000     0.00000     0.00000     0.00000     1.70292
     2.38081     0.02000     0.69986     0.06240     0.69113     0.00000     0.00000     0.00000     0.00000     0.00000     1.47339
     2.39381     0.01092     0.58643     0.04800     0.58017     0.00000     0.00000     0.00000     0.00000     0.00000     1.22552
     2.40581     0.00583     0.45884     0.03365     0.45424     0.00000     0.00000     0.00000     0.00000     0.00000     0.95256
     2.41881     0.00307     0.32814     0.02152     0.32481     0.00000     0.00000     0.00000     0.00000     0.00000     0.67754
     2.43081     0.00158     0.21218     0.01256     0.20989     0.00000     0.00000     0.00000     0.00000     0.00000     0.43621
     2.44381     0.00079     0.12504     0.00669     0.12364     0.00000     0.00000     0.00000     0.00000     0.00000     0.25617
     2.45581     0.00038     0.07238     0.00334     0.07161     0.00000     0.00000     0.00000     0.00000     0.00000     0.14771
     2.46881     0.00020     0.05375     0.00178     0.05345     0.00000     0.00000     0.00000     0.00000     0.00000     0.10918
     2.48081     0.00016     0.06774     0.00143     0.06778     0.00000     0.00000     0.00000     0.00000     0.00000     0.13710
     2.49381     0.00021     0.11417     0.00194     0.11449     0.00000     0.00000     0.00000     0.00000     0.00000     0.23081
     2.50581     0.00033     0.19137     0.00309     0.19204     0.00000     0.00000     0.00000     0.00000     0.00000     0.38684
     2.51881     0.00049     0.29043     0.00465     0.29143     0.00000     0.00000     0.00000     0.00000     0.00000     0.58700
     2.53081     0.00065     0.39124     0.00625     0.39262     0.00000     0.00000     0.00000     0.00000     0.00000     0.79076
     2.54381     0.00077     0.46627     0.00745     0.46785     0.00000     0.00000     0.00000     0.00000     0.00000     0.94233
     2.55681     0.00082     0.49131     0.00786     0.49284     0.00000     0.00000     0.00000     0.00000     0.00000     0.99283
     2.56881     0.00081     0.45804     0.00737     0.45913     0.00000     0.00000     0.00000     0.00000     0.00000     0.92536
     2.58181     0.00083     0.37879     0.00619     0.37891     0.00000     0.00000     0.00000     0.00000     0.00000     0.76472
     2.59381     0.00097     0.28004     0.00479     0.27851     0.00000     0.00000     0.00000     0.00000     0.00000     0.56432
     2.60681     0.00140     0.18952     0.00368     0.18556     0.00000     0.00000     0.00000     0.00000     0.00000     0.38016
     2.61881     0.00223     0.12513     0.00320     0.11814     0.00000     0.00000     0.00000     0.00000     0.00000     0.24871
     2.63181     0.00352     0.09131     0.00345     0.08155     0.00000     0.00000     0.00000     0.00000     0.00000     0.17983
     2.64381     0.00516     0.08227     0.00430     0.07131     0.00000     0.00000     0.00000     0.00000     0.00000     0.16304
     2.65681     0.00693     0.08758     0.00551     0.07843     0.00000     0.00000     0.00000     0.00000     0.00000     0.17845
     2.66881     0.00849     0.09720     0.00683     0.09339     0.00000     0.00000     0.00000     0.00000     0.00000     0.20592
     2.68181     0.00948     0.10442     0.00819     0.10845     0.00000     0.00000     0.00000     0.00000     0.00000     0.23055
     2.69381     0.00972     0.10684     0.00972     0.11888     0.00000     0.00000     0.00000     0.00000     0.00000     0.24516
     2.70681     0.00921     0.10600     0.01176     0.12375     0.00000     0.00000     0.00000     0.00000     0.00000     0.25073
     2.71881     0.00820     0.10577     0.01458     0.12552     0.00000     0.00000     0.00000     0.00000     0.00000     0.25407
     2.73181     0.00702     0.10990     0.01807     0.12838     0.00000     0.00000     0.00000     0.00000     0.00000     0.26338
     2.74381     0.00593     0.12062     0.02159     0.13594     0.00000     0.00000     0.00000     0.00000     0.00000     0.28409
     2.75681     0.00502     0.13779     0.02411     0.14968     0.00000     0.00000     0.00000     0.00000     0.00000     0.31659
     2.76881     0.00424     0.15949     0.02471     0.16869     0.00000     0.00000     0.00000     0.00000     0.00000     0.35713
     2.78181     0.00351     0.18247     0.02312     0.18978     0.00000     0.00000     0.00000     0.00000     0.00000     0.39888
     2.79381     0.00280     0.20185     0.01980     0.20785     0.00000     0.00000     0.00000     0.00000     0.00000     0.43230
     2.80681     0.00212     0.21148     0.01566     0.21640     0.00000     0.00000     0.00000     0.00000     0.00000     0.44566
     2.81881     0.00153     0.20592     0.01159     0.20984     0.00000     0.00000     0.00000     0.00000     0.00000     0.42887
     2.83181     0.00105     0.18350     0.00810     0.18645     0.00000     0.00000     0.00000     0.00000     0.00000     0.37910
     2.84381     0.00069     0.14840     0.00539     0.15036     0.00000     0.00000     0.00000     0.00000     0.00000     0.30484
     2.85681     0.00045     0.10976     0.00346     0.11064     0.00000     0.00000     0.00000     0.00000     0.00000     0.22431
     2.86881     0.00032     0.07884     0.00230     0.07836     0.00000     0.00000     0.00000     0.00000     0.00000     0.15982
     2.88181     0.00034     0.06688     0.00197     0.06437     0.00000     0.00000     0.00000     0.00000     0.00000     0.13355
     2.89381     0.00056     0.08460     0.00267     0.07917     0.00000     0.00000     0.00000     0.00000     0.00000     0.16700
     2.90681     0.00110     0.14222     0.00469     0.13340     0.00000     0.00000     0.00000     0.00000     0.00000     0.28141
     2.91881     0.00211     0.24680     0.00830     0.23576     0.00000     0.00000     0.00000     0.00000     0.00000     0.49296
     2.93181     0.00377     0.39576     0.01347     0.38678     0.00000     0.00000     0.00000     0.00000     0.00000     0.79979
     2.94381     0.00631     0.57107     0.01968     0.57180     0.00000     0.00000     0.00000     0.00000     0.00000     1.16887
     2.95681     0.01006     0.74023     0.02593     0.75968     0.00000     0.00000     0.00000     0.00000     0.00000     1.53590
     2.96881     0.01540     0.86807     0.03112     0.91311     0.00000     0.00000     0.00000     0.00000     0.00000     1.82771
     2.98181     0.02265     0.93394     0.03463     1.00469     0.00000     0.00000     0.00000     0.00000     0.00000     1.99591
     2.99381     0.03174     0.94089     0.03654     1.03003     0.00000     0.00000     0.00000     0.00000     0.00000     2.03920
     3.00681     0.04180     0.91206     0.03741     1.00623     0.00000     0.00000     0.00000     0.00000     0.00000     1.99750
     3.01881     0.05112     0.87644     0.03770     0.96074     0.00000     0.00000     0.00000     0.00000     0.00000     1.92600
     3.03181     0.05764     0.85661     0.03733     0.91789     0.00000     0.00000     0.00000     0.00000     0.00000     1.86947
     3.04381     0.05984     0.86854     0.03589     0.89920     0.00000     0.00000     0.00000     0.00000     0.00000     1.86347
     3.05681     0.05765     0.92719     0.03313     0.92614     0.00000     0.00000     0.00000     0.00000     0.00000     1.94411
     3.06881     0.05243     1.04369     0.02939     1.01612     0.00000     0.00000     0.00000     0.00000     0.00000     2.14164
     3.08181     0.04629     1.21316     0.02543     1.16914     0.00000     0.00000     0.00000     0.00000     0.00000     2.45402
     3.09381     0.04091     1.40007     0.02193     1.34995     0.00000     0.00000     0.00000     0.00000     0.00000     2.81286
     3.10681     0.03684     1.54044     0.01907     1.49268     0.00000     0.00000     0.00000     0.00000     0.00000     3.08901
     3.11881     0.03370     1.57045     0.01656     1.52854     0.00000     0.00000     0.00000     0.00000     0.00000     3.14925
     3.13181     0.03100     1.46458     0.01399     1.42519     0.00000     0.00000     0.00000     0.00000     0.00000     2.93476
     3.14381     0.02899     1.25544     0.01122     1.20894     0.00000     0.00000     0.00000     0.00000     0.00000     2.50458
     3.15681     0.02874     1.01961     0.00846     0.95103     0.00000     0.00000     0.00000     0.00000     0.00000     2.00784
     3.16881     0.03148     0.83666     0.00612     0.72956     0.00000     0.00000     0.00000     0.00000     0.00000     1.60381
     3.18181     0.03755     0.74960     0.00448     0.59319     0.00000     0.00000     0.00000     0.00000     0.00000     1.38482
     3.19381     0.04584     0.74981     0.00358     0.54773     0.00000     0.00000     0.00000     0.00000     0.00000     1.34696
     3.20681     0.05415     0.79249     0.00321     0.56708     0.00000     0.00000     0.00000     0.00000     0.00000     1.41693
     3.21881     0.06035     0.82672     0.00313     0.61813     0.00000     0.00000     0.00000     0.00000     0.00000     1.50834
     3.23181     0.06346     0.82240     0.00316     0.67658     0.00000     0.00000     0.00000     0.00000     0.00000     1.56561
     3.24381     0.06381     0.77867     0.00327     0.73044     0.00000     0.00000     0.00000     0.00000     0.00000     1.57619
     3.25681     0.06225     0.71032     0.00351     0.77068     0.00000     0.00000     0.00000     0.00000     0.00000     1.54676
     3.26881     0.05923     0.63271     0.00395     0.78395     0.00000     0.00000     0.00000     0.00000     0.00000     1.47984
     3.28181     0.05466     0.55145     0.00461     0.75496     0.00000     0.00000     0.00000     0.00000     0.00000     1.36568
     3.29381     0.04837     0.46602     0.00548     0.67747     0.00000     0.00000     0.00000     0.00000     0.00000     1.19734
     3.30681     0.04076     0.37732     0.00643     0.56087     0.00000     0.00000     0.00000     0.00000     0.00000     0.98538
     3.31881     0.03274     0.29088     0.00724     0.42774     0.00000     0.00000     0.00000     0.00000     0.00000     0.75860
     3.33181     0.02526     0.21400     0.00768     0.30237     0.00000     0.00000     0.00000     0.00000     0.00000     0.54931
     3.34381     0.01888     0.15156     0.00753     0.20072     0.00000     0.00000     0.00000     0.00000     0.00000     0.37870
     3.35681     0.01370     0.10437     0.00682     0.12743     0.00000     0.00000     0.00000     0.00000     0.00000     0.25232
     3.36881     0.00961     0.07048     0.00578     0.07905     0.00000     0.00000     0.00000     0.00000     0.00000     0.16492
     3.38181     0.00652     0.04732     0.00478     0.04927     0.00000     0.00000     0.00000     0.00000     0.00000     0.10788
     3.39381     0.00434     0.03250     0.00414     0.03210     0.00000     0.00000     0.00000     0.00000     0.00000     0.07307
     3.40681     0.00294     0.02376     0.00396     0.02280     0.00000     0.00000     0.00000     0.00000     0.00000     0.05345
     3.41881     0.00211     0.01884     0.00409     0.01783     0.00000     0.00000     0.00000     0.00000     0.00000     0.04287
     3.43181     0.00163     0.01569     0.00424     0.01473     0.00000     0.00000     0.00000     0.00000     0.00000     0.03629
     3.44381     0.00130     0.01294     0.00416     0.01206     0.00000     0.00000     0.00000     0.00000     0.00000     0.03046
     3.45681     0.00101     0.01009     0.00371     0.00934     0.00000     0.00000     0.00000     0.00000     0.00000     0.02416
     3.46881     0.00076     0.00724     0.00298     0.00667     0.00000     0.00000     0.00000     0.00000     0.00000     0.01764
     3.48181     0.00053     0.00473     0.00213     0.00435     0.00000     0.00000     0.00000     0.00000     0.00000     0.01174
     3.49381     0.00035     0.00281     0.00135     0.00260     0.00000     0.00000     0.00000     0.00000     0.00000     0.00710
     3.50681     0.00022     0.00152     0.00076     0.00142     0.00000     0.00000     0.00000     0.00000     0.00000     0.00392
     3.51881     0.00013     0.00075     0.00038     0.00072     0.00000     0.00000     0.00000     0.00000     0.00000     0.00199
     3.53181     0.00007     0.00034     0.00017     0.00034     0.00000     0.00000     0.00000     0.00000     0.00000     0.00093
     3.54481     0.00004     0.00015     0.00007     0.00015     0.00000     0.00000     0.00000     0.00000     0.00000     0.00040
     3.55681     0.00002     0.00006     0.00002     0.00006     0.00000     0.00000     0.00000     0.00000     0.00000     0.00016
     3.56981     0.00001     0.00002     0.00001     0.00002     0.00000     0.00000     0.00000     0.00000     0.00000     0.00006
     3.58181     0.00000     0.00001     0.00000     0.00001     0.00000     0.00000     0.00000     0.00000     0.00000     0.00002
     3.59481     0.00000     0.00000     0.00000     0.00000     0.00000     0.00000     0.00000     0.00000     0.00000     0.00001
     3.60681     0.00000     0.00000     0.00000     0.00000     0.00000     0.00000     0.00000     0.00000     0.00000     0.00000
     3.61981     0.00000     0.00000     0.00000     0.00000     0.00000     0.00000     0.00000     0.00000     0.00000     0.00000
     3.63181     0.00000     0.00000     0.00000     0.00000     0.00000     0.00000     0.00000     0.00000     0.00000     0.00000
     3.64481     0.00000     0.00000     0.00000     0.00000     0.00000     0.00000     0.00000     0.00000     0.00000     0.00000
     3.65681     0.00000     0.00000     0.00000     0.00000     0.00000     0.00000     0.00000     0.00000     0.00000     0.00000
     3.66981     0.00000     0.00000     0.00000     0.00000     0.00000     0.00000     0.00000     0.00000     0.00000     0.00000
     3.68181     0.00000     0.00000     0.00000     0.00000     0.00000     0.00000     0.00000     0.00000     0.00000     0.00000
     3.69481     0.00000     0.00000     0.00000     0.00000     0.00000     0.00000     0.00000     0.00000     0.00000     0.00000
     3.70681     0.00000     0.00000     0.00000     0.00000     0.00000     0.00000     0.00000     0.00000     0.00000     0.00000
     3.71981     0.00000     0.00000     0.00000     0.00000     0.00000     0.00000     0.00000     0.00000     0.00000     0.00000
     3.73181     0.00000     0.00000     0.00000     0.00000     0.00000     0.00000     0.00000     0.00000     0.00000     0.00000
     3.74481     0.00000     0.00000     0.00000     0.00000     0.00000     0.00000     0.00000     0.00000     0.00000     0.00000
     3.75681     0.00000     0.00000     0.00000     0.00000     0.00000     0.00000     0.00000     0.00000     0.00000     0.00000
     3.76981     0.00000     0.00000     0.00000     0.00000     0.00000     0.00000     0.00000     0.00000     0.00000     0.00000
     3.78181     0.00000     0.00000     0.00000     0.00000     0.00000     0.00000     0.00000     0.00000     0.00000     0.00000
     3.79481     0.00000     0.00000     0.00000     0.00000     0.00000     0.00000     0.00000     0.00000     0.00000     0.00000
     3.80681     0.00000     0.00000     0.00000     0.00000     0.00000     0.00000     0.00000     0.00000     0.00000     0.00000
     3.81981     0.00000     0.00000     0.00000     0.00000     0.00000     0.00000     0.00000     0.00000     0.00000     0.00000
     3.83181     0.00000     0.00000     0.00000     0.00000     0.00000     0.00000     0.00000     0.00000     0.00000     0.00000
     3.84481     0.00000     0.00000     0.00000     0.00000     0.00000     0.00000     0.00000     0.00000     0.00000     0.00000
     3.85681     0.00000     0.00000     0.00000     0.00000     0.00000     0.00000     0.00000     0.00000     0.00000     0.00000
     3.86981     0.00000     0.00000     0.00000     0.00000     0.00000     0.00000     0.00000     0.00000     0.00000     0.00000
     3.88181     0.00000     0.00000     0.00000     0.00000     0.00000     0.00000     0.00000     0.00000     0.00000     0.00000
     3.89481     0.00000     0.00000     0.00000     0.00000     0.00000     0.00000     0.00000     0.00000     0.00000     0.00000
     3.90681     0.00000     0.00000     0.00000     0.00000     0.00000     0.00000     0.00000     0.00000     0.00000     0.00000
     3.91981     0.00000     0.00000     0.00000     0.00000     0.00000     0.00000     0.00000     0.00000     0.00000     0.00000
     3.93181     0.00000     0.00000     0.00000     0.00000     0.00000     0.00000     0.00000     0.00000     0.00000     0.00000
     3.94481     0.00000     0.00000     0.00000     0.00000     0.00000     0.00000     0.00000     0.00000     0.00000     0.00000
     3.95681     0.00000     0.00000     0.00000     0.00000     0.00000     0.00000     0.00000     0.00000     0.00000     0.00000
     3.96981     0.00000     0.00000     0.00000     0.00000     0.00000     0.00000     0.00000     0.00000     0.00000     0.00000
     3.98181     0.00000     0.00000     0.00000     0.00000     0.00000     0.00000     0.00000     0.00000     0.00000     0.00000
     3.99481     0.00000     0.00000     0.00000     0.00000     0.00000     0.00000     0.00000     0.00000     0.00000     0.00000
     4.00681     0.00000     0.00000     0.00000     0.00000     0.00000     0.00000     0.00000     0.00000     0.00000     0.00000
     4.01981     0.00000     0.00000     0.00000     0.00000     0.00000     0.00000     0.00000     0.00000     0.00000     0.00000
     4.03181     0.00000     0.00000     0.00000     0.00000     0.00000     0.00000     0.00000     0.00000     0.00000     0.00000
     4.04481     0.00000     0.00000     0.00000     0.00000     0.00000     0.00000     0.00000     0.00000     0.00000     0.00000
     4.05681     0.00000     0.00000     0.00000     0.00000     0.00000     0.00000     0.00000     0.00000     0.00000     0.00000
     4.06981     0.00000     0.00000     0.00000     0.00000     0.00000     0.00000     0.00000     0.00000     0.00000     0.00000
     4.08181     0.00000     0.00000     0.00000     0.00000     0.00000     0.00000     0.00000     0.00000     0.00000     0.00000
     4.09481     0.00000     0.00000     0.00000     0.00000     0.00000     0.00000     0.00000     0.00000     0.00000     0.00000
     4.10681     0.00000     0.00000     0.00000     0.00000     0.00000     0.00000     0.00000     0.00000     0.00000     0.00000
     4.11981     0.00000     0.00000     0.00000     0.00000     0.00000     0.00000     0.00000     0.00000     0.00000     0.00000
     4.13181     0.00000     0.00000     0.00000     0.00000     0.00000     0.00000     0.00000     0.00000     0.00000     0.00000
     4.14481     0.00000     0.00000     0.00000     0.00000     0.00000     0.00000     0.00000     0.00000     0.00000     0.00000
     4.15681     0.00000     0.00000     0.00000     0.00000     0.00000     0.00000     0.00000     0.00000     0.00000     0.00000
     4.16981     0.00000     0.00000     0.00000     0.00000     0.00000     0.00000     0.00000     0.00000     0.00000     0.00000
     4.18181     0.00000     0.00000     0.00000     0.00000     0.00000     0.00000     0.00000     0.00000     0.00000     0.00000
     4.19481     0.00000     0.00000     0.00000     0.00000     0.00000     0.00000     0.00000     0.00000     0.00000     0.00000
     4.20681     0.00000     0.00000     0.00000     0.00000     0.00000     0.00000     0.00000     0.00000     0.00000     0.00000
     4.21981     0.00000     0.00000     0.00000     0.00000     0.00000     0.00000     0.00000     0.00000     0.00000     0.00000
     4.23181     0.00000     0.00000     0.00000     0.00000     0.00000     0.00000     0.00000     0.00000     0.00000     0.00000
     4.24481     0.00000     0.00000     0.00000     0.00000     0.00000     0.00000     0.00000     0.00000     0.00000     0.00000
     4.25681     0.00000     0.00000     0.00000     0.00000     0.00000     0.00000     0.00000     0.00000     0.00000     0.00000
     4.26981     0.00000     0.00000     0.00000     0.00000     0.00000     0.00000     0.00000     0.00000     0.00000     0.00000
     4.28181     0.00000     0.00000     0.00000     0.00000     0.00000     0.00000     0.00000     0.00000     0.00000     0.00000
     4.29481     0.00000     0.00000     0.00000     0.00000     0.00000     0.00000     0.00000     0.00000     0.00000     0.00000
     4.30681     0.00000     0.00000     0.00000     0.00000     0.00000     0.00000     0.00000     0.00000     0.00000     0.00000
     4.31981     0.00000     0.00000     0.00000     0.00000     0.00000     0.00000     0.00000     0.00000     0.00000     0.00000
     4.33181     0.00000     0.00000     0.00000     0.00000     0.00000     0.00000     0.00000     0.00000     0.00000     0.00000
     4.34481     0.00000     0.00000     0.00000     0.00000     0.00000     0.00000     0.00000     0.00000     0.00000     0.00000
     4.35681     0.00000     0.00000     0.00000     0.00000     0.00000     0.00000     0.00000     0.00000     0.00000     0.00000
     4.36981     0.00000     0.00000     0.00000     0.00000     0.00000     0.00000     0.00000     0.00000     0.00000     0.00000
     4.38181     0.00000     0.00000     0.00000     0.00000     0.00000     0.00000     0.00000     0.00000     0.00000     0.00000
     4.39481     0.00000     0.00000     0.00000     0.00000     0.00000     0.00000     0.00000     0.00000     0.00000     0.00000
     4.40681     0.00000     0.00000     0.00000     0.00000     0.00000     0.00000     0.00000     0.00000     0.00000     0.00000
     4.41981     0.00000     0.00000     0.00000     0.00000     0.00000     0.00000     0.00000     0.00000     0.00000     0.00000
     4.43181     0.00000     0.00000     0.00000     0.00000     0.00000     0.00000     0.00000     0.00000     0.00000     0.00000
     4.44481     0.00000     0.00000     0.00000     0.00000     0.00000     0.00000     0.00000     0.00000     0.00000     0.00000
     4.45681     0.00000     0.00000     0.00000     0.00000     0.00000     0.00000     0.00000     0.00000     0.00000     0.00000
     4.46981     0.00000     0.00000     0.00000     0.00000     0.00000     0.00000     0.00000     0.00000     0.00000     0.00000
     4.48181     0.00000     0.00000     0.00000     0.00000     0.00000     0.00000     0.00000     0.00000     0.00000     0.00000
     4.49481     0.00000     0.00000     0.00000     0.00000     0.00000     0.00000     0.00000     0.00000     0.00000     0.00000
     4.50681     0.00000     0.00000     0.00000     0.00000     0.00000     0.00000     0.00000     0.00000     0.00000     0.00000
     4.51981     0.00000     0.00000     0.00000     0.00000     0.00000     0.00000     0.00000     0.00000     0.00000     0.00000
     4.53181     0.00000     0.00000     0.00000     0.00000     0.00000     0.00000     0.00000     0.00000     0.00000     0.00000
     4.54481     0.00000     0.00000     0.00000     0.00000     0.00000     0.00000     0.00000     0.00000     0.00000     0.00000
     4.55781     0.00000     0.00000     0.00000     0.00000     0.00000     0.00000     0.00000     0.00000     0.00000     0.00000
     4.56981     0.00000     0.00000     0.00000     0.00000     0.00000     0.00000     0.00000     0.00000     0.00000     0.00000
     4.58281     0.00000     0.00000     0.00000     0.00000     0.00000     0.00000     0.00000     0.00000     0.00000     0.00000
     4.59481     0.00000     0.00000     0.00000     0.00000     0.00000     0.00000     0.00000     0.00000     0.00000     0.00000
     4.60781     0.00000     0.00000     0.00000     0.00000     0.00000     0.00000     0.00000     0.00000     0.00000     0.00000
     4.61981     0.00000     0.00000     0.00000     0.00000     0.00000     0.00000     0.00000     0.00000     0.00000     0.00000
     4.63281     0.00000     0.00000     0.00000     0.00000     0.00000     0.00000     0.00000     0.00000     0.00000     0.00000
     4.64481     0.00000     0.00000     0.00000     0.00000     0.00000     0.00000     0.00000     0.00000     0.00000     0.00000
     4.65781     0.00000     0.00000     0.00000     0.00000     0.00000     0.00000     0.00000     0.00000     0.00000     0.00000
     4.66981     0.00000     0.00000     0.00000     0.00000     0.00000     0.00000     0.00000     0.00000     0.00000     0.00000
     4.68281     0.00000     0.00000     0.00000     0.00000     0.00000     0.00000     0.00000     0.00000     0.00000     0.00000
     4.69481     0.00000     0.00000     0.00000     0.00000     0.00000     0.00000     0.00000     0.00000     0.00000     0.00000
     4.70781     0.00000     0.00000     0.00000     0.00000     0.00000     0.00000     0.00000     0.00000     0.00000     0.00000
     4.71981     0.00000     0.00000     0.00000     0.00000     0.00000     0.00000     0.00000     0.00000     0.00000     0.00000
     4.73281     0.00000     0.00000     0.00000     0.00000     0.00000     0.00000     0.00000     0.00000     0.00000     0.00000
     4.74481     0.00000     0.00000     0.00000     0.00000     0.00000     0.00000     0.00000     0.00000     0.00000     0.00000
     4.75781     0.00000     0.00000     0.00000     0.00000     0.00000     0.00000     0.00000     0.00000     0.00000     0.00000
     4.76981     0.00000     0.00000     0.00000     0.00000     0.00000     0.00000     0.00000     0.00000     0.00000     0.00000
     4.78281     0.00000     0.00000     0.00000     0.00000     0.00000     0.00000     0.00000     0.00000     0.00000     0.00000
     4.79481     0.00000     0.00000     0.00000     0.00000     0.00000     0.00000     0.00000     0.00000     0.00000     0.00000
     4.80781     0.00000     0.00000     0.00000     0.00000     0.00000     0.00000     0.00000     0.00000     0.00000     0.00000
     4.81981     0.00000     0.00000     0.00000     0.00000     0.00000     0.00000     0.00000     0.00000     0.00000     0.00000
     4.83281     0.00000     0.00000     0.00000     0.00000     0.00000     0.00000     0.00000     0.00000     0.00000     0.00000
     4.84481     0.00000     0.00000     0.00000     0.00000     0.00000     0.00000     0.00000     0.00000     0.00000     0.00000
     4.85781     0.00000     0.00000     0.00000     0.00000     0.00000     0.00000     0.00000     0.00000     0.00000     0.00000
     4.86981     0.00000     0.00000     0.00000     0.00000     0.00000     0.00000     0.00000     0.00000     0.00000     0.00000
     4.88281     0.00000     0.00000     0.00000     0.00000     0.00000     0.00000     0.00000     0.00000     0.00000     0.00000
     4.89481     0.00000     0.00000     0.00000     0.00000     0.00000     0.00000     0.00000     0.00000     0.00000     0.00000
     4.90781     0.00000     0.00000     0.00000     0.00000     0.00000     0.00000     0.00000     0.00000     0.00000     0.00000
     4.91981     0.00000     0.00000     0.00000     0.00000     0.00000     0.00000     0.00000     0.00000     0.00000     0.00000
     4.93281     0.00000     0.00000     0.00000     0.00000     0.00000     0.00000     0.00000     0.00000     0.00000     0.00000
     4.94481     0.00000     0.00000     0.00000     0.00000     0.00000     0.00000     0.00000     0.00000     0.00000     0.00000
     4.95781     0.00000     0.00000     0.00000     0.00000     0.00000     0.00000     0.00000     0.00000     0.00000     0.00000
     4.96981     0.00000     0.00000     0.00000     0.00000     0.00000     0.00000     0.00000     0.00000     0.00000     0.00000
     4.98281     0.00000     0.00000     0.00000     0.00000     0.00000     0.00000     0.00000     0.00000     0.00000     0.00000
     4.99481     0.00000     0.00000     0.00000     0.00000     0.00000     0.00000     0.00000     0.00000     0.00000     0.00000
     5.00781     0.00000     0.00000     0.00000     0.00000     0.00000     0.00000     0.00000     0.00000     0.00000     0.00000
     5.01981     0.00000     0.00000     0.00000     0.00000     0.00000     0.00000     0.00000     0.00000     0.00000     0.00000
     5.03281     0.00000     0.00000     0.00000     0.00000     0.00000     0.00000     0.00000     0.00000     0.00000     0.00000
     5.04481     0.00000     0.00000     0.00000     0.00000     0.00000     0.00000     0.00000     0.00000     0.00000     0.00000
     5.05781     0.00000     0.00000     0.00000     0.00000     0.00000     0.00000     0.00000     0.00000     0.00000     0.00000
     5.06981     0.00000     0.00000     0.00000     0.00000     0.00000     0.00000     0.00000     0.00000     0.00000     0.00000
     5.08281     0.00000     0.00000     0.00000     0.00000     0.00000     0.00000     0.00000     0.00000     0.00000     0.00000
     5.09481     0.00000     0.00000     0.00000     0.00000     0.00000     0.00000     0.00000     0.00000     0.00000     0.00000
     5.10781     0.00000     0.00000     0.00000     0.00000     0.00000     0.00000     0.00000     0.00000     0.00000     0.00000
     5.11981     0.00000     0.00000     0.00000     0.00000     0.00000     0.00000     0.00000     0.00000     0.00000     0.00000
     5.13281     0.00000     0.00000     0.00000     0.00000     0.00000     0.00000     0.00000     0.00000     0.00000     0.00000
     5.14481     0.00000     0.00000     0.00000     0.00000     0.00000     0.00000     0.00000     0.00000     0.00000     0.00000
     5.15781     0.00000     0.00000     0.00000     0.00000     0.00000     0.00000     0.00000     0.00000     0.00000     0.00000
     5.16981     0.00000     0.00000     0.00000     0.00000     0.00000     0.00000     0.00000     0.00000     0.00000     0.00000
     5.18281     0.00000     0.00000     0.00000     0.00000     0.00000     0.00000     0.00000     0.00000     0.00000     0.00000
     5.19481     0.00000     0.00000     0.00000     0.00000     0.00000     0.00000     0.00000     0.00000     0.00000     0.00000
     5.20781     0.00000     0.00000     0.00000     0.00000     0.00000     0.00000     0.00000     0.00000     0.00000     0.00000
     5.21981     0.00000     0.00000     0.00000     0.00000     0.00000     0.00000     0.00000     0.00000     0.00000     0.00000
     5.23281     0.00000     0.00000     0.00000     0.00000     0.00000     0.00000     0.00000     0.00000     0.00000     0.00000
     5.24481     0.00000     0.00000     0.00000     0.00000     0.00000     0.00000     0.00000     0.00000     0.00000     0.00000
     5.25781     0.00000     0.00000     0.00000     0.00000     0.00000     0.00000     0.00000     0.00000     0.00000     0.00000
     5.26981     0.00000     0.00000     0.00000     0.00000     0.00000     0.00000     0.00000     0.00000     0.00000     0.00000
     5.28281     0.00000     0.00000     0.00000     0.00000     0.00000     0.00000     0.00000     0.00000     0.00000     0.00000
     5.29481     0.00000     0.00000     0.00000     0.00000     0.00000     0.00000     0.00000     0.00000     0.00000     0.00000
     5.30781     0.00000     0.00000     0.00000     0.00000     0.00000     0.00000     0.00000     0.00000     0.00000     0.00000
     5.31981     0.00000     0.00000     0.00000     0.00000     0.00000     0.00000     0.00000     0.00000     0.00000     0.00000
     5.33281     0.00000     0.00000     0.00000     0.00000     0.00000     0.00000     0.00000     0.00000     0.00000     0.00000
     5.34481     0.00000     0.00000     0.00000     0.00000     0.00000     0.00000     0.00000     0.00000     0.00000     0.00000
     5.35781     0.00000     0.00000     0.00000     0.00000     0.00000     0.00000     0.00000     0.00000     0.00000     0.00000
     5.36981     0.00000     0.00000     0.00000     0.00000     0.00000     0.00000     0.00000     0.00000     0.00000     0.00000
     5.38281     0.00000     0.00000     0.00000     0.00000     0.00000     0.00000     0.00000     0.00000     0.00000     0.00000
     5.39481     0.00000     0.00000     0.00000     0.00000     0.00000     0.00000     0.00000     0.00000     0.00000     0.00000
     5.40781     0.00000     0.00000     0.00000     0.00000     0.00000     0.00000     0.00000     0.00000     0.00000     0.00000
     5.41981     0.00000     0.00000     0.00000     0.00000     0.00000     0.00000     0.00000     0.00000     0.00000     0.00000
     5.43281     0.00000     0.00000     0.00000     0.00000     0.00000     0.00000     0.00000     0.00000     0.00000     0.00000
     5.44481     0.00000     0.00000     0.00000     0.00000     0.00000     0.00000     0.00000     0.00000     0.00000     0.00000
     5.45781     0.00000     0.00000     0.00000     0.00000     0.00000     0.00000     0.00000     0.00000     0.00000     0.00000
     5.46981     0.00000     0.00000     0.00000     0.00000     0.00000     0.00000     0.00000     0.00000     0.00000     0.00000
     5.48281     0.00000     0.00000     0.00000     0.00000     0.00000     0.00000     0.00000     0.00000     0.00000     0.00000
     5.49481     0.00000     0.00000     0.00000     0.00000     0.00000     0.00000     0.00000     0.00000     0.00000     0.00000
     5.50781     0.00000     0.00000     0.00000     0.00000     0.00000     0.00000     0.00000     0.00000     0.00000     0.00000
     5.51981     0.00000     0.00000     0.00000     0.00000     0.00000     0.00000     0.00000     0.00000     0.00000     0.00000
     5.53281     0.00000     0.00000     0.00000     0.00000     0.00000     0.00000     0.00000     0.00000     0.00000     0.00000
     5.54581     0.00000     0.00000     0.00000     0.00000     0.00000     0.00000     0.00000     0.00000     0.00000     0.00000
     5.55781     0.00000     0.00000     0.00000     0.00000     0.00000     0.00000     0.00000     0.00000     0.00000     0.00000
     5.57081     0.00000     0.00000     0.00000     0.00000     0.00000     0.00000     0.00000     0.00000     0.00000     0.00000
     5.58281     0.00000     0.00000     0.00000     0.00000     0.00000     0.00000     0.00000     0.00000     0.00000     0.00000
     5.59581     0.00000     0.00000     0.00000     0.00000     0.00000     0.00000     0.00000     0.00000     0.00000     0.00000
     5.60781     0.00000     0.00000     0.00000     0.00000     0.00000     0.00000     0.00000     0.00000     0.00000     0.00000
     5.62081     0.00000     0.00000     0.00000     0.00000     0.00000     0.00000     0.00000     0.00000     0.00000     0.00000
     5.63281     0.00000     0.00000     0.00000     0.00000     0.00000     0.00000     0.00000     0.00000     0.00000     0.00000
     5.64581     0.00000     0.00000     0.00000     0.00000     0.00000     0.00000     0.00000     0.00000     0.00000     0.00000
     5.65781     0.00000     0.00000     0.00000     0.00000     0.00000     0.00000     0.00000     0.00000     0.00000     0.00000
     5.67081     0.00000     0.00000     0.00000     0.00000     0.00000     0.00000     0.00000     0.00000     0.00000     0.00000
     5.68281     0.00000     0.00000     0.00000     0.00000     0.00000     0.00000     0.00000     0.00000     0.00000     0.00000
     5.69581     0.00000     0.00000     0.00000     0.00000     0.00000     0.00000     0.00000     0.00000     0.00000     0.00000
     5.70781     0.00000     0.00000     0.00000     0.00000     0.00000     0.00000     0.00000     0.00000     0.00000     0.00000
     5.72081     0.00000     0.00000     0.00000     0.00000     0.00000     0.00000     0.00000     0.00000     0.00000     0.00000
     5.73281     0.00000     0.00000     0.00000     0.00000     0.00000     0.00000     0.00000     0.00000     0.00000     0.00000
     5.74581     0.00000     0.00000     0.00000     0.00000     0.00000     0.00000     0.00000     0.00000     0.00000     0.00000
     5.75781     0.00000     0.00000     0.00000     0.00000     0.00000     0.00000     0.00000     0.00000     0.00000     0.00000
     5.77081     0.00000     0.00000     0.00000     0.00000     0.00000     0.00000     0.00000     0.00000     0.00000     0.00000
     5.78281     0.00000     0.00000     0.00000     0.00000     0.00000     0.00000     0.00000     0.00000     0.00000     0.00000
     5.79581     0.00000     0.00000     0.00000     0.00000     0.00000     0.00000     0.00000     0.00000     0.00000     0.00000
     5.80781     0.00000     0.00000     0.00000     0.00000     0.00000     0.00000     0.00000     0.00000     0.00000     0.00000
     5.82081     0.00000     0.00000     0.00000     0.00000     0.00000     0.00000     0.00000     0.00000     0.00000     0.00000
     5.83281     0.00000     0.00000     0.00000     0.00000     0.00000     0.00000     0.00000     0.00000     0.00000     0.00000
     5.84581     0.00000     0.00000     0.00000     0.00000     0.00000     0.00000     0.00000     0.00000     0.00000     0.00000
     5.85781     0.00000     0.00000     0.00000     0.00000     0.00000     0.00000     0.00000     0.00000     0.00000     0.00000
     5.87081     0.00000     0.00000     0.00000     0.00000     0.00000     0.00000     0.00000     0.00000     0.00000     0.00000
     5.88281     0.00000     0.00000     0.00000     0.00000     0.00000     0.00000     0.00000     0.00000     0.00000     0.00000
     5.89581     0.00000     0.00000     0.00000     0.00000     0.00000     0.00000     0.00000     0.00000     0.00000     0.00000
     5.90781     0.00000     0.00000     0.00000     0.00000     0.00000     0.00000     0.00000     0.00000     0.00000     0.00000
     5.92081     0.00000     0.00000     0.00000     0.00000     0.00000     0.00000     0.00000     0.00000     0.00000     0.00000
     5.93281     0.00000     0.00000     0.00000     0.00000     0.00000     0.00000     0.00000     0.00000     0.00000     0.00000
     5.94581     0.00000     0.00000     0.00000     0.00000     0.00000     0.00000     0.00000     0.00000     0.00000     0.00000
     5.95781     0.00000     0.00000     0.00000     0.00000     0.00000     0.00000     0.00000     0.00000     0.00000     0.00000
     5.97081     0.00000     0.00000     0.00000     0.00000     0.00000     0.00000     0.00000     0.00000     0.00000     0.00000
     5.98281     0.00000     0.00000     0.00000     0.00000     0.00000     0.00000     0.00000     0.00000     0.00000     0.00000
     5.99581     0.00000     0.00000     0.00000     0.00000     0.00000     0.00000     0.00000     0.00000     0.00000     0.00000
     6.00781     0.00000     0.00000     0.00000     0.00000     0.00000     0.00000     0.00000     0.00000     0.00000     0.00000
     6.02081     0.00000     0.00000     0.00000     0.00000     0.00000     0.00000     0.00000     0.00000     0.00000     0.00000
     6.03281     0.00000     0.00000     0.00000     0.00000     0.00000     0.00000     0.00000     0.00000     0.00000     0.00000
     6.04581     0.00000     0.00000     0.00000     0.00000     0.00000     0.00000     0.00000     0.00000     0.00000     0.00000
     6.05781     0.00000     0.00000     0.00000     0.00000     0.00000     0.00000     0.00000     0.00000     0.00000     0.00000
     6.07081     0.00000     0.00000     0.00000     0.00000     0.00000     0.00000     0.00000     0.00000     0.00000     0.00000
     6.08281     0.00000     0.00000     0.00000     0.00000     0.00000     0.00000     0.00000     0.00000     0.00000     0.00000
     6.09581     0.00000     0.00000     0.00000     0.00000     0.00000     0.00000     0.00000     0.00000     0.00000     0.00000
     6.10781     0.00000     0.00000     0.00000     0.00000     0.00000     0.00000     0.00000     0.00000     0.00000     0.00000
     6.12081     0.00000     0.00000     0.00000     0.00000     0.00000     0.00000     0.00000     0.00000     0.00000     0.00000
     6.13281     0.00000     0.00000     0.00000     0.00000     0.00000     0.00000     0.00000     0.00000     0.00000     0.00000
     6.14581     0.00000     0.00000     0.00000     0.00000     0.00000     0.00000     0.00000     0.00000     0.00000     0.00000
     6.15781     0.00000     0.00000     0.00000     0.00000     0.00000     0.00000     0.00000     0.00000     0.00000     0.00000
     6.17081     0.00000     0.00000     0.00000     0.00000     0.00000     0.00000     0.00000     0.00000     0.00000     0.00000
     6.18281     0.00000     0.00000     0.00000     0.00000     0.00000     0.00000     0.00000     0.00000     0.00000     0.00000
     6.19581     0.00000     0.00000     0.00000     0.00000     0.00000     0.00000     0.00000     0.00000     0.00000     0.00000
     6.20781     0.00000     0.00000     0.00000     0.00000     0.00000     0.00000     0.00000     0.00000     0.00000     0.00000
     6.22081     0.00000     0.00000     0.00000     0.00000     0.00000     0.00000     0.00000     0.00000     0.00000     0.00000
     6.23281     0.00000     0.00000     0.00000     0.00000     0.00000     0.00000     0.00000     0.00000     0.00000     0.00000
     6.24581     0.00000     0.00000     0.00000     0.00000     0.00000     0.00000     0.00000     0.00000     0.00000     0.00000
     6.25781     0.00000     0.00000     0.00000     0.00000     0.00000     0.00000     0.00000     0.00000     0.00000     0.00000
     6.27081     0.00000     0.00000     0.00000     0.00000     0.00000     0.00000     0.00000     0.00000     0.00000     0.00000
     6.28281     0.00000     0.00000     0.00000     0.00000     0.00000     0.00000     0.00000     0.00000     0.00000     0.00000
     6.29581     0.00000     0.00000     0.00000     0.00000     0.00000     0.00000     0.00000     0.00000     0.00000     0.00000
     6.30781     0.00000     0.00000     0.00000     0.00000     0.00000     0.00000     0.00000     0.00000     0.00000     0.00000
     6.32081     0.00000     0.00000     0.00000     0.00000     0.00000     0.00000     0.00000     0.00000     0.00000     0.00000
     6.33281     0.00000     0.00000     0.00000     0.00000     0.00000     0.00000     0.00000     0.00000     0.00000     0.00000
     6.34581     0.00000     0.00000     0.00000     0.00000     0.00000     0.00000     0.00000     0.00000     0.00000     0.00000
     6.35781     0.00000     0.00000     0.00000     0.00000     0.00000     0.00000     0.00000     0.00000     0.00000     0.00000
     6.37081     0.00000     0.00000     0.00000     0.00000     0.00000     0.00000     0.00000     0.00000     0.00000     0.00000
     6.38281     0.00000     0.00000     0.00000     0.00000     0.00000     0.00000     0.00000     0.00000     0.00000     0.00000
     6.39581     0.00000     0.00000     0.00000     0.00000     0.00000     0.00000     0.00000     0.00000     0.00000     0.00000
     6.40781     0.00000     0.00000     0.00000     0.00000     0.00000     0.00000     0.00000     0.00000     0.00000     0.00000
     6.42081     0.00000     0.00000     0.00000     0.00000     0.00000     0.00000     0.00000     0.00000     0.00000     0.00000
     6.43281     0.00000     0.00000     0.00000     0.00000     0.00000     0.00000     0.00000     0.00000     0.00000     0.00000
     6.44581     0.00000     0.00000     0.00000     0.00000     0.00000     0.00000     0.00000     0.00000     0.00000     0.00000
     6.45781     0.00000     0.00000     0.00000     0.00000     0.00000     0.00000     0.00000     0.00000     0.00000     0.00000
     6.47081     0.00000     0.00000     0.00000     0.00000     0.00000     0.00000     0.00000     0.00000     0.00000     0.00000
     6.48281     0.00000     0.00000     0.00000     0.00000     0.00000     0.00000     0.00000     0.00000     0.00000     0.00000
     6.49581     0.00000     0.00000     0.00000     0.00000     0.00000     0.00000     0.00000     0.00000     0.00000     0.00000
     6.50781     0.00000     0.00000     0.00000     0.00000     0.00000     0.00000     0.00000     0.00000     0.00000     0.00000
     6.52081     0.00000     0.00000     0.00000     0.00000     0.00000     0.00000     0.00000     0.00000     0.00000     0.00000
     6.53281     0.00000     0.00000     0.00000     0.00000     0.00000     0.00000     0.00000     0.00000     0.00000     0.00000
     6.54581     0.00000     0.00000     0.00000     0.00000     0.00000     0.00000     0.00000     0.00000     0.00000     0.00000
     6.55881     0.00000     0.00000     0.00000     0.00000     0.00000     0.00000     0.00000     0.00000     0.00000     0.00000
     6.57081     0.00000     0.00000     0.00000     0.00000     0.00000     0.00000     0.00000     0.00000     0.00000     0.00000
     6.58381     0.00000     0.00000     0.00000     0.00000     0.00000     0.00000     0.00000     0.00000     0.00000     0.00000
     6.59581     0.00000     0.00000     0.00000     0.00000     0.00000     0.00000     0.00000     0.00000     0.00000     0.00000
     6.60881     0.00000     0.00000     0.00000     0.00000     0.00000     0.00000     0.00000     0.00000     0.00000     0.00000
     6.62081     0.00000     0.00000     0.00000     0.00000     0.00000     0.00000     0.00000     0.00000     0.00000     0.00000
     6.63381     0.00000     0.00000     0.00000     0.00000     0.00000     0.00000     0.00000     0.00000     0.00000     0.00000
     6.64581     0.00000     0.00000     0.00000     0.00000     0.00000     0.00000     0.00000     0.00000     0.00000     0.00000
     6.65881     0.00000     0.00000     0.00000     0.00000     0.00000     0.00000     0.00000     0.00000     0.00000     0.00000
     6.67081     0.00000     0.00000     0.00000     0.00000     0.00000     0.00000     0.00000     0.00000     0.00000     0.00000
     6.68381     0.00000     0.00000     0.00000     0.00000     0.00000     0.00000     0.00000     0.00000     0.00000     0.00000
     6.69581     0.00000     0.00000     0.00000     0.00000     0.00000     0.00000     0.00000     0.00000     0.00000     0.00000
     6.70881     0.00000     0.00000     0.00000     0.00000     0.00000     0.00000     0.00000     0.00000     0.00000     0.00000
     6.72081     0.00000     0.00000     0.00000     0.00000     0.00000     0.00000     0.00000     0.00000     0.00000     0.00000
     6.73381     0.00000     0.00000     0.00000     0.00000     0.00000     0.00000     0.00000     0.00000     0.00000     0.00000
     6.74581     0.00000     0.00000     0.00000     0.00000     0.00000     0.00000     0.00000     0.00000     0.00000     0.00000
     6.75881     0.00000     0.00000     0.00000     0.00000     0.00000     0.00000     0.00000     0.00000     0.00000     0.00000
     6.77081     0.00000     0.00000     0.00000     0.00000     0.00000     0.00000     0.00000     0.00000     0.00000     0.00000
     6.78381     0.00000     0.00000     0.00000     0.00000     0.00000     0.00000     0.00000     0.00000     0.00000     0.00000
     6.79581     0.00000     0.00000     0.00000     0.00000     0.00000     0.00000     0.00000     0.00000     0.00000     0.00000
     6.80881     0.00000     0.00000     0.00000     0.00000     0.00000     0.00000     0.00000     0.00000     0.00000     0.00000
     6.82081     0.00000     0.00000     0.00000     0.00000     0.00000     0.00000     0.00000     0.00000     0.00000     0.00000
     6.83381     0.00000     0.00000     0.00000     0.00000     0.00000     0.00000     0.00000     0.00000     0.00000     0.00000
     6.84581     0.00000     0.00000     0.00000     0.00000     0.00000     0.00000     0.00000     0.00000     0.00000     0.00000
     6.85881     0.00000     0.00000     0.00000     0.00000     0.00000     0.00000     0.00000     0.00000     0.00000     0.00000
     6.87081     0.00000     0.00000     0.00000     0.00000     0.00000     0.00000     0.00000     0.00000     0.00000     0.00000
     6.88381     0.00000     0.00000     0.00000     0.00000     0.00000     0.00000     0.00000     0.00000     0.00000     0.00000
     6.89581     0.00000     0.00000     0.00000     0.00000     0.00000     0.00000     0.00000     0.00000     0.00000     0.00000
     6.90881     0.00000     0.00000     0.00000     0.00000     0.00000     0.00000     0.00000     0.00000     0.00000     0.00000
     6.92081     0.00000     0.00000     0.00000     0.00000     0.00000     0.00000     0.00000     0.00000     0.00000     0.00000
     6.93381     0.00000     0.00000     0.00000     0.00000     0.00000     0.00000     0.00000     0.00000     0.00000     0.00000
     6.94581     0.00000     0.00000     0.00000     0.00000     0.00000     0.00000     0.00000     0.00000     0.00000     0.00000
     6.95881     0.00000     0.00000     0.00000     0.00000     0.00000     0.00000     0.00000     0.00000     0.00000     0.00000
     6.97081     0.00000     0.00000     0.00000     0.00000     0.00000     0.00000     0.00000     0.00000     0.00000     0.00000
     6.98381     0.00000     0.00000     0.00000     0.00000     0.00000     0.00000     0.00000     0.00000     0.00000     0.00000
     6.99581     0.00000     0.00000     0.00000     0.00000     0.00000     0.00000     0.00000     0.00000     0.00000     0.00000
     7.00881     0.00000     0.00000     0.00000     0.00000     0.00000     0.00000     0.00000     0.00000     0.00000     0.00000
     7.02081     0.00000     0.00000     0.00000     0.00000     0.00000     0.00000     0.00000     0.00000     0.00000     0.00000
     7.03381     0.00000     0.00000     0.00000     0.00000     0.00000     0.00000     0.00000     0.00000     0.00000     0.00000
     7.04581     0.00000     0.00000     0.00000     0.00000     0.00000     0.00000     0.00000     0.00000     0.00000     0.00000
     7.05881     0.00000     0.00000     0.00000     0.00000     0.00000     0.00000     0.00000     0.00000     0.00000     0.00000
     7.07081     0.00000     0.00000     0.00000     0.00000     0.00000     0.00000     0.00000     0.00000     0.00000     0.00000
     7.08381     0.00000     0.00000     0.00000     0.00000     0.00000     0.00000     0.00000     0.00000     0.00000     0.00000
     7.09581     0.00000     0.00000     0.00000     0.00000     0.00000     0.00000     0.00000     0.00000     0.00000     0.00000
     7.10881     0.00000     0.00000     0.00000     0.00000     0.00000     0.00000     0.00000     0.00000     0.00000     0.00000
     7.12081     0.00000     0.00000     0.00000     0.00000     0.00000     0.00000     0.00000     0.00000     0.00000     0.00000
     7.13381     0.00000     0.00000     0.00000     0.00000     0.00000     0.00000     0.00000     0.00000     0.00000     0.00000
     7.14581     0.00000     0.00000     0.00000     0.00000     0.00000     0.00000     0.00000     0.00000     0.00000     0.00000
     7.15881     0.00000     0.00000     0.00000     0.00000     0.00000     0.00000     0.00000     0.00000     0.00000     0.00000
     7.17081     0.00000     0.00000     0.00000     0.00000     0.00000     0.00000     0.00000     0.00000     0.00000     0.00000
     7.18381     0.00000     0.00000     0.00000     0.00000     0.00000     0.00000     0.00000     0.00000     0.00000     0.00000
     7.19581     0.00000     0.00000     0.00000     0.00000     0.00000     0.00000     0.00000     0.00000     0.00000     0.00000
     7.20881     0.00000     0.00000     0.00000     0.00000     0.00000     0.00000     0.00000     0.00000     0.00000     0.00000
     7.22081     0.00000     0.00000     0.00000     0.00000     0.00000     0.00000     0.00000     0.00000     0.00000     0.00000
     7.23381     0.00000     0.00000     0.00000     0.00000     0.00000     0.00000     0.00000     0.00000     0.00000     0.00000
     7.24581     0.00000     0.00000     0.00000     0.00000     0.00000     0.00000     0.00000     0.00000     0.00000     0.00000
     7.25881     0.00000     0.00000     0.00000     0.00000     0.00000     0.00000     0.00000     0.00000     0.00000     0.00000
     7.27081     0.00000     0.00000     0.00000     0.00000     0.00000     0.00000     0.00000     0.00000     0.00000     0.00000
     7.28381     0.00000     0.00000     0.00000     0.00000     0.00000     0.00000     0.00000     0.00000     0.00000     0.00000
     7.29581     0.00000     0.00000     0.00000     0.00000     0.00000     0.00000     0.00000     0.00000     0.00000     0.00000
     7.30881     0.00000     0.00000     0.00000     0.00000     0.00000     0.00000     0.00000     0.00000     0.00000     0.00000
     7.32081     0.00000     0.00000     0.00000     0.00000     0.00000     0.00000     0.00000     0.00000     0.00000     0.00000
     7.33381     0.00000     0.00000     0.00000     0.00000     0.00000     0.00000     0.00000     0.00000     0.00000     0.00000
     7.34581     0.00000     0.00000     0.00000     0.00000     0.00000     0.00000     0.00000     0.00000     0.00000     0.00000
     7.35881     0.00000     0.00000     0.00000     0.00000     0.00000     0.00000     0.00000     0.00000     0.00000     0.00000
     7.37081     0.00000     0.00000     0.00000     0.00000     0.00000     0.00000     0.00000     0.00000     0.00000     0.00000
     7.38381     0.00000     0.00000     0.00000     0.00000     0.00000     0.00000     0.00000     0.00000     0.00000     0.00000
     7.39581     0.00000     0.00000     0.00000     0.00000     0.00000     0.00000     0.00000     0.00000     0.00000     0.00000
     7.40881     0.00000     0.00000     0.00000     0.00000     0.00000     0.00000     0.00000     0.00000     0.00000     0.00000
     7.42081     0.00000     0.00000     0.00000     0.00000     0.00000     0.00000     0.00000     0.00000     0.00000     0.00000
     7.43381     0.00000     0.00000     0.00000     0.00000     0.00000     0.00000     0.00000     0.00000     0.00000     0.00000
     7.44581     0.00000     0.00000     0.00000     0.00000     0.00000     0.00000     0.00000     0.00000     0.00000     0.00000
     7.45881     0.00000     0.00000     0.00000     0.00000     0.00000     0.00000     0.00000     0.00000     0.00000     0.00000
     7.47081     0.00000     0.00000     0.00000     0.00000     0.00000     0.00000     0.00000     0.00000     0.00000     0.00000
     7.48381     0.00000     0.00000     0.00000     0.00000     0.00000     0.00000     0.00000     0.00000     0.00000     0.00000
     7.49581     0.00000     0.00000     0.00000     0.00000     0.00000     0.00000     0.00000     0.00000     0.00000     0.00000
     7.50881     0.00000     0.00000     0.00000     0.00000     0.00000     0.00000     0.00000     0.00000     0.00000     0.00000
     7.52081     0.00000     0.00000     0.00000     0.00000     0.00000     0.00000     0.00000     0.00000     0.00000     0.00000
     7.53381     0.00000     0.00000     0.00000     0.00000     0.00000     0.00000     0.00000     0.00000     0.00000     0.00000
     7.54681     0.00000     0.00000     0.00000     0.00000     0.00000     0.00000     0.00000     0.00000     0.00000     0.00000
     7.55881     0.00000     0.00000     0.00000     0.00000     0.00000     0.00000     0.00000     0.00000     0.00000     0.00000
     7.57181     0.00000     0.00000     0.00000     0.00000     0.00000     0.00000     0.00000     0.00000     0.00000     0.00000
     7.58381     0.00000     0.00000     0.00000     0.00000     0.00000     0.00000     0.00000     0.00000     0.00000     0.00000
     7.59681     0.00000     0.00000     0.00000     0.00000     0.00000     0.00000     0.00000     0.00000     0.00000     0.00000
     7.60881     0.00000     0.00000     0.00000     0.00000     0.00000     0.00000     0.00000     0.00000     0.00000     0.00000
     7.62181     0.00000     0.00000     0.00000     0.00000     0.00000     0.00000     0.00000     0.00000     0.00000     0.00000
     7.63381     0.00000     0.00000     0.00000     0.00000     0.00000     0.00000     0.00000     0.00000     0.00000     0.00000
     7.64681     0.00000     0.00000     0.00000     0.00000     0.00000     0.00000     0.00000     0.00000     0.00000     0.00000
     7.65881     0.00000     0.00000     0.00000     0.00000     0.00000     0.00000     0.00000     0.00000     0.00000     0.00000
     7.67181     0.00000     0.00000     0.00000     0.00000     0.00000     0.00000     0.00000     0.00000     0.00000     0.00000
     7.68381     0.00000     0.00000     0.00000     0.00000     0.00000     0.00000     0.00000     0.00000     0.00000     0.00000
     7.69681     0.00000     0.00000     0.00000     0.00000     0.00000     0.00000     0.00000     0.00000     0.00000     0.00000
     7.70881     0.00000     0.00000     0.00000     0.00000     0.00000     0.00000     0.00000     0.00000     0.00000     0.00000
     7.72181     0.00000     0.00000     0.00000     0.00000     0.00000     0.00000     0.00000     0.00000     0.00000     0.00000
     7.73381     0.00000     0.00000     0.00000     0.00000     0.00000     0.00000     0.00000     0.00000     0.00000     0.00000
     7.74681     0.00000     0.00000     0.00000     0.00000     0.00000     0.00000     0.00000     0.00000     0.00000     0.00000
     7.75881     0.00000     0.00000     0.00000     0.00000     0.00000     0.00000     0.00000     0.00000     0.00000     0.00000
     7.77181     0.00000     0.00000     0.00000     0.00000     0.00000     0.00000     0.00000     0.00000     0.00000     0.00000
     7.78381     0.00000     0.00000     0.00000     0.00000     0.00000     0.00000     0.00000     0.00000     0.00000     0.00000
     7.79681     0.00000     0.00000     0.00000     0.00000     0.00000     0.00000     0.00000     0.00000     0.00000     0.00000
     7.80881     0.00000     0.00000     0.00000     0.00000     0.00000     0.00000     0.00000     0.00000     0.00000     0.00000
     7.82181     0.00000     0.00000     0.00000     0.00000     0.00000     0.00000     0.00000     0.00000     0.00000     0.00000
     7.83381     0.00000     0.00000     0.00000     0.00000     0.00000     0.00000     0.00000     0.00000     0.00000     0.00000
     7.84681     0.00000     0.00000     0.00000     0.00000     0.00000     0.00000     0.00000     0.00000     0.00000     0.00000
     7.85881     0.00000     0.00000     0.00000     0.00000     0.00000     0.00000     0.00000     0.00000     0.00000     0.00000
     7.87181     0.00000     0.00000     0.00000     0.00000     0.00000     0.00000     0.00000     0.00000     0.00000     0.00000
     7.88381     0.00000     0.00000     0.00000     0.00000     0.00000     0.00000     0.00000     0.00000     0.00000     0.00000
     7.89681     0.00000     0.00000     0.00000     0.00000     0.00000     0.00000     0.00000     0.00000     0.00000     0.00000
     7.90881     0.00000     0.00000     0.00000     0.00000     0.00000     0.00000     0.00000     0.00000     0.00000     0.00000
     7.92181     0.00000     0.00000     0.00000     0.00000     0.00000     0.00000     0.00000     0.00000     0.00000     0.00000
     7.93381     0.00000     0.00000     0.00000     0.00000     0.00000     0.00000     0.00000     0.00000     0.00000     0.00000
     7.94681     0.00000     0.00000     0.00000     0.00000     0.00000     0.00000     0.00000     0.00000     0.00000     0.00000
     7.95881     0.00000     0.00000     0.00000     0.00000     0.00000     0.00000     0.00000     0.00000     0.00000     0.00000
     7.97181     0.00000     0.00000     0.00000     0.00000     0.00000     0.00000     0.00000     0.00000     0.00000     0.00000
     7.98381     0.00000     0.00000     0.00000     0.00000     0.00000     0.00000     0.00000     0.00000     0.00000     0.00000
     7.99681     0.00000     0.00000     0.00000     0.00000     0.00000     0.00000     0.00000     0.00000     0.00000     0.00000
     8.00881     0.00000     0.00000     0.00000     0.00000     0.00000     0.00000     0.00000     0.00000     0.00000     0.00000
     8.02181     0.00000     0.00000     0.00000     0.00000     0.00000     0.00000     0.00000     0.00000     0.00000     0.00000
     8.03381     0.00000     0.00000     0.00000     0.00000     0.00000     0.00000     0.00000     0.00000     0.00000     0.00000
     8.04681     0.00000     0.00000     0.00000     0.00000     0.00000     0.00000     0.00000     0.00000     0.00000     0.00000
     8.05881     0.00000     0.00000     0.00000     0.00000     0.00000     0.00000     0.00000     0.00000     0.00000     0.00000
     8.07181     0.00000     0.00000     0.00000     0.00000     0.00000     0.00000     0.00000     0.00000     0.00000     0.00000
     8.08381     0.00000     0.00000     0.00000     0.00000     0.00000     0.00000     0.00000     0.00000     0.00000     0.00000
     8.09681     0.00000     0.00000     0.00000     0.00000     0.00000     0.00000     0.00000     0.00000     0.00000     0.00000
     8.10881     0.00000     0.00000     0.00000     0.00000     0.00000     0.00000     0.00000     0.00000     0.00000     0.00000
     8.12181     0.00000     0.00000     0.00000     0.00000     0.00000     0.00000     0.00000     0.00000     0.00000     0.00000
     8.13381     0.00000     0.00000     0.00000     0.00000     0.00000     0.00000     0.00000     0.00000     0.00000     0.00000
     8.14681     0.00000     0.00000     0.00000     0.00000     0.00000     0.00000     0.00000     0.00000     0.00000     0.00000
     8.15881     0.00000     0.00000     0.00000     0.00000     0.00000     0.00000     0.00000     0.00000     0.00000     0.00000
     8.17181     0.00000     0.00000     0.00000     0.00000     0.00000     0.00000     0.00000     0.00000     0.00000     0.00000
     8.18381     0.00000     0.00000     0.00000     0.00000     0.00000     0.00000     0.00000     0.00000     0.00000     0.00000
     8.19681     0.00000     0.00000     0.00000     0.00000     0.00000     0.00000     0.00000     0.00000     0.00000     0.00000
     8.20881     0.00000     0.00000     0.00000     0.00000     0.00000     0.00000     0.00000     0.00000     0.00000     0.00000
     8.22181     0.00000     0.00000     0.00000     0.00000     0.00000     0.00000     0.00000     0.00000     0.00000     0.00000
     8.23381     0.00000     0.00000     0.00000     0.00000     0.00000     0.00000     0.00000     0.00000     0.00000     0.00000
     8.24681     0.00000     0.00000     0.00000     0.00000     0.00000     0.00000     0.00000     0.00000     0.00000     0.00000
     8.25881     0.00000     0.00000     0.00000     0.00000     0.00000     0.00000     0.00000     0.00000     0.00000     0.00000
     8.27181     0.00000     0.00000     0.00000     0.00000     0.00000     0.00000     0.00000     0.00000     0.00000     0.00000
     8.28381     0.00000     0.00000     0.00000     0.00000     0.00000     0.00000     0.00000     0.00000     0.00000     0.00000
     8.29681     0.00000     0.00000     0.00000     0.00000     0.00000     0.00000     0.00000     0.00000     0.00000     0.00000
     8.30881     0.00000     0.00000     0.00000     0.00000     0.00000     0.00000     0.00000     0.00000     0.00000     0.00000
     8.32181     0.00000     0.00000     0.00000     0.00000     0.00000     0.00000     0.00000     0.00000     0.00000     0.00000
     8.33381     0.00000     0.00000     0.00000     0.00000     0.00000     0.00000     0.00000     0.00000     0.00000     0.00000
     8.34681     0.00000     0.00000     0.00000     0.00000     0.00000     0.00000     0.00000     0.00000     0.00000     0.00000
     8.35881     0.00000     0.00000     0.00000     0.00000     0.00000     0.00000     0.00000     0.00000     0.00000     0.00000
     8.37181     0.00000     0.00000     0.00000     0.00000     0.00000     0.00000     0.00000     0.00000     0.00000     0.00000
     8.38381     0.00000     0.00000     0.00000     0.00000     0.00000     0.00000     0.00000     0.00000     0.00000     0.00000
     8.39681     0.00000     0.00000     0.00000     0.00000     0.00000     0.00000     0.00000     0.00000     0.00000     0.00000
     8.40881     0.00000     0.00000     0.00000     0.00000     0.00000     0.00000     0.00000     0.00000     0.00000     0.00000
     8.42181     0.00000     0.00000     0.00000     0.00000     0.00000     0.00000     0.00000     0.00000     0.00000     0.00000
     8.43381     0.00000     0.00000     0.00000     0.00000     0.00000     0.00000     0.00000     0.00000     0.00000     0.00000
     8.44681     0.00000     0.00000     0.00000     0.00000     0.00000     0.00000     0.00000     0.00000     0.00000     0.00000
     8.45881     0.00000     0.00000     0.00000     0.00000     0.00000     0.00000     0.00000     0.00000     0.00000     0.00000
     8.47181     0.00000     0.00000     0.00000     0.00000     0.00000     0.00000     0.00000     0.00000     0.00000     0.00000
     8.48381     0.00000     0.00000     0.00000     0.00000     0.00000     0.00000     0.00000     0.00000     0.00000     0.00000
     8.49681     0.00000     0.00000     0.00000     0.00000     0.00000     0.00000     0.00000     0.00000     0.00000     0.00000
     8.50881     0.00000     0.00000     0.00000     0.00000     0.00000     0.00000     0.00000     0.00000     0.00000     0.00000
     8.52181     0.00000     0.00000     0.00000     0.00000     0.00000     0.00000     0.00000     0.00000     0.00000     0.00000
     8.53381     0.00000     0.00000     0.00000     0.00000     0.00000     0.00000     0.00000     0.00000     0.00000     0.00000
     8.54681     0.00000     0.00000     0.00000     0.00000     0.00000     0.00000     0.00000     0.00000     0.00000     0.00000
     8.55981     0.00000     0.00000     0.00000     0.00000     0.00000     0.00000     0.00000     0.00000     0.00000     0.00000
     8.57181     0.00000     0.00000     0.00000     0.00000     0.00000     0.00000     0.00000     0.00000     0.00000     0.00000
     8.58481     0.00000     0.00000     0.00000     0.00000     0.00000     0.00000     0.00000     0.00000     0.00000     0.00000
     8.59681     0.00000     0.00000     0.00000     0.00000     0.00000     0.00000     0.00000     0.00000     0.00000     0.00000
     8.60981     0.00000     0.00000     0.00000     0.00000     0.00000     0.00000     0.00000     0.00000     0.00000     0.00000
     8.62181     0.00000     0.00000     0.00000     0.00000     0.00000     0.00000     0.00000     0.00000     0.00000     0.00000
     8.63481     0.00000     0.00000     0.00000     0.00000     0.00000     0.00000     0.00000     0.00000     0.00000     0.00000
     8.64681     0.00000     0.00000     0.00000     0.00000     0.00000     0.00000     0.00000     0.00000     0.00000     0.00000
     8.65981     0.00000     0.00000     0.00000     0.00000     0.00000     0.00000     0.00000     0.00000     0.00000     0.00000
     8.67181     0.00000     0.00000     0.00000     0.00000     0.00000     0.00000     0.00000     0.00000     0.00000     0.00000
     8.68481     0.00000     0.00000     0.00000     0.00000     0.00000     0.00000     0.00000     0.00000     0.00000     0.00000
     8.69681     0.00000     0.00000     0.00000     0.00000     0.00000     0.00000     0.00000     0.00000     0.00000     0.00000
     8.70981     0.00000     0.00000     0.00000     0.00000     0.00000     0.00000     0.00000     0.00000     0.00000     0.00000
     8.72181     0.00000     0.00000     0.00000     0.00000     0.00000     0.00000     0.00000     0.00000     0.00000     0.00000
     8.73481     0.00000     0.00000     0.00000     0.00000     0.00000     0.00000     0.00000     0.00000     0.00000     0.00000
     8.74681     0.00000     0.00000     0.00000     0.00000     0.00000     0.00000     0.00000     0.00000     0.00000     0.00000
     8.75981     0.00000     0.00000     0.00000     0.00000     0.00000     0.00000     0.00000     0.00000     0.00000     0.00000
     8.77181     0.00000     0.00000     0.00000     0.00000     0.00000     0.00000     0.00000     0.00000     0.00000     0.00000
     8.78481     0.00000     0.00000     0.00000     0.00000     0.00000     0.00000     0.00000     0.00000     0.00000     0.00000
     8.79681     0.00000     0.00000     0.00000     0.00000     0.00000     0.00000     0.00000     0.00000     0.00000     0.00000
     8.80981     0.00000     0.00000     0.00000     0.00000     0.00000     0.00000     0.00000     0.00000     0.00000     0.00000
     8.82181     0.00000     0.00000     0.00000     0.00000     0.00000     0.00000     0.00000     0.00000     0.00000     0.00000
     8.83481     0.00000     0.00000     0.00000     0.00000     0.00000     0.00000     0.00000     0.00000     0.00000     0.00000
     8.84681     0.00000     0.00000     0.00000     0.00000     0.00000     0.00000     0.00000     0.00000     0.00000     0.00000
     8.85981     0.00000     0.00000     0.00000     0.00000     0.00000     0.00000     0.00000     0.00000     0.00000     0.00000
     8.87181     0.00000     0.00000     0.00000     0.00000     0.00000     0.00000     0.00000     0.00000     0.00000     0.00000
     8.88481     0.00000     0.00000     0.00000     0.00000     0.00000     0.00000     0.00000     0.00000     0.00000     0.00000
     8.89681     0.00000     0.00000     0.00000     0.00000     0.00000     0.00000     0.00000     0.00000     0.00000     0.00000
     8.90981     0.00000     0.00000     0.00000     0.00000     0.00000     0.00000     0.00000     0.00000     0.00000     0.00000
     8.92181     0.00000     0.00000     0.00000     0.00000     0.00000     0.00000     0.00000     0.00000     0.00000     0.00000
     8.93481     0.00000     0.00000     0.00000     0.00000     0.00000     0.00000     0.00000     0.00000     0.00000     0.00000
     8.94681     0.00000     0.00000     0.00000     0.00000     0.00000     0.00000     0.00000     0.00000     0.00000     0.00000
     8.95981     0.00000     0.00000     0.00000     0.00000     0.00000     0.00000     0.00000     0.00000     0.00000     0.00000
     8.97181     0.00000     0.00000     0.00000     0.00000     0.00000     0.00000     0.00000     0.00000     0.00000     0.00000
     8.98481     0.00000     0.00000     0.00000     0.00000     0.00000     0.00000     0.00000     0.00000     0.00000     0.00000
     8.99681     0.00000     0.00000     0.00000     0.00000     0.00000     0.00000     0.00000     0.00000     0.00000     0.00000
     9.00981     0.00000     0.00000     0.00000     0.00000     0.00000     0.00000     0.00000     0.00000     0.00000     0.00000
     9.02181     0.00000     0.00000     0.00000     0.00000     0.00000     0.00000     0.00000     0.00000     0.00000     0.00000
     9.03481     0.00000     0.00000     0.00000     0.00000     0.00000     0.00000     0.00000     0.00000     0.00000     0.00000
     9.04681     0.00000     0.00000     0.00000     0.00000     0.00000     0.00000     0.00000     0.00000     0.00000     0.00000
     9.05981     0.00000     0.00000     0.00000     0.00000     0.00000     0.00000     0.00000     0.00000     0.00000     0.00000
     9.07181     0.00000     0.00000     0.00000     0.00000     0.00000     0.00000     0.00000     0.00000     0.00000     0.00000
     9.08481     0.00000     0.00000     0.00000     0.00000     0.00000     0.00000     0.00000     0.00000     0.00000     0.00000
     9.09681     0.00000     0.00000     0.00000     0.00000     0.00000     0.00000     0.00000     0.00000     0.00000     0.00000
     9.10981     0.00000     0.00000     0.00000     0.00000     0.00000     0.00000     0.00000     0.00000     0.00000     0.00000
     9.12181     0.00000     0.00000     0.00000     0.00000     0.00000     0.00000     0.00000     0.00000     0.00000     0.00000
     9.13481     0.00000     0.00000     0.00000     0.00000     0.00000     0.00000     0.00000     0.00000     0.00000     0.00000
     9.14681     0.00000     0.00000     0.00000     0.00000     0.00000     0.00000     0.00000     0.00000     0.00000     0.00000
     9.15981     0.00000     0.00000     0.00000     0.00000     0.00000     0.00000     0.00000     0.00000     0.00000     0.00000
     9.17181     0.00000     0.00000     0.00000     0.00000     0.00000     0.00000     0.00000     0.00000     0.00000     0.00000
     9.18481     0.00000     0.00000     0.00000     0.00000     0.00000     0.00000     0.00000     0.00000     0.00000     0.00000
     9.19681     0.00000     0.00000     0.00000     0.00000     0.00000     0.00000     0.00000     0.00000     0.00000     0.00000
     9.20981     0.00000     0.00000     0.00000     0.00000     0.00000     0.00000     0.00000     0.00000     0.00000     0.00000
     9.22181     0.00000     0.00000     0.00000     0.00000     0.00000     0.00000     0.00000     0.00000     0.00000     0.00000
     9.23481     0.00000     0.00000     0.00000     0.00000     0.00000     0.00000     0.00000     0.00000     0.00000     0.00000
     9.24681     0.00000     0.00000     0.00000     0.00000     0.00000     0.00000     0.00000     0.00000     0.00000     0.00000
     9.25981     0.00000     0.00000     0.00000     0.00000     0.00000     0.00000     0.00000     0.00000     0.00000     0.00000
     9.27181     0.00000     0.00000     0.00000     0.00000     0.00000     0.00000     0.00000     0.00000     0.00000     0.00000
     9.28481     0.00000     0.00000     0.00000     0.00000     0.00000     0.00000     0.00000     0.00000     0.00000     0.00000
     9.29681     0.00000     0.00000     0.00000     0.00000     0.00000     0.00000     0.00000     0.00000     0.00000     0.00000
     9.30981     0.00000     0.00000     0.00000     0.00000     0.00000     0.00000     0.00000     0.00000     0.00000     0.00000
     9.32181     0.00000     0.00000     0.00000     0.00000     0.00000     0.00000     0.00000     0.00000     0.00000     0.00000
     9.33481     0.00000     0.00000     0.00000     0.00000     0.00000     0.00000     0.00000     0.00000     0.00000     0.00000
     9.34681     0.00000     0.00000     0.00000     0.00000     0.00000     0.00000     0.00000     0.00000     0.00000     0.00000
     9.35981     0.00000     0.00000     0.00000     0.00000     0.00000     0.00000     0.00000     0.00000     0.00000     0.00000
     9.37181     0.00000     0.00000     0.00000     0.00000     0.00000     0.00000     0.00000     0.00000     0.00000     0.00000
     9.38481     0.00000     0.00000     0.00000     0.00000     0.00000     0.00000     0.00000     0.00000     0.00000     0.00000
     9.39681     0.00000     0.00000     0.00000     0.00000     0.00000     0.00000     0.00000     0.00000     0.00000     0.00000
     9.40981     0.00000     0.00000     0.00000     0.00000     0.00000     0.00000     0.00000     0.00000     0.00000     0.00000
     9.42181     0.00000     0.00000     0.00000     0.00000     0.00000     0.00000     0.00000     0.00000     0.00000     0.00000
     9.43481     0.00000     0.00000     0.00000     0.00000     0.00000     0.00000     0.00000     0.00000     0.00000     0.00000
     9.44681     0.00000     0.00000     0.00000     0.00000     0.00000     0.00000     0.00000     0.00000     0.00000     0.00000
     9.45981     0.00000     0.00000     0.00000     0.00000     0.00000     0.00000     0.00000     0.00000     0.00000     0.00000
     9.47181     0.00000     0.00000     0.00000     0.00000     0.00000     0.00000     0.00000     0.00000     0.00000     0.00000
     9.48481     0.00000     0.00000     0.00000     0.00000     0.00000     0.00000     0.00000     0.00000     0.00000     0.00000
     9.49681     0.00000     0.00000     0.00000     0.00000     0.00000     0.00000     0.00000     0.00000     0.00000     0.00000
     9.50981     0.00000     0.00000     0.00000     0.00000     0.00000     0.00000     0.00000     0.00000     0.00000     0.00000
     9.52181     0.00000     0.00000     0.00000     0.00000     0.00000     0.00000     0.00000     0.00000     0.00000     0.00000
     9.53481     0.00000     0.00000     0.00000     0.00000     0.00000     0.00000     0.00000     0.00000     0.00000     0.00000
     9.54781     0.00000     0.00000     0.00000     0.00000     0.00000     0.00000     0.00000     0.00000     0.00000     0.00000
     9.55981     0.00000     0.00000     0.00000     0.00000     0.00000     0.00000     0.00000     0.00000     0.00000     0.00000
     9.57281     0.00000     0.00000     0.00000     0.00000     0.00000     0.00000     0.00000     0.00000     0.00000     0.00000
     9.58481     0.00000     0.00000     0.00000     0.00000     0.00000     0.00000     0.00000     0.00000     0.00000     0.00000
     9.59781     0.00000     0.00000     0.00000     0.00000     0.00000     0.00000     0.00000     0.00000     0.00000     0.00000
     9.60981     0.00000     0.00000     0.00000     0.00000     0.00000     0.00000     0.00000     0.00000     0.00000     0.00000
     9.62281     0.00000     0.00000     0.00000     0.00000     0.00000     0.00000     0.00000     0.00000     0.00000     0.00000
     9.63481     0.00000     0.00000     0.00000     0.00000     0.00000     0.00000     0.00000     0.00000     0.00000     0.00000
     9.64781     0.00000     0.00000     0.00000     0.00000     0.00000     0.00000     0.00000     0.00000     0.00000     0.00000
     9.65981     0.00000     0.00000     0.00000     0.00000     0.00000     0.00000     0.00000     0.00000     0.00000     0.00000
     9.67281     0.00000     0.00000     0.00000     0.00000     0.00000     0.00000     0.00000     0.00000     0.00000     0.00000
     9.68481     0.00000     0.00000     0.00000     0.00000     0.00000     0.00000     0.00000     0.00000     0.00000     0.00000
     9.69781     0.00000     0.00000     0.00000     0.00000     0.00000     0.00000     0.00000     0.00000     0.00000     0.00000
     9.70981     0.00000     0.00000     0.00000     0.00000     0.00000     0.00000     0.00000     0.00000     0.00000     0.00000
     9.72281     0.00000     0.00000     0.00000     0.00000     0.00000     0.00000     0.00000     0.00000     0.00000     0.00000
     9.73481     0.00000     0.00000     0.00000     0.00000     0.00000     0.00000     0.00000     0.00000     0.00000     0.00000
     9.74781     0.00000     0.00000     0.00000     0.00000     0.00000     0.00000     0.00000     0.00000     0.00000     0.00000
     9.75981     0.00000     0.00000     0.00000     0.00000     0.00000     0.00000     0.00000     0.00000     0.00000     0.00000
     9.77281     0.00000     0.00000     0.00000     0.00000     0.00000     0.00000     0.00000     0.00000     0.00000     0.00000
     9.78481     0.00000     0.00000     0.00000     0.00000     0.00000     0.00000     0.00000     0.00000     0.00000     0.00000
     9.79781     0.00000     0.00000     0.00000     0.00000     0.00000     0.00000     0.00000     0.00000     0.00000     0.00000
     9.80981     0.00000     0.00000     0.00000     0.00000     0.00000     0.00000     0.00000     0.00000     0.00000     0.00000
     9.82281     0.00000     0.00000     0.00000     0.00000     0.00000     0.00000     0.00000     0.00000     0.00000     0.00000
     9.83481     0.00000     0.00000     0.00000     0.00000     0.00000     0.00000     0.00000     0.00000     0.00000     0.00000
     9.84781     0.00000     0.00000     0.00000     0.00000     0.00000     0.00000     0.00000     0.00000     0.00000     0.00000
     9.85981     0.00000     0.00000     0.00000     0.00000     0.00000     0.00000     0.00000     0.00000     0.00000     0.00000
     9.87281     0.00000     0.00000     0.00000     0.00000     0.00000     0.00000     0.00000     0.00000     0.00000     0.00000
     9.88481     0.00000     0.00000     0.00000     0.00000     0.00000     0.00000     0.00000     0.00000     0.00000     0.00000
     9.89781     0.00000     0.00000     0.00000     0.00000     0.00000     0.00000     0.00000     0.00000     0.00000     0.00000
     9.90981     0.00000     0.00000     0.00000     0.00000     0.00000     0.00000     0.00000     0.00000     0.00000     0.00000
     9.92281     0.00000     0.00000     0.00000     0.00000     0.00000     0.00000     0.00000     0.00000     0.00000     0.00000
     9.93481     0.00000     0.00000     0.00000     0.00000     0.00000     0.00000     0.00000     0.00000     0.00000     0.00000
     9.94781     0.00000     0.00000     0.00000     0.00000     0.00000     0.00000     0.00000     0.00000     0.00000     0.00000
     9.95981     0.00000     0.00000     0.00000     0.00000     0.00000     0.00000     0.00000     0.00000     0.00000     0.00000
     9.97281     0.00000     0.00000     0.00000     0.00000     0.00000     0.00000     0.00000     0.00000     0.00000     0.00000
     9.98481     0.00000     0.00000     0.00000     0.00000     0.00000     0.00000     0.00000     0.00000     0.00000     0.00000
     9.99781     0.00000     0.00000     0.00000     0.00000     0.00000     0.00000     0.00000     0.00000     0.00000     0.00000
    10.00981     0.00000     0.00000     0.00000     0.00000     0.00000     0.00000     0.00000     0.00000     0.00000     0.00000
    10.02281     0.00000     0.00000     0.00000     0.00000     0.00000     0.00000     0.00000     0.00000     0.00000     0.00000
    10.03481     0.00000     0.00000     0.00000     0.00000     0.00000     0.00000     0.00000     0.00000     0.00000     0.00000
    10.04781     0.00000     0.00000     0.00000     0.00000     0.00000     0.00000     0.00000     0.00000     0.00000     0.00000
    10.05981     0.00000     0.00000     0.00000     0.00000     0.00000     0.00000     0.00000     0.00000     0.00000     0.00000
    10.07281     0.00000     0.00000     0.00000     0.00000     0.00000     0.00000     0.00000     0.00000     0.00000     0.00000
    10.08481     0.00000     0.00000     0.00000     0.00000     0.00000     0.00000     0.00000     0.00000     0.00000     0.00000
    10.09781     0.00000     0.00000     0.00000     0.00000     0.00000     0.00000     0.00000     0.00000     0.00000     0.00000
    10.10981     0.00000     0.00000     0.00000     0.00000     0.00000     0.00000     0.00000     0.00000     0.00000     0.00000
    10.12281     0.00000     0.00000     0.00000     0.00000     0.00000     0.00000     0.00000     0.00000     0.00000     0.00000
    10.13481     0.00000     0.00000     0.00000     0.00000     0.00000     0.00000     0.00000     0.00000     0.00000     0.00000
    10.14781     0.00000     0.00000     0.00000     0.00000     0.00000     0.00000     0.00000     0.00000     0.00000     0.00000
    10.15981     0.00000     0.00000     0.00000     0.00000     0.00000     0.00000     0.00000     0.00000     0.00000     0.00000
    10.17281     0.00000     0.00000     0.00000     0.00000     0.00000     0.00000     0.00000     0.00000     0.00000     0.00000
    10.18481     0.00000     0.00000     0.00000     0.00000     0.00000     0.00000     0.00000     0.00000     0.00000     0.00000
    10.19781     0.00000     0.00000     0.00000     0.00000     0.00000     0.00000     0.00000     0.00000     0.00000     0.00000
    10.20981     0.00000     0.00000     0.00000     0.00000     0.00000     0.00000     0.00000     0.00000     0.00000     0.00000
    10.22281     0.00000     0.00000     0.00000     0.00000     0.00000     0.00000     0.00000     0.00000     0.00000     0.00000
    10.23481     0.00000     0.00000     0.00000     0.00000     0.00000     0.00000     0.00000     0.00000     0.00000     0.00000
    10.24781     0.00000     0.00000     0.00000     0.00000     0.00000     0.00000     0.00000     0.00000     0.00000     0.00000
    10.25981     0.00000     0.00000     0.00000     0.00000     0.00000     0.00000     0.00000     0.00000     0.00000     0.00000
    10.27281     0.00000     0.00000     0.00000     0.00000     0.00000     0.00000     0.00000     0.00000     0.00000     0.00000
    10.28481     0.00000     0.00000     0.00000     0.00000     0.00000     0.00000     0.00000     0.00000     0.00000     0.00000
    10.29781     0.00000     0.00000     0.00000     0.00000     0.00000     0.00000     0.00000     0.00000     0.00000     0.00000
    10.30981     0.00000     0.00000     0.00000     0.00000     0.00000     0.00000     0.00000     0.00000     0.00000     0.00000
    10.32281     0.00000     0.00000     0.00000     0.00000     0.00000     0.00000     0.00000     0.00000     0.00000     0.00000
    10.33481     0.00000     0.00000     0.00000     0.00000     0.00000     0.00000     0.00000     0.00000     0.00000     0.00000
    10.34781     0.00000     0.00000     0.00000     0.00000     0.00000     0.00000     0.00000     0.00000     0.00000     0.00000
    10.35981     0.00000     0.00000     0.00000     0.00000     0.00000     0.00000     0.00000     0.00000     0.00000     0.00000
    10.37281     0.00000     0.00000     0.00000     0.00000     0.00000     0.00000     0.00000     0.00000     0.00000     0.00000
    10.38481     0.00000     0.00000     0.00000     0.00000     0.00000     0.00000     0.00000     0.00000     0.00000     0.00000
    10.39781     0.00000     0.00000     0.00000     0.00000     0.00000     0.00000     0.00000     0.00000     0.00000     0.00000
    10.40981     0.00000     0.00000     0.00000     0.00000     0.00000     0.00000     0.00000     0.00000     0.00000     0.00000
    10.42281     0.00000     0.00000     0.00000     0.00000     0.00000     0.00000     0.00000     0.00000     0.00000     0.00000
    10.43481     0.00000     0.00000     0.00000     0.00000     0.00000     0.00000     0.00000     0.00000     0.00000     0.00000
    10.44781     0.00000     0.00000     0.00000     0.00000     0.00000     0.00000     0.00000     0.00000     0.00000     0.00000
    10.45981     0.00000     0.00000     0.00000     0.00000     0.00000     0.00000     0.00000     0.00000     0.00000     0.00000
    10.47281     0.00000     0.00000     0.00000     0.00000     0.00000     0.00000     0.00000     0.00000     0.00000     0.00000
    10.48481     0.00000     0.00000     0.00000     0.00000     0.00000     0.00000     0.00000     0.00000     0.00000     0.00000
    10.49781     0.00000     0.00000     0.00000     0.00000     0.00000     0.00000     0.00000     0.00000     0.00000     0.00000
    10.50981     0.00000     0.00000     0.00000     0.00000     0.00000     0.00000     0.00000     0.00000     0.00000     0.00000
    10.52281     0.00000     0.00000     0.00000     0.00000     0.00000     0.00000     0.00000     0.00000     0.00000     0.00000
    10.53481     0.00000     0.00000     0.00000     0.00000     0.00000     0.00000     0.00000     0.00000     0.00000     0.00000
    10.54781     0.00000     0.00000     0.00000     0.00000     0.00000     0.00000     0.00000     0.00000     0.00000     0.00000
    10.56081     0.00000     0.00000     0.00000     0.00000     0.00000     0.00000     0.00000     0.00000     0.00000     0.00000
    10.57281     0.00000     0.00000     0.00000     0.00000     0.00000     0.00000     0.00000     0.00000     0.00000     0.00000
    10.58581     0.00000     0.00000     0.00000     0.00000     0.00000     0.00000     0.00000     0.00000     0.00000     0.00000
    10.59781     0.00000     0.00000     0.00000     0.00000     0.00000     0.00000     0.00000     0.00000     0.00000     0.00000
    10.61081     0.00000     0.00000     0.00000     0.00000     0.00000     0.00000     0.00000     0.00000     0.00000     0.00000
    10.62281     0.00000     0.00000     0.00000     0.00000     0.00000     0.00000     0.00000     0.00000     0.00000     0.00000
    10.63581     0.00000     0.00000     0.00000     0.00000     0.00000     0.00000     0.00000     0.00000     0.00000     0.00000
    10.64781     0.00000     0.00000     0.00000     0.00000     0.00000     0.00000     0.00000     0.00000     0.00000     0.00000
    10.66081     0.00000     0.00000     0.00000     0.00000     0.00000     0.00000     0.00000     0.00000     0.00000     0.00000
    10.67281     0.00000     0.00000     0.00000     0.00000     0.00000     0.00000     0.00000     0.00000     0.00000     0.00000
    10.68581     0.00000     0.00000     0.00000     0.00000     0.00000     0.00000     0.00000     0.00000     0.00000     0.00000
    10.69781     0.00000     0.00000     0.00000     0.00000     0.00000     0.00000     0.00000     0.00000     0.00000     0.00000
    10.71081     0.00000     0.00000     0.00000     0.00000     0.00000     0.00000     0.00000     0.00000     0.00000     0.00000
    10.72281     0.00000     0.00000     0.00000     0.00000     0.00000     0.00000     0.00000     0.00000     0.00000     0.00000
    10.73581     0.00000     0.00000     0.00000     0.00000     0.00000     0.00000     0.00000     0.00000     0.00000     0.00000
    10.74781     0.00000     0.00000     0.00000     0.00000     0.00000     0.00000     0.00000     0.00000     0.00000     0.00000
    10.76081     0.00000     0.00000     0.00000     0.00000     0.00000     0.00000     0.00000     0.00000     0.00000     0.00000
    10.77281     0.00000     0.00000     0.00000     0.00000     0.00000     0.00000     0.00000     0.00000     0.00000     0.00000
    10.78581     0.00000     0.00000     0.00000     0.00000     0.00000     0.00000     0.00000     0.00000     0.00000     0.00000
    10.79781     0.00000     0.00000     0.00000     0.00000     0.00000     0.00000     0.00000     0.00000     0.00000     0.00000
    10.81081     0.00000     0.00000     0.00000     0.00000     0.00000     0.00000     0.00000     0.00000     0.00000     0.00000
    10.82281     0.00000     0.00000     0.00000     0.00000     0.00000     0.00000     0.00000     0.00000     0.00000     0.00000
    10.83581     0.00000     0.00000     0.00000     0.00000     0.00000     0.00000     0.00000     0.00000     0.00000     0.00000
    10.84781     0.00000     0.00000     0.00000     0.00000     0.00000     0.00000     0.00000     0.00000     0.00000     0.00000
    10.86081     0.00000     0.00000     0.00000     0.00000     0.00000     0.00000     0.00000     0.00000     0.00000     0.00000
    10.87281     0.00000     0.00000     0.00000     0.00000     0.00000     0.00000     0.00000     0.00000     0.00000     0.00000
    10.88581     0.00000     0.00000     0.00000     0.00000     0.00000     0.00000     0.00000     0.00000     0.00000     0.00000
    10.89781     0.00000     0.00000     0.00000     0.00000     0.00000     0.00000     0.00000     0.00000     0.00000     0.00000
    10.91081     0.00000     0.00000     0.00000     0.00000     0.00000     0.00000     0.00000     0.00000     0.00000     0.00000
    10.92281     0.00000     0.00000     0.00000     0.00000     0.00000     0.00000     0.00000     0.00000     0.00000     0.00000
    10.93581     0.00000     0.00000     0.00000     0.00000     0.00000     0.00000     0.00000     0.00000     0.00000     0.00000
    10.94781     0.00000     0.00000     0.00000     0.00000     0.00000     0.00000     0.00000     0.00000     0.00000     0.00000
    10.96081     0.00000     0.00000     0.00000     0.00000     0.00000     0.00000     0.00000     0.00000     0.00000     0.00000
    10.97281     0.00000     0.00000     0.00000     0.00000     0.00000     0.00000     0.00000     0.00000     0.00000     0.00000
    10.98581     0.00000     0.00000     0.00000     0.00000     0.00000     0.00000     0.00000     0.00000     0.00000     0.00000
    10.99781     0.00000     0.00000     0.00000     0.00000     0.00000     0.00000     0.00000     0.00000     0.00000     0.00000
    11.01081     0.00000     0.00000     0.00000     0.00000     0.00000     0.00000     0.00000     0.00000     0.00000     0.00000
    11.02281     0.00000     0.00000     0.00000     0.00000     0.00000     0.00000     0.00000     0.00000     0.00000     0.00000
    11.03581     0.00000     0.00000     0.00000     0.00000     0.00000     0.00000     0.00000     0.00000     0.00000     0.00000
    11.04781     0.00000     0.00000     0.00000     0.00000     0.00000     0.00000     0.00000     0.00000     0.00000     0.00000
    11.06081     0.00000     0.00000     0.00000     0.00000     0.00000     0.00000     0.00000     0.00000     0.00000     0.00000
    11.07281     0.00000     0.00000     0.00000     0.00000     0.00000     0.00000     0.00000     0.00000     0.00000     0.00000
    11.08581     0.00000     0.00000     0.00000     0.00000     0.00000     0.00000     0.00000     0.00000     0.00000     0.00000
    11.09781     0.00000     0.00000     0.00000     0.00000     0.00000     0.00000     0.00000     0.00000     0.00000     0.00000
    11.11081     0.00000     0.00000     0.00000     0.00000     0.00000     0.00000     0.00000     0.00000     0.00000     0.00000
    11.12281     0.00000     0.00000     0.00000     0.00000     0.00000     0.00000     0.00000     0.00000     0.00000     0.00000
    11.13581     0.00000     0.00000     0.00000     0.00000     0.00000     0.00000     0.00000     0.00000     0.00000     0.00000
    11.14781     0.00000     0.00000     0.00000     0.00000     0.00000     0.00000     0.00000     0.00000     0.00000     0.00000
    11.16081     0.00000     0.00000     0.00000     0.00000     0.00000     0.00000     0.00000     0.00000     0.00000     0.00000
    11.17281     0.00000     0.00000     0.00000     0.00000     0.00000     0.00000     0.00000     0.00000     0.00000     0.00000
    11.18581     0.00000     0.00000     0.00000     0.00000     0.00000     0.00000     0.00000     0.00000     0.00000     0.00000
    11.19781     0.00000     0.00000     0.00000     0.00000     0.00000     0.00000     0.00000     0.00000     0.00000     0.00000
    11.21081     0.00000     0.00000     0.00000     0.00000     0.00000     0.00000     0.00000     0.00000     0.00000     0.00000
    11.22281     0.00000     0.00000     0.00000     0.00000     0.00000     0.00000     0.00000     0.00000     0.00000     0.00000
    11.23581     0.00000     0.00000     0.00000     0.00000     0.00000     0.00000     0.00000     0.00000     0.00000     0.00000
    11.24781     0.00000     0.00000     0.00000     0.00000     0.00000     0.00000     0.00000     0.00000     0.00000     0.00000
    11.26081     0.00000     0.00000     0.00000     0.00000     0.00000     0.00000     0.00000     0.00000     0.00000     0.00000
    11.27281     0.00000     0.00000     0.00000     0.00000     0.00000     0.00000     0.00000     0.00000     0.00000     0.00000
    11.28581     0.00000     0.00000     0.00000     0.00000     0.00000     0.00000     0.00000     0.00000     0.00000     0.00000
    11.29781     0.00000     0.00000     0.00000     0.00000     0.00000     0.00000     0.00000     0.00000     0.00000     0.00000
    11.31081     0.00000     0.00000     0.00000     0.00000     0.00000     0.00000     0.00000     0.00000     0.00000     0.00000
    11.32281     0.00000     0.00000     0.00000     0.00000     0.00000     0.00000     0.00000     0.00000     0.00000     0.00000
    11.33581     0.00000     0.00000     0.00000     0.00000     0.00000     0.00000     0.00000     0.00000     0.00000     0.00000
    11.34781     0.00000     0.00000     0.00000     0.00000     0.00000     0.00000     0.00000     0.00000     0.00000     0.00000
    11.36081     0.00000     0.00000     0.00000     0.00000     0.00000     0.00000     0.00000     0.00000     0.00000     0.00000
    11.37281     0.00000     0.00000     0.00000     0.00000     0.00000     0.00000     0.00000     0.00000     0.00000     0.00000
    11.38581     0.00000     0.00000     0.00000     0.00000     0.00000     0.00000     0.00000     0.00000     0.00000     0.00000
    11.39781     0.00000     0.00000     0.00000     0.00000     0.00000     0.00000     0.00000     0.00000     0.00000     0.00000
    11.41081     0.00000     0.00000     0.00000     0.00000     0.00000     0.00000     0.00000     0.00000     0.00000     0.00000
    11.42281     0.00000     0.00000     0.00000     0.00000     0.00000     0.00000     0.00000     0.00000     0.00000     0.00000
    11.43581     0.00000     0.00000     0.00000     0.00000     0.00000     0.00000     0.00000     0.00000     0.00000     0.00000
    11.44781     0.00000     0.00000     0.00000     0.00000     0.00000     0.00000     0.00000     0.00000     0.00000     0.00000
    11.46081     0.00000     0.00000     0.00000     0.00000     0.00000     0.00000     0.00000     0.00000     0.00000     0.00000
    11.47281     0.00000     0.00000     0.00000     0.00000     0.00000     0.00000     0.00000     0.00000     0.00000     0.00000
    11.48581     0.00000     0.00000     0.00000     0.00000     0.00000     0.00000     0.00000     0.00000     0.00000     0.00000
    11.49781     0.00000     0.00000     0.00000     0.00000     0.00000     0.00000     0.00000     0.00000     0.00000     0.00000
    11.51081     0.00000     0.00000     0.00000     0.00000     0.00000     0.00000     0.00000     0.00000     0.00000     0.00000
    11.52281     0.00000     0.00000     0.00000     0.00000     0.00000     0.00000     0.00000     0.00000     0.00000     0.00000
    11.53581     0.00000     0.00000     0.00000     0.00000     0.00000     0.00000     0.00000     0.00000     0.00000     0.00000
    11.54881     0.00000     0.00000     0.00000     0.00000     0.00000     0.00000     0.00000     0.00000     0.00000     0.00000
    11.56081     0.00000     0.00000     0.00000     0.00000     0.00000     0.00000     0.00000     0.00000     0.00000     0.00000
    11.57381     0.00000     0.00000     0.00000     0.00000     0.00000     0.00000     0.00000     0.00000     0.00000     0.00000
    11.58581     0.00000     0.00000     0.00000     0.00000     0.00000     0.00000     0.00000     0.00000     0.00000     0.00000
    11.59881     0.00000     0.00000     0.00000     0.00000     0.00000     0.00000     0.00000     0.00000     0.00000     0.00000
    11.61081     0.00000     0.00000     0.00000     0.00000     0.00000     0.00000     0.00000     0.00000     0.00000     0.00000
    11.62381     0.00000     0.00000     0.00000     0.00000     0.00000     0.00000     0.00000     0.00000     0.00000     0.00000
    11.63581     0.00000     0.00000     0.00000     0.00000     0.00000     0.00000     0.00000     0.00000     0.00000     0.00000
    11.64881     0.00000     0.00000     0.00000     0.00000     0.00000     0.00000     0.00000     0.00000     0.00000     0.00000
    11.66081     0.00000     0.00000     0.00000     0.00000     0.00000     0.00000     0.00000     0.00000     0.00000     0.00000
    11.67381     0.00000     0.00000     0.00000     0.00000     0.00000     0.00000     0.00000     0.00000     0.00000     0.00000
    11.68581     0.00000     0.00000     0.00000     0.00000     0.00000     0.00000     0.00000     0.00000     0.00000     0.00000
    11.69881     0.00000     0.00000     0.00000     0.00000     0.00000     0.00000     0.00000     0.00000     0.00000     0.00000
    11.71081     0.00000     0.00000     0.00000     0.00000     0.00000     0.00000     0.00000     0.00000     0.00000     0.00000
    11.72381     0.00000     0.00000     0.00000     0.00000     0.00000     0.00000     0.00000     0.00000     0.00000     0.00000
    11.73581     0.00000     0.00000     0.00000     0.00000     0.00000     0.00000     0.00000     0.00000     0.00000     0.00000
    11.74881     0.00000     0.00000     0.00000     0.00000     0.00000     0.00000     0.00000     0.00000     0.00000     0.00000
    11.76081     0.00000     0.00000     0.00000     0.00000     0.00000     0.00000     0.00000     0.00000     0.00000     0.00000
    11.77381     0.00000     0.00000     0.00000     0.00000     0.00000     0.00000     0.00000     0.00000     0.00000     0.00000
    11.78581     0.00000     0.00000     0.00000     0.00000     0.00000     0.00000     0.00000     0.00000     0.00000     0.00000
    11.79881     0.00000     0.00000     0.00000     0.00000     0.00000     0.00000     0.00000     0.00000     0.00000     0.00000
    11.81081     0.00000     0.00000     0.00000     0.00000     0.00000     0.00000     0.00000     0.00000     0.00000     0.00000
    11.82381     0.00000     0.00000     0.00000     0.00000     0.00000     0.00000     0.00000     0.00000     0.00000     0.00000
    11.83581     0.00000     0.00000     0.00000     0.00000     0.00000     0.00000     0.00000     0.00000     0.00000     0.00000
    11.84881     0.00000     0.00000     0.00000     0.00000     0.00000     0.00000     0.00000     0.00000     0.00000     0.00000
    11.86081     0.00000     0.00000     0.00000     0.00000     0.00000     0.00000     0.00000     0.00000     0.00000     0.00000
    11.87381     0.00000     0.00000     0.00000     0.00000     0.00000     0.00000     0.00000     0.00000     0.00000     0.00000
    11.88581     0.00000     0.00000     0.00000     0.00000     0.00000     0.00000     0.00000     0.00000     0.00000     0.00000
    11.89881     0.00000     0.00000     0.00000     0.00000     0.00000     0.00000     0.00000     0.00000     0.00000     0.00000
    11.91081     0.00000     0.00000     0.00000     0.00000     0.00000     0.00000     0.00000     0.00000     0.00000     0.00000
    11.92381     0.00000     0.00000     0.00000     0.00000     0.00000     0.00000     0.00000     0.00000     0.00000     0.00000
    11.93581     0.00000     0.00000     0.00000     0.00000     0.00000     0.00000     0.00000     0.00000     0.00000     0.00000
    11.94881     0.00000     0.00000     0.00000     0.00000     0.00000     0.00000     0.00000     0.00000     0.00000     0.00000
    11.96081     0.00000     0.00000     0.00000     0.00000     0.00000     0.00000     0.00000     0.00000     0.00000     0.00000
    11.97381     0.00000     0.00000     0.00000     0.00000     0.00000     0.00000     0.00000     0.00000     0.00000     0.00000
    11.98581     0.00000     0.00000     0.00000     0.00000     0.00000     0.00000     0.00000     0.00000     0.00000     0.00000
    11.99881     0.00000     0.00000     0.00000     0.00000     0.00000     0.00000     0.00000     0.00000     0.00000     0.00000
    12.01081     0.00000     0.00000     0.00000     0.00000     0.00000     0.00000     0.00000     0.00000     0.00000     0.00000
    12.02381     0.00000     0.00000     0.00000     0.00000     0.00000     0.00000     0.00000     0.00000     0.00000     0.00000
    12.03581     0.00000     0.00000     0.00000     0.00000     0.00000     0.00000     0.00000     0.00000     0.00000     0.00000
    12.04881     0.00000     0.00000     0.00000     0.00000     0.00000     0.00000     0.00000     0.00000     0.00000     0.00000
    12.06081     0.00000     0.00000     0.00000     0.00000     0.00000     0.00000     0.00000     0.00000     0.00000     0.00000
    12.07381     0.00000     0.00000     0.00000     0.00000     0.00000     0.00000     0.00000     0.00000     0.00000     0.00000
    12.08581     0.00000     0.00000     0.00000     0.00000     0.00000     0.00000     0.00000     0.00000     0.00000     0.00000
    12.09881     0.00000     0.00000     0.00000     0.00000     0.00000     0.00000     0.00000     0.00000     0.00000     0.00000
    12.11081     0.00000     0.00000     0.00000     0.00000     0.00000     0.00000     0.00000     0.00000     0.00000     0.00000
    12.12381     0.00000     0.00000     0.00000     0.00000     0.00000     0.00000     0.00000     0.00000     0.00000     0.00000
    12.13581     0.00000     0.00000     0.00000     0.00000     0.00000     0.00000     0.00000     0.00000     0.00000     0.00000
    12.14881     0.00000     0.00000     0.00000     0.00000     0.00000     0.00000     0.00000     0.00000     0.00000     0.00000
    12.16081     0.00000     0.00000     0.00000     0.00000     0.00000     0.00000     0.00000     0.00000     0.00000     0.00000
    12.17381     0.00000     0.00000     0.00000     0.00000     0.00000     0.00000     0.00000     0.00000     0.00000     0.00000
    12.18581     0.00000     0.00000     0.00000     0.00000     0.00000     0.00000     0.00000     0.00000     0.00000     0.00000
    12.19881     0.00000     0.00000     0.00000     0.00000     0.00000     0.00000     0.00000     0.00000     0.00000     0.00000
    12.21081     0.00000     0.00000     0.00000     0.00000     0.00000     0.00000     0.00000     0.00000     0.00000     0.00000
    12.22381     0.00000     0.00000     0.00000     0.00000     0.00000     0.00000     0.00000     0.00000     0.00000     0.00000
    12.23581     0.00000     0.00000     0.00000     0.00000     0.00000     0.00000     0.00000     0.00000     0.00000     0.00000
    12.24881     0.00000     0.00000     0.00000     0.00000     0.00000     0.00000     0.00000     0.00000     0.00000     0.00000
    12.26081     0.00000     0.00000     0.00000     0.00000     0.00000     0.00000     0.00000     0.00000     0.00000     0.00000
    12.27381     0.00000     0.00000     0.00000     0.00000     0.00000     0.00000     0.00000     0.00000     0.00000     0.00000
    12.28581     0.00000     0.00000     0.00000     0.00000     0.00000     0.00000     0.00000     0.00000     0.00000     0.00000
    12.29881     0.00000     0.00000     0.00000     0.00000     0.00000     0.00000     0.00000     0.00000     0.00000     0.00000
    12.31081     0.00000     0.00000     0.00000     0.00000     0.00000     0.00000     0.00000     0.00000     0.00000     0.00000
    12.32381     0.00000     0.00000     0.00000     0.00000     0.00000     0.00000     0.00000     0.00000     0.00000     0.00000
    12.33581     0.00000     0.00000     0.00000     0.00000     0.00000     0.00000     0.00000     0.00000     0.00000     0.00000
    12.34881     0.00000     0.00000     0.00000     0.00000     0.00000     0.00000     0.00000     0.00000     0.00000     0.00000
    12.36081     0.00000     0.00000     0.00000     0.00000     0.00000     0.00000     0.00000     0.00000     0.00000     0.00000
    12.37381     0.00000     0.00000     0.00000     0.00000     0.00000     0.00000     0.00000     0.00000     0.00000     0.00000
    12.38581     0.00000     0.00000     0.00000     0.00000     0.00000     0.00000     0.00000     0.00000     0.00000     0.00000
    12.39881     0.00000     0.00000     0.00000     0.00000     0.00000     0.00000     0.00000     0.00000     0.00000     0.00000
    12.41081     0.00000     0.00000     0.00000     0.00000     0.00000     0.00000     0.00000     0.00000     0.00000     0.00000
    12.42381     0.00000     0.00000     0.00000     0.00000     0.00000     0.00000     0.00000     0.00000     0.00000     0.00000
    12.43581     0.00000     0.00000     0.00000     0.00000     0.00000     0.00000     0.00000     0.00000     0.00000     0.00000
    12.44881     0.00000     0.00000     0.00000     0.00000     0.00000     0.00000     0.00000     0.00000     0.00000     0.00000
    12.46081     0.00000     0.00000     0.00000     0.00000     0.00000     0.00000     0.00000     0.00000     0.00000     0.00000
    12.47381     0.00000     0.00000     0.00000     0.00000     0.00000     0.00000     0.00000     0.00000     0.00000     0.00000
    12.48581     0.00000     0.00000     0.00000     0.00000     0.00000     0.00000     0.00000     0.00000     0.00000     0.00000
    12.49881     0.00000     0.00000     0.00000     0.00000     0.00000     0.00000     0.00000     0.00000     0.00000     0.00000
    12.51081     0.00000     0.00000     0.00000     0.00000     0.00000     0.00000     0.00000     0.00000     0.00000     0.00000
    12.52381     0.00000     0.00000     0.00000     0.00000     0.00000     0.00000     0.00000     0.00000     0.00000     0.00000
    12.53581     0.00000     0.00000     0.00000     0.00000     0.00000     0.00000     0.00000     0.00000     0.00000     0.00000
    12.54881     0.00000     0.00000     0.00000     0.00000     0.00000     0.00000     0.00000     0.00000     0.00000     0.00000
    12.56181     0.00000     0.00000     0.00000     0.00000     0.00000     0.00000     0.00000     0.00000     0.00000     0.00000
    12.57381     0.00000     0.00000     0.00000     0.00000     0.00000     0.00000     0.00000     0.00000     0.00000     0.00000
    12.58681     0.00000     0.00000     0.00000     0.00000     0.00000     0.00000     0.00000     0.00000     0.00000     0.00000
    12.59881     0.00000     0.00000     0.00000     0.00000     0.00000     0.00000     0.00000     0.00000     0.00000     0.00000
    12.61181     0.00000     0.00000     0.00000     0.00000     0.00000     0.00000     0.00000     0.00000     0.00000     0.00000
    12.62381     0.00000     0.00000     0.00000     0.00000     0.00000     0.00000     0.00000     0.00000     0.00000     0.00000
    12.63681     0.00000     0.00000     0.00000     0.00000     0.00000     0.00000     0.00000     0.00000     0.00000     0.00000
    12.64881     0.00000     0.00000     0.00000     0.00000     0.00000     0.00000     0.00000     0.00000     0.00000     0.00000
    12.66181     0.00000     0.00000     0.00000     0.00000     0.00000     0.00000     0.00000     0.00000     0.00000     0.00000
    12.67381     0.00000     0.00000     0.00000     0.00000     0.00000     0.00000     0.00000     0.00000     0.00000     0.00000
    12.68681     0.00000     0.00000     0.00000     0.00000     0.00000     0.00000     0.00000     0.00000     0.00000     0.00000
    12.69881     0.00000     0.00000     0.00000     0.00000     0.00000     0.00000     0.00000     0.00000     0.00000     0.00000
    12.71181     0.00000     0.00000     0.00000     0.00000     0.00000     0.00000     0.00000     0.00000     0.00000     0.00000
    12.72381     0.00000     0.00000     0.00000     0.00000     0.00000     0.00000     0.00000     0.00000     0.00000     0.00000
    12.73681     0.00000     0.00000     0.00000     0.00000     0.00000     0.00000     0.00000     0.00000     0.00000     0.00000
    12.74881     0.00000     0.00000     0.00000     0.00000     0.00000     0.00000     0.00000     0.00000     0.00000     0.00000
    12.76181     0.00000     0.00000     0.00000     0.00000     0.00000     0.00000     0.00000     0.00000     0.00000     0.00000
    12.77381     0.00000     0.00000     0.00000     0.00000     0.00000     0.00000     0.00000     0.00000     0.00000     0.00000
    12.78681     0.00000     0.00000     0.00000     0.00000     0.00000     0.00000     0.00000     0.00000     0.00000     0.00000
    12.79881     0.00000     0.00000     0.00000     0.00000     0.00000     0.00000     0.00000     0.00000     0.00000     0.00000
    12.81181     0.00000     0.00000     0.00000     0.00000     0.00000     0.00000     0.00000     0.00000     0.00000     0.00000
    12.82381     0.00000     0.00000     0.00000     0.00000     0.00000     0.00000     0.00000     0.00000     0.00000     0.00000
    12.83681     0.00000     0.00000     0.00000     0.00000     0.00000     0.00000     0.00000     0.00000     0.00000     0.00000
    12.84881     0.00000     0.00000     0.00000     0.00000     0.00000     0.00000     0.00000     0.00000     0.00000     0.00000
    12.86181     0.00000     0.00000     0.00000     0.00000     0.00000     0.00000     0.00000     0.00000     0.00000     0.00000
    12.87381     0.00000     0.00000     0.00000     0.00000     0.00000     0.00000     0.00000     0.00000     0.00000     0.00000
    12.88681     0.00000     0.00000     0.00000     0.00000     0.00000     0.00000     0.00000     0.00000     0.00000     0.00000
    12.89881     0.00000     0.00000     0.00000     0.00000     0.00000     0.00000     0.00000     0.00000     0.00000     0.00000
    12.91181     0.00000     0.00000     0.00000     0.00000     0.00000     0.00000     0.00000     0.00000     0.00000     0.00000
    12.92381     0.00000     0.00000     0.00000     0.00000     0.00000     0.00000     0.00000     0.00000     0.00000     0.00000
    12.93681     0.00000     0.00000     0.00000     0.00000     0.00000     0.00000     0.00000     0.00000     0.00000     0.00000
    12.94881     0.00000     0.00000     0.00000     0.00000     0.00000     0.00000     0.00000     0.00000     0.00000     0.00000
    12.96181     0.00000     0.00000     0.00000     0.00000     0.00000     0.00000     0.00000     0.00000     0.00000     0.00000
    12.97381     0.00000     0.00000     0.00000     0.00000     0.00000     0.00000     0.00000     0.00000     0.00000     0.00000
    12.98681     0.00000     0.00000     0.00000     0.00000     0.00000     0.00000     0.00000     0.00000     0.00000     0.00000
    12.99881     0.00000     0.00000     0.00000     0.00000     0.00000     0.00000     0.00000     0.00000     0.00000     0.00000
    13.01181     0.00000     0.00000     0.00000     0.00000     0.00000     0.00000     0.00000     0.00000     0.00000     0.00000
    13.02381     0.00000     0.00000     0.00000     0.00000     0.00000     0.00000     0.00000     0.00000     0.00000     0.00000
    13.03681     0.00000     0.00000     0.00000     0.00000     0.00000     0.00000     0.00000     0.00000     0.00000     0.00000
    13.04881     0.00000     0.00000     0.00000     0.00000     0.00000     0.00000     0.00000     0.00000     0.00000     0.00000
    13.06181     0.00000     0.00000     0.00000     0.00000     0.00000     0.00000     0.00000     0.00000     0.00000     0.00000
    13.07381     0.00000     0.00000     0.00000     0.00000     0.00000     0.00000     0.00000     0.00000     0.00000     0.00000
    13.08681     0.00000     0.00000     0.00000     0.00000     0.00000     0.00000     0.00000     0.00000     0.00000     0.00000
    13.09881     0.00000     0.00000     0.00000     0.00000     0.00000     0.00000     0.00000     0.00000     0.00000     0.00000
    13.11181     0.00000     0.00000     0.00000     0.00000     0.00000     0.00000     0.00000     0.00000     0.00000     0.00000
    13.12381     0.00000     0.00000     0.00000     0.00000     0.00000     0.00000     0.00000     0.00000     0.00000     0.00000
    13.13681     0.00000     0.00000     0.00000     0.00000     0.00000     0.00000     0.00000     0.00000     0.00000     0.00000
    13.14881     0.00000     0.00000     0.00000     0.00000     0.00000     0.00000     0.00000     0.00000     0.00000     0.00000
    13.16181     0.00000     0.00000     0.00000     0.00000     0.00000     0.00000     0.00000     0.00000     0.00000     0.00000
    13.17381     0.00000     0.00000     0.00000     0.00000     0.00000     0.00000     0.00000     0.00000     0.00000     0.00000
    13.18681     0.00000     0.00000     0.00000     0.00000     0.00000     0.00000     0.00000     0.00000     0.00000     0.00000
    13.19881     0.00000     0.00000     0.00000     0.00000     0.00000     0.00000     0.00000     0.00000     0.00000     0.00000
    13.21181     0.00000     0.00000     0.00000     0.00000     0.00000     0.00000     0.00000     0.00000     0.00000     0.00000
    13.22381     0.00000     0.00000     0.00000     0.00000     0.00000     0.00000     0.00000     0.00000     0.00000     0.00000
    13.23681     0.00000     0.00000     0.00000     0.00000     0.00000     0.00000     0.00000     0.00000     0.00000     0.00000
    13.24881     0.00000     0.00000     0.00000     0.00000     0.00000     0.00000     0.00000     0.00000     0.00000     0.00000
    13.26181     0.00000     0.00000     0.00000     0.00000     0.00000     0.00000     0.00000     0.00000     0.00000     0.00000
    13.27381     0.00000     0.00000     0.00000     0.00000     0.00000     0.00000     0.00000     0.00000     0.00000     0.00000
    13.28681     0.00000     0.00000     0.00000     0.00000     0.00000     0.00000     0.00000     0.00000     0.00000     0.00000
    13.29881     0.00000     0.00000     0.00000     0.00000     0.00000     0.00000     0.00000     0.00000     0.00000     0.00000
    13.31181     0.00000     0.00000     0.00000     0.00000     0.00000     0.00000     0.00000     0.00000     0.00000     0.00000
    13.32381     0.00000     0.00000     0.00000     0.00000     0.00000     0.00000     0.00000     0.00000     0.00000     0.00000
    13.33681     0.00000     0.00000     0.00000     0.00000     0.00000     0.00000     0.00000     0.00000     0.00000     0.00000
    13.34881     0.00000     0.00000     0.00000     0.00000     0.00000     0.00000     0.00000     0.00000     0.00000     0.00000
    13.36181     0.00000     0.00000     0.00000     0.00000     0.00000     0.00000     0.00000     0.00000     0.00000     0.00000
    13.37381     0.00000     0.00000     0.00000     0.00000     0.00000     0.00000     0.00000     0.00000     0.00000     0.00000
    13.38681     0.00000     0.00000     0.00000     0.00000     0.00000     0.00000     0.00000     0.00000     0.00000     0.00000
    13.39881     0.00000     0.00000     0.00000     0.00000     0.00000     0.00000     0.00000     0.00000     0.00000     0.00000
    13.41181     0.00000     0.00000     0.00000     0.00000     0.00000     0.00000     0.00000     0.00000     0.00000     0.00000
    13.42381     0.00000     0.00000     0.00000     0.00000     0.00000     0.00000     0.00000     0.00000     0.00000     0.00000
    13.43681     0.00000     0.00000     0.00000     0.00000     0.00000     0.00000     0.00000     0.00000     0.00000     0.00000
    13.44881     0.00000     0.00000     0.00000     0.00000     0.00000     0.00000     0.00000     0.00000     0.00000     0.00000
    13.46181     0.00000     0.00000     0.00000     0.00000     0.00000     0.00000     0.00000     0.00000     0.00000     0.00000
    13.47381     0.00000     0.00000     0.00000     0.00000     0.00000     0.00000     0.00000     0.00000     0.00000     0.00000
    13.48681     0.00000     0.00000     0.00000     0.00000     0.00000     0.00000     0.00000     0.00000     0.00000     0.00000
    13.49881     0.00000     0.00000     0.00000     0.00000     0.00000     0.00000     0.00000     0.00000     0.00000     0.00000
    13.51181     0.00000     0.00000     0.00000     0.00000     0.00000     0.00000     0.00000     0.00000     0.00000     0.00000
    13.52381     0.00000     0.00000     0.00000     0.00000     0.00000     0.00000     0.00000     0.00000     0.00000     0.00000
    13.53681     0.00000     0.00000     0.00000     0.00000     0.00000     0.00000     0.00000     0.00000     0.00000     0.00000
