# Supplementary material for: Coherent ultrafast photoemission from a single quantized state of a one-dimensional emitter
Source: Sci Adv. 2023 Oct 12;9(41):eadf4170. doi: 10.1126/sciadv.adf4170 (PMC10569710; doi:10.1126/sciadv.adf4170)
Supplement: Supplementary file 2 — Data file S1 [file sciadv.adf4170_data_file_s1.zip › data and code/data_figure_4/Figure4B/0fs/7]

     #Energy           s          py          pz          px         dxy         dyz         dz2         dxz         dx2       tot  
   -11.46319   597.76000    42.80940    81.36300    42.83300     0.00000     0.00000     0.00000     0.00000     0.00000   764.76540
   -11.45019     0.04706     0.00883     0.26469     0.01030     0.00000     0.00000     0.00000     0.00000     0.00000     0.33087
   -11.43819     0.08176     0.01539     0.45780     0.01780     0.00000     0.00000     0.00000     0.00000     0.00000     0.57276
   -11.42519     0.12593     0.02379     0.70170     0.02728     0.00000     0.00000     0.00000     0.00000     0.00000     0.87870
   -11.41319     0.17202     0.03262     0.95338     0.03706     0.00000     0.00000     0.00000     0.00000     0.00000     1.19508
   -11.40019     0.20874     0.03968     1.14869     0.04465     0.00000     0.00000     0.00000     0.00000     0.00000     1.44175
   -11.38819     0.22596     0.04293     1.22875     0.04778     0.00000     0.00000     0.00000     0.00000     0.00000     1.54542
   -11.37519     0.22083     0.04160     1.17109     0.04562     0.00000     0.00000     0.00000     0.00000     0.00000     1.47914
   -11.36319     0.20129     0.03679     1.00428     0.03936     0.00000     0.00000     0.00000     0.00000     0.00000     1.28171
   -11.35019     0.18422     0.03111     0.79651     0.03179     0.00000     0.00000     0.00000     0.00000     0.00000     1.04364
   -11.33819     0.18950     0.02761     0.62371     0.02610     0.00000     0.00000     0.00000     0.00000     0.00000     0.86693
   -11.32519     0.23240     0.02845     0.53783     0.02461     0.00000     0.00000     0.00000     0.00000     0.00000     0.82329
   -11.31319     0.31868     0.03416     0.54954     0.02816     0.00000     0.00000     0.00000     0.00000     0.00000     0.93055
   -11.30019     0.44362     0.04375     0.63040     0.03612     0.00000     0.00000     0.00000     0.00000     0.00000     1.15390
   -11.28819     0.59555     0.05534     0.72921     0.04693     0.00000     0.00000     0.00000     0.00000     0.00000     1.42702
   -11.27519     0.76027     0.06700     0.79490     0.05877     0.00000     0.00000     0.00000     0.00000     0.00000     1.68094
   -11.26319     0.92341     0.07741     0.79680     0.07009     0.00000     0.00000     0.00000     0.00000     0.00000     1.86771
   -11.25019     1.06878     0.08572     0.73428     0.07975     0.00000     0.00000     0.00000     0.00000     0.00000     1.96853
   -11.23819     1.17667     0.09126     0.63220     0.08680     0.00000     0.00000     0.00000     0.00000     0.00000     1.98693
   -11.22519     1.22669     0.09343     0.52609     0.09057     0.00000     0.00000     0.00000     0.00000     0.00000     1.93678
   -11.21319     1.20577     0.09187     0.44569     0.09077     0.00000     0.00000     0.00000     0.00000     0.00000     1.83410
   -11.20019     1.11710     0.08689     0.40375     0.08760     0.00000     0.00000     0.00000     0.00000     0.00000     1.69533
   -11.18819     0.97865     0.07927     0.39382     0.08168     0.00000     0.00000     0.00000     0.00000     0.00000     1.53342
   -11.17519     0.81557     0.06989     0.39562     0.07358     0.00000     0.00000     0.00000     0.00000     0.00000     1.35466
   -11.16319     0.64921     0.05932     0.38619     0.06364     0.00000     0.00000     0.00000     0.00000     0.00000     1.15836
   -11.15019     0.49341     0.04803     0.35131     0.05227     0.00000     0.00000     0.00000     0.00000     0.00000     0.94502
   -11.13819     0.35684     0.03682     0.29185     0.04041     0.00000     0.00000     0.00000     0.00000     0.00000     0.72592
   -11.12519     0.24688     0.02706     0.22190     0.02969     0.00000     0.00000     0.00000     0.00000     0.00000     0.52553
   -11.11319     0.17067     0.02045     0.16058     0.02204     0.00000     0.00000     0.00000     0.00000     0.00000     0.37374
   -11.10019     0.13296     0.01851     0.12296     0.01914     0.00000     0.00000     0.00000     0.00000     0.00000     0.29358
   -11.08819     0.13358     0.02233     0.11484     0.02210     0.00000     0.00000     0.00000     0.00000     0.00000     0.29285
   -11.07519     0.16670     0.03286     0.13189     0.03178     0.00000     0.00000     0.00000     0.00000     0.00000     0.36322
   -11.06319     0.22293     0.05191     0.16195     0.04985     0.00000     0.00000     0.00000     0.00000     0.00000     0.48663
   -11.05019     0.29503     0.08351     0.18978     0.08021     0.00000     0.00000     0.00000     0.00000     0.00000     0.64853
   -11.03819     0.38430     0.13433     0.20267     0.12957     0.00000     0.00000     0.00000     0.00000     0.00000     0.85088
   -11.02519     0.50261     0.21134     0.19536     0.20517     0.00000     0.00000     0.00000     0.00000     0.00000     1.11448
   -11.01319     0.66449     0.31570     0.17136     0.30891     0.00000     0.00000     0.00000     0.00000     0.00000     1.46045
   -11.00019     0.86984     0.43587     0.13985     0.43022     0.00000     0.00000     0.00000     0.00000     0.00000     1.87578
   -10.98819     1.08887     0.54566     0.11002     0.54367     0.00000     0.00000     0.00000     0.00000     0.00000     2.28822
   -10.97519     1.26393     0.61239     0.08733     0.61629     0.00000     0.00000     0.00000     0.00000     0.00000     2.57994
   -10.96319     1.33321     0.61232     0.07374     0.62295     0.00000     0.00000     0.00000     0.00000     0.00000     2.64222
   -10.95019     1.26460     0.54388     0.07129     0.55974     0.00000     0.00000     0.00000     0.00000     0.00000     2.43951
   -10.93819     1.07547     0.42896     0.08625     0.44693     0.00000     0.00000     0.00000     0.00000     0.00000     2.03761
   -10.92519     0.82422     0.30136     0.13034     0.31798     0.00000     0.00000     0.00000     0.00000     0.00000     1.57390
   -10.91319     0.58252     0.19127     0.21714     0.20404     0.00000     0.00000     0.00000     0.00000     0.00000     1.19497
   -10.90019     0.40587     0.11581     0.35311     0.12372     0.00000     0.00000     0.00000     0.00000     0.00000     0.99851
   -10.88819     0.32210     0.07975     0.52711     0.08306     0.00000     0.00000     0.00000     0.00000     0.00000     1.01202
   -10.87519     0.34077     0.08346     0.70536     0.08298     0.00000     0.00000     0.00000     0.00000     0.00000     1.21257
   -10.86319     0.47206     0.13108     0.83924     0.12757     0.00000     0.00000     0.00000     0.00000     0.00000     1.56995
   -10.85019     0.73831     0.23321     0.88577     0.22707     0.00000     0.00000     0.00000     0.00000     0.00000     2.08437
   -10.83819     1.16360     0.40050     0.82924     0.39166     0.00000     0.00000     0.00000     0.00000     0.00000     2.78500
   -10.82519     1.73930     0.62947     0.68963     0.61727     0.00000     0.00000     0.00000     0.00000     0.00000     3.67567
   -10.81319     2.38830     0.88847     0.51122     0.87232     0.00000     0.00000     0.00000     0.00000     0.00000     4.66031
   -10.80019     2.95860     1.11693     0.33995     1.09669     0.00000     0.00000     0.00000     0.00000     0.00000     5.51217
   -10.78819     3.27380     1.24584     0.20514     1.22255     0.00000     0.00000     0.00000     0.00000     0.00000     5.94734
   -10.77519     3.21940     1.23068     0.11448     1.20616     0.00000     0.00000     0.00000     0.00000     0.00000     5.77073
   -10.76319     2.80760     1.07561     0.06082     1.05293     0.00000     0.00000     0.00000     0.00000     0.00000     4.99696
   -10.75019     2.17220     0.83204     0.03218     0.81339     0.00000     0.00000     0.00000     0.00000     0.00000     3.84980
   -10.73819     1.50220     0.57201     0.01875     0.55788     0.00000     0.00000     0.00000     0.00000     0.00000     2.65084
   -10.72519     0.95768     0.35491     0.01512     0.34465     0.00000     0.00000     0.00000     0.00000     0.00000     1.67235
   -10.71319     0.62362     0.21059     0.01948     0.20221     0.00000     0.00000     0.00000     0.00000     0.00000     1.05589
   -10.70019     0.51184     0.14035     0.03178     0.13130     0.00000     0.00000     0.00000     0.00000     0.00000     0.81527
   -10.68819     0.58534     0.12867     0.05161     0.11660     0.00000     0.00000     0.00000     0.00000     0.00000     0.88222
   -10.67519     0.78139     0.15415     0.07643     0.13780     0.00000     0.00000     0.00000     0.00000     0.00000     1.14977
   -10.66319     1.02667     0.19595     0.10097     0.17602     0.00000     0.00000     0.00000     0.00000     0.00000     1.49961
   -10.65019     1.25421     0.23746     0.11856     0.21698     0.00000     0.00000     0.00000     0.00000     0.00000     1.82720
   -10.63819     1.42470     0.26939     0.12398     0.25363     0.00000     0.00000     0.00000     0.00000     0.00000     2.07169
   -10.62519     1.53820     0.29116     0.11622     0.28615     0.00000     0.00000     0.00000     0.00000     0.00000     2.23173
   -10.61319     1.62070     0.30758     0.09886     0.31828     0.00000     0.00000     0.00000     0.00000     0.00000     2.34542
   -10.60019     1.69100     0.32212     0.07789     0.35033     0.00000     0.00000     0.00000     0.00000     0.00000     2.44134
   -10.58819     1.73330     0.33157     0.05847     0.37483     0.00000     0.00000     0.00000     0.00000     0.00000     2.49817
   -10.57519     1.70170     0.32689     0.04308     0.37888     0.00000     0.00000     0.00000     0.00000     0.00000     2.45056
   -10.56319     1.55590     0.30011     0.03159     0.35276     0.00000     0.00000     0.00000     0.00000     0.00000     2.24036
   -10.55019     1.29675     0.25109     0.02286     0.29726     0.00000     0.00000     0.00000     0.00000     0.00000     1.86796
   -10.53819     0.97212     0.18898     0.01598     0.22435     0.00000     0.00000     0.00000     0.00000     0.00000     1.40143
   -10.52519     0.65084     0.12720     0.01090     0.15113     0.00000     0.00000     0.00000     0.00000     0.00000     0.94007
   -10.51319     0.38922     0.07707     0.00840     0.09145     0.00000     0.00000     0.00000     0.00000     0.00000     0.56614
   -10.50019     0.21209     0.04432     0.01016     0.05221     0.00000     0.00000     0.00000     0.00000     0.00000     0.31878
   -10.48819     0.11672     0.02993     0.01939     0.03421     0.00000     0.00000     0.00000     0.00000     0.00000     0.20025
   -10.47519     0.08848     0.03331     0.04141     0.03601     0.00000     0.00000     0.00000     0.00000     0.00000     0.19921
   -10.46219     0.11407     0.05457     0.08353     0.05651     0.00000     0.00000     0.00000     0.00000     0.00000     0.30868
   -10.45019     0.18554     0.09410     0.15339     0.09477     0.00000     0.00000     0.00000     0.00000     0.00000     0.52780
   -10.43719     0.29596     0.14984     0.25548     0.14746     0.00000     0.00000     0.00000     0.00000     0.00000     0.84874
   -10.42519     0.43203     0.21443     0.38796     0.20643     0.00000     0.00000     0.00000     0.00000     0.00000     1.24085
   -10.41219     0.57038     0.27478     0.54123     0.25891     0.00000     0.00000     0.00000     0.00000     0.00000     1.64530
   -10.40019     0.68092     0.31574     0.70018     0.29141     0.00000     0.00000     0.00000     0.00000     0.00000     1.98825
   -10.38719     0.73682     0.32638     0.85003     0.29554     0.00000     0.00000     0.00000     0.00000     0.00000     2.20877
   -10.37519     0.72563     0.30490     0.98150     0.27174     0.00000     0.00000     0.00000     0.00000     0.00000     2.28377
   -10.36219     0.65464     0.25929     1.09229     0.22895     0.00000     0.00000     0.00000     0.00000     0.00000     2.23517
   -10.35019     0.54713     0.20311     1.18232     0.18005     0.00000     0.00000     0.00000     0.00000     0.00000     2.11261
   -10.33719     0.43097     0.14928     1.24606     0.13608     0.00000     0.00000     0.00000     0.00000     0.00000     1.96240
   -10.32519     0.32749     0.10576     1.26803     0.10280     0.00000     0.00000     0.00000     0.00000     0.00000     1.80408
   -10.31219     0.24563     0.07450     1.22846     0.08012     0.00000     0.00000     0.00000     0.00000     0.00000     1.62871
   -10.30019     0.18396     0.05329     1.11645     0.06462     0.00000     0.00000     0.00000     0.00000     0.00000     1.41833
   -10.28719     0.13656     0.03859     0.93912     0.05237     0.00000     0.00000     0.00000     0.00000     0.00000     1.16663
   -10.27519     0.09821     0.02758     0.72416     0.04091     0.00000     0.00000     0.00000     0.00000     0.00000     0.89086
   -10.26219     0.06674     0.01884     0.50817     0.02979     0.00000     0.00000     0.00000     0.00000     0.00000     0.62354
   -10.25019     0.04196     0.01197     0.32291     0.01980     0.00000     0.00000     0.00000     0.00000     0.00000     0.39664
   -10.23719     0.02406     0.00694     0.18504     0.01186     0.00000     0.00000     0.00000     0.00000     0.00000     0.22791
   -10.22519     0.01247     0.00364     0.09534     0.00636     0.00000     0.00000     0.00000     0.00000     0.00000     0.11781
   -10.21219     0.00580     0.00171     0.04404     0.00304     0.00000     0.00000     0.00000     0.00000     0.00000     0.05459
   -10.20019     0.00243     0.00072     0.01819     0.00130     0.00000     0.00000     0.00000     0.00000     0.00000     0.02263
   -10.18719     0.00097     0.00028     0.00671     0.00050     0.00000     0.00000     0.00000     0.00000     0.00000     0.00846
   -10.17519     0.00060     0.00014     0.00221     0.00022     0.00000     0.00000     0.00000     0.00000     0.00000     0.00317
   -10.16219     0.00124     0.00022     0.00069     0.00024     0.00000     0.00000     0.00000     0.00000     0.00000     0.00239
   -10.15019     0.00383     0.00063     0.00032     0.00066     0.00000     0.00000     0.00000     0.00000     0.00000     0.00544
   -10.13719     0.01109     0.00183     0.00048     0.00188     0.00000     0.00000     0.00000     0.00000     0.00000     0.01527
   -10.12519     0.02853     0.00470     0.00114     0.00482     0.00000     0.00000     0.00000     0.00000     0.00000     0.03919
   -10.11219     0.06485     0.01070     0.00258     0.01095     0.00000     0.00000     0.00000     0.00000     0.00000     0.08908
   -10.10019     0.13026     0.02148     0.00518     0.02200     0.00000     0.00000     0.00000     0.00000     0.00000     0.17892
   -10.08719     0.23118     0.03812     0.00919     0.03905     0.00000     0.00000     0.00000     0.00000     0.00000     0.31754
   -10.07519     0.36249     0.05977     0.01441     0.06123     0.00000     0.00000     0.00000     0.00000     0.00000     0.49790
   -10.06219     0.50220     0.08282     0.01998     0.08482     0.00000     0.00000     0.00000     0.00000     0.00000     0.68982
   -10.05019     0.61468     0.10137     0.02453     0.10381     0.00000     0.00000     0.00000     0.00000     0.00000     0.84439
   -10.03719     0.66474     0.10962     0.02686     0.11228     0.00000     0.00000     0.00000     0.00000     0.00000     0.91350
   -10.02519     0.63526     0.10475     0.02693     0.10730     0.00000     0.00000     0.00000     0.00000     0.00000     0.87425
   -10.01219     0.53656     0.08847     0.02699     0.09061     0.00000     0.00000     0.00000     0.00000     0.00000     0.74264
   -10.00019     0.40111     0.06609     0.03273     0.06769     0.00000     0.00000     0.00000     0.00000     0.00000     0.56763
    -9.98719     0.26662     0.04383     0.05456     0.04489     0.00000     0.00000     0.00000     0.00000     0.00000     0.40990
    -9.97519     0.16056     0.02615     0.10805     0.02679     0.00000     0.00000     0.00000     0.00000     0.00000     0.32155
    -9.96219     0.09350     0.01475     0.21146     0.01511     0.00000     0.00000     0.00000     0.00000     0.00000     0.33482
    -9.95019     0.06228     0.00906     0.37749     0.00929     0.00000     0.00000     0.00000     0.00000     0.00000     0.45812
    -9.93719     0.05699     0.00749     0.60045     0.00766     0.00000     0.00000     0.00000     0.00000     0.00000     0.67258
    -9.92519     0.06686     0.00837     0.84602     0.00849     0.00000     0.00000     0.00000     0.00000     0.00000     0.92974
    -9.91219     0.08406     0.01070     1.05487     0.01062     0.00000     0.00000     0.00000     0.00000     0.00000     1.16024
    -9.90019     0.10703     0.01452     1.16545     0.01392     0.00000     0.00000     0.00000     0.00000     0.00000     1.30091
    -9.88719     0.14367     0.02145     1.14540     0.01974     0.00000     0.00000     0.00000     0.00000     0.00000     1.33027
    -9.87519     0.21229     0.03471     1.01233     0.03108     0.00000     0.00000     0.00000     0.00000     0.00000     1.29042
    -9.86219     0.33646     0.05813     0.82483     0.05180     0.00000     0.00000     0.00000     0.00000     0.00000     1.27122
    -9.85019     0.53171     0.09385     0.65222     0.08460     0.00000     0.00000     0.00000     0.00000     0.00000     1.36239
    -9.83719     0.78800     0.13940     0.54007     0.12816     0.00000     0.00000     0.00000     0.00000     0.00000     1.59563
    -9.82519     1.05964     0.18631     0.49384     0.17518     0.00000     0.00000     0.00000     0.00000     0.00000     1.91497
    -9.81219     1.27409     0.22182     0.48617     0.21362     0.00000     0.00000     0.00000     0.00000     0.00000     2.19569
    -9.80019     1.36164     0.23443     0.48086     0.23128     0.00000     0.00000     0.00000     0.00000     0.00000     2.30821
    -9.78719     1.29048     0.21957     0.45675     0.22197     0.00000     0.00000     0.00000     0.00000     0.00000     2.18877
    -9.77519     1.08430     0.18229     0.42065     0.18879     0.00000     0.00000     0.00000     0.00000     0.00000     1.87603
    -9.76219     0.80877     0.13432     0.40369     0.14244     0.00000     0.00000     0.00000     0.00000     0.00000     1.48922
    -9.75019     0.53752     0.08823     0.44488     0.09569     0.00000     0.00000     0.00000     0.00000     0.00000     1.16632
    -9.73719     0.32224     0.05244     0.56949     0.05802     0.00000     0.00000     0.00000     0.00000     0.00000     1.00219
    -9.72519     0.18018     0.02956     0.77170     0.03309     0.00000     0.00000     0.00000     0.00000     0.00000     1.01453
    -9.71219     0.10148     0.01806     1.01006     0.02014     0.00000     0.00000     0.00000     0.00000     0.00000     1.14974
    -9.70019     0.06478     0.01522     1.22212     0.01664     0.00000     0.00000     0.00000     0.00000     0.00000     1.31877
    -9.68719     0.04989     0.01927     1.35504     0.02076     0.00000     0.00000     0.00000     0.00000     0.00000     1.44496
    -9.67519     0.04367     0.02999     1.39258     0.03215     0.00000     0.00000     0.00000     0.00000     0.00000     1.49838
    -9.66219     0.04024     0.04777     1.36453     0.05109     0.00000     0.00000     0.00000     0.00000     0.00000     1.50363
    -9.65019     0.03867     0.07174     1.32127     0.07655     0.00000     0.00000     0.00000     0.00000     0.00000     1.50823
    -9.63719     0.04054     0.09828     1.29512     0.10465     0.00000     0.00000     0.00000     0.00000     0.00000     1.53858
    -9.62519     0.04923     0.12136     1.27842     0.12897     0.00000     0.00000     0.00000     0.00000     0.00000     1.57797
    -9.61219     0.07064     0.13511     1.23326     0.14319     0.00000     0.00000     0.00000     0.00000     0.00000     1.58219
    -9.60019     0.11397     0.13744     1.12497     0.14490     0.00000     0.00000     0.00000     0.00000     0.00000     1.52128
    -9.58719     0.18969     0.13180     0.95262     0.13763     0.00000     0.00000     0.00000     0.00000     0.00000     1.41174
    -9.57519     0.30311     0.12586     0.75010     0.12928     0.00000     0.00000     0.00000     0.00000     0.00000     1.30836
    -9.56219     0.44616     0.12798     0.56403     0.12851     0.00000     0.00000     0.00000     0.00000     0.00000     1.26669
    -9.55019     0.59388     0.14463     0.42689     0.14190     0.00000     0.00000     0.00000     0.00000     0.00000     1.30730
    -9.53719     0.71274     0.18064     0.34637     0.17410     0.00000     0.00000     0.00000     0.00000     0.00000     1.41385
    -9.52519     0.77977     0.24123     0.31261     0.22996     0.00000     0.00000     0.00000     0.00000     0.00000     1.56356
    -9.51219     0.80118     0.33163     0.31277     0.31482     0.00000     0.00000     0.00000     0.00000     0.00000     1.76039
    -9.50019     0.81448     0.45212     0.33881     0.42992     0.00000     0.00000     0.00000     0.00000     0.00000     2.03533
    -9.48719     0.86825     0.59072     0.38529     0.56518     0.00000     0.00000     0.00000     0.00000     0.00000     2.40944
    -9.47519     0.98860     0.72013     0.44215     0.69582     0.00000     0.00000     0.00000     0.00000     0.00000     2.84670
    -9.46219     1.15519     0.80531     0.49165     0.78798     0.00000     0.00000     0.00000     0.00000     0.00000     3.24013
    -9.44919     1.30473     0.81827     0.51305     0.81235     0.00000     0.00000     0.00000     0.00000     0.00000     3.44839
    -9.43719     1.36279     0.75168     0.49215     0.75862     0.00000     0.00000     0.00000     0.00000     0.00000     3.36524
    -9.42419     1.28510     0.62298     0.42878     0.63972     0.00000     0.00000     0.00000     0.00000     0.00000     2.97658
    -9.41219     1.08227     0.46522     0.33699     0.48634     0.00000     0.00000     0.00000     0.00000     0.00000     2.37082
    -9.39919     0.80984     0.31276     0.23784     0.33291     0.00000     0.00000     0.00000     0.00000     0.00000     1.69335
    -9.38719     0.53720     0.18908     0.15032     0.20483     0.00000     0.00000     0.00000     0.00000     0.00000     1.08143
    -9.37419     0.31560     0.10265     0.08488     0.11308     0.00000     0.00000     0.00000     0.00000     0.00000     0.61621
    -9.36219     0.16411     0.04998     0.04274     0.05591     0.00000     0.00000     0.00000     0.00000     0.00000     0.31273
    -9.34919     0.07552     0.02178     0.01916     0.02471     0.00000     0.00000     0.00000     0.00000     0.00000     0.14116
    -9.33719     0.03074     0.00848     0.00764     0.00974     0.00000     0.00000     0.00000     0.00000     0.00000     0.05660
    -9.32419     0.01107     0.00294     0.00270     0.00342     0.00000     0.00000     0.00000     0.00000     0.00000     0.02014
    -9.31219     0.00353     0.00091     0.00085     0.00107     0.00000     0.00000     0.00000     0.00000     0.00000     0.00635
    -9.29919     0.00099     0.00025     0.00024     0.00030     0.00000     0.00000     0.00000     0.00000     0.00000     0.00178
    -9.28719     0.00025     0.00006     0.00006     0.00007     0.00000     0.00000     0.00000     0.00000     0.00000     0.00044
    -9.27419     0.00005     0.00001     0.00001     0.00002     0.00000     0.00000     0.00000     0.00000     0.00000     0.00010
    -9.26219     0.00001     0.00000     0.00000     0.00000     0.00000     0.00000     0.00000     0.00000     0.00000     0.00002
    -9.24919     0.00000     0.00000     0.00000     0.00000     0.00000     0.00000     0.00000     0.00000     0.00000     0.00000
    -9.23719     0.00000     0.00000     0.00000     0.00000     0.00000     0.00000     0.00000     0.00000     0.00000     0.00000
    -9.22419     0.00000     0.00000     0.00000     0.00000     0.00000     0.00000     0.00000     0.00000     0.00000     0.00001
    -9.21219     0.00001     0.00001     0.00001     0.00000     0.00000     0.00000     0.00000     0.00000     0.00000     0.00003
    -9.19919     0.00004     0.00003     0.00007     0.00002     0.00000     0.00000     0.00000     0.00000     0.00000     0.00015
    -9.18719     0.00016     0.00012     0.00027     0.00011     0.00000     0.00000     0.00000     0.00000     0.00000     0.00066
    -9.17419     0.00065     0.00046     0.00100     0.00043     0.00000     0.00000     0.00000     0.00000     0.00000     0.00253
    -9.16219     0.00227     0.00159     0.00322     0.00150     0.00000     0.00000     0.00000     0.00000     0.00000     0.00858
    -9.14919     0.00705     0.00490     0.00921     0.00469     0.00000     0.00000     0.00000     0.00000     0.00000     0.02585
    -9.13719     0.01944     0.01341     0.02338     0.01296     0.00000     0.00000     0.00000     0.00000     0.00000     0.06919
    -9.12419     0.04757     0.03255     0.05268     0.03179     0.00000     0.00000     0.00000     0.00000     0.00000     0.16459
    -9.11219     0.10327     0.07009     0.10543     0.06917     0.00000     0.00000     0.00000     0.00000     0.00000     0.34796
    -9.09919     0.19895     0.13390     0.18763     0.13345     0.00000     0.00000     0.00000     0.00000     0.00000     0.65393
    -9.08719     0.34040     0.22692     0.29755     0.22831     0.00000     0.00000     0.00000     0.00000     0.00000     1.09318
    -9.07419     0.51825     0.34130     0.42213     0.34657     0.00000     0.00000     0.00000     0.00000     0.00000     1.62824
    -9.06219     0.70489     0.45614     0.53977     0.46717     0.00000     0.00000     0.00000     0.00000     0.00000     2.16797
    -9.04919     0.86338     0.54335     0.63129     0.56062     0.00000     0.00000     0.00000     0.00000     0.00000     2.59864
    -9.03719     0.96640     0.58043     0.69305     0.60203     0.00000     0.00000     0.00000     0.00000     0.00000     2.84191
    -9.02419     1.01327     0.56317     0.74205     0.58489     0.00000     0.00000     0.00000     0.00000     0.00000     2.90338
    -9.01219     1.03012     0.50917     0.80639     0.52568     0.00000     0.00000     0.00000     0.00000     0.00000     2.87136
    -8.99919     1.05247     0.44973     0.90626     0.45641     0.00000     0.00000     0.00000     0.00000     0.00000     2.86487
    -8.98719     1.10345     0.41705     1.03979     0.41171     0.00000     0.00000     0.00000     0.00000     0.00000     2.97201
    -8.97419     1.18829     0.43632     1.18608     0.41977     0.00000     0.00000     0.00000     0.00000     0.00000     3.23045
    -8.96219     1.30444     0.52431     1.32171     0.49987     0.00000     0.00000     0.00000     0.00000     0.00000     3.65033
    -8.94919     1.45318     0.68800     1.43555     0.66045     0.00000     0.00000     0.00000     0.00000     0.00000     4.23719
    -8.93719     1.63610     0.91711     1.52460     0.89166     0.00000     0.00000     0.00000     0.00000     0.00000     4.96947
    -8.92419     1.83570     1.17424     1.58230     1.15431     0.00000     0.00000     0.00000     0.00000     0.00000     5.74654
    -8.91219     2.00200     1.39534     1.58926     1.38245     0.00000     0.00000     0.00000     0.00000     0.00000     6.36906
    -8.89919     2.07090     1.51127     1.52504     1.50375     0.00000     0.00000     0.00000     0.00000     0.00000     6.61096
    -8.88719     1.99990     1.48037     1.38957     1.47408     0.00000     0.00000     0.00000     0.00000     0.00000     6.34392
    -8.87419     1.79540     1.31087     1.20968     1.30032     0.00000     0.00000     0.00000     0.00000     0.00000     5.61627
    -8.86219     1.50970     1.05602     1.02779     1.03761     0.00000     0.00000     0.00000     0.00000     0.00000     4.63112
    -8.84919     1.20874     0.78543     0.87714     0.75827     0.00000     0.00000     0.00000     0.00000     0.00000     3.62958
    -8.83719     0.93884     0.55205     0.76676     0.51906     0.00000     0.00000     0.00000     0.00000     0.00000     2.77671
    -8.82419     0.71761     0.37836     0.68788     0.34496     0.00000     0.00000     0.00000     0.00000     0.00000     2.12881
    -8.81219     0.54417     0.26214     0.63125     0.23393     0.00000     0.00000     0.00000     0.00000     0.00000     1.67150
    -8.79919     0.41568     0.19104     0.60078     0.17174     0.00000     0.00000     0.00000     0.00000     0.00000     1.37924
    -8.78719     0.33314     0.15354     0.61174     0.14430     0.00000     0.00000     0.00000     0.00000     0.00000     1.24272
    -8.77419     0.29655     0.14200     0.67557     0.14174     0.00000     0.00000     0.00000     0.00000     0.00000     1.25586
    -8.76219     0.29745     0.15069     0.78239     0.15715     0.00000     0.00000     0.00000     0.00000     0.00000     1.38769
    -8.74919     0.31670     0.17472     0.89591     0.18584     0.00000     0.00000     0.00000     0.00000     0.00000     1.57317
    -8.73719     0.33077     0.21310     0.96745     0.22809     0.00000     0.00000     0.00000     0.00000     0.00000     1.73940
    -8.72419     0.32183     0.27362     0.96233     0.29400     0.00000     0.00000     0.00000     0.00000     0.00000     1.85177
    -8.71219     0.28584     0.37417     0.88173     0.40319     0.00000     0.00000     0.00000     0.00000     0.00000     1.94493
    -8.69919     0.23273     0.53423     0.76373     0.57491     0.00000     0.00000     0.00000     0.00000     0.00000     2.10560
    -8.68719     0.17978     0.75737     0.66285     0.80935     0.00000     0.00000     0.00000     0.00000     0.00000     2.40936
    -8.67419     0.14276     1.01561     0.62253     1.07238     0.00000     0.00000     0.00000     0.00000     0.00000     2.85328
    -8.66219     0.12987     1.24831     0.65631     1.29835     0.00000     0.00000     0.00000     0.00000     0.00000     3.33284
    -8.64919     0.14059     1.38585     0.74621     1.41688     0.00000     0.00000     0.00000     0.00000     0.00000     3.68953
    -8.63719     0.16759     1.38317     0.85372     1.38854     0.00000     0.00000     0.00000     0.00000     0.00000     3.79303
    -8.62419     0.19978     1.24263     0.93539     1.22447     0.00000     0.00000     0.00000     0.00000     0.00000     3.60227
    -8.61219     0.22495     1.01028     0.95696     0.97819     0.00000     0.00000     0.00000     0.00000     0.00000     3.17038
    -8.59919     0.23319     0.74989     0.90331     0.71624     0.00000     0.00000     0.00000     0.00000     0.00000     2.60264
    -8.58719     0.22002     0.51385     0.78168     0.48766     0.00000     0.00000     0.00000     0.00000     0.00000     2.00321
    -8.57419     0.18770     0.32847     0.61745     0.31338     0.00000     0.00000     0.00000     0.00000     0.00000     1.44700
    -8.56219     0.14424     0.19742     0.44371     0.19202     0.00000     0.00000     0.00000     0.00000     0.00000     0.97739
    -8.54919     0.09953     0.11177     0.28919     0.11231     0.00000     0.00000     0.00000     0.00000     0.00000     0.61280
    -8.53719     0.06153     0.05935     0.17045     0.06218     0.00000     0.00000     0.00000     0.00000     0.00000     0.35351
    -8.52419     0.03402     0.02928     0.09065     0.03212     0.00000     0.00000     0.00000     0.00000     0.00000     0.18607
    -8.51219     0.01684     0.01330     0.04342     0.01527     0.00000     0.00000     0.00000     0.00000     0.00000     0.08882
    -8.49919     0.00764     0.00554     0.01889     0.00664     0.00000     0.00000     0.00000     0.00000     0.00000     0.03871
    -8.48719     0.00386     0.00224     0.00817     0.00278     0.00000     0.00000     0.00000     0.00000     0.00000     0.01705
    -8.47419     0.00418     0.00133     0.00576     0.00163     0.00000     0.00000     0.00000     0.00000     0.00000     0.01289
    -8.46119     0.00954     0.00206     0.01033     0.00240     0.00000     0.00000     0.00000     0.00000     0.00000     0.02434
    -8.44919     0.02388     0.00484     0.02482     0.00550     0.00000     0.00000     0.00000     0.00000     0.00000     0.05904
    -8.43619     0.05441     0.01096     0.05613     0.01227     0.00000     0.00000     0.00000     0.00000     0.00000     0.13377
    -8.42419     0.11022     0.02220     0.11330     0.02455     0.00000     0.00000     0.00000     0.00000     0.00000     0.27027
    -8.41119     0.19822     0.03992     0.20305     0.04359     0.00000     0.00000     0.00000     0.00000     0.00000     0.48479
    -8.39919     0.31644     0.06374     0.32304     0.06866     0.00000     0.00000     0.00000     0.00000     0.00000     0.77188
    -8.38619     0.44899     0.09037     0.45671     0.09598     0.00000     0.00000     0.00000     0.00000     0.00000     1.09205
    -8.37419     0.56747     0.11400     0.57513     0.11919     0.00000     0.00000     0.00000     0.00000     0.00000     1.37579
    -8.36119     0.64184     0.12835     0.64820     0.13190     0.00000     0.00000     0.00000     0.00000     0.00000     1.55029
    -8.34919     0.65616     0.12985     0.66027     0.13076     0.00000     0.00000     0.00000     0.00000     0.00000     1.57703
    -8.33619     0.61842     0.11966     0.61992     0.11749     0.00000     0.00000     0.00000     0.00000     0.00000     1.47548
    -8.32419     0.55685     0.10306     0.55549     0.09808     0.00000     0.00000     0.00000     0.00000     0.00000     1.31348
    -8.31119     0.50370     0.08651     0.49877     0.07950     0.00000     0.00000     0.00000     0.00000     0.00000     1.16848
    -8.29919     0.47775     0.07428     0.46768     0.06644     0.00000     0.00000     0.00000     0.00000     0.00000     1.08615
    -8.28619     0.47625     0.06700     0.45918     0.05972     0.00000     0.00000     0.00000     0.00000     0.00000     1.06214
    -8.27419     0.48014     0.06263     0.45539     0.05716     0.00000     0.00000     0.00000     0.00000     0.00000     1.05533
    -8.26119     0.46734     0.05893     0.43704     0.05601     0.00000     0.00000     0.00000     0.00000     0.00000     1.01932
    -8.24919     0.42523     0.05577     0.39543     0.05541     0.00000     0.00000     0.00000     0.00000     0.00000     0.93184
    -8.23619     0.35609     0.05653     0.33730     0.05808     0.00000     0.00000     0.00000     0.00000     0.00000     0.80800
    -8.22419     0.27434     0.06797     0.28155     0.07056     0.00000     0.00000     0.00000     0.00000     0.00000     0.69442
    -8.21119     0.19845     0.09825     0.25075     0.10118     0.00000     0.00000     0.00000     0.00000     0.00000     0.64863
    -8.19919     0.14278     0.15289     0.26100     0.15592     0.00000     0.00000     0.00000     0.00000     0.00000     0.71260
    -8.18619     0.11284     0.22974     0.31335     0.23297     0.00000     0.00000     0.00000     0.00000     0.00000     0.88891
    -8.17419     0.10545     0.31546     0.39049     0.31903     0.00000     0.00000     0.00000     0.00000     0.00000     1.13044
    -8.16119     0.11341     0.38770     0.46196     0.39168     0.00000     0.00000     0.00000     0.00000     0.00000     1.35475
    -8.14919     0.13156     0.42414     0.49648     0.42834     0.00000     0.00000     0.00000     0.00000     0.00000     1.48053
    -8.13619     0.16207     0.41377     0.47682     0.41791     0.00000     0.00000     0.00000     0.00000     0.00000     1.47058
    -8.12419     0.21438     0.36342     0.40761     0.36721     0.00000     0.00000     0.00000     0.00000     0.00000     1.35262
    -8.11119     0.29877     0.29360     0.31101     0.29698     0.00000     0.00000     0.00000     0.00000     0.00000     1.20036
    -8.09919     0.41540     0.22720     0.21406     0.23027     0.00000     0.00000     0.00000     0.00000     0.00000     1.08693
    -8.08619     0.54557     0.17814     0.13616     0.18109     0.00000     0.00000     0.00000     0.00000     0.00000     1.04096
    -8.07419     0.65372     0.14743     0.08355     0.15035     0.00000     0.00000     0.00000     0.00000     0.00000     1.03505
    -8.06119     0.70210     0.12733     0.05237     0.13020     0.00000     0.00000     0.00000     0.00000     0.00000     1.01201
    -8.04919     0.67040     0.10891     0.03481     0.11153     0.00000     0.00000     0.00000     0.00000     0.00000     0.92565
    -8.03619     0.56713     0.08770     0.02438     0.08988     0.00000     0.00000     0.00000     0.00000     0.00000     0.76909
    -8.02419     0.42464     0.06467     0.01814     0.06629     0.00000     0.00000     0.00000     0.00000     0.00000     0.57374
    -8.01119     0.28187     0.04409     0.01705     0.04508     0.00000     0.00000     0.00000     0.00000     0.00000     0.38808
    -7.99919     0.16788     0.03077     0.02640     0.03121     0.00000     0.00000     0.00000     0.00000     0.00000     0.25626
    -7.98619     0.09501     0.02938     0.05734     0.02919     0.00000     0.00000     0.00000     0.00000     0.00000     0.21092
    -7.97419     0.06276     0.04495     0.12828     0.04388     0.00000     0.00000     0.00000     0.00000     0.00000     0.27986
    -7.96119     0.06537     0.08325     0.26244     0.08078     0.00000     0.00000     0.00000     0.00000     0.00000     0.49184
    -7.94919     0.09647     0.14847     0.47773     0.14381     0.00000     0.00000     0.00000     0.00000     0.00000     0.86647
    -7.93619     0.14876     0.23829     0.76966     0.23072     0.00000     0.00000     0.00000     0.00000     0.00000     1.38743
    -7.92419     0.21158     0.33950     1.09639     0.32858     0.00000     0.00000     0.00000     0.00000     0.00000     1.97605
    -7.91119     0.27125     0.42837     1.38104     0.41453     0.00000     0.00000     0.00000     0.00000     0.00000     2.49519
    -7.89919     0.31672     0.47956     1.53950     0.46418     0.00000     0.00000     0.00000     0.00000     0.00000     2.79996
    -7.88619     0.34831     0.47908     1.52220     0.46421     0.00000     0.00000     0.00000     0.00000     0.00000     2.81380
    -7.87419     0.38297     0.43312     1.34161     0.42083     0.00000     0.00000     0.00000     0.00000     0.00000     2.57853
    -7.86119     0.44863     0.36575     1.06660     0.35756     0.00000     0.00000     0.00000     0.00000     0.00000     2.23855
    -7.84919     0.56831     0.30620     0.78539     0.30257     0.00000     0.00000     0.00000     0.00000     0.00000     1.96247
    -7.83619     0.74037     0.27361     0.56283     0.27393     0.00000     0.00000     0.00000     0.00000     0.00000     1.85073
    -7.82419     0.92929     0.26886     0.41956     0.27184     0.00000     0.00000     0.00000     0.00000     0.00000     1.88954
    -7.81119     1.07548     0.27728     0.33842     0.28128     0.00000     0.00000     0.00000     0.00000     0.00000     1.97245
    -7.79919     1.12276     0.27887     0.28740     0.28248     0.00000     0.00000     0.00000     0.00000     0.00000     1.97151
    -7.78619     1.04732     0.25991     0.24078     0.26233     0.00000     0.00000     0.00000     0.00000     0.00000     1.81035
    -7.77419     0.86974     0.21882     0.18869     0.21992     0.00000     0.00000     0.00000     0.00000     0.00000     1.49717
    -7.76119     0.64263     0.16474     0.13440     0.16485     0.00000     0.00000     0.00000     0.00000     0.00000     1.10661
    -7.74919     0.42433     0.11077     0.08611     0.11039     0.00000     0.00000     0.00000     0.00000     0.00000     0.73161
    -7.73619     0.25647     0.06753     0.05008     0.06702     0.00000     0.00000     0.00000     0.00000     0.00000     0.44110
    -7.72419     0.15695     0.04006     0.02823     0.03955     0.00000     0.00000     0.00000     0.00000     0.00000     0.26479
    -7.71119     0.12687     0.02881     0.01934     0.02823     0.00000     0.00000     0.00000     0.00000     0.00000     0.20326
    -7.69919     0.16029     0.03198     0.02139     0.03114     0.00000     0.00000     0.00000     0.00000     0.00000     0.24480
    -7.68619     0.24771     0.04700     0.03330     0.04564     0.00000     0.00000     0.00000     0.00000     0.00000     0.37365
    -7.67419     0.37258     0.07042     0.05615     0.06829     0.00000     0.00000     0.00000     0.00000     0.00000     0.56744
    -7.66119     0.50667     0.09758     0.09515     0.09450     0.00000     0.00000     0.00000     0.00000     0.00000     0.79391
    -7.64919     0.61326     0.12331     0.16326     0.11920     0.00000     0.00000     0.00000     0.00000     0.00000     1.01904
    -7.63619     0.66023     0.14452     0.28446     0.13943     0.00000     0.00000     0.00000     0.00000     0.00000     1.22864
    -7.62419     0.63565     0.16235     0.49153     0.15655     0.00000     0.00000     0.00000     0.00000     0.00000     1.44608
    -7.61119     0.55378     0.18177     0.81349     0.17594     0.00000     0.00000     0.00000     0.00000     0.00000     1.72497
    -7.59919     0.44644     0.20762     1.25413     0.20319     0.00000     0.00000     0.00000     0.00000     0.00000     2.11138
    -7.58619     0.34521     0.23998     1.77260     0.23907     0.00000     0.00000     0.00000     0.00000     0.00000     2.59685
    -7.57419     0.26752     0.27206     2.28220     0.27712     0.00000     0.00000     0.00000     0.00000     0.00000     3.09891
    -7.56119     0.21414     0.29322     2.67470     0.30603     0.00000     0.00000     0.00000     0.00000     0.00000     3.48809
    -7.54919     0.17629     0.29451     2.85930     0.31513     0.00000     0.00000     0.00000     0.00000     0.00000     3.64524
    -7.53619     0.14472     0.27316     2.79490     0.29951     0.00000     0.00000     0.00000     0.00000     0.00000     3.51228
    -7.52419     0.11461     0.23327     2.50190     0.26171     0.00000     0.00000     0.00000     0.00000     0.00000     3.11149
    -7.51119     0.08568     0.18350     2.05180     0.21002     0.00000     0.00000     0.00000     0.00000     0.00000     2.53099
    -7.49919     0.05984     0.13345     1.54246     0.15513     0.00000     0.00000     0.00000     0.00000     0.00000     1.89087
    -7.48619     0.03915     0.09161     1.07152     0.10706     0.00000     0.00000     0.00000     0.00000     0.00000     1.30934
    -7.47419     0.02490     0.06474     0.71597     0.07399     0.00000     0.00000     0.00000     0.00000     0.00000     0.87960
    -7.46119     0.01775     0.05921     0.52516     0.06292     0.00000     0.00000     0.00000     0.00000     0.00000     0.66505
    -7.44819     0.01835     0.08351     0.52360     0.08218     0.00000     0.00000     0.00000     0.00000     0.00000     0.70764
    -7.43619     0.02798     0.15068     0.71673     0.14423     0.00000     0.00000     0.00000     0.00000     0.00000     1.03962
    -7.42319     0.04882     0.27851     1.08891     0.26659     0.00000     0.00000     0.00000     0.00000     0.00000     1.68283
    -7.41119     0.08323     0.48489     1.59347     0.46765     0.00000     0.00000     0.00000     0.00000     0.00000     2.62925
    -7.39819     0.13197     0.77607     2.14670     0.75523     0.00000     0.00000     0.00000     0.00000     0.00000     3.80998
    -7.38619     0.19166     1.13106     2.63640     1.11016     0.00000     0.00000     0.00000     0.00000     0.00000     5.06927
    -7.37319     0.25304     1.49174     2.94920     1.47615     0.00000     0.00000     0.00000     0.00000     0.00000     6.17013
    -7.36119     0.30210     1.77151     3.01110     1.76565     0.00000     0.00000     0.00000     0.00000     0.00000     6.85037
    -7.34819     0.32516     1.88782     2.81490     1.89416     0.00000     0.00000     0.00000     0.00000     0.00000     6.92204
    -7.33619     0.31566     1.80240     2.42640     1.82000     0.00000     0.00000     0.00000     0.00000     0.00000     6.36445
    -7.32319     0.27815     1.54537     1.95820     1.57107     0.00000     0.00000     0.00000     0.00000     0.00000     5.35279
    -7.31119     0.22648     1.20224     1.52670     1.23308     0.00000     0.00000     0.00000     0.00000     0.00000     4.18850
    -7.29819     0.17714     0.87322     1.21118     0.90668     0.00000     0.00000     0.00000     0.00000     0.00000     3.16822
    -7.28619     0.14162     0.62857     1.03176     0.66333     0.00000     0.00000     0.00000     0.00000     0.00000     2.46528
    -7.27319     0.12250     0.48843     0.95580     0.52311     0.00000     0.00000     0.00000     0.00000     0.00000     2.08984
    -7.26119     0.11483     0.42885     0.92359     0.46148     0.00000     0.00000     0.00000     0.00000     0.00000     1.92874
    -7.24819     0.11040     0.40595     0.87872     0.43412     0.00000     0.00000     0.00000     0.00000     0.00000     1.82918
    -7.23619     0.10290     0.38114     0.79187     0.40279     0.00000     0.00000     0.00000     0.00000     0.00000     1.67870
    -7.22319     0.09089     0.33658     0.66920     0.35042     0.00000     0.00000     0.00000     0.00000     0.00000     1.44709
    -7.21119     0.07819     0.27724     0.54632     0.28253     0.00000     0.00000     0.00000     0.00000     0.00000     1.18428
    -7.19819     0.07192     0.22193     0.47206     0.21815     0.00000     0.00000     0.00000     0.00000     0.00000     0.98405
    -7.18619     0.07930     0.19040     0.48918     0.17728     0.00000     0.00000     0.00000     0.00000     0.00000     0.93616
    -7.17319     0.10480     0.19295     0.61714     0.17120     0.00000     0.00000     0.00000     0.00000     0.00000     1.08609
    -7.16119     0.14852     0.22586     0.83989     0.19860     0.00000     0.00000     0.00000     0.00000     0.00000     1.41288
    -7.14819     0.20744     0.27388     1.10370     0.24691     0.00000     0.00000     0.00000     0.00000     0.00000     1.83193
    -7.13619     0.27993     0.31794     1.32997     0.29814     0.00000     0.00000     0.00000     0.00000     0.00000     2.22597
    -7.12319     0.37183     0.34585     1.44585     0.33746     0.00000     0.00000     0.00000     0.00000     0.00000     2.50099
    -7.11119     0.49885     0.36194     1.41521     0.36238     0.00000     0.00000     0.00000     0.00000     0.00000     2.63837
    -7.09819     0.67944     0.39041     1.25806     0.38797     0.00000     0.00000     0.00000     0.00000     0.00000     2.71588
    -7.08619     0.91763     0.47007     1.04115     0.44513     0.00000     0.00000     0.00000     0.00000     0.00000     2.87398
    -7.07319     1.18624     0.64086     0.84463     0.57157     0.00000     0.00000     0.00000     0.00000     0.00000     3.24330
    -7.06119     1.42653     0.92573     0.72539     0.79808     0.00000     0.00000     0.00000     0.00000     0.00000     3.87573
    -7.04819     1.56910     1.31457     0.69585     1.13329     0.00000     0.00000     0.00000     0.00000     0.00000     4.71281
    -7.03619     1.57130     1.75668     0.72669     1.55123     0.00000     0.00000     0.00000     0.00000     0.00000     5.60590
    -7.02319     1.43570     2.16775     0.76746     1.98755     0.00000     0.00000     0.00000     0.00000     0.00000     6.35846
    -7.01119     1.20872     2.45682     0.77247     2.35128     0.00000     0.00000     0.00000     0.00000     0.00000     6.78929
    -6.99819     0.95032     2.55670     0.71903     2.55296     0.00000     0.00000     0.00000     0.00000     0.00000     6.77901
    -6.98619     0.70888     2.44982     0.61200     2.54027     0.00000     0.00000     0.00000     0.00000     0.00000     6.31097
    -6.97319     0.50772     2.17063     0.47518     2.31882     0.00000     0.00000     0.00000     0.00000     0.00000     5.47235
    -6.96119     0.35031     1.78655     0.33775     1.94727     0.00000     0.00000     0.00000     0.00000     0.00000     4.42188
    -6.94819     0.23147     1.37120     0.22287     1.50899     0.00000     0.00000     0.00000     0.00000     0.00000     3.33453
    -6.93619     0.14503     0.98287     0.14378     1.08263     0.00000     0.00000     0.00000     0.00000     0.00000     2.35432
    -6.92319     0.08635     0.65856     0.10667     0.72151     0.00000     0.00000     0.00000     0.00000     0.00000     1.57310
    -6.91119     0.05163     0.41459     0.11585     0.45070     0.00000     0.00000     0.00000     0.00000     0.00000     1.03276
    -6.89819     0.03752     0.25254     0.17741     0.27286     0.00000     0.00000     0.00000     0.00000     0.00000     0.74033
    -6.88619     0.04154     0.16402     0.29820     0.17654     0.00000     0.00000     0.00000     0.00000     0.00000     0.68030
    -6.87319     0.06232     0.13608     0.48032     0.14494     0.00000     0.00000     0.00000     0.00000     0.00000     0.82367
    -6.86119     0.09876     0.15634     0.71372     0.16255     0.00000     0.00000     0.00000     0.00000     0.00000     1.13136
    -6.84819     0.14794     0.21723     0.97092     0.22010     0.00000     0.00000     0.00000     0.00000     0.00000     1.55619
    -6.83619     0.20303     0.31758     1.20810     0.31642     0.00000     0.00000     0.00000     0.00000     0.00000     2.04513
    -6.82319     0.25308     0.46021     1.37428     0.45530     0.00000     0.00000     0.00000     0.00000     0.00000     2.54287
    -6.81119     0.28571     0.64472     1.42700     0.63753     0.00000     0.00000     0.00000     0.00000     0.00000     2.99496
    -6.79819     0.29206     0.85672     1.34920     0.84939     0.00000     0.00000     0.00000     0.00000     0.00000     3.34737
    -6.78619     0.27117     1.06071     1.15852     1.05477     0.00000     0.00000     0.00000     0.00000     0.00000     3.54517
    -6.77319     0.23100     1.20494     0.90284     1.20110     0.00000     0.00000     0.00000     0.00000     0.00000     3.53988
    -6.76119     0.18514     1.24163     0.64110     1.23989     0.00000     0.00000     0.00000     0.00000     0.00000     3.30776
    -6.74819     0.14773     1.15185     0.42278     1.15184     0.00000     0.00000     0.00000     0.00000     0.00000     2.87420
    -6.73619     0.12862     0.95979     0.27380     0.96051     0.00000     0.00000     0.00000     0.00000     0.00000     2.32272
    -6.72319     0.13140     0.72106     0.19566     0.72231     0.00000     0.00000     0.00000     0.00000     0.00000     1.77042
    -6.71119     0.15350     0.49749     0.17497     0.49873     0.00000     0.00000     0.00000     0.00000     0.00000     1.32468
    -6.69819     0.18819     0.33047     0.19606     0.33141     0.00000     0.00000     0.00000     0.00000     0.00000     1.04613
    -6.68619     0.22642     0.23124     0.25097     0.23174     0.00000     0.00000     0.00000     0.00000     0.00000     0.94037
    -6.67319     0.25853     0.18658     0.34181     0.18649     0.00000     0.00000     0.00000     0.00000     0.00000     0.97341
    -6.66119     0.27598     0.17224     0.47477     0.17159     0.00000     0.00000     0.00000     0.00000     0.00000     1.09458
    -6.64819     0.27305     0.16558     0.64722     0.16440     0.00000     0.00000     0.00000     0.00000     0.00000     1.25025
    -6.63619     0.24899     0.15279     0.83604     0.15094     0.00000     0.00000     0.00000     0.00000     0.00000     1.38876
    -6.62319     0.20879     0.13040     0.99705     0.12774     0.00000     0.00000     0.00000     0.00000     0.00000     1.46398
    -6.61119     0.16185     0.10248     1.08095     0.09890     0.00000     0.00000     0.00000     0.00000     0.00000     1.44418
    -6.59819     0.11812     0.07587     1.05839     0.07141     0.00000     0.00000     0.00000     0.00000     0.00000     1.32378
    -6.58619     0.08495     0.05610     0.93711     0.05092     0.00000     0.00000     0.00000     0.00000     0.00000     1.12908
    -6.57319     0.06574     0.04569     0.75940     0.04019     0.00000     0.00000     0.00000     0.00000     0.00000     0.91102
    -6.56119     0.06094     0.04529     0.58132     0.04016     0.00000     0.00000     0.00000     0.00000     0.00000     0.72770
    -6.54819     0.07020     0.05607     0.44947     0.05232     0.00000     0.00000     0.00000     0.00000     0.00000     0.62806
    -6.53619     0.09362     0.08196     0.38873     0.08103     0.00000     0.00000     0.00000     0.00000     0.00000     0.64534
    -6.52319     0.13140     0.13060     0.40256     0.13420     0.00000     0.00000     0.00000     0.00000     0.00000     0.79876
    -6.51119     0.18244     0.21217     0.48056     0.22169     0.00000     0.00000     0.00000     0.00000     0.00000     1.09687
    -6.49819     0.24326     0.33619     0.60627     0.35159     0.00000     0.00000     0.00000     0.00000     0.00000     1.53731
    -6.48619     0.30766     0.50651     0.76330     0.52499     0.00000     0.00000     0.00000     0.00000     0.00000     2.10246
    -6.47319     0.36771     0.71664     0.93779     0.73224     0.00000     0.00000     0.00000     0.00000     0.00000     2.75438
    -6.46019     0.41536     0.94867     1.11771     0.95406     0.00000     0.00000     0.00000     0.00000     0.00000     3.43580
    -6.44819     0.44431     1.17831     1.28868     1.16853     0.00000     0.00000     0.00000     0.00000     0.00000     4.07983
    -6.43519     0.45229     1.38405     1.43070     1.36025     0.00000     0.00000     0.00000     0.00000     0.00000     4.62729
    -6.42319     0.44162     1.55453     1.51940     1.52494     0.00000     0.00000     0.00000     0.00000     0.00000     5.04049
    -6.41019     0.41782     1.68895     1.53560     1.66356     0.00000     0.00000     0.00000     0.00000     0.00000     5.30593
    -6.39819     0.38697     1.78854     1.47760     1.77255     0.00000     0.00000     0.00000     0.00000     0.00000     5.42566
    -6.38519     0.35330     1.84942     1.36484     1.84079     0.00000     0.00000     0.00000     0.00000     0.00000     5.40835
    -6.37319     0.31954     1.86289     1.23199     1.85459     0.00000     0.00000     0.00000     0.00000     0.00000     5.26901
    -6.36019     0.28926     1.82871     1.10952     1.81536     0.00000     0.00000     0.00000     0.00000     0.00000     5.04285
    -6.34819     0.26881     1.76538     1.00701     1.74865     0.00000     0.00000     0.00000     0.00000     0.00000     4.78985
    -6.33519     0.26572     1.70871     0.91378     1.69554     0.00000     0.00000     0.00000     0.00000     0.00000     4.58375
    -6.32319     0.28384     1.68753     0.81359     1.68718     0.00000     0.00000     0.00000     0.00000     0.00000     4.47214
    -6.31019     0.31895     1.70015     0.70216     1.71918     0.00000     0.00000     0.00000     0.00000     0.00000     4.44044
    -6.29819     0.35893     1.70809     0.59425     1.74862     0.00000     0.00000     0.00000     0.00000     0.00000     4.40989
    -6.28519     0.38990     1.65869     0.51566     1.71810     0.00000     0.00000     0.00000     0.00000     0.00000     4.28235
    -6.27319     0.40373     1.52179     0.48766     1.59218     0.00000     0.00000     0.00000     0.00000     0.00000     4.00536
    -6.26019     0.40071     1.31011     0.51429     1.37844     0.00000     0.00000     0.00000     0.00000     0.00000     3.60355
    -6.24819     0.38592     1.07003     0.57920     1.11984     0.00000     0.00000     0.00000     0.00000     0.00000     3.15500
    -6.23519     0.36281     0.85200     0.65396     0.86792     0.00000     0.00000     0.00000     0.00000     0.00000     2.73669
    -6.22319     0.33061     0.68608     0.71308     0.66074     0.00000     0.00000     0.00000     0.00000     0.00000     2.39051
    -6.21019     0.28716     0.58026     0.74788     0.51806     0.00000     0.00000     0.00000     0.00000     0.00000     2.13337
    -6.19819     0.23375     0.53203     0.76959     0.44777     0.00000     0.00000     0.00000     0.00000     0.00000     1.98314
    -6.18519     0.17674     0.53864     0.79819     0.45081     0.00000     0.00000     0.00000     0.00000     0.00000     1.96437
    -6.17319     0.12502     0.59436     0.84481     0.51753     0.00000     0.00000     0.00000     0.00000     0.00000     2.08172
    -6.16019     0.08585     0.68124     0.90002     0.62234     0.00000     0.00000     0.00000     0.00000     0.00000     2.28945
    -6.14819     0.06244     0.76724     0.93777     0.72683     0.00000     0.00000     0.00000     0.00000     0.00000     2.49428
    -6.13519     0.05433     0.81822     0.93251     0.79442     0.00000     0.00000     0.00000     0.00000     0.00000     2.59947
    -6.12319     0.05893     0.81608     0.87746     0.80798     0.00000     0.00000     0.00000     0.00000     0.00000     2.56045
    -6.11019     0.07289     0.76987     0.79153     0.77876     0.00000     0.00000     0.00000     0.00000     0.00000     2.41305
    -6.09819     0.09287     0.70958     0.71247     0.73750     0.00000     0.00000     0.00000     0.00000     0.00000     2.25242
    -6.08519     0.11617     0.67175     0.68401     0.71836     0.00000     0.00000     0.00000     0.00000     0.00000     2.19029
    -6.07319     0.14159     0.68408     0.74711     0.74436     0.00000     0.00000     0.00000     0.00000     0.00000     2.31714
    -6.06019     0.16963     0.76011     0.93839     0.82347     0.00000     0.00000     0.00000     0.00000     0.00000     2.69160
    -6.04819     0.20163     0.89945     1.28924     0.95297     0.00000     0.00000     0.00000     0.00000     0.00000     3.34329
    -6.03519     0.23766     1.08981     1.81684     1.12358     0.00000     0.00000     0.00000     0.00000     0.00000     4.26789
    -6.02319     0.27443     1.30586     2.50330     1.31967     0.00000     0.00000     0.00000     0.00000     0.00000     5.40326
    -6.01019     0.30465     1.51112     3.27730     1.51348     0.00000     0.00000     0.00000     0.00000     0.00000     6.60655
    -5.99819     0.31938     1.66367     4.00740     1.66904     0.00000     0.00000     0.00000     0.00000     0.00000     7.65949
    -5.98519     0.31201     1.73274     4.53550     1.75264     0.00000     0.00000     0.00000     0.00000     0.00000     8.33289
    -5.97319     0.28223     1.71379     4.73290     1.75053     0.00000     0.00000     0.00000     0.00000     0.00000     8.47945
    -5.96019     0.23663     1.63329     4.56320     1.67844     0.00000     0.00000     0.00000     0.00000     0.00000     8.11156
    -5.94819     0.18570     1.53294     4.10820     1.57279     0.00000     0.00000     0.00000     0.00000     0.00000     7.39963
    -5.93519     0.13925     1.44485     3.54240     1.46644     0.00000     0.00000     0.00000     0.00000     0.00000     6.59294
    -5.92319     0.10294     1.37438     3.06730     1.37000     0.00000     0.00000     0.00000     0.00000     0.00000     5.91461
    -5.91019     0.07765     1.30066     2.82600     1.27102     0.00000     0.00000     0.00000     0.00000     0.00000     5.47533
    -5.89819     0.06100     1.20106     2.84530     1.15173     0.00000     0.00000     0.00000     0.00000     0.00000     5.25909
    -5.88519     0.04955     1.07409     3.02510     1.01457     0.00000     0.00000     0.00000     0.00000     0.00000     5.16331
    -5.87319     0.04051     0.95146     3.18910     0.89203     0.00000     0.00000     0.00000     0.00000     0.00000     5.07310
    -5.86019     0.03247     0.88531     3.17440     0.83455     0.00000     0.00000     0.00000     0.00000     0.00000     4.92673
    -5.84819     0.02524     0.91938     2.91250     0.88320     0.00000     0.00000     0.00000     0.00000     0.00000     4.74032
    -5.83519     0.01930     1.05895     2.45610     1.03975     0.00000     0.00000     0.00000     0.00000     0.00000     4.57410
    -5.82319     0.01512     1.25736     1.93560     1.25574     0.00000     0.00000     0.00000     0.00000     0.00000     4.46382
    -5.81019     0.01286     1.43035     1.47866     1.44528     0.00000     0.00000     0.00000     0.00000     0.00000     4.36715
    -5.79819     0.01241     1.49734     1.14933     1.52606     0.00000     0.00000     0.00000     0.00000     0.00000     4.18514
    -5.78519     0.01380     1.42491     0.93722     1.46174     0.00000     0.00000     0.00000     0.00000     0.00000     3.83767
    -5.77319     0.01746     1.24785     0.79256     1.28426     0.00000     0.00000     0.00000     0.00000     0.00000     3.34213
    -5.76019     0.02419     1.05578     0.67081     1.08215     0.00000     0.00000     0.00000     0.00000     0.00000     2.83293
    -5.74819     0.03475     0.95017     0.55506     0.95756     0.00000     0.00000     0.00000     0.00000     0.00000     2.49754
    -5.73519     0.04927     0.99686     0.45389     0.98182     0.00000     0.00000     0.00000     0.00000     0.00000     2.48185
    -5.72319     0.06681     1.19536     0.38276     1.16275     0.00000     0.00000     0.00000     0.00000     0.00000     2.80767
    -5.71019     0.08540     1.47716     0.34911     1.44071     0.00000     0.00000     0.00000     0.00000     0.00000     3.35239
    -5.69819     0.10275     1.73354     0.34905     1.71188     0.00000     0.00000     0.00000     0.00000     0.00000     3.89722
    -5.68519     0.11738     1.86603     0.37291     1.87502     0.00000     0.00000     0.00000     0.00000     0.00000     4.23134
    -5.67319     0.12967     1.83051     0.41216     1.87684     0.00000     0.00000     0.00000     0.00000     0.00000     4.24918
    -5.66019     0.14238     1.65406     0.46114     1.73307     0.00000     0.00000     0.00000     0.00000     0.00000     3.99065
    -5.64819     0.16014     1.40924     0.51405     1.50718     0.00000     0.00000     0.00000     0.00000     0.00000     3.59061
    -5.63519     0.18791     1.17008     0.56163     1.26908     0.00000     0.00000     0.00000     0.00000     0.00000     3.18870
    -5.62319     0.22874     0.97715     0.59217     1.06068     0.00000     0.00000     0.00000     0.00000     0.00000     2.85874
    -5.61019     0.28132     0.83499     0.59665     0.89001     0.00000     0.00000     0.00000     0.00000     0.00000     2.60297
    -5.59819     0.33801     0.72966     0.57389     0.74904     0.00000     0.00000     0.00000     0.00000     0.00000     2.39060
    -5.58519     0.38554     0.64909     0.53087     0.63336     0.00000     0.00000     0.00000     0.00000     0.00000     2.19886
    -5.57319     0.40944     0.59058     0.47864     0.54794     0.00000     0.00000     0.00000     0.00000     0.00000     2.02660
    -5.56019     0.40034     0.55715     0.42764     0.50153     0.00000     0.00000     0.00000     0.00000     0.00000     1.88666
    -5.54819     0.35941     0.55249     0.38673     0.50003     0.00000     0.00000     0.00000     0.00000     0.00000     1.79866
    -5.53519     0.29760     0.58070     0.36531     0.54501     0.00000     0.00000     0.00000     0.00000     0.00000     1.78862
    -5.52319     0.23036     0.64764     0.37535     0.63588     0.00000     0.00000     0.00000     0.00000     0.00000     1.88923
    -5.51019     0.17094     0.75800     0.42974     0.76702     0.00000     0.00000     0.00000     0.00000     0.00000     2.12570
    -5.49819     0.12622     0.90544     0.53672     0.92118     0.00000     0.00000     0.00000     0.00000     0.00000     2.48956
    -5.48519     0.09667     1.06368     0.69450     1.06490     0.00000     0.00000     0.00000     0.00000     0.00000     2.91975
    -5.47319     0.07848     1.18747     0.89227     1.15437     0.00000     0.00000     0.00000     0.00000     0.00000     3.31259
    -5.46019     0.06668     1.22929     1.11872     1.15359     0.00000     0.00000     0.00000     0.00000     0.00000     3.56828
    -5.44719     0.05733     1.16303     1.37362     1.05243     0.00000     0.00000     0.00000     0.00000     0.00000     3.64641
    -5.43519     0.04863     0.99897     1.66614     0.87330     0.00000     0.00000     0.00000     0.00000     0.00000     3.58704
    -5.42219     0.04072     0.77911     1.99930     0.66076     0.00000     0.00000     0.00000     0.00000     0.00000     3.47989
    -5.41019     0.03476     0.55701     2.34710     0.46096     0.00000     0.00000     0.00000     0.00000     0.00000     3.39983
    -5.39719     0.03200     0.37546     2.64920     0.30600     0.00000     0.00000     0.00000     0.00000     0.00000     3.36266
    -5.38519     0.03333     0.25440     2.83200     0.20761     0.00000     0.00000     0.00000     0.00000     0.00000     3.32734
    -5.37219     0.03941     0.19287     2.84850     0.16177     0.00000     0.00000     0.00000     0.00000     0.00000     3.24254
    -5.36019     0.05058     0.17792     2.70550     0.15696     0.00000     0.00000     0.00000     0.00000     0.00000     3.09096
    -5.34719     0.06648     0.19383     2.45880     0.18148     0.00000     0.00000     0.00000     0.00000     0.00000     2.90059
    -5.33519     0.08524     0.22861     2.18860     0.22714     0.00000     0.00000     0.00000     0.00000     0.00000     2.72959
    -5.32219     0.10326     0.27690     1.96880     0.29057     0.00000     0.00000     0.00000     0.00000     0.00000     2.63953
    -5.31019     0.11608     0.33907     1.85020     0.37095     0.00000     0.00000     0.00000     0.00000     0.00000     2.67630
    -5.29719     0.12035     0.41609     1.84920     0.46522     0.00000     0.00000     0.00000     0.00000     0.00000     2.85086
    -5.28519     0.11595     0.50220     1.94060     0.56220     0.00000     0.00000     0.00000     0.00000     0.00000     3.12095
    -5.27219     0.10670     0.58134     2.05800     0.64133     0.00000     0.00000     0.00000     0.00000     0.00000     3.38738
    -5.26019     0.09892     0.63178     2.11730     0.67941     0.00000     0.00000     0.00000     0.00000     0.00000     3.52741
    -5.24719     0.09842     0.63744     2.05470     0.66371     0.00000     0.00000     0.00000     0.00000     0.00000     3.45427
    -5.23519     0.10730     0.59867     1.85980     0.60234     0.00000     0.00000     0.00000     0.00000     0.00000     3.16811
    -5.22219     0.12278     0.53263     1.57690     0.52387     0.00000     0.00000     0.00000     0.00000     0.00000     2.75618
    -5.21019     0.13855     0.46551     1.27681     0.46496     0.00000     0.00000     0.00000     0.00000     0.00000     2.34583
    -5.19719     0.14846     0.42104     1.02104     0.45328     0.00000     0.00000     0.00000     0.00000     0.00000     2.04382
    -5.18519     0.14980     0.41334     0.84263     0.49562     0.00000     0.00000     0.00000     0.00000     0.00000     1.90139
    -5.17219     0.14467     0.44513     0.74824     0.57599     0.00000     0.00000     0.00000     0.00000     0.00000     1.91403
    -5.16019     0.13792     0.50879     0.72902     0.66431     0.00000     0.00000     0.00000     0.00000     0.00000     2.04004
    -5.14719     0.13387     0.58859     0.76862     0.73068     0.00000     0.00000     0.00000     0.00000     0.00000     2.22176
    -5.13519     0.13401     0.66436     0.84786     0.75778     0.00000     0.00000     0.00000     0.00000     0.00000     2.40401
    -5.12219     0.13682     0.71738     0.94643     0.74564     0.00000     0.00000     0.00000     0.00000     0.00000     2.54627
    -5.11019     0.13934     0.73615     1.04601     0.70565     0.00000     0.00000     0.00000     0.00000     0.00000     2.62715
    -5.09719     0.13899     0.71886     1.13122     0.65137     0.00000     0.00000     0.00000     0.00000     0.00000     2.64044
    -5.08519     0.13438     0.67195     1.19184     0.59095     0.00000     0.00000     0.00000     0.00000     0.00000     2.58912
    -5.07219     0.12552     0.60534     1.22426     0.52631     0.00000     0.00000     0.00000     0.00000     0.00000     2.48143
    -5.06019     0.11338     0.52802     1.23188     0.45683     0.00000     0.00000     0.00000     0.00000     0.00000     2.33011
    -5.04719     0.09949     0.44630     1.22327     0.38385     0.00000     0.00000     0.00000     0.00000     0.00000     2.15291
    -5.03519     0.08535     0.36450     1.20556     0.31177     0.00000     0.00000     0.00000     0.00000     0.00000     1.96718
    -5.02219     0.07199     0.28635     1.17648     0.24608     0.00000     0.00000     0.00000     0.00000     0.00000     1.78090
    -5.01019     0.05975     0.21553     1.12151     0.19034     0.00000     0.00000     0.00000     0.00000     0.00000     1.58713
    -4.99719     0.04846     0.15514     1.02271     0.14486     0.00000     0.00000     0.00000     0.00000     0.00000     1.37117
    -4.98519     0.03788     0.10709     0.87337     0.10807     0.00000     0.00000     0.00000     0.00000     0.00000     1.12642
    -4.97219     0.02829     0.07205     0.68813     0.07863     0.00000     0.00000     0.00000     0.00000     0.00000     0.86711
    -4.96019     0.02045     0.05016     0.49892     0.05684     0.00000     0.00000     0.00000     0.00000     0.00000     0.62638
    -4.94719     0.01540     0.04162     0.34030     0.04448     0.00000     0.00000     0.00000     0.00000     0.00000     0.44180
    -4.93519     0.01411     0.04724     0.23409     0.04421     0.00000     0.00000     0.00000     0.00000     0.00000     0.33964
    -4.92219     0.01776     0.06968     0.18273     0.06013     0.00000     0.00000     0.00000     0.00000     0.00000     0.33031
    -4.91019     0.02849     0.11607     0.17280     0.10057     0.00000     0.00000     0.00000     0.00000     0.00000     0.41794
    -4.89719     0.05069     0.20158     0.18432     0.18190     0.00000     0.00000     0.00000     0.00000     0.00000     0.61850
    -4.88519     0.09157     0.35085     0.20058     0.32959     0.00000     0.00000     0.00000     0.00000     0.00000     0.97258
    -4.87219     0.15931     0.59106     0.21432     0.57115     0.00000     0.00000     0.00000     0.00000     0.00000     1.53584
    -4.86019     0.25786     0.93348     0.22845     0.91725     0.00000     0.00000     0.00000     0.00000     0.00000     2.33704
    -4.84719     0.37994     1.34891     0.25157     1.33752     0.00000     0.00000     0.00000     0.00000     0.00000     3.31794
    -4.83519     0.50342     1.75814     0.29247     1.75097     0.00000     0.00000     0.00000     0.00000     0.00000     4.30500
    -4.82219     0.59608     2.05001     0.35694     2.04629     0.00000     0.00000     0.00000     0.00000     0.00000     5.04932
    -4.81019     0.62923     2.13007     0.44764     2.12924     0.00000     0.00000     0.00000     0.00000     0.00000     5.33618
    -4.79719     0.59218     1.97036     0.56289     1.97293     0.00000     0.00000     0.00000     0.00000     0.00000     5.09836
    -4.78519     0.49805     1.62447     0.69190     1.63089     0.00000     0.00000     0.00000     0.00000     0.00000     4.44531
    -4.77219     0.37623     1.19745     0.80999     1.20820     0.00000     0.00000     0.00000     0.00000     0.00000     3.59187
    -4.76019     0.25754     0.79455     0.88180     0.80908     0.00000     0.00000     0.00000     0.00000     0.00000     2.74297
    -4.74719     0.16196     0.48133     0.87651     0.49745     0.00000     0.00000     0.00000     0.00000     0.00000     2.01725
    -4.73519     0.09558     0.27551     0.78624     0.29068     0.00000     0.00000     0.00000     0.00000     0.00000     1.44800
    -4.72219     0.05478     0.16434     0.63337     0.17621     0.00000     0.00000     0.00000     0.00000     0.00000     1.02870
    -4.71019     0.03284     0.12747     0.46164     0.13470     0.00000     0.00000     0.00000     0.00000     0.00000     0.75665
    -4.69719     0.02414     0.15028     0.31651     0.15280     0.00000     0.00000     0.00000     0.00000     0.00000     0.64372
    -4.68519     0.02529     0.22487     0.22945     0.22415     0.00000     0.00000     0.00000     0.00000     0.00000     0.70376
    -4.67219     0.03443     0.34342     0.21305     0.34242     0.00000     0.00000     0.00000     0.00000     0.00000     0.93331
    -4.66019     0.04996     0.49136     0.26528     0.49396     0.00000     0.00000     0.00000     0.00000     0.00000     1.30055
    -4.64719     0.06966     0.64576     0.37602     0.65539     0.00000     0.00000     0.00000     0.00000     0.00000     1.74684
    -4.63519     0.09061     0.77998     0.53294     0.79789     0.00000     0.00000     0.00000     0.00000     0.00000     2.20142
    -4.62219     0.10970     0.87262     0.72652     0.89548     0.00000     0.00000     0.00000     0.00000     0.00000     2.60432
    -4.61019     0.12455     0.91339     0.95303     0.93440     0.00000     0.00000     0.00000     0.00000     0.00000     2.92537
    -4.59719     0.13405     0.90611     1.21301     0.91706     0.00000     0.00000     0.00000     0.00000     0.00000     3.17023
    -4.58519     0.13831     0.86692     1.50042     0.86197     0.00000     0.00000     0.00000     0.00000     0.00000     3.36762
    -4.57219     0.13768     0.81699     1.79110     0.79536     0.00000     0.00000     0.00000     0.00000     0.00000     3.54113
    -4.56019     0.13221     0.77535     2.03840     0.74159     0.00000     0.00000     0.00000     0.00000     0.00000     3.68755
    -4.54719     0.12160     0.75024     2.18660     0.71180     0.00000     0.00000     0.00000     0.00000     0.00000     3.77024
    -4.53519     0.10605     0.73558     2.19440     0.70009     0.00000     0.00000     0.00000     0.00000     0.00000     3.73612
    -4.52219     0.08706     0.71439     2.05380     0.68777     0.00000     0.00000     0.00000     0.00000     0.00000     3.54302
    -4.51019     0.06751     0.66942     1.79210     0.65536     0.00000     0.00000     0.00000     0.00000     0.00000     3.18439
    -4.49719     0.05089     0.59390     1.46092     0.59564     0.00000     0.00000     0.00000     0.00000     0.00000     2.70135
    -4.48519     0.04020     0.49793     1.11904     0.51937     0.00000     0.00000     0.00000     0.00000     0.00000     2.17654
    -4.47219     0.03709     0.40407     0.81875     0.44968     0.00000     0.00000     0.00000     0.00000     0.00000     1.70959
    -4.45919     0.04152     0.33635     0.59410     0.40797     0.00000     0.00000     0.00000     0.00000     0.00000     1.37994
    -4.44719     0.05156     0.30840     0.45544     0.40117     0.00000     0.00000     0.00000     0.00000     0.00000     1.21657
    -4.43419     0.06384     0.31784     0.39001     0.41794     0.00000     0.00000     0.00000     0.00000     0.00000     1.18963
    -4.42219     0.07433     0.34883     0.37041     0.43617     0.00000     0.00000     0.00000     0.00000     0.00000     1.22975
    -4.40919     0.07968     0.38053     0.36756     0.43654     0.00000     0.00000     0.00000     0.00000     0.00000     1.26431
    -4.39719     0.07832     0.39679     0.36246     0.41338     0.00000     0.00000     0.00000     0.00000     0.00000     1.25094
    -4.38419     0.07101     0.39373     0.35127     0.37767     0.00000     0.00000     0.00000     0.00000     0.00000     1.19368
    -4.37219     0.06040     0.38152     0.34315     0.35156     0.00000     0.00000     0.00000     0.00000     0.00000     1.13663
    -4.35919     0.04991     0.37989     0.35226     0.35826     0.00000     0.00000     0.00000     0.00000     0.00000     1.14032
    -4.34719     0.04246     0.40929     0.38787     0.41262     0.00000     0.00000     0.00000     0.00000     0.00000     1.25223
    -4.33419     0.03969     0.48310     0.44865     0.51637     0.00000     0.00000     0.00000     0.00000     0.00000     1.48780
    -4.32219     0.04197     0.60550     0.52443     0.66063     0.00000     0.00000     0.00000     0.00000     0.00000     1.83253
    -4.30919     0.04908     0.77416     0.60322     0.83253     0.00000     0.00000     0.00000     0.00000     0.00000     2.25899
    -4.29719     0.06076     0.98281     0.67904     1.02222     0.00000     0.00000     0.00000     0.00000     0.00000     2.74483
    -4.28419     0.07669     1.21930     0.75242     1.22253     0.00000     0.00000     0.00000     0.00000     0.00000     3.27094
    -4.27219     0.09593     1.46252     0.82679     1.42435     0.00000     0.00000     0.00000     0.00000     0.00000     3.80959
    -4.25919     0.11642     1.68448     0.90453     1.61593     0.00000     0.00000     0.00000     0.00000     0.00000     4.32136
    -4.24719     0.13523     1.86264     0.98679     1.78468     0.00000     0.00000     0.00000     0.00000     0.00000     4.76934
    -4.23419     0.14964     1.99080     1.07502     1.92550     0.00000     0.00000     0.00000     0.00000     0.00000     5.14096
    -4.22219     0.15780     2.07980     1.16895     2.04000     0.00000     0.00000     0.00000     0.00000     0.00000     5.44655
    -4.20919     0.15903     2.14150     1.25907     2.12560     0.00000     0.00000     0.00000     0.00000     0.00000     5.68520
    -4.19719     0.15344     2.17102     1.32294     2.16508     0.00000     0.00000     0.00000     0.00000     0.00000     5.81248
    -4.18419     0.14143     2.14319     1.33005     2.13101     0.00000     0.00000     0.00000     0.00000     0.00000     5.74568
    -4.17219     0.12396     2.03638     1.25817     2.00861     0.00000     0.00000     0.00000     0.00000     0.00000     5.42712
    -4.15919     0.10289     1.86315     1.10857     1.82246     0.00000     0.00000     0.00000     0.00000     0.00000     4.89707
    -4.14719     0.08136     1.68707     0.91190     1.64373     0.00000     0.00000     0.00000     0.00000     0.00000     4.32406
    -4.13419     0.06297     1.59982     0.71567     1.56582     0.00000     0.00000     0.00000     0.00000     0.00000     3.94428
    -4.12219     0.05058     1.67170     0.56183     1.65244     0.00000     0.00000     0.00000     0.00000     0.00000     3.93655
    -4.10919     0.04505     1.89947     0.46825     1.89417     0.00000     0.00000     0.00000     0.00000     0.00000     4.30695
    -4.09719     0.04491     2.19551     0.42453     2.19786     0.00000     0.00000     0.00000     0.00000     0.00000     4.86281
    -4.08419     0.04710     2.42244     0.40307     2.42539     0.00000     0.00000     0.00000     0.00000     0.00000     5.29800
    -4.07219     0.04838     2.46014     0.37824     2.46023     0.00000     0.00000     0.00000     0.00000     0.00000     5.34699
    -4.05919     0.04662     2.26571     0.34237     2.26152     0.00000     0.00000     0.00000     0.00000     0.00000     4.91622
    -4.04719     0.04137     1.88491     0.31230     1.87819     0.00000     0.00000     0.00000     0.00000     0.00000     4.11677
    -4.03419     0.03368     1.42148     0.32535     1.41440     0.00000     0.00000     0.00000     0.00000     0.00000     3.19491
    -4.02219     0.02534     0.98470     0.42758     0.97792     0.00000     0.00000     0.00000     0.00000     0.00000     2.41554
    -4.00919     0.01803     0.64685     0.65551     0.64085     0.00000     0.00000     0.00000     0.00000     0.00000     1.96124
    -3.99719     0.01281     0.43129     1.01292     0.42582     0.00000     0.00000     0.00000     0.00000     0.00000     1.88283
    -3.98419     0.00981     0.32124     1.45040     0.31608     0.00000     0.00000     0.00000     0.00000     0.00000     2.09753
    -3.97219     0.00849     0.27874     1.86520     0.27412     0.00000     0.00000     0.00000     0.00000     0.00000     2.42656
    -3.95919     0.00797     0.26337     2.13210     0.25966     0.00000     0.00000     0.00000     0.00000     0.00000     2.66310
    -3.94719     0.00744     0.24535     2.15950     0.24298     0.00000     0.00000     0.00000     0.00000     0.00000     2.65528
    -3.93419     0.00649     0.21179     1.93660     0.21080     0.00000     0.00000     0.00000     0.00000     0.00000     2.36568
    -3.92219     0.00513     0.16471     1.53700     0.16479     0.00000     0.00000     0.00000     0.00000     0.00000     1.87163
    -3.90919     0.00362     0.11422     1.07938     0.11485     0.00000     0.00000     0.00000     0.00000     0.00000     1.31207
    -3.89719     0.00228     0.07062     0.67088     0.07134     0.00000     0.00000     0.00000     0.00000     0.00000     0.81512
    -3.88419     0.00132     0.03968     0.36918     0.04012     0.00000     0.00000     0.00000     0.00000     0.00000     0.45030
    -3.87219     0.00078     0.02236     0.18032     0.02225     0.00000     0.00000     0.00000     0.00000     0.00000     0.22571
    -3.85919     0.00065     0.01696     0.07925     0.01602     0.00000     0.00000     0.00000     0.00000     0.00000     0.11287
    -3.84719     0.00088     0.02147     0.03349     0.01924     0.00000     0.00000     0.00000     0.00000     0.00000     0.07507
    -3.83419     0.00143     0.03421     0.01731     0.03008     0.00000     0.00000     0.00000     0.00000     0.00000     0.08303
    -3.82219     0.00225     0.05302     0.01502     0.04646     0.00000     0.00000     0.00000     0.00000     0.00000     0.11675
    -3.80919     0.00323     0.07418     0.01875     0.06504     0.00000     0.00000     0.00000     0.00000     0.00000     0.16120
    -3.79719     0.00425     0.09242     0.02554     0.08125     0.00000     0.00000     0.00000     0.00000     0.00000     0.20347
    -3.78419     0.00536     0.10277     0.03610     0.09084     0.00000     0.00000     0.00000     0.00000     0.00000     0.23507
    -3.77219     0.00694     0.10316     0.05537     0.09213     0.00000     0.00000     0.00000     0.00000     0.00000     0.25759
    -3.75919     0.00984     0.09608     0.09376     0.08743     0.00000     0.00000     0.00000     0.00000     0.00000     0.28711
    -3.74719     0.01532     0.08836     0.16747     0.08264     0.00000     0.00000     0.00000     0.00000     0.00000     0.35379
    -3.73419     0.02455     0.08901     0.29596     0.08562     0.00000     0.00000     0.00000     0.00000     0.00000     0.49515
    -3.72219     0.03784     0.10726     0.49522     0.10457     0.00000     0.00000     0.00000     0.00000     0.00000     0.74490
    -3.70919     0.05389     0.15140     0.76760     0.14746     0.00000     0.00000     0.00000     0.00000     0.00000     1.12035
    -3.69719     0.06970     0.22813     1.09255     0.22183     0.00000     0.00000     0.00000     0.00000     0.00000     1.61220
    -3.68419     0.08146     0.34186     1.42456     0.33440     0.00000     0.00000     0.00000     0.00000     0.00000     2.18228
    -3.67219     0.08638     0.49370     1.70429     0.48929     0.00000     0.00000     0.00000     0.00000     0.00000     2.77366
    -3.65919     0.08407     0.68017     1.87799     0.68489     0.00000     0.00000     0.00000     0.00000     0.00000     3.32712
    -3.64719     0.07675     0.89020     1.91930     0.90987     0.00000     0.00000     0.00000     0.00000     0.00000     3.79612
    -3.63419     0.06791     1.10292     1.83660     1.13947     0.00000     0.00000     0.00000     0.00000     0.00000     4.14690
    -3.62219     0.06038     1.28611     1.66690     1.33576     0.00000     0.00000     0.00000     0.00000     0.00000     4.34915
    -3.60919     0.05510     1.40315     1.45644     1.45636     0.00000     0.00000     0.00000     0.00000     0.00000     4.37105
    -3.59719     0.05135     1.42614     1.24134     1.47262     0.00000     0.00000     0.00000     0.00000     0.00000     4.19145
    -3.58419     0.04797     1.35328     1.04042     1.38318     0.00000     0.00000     0.00000     0.00000     0.00000     3.82485
    -3.57219     0.04486     1.21211     0.86087     1.22184     0.00000     0.00000     0.00000     0.00000     0.00000     3.33968
    -3.55919     0.04366     1.05016     0.70993     1.04131     0.00000     0.00000     0.00000     0.00000     0.00000     2.84506
    -3.54719     0.04742     0.91331     0.59944     0.89202     0.00000     0.00000     0.00000     0.00000     0.00000     2.45219
    -3.53419     0.05930     0.82920     0.54335     0.80436     0.00000     0.00000     0.00000     0.00000     0.00000     2.23621
    -3.52219     0.08060     0.80152     0.54774     0.78273     0.00000     0.00000     0.00000     0.00000     0.00000     2.21259
    -3.50919     0.10911     0.81456     0.60236     0.80976     0.00000     0.00000     0.00000     0.00000     0.00000     2.33579
    -3.49719     0.13876     0.84096     0.67944     0.85428     0.00000     0.00000     0.00000     0.00000     0.00000     2.51344
    -3.48419     0.16156     0.85075     0.74288     0.88129     0.00000     0.00000     0.00000     0.00000     0.00000     2.63648
    -3.47219     0.17110     0.82091     0.76404     0.86262     0.00000     0.00000     0.00000     0.00000     0.00000     2.61867
    -3.45919     0.16581     0.74334     0.73519     0.78697     0.00000     0.00000     0.00000     0.00000     0.00000     2.43131
    -3.44619     0.14962     0.62726     0.67121     0.66328     0.00000     0.00000     0.00000     0.00000     0.00000     2.11137
    -3.43419     0.12926     0.49340     0.59794     0.51541     0.00000     0.00000     0.00000     0.00000     0.00000     1.73601
    -3.42119     0.11043     0.36457     0.53509     0.37085     0.00000     0.00000     0.00000     0.00000     0.00000     1.38094
    -3.40919     0.09522     0.25710     0.48607     0.25033     0.00000     0.00000     0.00000     0.00000     0.00000     1.08873
    -3.39619     0.08238     0.17815     0.44038     0.16343     0.00000     0.00000     0.00000     0.00000     0.00000     0.86434
    -3.38419     0.06956     0.12841     0.38503     0.11094     0.00000     0.00000     0.00000     0.00000     0.00000     0.69394
    -3.37119     0.05565     0.10690     0.31512     0.09008     0.00000     0.00000     0.00000     0.00000     0.00000     0.56774
    -3.35919     0.04136     0.11367     0.23687     0.09862     0.00000     0.00000     0.00000     0.00000     0.00000     0.49052
    -3.34619     0.02852     0.14893     0.16235     0.13481     0.00000     0.00000     0.00000     0.00000     0.00000     0.47462
    -3.33419     0.01869     0.20917     0.10235     0.19442     0.00000     0.00000     0.00000     0.00000     0.00000     0.52463
    -3.32119     0.01237     0.28461     0.06159     0.26805     0.00000     0.00000     0.00000     0.00000     0.00000     0.62663
    -3.30919     0.00911     0.36188     0.03891     0.34345     0.00000     0.00000     0.00000     0.00000     0.00000     0.75335
    -3.29619     0.00799     0.43283     0.03016     0.41334     0.00000     0.00000     0.00000     0.00000     0.00000     0.88432
    -3.28419     0.00830     0.50505     0.03129     0.48567     0.00000     0.00000     0.00000     0.00000     0.00000     1.03032
    -3.27119     0.00980     0.60642     0.03987     0.58792     0.00000     0.00000     0.00000     0.00000     0.00000     1.24401
    -3.25919     0.01258     0.77662     0.05480     0.75970     0.00000     0.00000     0.00000     0.00000     0.00000     1.60370
    -3.24619     0.01679     1.04684     0.07496     1.03284     0.00000     0.00000     0.00000     0.00000     0.00000     2.17143
    -3.23419     0.02215     1.41497     0.09784     1.40657     0.00000     0.00000     0.00000     0.00000     0.00000     2.94153
    -3.22119     0.02776     1.83216     0.11897     1.83292     0.00000     0.00000     0.00000     0.00000     0.00000     3.81181
    -3.20919     0.03220     2.21081     0.13268     2.22289     0.00000     0.00000     0.00000     0.00000     0.00000     4.59858
    -3.19619     0.03410     2.45666     0.13429     2.47902     0.00000     0.00000     0.00000     0.00000     0.00000     5.10407
    -3.18419     0.03276     2.50630     0.12253     2.53430     0.00000     0.00000     0.00000     0.00000     0.00000     5.19589
    -3.17119     0.02850     2.35110     0.10028     2.37930     0.00000     0.00000     0.00000     0.00000     0.00000     4.85918
    -3.15919     0.02250     2.03350     0.07338     2.05630     0.00000     0.00000     0.00000     0.00000     0.00000     4.18567
    -3.14619     0.01618     1.62396     0.04797     1.63938     0.00000     0.00000     0.00000     0.00000     0.00000     3.32749
    -3.13419     0.01066     1.19655     0.02819     1.20541     0.00000     0.00000     0.00000     0.00000     0.00000     2.44081
    -3.12119     0.00652     0.81079     0.01552     0.81479     0.00000     0.00000     0.00000     0.00000     0.00000     1.64762
    -3.10919     0.00385     0.50325     0.00981     0.50451     0.00000     0.00000     0.00000     0.00000     0.00000     1.02142
    -3.09619     0.00254     0.28665     0.01103     0.28657     0.00000     0.00000     0.00000     0.00000     0.00000     0.58680
    -3.08419     0.00251     0.15380     0.02092     0.15298     0.00000     0.00000     0.00000     0.00000     0.00000     0.33022
    -3.07119     0.00384     0.08647     0.04383     0.08500     0.00000     0.00000     0.00000     0.00000     0.00000     0.21914
    -3.05919     0.00676     0.06389     0.08646     0.06156     0.00000     0.00000     0.00000     0.00000     0.00000     0.21867
    -3.04619     0.01151     0.06884     0.15567     0.06545     0.00000     0.00000     0.00000     0.00000     0.00000     0.30146
    -3.03419     0.01804     0.09049     0.25422     0.08591     0.00000     0.00000     0.00000     0.00000     0.00000     0.44866
    -3.02119     0.02580     0.12638     0.37573     0.12041     0.00000     0.00000     0.00000     0.00000     0.00000     0.64831
    -3.00919     0.03358     0.18503     0.50241     0.17705     0.00000     0.00000     0.00000     0.00000     0.00000     0.89807
    -2.99619     0.03982     0.28737     0.61036     0.27615     0.00000     0.00000     0.00000     0.00000     0.00000     1.21371
    -2.98419     0.04326     0.46264     0.68360     0.44656     0.00000     0.00000     0.00000     0.00000     0.00000     1.63606
    -2.97119     0.04353     0.73427     0.73114     0.71223     0.00000     0.00000     0.00000     0.00000     0.00000     2.22117
    -2.95919     0.04139     1.09768     0.79494     1.07094     0.00000     0.00000     0.00000     0.00000     0.00000     3.00495
    -2.94619     0.03824     1.50321     0.93881     1.47582     0.00000     0.00000     0.00000     0.00000     0.00000     3.95608
    -2.93419     0.03529     1.85935     1.21658     1.83773     0.00000     0.00000     0.00000     0.00000     0.00000     4.94895
    -2.92119     0.03298     2.06510     1.63260     2.05620     0.00000     0.00000     0.00000     0.00000     0.00000     5.78688
    -2.90919     0.03099     2.05660     2.11990     2.06420     0.00000     0.00000     0.00000     0.00000     0.00000     6.27169
    -2.89619     0.02864     1.84010     2.55180     1.86440     0.00000     0.00000     0.00000     0.00000     0.00000     6.28494
    -2.88419     0.02543     1.48673     2.79480     1.52360     0.00000     0.00000     0.00000     0.00000     0.00000     5.83056
    -2.87119     0.02134     1.09524     2.76970     1.13874     0.00000     0.00000     0.00000     0.00000     0.00000     5.02502
    -2.85919     0.01680     0.74873     2.48890     0.79249     0.00000     0.00000     0.00000     0.00000     0.00000     4.04692
    -2.84619     0.01244     0.48949     2.04180     0.52748     0.00000     0.00000     0.00000     0.00000     0.00000     3.07121
    -2.83419     0.00879     0.32018     1.54760     0.34812     0.00000     0.00000     0.00000     0.00000     0.00000     2.22469
    -2.82119     0.00611     0.22088     1.10138     0.23657     0.00000     0.00000     0.00000     0.00000     0.00000     1.56494
    -2.80919     0.00433     0.16657     0.75047     0.16983     0.00000     0.00000     0.00000     0.00000     0.00000     1.09120
    -2.79619     0.00322     0.13757     0.49862     0.12961     0.00000     0.00000     0.00000     0.00000     0.00000     0.76902
    -2.78419     0.00255     0.12245     0.32617     0.10489     0.00000     0.00000     0.00000     0.00000     0.00000     0.55606
    -2.77119     0.00215     0.11643     0.20934     0.09075     0.00000     0.00000     0.00000     0.00000     0.00000     0.41867
    -2.75919     0.00195     0.11802     0.13011     0.08595     0.00000     0.00000     0.00000     0.00000     0.00000     0.33604
    -2.74619     0.00194     0.12611     0.07742     0.09125     0.00000     0.00000     0.00000     0.00000     0.00000     0.29672
    -2.73419     0.00215     0.13947     0.04443     0.10911     0.00000     0.00000     0.00000     0.00000     0.00000     0.29516
    -2.72119     0.00262     0.15879     0.02611     0.14418     0.00000     0.00000     0.00000     0.00000     0.00000     0.33171
    -2.70919     0.00346     0.18880     0.01830     0.20270     0.00000     0.00000     0.00000     0.00000     0.00000     0.41325
    -2.69619     0.00476     0.23775     0.01770     0.28925     0.00000     0.00000     0.00000     0.00000     0.00000     0.54947
    -2.68419     0.00656     0.31394     0.02208     0.40184     0.00000     0.00000     0.00000     0.00000     0.00000     0.74441
    -2.67119     0.00873     0.42051     0.02995     0.52962     0.00000     0.00000     0.00000     0.00000     0.00000     0.98881
    -2.65919     0.01102     0.55174     0.04018     0.65496     0.00000     0.00000     0.00000     0.00000     0.00000     1.25790
    -2.64619     0.01307     0.69193     0.05162     0.76008     0.00000     0.00000     0.00000     0.00000     0.00000     1.51670
    -2.63419     0.01451     0.81822     0.06293     0.83191     0.00000     0.00000     0.00000     0.00000     0.00000     1.72757
    -2.62119     0.01505     0.90598     0.07308     0.86413     0.00000     0.00000     0.00000     0.00000     0.00000     1.85824
    -2.60919     0.01455     0.93903     0.08289     0.85800     0.00000     0.00000     0.00000     0.00000     0.00000     1.89447
    -2.59619     0.01310     0.91964     0.09758     0.82332     0.00000     0.00000     0.00000     0.00000     0.00000     1.85365
    -2.58419     0.01111     0.87128     0.12916     0.78042     0.00000     0.00000     0.00000     0.00000     0.00000     1.79196
    -2.57119     0.00913     0.82981     0.19606     0.75552     0.00000     0.00000     0.00000     0.00000     0.00000     1.79052
    -2.55919     0.00772     0.82435     0.31706     0.76809     0.00000     0.00000     0.00000     0.00000     0.00000     1.91722
    -2.54619     0.00717     0.85772     0.49890     0.81568     0.00000     0.00000     0.00000     0.00000     0.00000     2.17947
    -2.53419     0.00738     0.90184     0.72303     0.86994     0.00000     0.00000     0.00000     0.00000     0.00000     2.50219
    -2.52119     0.00790     0.91317     0.94142     0.88853     0.00000     0.00000     0.00000     0.00000     0.00000     2.75102
    -2.50919     0.00819     0.85817     1.09066     0.83996     0.00000     0.00000     0.00000     0.00000     0.00000     2.79698
    -2.49619     0.00786     0.73357     1.12027     0.72063     0.00000     0.00000     0.00000     0.00000     0.00000     2.58233
    -2.48419     0.00683     0.56567     1.01927     0.55674     0.00000     0.00000     0.00000     0.00000     0.00000     2.14851
    -2.47119     0.00533     0.39424     0.82192     0.38732     0.00000     0.00000     0.00000     0.00000     0.00000     1.60881
    -2.45819     0.00374     0.25133     0.58834     0.24455     0.00000     0.00000     0.00000     0.00000     0.00000     1.08796
    -2.44619     0.00237     0.15047     0.37508     0.14280     0.00000     0.00000     0.00000     0.00000     0.00000     0.67072
    -2.43319     0.00138     0.08851     0.21414     0.07987     0.00000     0.00000     0.00000     0.00000     0.00000     0.38391
    -2.42119     0.00078     0.05475     0.11050     0.04598     0.00000     0.00000     0.00000     0.00000     0.00000     0.21200
    -2.40819     0.00052     0.03986     0.05224     0.03216     0.00000     0.00000     0.00000     0.00000     0.00000     0.12479
    -2.39619     0.00059     0.04059     0.02304     0.03513     0.00000     0.00000     0.00000     0.00000     0.00000     0.09935
    -2.38319     0.00103     0.06012     0.00966     0.05780     0.00000     0.00000     0.00000     0.00000     0.00000     0.12860
    -2.37119     0.00195     0.10519     0.00391     0.10680     0.00000     0.00000     0.00000     0.00000     0.00000     0.21786
    -2.35819     0.00346     0.18085     0.00155     0.18710     0.00000     0.00000     0.00000     0.00000     0.00000     0.37295
    -2.34619     0.00546     0.28343     0.00062     0.29499     0.00000     0.00000     0.00000     0.00000     0.00000     0.58450
    -2.33319     0.00765     0.39602     0.00028     0.41285     0.00000     0.00000     0.00000     0.00000     0.00000     0.81680
    -2.32119     0.00948     0.49007     0.00017     0.51115     0.00000     0.00000     0.00000     0.00000     0.00000     1.01086
    -2.30819     0.01037     0.53621     0.00013     0.55942     0.00000     0.00000     0.00000     0.00000     0.00000     1.10614
    -2.29619     0.01003     0.51855     0.00012     0.54102     0.00000     0.00000     0.00000     0.00000     0.00000     1.06972
    -2.28319     0.00858     0.44345     0.00010     0.46266     0.00000     0.00000     0.00000     0.00000     0.00000     0.91478
    -2.27119     0.00650     0.33639     0.00007     0.35087     0.00000     0.00000     0.00000     0.00000     0.00000     0.69383
    -2.25819     0.00442     0.22984     0.00005     0.23948     0.00000     0.00000     0.00000     0.00000     0.00000     0.47380
    -2.24619     0.00286     0.15161     0.00005     0.15727     0.00000     0.00000     0.00000     0.00000     0.00000     0.31178
    -2.23319     0.00215     0.12097     0.00006     0.12381     0.00000     0.00000     0.00000     0.00000     0.00000     0.24699
    -2.22119     0.00251     0.15216     0.00011     0.15328     0.00000     0.00000     0.00000     0.00000     0.00000     0.30806
    -2.20819     0.00410     0.25764     0.00022     0.25774     0.00000     0.00000     0.00000     0.00000     0.00000     0.51970
    -2.19619     0.00700     0.44363     0.00038     0.44321     0.00000     0.00000     0.00000     0.00000     0.00000     0.89423
    -2.18319     0.01099     0.69757     0.00061     0.69704     0.00000     0.00000     0.00000     0.00000     0.00000     1.40621
    -2.17119     0.01538     0.97750     0.00085     0.97734     0.00000     0.00000     0.00000     0.00000     0.00000     1.97108
    -2.15819     0.01912     1.21597     0.00106     1.21711     0.00000     0.00000     0.00000     0.00000     0.00000     2.45326
    -2.14619     0.02114     1.34615     0.00117     1.34981     0.00000     0.00000     0.00000     0.00000     0.00000     2.71827
    -2.13319     0.02089     1.33506     0.00115     1.34153     0.00000     0.00000     0.00000     0.00000     0.00000     2.69864
    -2.12119     0.01865     1.20088     0.00103     1.20984     0.00000     0.00000     0.00000     0.00000     0.00000     2.43040
    -2.10819     0.01531     1.00255     0.00084     1.01169     0.00000     0.00000     0.00000     0.00000     0.00000     2.03040
    -2.09619     0.01190     0.80723     0.00067     0.81344     0.00000     0.00000     0.00000     0.00000     0.00000     1.63325
    -2.08319     0.00909     0.66320     0.00058     0.66248     0.00000     0.00000     0.00000     0.00000     0.00000     1.33535
    -2.07119     0.00713     0.59205     0.00061     0.58169     0.00000     0.00000     0.00000     0.00000     0.00000     1.18148
    -2.05819     0.00595     0.59662     0.00085     0.57583     0.00000     0.00000     0.00000     0.00000     0.00000     1.17924
    -2.04619     0.00537     0.66857     0.00138     0.63807     0.00000     0.00000     0.00000     0.00000     0.00000     1.31338
    -2.03319     0.00524     0.78582     0.00228     0.74784     0.00000     0.00000     0.00000     0.00000     0.00000     1.54118
    -2.02119     0.00534     0.91010     0.00358     0.86698     0.00000     0.00000     0.00000     0.00000     0.00000     1.78599
    -2.00819     0.00546     0.99556     0.00512     0.95034     0.00000     0.00000     0.00000     0.00000     0.00000     1.95647
    -1.99619     0.00547     1.01277     0.00661     0.96814     0.00000     0.00000     0.00000     0.00000     0.00000     1.99299
    -1.98319     0.00550     0.97341     0.00766     0.93133     0.00000     0.00000     0.00000     0.00000     0.00000     1.91791
    -1.97119     0.00594     0.93623     0.00798     0.89691     0.00000     0.00000     0.00000     0.00000     0.00000     1.84706
    -1.95819     0.00737     0.98519     0.00751     0.94812     0.00000     0.00000     0.00000     0.00000     0.00000     1.94819
    -1.94619     0.01021     1.18908     0.00651     1.15401     0.00000     0.00000     0.00000     0.00000     0.00000     2.35981
    -1.93319     0.01446     1.55979     0.00540     1.53062     0.00000     0.00000     0.00000     0.00000     0.00000     3.11026
    -1.92119     0.01950     2.03306     0.00458     2.01962     0.00000     0.00000     0.00000     0.00000     0.00000     4.07676
    -1.90819     0.02422     2.48351     0.00428     2.49884     0.00000     0.00000     0.00000     0.00000     0.00000     5.01086
    -1.89619     0.02739     2.77446     0.00452     2.82798     0.00000     0.00000     0.00000     0.00000     0.00000     5.63436
    -1.88319     0.02821     2.81564     0.00515     2.90560     0.00000     0.00000     0.00000     0.00000     0.00000     5.75460
    -1.87119     0.02654     2.59928     0.00591     2.71073     0.00000     0.00000     0.00000     0.00000     0.00000     5.34246
    -1.85819     0.02297     2.19329     0.00650     2.30444     0.00000     0.00000     0.00000     0.00000     0.00000     4.52720
    -1.84619     0.01841     1.70191     0.00667     1.79371     0.00000     0.00000     0.00000     0.00000     0.00000     3.52070
    -1.83319     0.01372     1.22158     0.00627     1.28506     0.00000     0.00000     0.00000     0.00000     0.00000     2.52663
    -1.82119     0.00953     0.81468     0.00536     0.85094     0.00000     0.00000     0.00000     0.00000     0.00000     1.68051
    -1.80819     0.00617     0.50554     0.00412     0.52212     0.00000     0.00000     0.00000     0.00000     0.00000     1.03794
    -1.79619     0.00370     0.29120     0.00284     0.29682     0.00000     0.00000     0.00000     0.00000     0.00000     0.59457
    -1.78319     0.00204     0.15502     0.00175     0.15592     0.00000     0.00000     0.00000     0.00000     0.00000     0.31474
    -1.77119     0.00103     0.07580     0.00096     0.07534     0.00000     0.00000     0.00000     0.00000     0.00000     0.15314
    -1.75819     0.00047     0.03382     0.00047     0.03330     0.00000     0.00000     0.00000     0.00000     0.00000     0.06807
    -1.74619     0.00020     0.01372     0.00021     0.01342     0.00000     0.00000     0.00000     0.00000     0.00000     0.02755
    -1.73319     0.00007     0.00519     0.00009     0.00504     0.00000     0.00000     0.00000     0.00000     0.00000     0.01038
    -1.72119     0.00003     0.00233     0.00005     0.00221     0.00000     0.00000     0.00000     0.00000     0.00000     0.00462
    -1.70819     0.00002     0.00262     0.00009     0.00240     0.00000     0.00000     0.00000     0.00000     0.00000     0.00512
    -1.69619     0.00003     0.00594     0.00023     0.00543     0.00000     0.00000     0.00000     0.00000     0.00000     0.01163
    -1.68319     0.00007     0.01402     0.00056     0.01294     0.00000     0.00000     0.00000     0.00000     0.00000     0.02758
    -1.67119     0.00014     0.02974     0.00119     0.02774     0.00000     0.00000     0.00000     0.00000     0.00000     0.05881
    -1.65819     0.00027     0.05584     0.00225     0.05267     0.00000     0.00000     0.00000     0.00000     0.00000     0.11102
    -1.64619     0.00045     0.09266     0.00375     0.08838     0.00000     0.00000     0.00000     0.00000     0.00000     0.18525
    -1.63319     0.00066     0.13595     0.00554     0.13107     0.00000     0.00000     0.00000     0.00000     0.00000     0.27322
    -1.62119     0.00086     0.17639     0.00722     0.17196     0.00000     0.00000     0.00000     0.00000     0.00000     0.35643
    -1.60819     0.00100     0.20284     0.00832     0.19997     0.00000     0.00000     0.00000     0.00000     0.00000     0.41213
    -1.59619     0.00104     0.20811     0.00847     0.20756     0.00000     0.00000     0.00000     0.00000     0.00000     0.42518
    -1.58319     0.00101     0.19463     0.00763     0.19649     0.00000     0.00000     0.00000     0.00000     0.00000     0.39976
    -1.57119     0.00099     0.17645     0.00608     0.18044     0.00000     0.00000     0.00000     0.00000     0.00000     0.36397
    -1.55819     0.00115     0.17699     0.00432     0.18285     0.00000     0.00000     0.00000     0.00000     0.00000     0.36531
    -1.54619     0.00169     0.22338     0.00277     0.23136     0.00000     0.00000     0.00000     0.00000     0.00000     0.45920
    -1.53319     0.00279     0.33841     0.00166     0.34910     0.00000     0.00000     0.00000     0.00000     0.00000     0.69196
    -1.52119     0.00454     0.53031     0.00102     0.54396     0.00000     0.00000     0.00000     0.00000     0.00000     1.07983
    -1.50819     0.00679     0.78179     0.00073     0.79735     0.00000     0.00000     0.00000     0.00000     0.00000     1.58666
    -1.49619     0.00916     1.04531     0.00062     1.06021     0.00000     0.00000     0.00000     0.00000     0.00000     2.11530
    -1.48319     0.01102     1.25250     0.00057     1.26322     0.00000     0.00000     0.00000     0.00000     0.00000     2.52731
    -1.47119     0.01183     1.33860     0.00051     1.34248     0.00000     0.00000     0.00000     0.00000     0.00000     2.69342
    -1.45819     0.01129     1.27400     0.00043     1.27052     0.00000     0.00000     0.00000     0.00000     0.00000     2.55622
    -1.44519     0.00957     1.07847     0.00034     1.06920     0.00000     0.00000     0.00000     0.00000     0.00000     2.15758
    -1.43319     0.00721     0.81243     0.00028     0.80019     0.00000     0.00000     0.00000     0.00000     0.00000     1.62010
    -1.42019     0.00483     0.54648     0.00031     0.53320     0.00000     0.00000     0.00000     0.00000     0.00000     1.08482
    -1.40819     0.00290     0.33479     0.00046     0.31988     0.00000     0.00000     0.00000     0.00000     0.00000     0.65803
    -1.39519     0.00161     0.20168     0.00078     0.18134     0.00000     0.00000     0.00000     0.00000     0.00000     0.38541
    -1.38319     0.00093     0.14738     0.00126     0.11519     0.00000     0.00000     0.00000     0.00000     0.00000     0.26476
    -1.37019     0.00074     0.15991     0.00184     0.10891     0.00000     0.00000     0.00000     0.00000     0.00000     0.27140
    -1.35819     0.00089     0.22367     0.00241     0.15007     0.00000     0.00000     0.00000     0.00000     0.00000     0.37704
    -1.34519     0.00134     0.32193     0.00280     0.22933     0.00000     0.00000     0.00000     0.00000     0.00000     0.55540
    -1.33319     0.00211     0.43719     0.00289     0.33871     0.00000     0.00000     0.00000     0.00000     0.00000     0.78089
    -1.32019     0.00331     0.55371     0.00266     0.46932     0.00000     0.00000     0.00000     0.00000     0.00000     1.02900
    -1.30819     0.00508     0.66152     0.00221     0.61067     0.00000     0.00000     0.00000     0.00000     0.00000     1.27948
    -1.29519     0.00749     0.75775     0.00169     0.75031     0.00000     0.00000     0.00000     0.00000     0.00000     1.51724
    -1.28319     0.01034     0.84070     0.00123     0.87278     0.00000     0.00000     0.00000     0.00000     0.00000     1.72505
    -1.27019     0.01312     0.90182     0.00092     0.95847     0.00000     0.00000     0.00000     0.00000     0.00000     1.87433
    -1.25819     0.01508     0.92393     0.00077     0.98730     0.00000     0.00000     0.00000     0.00000     0.00000     1.92707
    -1.24519     0.01558     0.89040     0.00077     0.94723     0.00000     0.00000     0.00000     0.00000     0.00000     1.85398
    -1.23319     0.01445     0.79915     0.00091     0.84399     0.00000     0.00000     0.00000     0.00000     0.00000     1.65850
    -1.22019     0.01208     0.66836     0.00114     0.70109     0.00000     0.00000     0.00000     0.00000     0.00000     1.38267
    -1.20819     0.00918     0.52811     0.00142     0.55142     0.00000     0.00000     0.00000     0.00000     0.00000     1.09013
    -1.19519     0.00647     0.40432     0.00167     0.42061     0.00000     0.00000     0.00000     0.00000     0.00000     0.83307
    -1.18319     0.00436     0.30807     0.00179     0.31852     0.00000     0.00000     0.00000     0.00000     0.00000     0.63274
    -1.17019     0.00289     0.23599     0.00174     0.24118     0.00000     0.00000     0.00000     0.00000     0.00000     0.48181
    -1.15819     0.00192     0.17880     0.00152     0.17974     0.00000     0.00000     0.00000     0.00000     0.00000     0.36197
    -1.14519     0.00126     0.12989     0.00119     0.12803     0.00000     0.00000     0.00000     0.00000     0.00000     0.26036
    -1.13319     0.00080     0.08782     0.00084     0.08482     0.00000     0.00000     0.00000     0.00000     0.00000     0.17427
    -1.12019     0.00047     0.05423     0.00056     0.05138     0.00000     0.00000     0.00000     0.00000     0.00000     0.10664
    -1.10819     0.00026     0.03058     0.00045     0.02848     0.00000     0.00000     0.00000     0.00000     0.00000     0.05977
    -1.09519     0.00014     0.01659     0.00058     0.01532     0.00000     0.00000     0.00000     0.00000     0.00000     0.03262
    -1.08319     0.00008     0.01073     0.00110     0.01008     0.00000     0.00000     0.00000     0.00000     0.00000     0.02200
    -1.07019     0.00008     0.01131     0.00218     0.01101     0.00000     0.00000     0.00000     0.00000     0.00000     0.02458
    -1.05819     0.00011     0.01698     0.00396     0.01682     0.00000     0.00000     0.00000     0.00000     0.00000     0.03787
    -1.04519     0.00017     0.02646     0.00640     0.02630     0.00000     0.00000     0.00000     0.00000     0.00000     0.05933
    -1.03319     0.00025     0.03793     0.00917     0.03770     0.00000     0.00000     0.00000     0.00000     0.00000     0.08505
    -1.02019     0.00033     0.04899     0.01162     0.04864     0.00000     0.00000     0.00000     0.00000     0.00000     0.10959
    -1.00819     0.00042     0.05747     0.01308     0.05702     0.00000     0.00000     0.00000     0.00000     0.00000     0.12799
    -0.99519     0.00051     0.06277     0.01313     0.06230     0.00000     0.00000     0.00000     0.00000     0.00000     0.13871
    -0.98319     0.00064     0.06648     0.01189     0.06611     0.00000     0.00000     0.00000     0.00000     0.00000     0.14512
    -0.97019     0.00082     0.07133     0.00992     0.07119     0.00000     0.00000     0.00000     0.00000     0.00000     0.15326
    -0.95819     0.00106     0.07904     0.00790     0.07921     0.00000     0.00000     0.00000     0.00000     0.00000     0.16721
    -0.94519     0.00131     0.08835     0.00629     0.08883     0.00000     0.00000     0.00000     0.00000     0.00000     0.18478
    -0.93319     0.00150     0.09523     0.00517     0.09596     0.00000     0.00000     0.00000     0.00000     0.00000     0.19785
    -0.92019     0.00154     0.09518     0.00433     0.09602     0.00000     0.00000     0.00000     0.00000     0.00000     0.19707
    -0.90819     0.00141     0.08611     0.00356     0.08690     0.00000     0.00000     0.00000     0.00000     0.00000     0.17797
    -0.89519     0.00114     0.06960     0.00274     0.07026     0.00000     0.00000     0.00000     0.00000     0.00000     0.14375
    -0.88319     0.00082     0.04999     0.00192     0.05047     0.00000     0.00000     0.00000     0.00000     0.00000     0.10321
    -0.87019     0.00052     0.03187     0.00121     0.03218     0.00000     0.00000     0.00000     0.00000     0.00000     0.06579
    -0.85819     0.00030     0.01832     0.00068     0.01848     0.00000     0.00000     0.00000     0.00000     0.00000     0.03777
    -0.84519     0.00016     0.01065     0.00034     0.01068     0.00000     0.00000     0.00000     0.00000     0.00000     0.02183
    -0.83319     0.00010     0.01007     0.00015     0.00994     0.00000     0.00000     0.00000     0.00000     0.00000     0.02025
    -0.82019     0.00012     0.02053     0.00006     0.02007     0.00000     0.00000     0.00000     0.00000     0.00000     0.04078
    -0.80819     0.00028     0.05230     0.00003     0.05116     0.00000     0.00000     0.00000     0.00000     0.00000     0.10377
    -0.79519     0.00065     0.12475     0.00003     0.12237     0.00000     0.00000     0.00000     0.00000     0.00000     0.24781
    -0.78319     0.00138     0.26492     0.00005     0.26077     0.00000     0.00000     0.00000     0.00000     0.00000     0.52712
    -0.77019     0.00260     0.49764     0.00009     0.49140     0.00000     0.00000     0.00000     0.00000     0.00000     0.99174
    -0.75819     0.00433     0.82608     0.00016     0.81839     0.00000     0.00000     0.00000     0.00000     0.00000     1.64896
    -0.74519     0.00636     1.21176     0.00023     1.20447     0.00000     0.00000     0.00000     0.00000     0.00000     2.42282
    -0.73319     0.00825     1.57090     0.00030     1.56635     0.00000     0.00000     0.00000     0.00000     0.00000     3.14579
    -0.72019     0.00947     1.79944     0.00034     1.80010     0.00000     0.00000     0.00000     0.00000     0.00000     3.60935
    -0.70819     0.00960     1.82147     0.00034     1.82794     0.00000     0.00000     0.00000     0.00000     0.00000     3.65935
    -0.69519     0.00860     1.62936     0.00031     1.64050     0.00000     0.00000     0.00000     0.00000     0.00000     3.27877
    -0.68319     0.00681     1.28796     0.00024     1.30103     0.00000     0.00000     0.00000     0.00000     0.00000     2.59604
    -0.67019     0.00477     0.89990     0.00017     0.91197     0.00000     0.00000     0.00000     0.00000     0.00000     1.81682
    -0.65819     0.00297     0.55592     0.00011     0.56540     0.00000     0.00000     0.00000     0.00000     0.00000     1.12440
    -0.64519     0.00166     0.30435     0.00007     0.31086     0.00000     0.00000     0.00000     0.00000     0.00000     0.61694
    -0.63319     0.00087     0.14915     0.00006     0.15347     0.00000     0.00000     0.00000     0.00000     0.00000     0.30355
    -0.62019     0.00050     0.06878     0.00006     0.07193     0.00000     0.00000     0.00000     0.00000     0.00000     0.14127
    -0.60819     0.00042     0.03714     0.00008     0.04001     0.00000     0.00000     0.00000     0.00000     0.00000     0.07764
    -0.59519     0.00055     0.03652     0.00010     0.03957     0.00000     0.00000     0.00000     0.00000     0.00000     0.07674
    -0.58319     0.00092     0.06131     0.00011     0.06455     0.00000     0.00000     0.00000     0.00000     0.00000     0.12689
    -0.57019     0.00159     0.11537     0.00011     0.11853     0.00000     0.00000     0.00000     0.00000     0.00000     0.23560
    -0.55819     0.00267     0.20520     0.00010     0.20795     0.00000     0.00000     0.00000     0.00000     0.00000     0.41592
    -0.54519     0.00416     0.33045     0.00008     0.33252     0.00000     0.00000     0.00000     0.00000     0.00000     0.66721
    -0.53319     0.00588     0.47531     0.00006     0.47664     0.00000     0.00000     0.00000     0.00000     0.00000     0.95790
    -0.52019     0.00746     0.60723     0.00004     0.60785     0.00000     0.00000     0.00000     0.00000     0.00000     1.22258
    -0.50819     0.00841     0.68743     0.00004     0.68758     0.00000     0.00000     0.00000     0.00000     0.00000     1.38345
    -0.49519     0.00841     0.68994     0.00004     0.68948     0.00000     0.00000     0.00000     0.00000     0.00000     1.38787
    -0.48319     0.00747     0.61569     0.00008     0.61468     0.00000     0.00000     0.00000     0.00000     0.00000     1.23792
    -0.47019     0.00594     0.49461     0.00016     0.49252     0.00000     0.00000     0.00000     0.00000     0.00000     0.99323
    -0.45719     0.00431     0.37081     0.00032     0.36662     0.00000     0.00000     0.00000     0.00000     0.00000     0.74206
    -0.44519     0.00304     0.28300     0.00058     0.27546     0.00000     0.00000     0.00000     0.00000     0.00000     0.56209
    -0.43219     0.00234     0.25141     0.00095     0.23934     0.00000     0.00000     0.00000     0.00000     0.00000     0.49404
    -0.42019     0.00222     0.27479     0.00138     0.25815     0.00000     0.00000     0.00000     0.00000     0.00000     0.53654
    -0.40719     0.00251     0.33639     0.00180     0.31723     0.00000     0.00000     0.00000     0.00000     0.00000     0.65792
    -0.39519     0.00299     0.41335     0.00212     0.39604     0.00000     0.00000     0.00000     0.00000     0.00000     0.81450
    -0.38219     0.00348     0.48509     0.00231     0.47523     0.00000     0.00000     0.00000     0.00000     0.00000     0.96611
    -0.37019     0.00387     0.53814     0.00236     0.54012     0.00000     0.00000     0.00000     0.00000     0.00000     1.08449
    -0.35719     0.00409     0.56565     0.00233     0.57969     0.00000     0.00000     0.00000     0.00000     0.00000     1.15177
    -0.34519     0.00410     0.56411     0.00228     0.58568     0.00000     0.00000     0.00000     0.00000     0.00000     1.15617
    -0.33219     0.00389     0.53158     0.00222     0.55301     0.00000     0.00000     0.00000     0.00000     0.00000     1.09069
    -0.32019     0.00345     0.46943     0.00212     0.48378     0.00000     0.00000     0.00000     0.00000     0.00000     0.95879
    -0.30719     0.00284     0.38485     0.00195     0.38884     0.00000     0.00000     0.00000     0.00000     0.00000     0.77849
    -0.29519     0.00216     0.29042     0.00168     0.28540     0.00000     0.00000     0.00000     0.00000     0.00000     0.57965
    -0.28219     0.00150     0.20048     0.00133     0.19060     0.00000     0.00000     0.00000     0.00000     0.00000     0.39391
    -0.27019     0.00095     0.12610     0.00095     0.11566     0.00000     0.00000     0.00000     0.00000     0.00000     0.24367
    -0.25719     0.00055     0.07208     0.00062     0.06378     0.00000     0.00000     0.00000     0.00000     0.00000     0.13703
    -0.24519     0.00029     0.03736     0.00036     0.03197     0.00000     0.00000     0.00000     0.00000     0.00000     0.06999
    -0.23219     0.00014     0.01754     0.00019     0.01458     0.00000     0.00000     0.00000     0.00000     0.00000     0.03244
    -0.22019     0.00006     0.00744     0.00009     0.00604     0.00000     0.00000     0.00000     0.00000     0.00000     0.01363
    -0.20719     0.00002     0.00284     0.00004     0.00227     0.00000     0.00000     0.00000     0.00000     0.00000     0.00518
    -0.19519     0.00001     0.00098     0.00001     0.00077     0.00000     0.00000     0.00000     0.00000     0.00000     0.00178
    -0.18219     0.00000     0.00030     0.00000     0.00024     0.00000     0.00000     0.00000     0.00000     0.00000     0.00055
    -0.17019     0.00000     0.00008     0.00000     0.00007     0.00000     0.00000     0.00000     0.00000     0.00000     0.00015
    -0.15719     0.00000     0.00002     0.00000     0.00002     0.00000     0.00000     0.00000     0.00000     0.00000     0.00004
    -0.14519     0.00000     0.00000     0.00000     0.00000     0.00000     0.00000     0.00000     0.00000     0.00000     0.00001
    -0.13219     0.00000     0.00000     0.00000     0.00000     0.00000     0.00000     0.00000     0.00000     0.00000     0.00000
    -0.12019     0.00000     0.00000     0.00000     0.00000     0.00000     0.00000     0.00000     0.00000     0.00000     0.00000
    -0.10719     0.00000     0.00000     0.00000     0.00000     0.00000     0.00000     0.00000     0.00000     0.00000     0.00000
    -0.09519     0.00000     0.00001     0.00000     0.00001     0.00000     0.00000     0.00000     0.00000     0.00000     0.00001
    -0.08219     0.00000     0.00002     0.00000     0.00002     0.00000     0.00000     0.00000     0.00000     0.00000     0.00005
    -0.07019     0.00000     0.00009     0.00001     0.00009     0.00000     0.00000     0.00000     0.00000     0.00000     0.00019
    -0.05719     0.00000     0.00031     0.00003     0.00031     0.00000     0.00000     0.00000     0.00000     0.00000     0.00065
    -0.04519     0.00001     0.00094     0.00009     0.00095     0.00000     0.00000     0.00000     0.00000     0.00000     0.00198
    -0.03219     0.00002     0.00253     0.00023     0.00255     0.00000     0.00000     0.00000     0.00000     0.00000     0.00533
    -0.02019     0.00005     0.00603     0.00055     0.00606     0.00000     0.00000     0.00000     0.00000     0.00000     0.01270
    -0.00719     0.00010     0.01269     0.00116     0.01275     0.00000     0.00000     0.00000     0.00000     0.00000     0.02670
     0.00481     0.00019     0.02357     0.00216     0.02368     0.00000     0.00000     0.00000     0.00000     0.00000     0.04960
     0.01781     0.00032     0.03868     0.00354     0.03886     0.00000     0.00000     0.00000     0.00000     0.00000     0.08140
     0.02981     0.00046     0.05610     0.00514     0.05636     0.00000     0.00000     0.00000     0.00000     0.00000     0.11806
     0.04281     0.00059     0.07186     0.00658     0.07221     0.00000     0.00000     0.00000     0.00000     0.00000     0.15125
     0.05481     0.00066     0.08138     0.00745     0.08176     0.00000     0.00000     0.00000     0.00000     0.00000     0.17125
     0.06781     0.00066     0.08139     0.00745     0.08178     0.00000     0.00000     0.00000     0.00000     0.00000     0.17129
     0.07981     0.00059     0.07192     0.00659     0.07227     0.00000     0.00000     0.00000     0.00000     0.00000     0.15137
     0.09281     0.00046     0.05616     0.00514     0.05643     0.00000     0.00000     0.00000     0.00000     0.00000     0.11819
     0.10481     0.00032     0.03874     0.00355     0.03893     0.00000     0.00000     0.00000     0.00000     0.00000     0.08154
     0.11781     0.00019     0.02361     0.00216     0.02373     0.00000     0.00000     0.00000     0.00000     0.00000     0.04970
     0.12981     0.00010     0.01272     0.00116     0.01278     0.00000     0.00000     0.00000     0.00000     0.00000     0.02676
     0.14281     0.00005     0.00605     0.00055     0.00608     0.00000     0.00000     0.00000     0.00000     0.00000     0.01273
     0.15481     0.00002     0.00254     0.00023     0.00256     0.00000     0.00000     0.00000     0.00000     0.00000     0.00535
     0.16781     0.00001     0.00094     0.00009     0.00095     0.00000     0.00000     0.00000     0.00000     0.00000     0.00199
     0.17981     0.00000     0.00031     0.00003     0.00031     0.00000     0.00000     0.00000     0.00000     0.00000     0.00065
     0.19281     0.00000     0.00009     0.00001     0.00009     0.00000     0.00000     0.00000     0.00000     0.00000     0.00019
     0.20481     0.00000     0.00002     0.00000     0.00002     0.00000     0.00000     0.00000     0.00000     0.00000     0.00005
     0.21781     0.00000     0.00001     0.00000     0.00001     0.00000     0.00000     0.00000     0.00000     0.00000     0.00001
     0.22981     0.00000     0.00000     0.00000     0.00000     0.00000     0.00000     0.00000     0.00000     0.00000     0.00000
     0.24281     0.00000     0.00000     0.00000     0.00000     0.00000     0.00000     0.00000     0.00000     0.00000     0.00000
     0.25481     0.00000     0.00000     0.00000     0.00000     0.00000     0.00000     0.00000     0.00000     0.00000     0.00000
     0.26781     0.00000     0.00000     0.00000     0.00000     0.00000     0.00000     0.00000     0.00000     0.00000     0.00000
     0.27981     0.00000     0.00000     0.00000     0.00000     0.00000     0.00000     0.00000     0.00000     0.00000     0.00000
     0.29281     0.00000     0.00000     0.00000     0.00000     0.00000     0.00000     0.00000     0.00000     0.00000     0.00000
     0.30481     0.00000     0.00000     0.00000     0.00000     0.00000     0.00000     0.00000     0.00000     0.00000     0.00000
     0.31781     0.00000     0.00000     0.00000     0.00000     0.00000     0.00000     0.00000     0.00000     0.00000     0.00000
     0.32981     0.00000     0.00000     0.00000     0.00000     0.00000     0.00000     0.00000     0.00000     0.00000     0.00000
     0.34281     0.00000     0.00000     0.00000     0.00000     0.00000     0.00000     0.00000     0.00000     0.00000     0.00000
     0.35481     0.00000     0.00000     0.00000     0.00000     0.00000     0.00000     0.00000     0.00000     0.00000     0.00000
     0.36781     0.00000     0.00000     0.00000     0.00000     0.00000     0.00000     0.00000     0.00000     0.00000     0.00000
     0.37981     0.00000     0.00000     0.00000     0.00000     0.00000     0.00000     0.00000     0.00000     0.00000     0.00000
     0.39281     0.00000     0.00001     0.00000     0.00001     0.00000     0.00000     0.00000     0.00000     0.00000     0.00001
     0.40481     0.00000     0.00002     0.00000     0.00002     0.00000     0.00000     0.00000     0.00000     0.00000     0.00005
     0.41781     0.00000     0.00010     0.00000     0.00010     0.00000     0.00000     0.00000     0.00000     0.00000     0.00020
     0.42981     0.00000     0.00035     0.00001     0.00035     0.00000     0.00000     0.00000     0.00000     0.00000     0.00071
     0.44281     0.00000     0.00109     0.00004     0.00109     0.00000     0.00000     0.00000     0.00000     0.00000     0.00222
     0.45481     0.00001     0.00300     0.00011     0.00301     0.00000     0.00000     0.00000     0.00000     0.00000     0.00613
     0.46781     0.00002     0.00732     0.00026     0.00734     0.00000     0.00000     0.00000     0.00000     0.00000     0.01494
     0.47981     0.00005     0.01577     0.00056     0.01580     0.00000     0.00000     0.00000     0.00000     0.00000     0.03219
     0.49281     0.00010     0.03001     0.00107     0.03008     0.00000     0.00000     0.00000     0.00000     0.00000     0.06126
     0.50481     0.00017     0.05047     0.00180     0.05058     0.00000     0.00000     0.00000     0.00000     0.00000     0.10301
     0.51781     0.00025     0.07497     0.00267     0.07514     0.00000     0.00000     0.00000     0.00000     0.00000     0.15303
     0.52981     0.00032     0.09840     0.00351     0.09864     0.00000     0.00000     0.00000     0.00000     0.00000     0.20087
     0.54281     0.00037     0.11412     0.00407     0.11440     0.00000     0.00000     0.00000     0.00000     0.00000     0.23297
     0.55581     0.00038     0.11693     0.00417     0.11722     0.00000     0.00000     0.00000     0.00000     0.00000     0.23870
     0.56781     0.00035     0.10588     0.00377     0.10610     0.00000     0.00000     0.00000     0.00000     0.00000     0.21610
     0.58081     0.00028     0.08468     0.00302     0.08487     0.00000     0.00000     0.00000     0.00000     0.00000     0.17285
     0.59281     0.00020     0.05985     0.00213     0.05998     0.00000     0.00000     0.00000     0.00000     0.00000     0.12216
     0.60581     0.00012     0.03741     0.00133     0.03749     0.00000     0.00000     0.00000     0.00000     0.00000     0.07635
     0.61781     0.00007     0.02079     0.00074     0.02083     0.00000     0.00000     0.00000     0.00000     0.00000     0.04243
     0.63081     0.00004     0.01071     0.00036     0.01074     0.00000     0.00000     0.00000     0.00000     0.00000     0.02185
     0.64281     0.00002     0.00657     0.00018     0.00658     0.00000     0.00000     0.00000     0.00000     0.00000     0.01335
     0.65581     0.00003     0.00833     0.00012     0.00834     0.00000     0.00000     0.00000     0.00000     0.00000     0.01683
     0.66781     0.00007     0.01814     0.00019     0.01817     0.00000     0.00000     0.00000     0.00000     0.00000     0.03656
     0.68081     0.00016     0.04103     0.00040     0.04110     0.00000     0.00000     0.00000     0.00000     0.00000     0.08269
     0.69281     0.00033     0.08397     0.00081     0.08409     0.00000     0.00000     0.00000     0.00000     0.00000     0.16921
     0.70581     0.00061     0.15225     0.00148     0.15249     0.00000     0.00000     0.00000     0.00000     0.00000     0.30682
     0.71781     0.00097     0.24403     0.00237     0.24440     0.00000     0.00000     0.00000     0.00000     0.00000     0.49177
     0.73081     0.00137     0.34559     0.00335     0.34613     0.00000     0.00000     0.00000     0.00000     0.00000     0.69644
     0.74281     0.00172     0.43241     0.00419     0.43309     0.00000     0.00000     0.00000     0.00000     0.00000     0.87141
     0.75581     0.00190     0.47803     0.00463     0.47878     0.00000     0.00000     0.00000     0.00000     0.00000     0.96335
     0.76781     0.00186     0.46692     0.00453     0.46765     0.00000     0.00000     0.00000     0.00000     0.00000     0.94096
     0.78081     0.00160     0.40293     0.00391     0.40357     0.00000     0.00000     0.00000     0.00000     0.00000     0.81201
     0.79281     0.00122     0.30724     0.00298     0.30772     0.00000     0.00000     0.00000     0.00000     0.00000     0.61916
     0.80581     0.00082     0.20699     0.00201     0.20731     0.00000     0.00000     0.00000     0.00000     0.00000     0.41713
     0.81781     0.00049     0.12320     0.00119     0.12339     0.00000     0.00000     0.00000     0.00000     0.00000     0.24828
     0.83081     0.00026     0.06479     0.00063     0.06488     0.00000     0.00000     0.00000     0.00000     0.00000     0.13055
     0.84281     0.00012     0.03010     0.00029     0.03015     0.00000     0.00000     0.00000     0.00000     0.00000     0.06066
     0.85581     0.00005     0.01236     0.00012     0.01238     0.00000     0.00000     0.00000     0.00000     0.00000     0.02490
     0.86781     0.00002     0.00448     0.00004     0.00449     0.00000     0.00000     0.00000     0.00000     0.00000     0.00903
     0.88081     0.00001     0.00144     0.00001     0.00144     0.00000     0.00000     0.00000     0.00000     0.00000     0.00289
     0.89281     0.00000     0.00041     0.00000     0.00041     0.00000     0.00000     0.00000     0.00000     0.00000     0.00082
     0.90581     0.00000     0.00010     0.00000     0.00010     0.00000     0.00000     0.00000     0.00000     0.00000     0.00020
     0.91781     0.00000     0.00002     0.00000     0.00002     0.00000     0.00000     0.00000     0.00000     0.00000     0.00005
     0.93081     0.00000     0.00000     0.00000     0.00000     0.00000     0.00000     0.00000     0.00000     0.00000     0.00001
     0.94281     0.00000     0.00000     0.00000     0.00000     0.00000     0.00000     0.00000     0.00000     0.00000     0.00000
     0.95581     0.00000     0.00000     0.00000     0.00000     0.00000     0.00000     0.00000     0.00000     0.00000     0.00000
     0.96781     0.00000     0.00000     0.00000     0.00000     0.00000     0.00000     0.00000     0.00000     0.00000     0.00000
     0.98081     0.00000     0.00000     0.00000     0.00000     0.00000     0.00000     0.00000     0.00000     0.00000     0.00000
     0.99281     0.00000     0.00000     0.00000     0.00000     0.00000     0.00000     0.00000     0.00000     0.00000     0.00000
     1.00581     0.00000     0.00000     0.00000     0.00000     0.00000     0.00000     0.00000     0.00000     0.00000     0.00000
     1.01781     0.00000     0.00000     0.00000     0.00000     0.00000     0.00000     0.00000     0.00000     0.00000     0.00000
     1.03081     0.00000     0.00000     0.00000     0.00000     0.00000     0.00000     0.00000     0.00000     0.00000     0.00000
     1.04281     0.00000     0.00000     0.00000     0.00000     0.00000     0.00000     0.00000     0.00000     0.00000     0.00000
     1.05581     0.00000     0.00000     0.00000     0.00000     0.00000     0.00000     0.00000     0.00000     0.00000     0.00000
     1.06781     0.00000     0.00000     0.00000     0.00000     0.00000     0.00000     0.00000     0.00000     0.00000     0.00000
     1.08081     0.00000     0.00000     0.00000     0.00000     0.00000     0.00000     0.00000     0.00000     0.00000     0.00000
     1.09281     0.00000     0.00000     0.00000     0.00000     0.00000     0.00000     0.00000     0.00000     0.00000     0.00000
     1.10581     0.00000     0.00001     0.00000     0.00001     0.00000     0.00000     0.00000     0.00000     0.00000     0.00001
     1.11781     0.00000     0.00003     0.00000     0.00003     0.00000     0.00000     0.00000     0.00000     0.00000     0.00006
     1.13081     0.00000     0.00014     0.00000     0.00014     0.00000     0.00000     0.00000     0.00000     0.00000     0.00028
     1.14281     0.00000     0.00055     0.00000     0.00055     0.00000     0.00000     0.00000     0.00000     0.00000     0.00110
     1.15581     0.00000     0.00191     0.00000     0.00191     0.00000     0.00000     0.00000     0.00000     0.00000     0.00384
     1.16781     0.00001     0.00591     0.00001     0.00591     0.00000     0.00000     0.00000     0.00000     0.00000     0.01184
     1.18081     0.00002     0.01613     0.00004     0.01614     0.00000     0.00000     0.00000     0.00000     0.00000     0.03232
     1.19281     0.00004     0.03888     0.00009     0.03891     0.00000     0.00000     0.00000     0.00000     0.00000     0.07792
     1.20581     0.00009     0.08282     0.00018     0.08287     0.00000     0.00000     0.00000     0.00000     0.00000     0.16596
     1.21781     0.00018     0.15588     0.00034     0.15597     0.00000     0.00000     0.00000     0.00000     0.00000     0.31237
     1.23081     0.00030     0.25918     0.00057     0.25938     0.00000     0.00000     0.00000     0.00000     0.00000     0.51942
     1.24281     0.00043     0.38077     0.00084     0.38103     0.00000     0.00000     0.00000     0.00000     0.00000     0.76308
     1.25581     0.00056     0.49424     0.00109     0.49460     0.00000     0.00000     0.00000     0.00000     0.00000     0.99050
     1.26781     0.00065     0.56680     0.00125     0.56721     0.00000     0.00000     0.00000     0.00000     0.00000     1.13590
     1.28081     0.00065     0.57431     0.00127     0.57472     0.00000     0.00000     0.00000     0.00000     0.00000     1.15095
     1.29281     0.00059     0.51417     0.00113     0.51450     0.00000     0.00000     0.00000     0.00000     0.00000     1.03038
     1.30581     0.00046     0.40669     0.00090     0.40696     0.00000     0.00000     0.00000     0.00000     0.00000     0.81502
     1.31781     0.00032     0.28421     0.00063     0.28441     0.00000     0.00000     0.00000     0.00000     0.00000     0.56957
     1.33081     0.00020     0.17550     0.00039     0.17560     0.00000     0.00000     0.00000     0.00000     0.00000     0.35169
     1.34281     0.00011     0.09574     0.00021     0.09582     0.00000     0.00000     0.00000     0.00000     0.00000     0.19188
     1.35581     0.00005     0.04618     0.00010     0.04623     0.00000     0.00000     0.00000     0.00000     0.00000     0.09257
     1.36781     0.00002     0.01980     0.00005     0.01989     0.00000     0.00000     0.00000     0.00000     0.00000     0.03976
     1.38081     0.00001     0.00789     0.00003     0.00814     0.00000     0.00000     0.00000     0.00000     0.00000     0.01607
     1.39281     0.00001     0.00392     0.00003     0.00464     0.00000     0.00000     0.00000     0.00000     0.00000     0.00860
     1.40581     0.00002     0.00450     0.00008     0.00635     0.00000     0.00000     0.00000     0.00000     0.00000     0.01094
     1.41781     0.00004     0.00881     0.00017     0.01302     0.00000     0.00000     0.00000     0.00000     0.00000     0.02203
     1.43081     0.00008     0.01744     0.00034     0.02590     0.00000     0.00000     0.00000     0.00000     0.00000     0.04377
     1.44281     0.00014     0.03112     0.00061     0.04613     0.00000     0.00000     0.00000     0.00000     0.00000     0.07800
     1.45581     0.00022     0.04943     0.00097     0.07287     0.00000     0.00000     0.00000     0.00000     0.00000     0.12349
     1.46781     0.00032     0.07026     0.00137     0.10237     0.00000     0.00000     0.00000     0.00000     0.00000     0.17432
     1.48081     0.00040     0.09075     0.00174     0.12891     0.00000     0.00000     0.00000     0.00000     0.00000     0.22180
     1.49281     0.00046     0.10958     0.00205     0.14807     0.00000     0.00000     0.00000     0.00000     0.00000     0.26017
     1.50581     0.00051     0.12981     0.00233     0.16069     0.00000     0.00000     0.00000     0.00000     0.00000     0.29334
     1.51781     0.00054     0.15946     0.00272     0.17465     0.00000     0.00000     0.00000     0.00000     0.00000     0.33738
     1.53081     0.00060     0.20824     0.00344     0.20198     0.00000     0.00000     0.00000     0.00000     0.00000     0.41427
     1.54381     0.00069     0.28166     0.00464     0.25245     0.00000     0.00000     0.00000     0.00000     0.00000     0.53944
     1.55581     0.00079     0.37496     0.00631     0.32648     0.00000     0.00000     0.00000     0.00000     0.00000     0.70854
     1.56881     0.00088     0.47103     0.00818     0.41140     0.00000     0.00000     0.00000     0.00000     0.00000     0.89149
     1.58081     0.00090     0.54501     0.00979     0.48429     0.00000     0.00000     0.00000     0.00000     0.00000     1.03999
     1.59381     0.00085     0.57352     0.01064     0.52054     0.00000     0.00000     0.00000     0.00000     0.00000     1.10554
     1.60581     0.00073     0.54527     0.01040     0.50524     0.00000     0.00000     0.00000     0.00000     0.00000     1.06164
     1.61881     0.00057     0.46696     0.00911     0.44074     0.00000     0.00000     0.00000     0.00000     0.00000     0.91738
     1.63081     0.00041     0.36088     0.00713     0.34613     0.00000     0.00000     0.00000     0.00000     0.00000     0.71455
     1.64381     0.00030     0.25648     0.00499     0.24972     0.00000     0.00000     0.00000     0.00000     0.00000     0.51149
     1.65581     0.00026     0.18118     0.00317     0.17948     0.00000     0.00000     0.00000     0.00000     0.00000     0.36409
     1.66881     0.00035     0.15576     0.00196     0.15760     0.00000     0.00000     0.00000     0.00000     0.00000     0.31567
     1.68081     0.00060     0.19365     0.00146     0.19881     0.00000     0.00000     0.00000     0.00000     0.00000     0.39452
     1.69381     0.00105     0.29987     0.00171     0.30880     0.00000     0.00000     0.00000     0.00000     0.00000     0.61142
     1.70581     0.00168     0.46568     0.00269     0.47862     0.00000     0.00000     0.00000     0.00000     0.00000     0.94867
     1.71881     0.00239     0.66208     0.00437     0.67831     0.00000     0.00000     0.00000     0.00000     0.00000     1.34715
     1.73081     0.00302     0.84077     0.00658     0.85839     0.00000     0.00000     0.00000     0.00000     0.00000     1.70877
     1.74381     0.00338     0.94799     0.00894     0.96476     0.00000     0.00000     0.00000     0.00000     0.00000     1.92508
     1.75581     0.00335     0.94890     0.01089     0.96229     0.00000     0.00000     0.00000     0.00000     0.00000     1.92542
     1.76881     0.00294     0.84335     0.01184     0.85249     0.00000     0.00000     0.00000     0.00000     0.00000     1.71062
     1.78081     0.00229     0.66648     0.01149     0.67134     0.00000     0.00000     0.00000     0.00000     0.00000     1.35160
     1.79381     0.00158     0.46888     0.00994     0.47089     0.00000     0.00000     0.00000     0.00000     0.00000     0.95129
     1.80581     0.00097     0.29432     0.00766     0.29471     0.00000     0.00000     0.00000     0.00000     0.00000     0.59765
     1.81881     0.00053     0.16522     0.00525     0.16501     0.00000     0.00000     0.00000     0.00000     0.00000     0.33601
     1.83081     0.00025     0.08317     0.00321     0.08288     0.00000     0.00000     0.00000     0.00000     0.00000     0.16951
     1.84381     0.00011     0.03767     0.00174     0.03747     0.00000     0.00000     0.00000     0.00000     0.00000     0.07699
     1.85581     0.00004     0.01541     0.00084     0.01531     0.00000     0.00000     0.00000     0.00000     0.00000     0.03160
     1.86881     0.00001     0.00571     0.00036     0.00567     0.00000     0.00000     0.00000     0.00000     0.00000     0.01177
     1.88081     0.00000     0.00193     0.00014     0.00192     0.00000     0.00000     0.00000     0.00000     0.00000     0.00399
     1.89381     0.00000     0.00062     0.00005     0.00062     0.00000     0.00000     0.00000     0.00000     0.00000     0.00128
     1.90581     0.00000     0.00029     0.00001     0.00029     0.00000     0.00000     0.00000     0.00000     0.00000     0.00060
     1.91881     0.00001     0.00057     0.00000     0.00058     0.00000     0.00000     0.00000     0.00000     0.00000     0.00116
     1.93081     0.00002     0.00196     0.00000     0.00198     0.00000     0.00000     0.00000     0.00000     0.00000     0.00397
     1.94381     0.00008     0.00639     0.00002     0.00645     0.00000     0.00000     0.00000     0.00000     0.00000     0.01294
     1.95581     0.00024     0.01852     0.00005     0.01869     0.00000     0.00000     0.00000     0.00000     0.00000     0.03750
     1.96881     0.00069     0.04759     0.00017     0.04802     0.00000     0.00000     0.00000     0.00000     0.00000     0.09647
     1.98081     0.00179     0.10863     0.00048     0.10956     0.00000     0.00000     0.00000     0.00000     0.00000     0.22046
     1.99381     0.00423     0.22055     0.00125     0.22241     0.00000     0.00000     0.00000     0.00000     0.00000     0.44845
     2.00581     0.00908     0.39937     0.00296     0.40248     0.00000     0.00000     0.00000     0.00000     0.00000     0.81388
     2.01881     0.01762     0.64668     0.00629     0.65120     0.00000     0.00000     0.00000     0.00000     0.00000     1.32179
     2.03081     0.03089     0.93921     0.01204     0.94506     0.00000     0.00000     0.00000     0.00000     0.00000     1.92721
     2.04381     0.04872     1.22877     0.02078     1.23471     0.00000     0.00000     0.00000     0.00000     0.00000     2.53298
     2.05581     0.06890     1.45348     0.03242     1.45831     0.00000     0.00000     0.00000     0.00000     0.00000     3.01310
     2.06881     0.08710     1.56090     0.04600     1.56299     0.00000     0.00000     0.00000     0.00000     0.00000     3.25699
     2.08081     0.09819     1.52746     0.05988     1.52616     0.00000     0.00000     0.00000     0.00000     0.00000     3.21169
     2.09381     0.09851     1.36754     0.07221     1.36291     0.00000     0.00000     0.00000     0.00000     0.00000     2.90117
     2.10581     0.08781     1.12501     0.08142     1.11881     0.00000     0.00000     0.00000     0.00000     0.00000     2.41306
     2.11881     0.06948     0.85495     0.08628     0.84996     0.00000     0.00000     0.00000     0.00000     0.00000     1.86068
     2.13081     0.04879     0.60513     0.08587     0.60353     0.00000     0.00000     0.00000     0.00000     0.00000     1.34332
     2.14381     0.03042     0.40266     0.07976     0.40576     0.00000     0.00000     0.00000     0.00000     0.00000     0.91861
     2.15581     0.01687     0.25472     0.06850     0.26192     0.00000     0.00000     0.00000     0.00000     0.00000     0.60202
     2.16881     0.00837     0.15460     0.05389     0.16395     0.00000     0.00000     0.00000     0.00000     0.00000     0.38082
     2.18081     0.00378     0.09098     0.03856     0.10013     0.00000     0.00000     0.00000     0.00000     0.00000     0.23345
     2.19381     0.00170     0.05387     0.02509     0.06100     0.00000     0.00000     0.00000     0.00000     0.00000     0.14167
     2.20581     0.00105     0.03692     0.01515     0.04114     0.00000     0.00000     0.00000     0.00000     0.00000     0.09426
     2.21881     0.00128     0.03753     0.00930     0.03867     0.00000     0.00000     0.00000     0.00000     0.00000     0.08678
     2.23081     0.00231     0.05683     0.00730     0.05505     0.00000     0.00000     0.00000     0.00000     0.00000     0.12149
     2.24381     0.00444     0.10070     0.00855     0.09643     0.00000     0.00000     0.00000     0.00000     0.00000     0.21013
     2.25581     0.00845     0.18269     0.01227     0.17675     0.00000     0.00000     0.00000     0.00000     0.00000     0.38016
     2.26881     0.01562     0.32733     0.01740     0.32147     0.00000     0.00000     0.00000     0.00000     0.00000     0.68182
     2.28081     0.02763     0.57008     0.02253     0.56687     0.00000     0.00000     0.00000     0.00000     0.00000     1.18711
     2.29381     0.04580     0.94663     0.02614     0.94876     0.00000     0.00000     0.00000     0.00000     0.00000     1.96733
     2.30581     0.06974     1.46940     0.02713     1.47826     0.00000     0.00000     0.00000     0.00000     0.00000     3.04454
     2.31881     0.09612     2.10082     0.02537     2.11549     0.00000     0.00000     0.00000     0.00000     0.00000     4.33780
     2.33081     0.11879     2.74310     0.02170     2.75959     0.00000     0.00000     0.00000     0.00000     0.00000     5.64318
     2.34381     0.13095     3.26007     0.01747     3.27308     0.00000     0.00000     0.00000     0.00000     0.00000     6.68157
     2.35581     0.12835     3.52642     0.01380     3.53145     0.00000     0.00000     0.00000     0.00000     0.00000     7.20002
     2.36881     0.11185     3.47624     0.01110     3.47157     0.00000     0.00000     0.00000     0.00000     0.00000     7.07076
     2.38081     0.08666     3.12644     0.00914     3.11412     0.00000     0.00000     0.00000     0.00000     0.00000     6.33636
     2.39381     0.05977     2.56556     0.00750     2.54933     0.00000     0.00000     0.00000     0.00000     0.00000     5.18215
     2.40581     0.03678     1.91810     0.00586     1.90211     0.00000     0.00000     0.00000     0.00000     0.00000     3.86285
     2.41881     0.02026     1.30261     0.00423     1.28971     0.00000     0.00000     0.00000     0.00000     0.00000     2.61681
     2.43081     0.01002     0.80058     0.00279     0.79184     0.00000     0.00000     0.00000     0.00000     0.00000     1.60523
     2.44381     0.00447     0.44413     0.00175     0.43880     0.00000     0.00000     0.00000     0.00000     0.00000     0.88915
     2.45581     0.00181     0.22335     0.00127     0.22052     0.00000     0.00000     0.00000     0.00000     0.00000     0.44695
     2.46881     0.00068     0.10612     0.00151     0.10469     0.00000     0.00000     0.00000     0.00000     0.00000     0.21300
     2.48081     0.00027     0.05734     0.00266     0.05645     0.00000     0.00000     0.00000     0.00000     0.00000     0.11672
     2.49381     0.00015     0.05003     0.00496     0.04913     0.00000     0.00000     0.00000     0.00000     0.00000     0.10427
     2.50581     0.00016     0.06700     0.00849     0.06571     0.00000     0.00000     0.00000     0.00000     0.00000     0.14135
     2.51881     0.00021     0.09672     0.01294     0.09483     0.00000     0.00000     0.00000     0.00000     0.00000     0.20470
     2.53081     0.00027     0.12893     0.01746     0.12638     0.00000     0.00000     0.00000     0.00000     0.00000     0.27303
     2.54381     0.00031     0.15328     0.02082     0.15021     0.00000     0.00000     0.00000     0.00000     0.00000     0.32462
     2.55681     0.00033     0.16175     0.02197     0.15834     0.00000     0.00000     0.00000     0.00000     0.00000     0.34239
     2.56881     0.00035     0.15216     0.02054     0.14847     0.00000     0.00000     0.00000     0.00000     0.00000     0.32152
     2.58181     0.00040     0.12966     0.01711     0.12540     0.00000     0.00000     0.00000     0.00000     0.00000     0.27258
     2.59381     0.00057     0.10479     0.01294     0.09901     0.00000     0.00000     0.00000     0.00000     0.00000     0.21731
     2.60681     0.00094     0.08874     0.00934     0.08002     0.00000     0.00000     0.00000     0.00000     0.00000     0.17904
     2.61881     0.00157     0.08908     0.00721     0.07601     0.00000     0.00000     0.00000     0.00000     0.00000     0.17387
     2.63181     0.00248     0.10717     0.00679     0.08938     0.00000     0.00000     0.00000     0.00000     0.00000     0.20582
     2.64381     0.00359     0.13808     0.00778     0.11725     0.00000     0.00000     0.00000     0.00000     0.00000     0.26671
     2.65681     0.00471     0.17261     0.00961     0.15277     0.00000     0.00000     0.00000     0.00000     0.00000     0.33970
     2.66881     0.00562     0.20093     0.01161     0.18728     0.00000     0.00000     0.00000     0.00000     0.00000     0.40545
     2.68181     0.00614     0.21642     0.01335     0.21316     0.00000     0.00000     0.00000     0.00000     0.00000     0.44908
     2.69381     0.00626     0.21849     0.01471     0.22674     0.00000     0.00000     0.00000     0.00000     0.00000     0.46620
     2.70681     0.00618     0.21277     0.01593     0.23003     0.00000     0.00000     0.00000     0.00000     0.00000     0.46492
     2.71881     0.00633     0.20854     0.01742     0.23005     0.00000     0.00000     0.00000     0.00000     0.00000     0.46235
     2.73181     0.00741     0.21477     0.01938     0.23554     0.00000     0.00000     0.00000     0.00000     0.00000     0.47710
     2.74381     0.01023     0.23700     0.02160     0.25335     0.00000     0.00000     0.00000     0.00000     0.00000     0.52218
     2.75681     0.01562     0.27633     0.02343     0.28626     0.00000     0.00000     0.00000     0.00000     0.00000     0.60164
     2.76881     0.02392     0.32985     0.02421     0.33242     0.00000     0.00000     0.00000     0.00000     0.00000     0.71040
     2.78181     0.03450     0.39025     0.02358     0.38522     0.00000     0.00000     0.00000     0.00000     0.00000     0.83354
     2.79381     0.04537     0.44508     0.02168     0.43293     0.00000     0.00000     0.00000     0.00000     0.00000     0.94506
     2.80681     0.05362     0.47773     0.01890     0.46008     0.00000     0.00000     0.00000     0.00000     0.00000     1.01033
     2.81881     0.05649     0.47323     0.01568     0.45276     0.00000     0.00000     0.00000     0.00000     0.00000     0.99816
     2.83181     0.05286     0.42625     0.01231     0.40612     0.00000     0.00000     0.00000     0.00000     0.00000     0.89755
     2.84381     0.04385     0.34576     0.00906     0.32863     0.00000     0.00000     0.00000     0.00000     0.00000     0.72731
     2.85681     0.03226     0.25184     0.00618     0.23918     0.00000     0.00000     0.00000     0.00000     0.00000     0.52946
     2.86881     0.02117     0.16687     0.00392     0.15906     0.00000     0.00000     0.00000     0.00000     0.00000     0.35103
     2.88181     0.01278     0.10788     0.00245     0.10469     0.00000     0.00000     0.00000     0.00000     0.00000     0.22781
     2.89381     0.00796     0.08388     0.00185     0.08567     0.00000     0.00000     0.00000     0.00000     0.00000     0.17935
     2.90681     0.00663     0.09820     0.00211     0.10662     0.00000     0.00000     0.00000     0.00000     0.00000     0.21356
     2.91881     0.00827     0.15034     0.00322     0.16883     0.00000     0.00000     0.00000     0.00000     0.00000     0.33066
     2.93181     0.01213     0.23500     0.00507     0.26829     0.00000     0.00000     0.00000     0.00000     0.00000     0.52049
     2.94381     0.01721     0.33955     0.00745     0.39210     0.00000     0.00000     0.00000     0.00000     0.00000     0.75631
     2.95681     0.02219     0.44442     0.01004     0.51830     0.00000     0.00000     0.00000     0.00000     0.00000     0.99495
     2.96881     0.02572     0.52953     0.01249     0.62262     0.00000     0.00000     0.00000     0.00000     0.00000     1.19037
     2.98181     0.02691     0.58402     0.01463     0.68952     0.00000     0.00000     0.00000     0.00000     0.00000     1.31508
     2.99381     0.02565     0.61207     0.01642     0.71973     0.00000     0.00000     0.00000     0.00000     0.00000     1.37386
     3.00681     0.02264     0.62996     0.01786     0.72819     0.00000     0.00000     0.00000     0.00000     0.00000     1.39865
     3.01881     0.01895     0.65835     0.01880     0.73650     0.00000     0.00000     0.00000     0.00000     0.00000     1.43260
     3.03181     0.01551     0.71758     0.01892     0.76662     0.00000     0.00000     0.00000     0.00000     0.00000     1.51863
     3.04381     0.01287     0.82988     0.01789     0.84450     0.00000     0.00000     0.00000     0.00000     0.00000     1.70513
     3.05681     0.01124     1.02194     0.01567     1.00050     0.00000     0.00000     0.00000     0.00000     0.00000     2.04935
     3.06881     0.01066     1.31321     0.01264     1.25828     0.00000     0.00000     0.00000     0.00000     0.00000     2.59478
     3.08181     0.01096     1.68967     0.00943     1.60747     0.00000     0.00000     0.00000     0.00000     0.00000     3.31753
     3.09381     0.01176     2.08248     0.00666     1.98176     0.00000     0.00000     0.00000     0.00000     0.00000     4.08266
     3.10681     0.01246     2.37616     0.00472     2.26820     0.00000     0.00000     0.00000     0.00000     0.00000     4.66154
     3.11881     0.01247     2.45729     0.00370     2.35376     0.00000     0.00000     0.00000     0.00000     0.00000     4.82721
     3.13181     0.01144     2.27649     0.00356     2.18709     0.00000     0.00000     0.00000     0.00000     0.00000     4.47858
     3.14381     0.00950     1.87736     0.00432     1.80929     0.00000     0.00000     0.00000     0.00000     0.00000     3.70047
     3.15681     0.00714     1.37438     0.00608     1.32965     0.00000     0.00000     0.00000     0.00000     0.00000     2.71725
     3.16881     0.00493     0.89296     0.00894     0.86945     0.00000     0.00000     0.00000     0.00000     0.00000     1.77629
     3.18181     0.00325     0.51634     0.01277     0.50956     0.00000     0.00000     0.00000     0.00000     0.00000     1.04192
     3.19381     0.00221     0.26807     0.01702     0.27308     0.00000     0.00000     0.00000     0.00000     0.00000     0.56038
     3.20681     0.00170     0.12827     0.02086     0.14052     0.00000     0.00000     0.00000     0.00000     0.00000     0.29134
     3.21881     0.00153     0.06070     0.02360     0.07649     0.00000     0.00000     0.00000     0.00000     0.00000     0.16233
     3.23181     0.00161     0.03314     0.02498     0.04977     0.00000     0.00000     0.00000     0.00000     0.00000     0.10949
     3.24381     0.00194     0.02513     0.02527     0.04099     0.00000     0.00000     0.00000     0.00000     0.00000     0.09334
     3.25681     0.00270     0.02700     0.02492     0.04147     0.00000     0.00000     0.00000     0.00000     0.00000     0.09609
     3.26881     0.00414     0.03581     0.02419     0.04895     0.00000     0.00000     0.00000     0.00000     0.00000     0.11309
     3.28181     0.00653     0.05160     0.02306     0.06367     0.00000     0.00000     0.00000     0.00000     0.00000     0.14486
     3.29381     0.00995     0.07438     0.02143     0.08554     0.00000     0.00000     0.00000     0.00000     0.00000     0.19130
     3.30681     0.01404     0.10197     0.01934     0.11199     0.00000     0.00000     0.00000     0.00000     0.00000     0.24734
     3.31881     0.01799     0.12890     0.01695     0.13749     0.00000     0.00000     0.00000     0.00000     0.00000     0.30133
     3.33181     0.02072     0.14793     0.01445     0.15469     0.00000     0.00000     0.00000     0.00000     0.00000     0.33779
     3.34381     0.02134     0.15322     0.01192     0.15798     0.00000     0.00000     0.00000     0.00000     0.00000     0.34447
     3.35681     0.01970     0.14421     0.00941     0.14692     0.00000     0.00000     0.00000     0.00000     0.00000     0.32024
     3.36881     0.01648     0.12623     0.00702     0.12702     0.00000     0.00000     0.00000     0.00000     0.00000     0.27676
     3.38181     0.01282     0.10817     0.00495     0.10723     0.00000     0.00000     0.00000     0.00000     0.00000     0.23319
     3.39381     0.00979     0.09760     0.00338     0.09506     0.00000     0.00000     0.00000     0.00000     0.00000     0.20583
     3.40681     0.00788     0.09692     0.00235     0.09290     0.00000     0.00000     0.00000     0.00000     0.00000     0.20006
     3.41881     0.00695     0.10257     0.00178     0.09740     0.00000     0.00000     0.00000     0.00000     0.00000     0.20871
     3.43181     0.00650     0.10762     0.00149     0.10175     0.00000     0.00000     0.00000     0.00000     0.00000     0.21736
     3.44381     0.00600     0.10572     0.00130     0.09979     0.00000     0.00000     0.00000     0.00000     0.00000     0.21280
     3.45681     0.00518     0.09430     0.00109     0.08897     0.00000     0.00000     0.00000     0.00000     0.00000     0.18954
     3.46881     0.00407     0.07536     0.00085     0.07107     0.00000     0.00000     0.00000     0.00000     0.00000     0.15135
     3.48181     0.00288     0.05365     0.00060     0.05055     0.00000     0.00000     0.00000     0.00000     0.00000     0.10768
     3.49381     0.00182     0.03397     0.00038     0.03193     0.00000     0.00000     0.00000     0.00000     0.00000     0.06809
     3.50681     0.00103     0.01911     0.00022     0.01789     0.00000     0.00000     0.00000     0.00000     0.00000     0.03824
     3.51881     0.00052     0.00955     0.00011     0.00889     0.00000     0.00000     0.00000     0.00000     0.00000     0.01907
     3.53181     0.00024     0.00425     0.00005     0.00391     0.00000     0.00000     0.00000     0.00000     0.00000     0.00845
     3.54481     0.00010     0.00168     0.00002     0.00153     0.00000     0.00000     0.00000     0.00000     0.00000     0.00333
     3.55681     0.00004     0.00060     0.00001     0.00053     0.00000     0.00000     0.00000     0.00000     0.00000     0.00117
     3.56981     0.00001     0.00019     0.00000     0.00016     0.00000     0.00000     0.00000     0.00000     0.00000     0.00037
     3.58181     0.00000     0.00005     0.00000     0.00004     0.00000     0.00000     0.00000     0.00000     0.00000     0.00010
     3.59481     0.00000     0.00001     0.00000     0.00001     0.00000     0.00000     0.00000     0.00000     0.00000     0.00003
     3.60681     0.00000     0.00000     0.00000     0.00000     0.00000     0.00000     0.00000     0.00000     0.00000     0.00001
     3.61981     0.00000     0.00000     0.00000     0.00000     0.00000     0.00000     0.00000     0.00000     0.00000     0.00000
     3.63181     0.00000     0.00000     0.00000     0.00000     0.00000     0.00000     0.00000     0.00000     0.00000     0.00000
     3.64481     0.00000     0.00000     0.00000     0.00000     0.00000     0.00000     0.00000     0.00000     0.00000     0.00000
     3.65681     0.00000     0.00000     0.00000     0.00000     0.00000     0.00000     0.00000     0.00000     0.00000     0.00000
     3.66981     0.00000     0.00000     0.00000     0.00000     0.00000     0.00000     0.00000     0.00000     0.00000     0.00000
     3.68181     0.00000     0.00000     0.00000     0.00000     0.00000     0.00000     0.00000     0.00000     0.00000     0.00000
     3.69481     0.00000     0.00000     0.00000     0.00000     0.00000     0.00000     0.00000     0.00000     0.00000     0.00000
     3.70681     0.00000     0.00000     0.00000     0.00000     0.00000     0.00000     0.00000     0.00000     0.00000     0.00000
     3.71981     0.00000     0.00000     0.00000     0.00000     0.00000     0.00000     0.00000     0.00000     0.00000     0.00000
     3.73181     0.00000     0.00000     0.00000     0.00000     0.00000     0.00000     0.00000     0.00000     0.00000     0.00000
     3.74481     0.00000     0.00000     0.00000     0.00000     0.00000     0.00000     0.00000     0.00000     0.00000     0.00000
     3.75681     0.00000     0.00000     0.00000     0.00000     0.00000     0.00000     0.00000     0.00000     0.00000     0.00000
     3.76981     0.00000     0.00000     0.00000     0.00000     0.00000     0.00000     0.00000     0.00000     0.00000     0.00000
     3.78181     0.00000     0.00000     0.00000     0.00000     0.00000     0.00000     0.00000     0.00000     0.00000     0.00000
     3.79481     0.00000     0.00000     0.00000     0.00000     0.00000     0.00000     0.00000     0.00000     0.00000     0.00000
     3.80681     0.00000     0.00000     0.00000     0.00000     0.00000     0.00000     0.00000     0.00000     0.00000     0.00000
     3.81981     0.00000     0.00000     0.00000     0.00000     0.00000     0.00000     0.00000     0.00000     0.00000     0.00000
     3.83181     0.00000     0.00000     0.00000     0.00000     0.00000     0.00000     0.00000     0.00000     0.00000     0.00000
     3.84481     0.00000     0.00000     0.00000     0.00000     0.00000     0.00000     0.00000     0.00000     0.00000     0.00000
     3.85681     0.00000     0.00000     0.00000     0.00000     0.00000     0.00000     0.00000     0.00000     0.00000     0.00000
     3.86981     0.00000     0.00000     0.00000     0.00000     0.00000     0.00000     0.00000     0.00000     0.00000     0.00000
     3.88181     0.00000     0.00000     0.00000     0.00000     0.00000     0.00000     0.00000     0.00000     0.00000     0.00000
     3.89481     0.00000     0.00000     0.00000     0.00000     0.00000     0.00000     0.00000     0.00000     0.00000     0.00000
     3.90681     0.00000     0.00000     0.00000     0.00000     0.00000     0.00000     0.00000     0.00000     0.00000     0.00000
     3.91981     0.00000     0.00000     0.00000     0.00000     0.00000     0.00000     0.00000     0.00000     0.00000     0.00000
     3.93181     0.00000     0.00000     0.00000     0.00000     0.00000     0.00000     0.00000     0.00000     0.00000     0.00000
     3.94481     0.00000     0.00000     0.00000     0.00000     0.00000     0.00000     0.00000     0.00000     0.00000     0.00000
     3.95681     0.00000     0.00000     0.00000     0.00000     0.00000     0.00000     0.00000     0.00000     0.00000     0.00000
     3.96981     0.00000     0.00000     0.00000     0.00000     0.00000     0.00000     0.00000     0.00000     0.00000     0.00000
     3.98181     0.00000     0.00000     0.00000     0.00000     0.00000     0.00000     0.00000     0.00000     0.00000     0.00000
     3.99481     0.00000     0.00000     0.00000     0.00000     0.00000     0.00000     0.00000     0.00000     0.00000     0.00000
     4.00681     0.00000     0.00000     0.00000     0.00000     0.00000     0.00000     0.00000     0.00000     0.00000     0.00000
     4.01981     0.00000     0.00000     0.00000     0.00000     0.00000     0.00000     0.00000     0.00000     0.00000     0.00000
     4.03181     0.00000     0.00000     0.00000     0.00000     0.00000     0.00000     0.00000     0.00000     0.00000     0.00000
     4.04481     0.00000     0.00000     0.00000     0.00000     0.00000     0.00000     0.00000     0.00000     0.00000     0.00000
     4.05681     0.00000     0.00000     0.00000     0.00000     0.00000     0.00000     0.00000     0.00000     0.00000     0.00000
     4.06981     0.00000     0.00000     0.00000     0.00000     0.00000     0.00000     0.00000     0.00000     0.00000     0.00000
     4.08181     0.00000     0.00000     0.00000     0.00000     0.00000     0.00000     0.00000     0.00000     0.00000     0.00000
     4.09481     0.00000     0.00000     0.00000     0.00000     0.00000     0.00000     0.00000     0.00000     0.00000     0.00000
     4.10681     0.00000     0.00000     0.00000     0.00000     0.00000     0.00000     0.00000     0.00000     0.00000     0.00000
     4.11981     0.00000     0.00000     0.00000     0.00000     0.00000     0.00000     0.00000     0.00000     0.00000     0.00000
     4.13181     0.00000     0.00000     0.00000     0.00000     0.00000     0.00000     0.00000     0.00000     0.00000     0.00000
     4.14481     0.00000     0.00000     0.00000     0.00000     0.00000     0.00000     0.00000     0.00000     0.00000     0.00000
     4.15681     0.00000     0.00000     0.00000     0.00000     0.00000     0.00000     0.00000     0.00000     0.00000     0.00000
     4.16981     0.00000     0.00000     0.00000     0.00000     0.00000     0.00000     0.00000     0.00000     0.00000     0.00000
     4.18181     0.00000     0.00000     0.00000     0.00000     0.00000     0.00000     0.00000     0.00000     0.00000     0.00000
     4.19481     0.00000     0.00000     0.00000     0.00000     0.00000     0.00000     0.00000     0.00000     0.00000     0.00000
     4.20681     0.00000     0.00000     0.00000     0.00000     0.00000     0.00000     0.00000     0.00000     0.00000     0.00000
     4.21981     0.00000     0.00000     0.00000     0.00000     0.00000     0.00000     0.00000     0.00000     0.00000     0.00000
     4.23181     0.00000     0.00000     0.00000     0.00000     0.00000     0.00000     0.00000     0.00000     0.00000     0.00000
     4.24481     0.00000     0.00000     0.00000     0.00000     0.00000     0.00000     0.00000     0.00000     0.00000     0.00000
     4.25681     0.00000     0.00000     0.00000     0.00000     0.00000     0.00000     0.00000     0.00000     0.00000     0.00000
     4.26981     0.00000     0.00000     0.00000     0.00000     0.00000     0.00000     0.00000     0.00000     0.00000     0.00000
     4.28181     0.00000     0.00000     0.00000     0.00000     0.00000     0.00000     0.00000     0.00000     0.00000     0.00000
     4.29481     0.00000     0.00000     0.00000     0.00000     0.00000     0.00000     0.00000     0.00000     0.00000     0.00000
     4.30681     0.00000     0.00000     0.00000     0.00000     0.00000     0.00000     0.00000     0.00000     0.00000     0.00000
     4.31981     0.00000     0.00000     0.00000     0.00000     0.00000     0.00000     0.00000     0.00000     0.00000     0.00000
     4.33181     0.00000     0.00000     0.00000     0.00000     0.00000     0.00000     0.00000     0.00000     0.00000     0.00000
     4.34481     0.00000     0.00000     0.00000     0.00000     0.00000     0.00000     0.00000     0.00000     0.00000     0.00000
     4.35681     0.00000     0.00000     0.00000     0.00000     0.00000     0.00000     0.00000     0.00000     0.00000     0.00000
     4.36981     0.00000     0.00000     0.00000     0.00000     0.00000     0.00000     0.00000     0.00000     0.00000     0.00000
     4.38181     0.00000     0.00000     0.00000     0.00000     0.00000     0.00000     0.00000     0.00000     0.00000     0.00000
     4.39481     0.00000     0.00000     0.00000     0.00000     0.00000     0.00000     0.00000     0.00000     0.00000     0.00000
     4.40681     0.00000     0.00000     0.00000     0.00000     0.00000     0.00000     0.00000     0.00000     0.00000     0.00000
     4.41981     0.00000     0.00000     0.00000     0.00000     0.00000     0.00000     0.00000     0.00000     0.00000     0.00000
     4.43181     0.00000     0.00000     0.00000     0.00000     0.00000     0.00000     0.00000     0.00000     0.00000     0.00000
     4.44481     0.00000     0.00000     0.00000     0.00000     0.00000     0.00000     0.00000     0.00000     0.00000     0.00000
     4.45681     0.00000     0.00000     0.00000     0.00000     0.00000     0.00000     0.00000     0.00000     0.00000     0.00000
     4.46981     0.00000     0.00000     0.00000     0.00000     0.00000     0.00000     0.00000     0.00000     0.00000     0.00000
     4.48181     0.00000     0.00000     0.00000     0.00000     0.00000     0.00000     0.00000     0.00000     0.00000     0.00000
     4.49481     0.00000     0.00000     0.00000     0.00000     0.00000     0.00000     0.00000     0.00000     0.00000     0.00000
     4.50681     0.00000     0.00000     0.00000     0.00000     0.00000     0.00000     0.00000     0.00000     0.00000     0.00000
     4.51981     0.00000     0.00000     0.00000     0.00000     0.00000     0.00000     0.00000     0.00000     0.00000     0.00000
     4.53181     0.00000     0.00000     0.00000     0.00000     0.00000     0.00000     0.00000     0.00000     0.00000     0.00000
     4.54481     0.00000     0.00000     0.00000     0.00000     0.00000     0.00000     0.00000     0.00000     0.00000     0.00000
     4.55781     0.00000     0.00000     0.00000     0.00000     0.00000     0.00000     0.00000     0.00000     0.00000     0.00000
     4.56981     0.00000     0.00000     0.00000     0.00000     0.00000     0.00000     0.00000     0.00000     0.00000     0.00000
     4.58281     0.00000     0.00000     0.00000     0.00000     0.00000     0.00000     0.00000     0.00000     0.00000     0.00000
     4.59481     0.00000     0.00000     0.00000     0.00000     0.00000     0.00000     0.00000     0.00000     0.00000     0.00000
     4.60781     0.00000     0.00000     0.00000     0.00000     0.00000     0.00000     0.00000     0.00000     0.00000     0.00000
     4.61981     0.00000     0.00000     0.00000     0.00000     0.00000     0.00000     0.00000     0.00000     0.00000     0.00000
     4.63281     0.00000     0.00000     0.00000     0.00000     0.00000     0.00000     0.00000     0.00000     0.00000     0.00000
     4.64481     0.00000     0.00000     0.00000     0.00000     0.00000     0.00000     0.00000     0.00000     0.00000     0.00000
     4.65781     0.00000     0.00000     0.00000     0.00000     0.00000     0.00000     0.00000     0.00000     0.00000     0.00000
     4.66981     0.00000     0.00000     0.00000     0.00000     0.00000     0.00000     0.00000     0.00000     0.00000     0.00000
     4.68281     0.00000     0.00000     0.00000     0.00000     0.00000     0.00000     0.00000     0.00000     0.00000     0.00000
     4.69481     0.00000     0.00000     0.00000     0.00000     0.00000     0.00000     0.00000     0.00000     0.00000     0.00000
     4.70781     0.00000     0.00000     0.00000     0.00000     0.00000     0.00000     0.00000     0.00000     0.00000     0.00000
     4.71981     0.00000     0.00000     0.00000     0.00000     0.00000     0.00000     0.00000     0.00000     0.00000     0.00000
     4.73281     0.00000     0.00000     0.00000     0.00000     0.00000     0.00000     0.00000     0.00000     0.00000     0.00000
     4.74481     0.00000     0.00000     0.00000     0.00000     0.00000     0.00000     0.00000     0.00000     0.00000     0.00000
     4.75781     0.00000     0.00000     0.00000     0.00000     0.00000     0.00000     0.00000     0.00000     0.00000     0.00000
     4.76981     0.00000     0.00000     0.00000     0.00000     0.00000     0.00000     0.00000     0.00000     0.00000     0.00000
     4.78281     0.00000     0.00000     0.00000     0.00000     0.00000     0.00000     0.00000     0.00000     0.00000     0.00000
     4.79481     0.00000     0.00000     0.00000     0.00000     0.00000     0.00000     0.00000     0.00000     0.00000     0.00000
     4.80781     0.00000     0.00000     0.00000     0.00000     0.00000     0.00000     0.00000     0.00000     0.00000     0.00000
     4.81981     0.00000     0.00000     0.00000     0.00000     0.00000     0.00000     0.00000     0.00000     0.00000     0.00000
     4.83281     0.00000     0.00000     0.00000     0.00000     0.00000     0.00000     0.00000     0.00000     0.00000     0.00000
     4.84481     0.00000     0.00000     0.00000     0.00000     0.00000     0.00000     0.00000     0.00000     0.00000     0.00000
     4.85781     0.00000     0.00000     0.00000     0.00000     0.00000     0.00000     0.00000     0.00000     0.00000     0.00000
     4.86981     0.00000     0.00000     0.00000     0.00000     0.00000     0.00000     0.00000     0.00000     0.00000     0.00000
     4.88281     0.00000     0.00000     0.00000     0.00000     0.00000     0.00000     0.00000     0.00000     0.00000     0.00000
     4.89481     0.00000     0.00000     0.00000     0.00000     0.00000     0.00000     0.00000     0.00000     0.00000     0.00000
     4.90781     0.00000     0.00000     0.00000     0.00000     0.00000     0.00000     0.00000     0.00000     0.00000     0.00000
     4.91981     0.00000     0.00000     0.00000     0.00000     0.00000     0.00000     0.00000     0.00000     0.00000     0.00000
     4.93281     0.00000     0.00000     0.00000     0.00000     0.00000     0.00000     0.00000     0.00000     0.00000     0.00000
     4.94481     0.00000     0.00000     0.00000     0.00000     0.00000     0.00000     0.00000     0.00000     0.00000     0.00000
     4.95781     0.00000     0.00000     0.00000     0.00000     0.00000     0.00000     0.00000     0.00000     0.00000     0.00000
     4.96981     0.00000     0.00000     0.00000     0.00000     0.00000     0.00000     0.00000     0.00000     0.00000     0.00000
     4.98281     0.00000     0.00000     0.00000     0.00000     0.00000     0.00000     0.00000     0.00000     0.00000     0.00000
     4.99481     0.00000     0.00000     0.00000     0.00000     0.00000     0.00000     0.00000     0.00000     0.00000     0.00000
     5.00781     0.00000     0.00000     0.00000     0.00000     0.00000     0.00000     0.00000     0.00000     0.00000     0.00000
     5.01981     0.00000     0.00000     0.00000     0.00000     0.00000     0.00000     0.00000     0.00000     0.00000     0.00000
     5.03281     0.00000     0.00000     0.00000     0.00000     0.00000     0.00000     0.00000     0.00000     0.00000     0.00000
     5.04481     0.00000     0.00000     0.00000     0.00000     0.00000     0.00000     0.00000     0.00000     0.00000     0.00000
     5.05781     0.00000     0.00000     0.00000     0.00000     0.00000     0.00000     0.00000     0.00000     0.00000     0.00000
     5.06981     0.00000     0.00000     0.00000     0.00000     0.00000     0.00000     0.00000     0.00000     0.00000     0.00000
     5.08281     0.00000     0.00000     0.00000     0.00000     0.00000     0.00000     0.00000     0.00000     0.00000     0.00000
     5.09481     0.00000     0.00000     0.00000     0.00000     0.00000     0.00000     0.00000     0.00000     0.00000     0.00000
     5.10781     0.00000     0.00000     0.00000     0.00000     0.00000     0.00000     0.00000     0.00000     0.00000     0.00000
     5.11981     0.00000     0.00000     0.00000     0.00000     0.00000     0.00000     0.00000     0.00000     0.00000     0.00000
     5.13281     0.00000     0.00000     0.00000     0.00000     0.00000     0.00000     0.00000     0.00000     0.00000     0.00000
     5.14481     0.00000     0.00000     0.00000     0.00000     0.00000     0.00000     0.00000     0.00000     0.00000     0.00000
     5.15781     0.00000     0.00000     0.00000     0.00000     0.00000     0.00000     0.00000     0.00000     0.00000     0.00000
     5.16981     0.00000     0.00000     0.00000     0.00000     0.00000     0.00000     0.00000     0.00000     0.00000     0.00000
     5.18281     0.00000     0.00000     0.00000     0.00000     0.00000     0.00000     0.00000     0.00000     0.00000     0.00000
     5.19481     0.00000     0.00000     0.00000     0.00000     0.00000     0.00000     0.00000     0.00000     0.00000     0.00000
     5.20781     0.00000     0.00000     0.00000     0.00000     0.00000     0.00000     0.00000     0.00000     0.00000     0.00000
     5.21981     0.00000     0.00000     0.00000     0.00000     0.00000     0.00000     0.00000     0.00000     0.00000     0.00000
     5.23281     0.00000     0.00000     0.00000     0.00000     0.00000     0.00000     0.00000     0.00000     0.00000     0.00000
     5.24481     0.00000     0.00000     0.00000     0.00000     0.00000     0.00000     0.00000     0.00000     0.00000     0.00000
     5.25781     0.00000     0.00000     0.00000     0.00000     0.00000     0.00000     0.00000     0.00000     0.00000     0.00000
     5.26981     0.00000     0.00000     0.00000     0.00000     0.00000     0.00000     0.00000     0.00000     0.00000     0.00000
     5.28281     0.00000     0.00000     0.00000     0.00000     0.00000     0.00000     0.00000     0.00000     0.00000     0.00000
     5.29481     0.00000     0.00000     0.00000     0.00000     0.00000     0.00000     0.00000     0.00000     0.00000     0.00000
     5.30781     0.00000     0.00000     0.00000     0.00000     0.00000     0.00000     0.00000     0.00000     0.00000     0.00000
     5.31981     0.00000     0.00000     0.00000     0.00000     0.00000     0.00000     0.00000     0.00000     0.00000     0.00000
     5.33281     0.00000     0.00000     0.00000     0.00000     0.00000     0.00000     0.00000     0.00000     0.00000     0.00000
     5.34481     0.00000     0.00000     0.00000     0.00000     0.00000     0.00000     0.00000     0.00000     0.00000     0.00000
     5.35781     0.00000     0.00000     0.00000     0.00000     0.00000     0.00000     0.00000     0.00000     0.00000     0.00000
     5.36981     0.00000     0.00000     0.00000     0.00000     0.00000     0.00000     0.00000     0.00000     0.00000     0.00000
     5.38281     0.00000     0.00000     0.00000     0.00000     0.00000     0.00000     0.00000     0.00000     0.00000     0.00000
     5.39481     0.00000     0.00000     0.00000     0.00000     0.00000     0.00000     0.00000     0.00000     0.00000     0.00000
     5.40781     0.00000     0.00000     0.00000     0.00000     0.00000     0.00000     0.00000     0.00000     0.00000     0.00000
     5.41981     0.00000     0.00000     0.00000     0.00000     0.00000     0.00000     0.00000     0.00000     0.00000     0.00000
     5.43281     0.00000     0.00000     0.00000     0.00000     0.00000     0.00000     0.00000     0.00000     0.00000     0.00000
     5.44481     0.00000     0.00000     0.00000     0.00000     0.00000     0.00000     0.00000     0.00000     0.00000     0.00000
     5.45781     0.00000     0.00000     0.00000     0.00000     0.00000     0.00000     0.00000     0.00000     0.00000     0.00000
     5.46981     0.00000     0.00000     0.00000     0.00000     0.00000     0.00000     0.00000     0.00000     0.00000     0.00000
     5.48281     0.00000     0.00000     0.00000     0.00000     0.00000     0.00000     0.00000     0.00000     0.00000     0.00000
     5.49481     0.00000     0.00000     0.00000     0.00000     0.00000     0.00000     0.00000     0.00000     0.00000     0.00000
     5.50781     0.00000     0.00000     0.00000     0.00000     0.00000     0.00000     0.00000     0.00000     0.00000     0.00000
     5.51981     0.00000     0.00000     0.00000     0.00000     0.00000     0.00000     0.00000     0.00000     0.00000     0.00000
     5.53281     0.00000     0.00000     0.00000     0.00000     0.00000     0.00000     0.00000     0.00000     0.00000     0.00000
     5.54581     0.00000     0.00000     0.00000     0.00000     0.00000     0.00000     0.00000     0.00000     0.00000     0.00000
     5.55781     0.00000     0.00000     0.00000     0.00000     0.00000     0.00000     0.00000     0.00000     0.00000     0.00000
     5.57081     0.00000     0.00000     0.00000     0.00000     0.00000     0.00000     0.00000     0.00000     0.00000     0.00000
     5.58281     0.00000     0.00000     0.00000     0.00000     0.00000     0.00000     0.00000     0.00000     0.00000     0.00000
     5.59581     0.00000     0.00000     0.00000     0.00000     0.00000     0.00000     0.00000     0.00000     0.00000     0.00000
     5.60781     0.00000     0.00000     0.00000     0.00000     0.00000     0.00000     0.00000     0.00000     0.00000     0.00000
     5.62081     0.00000     0.00000     0.00000     0.00000     0.00000     0.00000     0.00000     0.00000     0.00000     0.00000
     5.63281     0.00000     0.00000     0.00000     0.00000     0.00000     0.00000     0.00000     0.00000     0.00000     0.00000
     5.64581     0.00000     0.00000     0.00000     0.00000     0.00000     0.00000     0.00000     0.00000     0.00000     0.00000
     5.65781     0.00000     0.00000     0.00000     0.00000     0.00000     0.00000     0.00000     0.00000     0.00000     0.00000
     5.67081     0.00000     0.00000     0.00000     0.00000     0.00000     0.00000     0.00000     0.00000     0.00000     0.00000
     5.68281     0.00000     0.00000     0.00000     0.00000     0.00000     0.00000     0.00000     0.00000     0.00000     0.00000
     5.69581     0.00000     0.00000     0.00000     0.00000     0.00000     0.00000     0.00000     0.00000     0.00000     0.00000
     5.70781     0.00000     0.00000     0.00000     0.00000     0.00000     0.00000     0.00000     0.00000     0.00000     0.00000
     5.72081     0.00000     0.00000     0.00000     0.00000     0.00000     0.00000     0.00000     0.00000     0.00000     0.00000
     5.73281     0.00000     0.00000     0.00000     0.00000     0.00000     0.00000     0.00000     0.00000     0.00000     0.00000
     5.74581     0.00000     0.00000     0.00000     0.00000     0.00000     0.00000     0.00000     0.00000     0.00000     0.00000
     5.75781     0.00000     0.00000     0.00000     0.00000     0.00000     0.00000     0.00000     0.00000     0.00000     0.00000
     5.77081     0.00000     0.00000     0.00000     0.00000     0.00000     0.00000     0.00000     0.00000     0.00000     0.00000
     5.78281     0.00000     0.00000     0.00000     0.00000     0.00000     0.00000     0.00000     0.00000     0.00000     0.00000
     5.79581     0.00000     0.00000     0.00000     0.00000     0.00000     0.00000     0.00000     0.00000     0.00000     0.00000
     5.80781     0.00000     0.00000     0.00000     0.00000     0.00000     0.00000     0.00000     0.00000     0.00000     0.00000
     5.82081     0.00000     0.00000     0.00000     0.00000     0.00000     0.00000     0.00000     0.00000     0.00000     0.00000
     5.83281     0.00000     0.00000     0.00000     0.00000     0.00000     0.00000     0.00000     0.00000     0.00000     0.00000
     5.84581     0.00000     0.00000     0.00000     0.00000     0.00000     0.00000     0.00000     0.00000     0.00000     0.00000
     5.85781     0.00000     0.00000     0.00000     0.00000     0.00000     0.00000     0.00000     0.00000     0.00000     0.00000
     5.87081     0.00000     0.00000     0.00000     0.00000     0.00000     0.00000     0.00000     0.00000     0.00000     0.00000
     5.88281     0.00000     0.00000     0.00000     0.00000     0.00000     0.00000     0.00000     0.00000     0.00000     0.00000
     5.89581     0.00000     0.00000     0.00000     0.00000     0.00000     0.00000     0.00000     0.00000     0.00000     0.00000
     5.90781     0.00000     0.00000     0.00000     0.00000     0.00000     0.00000     0.00000     0.00000     0.00000     0.00000
     5.92081     0.00000     0.00000     0.00000     0.00000     0.00000     0.00000     0.00000     0.00000     0.00000     0.00000
     5.93281     0.00000     0.00000     0.00000     0.00000     0.00000     0.00000     0.00000     0.00000     0.00000     0.00000
     5.94581     0.00000     0.00000     0.00000     0.00000     0.00000     0.00000     0.00000     0.00000     0.00000     0.00000
     5.95781     0.00000     0.00000     0.00000     0.00000     0.00000     0.00000     0.00000     0.00000     0.00000     0.00000
     5.97081     0.00000     0.00000     0.00000     0.00000     0.00000     0.00000     0.00000     0.00000     0.00000     0.00000
     5.98281     0.00000     0.00000     0.00000     0.00000     0.00000     0.00000     0.00000     0.00000     0.00000     0.00000
     5.99581     0.00000     0.00000     0.00000     0.00000     0.00000     0.00000     0.00000     0.00000     0.00000     0.00000
     6.00781     0.00000     0.00000     0.00000     0.00000     0.00000     0.00000     0.00000     0.00000     0.00000     0.00000
     6.02081     0.00000     0.00000     0.00000     0.00000     0.00000     0.00000     0.00000     0.00000     0.00000     0.00000
     6.03281     0.00000     0.00000     0.00000     0.00000     0.00000     0.00000     0.00000     0.00000     0.00000     0.00000
     6.04581     0.00000     0.00000     0.00000     0.00000     0.00000     0.00000     0.00000     0.00000     0.00000     0.00000
     6.05781     0.00000     0.00000     0.00000     0.00000     0.00000     0.00000     0.00000     0.00000     0.00000     0.00000
     6.07081     0.00000     0.00000     0.00000     0.00000     0.00000     0.00000     0.00000     0.00000     0.00000     0.00000
     6.08281     0.00000     0.00000     0.00000     0.00000     0.00000     0.00000     0.00000     0.00000     0.00000     0.00000
     6.09581     0.00000     0.00000     0.00000     0.00000     0.00000     0.00000     0.00000     0.00000     0.00000     0.00000
     6.10781     0.00000     0.00000     0.00000     0.00000     0.00000     0.00000     0.00000     0.00000     0.00000     0.00000
     6.12081     0.00000     0.00000     0.00000     0.00000     0.00000     0.00000     0.00000     0.00000     0.00000     0.00000
     6.13281     0.00000     0.00000     0.00000     0.00000     0.00000     0.00000     0.00000     0.00000     0.00000     0.00000
     6.14581     0.00000     0.00000     0.00000     0.00000     0.00000     0.00000     0.00000     0.00000     0.00000     0.00000
     6.15781     0.00000     0.00000     0.00000     0.00000     0.00000     0.00000     0.00000     0.00000     0.00000     0.00000
     6.17081     0.00000     0.00000     0.00000     0.00000     0.00000     0.00000     0.00000     0.00000     0.00000     0.00000
     6.18281     0.00000     0.00000     0.00000     0.00000     0.00000     0.00000     0.00000     0.00000     0.00000     0.00000
     6.19581     0.00000     0.00000     0.00000     0.00000     0.00000     0.00000     0.00000     0.00000     0.00000     0.00000
     6.20781     0.00000     0.00000     0.00000     0.00000     0.00000     0.00000     0.00000     0.00000     0.00000     0.00000
     6.22081     0.00000     0.00000     0.00000     0.00000     0.00000     0.00000     0.00000     0.00000     0.00000     0.00000
     6.23281     0.00000     0.00000     0.00000     0.00000     0.00000     0.00000     0.00000     0.00000     0.00000     0.00000
     6.24581     0.00000     0.00000     0.00000     0.00000     0.00000     0.00000     0.00000     0.00000     0.00000     0.00000
     6.25781     0.00000     0.00000     0.00000     0.00000     0.00000     0.00000     0.00000     0.00000     0.00000     0.00000
     6.27081     0.00000     0.00000     0.00000     0.00000     0.00000     0.00000     0.00000     0.00000     0.00000     0.00000
     6.28281     0.00000     0.00000     0.00000     0.00000     0.00000     0.00000     0.00000     0.00000     0.00000     0.00000
     6.29581     0.00000     0.00000     0.00000     0.00000     0.00000     0.00000     0.00000     0.00000     0.00000     0.00000
     6.30781     0.00000     0.00000     0.00000     0.00000     0.00000     0.00000     0.00000     0.00000     0.00000     0.00000
     6.32081     0.00000     0.00000     0.00000     0.00000     0.00000     0.00000     0.00000     0.00000     0.00000     0.00000
     6.33281     0.00000     0.00000     0.00000     0.00000     0.00000     0.00000     0.00000     0.00000     0.00000     0.00000
     6.34581     0.00000     0.00000     0.00000     0.00000     0.00000     0.00000     0.00000     0.00000     0.00000     0.00000
     6.35781     0.00000     0.00000     0.00000     0.00000     0.00000     0.00000     0.00000     0.00000     0.00000     0.00000
     6.37081     0.00000     0.00000     0.00000     0.00000     0.00000     0.00000     0.00000     0.00000     0.00000     0.00000
     6.38281     0.00000     0.00000     0.00000     0.00000     0.00000     0.00000     0.00000     0.00000     0.00000     0.00000
     6.39581     0.00000     0.00000     0.00000     0.00000     0.00000     0.00000     0.00000     0.00000     0.00000     0.00000
     6.40781     0.00000     0.00000     0.00000     0.00000     0.00000     0.00000     0.00000     0.00000     0.00000     0.00000
     6.42081     0.00000     0.00000     0.00000     0.00000     0.00000     0.00000     0.00000     0.00000     0.00000     0.00000
     6.43281     0.00000     0.00000     0.00000     0.00000     0.00000     0.00000     0.00000     0.00000     0.00000     0.00000
     6.44581     0.00000     0.00000     0.00000     0.00000     0.00000     0.00000     0.00000     0.00000     0.00000     0.00000
     6.45781     0.00000     0.00000     0.00000     0.00000     0.00000     0.00000     0.00000     0.00000     0.00000     0.00000
     6.47081     0.00000     0.00000     0.00000     0.00000     0.00000     0.00000     0.00000     0.00000     0.00000     0.00000
     6.48281     0.00000     0.00000     0.00000     0.00000     0.00000     0.00000     0.00000     0.00000     0.00000     0.00000
     6.49581     0.00000     0.00000     0.00000     0.00000     0.00000     0.00000     0.00000     0.00000     0.00000     0.00000
     6.50781     0.00000     0.00000     0.00000     0.00000     0.00000     0.00000     0.00000     0.00000     0.00000     0.00000
     6.52081     0.00000     0.00000     0.00000     0.00000     0.00000     0.00000     0.00000     0.00000     0.00000     0.00000
     6.53281     0.00000     0.00000     0.00000     0.00000     0.00000     0.00000     0.00000     0.00000     0.00000     0.00000
     6.54581     0.00000     0.00000     0.00000     0.00000     0.00000     0.00000     0.00000     0.00000     0.00000     0.00000
     6.55881     0.00000     0.00000     0.00000     0.00000     0.00000     0.00000     0.00000     0.00000     0.00000     0.00000
     6.57081     0.00000     0.00000     0.00000     0.00000     0.00000     0.00000     0.00000     0.00000     0.00000     0.00000
     6.58381     0.00000     0.00000     0.00000     0.00000     0.00000     0.00000     0.00000     0.00000     0.00000     0.00000
     6.59581     0.00000     0.00000     0.00000     0.00000     0.00000     0.00000     0.00000     0.00000     0.00000     0.00000
     6.60881     0.00000     0.00000     0.00000     0.00000     0.00000     0.00000     0.00000     0.00000     0.00000     0.00000
     6.62081     0.00000     0.00000     0.00000     0.00000     0.00000     0.00000     0.00000     0.00000     0.00000     0.00000
     6.63381     0.00000     0.00000     0.00000     0.00000     0.00000     0.00000     0.00000     0.00000     0.00000     0.00000
     6.64581     0.00000     0.00000     0.00000     0.00000     0.00000     0.00000     0.00000     0.00000     0.00000     0.00000
     6.65881     0.00000     0.00000     0.00000     0.00000     0.00000     0.00000     0.00000     0.00000     0.00000     0.00000
     6.67081     0.00000     0.00000     0.00000     0.00000     0.00000     0.00000     0.00000     0.00000     0.00000     0.00000
     6.68381     0.00000     0.00000     0.00000     0.00000     0.00000     0.00000     0.00000     0.00000     0.00000     0.00000
     6.69581     0.00000     0.00000     0.00000     0.00000     0.00000     0.00000     0.00000     0.00000     0.00000     0.00000
     6.70881     0.00000     0.00000     0.00000     0.00000     0.00000     0.00000     0.00000     0.00000     0.00000     0.00000
     6.72081     0.00000     0.00000     0.00000     0.00000     0.00000     0.00000     0.00000     0.00000     0.00000     0.00000
     6.73381     0.00000     0.00000     0.00000     0.00000     0.00000     0.00000     0.00000     0.00000     0.00000     0.00000
     6.74581     0.00000     0.00000     0.00000     0.00000     0.00000     0.00000     0.00000     0.00000     0.00000     0.00000
     6.75881     0.00000     0.00000     0.00000     0.00000     0.00000     0.00000     0.00000     0.00000     0.00000     0.00000
     6.77081     0.00000     0.00000     0.00000     0.00000     0.00000     0.00000     0.00000     0.00000     0.00000     0.00000
     6.78381     0.00000     0.00000     0.00000     0.00000     0.00000     0.00000     0.00000     0.00000     0.00000     0.00000
     6.79581     0.00000     0.00000     0.00000     0.00000     0.00000     0.00000     0.00000     0.00000     0.00000     0.00000
     6.80881     0.00000     0.00000     0.00000     0.00000     0.00000     0.00000     0.00000     0.00000     0.00000     0.00000
     6.82081     0.00000     0.00000     0.00000     0.00000     0.00000     0.00000     0.00000     0.00000     0.00000     0.00000
     6.83381     0.00000     0.00000     0.00000     0.00000     0.00000     0.00000     0.00000     0.00000     0.00000     0.00000
     6.84581     0.00000     0.00000     0.00000     0.00000     0.00000     0.00000     0.00000     0.00000     0.00000     0.00000
     6.85881     0.00000     0.00000     0.00000     0.00000     0.00000     0.00000     0.00000     0.00000     0.00000     0.00000
     6.87081     0.00000     0.00000     0.00000     0.00000     0.00000     0.00000     0.00000     0.00000     0.00000     0.00000
     6.88381     0.00000     0.00000     0.00000     0.00000     0.00000     0.00000     0.00000     0.00000     0.00000     0.00000
     6.89581     0.00000     0.00000     0.00000     0.00000     0.00000     0.00000     0.00000     0.00000     0.00000     0.00000
     6.90881     0.00000     0.00000     0.00000     0.00000     0.00000     0.00000     0.00000     0.00000     0.00000     0.00000
     6.92081     0.00000     0.00000     0.00000     0.00000     0.00000     0.00000     0.00000     0.00000     0.00000     0.00000
     6.93381     0.00000     0.00000     0.00000     0.00000     0.00000     0.00000     0.00000     0.00000     0.00000     0.00000
     6.94581     0.00000     0.00000     0.00000     0.00000     0.00000     0.00000     0.00000     0.00000     0.00000     0.00000
     6.95881     0.00000     0.00000     0.00000     0.00000     0.00000     0.00000     0.00000     0.00000     0.00000     0.00000
     6.97081     0.00000     0.00000     0.00000     0.00000     0.00000     0.00000     0.00000     0.00000     0.00000     0.00000
     6.98381     0.00000     0.00000     0.00000     0.00000     0.00000     0.00000     0.00000     0.00000     0.00000     0.00000
     6.99581     0.00000     0.00000     0.00000     0.00000     0.00000     0.00000     0.00000     0.00000     0.00000     0.00000
     7.00881     0.00000     0.00000     0.00000     0.00000     0.00000     0.00000     0.00000     0.00000     0.00000     0.00000
     7.02081     0.00000     0.00000     0.00000     0.00000     0.00000     0.00000     0.00000     0.00000     0.00000     0.00000
     7.03381     0.00000     0.00000     0.00000     0.00000     0.00000     0.00000     0.00000     0.00000     0.00000     0.00000
     7.04581     0.00000     0.00000     0.00000     0.00000     0.00000     0.00000     0.00000     0.00000     0.00000     0.00000
     7.05881     0.00000     0.00000     0.00000     0.00000     0.00000     0.00000     0.00000     0.00000     0.00000     0.00000
     7.07081     0.00000     0.00000     0.00000     0.00000     0.00000     0.00000     0.00000     0.00000     0.00000     0.00000
     7.08381     0.00000     0.00000     0.00000     0.00000     0.00000     0.00000     0.00000     0.00000     0.00000     0.00000
     7.09581     0.00000     0.00000     0.00000     0.00000     0.00000     0.00000     0.00000     0.00000     0.00000     0.00000
     7.10881     0.00000     0.00000     0.00000     0.00000     0.00000     0.00000     0.00000     0.00000     0.00000     0.00000
     7.12081     0.00000     0.00000     0.00000     0.00000     0.00000     0.00000     0.00000     0.00000     0.00000     0.00000
     7.13381     0.00000     0.00000     0.00000     0.00000     0.00000     0.00000     0.00000     0.00000     0.00000     0.00000
     7.14581     0.00000     0.00000     0.00000     0.00000     0.00000     0.00000     0.00000     0.00000     0.00000     0.00000
     7.15881     0.00000     0.00000     0.00000     0.00000     0.00000     0.00000     0.00000     0.00000     0.00000     0.00000
     7.17081     0.00000     0.00000     0.00000     0.00000     0.00000     0.00000     0.00000     0.00000     0.00000     0.00000
     7.18381     0.00000     0.00000     0.00000     0.00000     0.00000     0.00000     0.00000     0.00000     0.00000     0.00000
     7.19581     0.00000     0.00000     0.00000     0.00000     0.00000     0.00000     0.00000     0.00000     0.00000     0.00000
     7.20881     0.00000     0.00000     0.00000     0.00000     0.00000     0.00000     0.00000     0.00000     0.00000     0.00000
     7.22081     0.00000     0.00000     0.00000     0.00000     0.00000     0.00000     0.00000     0.00000     0.00000     0.00000
     7.23381     0.00000     0.00000     0.00000     0.00000     0.00000     0.00000     0.00000     0.00000     0.00000     0.00000
     7.24581     0.00000     0.00000     0.00000     0.00000     0.00000     0.00000     0.00000     0.00000     0.00000     0.00000
     7.25881     0.00000     0.00000     0.00000     0.00000     0.00000     0.00000     0.00000     0.00000     0.00000     0.00000
     7.27081     0.00000     0.00000     0.00000     0.00000     0.00000     0.00000     0.00000     0.00000     0.00000     0.00000
     7.28381     0.00000     0.00000     0.00000     0.00000     0.00000     0.00000     0.00000     0.00000     0.00000     0.00000
     7.29581     0.00000     0.00000     0.00000     0.00000     0.00000     0.00000     0.00000     0.00000     0.00000     0.00000
     7.30881     0.00000     0.00000     0.00000     0.00000     0.00000     0.00000     0.00000     0.00000     0.00000     0.00000
     7.32081     0.00000     0.00000     0.00000     0.00000     0.00000     0.00000     0.00000     0.00000     0.00000     0.00000
     7.33381     0.00000     0.00000     0.00000     0.00000     0.00000     0.00000     0.00000     0.00000     0.00000     0.00000
     7.34581     0.00000     0.00000     0.00000     0.00000     0.00000     0.00000     0.00000     0.00000     0.00000     0.00000
     7.35881     0.00000     0.00000     0.00000     0.00000     0.00000     0.00000     0.00000     0.00000     0.00000     0.00000
     7.37081     0.00000     0.00000     0.00000     0.00000     0.00000     0.00000     0.00000     0.00000     0.00000     0.00000
     7.38381     0.00000     0.00000     0.00000     0.00000     0.00000     0.00000     0.00000     0.00000     0.00000     0.00000
     7.39581     0.00000     0.00000     0.00000     0.00000     0.00000     0.00000     0.00000     0.00000     0.00000     0.00000
     7.40881     0.00000     0.00000     0.00000     0.00000     0.00000     0.00000     0.00000     0.00000     0.00000     0.00000
     7.42081     0.00000     0.00000     0.00000     0.00000     0.00000     0.00000     0.00000     0.00000     0.00000     0.00000
     7.43381     0.00000     0.00000     0.00000     0.00000     0.00000     0.00000     0.00000     0.00000     0.00000     0.00000
     7.44581     0.00000     0.00000     0.00000     0.00000     0.00000     0.00000     0.00000     0.00000     0.00000     0.00000
     7.45881     0.00000     0.00000     0.00000     0.00000     0.00000     0.00000     0.00000     0.00000     0.00000     0.00000
     7.47081     0.00000     0.00000     0.00000     0.00000     0.00000     0.00000     0.00000     0.00000     0.00000     0.00000
     7.48381     0.00000     0.00000     0.00000     0.00000     0.00000     0.00000     0.00000     0.00000     0.00000     0.00000
     7.49581     0.00000     0.00000     0.00000     0.00000     0.00000     0.00000     0.00000     0.00000     0.00000     0.00000
     7.50881     0.00000     0.00000     0.00000     0.00000     0.00000     0.00000     0.00000     0.00000     0.00000     0.00000
     7.52081     0.00000     0.00000     0.00000     0.00000     0.00000     0.00000     0.00000     0.00000     0.00000     0.00000
     7.53381     0.00000     0.00000     0.00000     0.00000     0.00000     0.00000     0.00000     0.00000     0.00000     0.00000
     7.54681     0.00000     0.00000     0.00000     0.00000     0.00000     0.00000     0.00000     0.00000     0.00000     0.00000
     7.55881     0.00000     0.00000     0.00000     0.00000     0.00000     0.00000     0.00000     0.00000     0.00000     0.00000
     7.57181     0.00000     0.00000     0.00000     0.00000     0.00000     0.00000     0.00000     0.00000     0.00000     0.00000
     7.58381     0.00000     0.00000     0.00000     0.00000     0.00000     0.00000     0.00000     0.00000     0.00000     0.00000
     7.59681     0.00000     0.00000     0.00000     0.00000     0.00000     0.00000     0.00000     0.00000     0.00000     0.00000
     7.60881     0.00000     0.00000     0.00000     0.00000     0.00000     0.00000     0.00000     0.00000     0.00000     0.00000
     7.62181     0.00000     0.00000     0.00000     0.00000     0.00000     0.00000     0.00000     0.00000     0.00000     0.00000
     7.63381     0.00000     0.00000     0.00000     0.00000     0.00000     0.00000     0.00000     0.00000     0.00000     0.00000
     7.64681     0.00000     0.00000     0.00000     0.00000     0.00000     0.00000     0.00000     0.00000     0.00000     0.00000
     7.65881     0.00000     0.00000     0.00000     0.00000     0.00000     0.00000     0.00000     0.00000     0.00000     0.00000
     7.67181     0.00000     0.00000     0.00000     0.00000     0.00000     0.00000     0.00000     0.00000     0.00000     0.00000
     7.68381     0.00000     0.00000     0.00000     0.00000     0.00000     0.00000     0.00000     0.00000     0.00000     0.00000
     7.69681     0.00000     0.00000     0.00000     0.00000     0.00000     0.00000     0.00000     0.00000     0.00000     0.00000
     7.70881     0.00000     0.00000     0.00000     0.00000     0.00000     0.00000     0.00000     0.00000     0.00000     0.00000
     7.72181     0.00000     0.00000     0.00000     0.00000     0.00000     0.00000     0.00000     0.00000     0.00000     0.00000
     7.73381     0.00000     0.00000     0.00000     0.00000     0.00000     0.00000     0.00000     0.00000     0.00000     0.00000
     7.74681     0.00000     0.00000     0.00000     0.00000     0.00000     0.00000     0.00000     0.00000     0.00000     0.00000
     7.75881     0.00000     0.00000     0.00000     0.00000     0.00000     0.00000     0.00000     0.00000     0.00000     0.00000
     7.77181     0.00000     0.00000     0.00000     0.00000     0.00000     0.00000     0.00000     0.00000     0.00000     0.00000
     7.78381     0.00000     0.00000     0.00000     0.00000     0.00000     0.00000     0.00000     0.00000     0.00000     0.00000
     7.79681     0.00000     0.00000     0.00000     0.00000     0.00000     0.00000     0.00000     0.00000     0.00000     0.00000
     7.80881     0.00000     0.00000     0.00000     0.00000     0.00000     0.00000     0.00000     0.00000     0.00000     0.00000
     7.82181     0.00000     0.00000     0.00000     0.00000     0.00000     0.00000     0.00000     0.00000     0.00000     0.00000
     7.83381     0.00000     0.00000     0.00000     0.00000     0.00000     0.00000     0.00000     0.00000     0.00000     0.00000
     7.84681     0.00000     0.00000     0.00000     0.00000     0.00000     0.00000     0.00000     0.00000     0.00000     0.00000
     7.85881     0.00000     0.00000     0.00000     0.00000     0.00000     0.00000     0.00000     0.00000     0.00000     0.00000
     7.87181     0.00000     0.00000     0.00000     0.00000     0.00000     0.00000     0.00000     0.00000     0.00000     0.00000
     7.88381     0.00000     0.00000     0.00000     0.00000     0.00000     0.00000     0.00000     0.00000     0.00000     0.00000
     7.89681     0.00000     0.00000     0.00000     0.00000     0.00000     0.00000     0.00000     0.00000     0.00000     0.00000
     7.90881     0.00000     0.00000     0.00000     0.00000     0.00000     0.00000     0.00000     0.00000     0.00000     0.00000
     7.92181     0.00000     0.00000     0.00000     0.00000     0.00000     0.00000     0.00000     0.00000     0.00000     0.00000
     7.93381     0.00000     0.00000     0.00000     0.00000     0.00000     0.00000     0.00000     0.00000     0.00000     0.00000
     7.94681     0.00000     0.00000     0.00000     0.00000     0.00000     0.00000     0.00000     0.00000     0.00000     0.00000
     7.95881     0.00000     0.00000     0.00000     0.00000     0.00000     0.00000     0.00000     0.00000     0.00000     0.00000
     7.97181     0.00000     0.00000     0.00000     0.00000     0.00000     0.00000     0.00000     0.00000     0.00000     0.00000
     7.98381     0.00000     0.00000     0.00000     0.00000     0.00000     0.00000     0.00000     0.00000     0.00000     0.00000
     7.99681     0.00000     0.00000     0.00000     0.00000     0.00000     0.00000     0.00000     0.00000     0.00000     0.00000
     8.00881     0.00000     0.00000     0.00000     0.00000     0.00000     0.00000     0.00000     0.00000     0.00000     0.00000
     8.02181     0.00000     0.00000     0.00000     0.00000     0.00000     0.00000     0.00000     0.00000     0.00000     0.00000
     8.03381     0.00000     0.00000     0.00000     0.00000     0.00000     0.00000     0.00000     0.00000     0.00000     0.00000
     8.04681     0.00000     0.00000     0.00000     0.00000     0.00000     0.00000     0.00000     0.00000     0.00000     0.00000
     8.05881     0.00000     0.00000     0.00000     0.00000     0.00000     0.00000     0.00000     0.00000     0.00000     0.00000
     8.07181     0.00000     0.00000     0.00000     0.00000     0.00000     0.00000     0.00000     0.00000     0.00000     0.00000
     8.08381     0.00000     0.00000     0.00000     0.00000     0.00000     0.00000     0.00000     0.00000     0.00000     0.00000
     8.09681     0.00000     0.00000     0.00000     0.00000     0.00000     0.00000     0.00000     0.00000     0.00000     0.00000
     8.10881     0.00000     0.00000     0.00000     0.00000     0.00000     0.00000     0.00000     0.00000     0.00000     0.00000
     8.12181     0.00000     0.00000     0.00000     0.00000     0.00000     0.00000     0.00000     0.00000     0.00000     0.00000
     8.13381     0.00000     0.00000     0.00000     0.00000     0.00000     0.00000     0.00000     0.00000     0.00000     0.00000
     8.14681     0.00000     0.00000     0.00000     0.00000     0.00000     0.00000     0.00000     0.00000     0.00000     0.00000
     8.15881     0.00000     0.00000     0.00000     0.00000     0.00000     0.00000     0.00000     0.00000     0.00000     0.00000
     8.17181     0.00000     0.00000     0.00000     0.00000     0.00000     0.00000     0.00000     0.00000     0.00000     0.00000
     8.18381     0.00000     0.00000     0.00000     0.00000     0.00000     0.00000     0.00000     0.00000     0.00000     0.00000
     8.19681     0.00000     0.00000     0.00000     0.00000     0.00000     0.00000     0.00000     0.00000     0.00000     0.00000
     8.20881     0.00000     0.00000     0.00000     0.00000     0.00000     0.00000     0.00000     0.00000     0.00000     0.00000
     8.22181     0.00000     0.00000     0.00000     0.00000     0.00000     0.00000     0.00000     0.00000     0.00000     0.00000
     8.23381     0.00000     0.00000     0.00000     0.00000     0.00000     0.00000     0.00000     0.00000     0.00000     0.00000
     8.24681     0.00000     0.00000     0.00000     0.00000     0.00000     0.00000     0.00000     0.00000     0.00000     0.00000
     8.25881     0.00000     0.00000     0.00000     0.00000     0.00000     0.00000     0.00000     0.00000     0.00000     0.00000
     8.27181     0.00000     0.00000     0.00000     0.00000     0.00000     0.00000     0.00000     0.00000     0.00000     0.00000
     8.28381     0.00000     0.00000     0.00000     0.00000     0.00000     0.00000     0.00000     0.00000     0.00000     0.00000
     8.29681     0.00000     0.00000     0.00000     0.00000     0.00000     0.00000     0.00000     0.00000     0.00000     0.00000
     8.30881     0.00000     0.00000     0.00000     0.00000     0.00000     0.00000     0.00000     0.00000     0.00000     0.00000
     8.32181     0.00000     0.00000     0.00000     0.00000     0.00000     0.00000     0.00000     0.00000     0.00000     0.00000
     8.33381     0.00000     0.00000     0.00000     0.00000     0.00000     0.00000     0.00000     0.00000     0.00000     0.00000
     8.34681     0.00000     0.00000     0.00000     0.00000     0.00000     0.00000     0.00000     0.00000     0.00000     0.00000
     8.35881     0.00000     0.00000     0.00000     0.00000     0.00000     0.00000     0.00000     0.00000     0.00000     0.00000
     8.37181     0.00000     0.00000     0.00000     0.00000     0.00000     0.00000     0.00000     0.00000     0.00000     0.00000
     8.38381     0.00000     0.00000     0.00000     0.00000     0.00000     0.00000     0.00000     0.00000     0.00000     0.00000
     8.39681     0.00000     0.00000     0.00000     0.00000     0.00000     0.00000     0.00000     0.00000     0.00000     0.00000
     8.40881     0.00000     0.00000     0.00000     0.00000     0.00000     0.00000     0.00000     0.00000     0.00000     0.00000
     8.42181     0.00000     0.00000     0.00000     0.00000     0.00000     0.00000     0.00000     0.00000     0.00000     0.00000
     8.43381     0.00000     0.00000     0.00000     0.00000     0.00000     0.00000     0.00000     0.00000     0.00000     0.00000
     8.44681     0.00000     0.00000     0.00000     0.00000     0.00000     0.00000     0.00000     0.00000     0.00000     0.00000
     8.45881     0.00000     0.00000     0.00000     0.00000     0.00000     0.00000     0.00000     0.00000     0.00000     0.00000
     8.47181     0.00000     0.00000     0.00000     0.00000     0.00000     0.00000     0.00000     0.00000     0.00000     0.00000
     8.48381     0.00000     0.00000     0.00000     0.00000     0.00000     0.00000     0.00000     0.00000     0.00000     0.00000
     8.49681     0.00000     0.00000     0.00000     0.00000     0.00000     0.00000     0.00000     0.00000     0.00000     0.00000
     8.50881     0.00000     0.00000     0.00000     0.00000     0.00000     0.00000     0.00000     0.00000     0.00000     0.00000
     8.52181     0.00000     0.00000     0.00000     0.00000     0.00000     0.00000     0.00000     0.00000     0.00000     0.00000
     8.53381     0.00000     0.00000     0.00000     0.00000     0.00000     0.00000     0.00000     0.00000     0.00000     0.00000
     8.54681     0.00000     0.00000     0.00000     0.00000     0.00000     0.00000     0.00000     0.00000     0.00000     0.00000
     8.55981     0.00000     0.00000     0.00000     0.00000     0.00000     0.00000     0.00000     0.00000     0.00000     0.00000
     8.57181     0.00000     0.00000     0.00000     0.00000     0.00000     0.00000     0.00000     0.00000     0.00000     0.00000
     8.58481     0.00000     0.00000     0.00000     0.00000     0.00000     0.00000     0.00000     0.00000     0.00000     0.00000
     8.59681     0.00000     0.00000     0.00000     0.00000     0.00000     0.00000     0.00000     0.00000     0.00000     0.00000
     8.60981     0.00000     0.00000     0.00000     0.00000     0.00000     0.00000     0.00000     0.00000     0.00000     0.00000
     8.62181     0.00000     0.00000     0.00000     0.00000     0.00000     0.00000     0.00000     0.00000     0.00000     0.00000
     8.63481     0.00000     0.00000     0.00000     0.00000     0.00000     0.00000     0.00000     0.00000     0.00000     0.00000
     8.64681     0.00000     0.00000     0.00000     0.00000     0.00000     0.00000     0.00000     0.00000     0.00000     0.00000
     8.65981     0.00000     0.00000     0.00000     0.00000     0.00000     0.00000     0.00000     0.00000     0.00000     0.00000
     8.67181     0.00000     0.00000     0.00000     0.00000     0.00000     0.00000     0.00000     0.00000     0.00000     0.00000
     8.68481     0.00000     0.00000     0.00000     0.00000     0.00000     0.00000     0.00000     0.00000     0.00000     0.00000
     8.69681     0.00000     0.00000     0.00000     0.00000     0.00000     0.00000     0.00000     0.00000     0.00000     0.00000
     8.70981     0.00000     0.00000     0.00000     0.00000     0.00000     0.00000     0.00000     0.00000     0.00000     0.00000
     8.72181     0.00000     0.00000     0.00000     0.00000     0.00000     0.00000     0.00000     0.00000     0.00000     0.00000
     8.73481     0.00000     0.00000     0.00000     0.00000     0.00000     0.00000     0.00000     0.00000     0.00000     0.00000
     8.74681     0.00000     0.00000     0.00000     0.00000     0.00000     0.00000     0.00000     0.00000     0.00000     0.00000
     8.75981     0.00000     0.00000     0.00000     0.00000     0.00000     0.00000     0.00000     0.00000     0.00000     0.00000
     8.77181     0.00000     0.00000     0.00000     0.00000     0.00000     0.00000     0.00000     0.00000     0.00000     0.00000
     8.78481     0.00000     0.00000     0.00000     0.00000     0.00000     0.00000     0.00000     0.00000     0.00000     0.00000
     8.79681     0.00000     0.00000     0.00000     0.00000     0.00000     0.00000     0.00000     0.00000     0.00000     0.00000
     8.80981     0.00000     0.00000     0.00000     0.00000     0.00000     0.00000     0.00000     0.00000     0.00000     0.00000
     8.82181     0.00000     0.00000     0.00000     0.00000     0.00000     0.00000     0.00000     0.00000     0.00000     0.00000
     8.83481     0.00000     0.00000     0.00000     0.00000     0.00000     0.00000     0.00000     0.00000     0.00000     0.00000
     8.84681     0.00000     0.00000     0.00000     0.00000     0.00000     0.00000     0.00000     0.00000     0.00000     0.00000
     8.85981     0.00000     0.00000     0.00000     0.00000     0.00000     0.00000     0.00000     0.00000     0.00000     0.00000
     8.87181     0.00000     0.00000     0.00000     0.00000     0.00000     0.00000     0.00000     0.00000     0.00000     0.00000
     8.88481     0.00000     0.00000     0.00000     0.00000     0.00000     0.00000     0.00000     0.00000     0.00000     0.00000
     8.89681     0.00000     0.00000     0.00000     0.00000     0.00000     0.00000     0.00000     0.00000     0.00000     0.00000
     8.90981     0.00000     0.00000     0.00000     0.00000     0.00000     0.00000     0.00000     0.00000     0.00000     0.00000
     8.92181     0.00000     0.00000     0.00000     0.00000     0.00000     0.00000     0.00000     0.00000     0.00000     0.00000
     8.93481     0.00000     0.00000     0.00000     0.00000     0.00000     0.00000     0.00000     0.00000     0.00000     0.00000
     8.94681     0.00000     0.00000     0.00000     0.00000     0.00000     0.00000     0.00000     0.00000     0.00000     0.00000
     8.95981     0.00000     0.00000     0.00000     0.00000     0.00000     0.00000     0.00000     0.00000     0.00000     0.00000
     8.97181     0.00000     0.00000     0.00000     0.00000     0.00000     0.00000     0.00000     0.00000     0.00000     0.00000
     8.98481     0.00000     0.00000     0.00000     0.00000     0.00000     0.00000     0.00000     0.00000     0.00000     0.00000
     8.99681     0.00000     0.00000     0.00000     0.00000     0.00000     0.00000     0.00000     0.00000     0.00000     0.00000
     9.00981     0.00000     0.00000     0.00000     0.00000     0.00000     0.00000     0.00000     0.00000     0.00000     0.00000
     9.02181     0.00000     0.00000     0.00000     0.00000     0.00000     0.00000     0.00000     0.00000     0.00000     0.00000
     9.03481     0.00000     0.00000     0.00000     0.00000     0.00000     0.00000     0.00000     0.00000     0.00000     0.00000
     9.04681     0.00000     0.00000     0.00000     0.00000     0.00000     0.00000     0.00000     0.00000     0.00000     0.00000
     9.05981     0.00000     0.00000     0.00000     0.00000     0.00000     0.00000     0.00000     0.00000     0.00000     0.00000
     9.07181     0.00000     0.00000     0.00000     0.00000     0.00000     0.00000     0.00000     0.00000     0.00000     0.00000
     9.08481     0.00000     0.00000     0.00000     0.00000     0.00000     0.00000     0.00000     0.00000     0.00000     0.00000
     9.09681     0.00000     0.00000     0.00000     0.00000     0.00000     0.00000     0.00000     0.00000     0.00000     0.00000
     9.10981     0.00000     0.00000     0.00000     0.00000     0.00000     0.00000     0.00000     0.00000     0.00000     0.00000
     9.12181     0.00000     0.00000     0.00000     0.00000     0.00000     0.00000     0.00000     0.00000     0.00000     0.00000
     9.13481     0.00000     0.00000     0.00000     0.00000     0.00000     0.00000     0.00000     0.00000     0.00000     0.00000
     9.14681     0.00000     0.00000     0.00000     0.00000     0.00000     0.00000     0.00000     0.00000     0.00000     0.00000
     9.15981     0.00000     0.00000     0.00000     0.00000     0.00000     0.00000     0.00000     0.00000     0.00000     0.00000
     9.17181     0.00000     0.00000     0.00000     0.00000     0.00000     0.00000     0.00000     0.00000     0.00000     0.00000
     9.18481     0.00000     0.00000     0.00000     0.00000     0.00000     0.00000     0.00000     0.00000     0.00000     0.00000
     9.19681     0.00000     0.00000     0.00000     0.00000     0.00000     0.00000     0.00000     0.00000     0.00000     0.00000
     9.20981     0.00000     0.00000     0.00000     0.00000     0.00000     0.00000     0.00000     0.00000     0.00000     0.00000
     9.22181     0.00000     0.00000     0.00000     0.00000     0.00000     0.00000     0.00000     0.00000     0.00000     0.00000
     9.23481     0.00000     0.00000     0.00000     0.00000     0.00000     0.00000     0.00000     0.00000     0.00000     0.00000
     9.24681     0.00000     0.00000     0.00000     0.00000     0.00000     0.00000     0.00000     0.00000     0.00000     0.00000
     9.25981     0.00000     0.00000     0.00000     0.00000     0.00000     0.00000     0.00000     0.00000     0.00000     0.00000
     9.27181     0.00000     0.00000     0.00000     0.00000     0.00000     0.00000     0.00000     0.00000     0.00000     0.00000
     9.28481     0.00000     0.00000     0.00000     0.00000     0.00000     0.00000     0.00000     0.00000     0.00000     0.00000
     9.29681     0.00000     0.00000     0.00000     0.00000     0.00000     0.00000     0.00000     0.00000     0.00000     0.00000
     9.30981     0.00000     0.00000     0.00000     0.00000     0.00000     0.00000     0.00000     0.00000     0.00000     0.00000
     9.32181     0.00000     0.00000     0.00000     0.00000     0.00000     0.00000     0.00000     0.00000     0.00000     0.00000
     9.33481     0.00000     0.00000     0.00000     0.00000     0.00000     0.00000     0.00000     0.00000     0.00000     0.00000
     9.34681     0.00000     0.00000     0.00000     0.00000     0.00000     0.00000     0.00000     0.00000     0.00000     0.00000
     9.35981     0.00000     0.00000     0.00000     0.00000     0.00000     0.00000     0.00000     0.00000     0.00000     0.00000
     9.37181     0.00000     0.00000     0.00000     0.00000     0.00000     0.00000     0.00000     0.00000     0.00000     0.00000
     9.38481     0.00000     0.00000     0.00000     0.00000     0.00000     0.00000     0.00000     0.00000     0.00000     0.00000
     9.39681     0.00000     0.00000     0.00000     0.00000     0.00000     0.00000     0.00000     0.00000     0.00000     0.00000
     9.40981     0.00000     0.00000     0.00000     0.00000     0.00000     0.00000     0.00000     0.00000     0.00000     0.00000
     9.42181     0.00000     0.00000     0.00000     0.00000     0.00000     0.00000     0.00000     0.00000     0.00000     0.00000
     9.43481     0.00000     0.00000     0.00000     0.00000     0.00000     0.00000     0.00000     0.00000     0.00000     0.00000
     9.44681     0.00000     0.00000     0.00000     0.00000     0.00000     0.00000     0.00000     0.00000     0.00000     0.00000
     9.45981     0.00000     0.00000     0.00000     0.00000     0.00000     0.00000     0.00000     0.00000     0.00000     0.00000
     9.47181     0.00000     0.00000     0.00000     0.00000     0.00000     0.00000     0.00000     0.00000     0.00000     0.00000
     9.48481     0.00000     0.00000     0.00000     0.00000     0.00000     0.00000     0.00000     0.00000     0.00000     0.00000
     9.49681     0.00000     0.00000     0.00000     0.00000     0.00000     0.00000     0.00000     0.00000     0.00000     0.00000
     9.50981     0.00000     0.00000     0.00000     0.00000     0.00000     0.00000     0.00000     0.00000     0.00000     0.00000
     9.52181     0.00000     0.00000     0.00000     0.00000     0.00000     0.00000     0.00000     0.00000     0.00000     0.00000
     9.53481     0.00000     0.00000     0.00000     0.00000     0.00000     0.00000     0.00000     0.00000     0.00000     0.00000
     9.54781     0.00000     0.00000     0.00000     0.00000     0.00000     0.00000     0.00000     0.00000     0.00000     0.00000
     9.55981     0.00000     0.00000     0.00000     0.00000     0.00000     0.00000     0.00000     0.00000     0.00000     0.00000
     9.57281     0.00000     0.00000     0.00000     0.00000     0.00000     0.00000     0.00000     0.00000     0.00000     0.00000
     9.58481     0.00000     0.00000     0.00000     0.00000     0.00000     0.00000     0.00000     0.00000     0.00000     0.00000
     9.59781     0.00000     0.00000     0.00000     0.00000     0.00000     0.00000     0.00000     0.00000     0.00000     0.00000
     9.60981     0.00000     0.00000     0.00000     0.00000     0.00000     0.00000     0.00000     0.00000     0.00000     0.00000
     9.62281     0.00000     0.00000     0.00000     0.00000     0.00000     0.00000     0.00000     0.00000     0.00000     0.00000
     9.63481     0.00000     0.00000     0.00000     0.00000     0.00000     0.00000     0.00000     0.00000     0.00000     0.00000
     9.64781     0.00000     0.00000     0.00000     0.00000     0.00000     0.00000     0.00000     0.00000     0.00000     0.00000
     9.65981     0.00000     0.00000     0.00000     0.00000     0.00000     0.00000     0.00000     0.00000     0.00000     0.00000
     9.67281     0.00000     0.00000     0.00000     0.00000     0.00000     0.00000     0.00000     0.00000     0.00000     0.00000
     9.68481     0.00000     0.00000     0.00000     0.00000     0.00000     0.00000     0.00000     0.00000     0.00000     0.00000
     9.69781     0.00000     0.00000     0.00000     0.00000     0.00000     0.00000     0.00000     0.00000     0.00000     0.00000
     9.70981     0.00000     0.00000     0.00000     0.00000     0.00000     0.00000     0.00000     0.00000     0.00000     0.00000
     9.72281     0.00000     0.00000     0.00000     0.00000     0.00000     0.00000     0.00000     0.00000     0.00000     0.00000
     9.73481     0.00000     0.00000     0.00000     0.00000     0.00000     0.00000     0.00000     0.00000     0.00000     0.00000
     9.74781     0.00000     0.00000     0.00000     0.00000     0.00000     0.00000     0.00000     0.00000     0.00000     0.00000
     9.75981     0.00000     0.00000     0.00000     0.00000     0.00000     0.00000     0.00000     0.00000     0.00000     0.00000
     9.77281     0.00000     0.00000     0.00000     0.00000     0.00000     0.00000     0.00000     0.00000     0.00000     0.00000
     9.78481     0.00000     0.00000     0.00000     0.00000     0.00000     0.00000     0.00000     0.00000     0.00000     0.00000
     9.79781     0.00000     0.00000     0.00000     0.00000     0.00000     0.00000     0.00000     0.00000     0.00000     0.00000
     9.80981     0.00000     0.00000     0.00000     0.00000     0.00000     0.00000     0.00000     0.00000     0.00000     0.00000
     9.82281     0.00000     0.00000     0.00000     0.00000     0.00000     0.00000     0.00000     0.00000     0.00000     0.00000
     9.83481     0.00000     0.00000     0.00000     0.00000     0.00000     0.00000     0.00000     0.00000     0.00000     0.00000
     9.84781     0.00000     0.00000     0.00000     0.00000     0.00000     0.00000     0.00000     0.00000     0.00000     0.00000
     9.85981     0.00000     0.00000     0.00000     0.00000     0.00000     0.00000     0.00000     0.00000     0.00000     0.00000
     9.87281     0.00000     0.00000     0.00000     0.00000     0.00000     0.00000     0.00000     0.00000     0.00000     0.00000
     9.88481     0.00000     0.00000     0.00000     0.00000     0.00000     0.00000     0.00000     0.00000     0.00000     0.00000
     9.89781     0.00000     0.00000     0.00000     0.00000     0.00000     0.00000     0.00000     0.00000     0.00000     0.00000
     9.90981     0.00000     0.00000     0.00000     0.00000     0.00000     0.00000     0.00000     0.00000     0.00000     0.00000
     9.92281     0.00000     0.00000     0.00000     0.00000     0.00000     0.00000     0.00000     0.00000     0.00000     0.00000
     9.93481     0.00000     0.00000     0.00000     0.00000     0.00000     0.00000     0.00000     0.00000     0.00000     0.00000
     9.94781     0.00000     0.00000     0.00000     0.00000     0.00000     0.00000     0.00000     0.00000     0.00000     0.00000
     9.95981     0.00000     0.00000     0.00000     0.00000     0.00000     0.00000     0.00000     0.00000     0.00000     0.00000
     9.97281     0.00000     0.00000     0.00000     0.00000     0.00000     0.00000     0.00000     0.00000     0.00000     0.00000
     9.98481     0.00000     0.00000     0.00000     0.00000     0.00000     0.00000     0.00000     0.00000     0.00000     0.00000
     9.99781     0.00000     0.00000     0.00000     0.00000     0.00000     0.00000     0.00000     0.00000     0.00000     0.00000
    10.00981     0.00000     0.00000     0.00000     0.00000     0.00000     0.00000     0.00000     0.00000     0.00000     0.00000
    10.02281     0.00000     0.00000     0.00000     0.00000     0.00000     0.00000     0.00000     0.00000     0.00000     0.00000
    10.03481     0.00000     0.00000     0.00000     0.00000     0.00000     0.00000     0.00000     0.00000     0.00000     0.00000
    10.04781     0.00000     0.00000     0.00000     0.00000     0.00000     0.00000     0.00000     0.00000     0.00000     0.00000
    10.05981     0.00000     0.00000     0.00000     0.00000     0.00000     0.00000     0.00000     0.00000     0.00000     0.00000
    10.07281     0.00000     0.00000     0.00000     0.00000     0.00000     0.00000     0.00000     0.00000     0.00000     0.00000
    10.08481     0.00000     0.00000     0.00000     0.00000     0.00000     0.00000     0.00000     0.00000     0.00000     0.00000
    10.09781     0.00000     0.00000     0.00000     0.00000     0.00000     0.00000     0.00000     0.00000     0.00000     0.00000
    10.10981     0.00000     0.00000     0.00000     0.00000     0.00000     0.00000     0.00000     0.00000     0.00000     0.00000
    10.12281     0.00000     0.00000     0.00000     0.00000     0.00000     0.00000     0.00000     0.00000     0.00000     0.00000
    10.13481     0.00000     0.00000     0.00000     0.00000     0.00000     0.00000     0.00000     0.00000     0.00000     0.00000
    10.14781     0.00000     0.00000     0.00000     0.00000     0.00000     0.00000     0.00000     0.00000     0.00000     0.00000
    10.15981     0.00000     0.00000     0.00000     0.00000     0.00000     0.00000     0.00000     0.00000     0.00000     0.00000
    10.17281     0.00000     0.00000     0.00000     0.00000     0.00000     0.00000     0.00000     0.00000     0.00000     0.00000
    10.18481     0.00000     0.00000     0.00000     0.00000     0.00000     0.00000     0.00000     0.00000     0.00000     0.00000
    10.19781     0.00000     0.00000     0.00000     0.00000     0.00000     0.00000     0.00000     0.00000     0.00000     0.00000
    10.20981     0.00000     0.00000     0.00000     0.00000     0.00000     0.00000     0.00000     0.00000     0.00000     0.00000
    10.22281     0.00000     0.00000     0.00000     0.00000     0.00000     0.00000     0.00000     0.00000     0.00000     0.00000
    10.23481     0.00000     0.00000     0.00000     0.00000     0.00000     0.00000     0.00000     0.00000     0.00000     0.00000
    10.24781     0.00000     0.00000     0.00000     0.00000     0.00000     0.00000     0.00000     0.00000     0.00000     0.00000
    10.25981     0.00000     0.00000     0.00000     0.00000     0.00000     0.00000     0.00000     0.00000     0.00000     0.00000
    10.27281     0.00000     0.00000     0.00000     0.00000     0.00000     0.00000     0.00000     0.00000     0.00000     0.00000
    10.28481     0.00000     0.00000     0.00000     0.00000     0.00000     0.00000     0.00000     0.00000     0.00000     0.00000
    10.29781     0.00000     0.00000     0.00000     0.00000     0.00000     0.00000     0.00000     0.00000     0.00000     0.00000
    10.30981     0.00000     0.00000     0.00000     0.00000     0.00000     0.00000     0.00000     0.00000     0.00000     0.00000
    10.32281     0.00000     0.00000     0.00000     0.00000     0.00000     0.00000     0.00000     0.00000     0.00000     0.00000
    10.33481     0.00000     0.00000     0.00000     0.00000     0.00000     0.00000     0.00000     0.00000     0.00000     0.00000
    10.34781     0.00000     0.00000     0.00000     0.00000     0.00000     0.00000     0.00000     0.00000     0.00000     0.00000
    10.35981     0.00000     0.00000     0.00000     0.00000     0.00000     0.00000     0.00000     0.00000     0.00000     0.00000
    10.37281     0.00000     0.00000     0.00000     0.00000     0.00000     0.00000     0.00000     0.00000     0.00000     0.00000
    10.38481     0.00000     0.00000     0.00000     0.00000     0.00000     0.00000     0.00000     0.00000     0.00000     0.00000
    10.39781     0.00000     0.00000     0.00000     0.00000     0.00000     0.00000     0.00000     0.00000     0.00000     0.00000
    10.40981     0.00000     0.00000     0.00000     0.00000     0.00000     0.00000     0.00000     0.00000     0.00000     0.00000
    10.42281     0.00000     0.00000     0.00000     0.00000     0.00000     0.00000     0.00000     0.00000     0.00000     0.00000
    10.43481     0.00000     0.00000     0.00000     0.00000     0.00000     0.00000     0.00000     0.00000     0.00000     0.00000
    10.44781     0.00000     0.00000     0.00000     0.00000     0.00000     0.00000     0.00000     0.00000     0.00000     0.00000
    10.45981     0.00000     0.00000     0.00000     0.00000     0.00000     0.00000     0.00000     0.00000     0.00000     0.00000
    10.47281     0.00000     0.00000     0.00000     0.00000     0.00000     0.00000     0.00000     0.00000     0.00000     0.00000
    10.48481     0.00000     0.00000     0.00000     0.00000     0.00000     0.00000     0.00000     0.00000     0.00000     0.00000
    10.49781     0.00000     0.00000     0.00000     0.00000     0.00000     0.00000     0.00000     0.00000     0.00000     0.00000
    10.50981     0.00000     0.00000     0.00000     0.00000     0.00000     0.00000     0.00000     0.00000     0.00000     0.00000
    10.52281     0.00000     0.00000     0.00000     0.00000     0.00000     0.00000     0.00000     0.00000     0.00000     0.00000
    10.53481     0.00000     0.00000     0.00000     0.00000     0.00000     0.00000     0.00000     0.00000     0.00000     0.00000
    10.54781     0.00000     0.00000     0.00000     0.00000     0.00000     0.00000     0.00000     0.00000     0.00000     0.00000
    10.56081     0.00000     0.00000     0.00000     0.00000     0.00000     0.00000     0.00000     0.00000     0.00000     0.00000
    10.57281     0.00000     0.00000     0.00000     0.00000     0.00000     0.00000     0.00000     0.00000     0.00000     0.00000
    10.58581     0.00000     0.00000     0.00000     0.00000     0.00000     0.00000     0.00000     0.00000     0.00000     0.00000
    10.59781     0.00000     0.00000     0.00000     0.00000     0.00000     0.00000     0.00000     0.00000     0.00000     0.00000
    10.61081     0.00000     0.00000     0.00000     0.00000     0.00000     0.00000     0.00000     0.00000     0.00000     0.00000
    10.62281     0.00000     0.00000     0.00000     0.00000     0.00000     0.00000     0.00000     0.00000     0.00000     0.00000
    10.63581     0.00000     0.00000     0.00000     0.00000     0.00000     0.00000     0.00000     0.00000     0.00000     0.00000
    10.64781     0.00000     0.00000     0.00000     0.00000     0.00000     0.00000     0.00000     0.00000     0.00000     0.00000
    10.66081     0.00000     0.00000     0.00000     0.00000     0.00000     0.00000     0.00000     0.00000     0.00000     0.00000
    10.67281     0.00000     0.00000     0.00000     0.00000     0.00000     0.00000     0.00000     0.00000     0.00000     0.00000
    10.68581     0.00000     0.00000     0.00000     0.00000     0.00000     0.00000     0.00000     0.00000     0.00000     0.00000
    10.69781     0.00000     0.00000     0.00000     0.00000     0.00000     0.00000     0.00000     0.00000     0.00000     0.00000
    10.71081     0.00000     0.00000     0.00000     0.00000     0.00000     0.00000     0.00000     0.00000     0.00000     0.00000
    10.72281     0.00000     0.00000     0.00000     0.00000     0.00000     0.00000     0.00000     0.00000     0.00000     0.00000
    10.73581     0.00000     0.00000     0.00000     0.00000     0.00000     0.00000     0.00000     0.00000     0.00000     0.00000
    10.74781     0.00000     0.00000     0.00000     0.00000     0.00000     0.00000     0.00000     0.00000     0.00000     0.00000
    10.76081     0.00000     0.00000     0.00000     0.00000     0.00000     0.00000     0.00000     0.00000     0.00000     0.00000
    10.77281     0.00000     0.00000     0.00000     0.00000     0.00000     0.00000     0.00000     0.00000     0.00000     0.00000
    10.78581     0.00000     0.00000     0.00000     0.00000     0.00000     0.00000     0.00000     0.00000     0.00000     0.00000
    10.79781     0.00000     0.00000     0.00000     0.00000     0.00000     0.00000     0.00000     0.00000     0.00000     0.00000
    10.81081     0.00000     0.00000     0.00000     0.00000     0.00000     0.00000     0.00000     0.00000     0.00000     0.00000
    10.82281     0.00000     0.00000     0.00000     0.00000     0.00000     0.00000     0.00000     0.00000     0.00000     0.00000
    10.83581     0.00000     0.00000     0.00000     0.00000     0.00000     0.00000     0.00000     0.00000     0.00000     0.00000
    10.84781     0.00000     0.00000     0.00000     0.00000     0.00000     0.00000     0.00000     0.00000     0.00000     0.00000
    10.86081     0.00000     0.00000     0.00000     0.00000     0.00000     0.00000     0.00000     0.00000     0.00000     0.00000
    10.87281     0.00000     0.00000     0.00000     0.00000     0.00000     0.00000     0.00000     0.00000     0.00000     0.00000
    10.88581     0.00000     0.00000     0.00000     0.00000     0.00000     0.00000     0.00000     0.00000     0.00000     0.00000
    10.89781     0.00000     0.00000     0.00000     0.00000     0.00000     0.00000     0.00000     0.00000     0.00000     0.00000
    10.91081     0.00000     0.00000     0.00000     0.00000     0.00000     0.00000     0.00000     0.00000     0.00000     0.00000
    10.92281     0.00000     0.00000     0.00000     0.00000     0.00000     0.00000     0.00000     0.00000     0.00000     0.00000
    10.93581     0.00000     0.00000     0.00000     0.00000     0.00000     0.00000     0.00000     0.00000     0.00000     0.00000
    10.94781     0.00000     0.00000     0.00000     0.00000     0.00000     0.00000     0.00000     0.00000     0.00000     0.00000
    10.96081     0.00000     0.00000     0.00000     0.00000     0.00000     0.00000     0.00000     0.00000     0.00000     0.00000
    10.97281     0.00000     0.00000     0.00000     0.00000     0.00000     0.00000     0.00000     0.00000     0.00000     0.00000
    10.98581     0.00000     0.00000     0.00000     0.00000     0.00000     0.00000     0.00000     0.00000     0.00000     0.00000
    10.99781     0.00000     0.00000     0.00000     0.00000     0.00000     0.00000     0.00000     0.00000     0.00000     0.00000
    11.01081     0.00000     0.00000     0.00000     0.00000     0.00000     0.00000     0.00000     0.00000     0.00000     0.00000
    11.02281     0.00000     0.00000     0.00000     0.00000     0.00000     0.00000     0.00000     0.00000     0.00000     0.00000
    11.03581     0.00000     0.00000     0.00000     0.00000     0.00000     0.00000     0.00000     0.00000     0.00000     0.00000
    11.04781     0.00000     0.00000     0.00000     0.00000     0.00000     0.00000     0.00000     0.00000     0.00000     0.00000
    11.06081     0.00000     0.00000     0.00000     0.00000     0.00000     0.00000     0.00000     0.00000     0.00000     0.00000
    11.07281     0.00000     0.00000     0.00000     0.00000     0.00000     0.00000     0.00000     0.00000     0.00000     0.00000
    11.08581     0.00000     0.00000     0.00000     0.00000     0.00000     0.00000     0.00000     0.00000     0.00000     0.00000
    11.09781     0.00000     0.00000     0.00000     0.00000     0.00000     0.00000     0.00000     0.00000     0.00000     0.00000
    11.11081     0.00000     0.00000     0.00000     0.00000     0.00000     0.00000     0.00000     0.00000     0.00000     0.00000
    11.12281     0.00000     0.00000     0.00000     0.00000     0.00000     0.00000     0.00000     0.00000     0.00000     0.00000
    11.13581     0.00000     0.00000     0.00000     0.00000     0.00000     0.00000     0.00000     0.00000     0.00000     0.00000
    11.14781     0.00000     0.00000     0.00000     0.00000     0.00000     0.00000     0.00000     0.00000     0.00000     0.00000
    11.16081     0.00000     0.00000     0.00000     0.00000     0.00000     0.00000     0.00000     0.00000     0.00000     0.00000
    11.17281     0.00000     0.00000     0.00000     0.00000     0.00000     0.00000     0.00000     0.00000     0.00000     0.00000
    11.18581     0.00000     0.00000     0.00000     0.00000     0.00000     0.00000     0.00000     0.00000     0.00000     0.00000
    11.19781     0.00000     0.00000     0.00000     0.00000     0.00000     0.00000     0.00000     0.00000     0.00000     0.00000
    11.21081     0.00000     0.00000     0.00000     0.00000     0.00000     0.00000     0.00000     0.00000     0.00000     0.00000
    11.22281     0.00000     0.00000     0.00000     0.00000     0.00000     0.00000     0.00000     0.00000     0.00000     0.00000
    11.23581     0.00000     0.00000     0.00000     0.00000     0.00000     0.00000     0.00000     0.00000     0.00000     0.00000
    11.24781     0.00000     0.00000     0.00000     0.00000     0.00000     0.00000     0.00000     0.00000     0.00000     0.00000
    11.26081     0.00000     0.00000     0.00000     0.00000     0.00000     0.00000     0.00000     0.00000     0.00000     0.00000
    11.27281     0.00000     0.00000     0.00000     0.00000     0.00000     0.00000     0.00000     0.00000     0.00000     0.00000
    11.28581     0.00000     0.00000     0.00000     0.00000     0.00000     0.00000     0.00000     0.00000     0.00000     0.00000
    11.29781     0.00000     0.00000     0.00000     0.00000     0.00000     0.00000     0.00000     0.00000     0.00000     0.00000
    11.31081     0.00000     0.00000     0.00000     0.00000     0.00000     0.00000     0.00000     0.00000     0.00000     0.00000
    11.32281     0.00000     0.00000     0.00000     0.00000     0.00000     0.00000     0.00000     0.00000     0.00000     0.00000
    11.33581     0.00000     0.00000     0.00000     0.00000     0.00000     0.00000     0.00000     0.00000     0.00000     0.00000
    11.34781     0.00000     0.00000     0.00000     0.00000     0.00000     0.00000     0.00000     0.00000     0.00000     0.00000
    11.36081     0.00000     0.00000     0.00000     0.00000     0.00000     0.00000     0.00000     0.00000     0.00000     0.00000
    11.37281     0.00000     0.00000     0.00000     0.00000     0.00000     0.00000     0.00000     0.00000     0.00000     0.00000
    11.38581     0.00000     0.00000     0.00000     0.00000     0.00000     0.00000     0.00000     0.00000     0.00000     0.00000
    11.39781     0.00000     0.00000     0.00000     0.00000     0.00000     0.00000     0.00000     0.00000     0.00000     0.00000
    11.41081     0.00000     0.00000     0.00000     0.00000     0.00000     0.00000     0.00000     0.00000     0.00000     0.00000
    11.42281     0.00000     0.00000     0.00000     0.00000     0.00000     0.00000     0.00000     0.00000     0.00000     0.00000
    11.43581     0.00000     0.00000     0.00000     0.00000     0.00000     0.00000     0.00000     0.00000     0.00000     0.00000
    11.44781     0.00000     0.00000     0.00000     0.00000     0.00000     0.00000     0.00000     0.00000     0.00000     0.00000
    11.46081     0.00000     0.00000     0.00000     0.00000     0.00000     0.00000     0.00000     0.00000     0.00000     0.00000
    11.47281     0.00000     0.00000     0.00000     0.00000     0.00000     0.00000     0.00000     0.00000     0.00000     0.00000
    11.48581     0.00000     0.00000     0.00000     0.00000     0.00000     0.00000     0.00000     0.00000     0.00000     0.00000
    11.49781     0.00000     0.00000     0.00000     0.00000     0.00000     0.00000     0.00000     0.00000     0.00000     0.00000
    11.51081     0.00000     0.00000     0.00000     0.00000     0.00000     0.00000     0.00000     0.00000     0.00000     0.00000
    11.52281     0.00000     0.00000     0.00000     0.00000     0.00000     0.00000     0.00000     0.00000     0.00000     0.00000
    11.53581     0.00000     0.00000     0.00000     0.00000     0.00000     0.00000     0.00000     0.00000     0.00000     0.00000
    11.54881     0.00000     0.00000     0.00000     0.00000     0.00000     0.00000     0.00000     0.00000     0.00000     0.00000
    11.56081     0.00000     0.00000     0.00000     0.00000     0.00000     0.00000     0.00000     0.00000     0.00000     0.00000
    11.57381     0.00000     0.00000     0.00000     0.00000     0.00000     0.00000     0.00000     0.00000     0.00000     0.00000
    11.58581     0.00000     0.00000     0.00000     0.00000     0.00000     0.00000     0.00000     0.00000     0.00000     0.00000
    11.59881     0.00000     0.00000     0.00000     0.00000     0.00000     0.00000     0.00000     0.00000     0.00000     0.00000
    11.61081     0.00000     0.00000     0.00000     0.00000     0.00000     0.00000     0.00000     0.00000     0.00000     0.00000
    11.62381     0.00000     0.00000     0.00000     0.00000     0.00000     0.00000     0.00000     0.00000     0.00000     0.00000
    11.63581     0.00000     0.00000     0.00000     0.00000     0.00000     0.00000     0.00000     0.00000     0.00000     0.00000
    11.64881     0.00000     0.00000     0.00000     0.00000     0.00000     0.00000     0.00000     0.00000     0.00000     0.00000
    11.66081     0.00000     0.00000     0.00000     0.00000     0.00000     0.00000     0.00000     0.00000     0.00000     0.00000
    11.67381     0.00000     0.00000     0.00000     0.00000     0.00000     0.00000     0.00000     0.00000     0.00000     0.00000
    11.68581     0.00000     0.00000     0.00000     0.00000     0.00000     0.00000     0.00000     0.00000     0.00000     0.00000
    11.69881     0.00000     0.00000     0.00000     0.00000     0.00000     0.00000     0.00000     0.00000     0.00000     0.00000
    11.71081     0.00000     0.00000     0.00000     0.00000     0.00000     0.00000     0.00000     0.00000     0.00000     0.00000
    11.72381     0.00000     0.00000     0.00000     0.00000     0.00000     0.00000     0.00000     0.00000     0.00000     0.00000
    11.73581     0.00000     0.00000     0.00000     0.00000     0.00000     0.00000     0.00000     0.00000     0.00000     0.00000
    11.74881     0.00000     0.00000     0.00000     0.00000     0.00000     0.00000     0.00000     0.00000     0.00000     0.00000
    11.76081     0.00000     0.00000     0.00000     0.00000     0.00000     0.00000     0.00000     0.00000     0.00000     0.00000
    11.77381     0.00000     0.00000     0.00000     0.00000     0.00000     0.00000     0.00000     0.00000     0.00000     0.00000
    11.78581     0.00000     0.00000     0.00000     0.00000     0.00000     0.00000     0.00000     0.00000     0.00000     0.00000
    11.79881     0.00000     0.00000     0.00000     0.00000     0.00000     0.00000     0.00000     0.00000     0.00000     0.00000
    11.81081     0.00000     0.00000     0.00000     0.00000     0.00000     0.00000     0.00000     0.00000     0.00000     0.00000
    11.82381     0.00000     0.00000     0.00000     0.00000     0.00000     0.00000     0.00000     0.00000     0.00000     0.00000
    11.83581     0.00000     0.00000     0.00000     0.00000     0.00000     0.00000     0.00000     0.00000     0.00000     0.00000
    11.84881     0.00000     0.00000     0.00000     0.00000     0.00000     0.00000     0.00000     0.00000     0.00000     0.00000
    11.86081     0.00000     0.00000     0.00000     0.00000     0.00000     0.00000     0.00000     0.00000     0.00000     0.00000
    11.87381     0.00000     0.00000     0.00000     0.00000     0.00000     0.00000     0.00000     0.00000     0.00000     0.00000
    11.88581     0.00000     0.00000     0.00000     0.00000     0.00000     0.00000     0.00000     0.00000     0.00000     0.00000
    11.89881     0.00000     0.00000     0.00000     0.00000     0.00000     0.00000     0.00000     0.00000     0.00000     0.00000
    11.91081     0.00000     0.00000     0.00000     0.00000     0.00000     0.00000     0.00000     0.00000     0.00000     0.00000
    11.92381     0.00000     0.00000     0.00000     0.00000     0.00000     0.00000     0.00000     0.00000     0.00000     0.00000
    11.93581     0.00000     0.00000     0.00000     0.00000     0.00000     0.00000     0.00000     0.00000     0.00000     0.00000
    11.94881     0.00000     0.00000     0.00000     0.00000     0.00000     0.00000     0.00000     0.00000     0.00000     0.00000
    11.96081     0.00000     0.00000     0.00000     0.00000     0.00000     0.00000     0.00000     0.00000     0.00000     0.00000
    11.97381     0.00000     0.00000     0.00000     0.00000     0.00000     0.00000     0.00000     0.00000     0.00000     0.00000
    11.98581     0.00000     0.00000     0.00000     0.00000     0.00000     0.00000     0.00000     0.00000     0.00000     0.00000
    11.99881     0.00000     0.00000     0.00000     0.00000     0.00000     0.00000     0.00000     0.00000     0.00000     0.00000
    12.01081     0.00000     0.00000     0.00000     0.00000     0.00000     0.00000     0.00000     0.00000     0.00000     0.00000
    12.02381     0.00000     0.00000     0.00000     0.00000     0.00000     0.00000     0.00000     0.00000     0.00000     0.00000
    12.03581     0.00000     0.00000     0.00000     0.00000     0.00000     0.00000     0.00000     0.00000     0.00000     0.00000
    12.04881     0.00000     0.00000     0.00000     0.00000     0.00000     0.00000     0.00000     0.00000     0.00000     0.00000
    12.06081     0.00000     0.00000     0.00000     0.00000     0.00000     0.00000     0.00000     0.00000     0.00000     0.00000
    12.07381     0.00000     0.00000     0.00000     0.00000     0.00000     0.00000     0.00000     0.00000     0.00000     0.00000
    12.08581     0.00000     0.00000     0.00000     0.00000     0.00000     0.00000     0.00000     0.00000     0.00000     0.00000
    12.09881     0.00000     0.00000     0.00000     0.00000     0.00000     0.00000     0.00000     0.00000     0.00000     0.00000
    12.11081     0.00000     0.00000     0.00000     0.00000     0.00000     0.00000     0.00000     0.00000     0.00000     0.00000
    12.12381     0.00000     0.00000     0.00000     0.00000     0.00000     0.00000     0.00000     0.00000     0.00000     0.00000
    12.13581     0.00000     0.00000     0.00000     0.00000     0.00000     0.00000     0.00000     0.00000     0.00000     0.00000
    12.14881     0.00000     0.00000     0.00000     0.00000     0.00000     0.00000     0.00000     0.00000     0.00000     0.00000
    12.16081     0.00000     0.00000     0.00000     0.00000     0.00000     0.00000     0.00000     0.00000     0.00000     0.00000
    12.17381     0.00000     0.00000     0.00000     0.00000     0.00000     0.00000     0.00000     0.00000     0.00000     0.00000
    12.18581     0.00000     0.00000     0.00000     0.00000     0.00000     0.00000     0.00000     0.00000     0.00000     0.00000
    12.19881     0.00000     0.00000     0.00000     0.00000     0.00000     0.00000     0.00000     0.00000     0.00000     0.00000
    12.21081     0.00000     0.00000     0.00000     0.00000     0.00000     0.00000     0.00000     0.00000     0.00000     0.00000
    12.22381     0.00000     0.00000     0.00000     0.00000     0.00000     0.00000     0.00000     0.00000     0.00000     0.00000
    12.23581     0.00000     0.00000     0.00000     0.00000     0.00000     0.00000     0.00000     0.00000     0.00000     0.00000
    12.24881     0.00000     0.00000     0.00000     0.00000     0.00000     0.00000     0.00000     0.00000     0.00000     0.00000
    12.26081     0.00000     0.00000     0.00000     0.00000     0.00000     0.00000     0.00000     0.00000     0.00000     0.00000
    12.27381     0.00000     0.00000     0.00000     0.00000     0.00000     0.00000     0.00000     0.00000     0.00000     0.00000
    12.28581     0.00000     0.00000     0.00000     0.00000     0.00000     0.00000     0.00000     0.00000     0.00000     0.00000
    12.29881     0.00000     0.00000     0.00000     0.00000     0.00000     0.00000     0.00000     0.00000     0.00000     0.00000
    12.31081     0.00000     0.00000     0.00000     0.00000     0.00000     0.00000     0.00000     0.00000     0.00000     0.00000
    12.32381     0.00000     0.00000     0.00000     0.00000     0.00000     0.00000     0.00000     0.00000     0.00000     0.00000
    12.33581     0.00000     0.00000     0.00000     0.00000     0.00000     0.00000     0.00000     0.00000     0.00000     0.00000
    12.34881     0.00000     0.00000     0.00000     0.00000     0.00000     0.00000     0.00000     0.00000     0.00000     0.00000
    12.36081     0.00000     0.00000     0.00000     0.00000     0.00000     0.00000     0.00000     0.00000     0.00000     0.00000
    12.37381     0.00000     0.00000     0.00000     0.00000     0.00000     0.00000     0.00000     0.00000     0.00000     0.00000
    12.38581     0.00000     0.00000     0.00000     0.00000     0.00000     0.00000     0.00000     0.00000     0.00000     0.00000
    12.39881     0.00000     0.00000     0.00000     0.00000     0.00000     0.00000     0.00000     0.00000     0.00000     0.00000
    12.41081     0.00000     0.00000     0.00000     0.00000     0.00000     0.00000     0.00000     0.00000     0.00000     0.00000
    12.42381     0.00000     0.00000     0.00000     0.00000     0.00000     0.00000     0.00000     0.00000     0.00000     0.00000
    12.43581     0.00000     0.00000     0.00000     0.00000     0.00000     0.00000     0.00000     0.00000     0.00000     0.00000
    12.44881     0.00000     0.00000     0.00000     0.00000     0.00000     0.00000     0.00000     0.00000     0.00000     0.00000
    12.46081     0.00000     0.00000     0.00000     0.00000     0.00000     0.00000     0.00000     0.00000     0.00000     0.00000
    12.47381     0.00000     0.00000     0.00000     0.00000     0.00000     0.00000     0.00000     0.00000     0.00000     0.00000
    12.48581     0.00000     0.00000     0.00000     0.00000     0.00000     0.00000     0.00000     0.00000     0.00000     0.00000
    12.49881     0.00000     0.00000     0.00000     0.00000     0.00000     0.00000     0.00000     0.00000     0.00000     0.00000
    12.51081     0.00000     0.00000     0.00000     0.00000     0.00000     0.00000     0.00000     0.00000     0.00000     0.00000
    12.52381     0.00000     0.00000     0.00000     0.00000     0.00000     0.00000     0.00000     0.00000     0.00000     0.00000
    12.53581     0.00000     0.00000     0.00000     0.00000     0.00000     0.00000     0.00000     0.00000     0.00000     0.00000
    12.54881     0.00000     0.00000     0.00000     0.00000     0.00000     0.00000     0.00000     0.00000     0.00000     0.00000
    12.56181     0.00000     0.00000     0.00000     0.00000     0.00000     0.00000     0.00000     0.00000     0.00000     0.00000
    12.57381     0.00000     0.00000     0.00000     0.00000     0.00000     0.00000     0.00000     0.00000     0.00000     0.00000
    12.58681     0.00000     0.00000     0.00000     0.00000     0.00000     0.00000     0.00000     0.00000     0.00000     0.00000
    12.59881     0.00000     0.00000     0.00000     0.00000     0.00000     0.00000     0.00000     0.00000     0.00000     0.00000
    12.61181     0.00000     0.00000     0.00000     0.00000     0.00000     0.00000     0.00000     0.00000     0.00000     0.00000
    12.62381     0.00000     0.00000     0.00000     0.00000     0.00000     0.00000     0.00000     0.00000     0.00000     0.00000
    12.63681     0.00000     0.00000     0.00000     0.00000     0.00000     0.00000     0.00000     0.00000     0.00000     0.00000
    12.64881     0.00000     0.00000     0.00000     0.00000     0.00000     0.00000     0.00000     0.00000     0.00000     0.00000
    12.66181     0.00000     0.00000     0.00000     0.00000     0.00000     0.00000     0.00000     0.00000     0.00000     0.00000
    12.67381     0.00000     0.00000     0.00000     0.00000     0.00000     0.00000     0.00000     0.00000     0.00000     0.00000
    12.68681     0.00000     0.00000     0.00000     0.00000     0.00000     0.00000     0.00000     0.00000     0.00000     0.00000
    12.69881     0.00000     0.00000     0.00000     0.00000     0.00000     0.00000     0.00000     0.00000     0.00000     0.00000
    12.71181     0.00000     0.00000     0.00000     0.00000     0.00000     0.00000     0.00000     0.00000     0.00000     0.00000
    12.72381     0.00000     0.00000     0.00000     0.00000     0.00000     0.00000     0.00000     0.00000     0.00000     0.00000
    12.73681     0.00000     0.00000     0.00000     0.00000     0.00000     0.00000     0.00000     0.00000     0.00000     0.00000
    12.74881     0.00000     0.00000     0.00000     0.00000     0.00000     0.00000     0.00000     0.00000     0.00000     0.00000
    12.76181     0.00000     0.00000     0.00000     0.00000     0.00000     0.00000     0.00000     0.00000     0.00000     0.00000
    12.77381     0.00000     0.00000     0.00000     0.00000     0.00000     0.00000     0.00000     0.00000     0.00000     0.00000
    12.78681     0.00000     0.00000     0.00000     0.00000     0.00000     0.00000     0.00000     0.00000     0.00000     0.00000
    12.79881     0.00000     0.00000     0.00000     0.00000     0.00000     0.00000     0.00000     0.00000     0.00000     0.00000
    12.81181     0.00000     0.00000     0.00000     0.00000     0.00000     0.00000     0.00000     0.00000     0.00000     0.00000
    12.82381     0.00000     0.00000     0.00000     0.00000     0.00000     0.00000     0.00000     0.00000     0.00000     0.00000
    12.83681     0.00000     0.00000     0.00000     0.00000     0.00000     0.00000     0.00000     0.00000     0.00000     0.00000
    12.84881     0.00000     0.00000     0.00000     0.00000     0.00000     0.00000     0.00000     0.00000     0.00000     0.00000
    12.86181     0.00000     0.00000     0.00000     0.00000     0.00000     0.00000     0.00000     0.00000     0.00000     0.00000
    12.87381     0.00000     0.00000     0.00000     0.00000     0.00000     0.00000     0.00000     0.00000     0.00000     0.00000
    12.88681     0.00000     0.00000     0.00000     0.00000     0.00000     0.00000     0.00000     0.00000     0.00000     0.00000
    12.89881     0.00000     0.00000     0.00000     0.00000     0.00000     0.00000     0.00000     0.00000     0.00000     0.00000
    12.91181     0.00000     0.00000     0.00000     0.00000     0.00000     0.00000     0.00000     0.00000     0.00000     0.00000
    12.92381     0.00000     0.00000     0.00000     0.00000     0.00000     0.00000     0.00000     0.00000     0.00000     0.00000
    12.93681     0.00000     0.00000     0.00000     0.00000     0.00000     0.00000     0.00000     0.00000     0.00000     0.00000
    12.94881     0.00000     0.00000     0.00000     0.00000     0.00000     0.00000     0.00000     0.00000     0.00000     0.00000
    12.96181     0.00000     0.00000     0.00000     0.00000     0.00000     0.00000     0.00000     0.00000     0.00000     0.00000
    12.97381     0.00000     0.00000     0.00000     0.00000     0.00000     0.00000     0.00000     0.00000     0.00000     0.00000
    12.98681     0.00000     0.00000     0.00000     0.00000     0.00000     0.00000     0.00000     0.00000     0.00000     0.00000
    12.99881     0.00000     0.00000     0.00000     0.00000     0.00000     0.00000     0.00000     0.00000     0.00000     0.00000
    13.01181     0.00000     0.00000     0.00000     0.00000     0.00000     0.00000     0.00000     0.00000     0.00000     0.00000
    13.02381     0.00000     0.00000     0.00000     0.00000     0.00000     0.00000     0.00000     0.00000     0.00000     0.00000
    13.03681     0.00000     0.00000     0.00000     0.00000     0.00000     0.00000     0.00000     0.00000     0.00000     0.00000
    13.04881     0.00000     0.00000     0.00000     0.00000     0.00000     0.00000     0.00000     0.00000     0.00000     0.00000
    13.06181     0.00000     0.00000     0.00000     0.00000     0.00000     0.00000     0.00000     0.00000     0.00000     0.00000
    13.07381     0.00000     0.00000     0.00000     0.00000     0.00000     0.00000     0.00000     0.00000     0.00000     0.00000
    13.08681     0.00000     0.00000     0.00000     0.00000     0.00000     0.00000     0.00000     0.00000     0.00000     0.00000
    13.09881     0.00000     0.00000     0.00000     0.00000     0.00000     0.00000     0.00000     0.00000     0.00000     0.00000
    13.11181     0.00000     0.00000     0.00000     0.00000     0.00000     0.00000     0.00000     0.00000     0.00000     0.00000
    13.12381     0.00000     0.00000     0.00000     0.00000     0.00000     0.00000     0.00000     0.00000     0.00000     0.00000
    13.13681     0.00000     0.00000     0.00000     0.00000     0.00000     0.00000     0.00000     0.00000     0.00000     0.00000
    13.14881     0.00000     0.00000     0.00000     0.00000     0.00000     0.00000     0.00000     0.00000     0.00000     0.00000
    13.16181     0.00000     0.00000     0.00000     0.00000     0.00000     0.00000     0.00000     0.00000     0.00000     0.00000
    13.17381     0.00000     0.00000     0.00000     0.00000     0.00000     0.00000     0.00000     0.00000     0.00000     0.00000
    13.18681     0.00000     0.00000     0.00000     0.00000     0.00000     0.00000     0.00000     0.00000     0.00000     0.00000
    13.19881     0.00000     0.00000     0.00000     0.00000     0.00000     0.00000     0.00000     0.00000     0.00000     0.00000
    13.21181     0.00000     0.00000     0.00000     0.00000     0.00000     0.00000     0.00000     0.00000     0.00000     0.00000
    13.22381     0.00000     0.00000     0.00000     0.00000     0.00000     0.00000     0.00000     0.00000     0.00000     0.00000
    13.23681     0.00000     0.00000     0.00000     0.00000     0.00000     0.00000     0.00000     0.00000     0.00000     0.00000
    13.24881     0.00000     0.00000     0.00000     0.00000     0.00000     0.00000     0.00000     0.00000     0.00000     0.00000
    13.26181     0.00000     0.00000     0.00000     0.00000     0.00000     0.00000     0.00000     0.00000     0.00000     0.00000
    13.27381     0.00000     0.00000     0.00000     0.00000     0.00000     0.00000     0.00000     0.00000     0.00000     0.00000
    13.28681     0.00000     0.00000     0.00000     0.00000     0.00000     0.00000     0.00000     0.00000     0.00000     0.00000
    13.29881     0.00000     0.00000     0.00000     0.00000     0.00000     0.00000     0.00000     0.00000     0.00000     0.00000
    13.31181     0.00000     0.00000     0.00000     0.00000     0.00000     0.00000     0.00000     0.00000     0.00000     0.00000
    13.32381     0.00000     0.00000     0.00000     0.00000     0.00000     0.00000     0.00000     0.00000     0.00000     0.00000
    13.33681     0.00000     0.00000     0.00000     0.00000     0.00000     0.00000     0.00000     0.00000     0.00000     0.00000
    13.34881     0.00000     0.00000     0.00000     0.00000     0.00000     0.00000     0.00000     0.00000     0.00000     0.00000
    13.36181     0.00000     0.00000     0.00000     0.00000     0.00000     0.00000     0.00000     0.00000     0.00000     0.00000
    13.37381     0.00000     0.00000     0.00000     0.00000     0.00000     0.00000     0.00000     0.00000     0.00000     0.00000
    13.38681     0.00000     0.00000     0.00000     0.00000     0.00000     0.00000     0.00000     0.00000     0.00000     0.00000
    13.39881     0.00000     0.00000     0.00000     0.00000     0.00000     0.00000     0.00000     0.00000     0.00000     0.00000
    13.41181     0.00000     0.00000     0.00000     0.00000     0.00000     0.00000     0.00000     0.00000     0.00000     0.00000
    13.42381     0.00000     0.00000     0.00000     0.00000     0.00000     0.00000     0.00000     0.00000     0.00000     0.00000
    13.43681     0.00000     0.00000     0.00000     0.00000     0.00000     0.00000     0.00000     0.00000     0.00000     0.00000
    13.44881     0.00000     0.00000     0.00000     0.00000     0.00000     0.00000     0.00000     0.00000     0.00000     0.00000
    13.46181     0.00000     0.00000     0.00000     0.00000     0.00000     0.00000     0.00000     0.00000     0.00000     0.00000
    13.47381     0.00000     0.00000     0.00000     0.00000     0.00000     0.00000     0.00000     0.00000     0.00000     0.00000
    13.48681     0.00000     0.00000     0.00000     0.00000     0.00000     0.00000     0.00000     0.00000     0.00000     0.00000
    13.49881     0.00000     0.00000     0.00000     0.00000     0.00000     0.00000     0.00000     0.00000     0.00000     0.00000
    13.51181     0.00000     0.00000     0.00000     0.00000     0.00000     0.00000     0.00000     0.00000     0.00000     0.00000
    13.52381     0.00000     0.00000     0.00000     0.00000     0.00000     0.00000     0.00000     0.00000     0.00000     0.00000
    13.53681     0.00000     0.00000     0.00000     0.00000     0.00000     0.00000     0.00000     0.00000     0.00000     0.00000
