# Supplementary material for: Coherent ultrafast photoemission from a single quantized state of a one-dimensional emitter
Source: Sci Adv. 2023 Oct 12;9(41):eadf4170. doi: 10.1126/sciadv.adf4170 (PMC10569710; doi:10.1126/sciadv.adf4170)
Supplement: Supplementary file 2 — Data file S1 [file sciadv.adf4170_data_file_s1.zip › data and code/data_figure_4/Figure4B/0fs/8]

     #Energy           s          py          pz          px         dxy         dyz         dz2         dxz         dx2       tot  
   -11.46319   581.77000    40.30920    87.01100    40.28850     0.00000     0.00000     0.00000     0.00000     0.00000   749.37870
   -11.45019     0.40924     0.07579     0.00437     0.07719     0.00000     0.00000     0.00000     0.00000     0.00000     0.56660
   -11.43819     0.70709     0.13027     0.00763     0.13382     0.00000     0.00000     0.00000     0.00000     0.00000     0.97881
   -11.42519     1.08284     0.19836     0.01181     0.20560     0.00000     0.00000     0.00000     0.00000     0.00000     1.49861
   -11.41319     1.47000     0.26767     0.01622     0.27996     0.00000     0.00000     0.00000     0.00000     0.00000     2.03384
   -11.40019     1.76970     0.32021     0.01983     0.33796     0.00000     0.00000     0.00000     0.00000     0.00000     2.44770
   -11.38819     1.89310     0.33989     0.02173     0.36192     0.00000     0.00000     0.00000     0.00000     0.00000     2.61665
   -11.37519     1.80670     0.32087     0.02182     0.34445     0.00000     0.00000     0.00000     0.00000     0.00000     2.49384
   -11.36319     1.55870     0.27127     0.02117     0.29286     0.00000     0.00000     0.00000     0.00000     0.00000     2.14399
   -11.35019     1.25914     0.20935     0.02193     0.22583     0.00000     0.00000     0.00000     0.00000     0.00000     1.71626
   -11.33819     1.02976     0.15508     0.02688     0.16443     0.00000     0.00000     0.00000     0.00000     0.00000     1.37614
   -11.32519     0.95438     0.12179     0.03866     0.12334     0.00000     0.00000     0.00000     0.00000     0.00000     1.23817
   -11.31319     1.04934     0.11255     0.05945     0.10675     0.00000     0.00000     0.00000     0.00000     0.00000     1.32808
   -11.30019     1.26390     0.12132     0.09094     0.10953     0.00000     0.00000     0.00000     0.00000     0.00000     1.58570
   -11.28819     1.50790     0.13728     0.13445     0.12167     0.00000     0.00000     0.00000     0.00000     0.00000     1.90130
   -11.27519     1.68910     0.14975     0.19045     0.13308     0.00000     0.00000     0.00000     0.00000     0.00000     2.16238
   -11.26319     1.74980     0.15218     0.25705     0.13728     0.00000     0.00000     0.00000     0.00000     0.00000     2.29630
   -11.25019     1.68500     0.14378     0.32846     0.13281     0.00000     0.00000     0.00000     0.00000     0.00000     2.29005
   -11.23819     1.53126     0.12848     0.39509     0.12227     0.00000     0.00000     0.00000     0.00000     0.00000     2.17710
   -11.22519     1.34433     0.11218     0.44631     0.11015     0.00000     0.00000     0.00000     0.00000     0.00000     2.01298
   -11.21319     1.17191     0.09991     0.47478     0.10036     0.00000     0.00000     0.00000     0.00000     0.00000     1.84696
   -11.20019     1.03873     0.09374     0.47896     0.09470     0.00000     0.00000     0.00000     0.00000     0.00000     1.70613
   -11.18819     0.94375     0.09240     0.46173     0.09235     0.00000     0.00000     0.00000     0.00000     0.00000     1.59024
   -11.17519     0.86607     0.09214     0.42691     0.09044     0.00000     0.00000     0.00000     0.00000     0.00000     1.47556
   -11.16319     0.77957     0.08874     0.37730     0.08561     0.00000     0.00000     0.00000     0.00000     0.00000     1.33122
   -11.15019     0.66727     0.07963     0.31683     0.07582     0.00000     0.00000     0.00000     0.00000     0.00000     1.13954
   -11.13819     0.53145     0.06526     0.25411     0.06155     0.00000     0.00000     0.00000     0.00000     0.00000     0.91237
   -11.12519     0.39232     0.04862     0.20413     0.04548     0.00000     0.00000     0.00000     0.00000     0.00000     0.69055
   -11.11319     0.27696     0.03360     0.18571     0.03109     0.00000     0.00000     0.00000     0.00000     0.00000     0.52736
   -11.10019     0.20644     0.02325     0.21553     0.02105     0.00000     0.00000     0.00000     0.00000     0.00000     0.46627
   -11.08819     0.18793     0.01896     0.30035     0.01660     0.00000     0.00000     0.00000     0.00000     0.00000     0.52384
   -11.07519     0.21358     0.02086     0.42977     0.01795     0.00000     0.00000     0.00000     0.00000     0.00000     0.68216
   -11.06319     0.26500     0.02894     0.57398     0.02536     0.00000     0.00000     0.00000     0.00000     0.00000     0.89329
   -11.05019     0.32066     0.04428     0.69133     0.04035     0.00000     0.00000     0.00000     0.00000     0.00000     1.09661
   -11.03819     0.36453     0.06954     0.74572     0.06596     0.00000     0.00000     0.00000     0.00000     0.00000     1.24575
   -11.02519     0.39211     0.10784     0.72484     0.10553     0.00000     0.00000     0.00000     0.00000     0.00000     1.33032
   -11.01319     0.40920     0.15960     0.64664     0.15939     0.00000     0.00000     0.00000     0.00000     0.00000     1.37483
   -11.00019     0.42353     0.21909     0.54742     0.22129     0.00000     0.00000     0.00000     0.00000     0.00000     1.41133
   -10.98819     0.43565     0.27328     0.46029     0.27769     0.00000     0.00000     0.00000     0.00000     0.00000     1.44691
   -10.97519     0.43726     0.30621     0.39856     0.31192     0.00000     0.00000     0.00000     0.00000     0.00000     1.45395
   -10.96319     0.41954     0.30663     0.35506     0.31259     0.00000     0.00000     0.00000     0.00000     0.00000     1.39382
   -10.95019     0.38544     0.27507     0.31432     0.28052     0.00000     0.00000     0.00000     0.00000     0.00000     1.25536
   -10.93819     0.35693     0.22485     0.26694     0.22961     0.00000     0.00000     0.00000     0.00000     0.00000     1.07832
   -10.92519     0.37151     0.17620     0.21591     0.18075     0.00000     0.00000     0.00000     0.00000     0.00000     0.94437
   -10.91319     0.46870     0.14803     0.17286     0.15311     0.00000     0.00000     0.00000     0.00000     0.00000     0.94270
   -10.90019     0.67159     0.15156     0.14886     0.15752     0.00000     0.00000     0.00000     0.00000     0.00000     1.12953
   -10.88819     0.97211     0.18874     0.14724     0.19520     0.00000     0.00000     0.00000     0.00000     0.00000     1.50328
   -10.87519     1.33038     0.25596     0.16182     0.26165     0.00000     0.00000     0.00000     0.00000     0.00000     2.00981
   -10.86319     1.69480     0.35082     0.18071     0.35423     0.00000     0.00000     0.00000     0.00000     0.00000     2.58057
   -10.85019     2.03590     0.47783     0.19293     0.47792     0.00000     0.00000     0.00000     0.00000     0.00000     3.18459
   -10.83819     2.36280     0.64649     0.19347     0.64340     0.00000     0.00000     0.00000     0.00000     0.00000     3.84616
   -10.82519     2.70390     0.85919     0.18419     0.85348     0.00000     0.00000     0.00000     0.00000     0.00000     4.60076
   -10.81319     3.05490     1.09339     0.17025     1.08600     0.00000     0.00000     0.00000     0.00000     0.00000     5.40454
   -10.80019     3.34100     1.29590     0.15539     1.28758     0.00000     0.00000     0.00000     0.00000     0.00000     6.07987
   -10.78819     3.43860     1.39985     0.13967     1.39075     0.00000     0.00000     0.00000     0.00000     0.00000     6.36888
   -10.77519     3.24940     1.35954     0.12128     1.34973     0.00000     0.00000     0.00000     0.00000     0.00000     6.07995
   -10.76319     2.77230     1.17752     0.09992     1.16796     0.00000     0.00000     0.00000     0.00000     0.00000     5.21770
   -10.75019     2.11420     0.90557     0.07938     0.89722     0.00000     0.00000     0.00000     0.00000     0.00000     3.99638
   -10.73819     1.43360     0.61764     0.06773     0.61110     0.00000     0.00000     0.00000     0.00000     0.00000     2.73007
   -10.72519     0.86264     0.37419     0.07635     0.36990     0.00000     0.00000     0.00000     0.00000     0.00000     1.68308
   -10.71319     0.46134     0.20383     0.11824     0.20160     0.00000     0.00000     0.00000     0.00000     0.00000     0.98501
   -10.70019     0.22199     0.10461     0.20455     0.10401     0.00000     0.00000     0.00000     0.00000     0.00000     0.63516
   -10.68819     0.10086     0.05826     0.33838     0.05874     0.00000     0.00000     0.00000     0.00000     0.00000     0.55624
   -10.67519     0.05012     0.04369     0.50768     0.04474     0.00000     0.00000     0.00000     0.00000     0.00000     0.64623
   -10.66319     0.03420     0.04418     0.68409     0.04524     0.00000     0.00000     0.00000     0.00000     0.00000     0.80772
   -10.65019     0.03241     0.04890     0.83272     0.04938     0.00000     0.00000     0.00000     0.00000     0.00000     0.96342
   -10.63819     0.03510     0.05212     0.93006     0.05145     0.00000     0.00000     0.00000     0.00000     0.00000     1.06873
   -10.62519     0.03901     0.05201     0.97661     0.04971     0.00000     0.00000     0.00000     0.00000     0.00000     1.11733
   -10.61319     0.04362     0.04923     0.99240     0.04504     0.00000     0.00000     0.00000     0.00000     0.00000     1.13029
   -10.60019     0.04870     0.04531     0.99671     0.03928     0.00000     0.00000     0.00000     0.00000     0.00000     1.13000
   -10.58819     0.05301     0.04120     0.98925     0.03373     0.00000     0.00000     0.00000     0.00000     0.00000     1.11719
   -10.57519     0.05454     0.03683     0.94981     0.02865     0.00000     0.00000     0.00000     0.00000     0.00000     1.06983
   -10.56319     0.05164     0.03162     0.85714     0.02367     0.00000     0.00000     0.00000     0.00000     0.00000     0.96407
   -10.55019     0.04429     0.02539     0.70960     0.01853     0.00000     0.00000     0.00000     0.00000     0.00000     0.79782
   -10.53819     0.03446     0.01877     0.53034     0.01355     0.00000     0.00000     0.00000     0.00000     0.00000     0.59711
   -10.52519     0.02555     0.01300     0.35482     0.00961     0.00000     0.00000     0.00000     0.00000     0.00000     0.40298
   -10.51319     0.02219     0.00965     0.21254     0.00812     0.00000     0.00000     0.00000     0.00000     0.00000     0.25250
   -10.50019     0.03117     0.01079     0.11686     0.01130     0.00000     0.00000     0.00000     0.00000     0.00000     0.17012
   -10.48819     0.06366     0.01963     0.06689     0.02293     0.00000     0.00000     0.00000     0.00000     0.00000     0.17311
   -10.47519     0.13696     0.04123     0.05582     0.04876     0.00000     0.00000     0.00000     0.00000     0.00000     0.28277
   -10.46219     0.27266     0.08193     0.07808     0.09551     0.00000     0.00000     0.00000     0.00000     0.00000     0.52818
   -10.45019     0.48828     0.14672     0.13124     0.16760     0.00000     0.00000     0.00000     0.00000     0.00000     0.93385
   -10.43719     0.78402     0.23504     0.21305     0.26237     0.00000     0.00000     0.00000     0.00000     0.00000     1.49447
   -10.42519     1.13111     0.33685     0.31686     0.36676     0.00000     0.00000     0.00000     0.00000     0.00000     2.15158
   -10.41219     1.47224     0.43311     0.42951     0.45893     0.00000     0.00000     0.00000     0.00000     0.00000     2.79379
   -10.40019     1.73809     0.50155     0.53352     0.51609     0.00000     0.00000     0.00000     0.00000     0.00000     3.28925
   -10.38719     1.87699     0.52616     0.61332     0.52482     0.00000     0.00000     0.00000     0.00000     0.00000     3.54129
   -10.37519     1.87650     0.50416     0.66156     0.48775     0.00000     0.00000     0.00000     0.00000     0.00000     3.52997
   -10.36219     1.76660     0.44694     0.68119     0.42160     0.00000     0.00000     0.00000     0.00000     0.00000     3.31633
   -10.35019     1.60006     0.37360     0.68166     0.34823     0.00000     0.00000     0.00000     0.00000     0.00000     3.00354
   -10.33719     1.42369     0.30206     0.67112     0.28428     0.00000     0.00000     0.00000     0.00000     0.00000     2.68115
   -10.32519     1.25902     0.24270     0.65039     0.23579     0.00000     0.00000     0.00000     0.00000     0.00000     2.38790
   -10.31219     1.10142     0.19702     0.61306     0.19945     0.00000     0.00000     0.00000     0.00000     0.00000     2.11096
   -10.30019     0.93621     0.16079     0.55171     0.16826     0.00000     0.00000     0.00000     0.00000     0.00000     1.81697
   -10.28719     0.75627     0.12883     0.46521     0.13692     0.00000     0.00000     0.00000     0.00000     0.00000     1.48724
   -10.27519     0.56940     0.09846     0.36211     0.10451     0.00000     0.00000     0.00000     0.00000     0.00000     1.13448
   -10.26219     0.39400     0.07001     0.25742     0.07339     0.00000     0.00000     0.00000     0.00000     0.00000     0.79482
   -10.25019     0.24820     0.04553     0.16584     0.04688     0.00000     0.00000     0.00000     0.00000     0.00000     0.50644
   -10.23719     0.14144     0.02678     0.09632     0.02704     0.00000     0.00000     0.00000     0.00000     0.00000     0.29158
   -10.22519     0.07259     0.01415     0.05023     0.01402     0.00000     0.00000     0.00000     0.00000     0.00000     0.15099
   -10.21219     0.03344     0.00669     0.02345     0.00651     0.00000     0.00000     0.00000     0.00000     0.00000     0.07009
   -10.20019     0.01379     0.00282     0.00979     0.00271     0.00000     0.00000     0.00000     0.00000     0.00000     0.02910
   -10.18719     0.00511     0.00106     0.00370     0.00101     0.00000     0.00000     0.00000     0.00000     0.00000     0.01087
   -10.17519     0.00182     0.00037     0.00148     0.00035     0.00000     0.00000     0.00000     0.00000     0.00000     0.00402
   -10.16219     0.00108     0.00017     0.00139     0.00017     0.00000     0.00000     0.00000     0.00000     0.00000     0.00281
   -10.15019     0.00210     0.00024     0.00353     0.00026     0.00000     0.00000     0.00000     0.00000     0.00000     0.00613
   -10.13719     0.00579     0.00062     0.01003     0.00069     0.00000     0.00000     0.00000     0.00000     0.00000     0.01712
   -10.12519     0.01482     0.00158     0.02575     0.00175     0.00000     0.00000     0.00000     0.00000     0.00000     0.04391
   -10.11219     0.03368     0.00360     0.05853     0.00398     0.00000     0.00000     0.00000     0.00000     0.00000     0.09980
   -10.10019     0.06766     0.00722     0.11759     0.00800     0.00000     0.00000     0.00000     0.00000     0.00000     0.20047
   -10.08719     0.12008     0.01282     0.20867     0.01420     0.00000     0.00000     0.00000     0.00000     0.00000     0.35577
   -10.07519     0.18828     0.02010     0.32717     0.02227     0.00000     0.00000     0.00000     0.00000     0.00000     0.55782
   -10.06219     0.26080     0.02784     0.45326     0.03086     0.00000     0.00000     0.00000     0.00000     0.00000     0.77276
   -10.05019     0.31929     0.03409     0.55480     0.03778     0.00000     0.00000     0.00000     0.00000     0.00000     0.94596
   -10.03719     0.34550     0.03690     0.59997     0.04089     0.00000     0.00000     0.00000     0.00000     0.00000     1.02326
   -10.02519     0.33091     0.03540     0.57328     0.03919     0.00000     0.00000     0.00000     0.00000     0.00000     0.97878
   -10.01219     0.28207     0.03035     0.48404     0.03352     0.00000     0.00000     0.00000     0.00000     0.00000     0.82998
   -10.00019     0.21839     0.02402     0.36124     0.02627     0.00000     0.00000     0.00000     0.00000     0.00000     0.62992
    -9.98719     0.16483     0.01943     0.23861     0.02064     0.00000     0.00000     0.00000     0.00000     0.00000     0.44351
    -9.97519     0.14434     0.01966     0.14020     0.01971     0.00000     0.00000     0.00000     0.00000     0.00000     0.32390
    -9.96219     0.17305     0.02716     0.07471     0.02585     0.00000     0.00000     0.00000     0.00000     0.00000     0.30076
    -9.95019     0.25704     0.04311     0.03876     0.04011     0.00000     0.00000     0.00000     0.00000     0.00000     0.37902
    -9.93719     0.38775     0.06640     0.02371     0.06134     0.00000     0.00000     0.00000     0.00000     0.00000     0.53920
    -9.92519     0.53877     0.09275     0.02166     0.08555     0.00000     0.00000     0.00000     0.00000     0.00000     0.73873
    -9.91219     0.66915     0.11536     0.02892     0.10633     0.00000     0.00000     0.00000     0.00000     0.00000     0.91976
    -9.90019     0.73786     0.12722     0.04839     0.11728     0.00000     0.00000     0.00000     0.00000     0.00000     1.03075
    -9.88719     0.72326     0.12462     0.09144     0.11495     0.00000     0.00000     0.00000     0.00000     0.00000     1.05427
    -9.87519     0.63519     0.10926     0.17798     0.10086     0.00000     0.00000     0.00000     0.00000     0.00000     1.02329
    -9.86219     0.50989     0.08732     0.33113     0.08087     0.00000     0.00000     0.00000     0.00000     0.00000     1.00921
    -9.85019     0.39075     0.06626     0.56419     0.06187     0.00000     0.00000     0.00000     0.00000     0.00000     1.08307
    -9.83719     0.30738     0.05117     0.86279     0.04859     0.00000     0.00000     0.00000     0.00000     0.00000     1.26993
    -9.82519     0.26549     0.04318     1.17460     0.04202     0.00000     0.00000     0.00000     0.00000     0.00000     1.52529
    -9.81219     0.25171     0.04018     1.41860     0.04010     0.00000     0.00000     0.00000     0.00000     0.00000     1.75059
    -9.80019     0.24759     0.03933     1.51850     0.04002     0.00000     0.00000     0.00000     0.00000     0.00000     1.84545
    -9.78719     0.24448     0.03950     1.44040     0.04071     0.00000     0.00000     0.00000     0.00000     0.00000     1.76508
    -9.77519     0.25157     0.04269     1.21097     0.04421     0.00000     0.00000     0.00000     0.00000     0.00000     1.54943
    -9.76219     0.29448     0.05383     0.90478     0.05556     0.00000     0.00000     0.00000     0.00000     0.00000     1.30865
    -9.75019     0.40404     0.07878     0.60462     0.08078     0.00000     0.00000     0.00000     0.00000     0.00000     1.16822
    -9.73719     0.59818     0.12107     0.36838     0.12352     0.00000     0.00000     0.00000     0.00000     0.00000     1.21115
    -9.72519     0.86406     0.17847     0.21512     0.18163     0.00000     0.00000     0.00000     0.00000     0.00000     1.43928
    -9.71219     1.14991     0.24189     0.13329     0.24582     0.00000     0.00000     0.00000     0.00000     0.00000     1.77091
    -9.70019     1.37718     0.29822     0.09804     0.30286     0.00000     0.00000     0.00000     0.00000     0.00000     2.07631
    -9.68719     1.47150     0.33712     0.08629     0.34220     0.00000     0.00000     0.00000     0.00000     0.00000     2.23711
    -9.67519     1.39870     0.35729     0.08344     0.36267     0.00000     0.00000     0.00000     0.00000     0.00000     2.20210
    -9.66219     1.18187     0.36749     0.08376     0.37313     0.00000     0.00000     0.00000     0.00000     0.00000     2.00626
    -9.65019     0.88792     0.37930     0.08671     0.38541     0.00000     0.00000     0.00000     0.00000     0.00000     1.73935
    -9.63719     0.59460     0.39722     0.09308     0.40390     0.00000     0.00000     0.00000     0.00000     0.00000     1.48880
    -9.62519     0.35860     0.41329     0.10333     0.42053     0.00000     0.00000     0.00000     0.00000     0.00000     1.29575
    -9.61219     0.20341     0.41204     0.11868     0.41948     0.00000     0.00000     0.00000     0.00000     0.00000     1.15360
    -9.60019     0.12597     0.38191     0.14365     0.38892     0.00000     0.00000     0.00000     0.00000     0.00000     1.04045
    -9.58719     0.11079     0.32389     0.18635     0.32995     0.00000     0.00000     0.00000     0.00000     0.00000     0.95098
    -9.57519     0.13990     0.25143     0.25470     0.25629     0.00000     0.00000     0.00000     0.00000     0.00000     0.90233
    -9.56219     0.19527     0.18207     0.35079     0.18580     0.00000     0.00000     0.00000     0.00000     0.00000     0.91393
    -9.55019     0.25745     0.12809     0.46811     0.13102     0.00000     0.00000     0.00000     0.00000     0.00000     0.98467
    -9.53719     0.30731     0.09273     0.59702     0.09522     0.00000     0.00000     0.00000     0.00000     0.00000     1.09227
    -9.52519     0.33188     0.07263     0.73462     0.07496     0.00000     0.00000     0.00000     0.00000     0.00000     1.21408
    -9.51219     0.33124     0.06311     0.88976     0.06535     0.00000     0.00000     0.00000     0.00000     0.00000     1.34946
    -9.50019     0.31909     0.06166     1.07444     0.06357     0.00000     0.00000     0.00000     0.00000     0.00000     1.51875
    -9.48719     0.31510     0.06800     1.28445     0.06891     0.00000     0.00000     0.00000     0.00000     0.00000     1.73646
    -9.47519     0.33222     0.08160     1.48510     0.08046     0.00000     0.00000     0.00000     0.00000     0.00000     1.97938
    -9.46219     0.36748     0.09928     1.61850     0.09494     0.00000     0.00000     0.00000     0.00000     0.00000     2.18019
    -9.44919     0.40255     0.11497     1.63010     0.10674     0.00000     0.00000     0.00000     0.00000     0.00000     2.25436
    -9.43719     0.41431     0.12196     1.49860     0.11017     0.00000     0.00000     0.00000     0.00000     0.00000     2.14504
    -9.42419     0.38816     0.11633     1.24903     0.10245     0.00000     0.00000     0.00000     0.00000     0.00000     1.85597
    -9.41219     0.32595     0.09889     0.94034     0.08505     0.00000     0.00000     0.00000     0.00000     0.00000     1.45023
    -9.39919     0.24360     0.07465     0.63783     0.06275     0.00000     0.00000     0.00000     0.00000     0.00000     1.01883
    -9.38719     0.16155     0.04993     0.38905     0.04107     0.00000     0.00000     0.00000     0.00000     0.00000     0.64160
    -9.37419     0.09491     0.02958     0.21301     0.02382     0.00000     0.00000     0.00000     0.00000     0.00000     0.36132
    -9.36219     0.04936     0.01551     0.10449     0.01224     0.00000     0.00000     0.00000     0.00000     0.00000     0.18159
    -9.34919     0.02272     0.00720     0.04584     0.00556     0.00000     0.00000     0.00000     0.00000     0.00000     0.08132
    -9.33719     0.00925     0.00295     0.01795     0.00224     0.00000     0.00000     0.00000     0.00000     0.00000     0.03239
    -9.32419     0.00333     0.00107     0.00626     0.00080     0.00000     0.00000     0.00000     0.00000     0.00000     0.01147
    -9.31219     0.00106     0.00034     0.00195     0.00025     0.00000     0.00000     0.00000     0.00000     0.00000     0.00360
    -9.29919     0.00030     0.00010     0.00054     0.00007     0.00000     0.00000     0.00000     0.00000     0.00000     0.00100
    -9.28719     0.00007     0.00002     0.00013     0.00002     0.00000     0.00000     0.00000     0.00000     0.00000     0.00025
    -9.27419     0.00002     0.00001     0.00003     0.00000     0.00000     0.00000     0.00000     0.00000     0.00000     0.00005
    -9.26219     0.00000     0.00000     0.00001     0.00000     0.00000     0.00000     0.00000     0.00000     0.00000     0.00001
    -9.24919     0.00000     0.00000     0.00000     0.00000     0.00000     0.00000     0.00000     0.00000     0.00000     0.00000
    -9.23719     0.00000     0.00000     0.00000     0.00000     0.00000     0.00000     0.00000     0.00000     0.00000     0.00000
    -9.22419     0.00000     0.00000     0.00000     0.00000     0.00000     0.00000     0.00000     0.00000     0.00000     0.00001
    -9.21219     0.00001     0.00000     0.00002     0.00000     0.00000     0.00000     0.00000     0.00000     0.00000     0.00004
    -9.19919     0.00006     0.00002     0.00008     0.00001     0.00000     0.00000     0.00000     0.00000     0.00000     0.00017
    -9.18719     0.00026     0.00007     0.00032     0.00006     0.00000     0.00000     0.00000     0.00000     0.00000     0.00072
    -9.17419     0.00095     0.00027     0.00117     0.00022     0.00000     0.00000     0.00000     0.00000     0.00000     0.00261
    -9.16219     0.00303     0.00089     0.00378     0.00074     0.00000     0.00000     0.00000     0.00000     0.00000     0.00843
    -9.14919     0.00857     0.00260     0.01083     0.00216     0.00000     0.00000     0.00000     0.00000     0.00000     0.02415
    -9.13719     0.02150     0.00675     0.02750     0.00560     0.00000     0.00000     0.00000     0.00000     0.00000     0.06135
    -9.12419     0.04782     0.01562     0.06201     0.01295     0.00000     0.00000     0.00000     0.00000     0.00000     0.13839
    -9.11219     0.09435     0.03217     0.12416     0.02665     0.00000     0.00000     0.00000     0.00000     0.00000     0.27733
    -9.09919     0.16524     0.05907     0.22104     0.04896     0.00000     0.00000     0.00000     0.00000     0.00000     0.49430
    -9.08719     0.25707     0.09709     0.35039     0.08064     0.00000     0.00000     0.00000     0.00000     0.00000     0.78520
    -9.07419     0.35589     0.14372     0.49585     0.12020     0.00000     0.00000     0.00000     0.00000     0.00000     1.11566
    -9.06219     0.43971     0.19401     0.62992     0.16489     0.00000     0.00000     0.00000     0.00000     0.00000     1.42853
    -9.04919     0.48783     0.24413     0.72627     0.21378     0.00000     0.00000     0.00000     0.00000     0.00000     1.67202
    -9.03719     0.49245     0.29582     0.77568     0.27139     0.00000     0.00000     0.00000     0.00000     0.00000     1.83533
    -9.02419     0.46502     0.35769     0.79406     0.34732     0.00000     0.00000     0.00000     0.00000     0.00000     1.96409
    -9.01219     0.43281     0.44052     0.81445     0.45080     0.00000     0.00000     0.00000     0.00000     0.00000     2.13858
    -8.99919     0.42909     0.54976     0.86716     0.58298     0.00000     0.00000     0.00000     0.00000     0.00000     2.42899
    -8.98719     0.48490     0.68232     0.96313     0.73471     0.00000     0.00000     0.00000     0.00000     0.00000     2.86505
    -8.97419     0.62789     0.83321     1.09258     0.89594     0.00000     0.00000     0.00000     0.00000     0.00000     3.44962
    -8.96219     0.88386     1.00713     1.23698     1.06838     0.00000     0.00000     0.00000     0.00000     0.00000     4.19635
    -8.94919     1.26960     1.22043     1.38088     1.26880     0.00000     0.00000     0.00000     0.00000     0.00000     5.13970
    -8.93719     1.77100     1.48396     1.51191     1.51086     0.00000     0.00000     0.00000     0.00000     0.00000     6.27773
    -8.92419     2.31830     1.77583     1.60960     1.77694     0.00000     0.00000     0.00000     0.00000     0.00000     7.48067
    -8.91219     2.78410     2.02936     1.64450     2.00557     0.00000     0.00000     0.00000     0.00000     0.00000     8.46353
    -8.89919     3.02510     2.15650     1.59180     2.11344     0.00000     0.00000     0.00000     0.00000     0.00000     8.88684
    -8.88719     2.94990     2.09748     1.45242     2.04440     0.00000     0.00000     0.00000     0.00000     0.00000     8.54420
    -8.87419     2.57090     1.86261     1.25967     1.80961     0.00000     0.00000     0.00000     0.00000     0.00000     7.50279
    -8.86219     2.00120     1.53019     1.06233     1.48736     0.00000     0.00000     0.00000     0.00000     0.00000     6.08108
    -8.84919     1.39670     1.20504     0.89742     1.17924     0.00000     0.00000     0.00000     0.00000     0.00000     4.67840
    -8.83719     0.88717     0.96385     0.77362     0.95808     0.00000     0.00000     0.00000     0.00000     0.00000     3.58272
    -8.82419     0.53950     0.82323     0.67523     0.83668     0.00000     0.00000     0.00000     0.00000     0.00000     2.87464
    -8.81219     0.36251     0.75126     0.58047     0.77900     0.00000     0.00000     0.00000     0.00000     0.00000     2.47324
    -8.79919     0.33600     0.70013     0.47760     0.73473     0.00000     0.00000     0.00000     0.00000     0.00000     2.24846
    -8.78719     0.43308     0.63866     0.36964     0.67178     0.00000     0.00000     0.00000     0.00000     0.00000     2.11316
    -8.77419     0.62267     0.56343     0.26907     0.58852     0.00000     0.00000     0.00000     0.00000     0.00000     2.04369
    -8.76219     0.85967     0.48788     0.18942     0.50153     0.00000     0.00000     0.00000     0.00000     0.00000     2.03850
    -8.74919     1.08037     0.42457     0.14048     0.42712     0.00000     0.00000     0.00000     0.00000     0.00000     2.07254
    -8.73719     1.21690     0.37561     0.12965     0.37009     0.00000     0.00000     0.00000     0.00000     0.00000     2.09224
    -8.72419     1.22594     0.33600     0.16606     0.32692     0.00000     0.00000     0.00000     0.00000     0.00000     2.05492
    -8.71219     1.11173     0.30298     0.26232     0.29484     0.00000     0.00000     0.00000     0.00000     0.00000     1.97186
    -8.69919     0.92568     0.28076     0.42849     0.27689     0.00000     0.00000     0.00000     0.00000     0.00000     1.91182
    -8.68719     0.74024     0.27648     0.65922     0.27844     0.00000     0.00000     0.00000     0.00000     0.00000     1.95438
    -8.67419     0.61498     0.29203     0.92205     0.29962     0.00000     0.00000     0.00000     0.00000     0.00000     2.12868
    -8.66219     0.57485     0.31943     1.15885     0.33116     0.00000     0.00000     0.00000     0.00000     0.00000     2.38430
    -8.64919     0.60831     0.34382     1.30614     0.35770     0.00000     0.00000     0.00000     0.00000     0.00000     2.61597
    -8.63719     0.67994     0.35126     1.32294     0.36547     0.00000     0.00000     0.00000     0.00000     0.00000     2.71961
    -8.62419     0.74720     0.33561     1.21127     0.34841     0.00000     0.00000     0.00000     0.00000     0.00000     2.64249
    -8.61219     0.77429     0.29943     1.01061     0.30928     0.00000     0.00000     0.00000     0.00000     0.00000     2.39362
    -8.59919     0.74214     0.25062     0.77610     0.25629     0.00000     0.00000     0.00000     0.00000     0.00000     2.02515
    -8.58719     0.65183     0.19760     0.55428     0.19851     0.00000     0.00000     0.00000     0.00000     0.00000     1.60222
    -8.57419     0.52187     0.14674     0.37124     0.14357     0.00000     0.00000     0.00000     0.00000     0.00000     1.18341
    -8.56219     0.37949     0.10210     0.23400     0.09645     0.00000     0.00000     0.00000     0.00000     0.00000     0.81205
    -8.54919     0.24983     0.06597     0.13850     0.05977     0.00000     0.00000     0.00000     0.00000     0.00000     0.51408
    -8.53719     0.14853     0.03919     0.07646     0.03391     0.00000     0.00000     0.00000     0.00000     0.00000     0.29810
    -8.52419     0.07954     0.02120     0.03900     0.01750     0.00000     0.00000     0.00000     0.00000     0.00000     0.15724
    -8.51219     0.03831     0.01040     0.01826     0.00819     0.00000     0.00000     0.00000     0.00000     0.00000     0.07516
    -8.49919     0.01672     0.00470     0.00803     0.00356     0.00000     0.00000     0.00000     0.00000     0.00000     0.03300
    -8.48719     0.00716     0.00234     0.00419     0.00178     0.00000     0.00000     0.00000     0.00000     0.00000     0.01548
    -8.47419     0.00481     0.00243     0.00513     0.00205     0.00000     0.00000     0.00000     0.00000     0.00000     0.01443
    -8.46119     0.00828     0.00541     0.01231     0.00485     0.00000     0.00000     0.00000     0.00000     0.00000     0.03085
    -8.44919     0.01978     0.01339     0.03101     0.01224     0.00000     0.00000     0.00000     0.00000     0.00000     0.07643
    -8.43619     0.04479     0.03027     0.07064     0.02800     0.00000     0.00000     0.00000     0.00000     0.00000     0.17370
    -8.42419     0.09061     0.06085     0.14300     0.05692     0.00000     0.00000     0.00000     0.00000     0.00000     0.35139
    -8.41119     0.16276     0.10849     0.25681     0.10269     0.00000     0.00000     0.00000     0.00000     0.00000     0.63075
    -8.39919     0.25943     0.17166     0.40922     0.16452     0.00000     0.00000     0.00000     0.00000     0.00000     1.00484
    -8.38619     0.36723     0.24123     0.57865     0.23410     0.00000     0.00000     0.00000     0.00000     0.00000     1.42121
    -8.37419     0.46223     0.30163     0.72665     0.29635     0.00000     0.00000     0.00000     0.00000     0.00000     1.78687
    -8.36119     0.51879     0.33694     0.81134     0.33493     0.00000     0.00000     0.00000     0.00000     0.00000     2.00200
    -8.34919     0.52218     0.33883     0.80751     0.34023     0.00000     0.00000     0.00000     0.00000     0.00000     2.00875
    -8.33619     0.47704     0.31169     0.72054     0.31509     0.00000     0.00000     0.00000     0.00000     0.00000     1.82435
    -8.32419     0.40497     0.27012     0.58357     0.27331     0.00000     0.00000     0.00000     0.00000     0.00000     1.53197
    -8.31119     0.33258     0.23062     0.44004     0.23192     0.00000     0.00000     0.00000     0.00000     0.00000     1.23515
    -8.29919     0.27816     0.20311     0.32341     0.20228     0.00000     0.00000     0.00000     0.00000     0.00000     1.00696
    -8.28619     0.24518     0.18752     0.24619     0.18581     0.00000     0.00000     0.00000     0.00000     0.00000     0.86469
    -8.27419     0.22535     0.17672     0.20240     0.17608     0.00000     0.00000     0.00000     0.00000     0.00000     0.78056
    -8.26119     0.20672     0.16268     0.17883     0.16452     0.00000     0.00000     0.00000     0.00000     0.00000     0.71275
    -8.24919     0.18116     0.14113     0.16631     0.14564     0.00000     0.00000     0.00000     0.00000     0.00000     0.63424
    -8.23619     0.14763     0.11312     0.16726     0.11932     0.00000     0.00000     0.00000     0.00000     0.00000     0.54732
    -8.22419     0.11063     0.08318     0.19643     0.08968     0.00000     0.00000     0.00000     0.00000     0.00000     0.47992
    -8.21119     0.07670     0.05652     0.27507     0.06227     0.00000     0.00000     0.00000     0.00000     0.00000     0.47055
    -8.19919     0.05086     0.03665     0.41903     0.04126     0.00000     0.00000     0.00000     0.00000     0.00000     0.54780
    -8.18619     0.03487     0.02447     0.62361     0.02815     0.00000     0.00000     0.00000     0.00000     0.00000     0.71110
    -8.17419     0.02755     0.01874     0.85436     0.02198     0.00000     0.00000     0.00000     0.00000     0.00000     0.92264
    -8.16119     0.02631     0.01732     1.05360     0.02057     0.00000     0.00000     0.00000     0.00000     0.00000     1.11780
    -8.14919     0.02908     0.01842     1.16551     0.02204     0.00000     0.00000     0.00000     0.00000     0.00000     1.23505
    -8.13619     0.03571     0.02152     1.16790     0.02587     0.00000     0.00000     0.00000     0.00000     0.00000     1.25100
    -8.12419     0.04794     0.02734     1.08716     0.03304     0.00000     0.00000     0.00000     0.00000     0.00000     1.19548
    -8.11119     0.06785     0.03703     0.98462     0.04491     0.00000     0.00000     0.00000     0.00000     0.00000     1.13441
    -8.09919     0.09526     0.05061     0.91754     0.06153     0.00000     0.00000     0.00000     0.00000     0.00000     1.12495
    -8.08619     0.12575     0.06591     0.90505     0.08023     0.00000     0.00000     0.00000     0.00000     0.00000     1.17694
    -8.07419     0.15103     0.07866     0.91973     0.09581     0.00000     0.00000     0.00000     0.00000     0.00000     1.24523
    -8.06119     0.16239     0.08434     0.91044     0.10276     0.00000     0.00000     0.00000     0.00000     0.00000     1.25993
    -8.04919     0.15517     0.08047     0.83775     0.09805     0.00000     0.00000     0.00000     0.00000     0.00000     1.17144
    -8.03619     0.13148     0.06809     0.69720     0.08296     0.00000     0.00000     0.00000     0.00000     0.00000     0.97973
    -8.02419     0.09919     0.05108     0.51817     0.06221     0.00000     0.00000     0.00000     0.00000     0.00000     0.73065
    -8.01119     0.06836     0.03427     0.34209     0.04163     0.00000     0.00000     0.00000     0.00000     0.00000     0.48636
    -7.99919     0.04819     0.02149     0.20090     0.02582     0.00000     0.00000     0.00000     0.00000     0.00000     0.29640
    -7.98619     0.04665     0.01497     0.10691     0.01727     0.00000     0.00000     0.00000     0.00000     0.00000     0.18581
    -7.97419     0.07209     0.01587     0.05632     0.01708     0.00000     0.00000     0.00000     0.00000     0.00000     0.16137
    -7.96119     0.13389     0.02505     0.03834     0.02591     0.00000     0.00000     0.00000     0.00000     0.00000     0.22318
    -7.94919     0.23884     0.04299     0.04239     0.04401     0.00000     0.00000     0.00000     0.00000     0.00000     0.36822
    -7.93619     0.38323     0.06866     0.06047     0.07021     0.00000     0.00000     0.00000     0.00000     0.00000     0.58257
    -7.92419     0.54555     0.09858     0.08682     0.10087     0.00000     0.00000     0.00000     0.00000     0.00000     0.83182
    -7.91119     0.68746     0.12746     0.11838     0.13045     0.00000     0.00000     0.00000     0.00000     0.00000     1.06376
    -7.89919     0.76757     0.15170     0.15842     0.15493     0.00000     0.00000     0.00000     0.00000     0.00000     1.23262
    -7.88619     0.76214     0.17435     0.22189     0.17667     0.00000     0.00000     0.00000     0.00000     0.00000     1.33505
    -7.87419     0.67914     0.20797     0.33742     0.20727     0.00000     0.00000     0.00000     0.00000     0.00000     1.43180
    -7.86119     0.55484     0.27175     0.53977     0.26479     0.00000     0.00000     0.00000     0.00000     0.00000     1.63114
    -7.84919     0.43456     0.38148     0.84972     0.36418     0.00000     0.00000     0.00000     0.00000     0.00000     2.02995
    -7.83619     0.35004     0.53609     1.24839     0.50485     0.00000     0.00000     0.00000     0.00000     0.00000     2.63936
    -7.82419     0.30775     0.70901     1.66410     0.66275     0.00000     0.00000     0.00000     0.00000     0.00000     3.34361
    -7.81119     0.29238     0.85290     1.98650     0.79498     0.00000     0.00000     0.00000     0.00000     0.00000     3.92675
    -7.79919     0.28060     0.91886     2.11240     0.85661     0.00000     0.00000     0.00000     0.00000     0.00000     4.16847
    -7.78619     0.25513     0.88133     1.99650     0.82352     0.00000     0.00000     0.00000     0.00000     0.00000     3.95648
    -7.77419     0.21184     0.75041     1.67590     0.70428     0.00000     0.00000     0.00000     0.00000     0.00000     3.34243
    -7.76119     0.15810     0.56641     1.24987     0.53512     0.00000     0.00000     0.00000     0.00000     0.00000     2.50950
    -7.74919     0.10581     0.37906     0.83038     0.36100     0.00000     0.00000     0.00000     0.00000     0.00000     1.67625
    -7.73619     0.06484     0.22511     0.49862     0.21641     0.00000     0.00000     0.00000     0.00000     0.00000     1.00499
    -7.72419     0.04007     0.11942     0.28860     0.11597     0.00000     0.00000     0.00000     0.00000     0.00000     0.56406
    -7.71119     0.03234     0.05832     0.19838     0.05707     0.00000     0.00000     0.00000     0.00000     0.00000     0.34611
    -7.69919     0.04059     0.02960     0.21024     0.02883     0.00000     0.00000     0.00000     0.00000     0.00000     0.30925
    -7.68619     0.06297     0.02069     0.30256     0.01958     0.00000     0.00000     0.00000     0.00000     0.00000     0.40581
    -7.67419     0.09636     0.02240     0.44945     0.02069     0.00000     0.00000     0.00000     0.00000     0.00000     0.58891
    -7.66119     0.13609     0.02910     0.61701     0.02690     0.00000     0.00000     0.00000     0.00000     0.00000     0.80911
    -7.64919     0.17766     0.03798     0.76771     0.03576     0.00000     0.00000     0.00000     0.00000     0.00000     1.01911
    -7.63619     0.22037     0.04873     0.87590     0.04729     0.00000     0.00000     0.00000     0.00000     0.00000     1.19230
    -7.62419     0.27004     0.06343     0.94562     0.06376     0.00000     0.00000     0.00000     0.00000     0.00000     1.34285
    -7.61119     0.33677     0.08580     1.01227     0.08877     0.00000     0.00000     0.00000     0.00000     0.00000     1.52361
    -7.59919     0.42686     0.11914     1.12388     0.12527     0.00000     0.00000     0.00000     0.00000     0.00000     1.79515
    -7.58619     0.53412     0.16377     1.31057     0.17304     0.00000     0.00000     0.00000     0.00000     0.00000     2.18150
    -7.57419     0.63755     0.21515     1.56072     0.22733     0.00000     0.00000     0.00000     0.00000     0.00000     2.64075
    -7.56119     0.70865     0.26424     1.82060     0.27910     0.00000     0.00000     0.00000     0.00000     0.00000     3.07259
    -7.54919     0.72478     0.29978     2.01450     0.31725     0.00000     0.00000     0.00000     0.00000     0.00000     3.35631
    -7.53619     0.67930     0.31210     2.07310     0.33193     0.00000     0.00000     0.00000     0.00000     0.00000     3.39644
    -7.52419     0.58333     0.29678     1.96210     0.31814     0.00000     0.00000     0.00000     0.00000     0.00000     3.16035
    -7.51119     0.45931     0.25688     1.69560     0.27805     0.00000     0.00000     0.00000     0.00000     0.00000     2.68984
    -7.49919     0.33208     0.20227     1.33244     0.22120     0.00000     0.00000     0.00000     0.00000     0.00000     2.08799
    -7.48619     0.22178     0.14661     0.95489     0.16161     0.00000     0.00000     0.00000     0.00000     0.00000     1.48489
    -7.47419     0.14082     0.10356     0.64078     0.11388     0.00000     0.00000     0.00000     0.00000     0.00000     0.99905
    -7.46119     0.09444     0.08459     0.44388     0.09057     0.00000     0.00000     0.00000     0.00000     0.00000     0.71348
    -7.44819     0.08319     0.09929     0.38927     0.10217     0.00000     0.00000     0.00000     0.00000     0.00000     0.67392
    -7.43619     0.10529     0.15727     0.47880     0.15905     0.00000     0.00000     0.00000     0.00000     0.00000     0.90041
    -7.42319     0.15746     0.26881     0.69561     0.27219     0.00000     0.00000     0.00000     0.00000     0.00000     1.39407
    -7.41119     0.23396     0.44226     1.00344     0.45030     0.00000     0.00000     0.00000     0.00000     0.00000     2.12996
    -7.39819     0.32532     0.67725     1.34594     0.69228     0.00000     0.00000     0.00000     0.00000     0.00000     3.04079
    -7.38619     0.41822     0.95587     1.65362     0.97852     0.00000     0.00000     0.00000     0.00000     0.00000     4.00623
    -7.37319     0.49708     1.23776     1.86070     1.26584     0.00000     0.00000     0.00000     0.00000     0.00000     4.86138
    -7.36119     0.54806     1.46524     1.92560     1.49414     0.00000     0.00000     0.00000     0.00000     0.00000     5.43303
    -7.34819     0.56301     1.58417     1.84280     1.60890     0.00000     0.00000     0.00000     0.00000     0.00000     5.59888
    -7.33619     0.54293     1.56808     1.64165     1.58507     0.00000     0.00000     0.00000     0.00000     0.00000     5.33773
    -7.32319     0.49790     1.43367     1.37392     1.44123     0.00000     0.00000     0.00000     0.00000     0.00000     4.74672
    -7.31119     0.44253     1.23148     1.09397     1.22996     0.00000     0.00000     0.00000     0.00000     0.00000     3.99794
    -7.29819     0.38935     1.01886     0.84399     1.00921     0.00000     0.00000     0.00000     0.00000     0.00000     3.26142
    -7.28619     0.34316     0.83275     0.64648     0.81625     0.00000     0.00000     0.00000     0.00000     0.00000     2.63864
    -7.27319     0.30093     0.67957     0.50316     0.65875     0.00000     0.00000     0.00000     0.00000     0.00000     2.14241
    -7.26119     0.25663     0.54715     0.40173     0.52528     0.00000     0.00000     0.00000     0.00000     0.00000     1.73078
    -7.24819     0.20703     0.42291     0.32590     0.40314     0.00000     0.00000     0.00000     0.00000     0.00000     1.35899
    -7.23619     0.15470     0.30561     0.26487     0.28973     0.00000     0.00000     0.00000     0.00000     0.00000     1.01491
    -7.22319     0.10600     0.20354     0.21921     0.19138     0.00000     0.00000     0.00000     0.00000     0.00000     0.72013
    -7.21119     0.06730     0.12669     0.20146     0.11601     0.00000     0.00000     0.00000     0.00000     0.00000     0.51145
    -7.19819     0.04199     0.08009     0.23252     0.06713     0.00000     0.00000     0.00000     0.00000     0.00000     0.42173
    -7.18619     0.03011     0.06258     0.33348     0.04292     0.00000     0.00000     0.00000     0.00000     0.00000     0.46909
    -7.17319     0.02942     0.06914     0.51403     0.03886     0.00000     0.00000     0.00000     0.00000     0.00000     0.65145
    -7.16119     0.03671     0.09415     0.75962     0.05128     0.00000     0.00000     0.00000     0.00000     0.00000     0.94176
    -7.14819     0.04881     0.13469     1.02507     0.08044     0.00000     0.00000     0.00000     0.00000     0.00000     1.28901
    -7.13619     0.06377     0.19465     1.24335     0.13347     0.00000     0.00000     0.00000     0.00000     0.00000     1.63525
    -7.12319     0.08245     0.28812     1.34963     0.22631     0.00000     0.00000     0.00000     0.00000     0.00000     1.94652
    -7.11119     0.11017     0.43782     1.31351     0.38107     0.00000     0.00000     0.00000     0.00000     0.00000     2.24256
    -7.09819     0.15723     0.66327     1.15305     0.61524     0.00000     0.00000     0.00000     0.00000     0.00000     2.58879
    -7.08619     0.23781     0.96147     0.92919     0.92368     0.00000     0.00000     0.00000     0.00000     0.00000     3.05216
    -7.07319     0.36628     1.29078     0.71482     1.26486     0.00000     0.00000     0.00000     0.00000     0.00000     3.63674
    -7.06119     0.55260     1.57602     0.56521     1.56484     0.00000     0.00000     0.00000     0.00000     0.00000     4.25867
    -7.04819     0.79522     1.74013     0.50155     1.74818     0.00000     0.00000     0.00000     0.00000     0.00000     4.78508
    -7.03619     1.07332     1.74517     0.51324     1.77571     0.00000     0.00000     0.00000     0.00000     0.00000     5.10744
    -7.02319     1.34260     1.61400     0.57156     1.66710     0.00000     0.00000     0.00000     0.00000     0.00000     5.19526
    -7.01119     1.54070     1.41529     0.64322     1.48600     0.00000     0.00000     0.00000     0.00000     0.00000     5.08521
    -6.99819     1.60870     1.22175     0.69852     1.30220     0.00000     0.00000     0.00000     0.00000     0.00000     4.83117
    -6.98619     1.51810     1.07402     0.71511     1.15558     0.00000     0.00000     0.00000     0.00000     0.00000     4.46281
    -6.97319     1.28817     0.96803     0.68093     1.04356     0.00000     0.00000     0.00000     0.00000     0.00000     3.98069
    -6.96119     0.97952     0.87484     0.59724     0.93905     0.00000     0.00000     0.00000     0.00000     0.00000     3.39065
    -6.94819     0.66677     0.76834     0.47921     0.81798     0.00000     0.00000     0.00000     0.00000     0.00000     2.73230
    -6.93619     0.40820     0.64760     0.35106     0.67999     0.00000     0.00000     0.00000     0.00000     0.00000     2.08684
    -6.92319     0.23069     0.53948     0.23801     0.55204     0.00000     0.00000     0.00000     0.00000     0.00000     1.56022
    -6.91119     0.13380     0.48615     0.15974     0.47692     0.00000     0.00000     0.00000     0.00000     0.00000     1.25660
    -6.89819     0.10378     0.52418     0.12886     0.49320     0.00000     0.00000     0.00000     0.00000     0.00000     1.25002
    -6.88619     0.12576     0.66436     0.15396     0.61647     0.00000     0.00000     0.00000     0.00000     0.00000     1.56054
    -6.87319     0.18832     0.88040     0.24185     0.82733     0.00000     0.00000     0.00000     0.00000     0.00000     2.13790
    -6.86119     0.28107     1.11324     0.39497     1.07186     0.00000     0.00000     0.00000     0.00000     0.00000     2.86114
    -6.84819     0.39000     1.29402     0.60297     1.28050     0.00000     0.00000     0.00000     0.00000     0.00000     3.56749
    -6.83619     0.49536     1.37513     0.83480     1.39821     0.00000     0.00000     0.00000     0.00000     0.00000     4.10350
    -6.82319     0.57365     1.35578     1.03923     1.41032     0.00000     0.00000     0.00000     0.00000     0.00000     4.37898
    -6.81119     0.60452     1.27515     1.16042     1.34653     0.00000     0.00000     0.00000     0.00000     0.00000     4.38662
    -6.79819     0.57884     1.18548     1.16096     1.25629     0.00000     0.00000     0.00000     0.00000     0.00000     4.18157
    -6.78619     0.50347     1.11672     1.04150     1.17409     0.00000     0.00000     0.00000     0.00000     0.00000     3.83578
    -6.77319     0.39937     1.06151     0.84168     1.10069     0.00000     0.00000     0.00000     0.00000     0.00000     3.40325
    -6.76119     0.29370     0.99041     0.62234     1.01324     0.00000     0.00000     0.00000     0.00000     0.00000     2.91969
    -6.74819     0.20988     0.87988     0.43967     0.89031     0.00000     0.00000     0.00000     0.00000     0.00000     2.41974
    -6.73619     0.16103     0.73383     0.32699     0.73497     0.00000     0.00000     0.00000     0.00000     0.00000     1.95682
    -6.72319     0.14847     0.58248     0.29017     0.57587     0.00000     0.00000     0.00000     0.00000     0.00000     1.59699
    -6.71119     0.16551     0.46401     0.31470     0.45005     0.00000     0.00000     0.00000     0.00000     0.00000     1.39428
    -6.69819     0.20243     0.40390     0.37680     0.38282     0.00000     0.00000     0.00000     0.00000     0.00000     1.36594
    -6.68619     0.25119     0.40345     0.45251     0.37662     0.00000     0.00000     0.00000     0.00000     0.00000     1.48377
    -6.67319     0.30726     0.44183     0.52262     0.41220     0.00000     0.00000     0.00000     0.00000     0.00000     1.68391
    -6.66119     0.36821     0.48668     0.57355     0.45843     0.00000     0.00000     0.00000     0.00000     0.00000     1.88687
    -6.64819     0.42989     0.50784     0.59669     0.48508     0.00000     0.00000     0.00000     0.00000     0.00000     2.01950
    -6.63619     0.48323     0.48857     0.58835     0.47410     0.00000     0.00000     0.00000     0.00000     0.00000     2.03425
    -6.62319     0.51480     0.42997     0.55001     0.42435     0.00000     0.00000     0.00000     0.00000     0.00000     1.91913
    -6.61119     0.51179     0.34729     0.48842     0.34900     0.00000     0.00000     0.00000     0.00000     0.00000     1.69650
    -6.59819     0.46950     0.26156     0.41461     0.26798     0.00000     0.00000     0.00000     0.00000     0.00000     1.41365
    -6.58619     0.39551     0.19198     0.34220     0.20023     0.00000     0.00000     0.00000     0.00000     0.00000     1.12992
    -6.57319     0.30756     0.15285     0.28534     0.16056     0.00000     0.00000     0.00000     0.00000     0.00000     0.90631
    -6.56119     0.22624     0.15479     0.25751     0.16020     0.00000     0.00000     0.00000     0.00000     0.00000     0.79874
    -6.54819     0.16736     0.20638     0.27131     0.20858     0.00000     0.00000     0.00000     0.00000     0.00000     0.85363
    -6.53619     0.13847     0.31277     0.33826     0.31241     0.00000     0.00000     0.00000     0.00000     0.00000     1.10190
    -6.52319     0.13976     0.47160     0.46744     0.47137     0.00000     0.00000     0.00000     0.00000     0.00000     1.55017
    -6.51119     0.16719     0.66875     0.66202     0.67323     0.00000     0.00000     0.00000     0.00000     0.00000     2.17119
    -6.49819     0.21498     0.87832     0.91455     0.89219     0.00000     0.00000     0.00000     0.00000     0.00000     2.90004
    -6.48619     0.27680     1.06813     1.20401     1.09248     0.00000     0.00000     0.00000     0.00000     0.00000     3.64142
    -6.47319     0.34577     1.20691     1.49613     1.23754     0.00000     0.00000     0.00000     0.00000     0.00000     4.28635
    -6.46019     0.41399     1.27285     1.75090     1.29947     0.00000     0.00000     0.00000     0.00000     0.00000     4.73721
    -6.44819     0.47248     1.25826     1.93379     1.26908     0.00000     0.00000     0.00000     0.00000     0.00000     4.93361
    -6.43519     0.51187     1.17270     2.03190     1.15992     0.00000     0.00000     0.00000     0.00000     0.00000     4.87639
    -6.42319     0.52399     1.04149     2.05750     1.00739     0.00000     0.00000     0.00000     0.00000     0.00000     4.63037
    -6.41019     0.50444     0.89981     2.04290     0.85546     0.00000     0.00000     0.00000     0.00000     0.00000     4.30261
    -6.39819     0.45488     0.77899     2.01920     0.73919     0.00000     0.00000     0.00000     0.00000     0.00000     3.99226
    -6.38519     0.38399     0.69787     1.99660     0.67324     0.00000     0.00000     0.00000     0.00000     0.00000     3.75170
    -6.37319     0.30616     0.66065     1.96011     0.65296     0.00000     0.00000     0.00000     0.00000     0.00000     3.57988
    -6.36019     0.23759     0.66368     1.87996     0.66683     0.00000     0.00000     0.00000     0.00000     0.00000     3.44806
    -6.34819     0.19155     0.70393     1.73372     0.70909     0.00000     0.00000     0.00000     0.00000     0.00000     3.33829
    -6.33519     0.17434     0.78097     1.52038     0.78188     0.00000     0.00000     0.00000     0.00000     0.00000     3.25757
    -6.32319     0.18324     0.89081     1.26505     0.88521     0.00000     0.00000     0.00000     0.00000     0.00000     3.22431
    -6.31019     0.20729     1.01779     1.00986     1.00439     0.00000     0.00000     0.00000     0.00000     0.00000     3.23933
    -6.29819     0.23081     1.13606     0.80046     1.11038     0.00000     0.00000     0.00000     0.00000     0.00000     3.27771
    -6.28519     0.23927     1.21772     0.67281     1.17288     0.00000     0.00000     0.00000     0.00000     0.00000     3.30268
    -6.27319     0.22538     1.24957     0.64269     1.18007     0.00000     0.00000     0.00000     0.00000     0.00000     3.29771
    -6.26019     0.19156     1.23521     0.69914     1.14421     0.00000     0.00000     0.00000     0.00000     0.00000     3.27012
    -6.24819     0.14741     1.18570     0.80475     1.08858     0.00000     0.00000     0.00000     0.00000     0.00000     3.22644
    -6.23519     0.10413     1.10749     0.90576     1.02758     0.00000     0.00000     0.00000     0.00000     0.00000     3.14496
    -6.22319     0.06933     0.99974     0.95125     0.95716     0.00000     0.00000     0.00000     0.00000     0.00000     2.97748
    -6.21019     0.04548     0.86230     0.91368     0.86348     0.00000     0.00000     0.00000     0.00000     0.00000     2.68493
    -6.19819     0.03116     0.70769     0.79973     0.74241     0.00000     0.00000     0.00000     0.00000     0.00000     2.28099
    -6.18519     0.02359     0.55907     0.64261     0.60641     0.00000     0.00000     0.00000     0.00000     0.00000     1.83168
    -6.17319     0.02035     0.44106     0.48449     0.48083     0.00000     0.00000     0.00000     0.00000     0.00000     1.42673
    -6.16019     0.02011     0.36973     0.35895     0.39054     0.00000     0.00000     0.00000     0.00000     0.00000     1.13933
    -6.14819     0.02263     0.35006     0.28384     0.35140     0.00000     0.00000     0.00000     0.00000     0.00000     1.00793
    -6.13519     0.02819     0.37948     0.26368     0.36851     0.00000     0.00000     0.00000     0.00000     0.00000     1.03986
    -6.12319     0.03689     0.45083     0.29501     0.43808     0.00000     0.00000     0.00000     0.00000     0.00000     1.22081
    -6.11019     0.04795     0.55216     0.36998     0.54826     0.00000     0.00000     0.00000     0.00000     0.00000     1.51834
    -6.09819     0.05962     0.66586     0.47890     0.67991     0.00000     0.00000     0.00000     0.00000     0.00000     1.88429
    -6.08519     0.07030     0.77325     0.61523     0.81162     0.00000     0.00000     0.00000     0.00000     0.00000     2.27040
    -6.07319     0.08013     0.86458     0.78206     0.92809     0.00000     0.00000     0.00000     0.00000     0.00000     2.65486
    -6.06019     0.09225     0.94758     0.99671     1.02911     0.00000     0.00000     0.00000     0.00000     0.00000     3.06565
    -6.04819     0.11193     1.04647     1.28590     1.13027     0.00000     0.00000     0.00000     0.00000     0.00000     3.57457
    -6.03519     0.14350     1.18927     1.67195     1.25422     0.00000     0.00000     0.00000     0.00000     0.00000     4.25894
    -6.02319     0.18650     1.39009     2.15300     1.41575     0.00000     0.00000     0.00000     0.00000     0.00000     5.14534
    -6.01019     0.23348     1.63608     2.68580     1.61020     0.00000     0.00000     0.00000     0.00000     0.00000     6.16556
    -5.99819     0.27191     1.88607     3.18720     1.80861     0.00000     0.00000     0.00000     0.00000     0.00000     7.15379
    -5.98519     0.28968     2.08182     3.55960     1.96499     0.00000     0.00000     0.00000     0.00000     0.00000     7.89609
    -5.97319     0.28159     2.16879     3.73460     2.03393     0.00000     0.00000     0.00000     0.00000     0.00000     8.21891
    -5.96019     0.25219     2.12122     3.70790     1.99347     0.00000     0.00000     0.00000     0.00000     0.00000     8.07478
    -5.94819     0.21359     1.96036     3.53810     1.86124     0.00000     0.00000     0.00000     0.00000     0.00000     7.57329
    -5.93519     0.17979     1.75598     3.30820     1.69828     0.00000     0.00000     0.00000     0.00000     0.00000     6.94225
    -5.92319     0.16051     1.60448     3.07640     1.58964     0.00000     0.00000     0.00000     0.00000     0.00000     6.43103
    -5.91019     0.15787     1.58561     2.84980     1.60739     0.00000     0.00000     0.00000     0.00000     0.00000     6.20067
    -5.89819     0.16643     1.71835     2.60300     1.76560     0.00000     0.00000     0.00000     0.00000     0.00000     6.25338
    -5.88519     0.17625     1.94090     2.31730     2.00136     0.00000     0.00000     0.00000     0.00000     0.00000     6.43581
    -5.87319     0.17779     2.13183     2.01380     2.19487     0.00000     0.00000     0.00000     0.00000     0.00000     6.51829
    -5.86019     0.16604     2.17040     1.75010     2.23035     0.00000     0.00000     0.00000     0.00000     0.00000     6.31689
    -5.84819     0.14255     2.00024     1.59280     2.05609     0.00000     0.00000     0.00000     0.00000     0.00000     5.79168
    -5.83519     0.11376     1.65434     1.57730     1.71119     0.00000     0.00000     0.00000     0.00000     0.00000     5.05659
    -5.82319     0.08710     1.23300     1.68260     1.29935     0.00000     0.00000     0.00000     0.00000     0.00000     4.30205
    -5.81019     0.06742     0.84875     1.83270     0.93167     0.00000     0.00000     0.00000     0.00000     0.00000     3.68055
    -5.79819     0.05537     0.58088     1.93070     0.68211     0.00000     0.00000     0.00000     0.00000     0.00000     3.24907
    -5.78519     0.04856     0.46186     1.90770     0.57415     0.00000     0.00000     0.00000     0.00000     0.00000     2.99227
    -5.77319     0.04397     0.48752     1.75641     0.59632     0.00000     0.00000     0.00000     0.00000     0.00000     2.88422
    -5.76019     0.03997     0.63249     1.53233     0.72093     0.00000     0.00000     0.00000     0.00000     0.00000     2.92572
    -5.74819     0.03700     0.85565     1.32013     0.91265     0.00000     0.00000     0.00000     0.00000     0.00000     3.12543
    -5.73519     0.03665     1.10045     1.18787     1.12629     0.00000     0.00000     0.00000     0.00000     0.00000     3.45126
    -5.72319     0.04021     1.30271     1.15540     1.30858     0.00000     0.00000     0.00000     0.00000     0.00000     3.80690
    -5.71019     0.04741     1.40953     1.19223     1.41305     0.00000     0.00000     0.00000     0.00000     0.00000     4.06222
    -5.69819     0.05616     1.40129     1.24180     1.41781     0.00000     0.00000     0.00000     0.00000     0.00000     4.11706
    -5.68519     0.06341     1.29890     1.25513     1.33371     0.00000     0.00000     0.00000     0.00000     0.00000     3.95115
    -5.67319     0.06665     1.15147     1.21839     1.19823     0.00000     0.00000     0.00000     0.00000     0.00000     3.63474
    -5.66019     0.06521     1.00856     1.15408     1.05413     0.00000     0.00000     0.00000     0.00000     0.00000     3.28198
    -5.64819     0.06075     0.89967     1.10439     0.93059     0.00000     0.00000     0.00000     0.00000     0.00000     2.99540
    -5.63519     0.05652     0.82712     1.10506     0.83508     0.00000     0.00000     0.00000     0.00000     0.00000     2.82378
    -5.62319     0.05585     0.77771     1.16860     0.76062     0.00000     0.00000     0.00000     0.00000     0.00000     2.76278
    -5.61019     0.06036     0.73893     1.28114     0.69838     0.00000     0.00000     0.00000     0.00000     0.00000     2.77881
    -5.59819     0.06898     0.70887     1.41120     0.64747     0.00000     0.00000     0.00000     0.00000     0.00000     2.83652
    -5.58519     0.07815     0.69242     1.52057     0.61275     0.00000     0.00000     0.00000     0.00000     0.00000     2.90389
    -5.57319     0.08342     0.68933     1.57568     0.59580     0.00000     0.00000     0.00000     0.00000     0.00000     2.94423
    -5.56019     0.08168     0.68779     1.56105     0.58795     0.00000     0.00000     0.00000     0.00000     0.00000     2.91847
    -5.54819     0.07275     0.66845     1.48857     0.57296     0.00000     0.00000     0.00000     0.00000     0.00000     2.80272
    -5.53519     0.05932     0.61800     1.40023     0.53787     0.00000     0.00000     0.00000     0.00000     0.00000     2.61543
    -5.52319     0.04544     0.53939     1.35427     0.48344     0.00000     0.00000     0.00000     0.00000     0.00000     2.42254
    -5.51019     0.03452     0.45065     1.40202     0.42268     0.00000     0.00000     0.00000     0.00000     0.00000     2.30987
    -5.49819     0.02815     0.37373     1.56285     0.37232     0.00000     0.00000     0.00000     0.00000     0.00000     2.33705
    -5.48519     0.02606     0.32225     1.80618     0.34231     0.00000     0.00000     0.00000     0.00000     0.00000     2.49680
    -5.47319     0.02683     0.29759     2.05470     0.33292     0.00000     0.00000     0.00000     0.00000     0.00000     2.71204
    -5.46019     0.02894     0.29358     2.21670     0.33921     0.00000     0.00000     0.00000     0.00000     0.00000     2.87843
    -5.44719     0.03147     0.30458     2.22990     0.35758     0.00000     0.00000     0.00000     0.00000     0.00000     2.92353
    -5.43519     0.03425     0.32930     2.09901     0.38763     0.00000     0.00000     0.00000     0.00000     0.00000     2.85019
    -5.42219     0.03755     0.36844     1.89578     0.42815     0.00000     0.00000     0.00000     0.00000     0.00000     2.72992
    -5.41019     0.04151     0.41911     1.72823     0.47212     0.00000     0.00000     0.00000     0.00000     0.00000     2.66097
    -5.39719     0.04610     0.47251     1.69251     0.50653     0.00000     0.00000     0.00000     0.00000     0.00000     2.71766
    -5.38519     0.05145     0.51730     1.83660     0.51913     0.00000     0.00000     0.00000     0.00000     0.00000     2.92448
    -5.37219     0.05842     0.54648     2.14490     0.50670     0.00000     0.00000     0.00000     0.00000     0.00000     3.25650
    -5.36019     0.06862     0.56299     2.53820     0.47915     0.00000     0.00000     0.00000     0.00000     0.00000     3.64897
    -5.34719     0.08346     0.58045     2.89160     0.45802     0.00000     0.00000     0.00000     0.00000     0.00000     4.01353
    -5.33519     0.10267     0.62094     3.07500     0.47133     0.00000     0.00000     0.00000     0.00000     0.00000     4.26994
    -5.32219     0.12339     0.71000     3.00430     0.54838     0.00000     0.00000     0.00000     0.00000     0.00000     4.38607
    -5.31019     0.14094     0.86820     2.68300     0.71131     0.00000     0.00000     0.00000     0.00000     0.00000     4.40345
    -5.29719     0.15103     1.09734     2.19800     0.96116     0.00000     0.00000     0.00000     0.00000     0.00000     4.40753
    -5.28519     0.15279     1.36494     1.67362     1.26336     0.00000     0.00000     0.00000     0.00000     0.00000     4.45471
    -5.27219     0.14986     1.60311     1.21239     1.54490     0.00000     0.00000     0.00000     0.00000     0.00000     4.51026
    -5.26019     0.14917     1.72970     0.86210     1.71672     0.00000     0.00000     0.00000     0.00000     0.00000     4.45769
    -5.24719     0.15735     1.68892     0.62096     1.71553     0.00000     0.00000     0.00000     0.00000     0.00000     4.18276
    -5.23519     0.17663     1.48305     0.46555     1.53763     0.00000     0.00000     0.00000     0.00000     0.00000     3.66286
    -5.22219     0.20313     1.17232     0.37512     1.24097     0.00000     0.00000     0.00000     0.00000     0.00000     2.99154
    -5.21019     0.22832     0.84356     0.34106     0.91465     0.00000     0.00000     0.00000     0.00000     0.00000     2.32759
    -5.19719     0.24398     0.57028     0.36233     0.63597     0.00000     0.00000     0.00000     0.00000     0.00000     1.81256
    -5.18519     0.24726     0.38913     0.43596     0.44695     0.00000     0.00000     0.00000     0.00000     0.00000     1.51930
    -5.17219     0.24223     0.30228     0.54948     0.35316     0.00000     0.00000     0.00000     0.00000     0.00000     1.44715
    -5.16019     0.23719     0.29292     0.67905     0.33967     0.00000     0.00000     0.00000     0.00000     0.00000     1.54883
    -5.14719     0.23920     0.34072     0.79447     0.38635     0.00000     0.00000     0.00000     0.00000     0.00000     1.76074
    -5.13519     0.25040     0.42931     0.86877     0.47584     0.00000     0.00000     0.00000     0.00000     0.00000     2.02432
    -5.12219     0.26721     0.54609     0.88820     0.59364     0.00000     0.00000     0.00000     0.00000     0.00000     2.29514
    -5.11019     0.28301     0.67821     0.85651     0.72436     0.00000     0.00000     0.00000     0.00000     0.00000     2.54209
    -5.09719     0.29091     0.80881     0.79151     0.84854     0.00000     0.00000     0.00000     0.00000     0.00000     2.73977
    -5.08519     0.28626     0.91611     0.71608     0.94307     0.00000     0.00000     0.00000     0.00000     0.00000     2.86152
    -5.07219     0.26778     0.97736     0.64926     0.98598     0.00000     0.00000     0.00000     0.00000     0.00000     2.88038
    -5.06019     0.23742     0.97564     0.60171     0.96398     0.00000     0.00000     0.00000     0.00000     0.00000     2.77875
    -5.04719     0.19960     0.90675     0.57561     0.87861     0.00000     0.00000     0.00000     0.00000     0.00000     2.56058
    -5.03519     0.15957     0.78214     0.56591     0.74643     0.00000     0.00000     0.00000     0.00000     0.00000     2.25405
    -5.02219     0.12198     0.62532     0.56140     0.59287     0.00000     0.00000     0.00000     0.00000     0.00000     1.90157
    -5.01019     0.08974     0.46367     0.54691     0.44276     0.00000     0.00000     0.00000     0.00000     0.00000     1.54308
    -4.99719     0.06389     0.31987     0.50874     0.31317     0.00000     0.00000     0.00000     0.00000     0.00000     1.20567
    -4.98519     0.04416     0.20661     0.44184     0.21130     0.00000     0.00000     0.00000     0.00000     0.00000     0.90391
    -4.97219     0.02988     0.12690     0.35440     0.13726     0.00000     0.00000     0.00000     0.00000     0.00000     0.64844
    -4.96019     0.02052     0.07742     0.26498     0.08793     0.00000     0.00000     0.00000     0.00000     0.00000     0.45084
    -4.94719     0.01587     0.05281     0.19379     0.05994     0.00000     0.00000     0.00000     0.00000     0.00000     0.32241
    -4.93519     0.01600     0.04817     0.15379     0.05059     0.00000     0.00000     0.00000     0.00000     0.00000     0.26855
    -4.92219     0.02127     0.06071     0.14622     0.05863     0.00000     0.00000     0.00000     0.00000     0.00000     0.28682
    -4.91019     0.03293     0.09133     0.16169     0.08596     0.00000     0.00000     0.00000     0.00000     0.00000     0.37192
    -4.89719     0.05413     0.14725     0.18587     0.14065     0.00000     0.00000     0.00000     0.00000     0.00000     0.52790
    -4.88519     0.09036     0.24390     0.20673     0.23919     0.00000     0.00000     0.00000     0.00000     0.00000     0.78019
    -4.87219     0.14811     0.40184     0.22027     0.40341     0.00000     0.00000     0.00000     0.00000     0.00000     1.17363
    -4.86019     0.23045     0.63512     0.23182     0.64794     0.00000     0.00000     0.00000     0.00000     0.00000     1.74533
    -4.84719     0.33109     0.93307     0.25288     0.96161     0.00000     0.00000     0.00000     0.00000     0.00000     2.47865
    -4.83519     0.43150     1.24753     0.29620     1.29389     0.00000     0.00000     0.00000     0.00000     0.00000     3.26912
    -4.82219     0.50517     1.50077     0.37267     1.56248     0.00000     0.00000     0.00000     0.00000     0.00000     3.94109
    -4.81019     0.52924     1.61568     0.48952     1.68568     0.00000     0.00000     0.00000     0.00000     0.00000     4.32012
    -4.79719     0.49622     1.55453     0.64669     1.62290     0.00000     0.00000     0.00000     0.00000     0.00000     4.32034
    -4.78519     0.41805     1.33985     0.82904     1.39735     0.00000     0.00000     0.00000     0.00000     0.00000     3.98429
    -4.77219     0.31907     1.04041     1.00070     1.08080     0.00000     0.00000     0.00000     0.00000     0.00000     3.44098
    -4.76019     0.22362     0.73491     1.11164     0.75798     0.00000     0.00000     0.00000     0.00000     0.00000     2.82815
    -4.74719     0.14664     0.48076     1.11867     0.48976     0.00000     0.00000     0.00000     0.00000     0.00000     2.23583
    -4.73519     0.09213     0.30176     1.01000     0.30190     0.00000     0.00000     0.00000     0.00000     0.00000     1.70580
    -4.72219     0.05725     0.19843     0.81472     0.19449     0.00000     0.00000     0.00000     0.00000     0.00000     1.26489
    -4.71019     0.03753     0.16500     0.58943     0.15999     0.00000     0.00000     0.00000     0.00000     0.00000     0.95195
    -4.69719     0.02979     0.20020     0.39190     0.19544     0.00000     0.00000     0.00000     0.00000     0.00000     0.81734
    -4.68519     0.03258     0.30738     0.26023     0.30312     0.00000     0.00000     0.00000     0.00000     0.00000     0.90331
    -4.67219     0.04514     0.48533     0.20721     0.48162     0.00000     0.00000     0.00000     0.00000     0.00000     1.21930
    -4.66019     0.06631     0.71690     0.22654     0.71405     0.00000     0.00000     0.00000     0.00000     0.00000     1.72379
    -4.64719     0.09392     0.96343     0.30183     0.96151     0.00000     0.00000     0.00000     0.00000     0.00000     2.32069
    -4.63519     0.12516     1.17166     0.41314     1.16937     0.00000     0.00000     0.00000     0.00000     0.00000     2.87933
    -4.62219     0.15763     1.29412     0.54110     1.28881     0.00000     0.00000     0.00000     0.00000     0.00000     3.28165
    -4.61019     0.19028     1.31152     0.67103     1.29761     0.00000     0.00000     0.00000     0.00000     0.00000     3.47044
    -4.59719     0.22327     1.24361     0.79494     1.21515     0.00000     0.00000     0.00000     0.00000     0.00000     3.47697
    -4.58519     0.25585     1.14053     0.90967     1.09419     0.00000     0.00000     0.00000     0.00000     0.00000     3.40024
    -4.57219     0.28426     1.05862     1.01067     0.99491     0.00000     0.00000     0.00000     0.00000     0.00000     3.34846
    -4.56019     0.30138     1.03404     1.08710     0.95802     0.00000     0.00000     0.00000     0.00000     0.00000     3.38054
    -4.54719     0.29971     1.06514     1.12289     0.98632     0.00000     0.00000     0.00000     0.00000     0.00000     3.47406
    -4.53519     0.27592     1.11793     1.10477     1.04534     0.00000     0.00000     0.00000     0.00000     0.00000     3.54396
    -4.52219     0.23376     1.14399     1.02952     1.08305     0.00000     0.00000     0.00000     0.00000     0.00000     3.49032
    -4.51019     0.18293     1.10854     0.90803     1.05962     0.00000     0.00000     0.00000     0.00000     0.00000     3.25912
    -4.49719     0.13510     1.01213     0.76191     0.96980     0.00000     0.00000     0.00000     0.00000     0.00000     2.87894
    -4.48519     0.09963     0.89181     0.61882     0.84683     0.00000     0.00000     0.00000     0.00000     0.00000     2.45709
    -4.47219     0.08119     0.80179     0.50539     0.74596     0.00000     0.00000     0.00000     0.00000     0.00000     2.13434
    -4.45919     0.07977     0.78418     0.43993     0.71552     0.00000     0.00000     0.00000     0.00000     0.00000     2.01940
    -4.44719     0.09126     0.84562     0.42578     0.77267     0.00000     0.00000     0.00000     0.00000     0.00000     2.13533
    -4.43419     0.10892     0.95307     0.44953     0.89626     0.00000     0.00000     0.00000     0.00000     0.00000     2.40778
    -4.42219     0.12511     1.05139     0.48692     1.03639     0.00000     0.00000     0.00000     0.00000     0.00000     2.69982
    -4.40919     0.13340     1.08921     0.51420     1.13595     0.00000     0.00000     0.00000     0.00000     0.00000     2.87276
    -4.39719     0.13053     1.04159     0.51973     1.15297     0.00000     0.00000     0.00000     0.00000     0.00000     2.84482
    -4.38419     0.11707     0.91722     0.50943     1.07608     0.00000     0.00000     0.00000     0.00000     0.00000     2.61981
    -4.37219     0.09694     0.75099     0.50384     0.92692     0.00000     0.00000     0.00000     0.00000     0.00000     2.27869
    -4.35919     0.07529     0.58645     0.52824     0.74838     0.00000     0.00000     0.00000     0.00000     0.00000     1.93836
    -4.34719     0.05671     0.45808     0.60005     0.58441     0.00000     0.00000     0.00000     0.00000     0.00000     1.69925
    -4.33419     0.04361     0.38202     0.72169     0.46363     0.00000     0.00000     0.00000     0.00000     0.00000     1.61095
    -4.32219     0.03612     0.35614     0.88358     0.39375     0.00000     0.00000     0.00000     0.00000     0.00000     1.66958
    -4.30919     0.03296     0.36934     1.07203     0.36964     0.00000     0.00000     0.00000     0.00000     0.00000     1.84397
    -4.29719     0.03262     0.41273     1.27598     0.38476     0.00000     0.00000     0.00000     0.00000     0.00000     2.10609
    -4.28419     0.03406     0.48557     1.48312     0.43829     0.00000     0.00000     0.00000     0.00000     0.00000     2.44104
    -4.27219     0.03663     0.59291     1.67488     0.53328     0.00000     0.00000     0.00000     0.00000     0.00000     2.83770
    -4.25919     0.03974     0.73677     1.82447     0.66972     0.00000     0.00000     0.00000     0.00000     0.00000     3.27070
    -4.24719     0.04270     0.90711     1.91070     0.83721     0.00000     0.00000     0.00000     0.00000     0.00000     3.69772
    -4.23419     0.04480     1.07861     1.93190     1.01196     0.00000     0.00000     0.00000     0.00000     0.00000     4.06727
    -4.22219     0.04558     1.21581     1.90620     1.16008     0.00000     0.00000     0.00000     0.00000     0.00000     4.32767
    -4.20919     0.04495     1.28503     1.85560     1.24606     0.00000     0.00000     0.00000     0.00000     0.00000     4.43164
    -4.19719     0.04293     1.26907     1.78660     1.24683     0.00000     0.00000     0.00000     0.00000     0.00000     4.34543
    -4.18419     0.03960     1.17461     1.68700     1.16320     0.00000     0.00000     0.00000     0.00000     0.00000     4.06441
    -4.17219     0.03506     1.03420     1.54023     1.02315     0.00000     0.00000     0.00000     0.00000     0.00000     3.63264
    -4.15919     0.02971     0.89909     1.34874     0.87828     0.00000     0.00000     0.00000     0.00000     0.00000     3.15582
    -4.14719     0.02436     0.82621     1.14566     0.79014     0.00000     0.00000     0.00000     0.00000     0.00000     2.78637
    -4.13419     0.02008     0.86243     0.98250     0.81058     0.00000     0.00000     0.00000     0.00000     0.00000     2.67559
    -4.12219     0.01767     1.02200     0.90187     0.95859     0.00000     0.00000     0.00000     0.00000     0.00000     2.90013
    -4.10919     0.01725     1.27158     0.90917     1.20441     0.00000     0.00000     0.00000     0.00000     0.00000     3.40241
    -4.09719     0.01803     1.53155     0.96581     1.47055     0.00000     0.00000     0.00000     0.00000     0.00000     3.98594
    -4.08419     0.01878     1.70388     1.00858     1.65857     0.00000     0.00000     0.00000     0.00000     0.00000     4.38981
    -4.07219     0.01839     1.71593     0.98402     1.69134     0.00000     0.00000     0.00000     0.00000     0.00000     4.40968
    -4.05919     0.01645     1.55430     0.87734     1.54895     0.00000     0.00000     0.00000     0.00000     0.00000     3.99704
    -4.04719     0.01340     1.26773     0.71943     1.27649     0.00000     0.00000     0.00000     0.00000     0.00000     3.27705
    -4.03419     0.01023     0.94004     0.57045     0.95646     0.00000     0.00000     0.00000     0.00000     0.00000     2.47718
    -4.02219     0.00797     0.65110     0.49319     0.67283     0.00000     0.00000     0.00000     0.00000     0.00000     1.82509
    -4.00919     0.00730     0.44993     0.52898     0.47844     0.00000     0.00000     0.00000     0.00000     0.00000     1.46465
    -3.99719     0.00834     0.34690     0.68219     0.38592     0.00000     0.00000     0.00000     0.00000     0.00000     1.42335
    -3.98419     0.01060     0.32173     0.91458     0.37385     0.00000     0.00000     0.00000     0.00000     0.00000     1.62076
    -3.97219     0.01314     0.33765     1.15227     0.40169     0.00000     0.00000     0.00000     0.00000     0.00000     1.90476
    -3.95919     0.01491     0.35632     1.30973     0.42670     0.00000     0.00000     0.00000     0.00000     0.00000     2.10766
    -3.94719     0.01514     0.35035     1.32544     0.41890     0.00000     0.00000     0.00000     0.00000     0.00000     2.10983
    -3.93419     0.01364     0.31061     1.18912     0.36964     0.00000     0.00000     0.00000     0.00000     0.00000     1.88301
    -3.92219     0.01088     0.24537     0.94463     0.29026     0.00000     0.00000     0.00000     0.00000     0.00000     1.49115
    -3.90919     0.00769     0.17193     0.66414     0.20210     0.00000     0.00000     0.00000     0.00000     0.00000     1.04586
    -3.89719     0.00481     0.10677     0.41323     0.12466     0.00000     0.00000     0.00000     0.00000     0.00000     0.64947
    -3.88419     0.00266     0.05884     0.22767     0.06820     0.00000     0.00000     0.00000     0.00000     0.00000     0.35737
    -3.87219     0.00131     0.02913     0.11141     0.03340     0.00000     0.00000     0.00000     0.00000     0.00000     0.17525
    -3.85919     0.00059     0.01374     0.04920     0.01535     0.00000     0.00000     0.00000     0.00000     0.00000     0.07889
    -3.84719     0.00028     0.00773     0.02123     0.00804     0.00000     0.00000     0.00000     0.00000     0.00000     0.03727
    -3.83419     0.00019     0.00720     0.01176     0.00684     0.00000     0.00000     0.00000     0.00000     0.00000     0.02600
    -3.82219     0.00023     0.00980     0.01138     0.00908     0.00000     0.00000     0.00000     0.00000     0.00000     0.03049
    -3.80919     0.00037     0.01429     0.01585     0.01355     0.00000     0.00000     0.00000     0.00000     0.00000     0.04406
    -3.79719     0.00064     0.02021     0.02483     0.02010     0.00000     0.00000     0.00000     0.00000     0.00000     0.06578
    -3.78419     0.00113     0.02775     0.04206     0.02942     0.00000     0.00000     0.00000     0.00000     0.00000     0.10035
    -3.77219     0.00201     0.03755     0.07698     0.04273     0.00000     0.00000     0.00000     0.00000     0.00000     0.15926
    -3.75919     0.00351     0.05017     0.14667     0.06095     0.00000     0.00000     0.00000     0.00000     0.00000     0.26130
    -3.74719     0.00587     0.06520     0.27595     0.08367     0.00000     0.00000     0.00000     0.00000     0.00000     0.43068
    -3.73419     0.00924     0.08095     0.49267     0.10858     0.00000     0.00000     0.00000     0.00000     0.00000     0.69144
    -3.72219     0.01355     0.09555     0.81629     0.13272     0.00000     0.00000     0.00000     0.00000     0.00000     1.05811
    -3.70919     0.01842     0.10954     1.24197     0.15523     0.00000     0.00000     0.00000     0.00000     0.00000     1.52516
    -3.69719     0.02322     0.12878     1.72801     0.18049     0.00000     0.00000     0.00000     0.00000     0.00000     2.06050
    -3.68419     0.02729     0.16648     2.19740     0.22029     0.00000     0.00000     0.00000     0.00000     0.00000     2.61145
    -3.67219     0.03036     0.24262     2.55880     0.29335     0.00000     0.00000     0.00000     0.00000     0.00000     3.12512
    -3.65919     0.03280     0.38016     2.73810     0.42158     0.00000     0.00000     0.00000     0.00000     0.00000     3.57264
    -3.64719     0.03556     0.59683     2.70840     0.62189     0.00000     0.00000     0.00000     0.00000     0.00000     3.96268
    -3.63419     0.03961     0.89246     2.49500     0.89456     0.00000     0.00000     0.00000     0.00000     0.00000     4.32163
    -3.62219     0.04529     1.23906     2.16310     1.21362     0.00000     0.00000     0.00000     0.00000     0.00000     4.66107
    -3.60919     0.05189     1.58001     1.78750     1.52783     0.00000     0.00000     0.00000     0.00000     0.00000     4.94723
    -3.59719     0.05797     1.84844     1.42568     1.77838     0.00000     0.00000     0.00000     0.00000     0.00000     5.11047
    -3.58419     0.06224     1.99412     1.10834     1.92065     0.00000     0.00000     0.00000     0.00000     0.00000     5.08535
    -3.57219     0.06467     2.00437     0.84449     1.94591     0.00000     0.00000     0.00000     0.00000     0.00000     4.85944
    -3.55919     0.06701     1.90554     0.63496     1.87583     0.00000     0.00000     0.00000     0.00000     0.00000     4.48334
    -3.54719     0.07246     1.74389     0.48242     1.74859     0.00000     0.00000     0.00000     0.00000     0.00000     4.04736
    -3.53419     0.08447     1.56450     0.39077     1.59840     0.00000     0.00000     0.00000     0.00000     0.00000     3.63814
    -3.52219     0.10481     1.39687     0.35836     1.44984     0.00000     0.00000     0.00000     0.00000     0.00000     3.30988
    -3.50919     0.13183     1.25418     0.37179     1.31524     0.00000     0.00000     0.00000     0.00000     0.00000     3.07304
    -3.49719     0.16005     1.13559     0.40624     1.19705     0.00000     0.00000     0.00000     0.00000     0.00000     2.89893
    -3.48419     0.18185     1.03155     0.43329     1.08888     0.00000     0.00000     0.00000     0.00000     0.00000     2.73557
    -3.47219     0.19111     0.93312     0.43210     0.98262     0.00000     0.00000     0.00000     0.00000     0.00000     2.53895
    -3.45919     0.18671     0.84045     0.39712     0.87680     0.00000     0.00000     0.00000     0.00000     0.00000     2.30108
    -3.44619     0.17292     0.76538     0.33795     0.78061     0.00000     0.00000     0.00000     0.00000     0.00000     2.05686
    -3.43419     0.15656     0.72188     0.27170     0.70829     0.00000     0.00000     0.00000     0.00000     0.00000     1.85843
    -3.42119     0.14260     0.71243     0.21304     0.66610     0.00000     0.00000     0.00000     0.00000     0.00000     1.73417
    -3.40919     0.13168     0.72052     0.16824     0.64454     0.00000     0.00000     0.00000     0.00000     0.00000     1.66498
    -3.39619     0.12073     0.71917     0.13543     0.62370     0.00000     0.00000     0.00000     0.00000     0.00000     1.59903
    -3.38419     0.10635     0.68830     0.10914     0.58871     0.00000     0.00000     0.00000     0.00000     0.00000     1.49249
    -3.37119     0.08759     0.63176     0.08509     0.54269     0.00000     0.00000     0.00000     0.00000     0.00000     1.34713
    -3.35919     0.06657     0.57662     0.06223     0.50875     0.00000     0.00000     0.00000     0.00000     0.00000     1.21418
    -3.34619     0.04696     0.55903     0.04199     0.51689     0.00000     0.00000     0.00000     0.00000     0.00000     1.16487
    -3.33419     0.03177     0.60319     0.02631     0.58534     0.00000     0.00000     0.00000     0.00000     0.00000     1.24661
    -3.32119     0.02213     0.70855     0.01626     0.70912     0.00000     0.00000     0.00000     0.00000     0.00000     1.45607
    -3.30919     0.01737     0.85485     0.01174     0.86595     0.00000     0.00000     0.00000     0.00000     0.00000     1.74990
    -3.29619     0.01598     1.02289     0.01188     1.03540     0.00000     0.00000     0.00000     0.00000     0.00000     2.08615
    -3.28419     0.01662     1.21394     0.01554     1.22040     0.00000     0.00000     0.00000     0.00000     0.00000     2.46650
    -3.27119     0.01854     1.45311     0.02135     1.44857     0.00000     0.00000     0.00000     0.00000     0.00000     2.94157
    -3.25919     0.02146     1.76587     0.02775     1.74928     0.00000     0.00000     0.00000     0.00000     0.00000     3.56435
    -3.24619     0.02512     2.14650     0.03313     2.12140     0.00000     0.00000     0.00000     0.00000     0.00000     4.32615
    -3.23419     0.02897     2.53820     0.03624     2.51000     0.00000     0.00000     0.00000     0.00000     0.00000     5.11341
    -3.22119     0.03207     2.84330     0.03658     2.81780     0.00000     0.00000     0.00000     0.00000     0.00000     5.72975
    -3.20919     0.03342     2.96140     0.03440     2.94260     0.00000     0.00000     0.00000     0.00000     0.00000     5.97183
    -3.19619     0.03229     2.83610     0.03048     2.82450     0.00000     0.00000     0.00000     0.00000     0.00000     5.72337
    -3.18419     0.02865     2.48310     0.02564     2.47710     0.00000     0.00000     0.00000     0.00000     0.00000     5.01449
    -3.17119     0.02320     1.98254     0.02057     1.97939     0.00000     0.00000     0.00000     0.00000     0.00000     4.00571
    -3.15919     0.01711     1.44318     0.01576     1.44128     0.00000     0.00000     0.00000     0.00000     0.00000     2.91733
    -3.14619     0.01148     0.95997     0.01151     0.95807     0.00000     0.00000     0.00000     0.00000     0.00000     1.94104
    -3.13419     0.00706     0.58577     0.00805     0.58366     0.00000     0.00000     0.00000     0.00000     0.00000     1.18454
    -3.12119     0.00408     0.33011     0.00560     0.32794     0.00000     0.00000     0.00000     0.00000     0.00000     0.66773
    -3.10919     0.00246     0.17455     0.00456     0.17246     0.00000     0.00000     0.00000     0.00000     0.00000     0.35403
    -3.09619     0.00210     0.09164     0.00569     0.08929     0.00000     0.00000     0.00000     0.00000     0.00000     0.18871
    -3.08419     0.00306     0.05723     0.01037     0.05379     0.00000     0.00000     0.00000     0.00000     0.00000     0.12445
    -3.07119     0.00566     0.05474     0.02086     0.04886     0.00000     0.00000     0.00000     0.00000     0.00000     0.13012
    -3.05919     0.01041     0.07362     0.04007     0.06365     0.00000     0.00000     0.00000     0.00000     0.00000     0.18775
    -3.04619     0.01771     0.10607     0.07072     0.09050     0.00000     0.00000     0.00000     0.00000     0.00000     0.28500
    -3.03419     0.02747     0.14478     0.11370     0.12282     0.00000     0.00000     0.00000     0.00000     0.00000     0.40877
    -3.02119     0.03874     0.18380     0.16637     0.15609     0.00000     0.00000     0.00000     0.00000     0.00000     0.54500
    -3.00919     0.04959     0.22185     0.22247     0.19105     0.00000     0.00000     0.00000     0.00000     0.00000     0.68495
    -2.99619     0.05757     0.26612     0.27584     0.23692     0.00000     0.00000     0.00000     0.00000     0.00000     0.83645
    -2.98419     0.06069     0.33218     0.32828     0.31064     0.00000     0.00000     0.00000     0.00000     0.00000     1.03179
    -2.97119     0.05844     0.43746     0.39898     0.42934     0.00000     0.00000     0.00000     0.00000     0.00000     1.32422
    -2.95919     0.05211     0.58961     0.52839     0.59837     0.00000     0.00000     0.00000     0.00000     0.00000     1.76848
    -2.94619     0.04427     0.77552     0.76876     0.80091     0.00000     0.00000     0.00000     0.00000     0.00000     2.38946
    -2.93419     0.03745     0.96064     1.15838     0.99808     0.00000     0.00000     0.00000     0.00000     0.00000     3.15455
    -2.92119     0.03310     1.10220     1.68800     1.14408     0.00000     0.00000     0.00000     0.00000     0.00000     3.96738
    -2.90919     0.03120     1.17103     2.27840     1.20782     0.00000     0.00000     0.00000     0.00000     0.00000     4.68845
    -2.89619     0.03074     1.16737     2.79370     1.18829     0.00000     0.00000     0.00000     0.00000     0.00000     5.18009
    -2.88419     0.03043     1.11734     3.09190     1.11193     0.00000     0.00000     0.00000     0.00000     0.00000     5.35160
    -2.87119     0.02938     1.05477     3.08930     1.01313     0.00000     0.00000     0.00000     0.00000     0.00000     5.18658
    -2.85919     0.02731     0.99790     2.79930     0.91592     0.00000     0.00000     0.00000     0.00000     0.00000     4.74043
    -2.84619     0.02439     0.94334     2.32010     0.82518     0.00000     0.00000     0.00000     0.00000     0.00000     4.11301
    -2.83419     0.02100     0.87401     1.78110     0.73531     0.00000     0.00000     0.00000     0.00000     0.00000     3.41142
    -2.82119     0.01750     0.77813     1.28892     0.64252     0.00000     0.00000     0.00000     0.00000     0.00000     2.72707
    -2.80919     0.01424     0.66083     0.89678     0.55482     0.00000     0.00000     0.00000     0.00000     0.00000     2.12667
    -2.79619     0.01148     0.54304     0.61079     0.49091     0.00000     0.00000     0.00000     0.00000     0.00000     1.65622
    -2.78419     0.00948     0.45076     0.41028     0.47236     0.00000     0.00000     0.00000     0.00000     0.00000     1.34288
    -2.77119     0.00839     0.40186     0.27003     0.51127     0.00000     0.00000     0.00000     0.00000     0.00000     1.19155
    -2.75919     0.00814     0.39764     0.17148     0.59983     0.00000     0.00000     0.00000     0.00000     0.00000     1.17710
    -2.74619     0.00842     0.42232     0.10380     0.70778     0.00000     0.00000     0.00000     0.00000     0.00000     1.24232
    -2.73419     0.00876     0.45091     0.06023     0.79204     0.00000     0.00000     0.00000     0.00000     0.00000     1.31194
    -2.72119     0.00875     0.46281     0.03532     0.81696     0.00000     0.00000     0.00000     0.00000     0.00000     1.32385
    -2.70919     0.00825     0.45268     0.02398     0.77312     0.00000     0.00000     0.00000     0.00000     0.00000     1.25803
    -2.69619     0.00742     0.43247     0.02198     0.68125     0.00000     0.00000     0.00000     0.00000     0.00000     1.14313
    -2.68419     0.00660     0.42286     0.02633     0.57779     0.00000     0.00000     0.00000     0.00000     0.00000     1.03359
    -2.67119     0.00610     0.43940     0.03508     0.49385     0.00000     0.00000     0.00000     0.00000     0.00000     0.97444
    -2.65919     0.00598     0.48318     0.04678     0.44176     0.00000     0.00000     0.00000     0.00000     0.00000     0.97770
    -2.64619     0.00612     0.54039     0.05996     0.41571     0.00000     0.00000     0.00000     0.00000     0.00000     1.02218
    -2.63419     0.00627     0.58926     0.07297     0.40169     0.00000     0.00000     0.00000     0.00000     0.00000     1.07020
    -2.62119     0.00622     0.61041     0.08462     0.38791     0.00000     0.00000     0.00000     0.00000     0.00000     1.08916
    -2.60919     0.00583     0.59675     0.09603     0.37115     0.00000     0.00000     0.00000     0.00000     0.00000     1.06976
    -2.59619     0.00515     0.55848     0.11366     0.35864     0.00000     0.00000     0.00000     0.00000     0.00000     1.03593
    -2.58419     0.00434     0.52162     0.15199     0.36621     0.00000     0.00000     0.00000     0.00000     0.00000     1.04416
    -2.57119     0.00366     0.51648     0.23298     0.41164     0.00000     0.00000     0.00000     0.00000     0.00000     1.16476
    -2.55919     0.00334     0.56258     0.37876     0.50367     0.00000     0.00000     0.00000     0.00000     0.00000     1.44835
    -2.54619     0.00350     0.65427     0.59690     0.63069     0.00000     0.00000     0.00000     0.00000     0.00000     1.88536
    -2.53419     0.00407     0.75903     0.86477     0.75859     0.00000     0.00000     0.00000     0.00000     0.00000     2.38646
    -2.52119     0.00479     0.83153     1.12511     0.84307     0.00000     0.00000     0.00000     0.00000     0.00000     2.80450
    -2.50919     0.00531     0.83717     1.30230     0.85168     0.00000     0.00000     0.00000     0.00000     0.00000     2.99646
    -2.49619     0.00538     0.77058     1.33640     0.78217     0.00000     0.00000     0.00000     0.00000     0.00000     2.89453
    -2.48419     0.00492     0.65628     1.21546     0.66204     0.00000     0.00000     0.00000     0.00000     0.00000     2.53870
    -2.47119     0.00407     0.53083     0.97947     0.53148     0.00000     0.00000     0.00000     0.00000     0.00000     2.04585
    -2.45819     0.00307     0.42200     0.70074     0.42058     0.00000     0.00000     0.00000     0.00000     0.00000     1.54639
    -2.44619     0.00215     0.33788     0.44646     0.33816     0.00000     0.00000     0.00000     0.00000     0.00000     1.12465
    -2.43319     0.00143     0.27157     0.25464     0.27591     0.00000     0.00000     0.00000     0.00000     0.00000     0.80355
    -2.42119     0.00091     0.21281     0.13114     0.22141     0.00000     0.00000     0.00000     0.00000     0.00000     0.56627
    -2.40819     0.00057     0.15715     0.06179     0.16816     0.00000     0.00000     0.00000     0.00000     0.00000     0.38768
    -2.39619     0.00035     0.10685     0.02710     0.11791     0.00000     0.00000     0.00000     0.00000     0.00000     0.25221
    -2.38319     0.00022     0.06663     0.01127     0.07618     0.00000     0.00000     0.00000     0.00000     0.00000     0.15431
    -2.37119     0.00017     0.03942     0.00451     0.04729     0.00000     0.00000     0.00000     0.00000     0.00000     0.09139
    -2.35819     0.00018     0.02475     0.00175     0.03190     0.00000     0.00000     0.00000     0.00000     0.00000     0.05857
    -2.34619     0.00022     0.01960     0.00067     0.02734     0.00000     0.00000     0.00000     0.00000     0.00000     0.04784
    -2.33319     0.00030     0.02003     0.00028     0.02928     0.00000     0.00000     0.00000     0.00000     0.00000     0.04989
    -2.32119     0.00036     0.02230     0.00015     0.03315     0.00000     0.00000     0.00000     0.00000     0.00000     0.05597
    -2.30819     0.00039     0.02367     0.00011     0.03535     0.00000     0.00000     0.00000     0.00000     0.00000     0.05952
    -2.29619     0.00038     0.02277     0.00009     0.03399     0.00000     0.00000     0.00000     0.00000     0.00000     0.05723
    -2.28319     0.00033     0.01970     0.00008     0.02928     0.00000     0.00000     0.00000     0.00000     0.00000     0.04938
    -2.27119     0.00027     0.01599     0.00006     0.02321     0.00000     0.00000     0.00000     0.00000     0.00000     0.03952
    -2.25819     0.00024     0.01440     0.00004     0.01921     0.00000     0.00000     0.00000     0.00000     0.00000     0.03389
    -2.24619     0.00031     0.01949     0.00003     0.02230     0.00000     0.00000     0.00000     0.00000     0.00000     0.04213
    -2.23319     0.00062     0.03874     0.00003     0.04014     0.00000     0.00000     0.00000     0.00000     0.00000     0.07952
    -2.22119     0.00133     0.08348     0.00004     0.08397     0.00000     0.00000     0.00000     0.00000     0.00000     0.16881
    -2.20819     0.00266     0.16712     0.00007     0.16707     0.00000     0.00000     0.00000     0.00000     0.00000     0.33692
    -2.19619     0.00475     0.29896     0.00013     0.29855     0.00000     0.00000     0.00000     0.00000     0.00000     0.60238
    -2.18319     0.00751     0.47406     0.00020     0.47348     0.00000     0.00000     0.00000     0.00000     0.00000     0.95526
    -2.17119     0.01052     0.66603     0.00030     0.66544     0.00000     0.00000     0.00000     0.00000     0.00000     1.34229
    -2.15819     0.01302     0.83070     0.00039     0.83045     0.00000     0.00000     0.00000     0.00000     0.00000     1.67456
    -2.14619     0.01426     0.92344     0.00047     0.92405     0.00000     0.00000     0.00000     0.00000     0.00000     1.86223
    -2.13319     0.01385     0.92219     0.00055     0.92443     0.00000     0.00000     0.00000     0.00000     0.00000     1.86102
    -2.12119     0.01197     0.83922     0.00063     0.84251     0.00000     0.00000     0.00000     0.00000     0.00000     1.69432
    -2.10819     0.00925     0.71163     0.00074     0.71574     0.00000     0.00000     0.00000     0.00000     0.00000     1.43737
    -2.09619     0.00648     0.58029     0.00091     0.58404     0.00000     0.00000     0.00000     0.00000     0.00000     1.17172
    -2.08319     0.00422     0.47169     0.00117     0.47371     0.00000     0.00000     0.00000     0.00000     0.00000     0.95079
    -2.07119     0.00270     0.39655     0.00158     0.39560     0.00000     0.00000     0.00000     0.00000     0.00000     0.79643
    -2.05819     0.00190     0.36151     0.00222     0.35671     0.00000     0.00000     0.00000     0.00000     0.00000     0.72234
    -2.04619     0.00175     0.38048     0.00310     0.37106     0.00000     0.00000     0.00000     0.00000     0.00000     0.75639
    -2.03319     0.00216     0.47365     0.00415     0.45865     0.00000     0.00000     0.00000     0.00000     0.00000     0.93861
    -2.02119     0.00307     0.65276     0.00514     0.63114     0.00000     0.00000     0.00000     0.00000     0.00000     1.29211
    -2.00819     0.00435     0.90203     0.00577     0.87374     0.00000     0.00000     0.00000     0.00000     0.00000     1.78589
    -1.99619     0.00574     1.17105     0.00581     1.13756     0.00000     0.00000     0.00000     0.00000     0.00000     2.32017
    -1.98319     0.00695     1.38889     0.00526     1.35574     0.00000     0.00000     0.00000     0.00000     0.00000     2.75684
    -1.97119     0.00778     1.49955     0.00432     1.47545     0.00000     0.00000     0.00000     0.00000     0.00000     2.98711
    -1.95819     0.00826     1.49426     0.00335     1.48996     0.00000     0.00000     0.00000     0.00000     0.00000     2.99583
    -1.94619     0.00867     1.41812     0.00266     1.44426     0.00000     0.00000     0.00000     0.00000     0.00000     2.87371
    -1.93319     0.00936     1.34464     0.00238     1.40521     0.00000     0.00000     0.00000     0.00000     0.00000     2.76159
    -1.92119     0.01058     1.33197     0.00248     1.42149     0.00000     0.00000     0.00000     0.00000     0.00000     2.76651
    -1.90819     0.01228     1.39511     0.00280     1.49677     0.00000     0.00000     0.00000     0.00000     0.00000     2.90696
    -1.89619     0.01424     1.50584     0.00316     1.59563     0.00000     0.00000     0.00000     0.00000     0.00000     3.11887
    -1.88319     0.01608     1.61330     0.00340     1.66818     0.00000     0.00000     0.00000     0.00000     0.00000     3.30096
    -1.87119     0.01742     1.66880     0.00348     1.67529     0.00000     0.00000     0.00000     0.00000     0.00000     3.36499
    -1.85819     0.01791     1.63876     0.00338     1.59939     0.00000     0.00000     0.00000     0.00000     0.00000     3.25944
    -1.84619     0.01728     1.51142     0.00313     1.44070     0.00000     0.00000     0.00000     0.00000     0.00000     2.97252
    -1.83319     0.01546     1.29684     0.00275     1.21554     0.00000     0.00000     0.00000     0.00000     0.00000     2.53059
    -1.82119     0.01270     1.02617     0.00226     0.95241     0.00000     0.00000     0.00000     0.00000     0.00000     1.99355
    -1.80819     0.00950     0.74275     0.00172     0.68626     0.00000     0.00000     0.00000     0.00000     0.00000     1.44023
    -1.79619     0.00642     0.48814     0.00119     0.45107     0.00000     0.00000     0.00000     0.00000     0.00000     0.94682
    -1.78319     0.00390     0.28957     0.00074     0.26837     0.00000     0.00000     0.00000     0.00000     0.00000     0.56257
    -1.77119     0.00212     0.15434     0.00041     0.14375     0.00000     0.00000     0.00000     0.00000     0.00000     0.30061
    -1.75819     0.00103     0.07369     0.00021     0.06906     0.00000     0.00000     0.00000     0.00000     0.00000     0.14398
    -1.74619     0.00045     0.03167     0.00009     0.02994     0.00000     0.00000     0.00000     0.00000     0.00000     0.06215
    -1.73319     0.00018     0.01322     0.00004     0.01277     0.00000     0.00000     0.00000     0.00000     0.00000     0.02620
    -1.72119     0.00009     0.00870     0.00002     0.00899     0.00000     0.00000     0.00000     0.00000     0.00000     0.01780
    -1.70819     0.00013     0.01584     0.00003     0.01703     0.00000     0.00000     0.00000     0.00000     0.00000     0.03302
    -1.69619     0.00030     0.04065     0.00007     0.04352     0.00000     0.00000     0.00000     0.00000     0.00000     0.08454
    -1.68319     0.00072     0.09822     0.00016     0.10402     0.00000     0.00000     0.00000     0.00000     0.00000     0.20312
    -1.67119     0.00153     0.21112     0.00034     0.22101     0.00000     0.00000     0.00000     0.00000     0.00000     0.43400
    -1.65819     0.00289     0.40120     0.00064     0.41512     0.00000     0.00000     0.00000     0.00000     0.00000     0.81986
    -1.64619     0.00483     0.67372     0.00107     0.68902     0.00000     0.00000     0.00000     0.00000     0.00000     1.36864
    -1.63319     0.00712     0.99979     0.00158     1.01075     0.00000     0.00000     0.00000     0.00000     0.00000     2.01925
    -1.62119     0.00929     1.31105     0.00206     1.30995     0.00000     0.00000     0.00000     0.00000     0.00000     2.63235
    -1.60819     0.01070     1.51975     0.00237     1.50067     0.00000     0.00000     0.00000     0.00000     0.00000     3.03350
    -1.59619     0.01091     1.55715     0.00242     1.51998     0.00000     0.00000     0.00000     0.00000     0.00000     3.09046
    -1.58319     0.00986     1.41265     0.00219     1.36333     0.00000     0.00000     0.00000     0.00000     0.00000     2.78803
    -1.57119     0.00796     1.13923     0.00180     1.08820     0.00000     0.00000     0.00000     0.00000     0.00000     2.23718
    -1.55819     0.00587     0.82888     0.00139     0.78611     0.00000     0.00000     0.00000     0.00000     0.00000     1.62224
    -1.54619     0.00425     0.56972     0.00113     0.54177     0.00000     0.00000     0.00000     0.00000     0.00000     1.11687
    -1.53319     0.00351     0.41597     0.00114     0.40505     0.00000     0.00000     0.00000     0.00000     0.00000     0.82566
    -1.52119     0.00373     0.37941     0.00144     0.38420     0.00000     0.00000     0.00000     0.00000     0.00000     0.76877
    -1.50819     0.00470     0.43692     0.00198     0.45398     0.00000     0.00000     0.00000     0.00000     0.00000     0.89758
    -1.49619     0.00603     0.54335     0.00261     0.56796     0.00000     0.00000     0.00000     0.00000     0.00000     1.11994
    -1.48319     0.00719     0.64515     0.00313     0.67192     0.00000     0.00000     0.00000     0.00000     0.00000     1.32739
    -1.47119     0.00772     0.69613     0.00336     0.71992     0.00000     0.00000     0.00000     0.00000     0.00000     1.42714
    -1.45819     0.00742     0.67219     0.00322     0.68958     0.00000     0.00000     0.00000     0.00000     0.00000     1.37241
    -1.44519     0.00637     0.58051     0.00274     0.59057     0.00000     0.00000     0.00000     0.00000     0.00000     1.18018
    -1.43319     0.00497     0.45428     0.00208     0.45819     0.00000     0.00000     0.00000     0.00000     0.00000     0.91952
    -1.42019     0.00372     0.33791     0.00142     0.33833     0.00000     0.00000     0.00000     0.00000     0.00000     0.68138
    -1.40819     0.00304     0.27027     0.00092     0.27035     0.00000     0.00000     0.00000     0.00000     0.00000     0.54459
    -1.39519     0.00320     0.27379     0.00067     0.27739     0.00000     0.00000     0.00000     0.00000     0.00000     0.55504
    -1.38319     0.00420     0.35042     0.00069     0.36256     0.00000     0.00000     0.00000     0.00000     0.00000     0.71787
    -1.37019     0.00584     0.48187     0.00099     0.50858     0.00000     0.00000     0.00000     0.00000     0.00000     0.99728
    -1.35819     0.00770     0.63431     0.00155     0.68056     0.00000     0.00000     0.00000     0.00000     0.00000     1.32414
    -1.34519     0.00932     0.76883     0.00231     0.83406     0.00000     0.00000     0.00000     0.00000     0.00000     1.61452
    -1.33319     0.01036     0.85610     0.00314     0.93133     0.00000     0.00000     0.00000     0.00000     0.00000     1.80093
    -1.32019     0.01080     0.88888     0.00387     0.95706     0.00000     0.00000     0.00000     0.00000     0.00000     1.86060
    -1.30819     0.01091     0.88188     0.00432     0.92467     0.00000     0.00000     0.00000     0.00000     0.00000     1.82177
    -1.29519     0.01111     0.85999     0.00437     0.86637     0.00000     0.00000     0.00000     0.00000     0.00000     1.74185
    -1.28319     0.01165     0.84151     0.00403     0.81394     0.00000     0.00000     0.00000     0.00000     0.00000     1.67114
    -1.27019     0.01244     0.82817     0.00340     0.78109     0.00000     0.00000     0.00000     0.00000     0.00000     1.62510
    -1.25819     0.01308     0.80942     0.00266     0.76149     0.00000     0.00000     0.00000     0.00000     0.00000     1.58666
    -1.24519     0.01318     0.77303     0.00199     0.74009     0.00000     0.00000     0.00000     0.00000     0.00000     1.52829
    -1.23319     0.01258     0.71862     0.00149     0.70759     0.00000     0.00000     0.00000     0.00000     0.00000     1.44028
    -1.22019     0.01147     0.65666     0.00120     0.66701     0.00000     0.00000     0.00000     0.00000     0.00000     1.33634
    -1.20819     0.01019     0.60125     0.00109     0.62557     0.00000     0.00000     0.00000     0.00000     0.00000     1.23811
    -1.19519     0.00899     0.55641     0.00108     0.58484     0.00000     0.00000     0.00000     0.00000     0.00000     1.15132
    -1.18319     0.00788     0.51358     0.00109     0.53670     0.00000     0.00000     0.00000     0.00000     0.00000     1.05925
    -1.17019     0.00674     0.45886     0.00103     0.47103     0.00000     0.00000     0.00000     0.00000     0.00000     0.93766
    -1.15819     0.00547     0.38462     0.00089     0.38514     0.00000     0.00000     0.00000     0.00000     0.00000     0.77613
    -1.14519     0.00410     0.29574     0.00070     0.28799     0.00000     0.00000     0.00000     0.00000     0.00000     0.58854
    -1.13319     0.00280     0.20634     0.00050     0.19530     0.00000     0.00000     0.00000     0.00000     0.00000     0.40494
    -1.12019     0.00174     0.13209     0.00034     0.12174     0.00000     0.00000     0.00000     0.00000     0.00000     0.25591
    -1.10819     0.00103     0.08465     0.00028     0.07677     0.00000     0.00000     0.00000     0.00000     0.00000     0.16273
    -1.09519     0.00070     0.07194     0.00038     0.06626     0.00000     0.00000     0.00000     0.00000     0.00000     0.13927
    -1.08319     0.00076     0.10211     0.00073     0.09707     0.00000     0.00000     0.00000     0.00000     0.00000     0.20067
    -1.07019     0.00125     0.18573     0.00145     0.17929     0.00000     0.00000     0.00000     0.00000     0.00000     0.36772
    -1.05819     0.00217     0.33116     0.00263     0.32128     0.00000     0.00000     0.00000     0.00000     0.00000     0.65724
    -1.04519     0.00348     0.53327     0.00425     0.51855     0.00000     0.00000     0.00000     0.00000     0.00000     1.05955
    -1.03319     0.00500     0.76283     0.00608     0.74299     0.00000     0.00000     0.00000     0.00000     0.00000     1.51690
    -1.02019     0.00639     0.96755     0.00769     0.94400     0.00000     0.00000     0.00000     0.00000     0.00000     1.92564
    -1.00819     0.00733     1.09106     0.00862     1.06635     0.00000     0.00000     0.00000     0.00000     0.00000     2.17337
    -0.99519     0.00767     1.10137     0.00858     1.07832     0.00000     0.00000     0.00000     0.00000     0.00000     2.19594
    -0.98319     0.00752     1.00933     0.00762     0.99056     0.00000     0.00000     0.00000     0.00000     0.00000     2.01503
    -0.97019     0.00723     0.86276     0.00612     0.84912     0.00000     0.00000     0.00000     0.00000     0.00000     1.72523
    -0.95819     0.00710     0.71682     0.00455     0.70801     0.00000     0.00000     0.00000     0.00000     0.00000     1.43648
    -0.94519     0.00719     0.60517     0.00324     0.59976     0.00000     0.00000     0.00000     0.00000     0.00000     1.21536
    -0.93319     0.00727     0.52754     0.00233     0.52441     0.00000     0.00000     0.00000     0.00000     0.00000     1.06155
    -0.92019     0.00703     0.46308     0.00173     0.46116     0.00000     0.00000     0.00000     0.00000     0.00000     0.93300
    -0.90819     0.00625     0.39109     0.00130     0.38984     0.00000     0.00000     0.00000     0.00000     0.00000     0.78847
    -0.89519     0.00501     0.30574     0.00095     0.30487     0.00000     0.00000     0.00000     0.00000     0.00000     0.61657
    -0.88319     0.00359     0.21611     0.00065     0.21556     0.00000     0.00000     0.00000     0.00000     0.00000     0.43591
    -0.87019     0.00228     0.13647     0.00041     0.13612     0.00000     0.00000     0.00000     0.00000     0.00000     0.27528
    -0.85819     0.00128     0.07668     0.00023     0.07648     0.00000     0.00000     0.00000     0.00000     0.00000     0.15467
    -0.84519     0.00064     0.03879     0.00012     0.03864     0.00000     0.00000     0.00000     0.00000     0.00000     0.07819
    -0.83319     0.00029     0.01954     0.00008     0.01935     0.00000     0.00000     0.00000     0.00000     0.00000     0.03926
    -0.82019     0.00015     0.01533     0.00010     0.01488     0.00000     0.00000     0.00000     0.00000     0.00000     0.03047
    -0.80819     0.00016     0.02634     0.00023     0.02525     0.00000     0.00000     0.00000     0.00000     0.00000     0.05197
    -0.79519     0.00031     0.05866     0.00053     0.05627     0.00000     0.00000     0.00000     0.00000     0.00000     0.11578
    -0.78319     0.00064     0.12340     0.00113     0.11874     0.00000     0.00000     0.00000     0.00000     0.00000     0.24391
    -0.77019     0.00120     0.23140     0.00213     0.22352     0.00000     0.00000     0.00000     0.00000     0.00000     0.45824
    -0.75819     0.00200     0.38383     0.00353     0.37217     0.00000     0.00000     0.00000     0.00000     0.00000     0.76154
    -0.74519     0.00294     0.56273     0.00519     0.54765     0.00000     0.00000     0.00000     0.00000     0.00000     1.11851
    -0.73319     0.00381     0.72894     0.00675     0.71208     0.00000     0.00000     0.00000     0.00000     0.00000     1.45158
    -0.72019     0.00437     0.83447     0.00774     0.81828     0.00000     0.00000     0.00000     0.00000     0.00000     1.66486
    -0.70819     0.00443     0.84419     0.00785     0.83107     0.00000     0.00000     0.00000     0.00000     0.00000     1.68754
    -0.69519     0.00397     0.75473     0.00703     0.74577     0.00000     0.00000     0.00000     0.00000     0.00000     1.51151
    -0.68319     0.00314     0.59640     0.00557     0.59180     0.00000     0.00000     0.00000     0.00000     0.00000     1.19691
    -0.67019     0.00220     0.41704     0.00390     0.41585     0.00000     0.00000     0.00000     0.00000     0.00000     0.83900
    -0.65819     0.00137     0.25901     0.00242     0.26031     0.00000     0.00000     0.00000     0.00000     0.00000     0.52311
    -0.64519     0.00077     0.14496     0.00134     0.14843     0.00000     0.00000     0.00000     0.00000     0.00000     0.29550
    -0.63319     0.00041     0.07710     0.00067     0.08319     0.00000     0.00000     0.00000     0.00000     0.00000     0.16139
    -0.62019     0.00026     0.04563     0.00034     0.05519     0.00000     0.00000     0.00000     0.00000     0.00000     0.10141
    -0.60819     0.00025     0.03824     0.00021     0.05189     0.00000     0.00000     0.00000     0.00000     0.00000     0.09058
    -0.59519     0.00037     0.04635     0.00020     0.06386     0.00000     0.00000     0.00000     0.00000     0.00000     0.11078
    -0.58319     0.00066     0.06742     0.00025     0.08745     0.00000     0.00000     0.00000     0.00000     0.00000     0.15578
    -0.57019     0.00119     0.10431     0.00037     0.12480     0.00000     0.00000     0.00000     0.00000     0.00000     0.23067
    -0.55819     0.00204     0.16193     0.00056     0.18085     0.00000     0.00000     0.00000     0.00000     0.00000     0.34538
    -0.54519     0.00323     0.24123     0.00082     0.25728     0.00000     0.00000     0.00000     0.00000     0.00000     0.50255
    -0.53319     0.00460     0.33314     0.00113     0.34601     0.00000     0.00000     0.00000     0.00000     0.00000     0.68487
    -0.52019     0.00584     0.41707     0.00140     0.42726     0.00000     0.00000     0.00000     0.00000     0.00000     0.85158
    -0.50819     0.00660     0.46765     0.00157     0.47586     0.00000     0.00000     0.00000     0.00000     0.00000     0.95168
    -0.49519     0.00660     0.46729     0.00158     0.47423     0.00000     0.00000     0.00000     0.00000     0.00000     0.94971
    -0.48319     0.00585     0.41659     0.00143     0.42294     0.00000     0.00000     0.00000     0.00000     0.00000     0.84682
    -0.47019     0.00462     0.33513     0.00121     0.34183     0.00000     0.00000     0.00000     0.00000     0.00000     0.68279
    -0.45719     0.00328     0.25175     0.00104     0.26015     0.00000     0.00000     0.00000     0.00000     0.00000     0.51622
    -0.44519     0.00217     0.19109     0.00103     0.20285     0.00000     0.00000     0.00000     0.00000     0.00000     0.39714
    -0.43219     0.00145     0.16465     0.00123     0.18102     0.00000     0.00000     0.00000     0.00000     0.00000     0.34835
    -0.42019     0.00109     0.16904     0.00163     0.19006     0.00000     0.00000     0.00000     0.00000     0.00000     0.36182
    -0.40719     0.00098     0.19120     0.00215     0.21520     0.00000     0.00000     0.00000     0.00000     0.00000     0.40954
    -0.39519     0.00099     0.21600     0.00269     0.23965     0.00000     0.00000     0.00000     0.00000     0.00000     0.45933
    -0.38219     0.00102     0.23302     0.00315     0.25242     0.00000     0.00000     0.00000     0.00000     0.00000     0.48960
    -0.37019     0.00101     0.23963     0.00347     0.25160     0.00000     0.00000     0.00000     0.00000     0.00000     0.49571
    -0.35719     0.00098     0.23939     0.00363     0.24236     0.00000     0.00000     0.00000     0.00000     0.00000     0.48636
    -0.34519     0.00095     0.23686     0.00363     0.23118     0.00000     0.00000     0.00000     0.00000     0.00000     0.47261
    -0.33219     0.00092     0.23336     0.00344     0.22061     0.00000     0.00000     0.00000     0.00000     0.00000     0.45833
    -0.32019     0.00087     0.22572     0.00308     0.20813     0.00000     0.00000     0.00000     0.00000     0.00000     0.43780
    -0.30719     0.00080     0.20912     0.00257     0.18916     0.00000     0.00000     0.00000     0.00000     0.00000     0.40166
    -0.29519     0.00069     0.18126     0.00199     0.16125     0.00000     0.00000     0.00000     0.00000     0.00000     0.34519
    -0.28219     0.00055     0.14439     0.00141     0.12636     0.00000     0.00000     0.00000     0.00000     0.00000     0.27271
    -0.27019     0.00040     0.10451     0.00091     0.08989     0.00000     0.00000     0.00000     0.00000     0.00000     0.19571
    -0.25719     0.00026     0.06820     0.00054     0.05760     0.00000     0.00000     0.00000     0.00000     0.00000     0.12660
    -0.24519     0.00015     0.03995     0.00029     0.03311     0.00000     0.00000     0.00000     0.00000     0.00000     0.07350
    -0.23219     0.00008     0.02094     0.00014     0.01702     0.00000     0.00000     0.00000     0.00000     0.00000     0.03818
    -0.22019     0.00004     0.00980     0.00006     0.00781     0.00000     0.00000     0.00000     0.00000     0.00000     0.01770
    -0.20719     0.00001     0.00408     0.00002     0.00319     0.00000     0.00000     0.00000     0.00000     0.00000     0.00732
    -0.19519     0.00001     0.00152     0.00001     0.00116     0.00000     0.00000     0.00000     0.00000     0.00000     0.00269
    -0.18219     0.00000     0.00050     0.00000     0.00038     0.00000     0.00000     0.00000     0.00000     0.00000     0.00088
    -0.17019     0.00000     0.00015     0.00000     0.00011     0.00000     0.00000     0.00000     0.00000     0.00000     0.00026
    -0.15719     0.00000     0.00004     0.00000     0.00003     0.00000     0.00000     0.00000     0.00000     0.00000     0.00007
    -0.14519     0.00000     0.00001     0.00000     0.00001     0.00000     0.00000     0.00000     0.00000     0.00000     0.00002
    -0.13219     0.00000     0.00000     0.00000     0.00000     0.00000     0.00000     0.00000     0.00000     0.00000     0.00000
    -0.12019     0.00000     0.00000     0.00000     0.00000     0.00000     0.00000     0.00000     0.00000     0.00000     0.00000
    -0.10719     0.00000     0.00000     0.00000     0.00000     0.00000     0.00000     0.00000     0.00000     0.00000     0.00000
    -0.09519     0.00000     0.00001     0.00000     0.00001     0.00000     0.00000     0.00000     0.00000     0.00000     0.00002
    -0.08219     0.00000     0.00004     0.00000     0.00004     0.00000     0.00000     0.00000     0.00000     0.00000     0.00009
    -0.07019     0.00000     0.00016     0.00001     0.00016     0.00000     0.00000     0.00000     0.00000     0.00000     0.00033
    -0.05719     0.00000     0.00056     0.00003     0.00056     0.00000     0.00000     0.00000     0.00000     0.00000     0.00115
    -0.04519     0.00001     0.00170     0.00010     0.00170     0.00000     0.00000     0.00000     0.00000     0.00000     0.00351
    -0.03219     0.00004     0.00457     0.00027     0.00458     0.00000     0.00000     0.00000     0.00000     0.00000     0.00946
    -0.02019     0.00010     0.01089     0.00064     0.01089     0.00000     0.00000     0.00000     0.00000     0.00000     0.02251
    -0.00719     0.00020     0.02289     0.00134     0.02291     0.00000     0.00000     0.00000     0.00000     0.00000     0.04733
     0.00481     0.00037     0.04253     0.00248     0.04256     0.00000     0.00000     0.00000     0.00000     0.00000     0.08794
     0.01781     0.00061     0.06980     0.00408     0.06985     0.00000     0.00000     0.00000     0.00000     0.00000     0.14434
     0.02981     0.00088     0.10123     0.00591     0.10130     0.00000     0.00000     0.00000     0.00000     0.00000     0.20932
     0.04281     0.00113     0.12971     0.00758     0.12980     0.00000     0.00000     0.00000     0.00000     0.00000     0.26821
     0.05481     0.00128     0.14682     0.00858     0.14694     0.00000     0.00000     0.00000     0.00000     0.00000     0.30362
     0.06781     0.00128     0.14685     0.00858     0.14696     0.00000     0.00000     0.00000     0.00000     0.00000     0.30368
     0.07981     0.00113     0.12978     0.00758     0.12989     0.00000     0.00000     0.00000     0.00000     0.00000     0.26838
     0.09281     0.00088     0.10134     0.00592     0.10141     0.00000     0.00000     0.00000     0.00000     0.00000     0.20955
     0.10481     0.00061     0.06991     0.00408     0.06996     0.00000     0.00000     0.00000     0.00000     0.00000     0.14456
     0.11781     0.00037     0.04261     0.00249     0.04264     0.00000     0.00000     0.00000     0.00000     0.00000     0.08811
     0.12981     0.00020     0.02295     0.00134     0.02296     0.00000     0.00000     0.00000     0.00000     0.00000     0.04745
     0.14281     0.00010     0.01092     0.00064     0.01093     0.00000     0.00000     0.00000     0.00000     0.00000     0.02258
     0.15481     0.00004     0.00459     0.00027     0.00459     0.00000     0.00000     0.00000     0.00000     0.00000     0.00949
     0.16781     0.00001     0.00170     0.00010     0.00171     0.00000     0.00000     0.00000     0.00000     0.00000     0.00352
     0.17981     0.00000     0.00056     0.00003     0.00056     0.00000     0.00000     0.00000     0.00000     0.00000     0.00116
     0.19281     0.00000     0.00016     0.00001     0.00016     0.00000     0.00000     0.00000     0.00000     0.00000     0.00034
     0.20481     0.00000     0.00004     0.00000     0.00004     0.00000     0.00000     0.00000     0.00000     0.00000     0.00009
     0.21781     0.00000     0.00001     0.00000     0.00001     0.00000     0.00000     0.00000     0.00000     0.00000     0.00002
     0.22981     0.00000     0.00000     0.00000     0.00000     0.00000     0.00000     0.00000     0.00000     0.00000     0.00000
     0.24281     0.00000     0.00000     0.00000     0.00000     0.00000     0.00000     0.00000     0.00000     0.00000     0.00000
     0.25481     0.00000     0.00000     0.00000     0.00000     0.00000     0.00000     0.00000     0.00000     0.00000     0.00000
     0.26781     0.00000     0.00000     0.00000     0.00000     0.00000     0.00000     0.00000     0.00000     0.00000     0.00000
     0.27981     0.00000     0.00000     0.00000     0.00000     0.00000     0.00000     0.00000     0.00000     0.00000     0.00000
     0.29281     0.00000     0.00000     0.00000     0.00000     0.00000     0.00000     0.00000     0.00000     0.00000     0.00000
     0.30481     0.00000     0.00000     0.00000     0.00000     0.00000     0.00000     0.00000     0.00000     0.00000     0.00000
     0.31781     0.00000     0.00000     0.00000     0.00000     0.00000     0.00000     0.00000     0.00000     0.00000     0.00000
     0.32981     0.00000     0.00000     0.00000     0.00000     0.00000     0.00000     0.00000     0.00000     0.00000     0.00000
     0.34281     0.00000     0.00000     0.00000     0.00000     0.00000     0.00000     0.00000     0.00000     0.00000     0.00000
     0.35481     0.00000     0.00000     0.00000     0.00000     0.00000     0.00000     0.00000     0.00000     0.00000     0.00000
     0.36781     0.00000     0.00000     0.00000     0.00000     0.00000     0.00000     0.00000     0.00000     0.00000     0.00000
     0.37981     0.00000     0.00001     0.00000     0.00001     0.00000     0.00000     0.00000     0.00000     0.00000     0.00001
     0.39281     0.00000     0.00003     0.00000     0.00003     0.00000     0.00000     0.00000     0.00000     0.00000     0.00006
     0.40481     0.00000     0.00015     0.00000     0.00015     0.00000     0.00000     0.00000     0.00000     0.00000     0.00029
     0.41781     0.00000     0.00058     0.00000     0.00058     0.00000     0.00000     0.00000     0.00000     0.00000     0.00117
     0.42981     0.00001     0.00206     0.00000     0.00206     0.00000     0.00000     0.00000     0.00000     0.00000     0.00414
     0.44281     0.00003     0.00644     0.00000     0.00645     0.00000     0.00000     0.00000     0.00000     0.00000     0.01292
     0.45481     0.00007     0.01778     0.00000     0.01780     0.00000     0.00000     0.00000     0.00000     0.00000     0.03565
     0.46781     0.00018     0.04334     0.00000     0.04339     0.00000     0.00000     0.00000     0.00000     0.00000     0.08691
     0.47981     0.00039     0.09336     0.00000     0.09347     0.00000     0.00000     0.00000     0.00000     0.00000     0.18722
     0.49281     0.00074     0.17769     0.00000     0.17788     0.00000     0.00000     0.00000     0.00000     0.00000     0.35631
     0.50481     0.00124     0.29876     0.00000     0.29913     0.00000     0.00000     0.00000     0.00000     0.00000     0.59914
     0.51781     0.00185     0.44385     0.00000     0.44438     0.00000     0.00000     0.00000     0.00000     0.00000     0.89009
     0.52981     0.00243     0.58258     0.00000     0.58328     0.00000     0.00000     0.00000     0.00000     0.00000     1.16829
     0.54281     0.00281     0.67566     0.00000     0.67653     0.00000     0.00000     0.00000     0.00000     0.00000     1.35502
     0.55581     0.00288     0.69223     0.00000     0.69311     0.00000     0.00000     0.00000     0.00000     0.00000     1.38822
     0.56781     0.00261     0.62666     0.00000     0.62750     0.00000     0.00000     0.00000     0.00000     0.00000     1.25677
     0.58081     0.00209     0.50129     0.00000     0.50190     0.00000     0.00000     0.00000     0.00000     0.00000     1.00528
     0.59281     0.00148     0.35429     0.00000     0.35471     0.00000     0.00000     0.00000     0.00000     0.00000     0.71048
     0.60581     0.00092     0.22126     0.00000     0.22152     0.00000     0.00000     0.00000     0.00000     0.00000     0.44370
     0.61781     0.00051     0.12226     0.00000     0.12240     0.00000     0.00000     0.00000     0.00000     0.00000     0.24518
     0.63081     0.00025     0.06033     0.00000     0.06041     0.00000     0.00000     0.00000     0.00000     0.00000     0.12099
     0.64281     0.00012     0.02851     0.00001     0.02853     0.00000     0.00000     0.00000     0.00000     0.00000     0.05717
     0.65581     0.00007     0.01837     0.00003     0.01836     0.00000     0.00000     0.00000     0.00000     0.00000     0.03683
     0.66781     0.00010     0.02596     0.00007     0.02592     0.00000     0.00000     0.00000     0.00000     0.00000     0.05206
     0.68081     0.00021     0.05371     0.00017     0.05359     0.00000     0.00000     0.00000     0.00000     0.00000     0.10768
     0.69281     0.00042     0.10854     0.00035     0.10830     0.00000     0.00000     0.00000     0.00000     0.00000     0.21761
     0.70581     0.00076     0.19651     0.00063     0.19608     0.00000     0.00000     0.00000     0.00000     0.00000     0.39397
     0.71781     0.00122     0.31492     0.00101     0.31420     0.00000     0.00000     0.00000     0.00000     0.00000     0.63134
     0.73081     0.00172     0.44594     0.00143     0.44495     0.00000     0.00000     0.00000     0.00000     0.00000     0.89404
     0.74281     0.00215     0.55798     0.00179     0.55675     0.00000     0.00000     0.00000     0.00000     0.00000     1.11868
     0.75581     0.00238     0.61688     0.00198     0.61548     0.00000     0.00000     0.00000     0.00000     0.00000     1.23672
     0.76781     0.00233     0.60252     0.00193     0.60119     0.00000     0.00000     0.00000     0.00000     0.00000     1.20796
     0.78081     0.00201     0.51998     0.00167     0.51882     0.00000     0.00000     0.00000     0.00000     0.00000     1.04247
     0.79281     0.00153     0.39646     0.00127     0.39558     0.00000     0.00000     0.00000     0.00000     0.00000     0.79485
     0.80581     0.00103     0.26709     0.00086     0.26650     0.00000     0.00000     0.00000     0.00000     0.00000     0.53548
     0.81781     0.00061     0.15896     0.00051     0.15861     0.00000     0.00000     0.00000     0.00000     0.00000     0.31870
     0.83081     0.00032     0.08360     0.00027     0.08342     0.00000     0.00000     0.00000     0.00000     0.00000     0.16761
     0.84281     0.00015     0.03884     0.00012     0.03876     0.00000     0.00000     0.00000     0.00000     0.00000     0.07787
     0.85581     0.00006     0.01594     0.00005     0.01591     0.00000     0.00000     0.00000     0.00000     0.00000     0.03196
     0.86781     0.00002     0.00578     0.00002     0.00577     0.00000     0.00000     0.00000     0.00000     0.00000     0.01159
     0.88081     0.00001     0.00185     0.00001     0.00185     0.00000     0.00000     0.00000     0.00000     0.00000     0.00371
     0.89281     0.00000     0.00052     0.00000     0.00052     0.00000     0.00000     0.00000     0.00000     0.00000     0.00105
     0.90581     0.00000     0.00013     0.00000     0.00013     0.00000     0.00000     0.00000     0.00000     0.00000     0.00026
     0.91781     0.00000     0.00003     0.00000     0.00003     0.00000     0.00000     0.00000     0.00000     0.00000     0.00006
     0.93081     0.00000     0.00001     0.00000     0.00001     0.00000     0.00000     0.00000     0.00000     0.00000     0.00001
     0.94281     0.00000     0.00000     0.00000     0.00000     0.00000     0.00000     0.00000     0.00000     0.00000     0.00000
     0.95581     0.00000     0.00000     0.00000     0.00000     0.00000     0.00000     0.00000     0.00000     0.00000     0.00000
     0.96781     0.00000     0.00000     0.00000     0.00000     0.00000     0.00000     0.00000     0.00000     0.00000     0.00000
     0.98081     0.00000     0.00000     0.00000     0.00000     0.00000     0.00000     0.00000     0.00000     0.00000     0.00000
     0.99281     0.00000     0.00000     0.00000     0.00000     0.00000     0.00000     0.00000     0.00000     0.00000     0.00000
     1.00581     0.00000     0.00000     0.00000     0.00000     0.00000     0.00000     0.00000     0.00000     0.00000     0.00000
     1.01781     0.00000     0.00000     0.00000     0.00000     0.00000     0.00000     0.00000     0.00000     0.00000     0.00000
     1.03081     0.00000     0.00000     0.00000     0.00000     0.00000     0.00000     0.00000     0.00000     0.00000     0.00000
     1.04281     0.00000     0.00000     0.00000     0.00000     0.00000     0.00000     0.00000     0.00000     0.00000     0.00000
     1.05581     0.00000     0.00000     0.00000     0.00000     0.00000     0.00000     0.00000     0.00000     0.00000     0.00000
     1.06781     0.00000     0.00000     0.00000     0.00000     0.00000     0.00000     0.00000     0.00000     0.00000     0.00000
     1.08081     0.00000     0.00000     0.00000     0.00000     0.00000     0.00000     0.00000     0.00000     0.00000     0.00000
     1.09281     0.00000     0.00000     0.00000     0.00000     0.00000     0.00000     0.00000     0.00000     0.00000     0.00000
     1.10581     0.00000     0.00000     0.00000     0.00000     0.00000     0.00000     0.00000     0.00000     0.00000     0.00000
     1.11781     0.00000     0.00000     0.00000     0.00000     0.00000     0.00000     0.00000     0.00000     0.00000     0.00001
     1.13081     0.00000     0.00001     0.00000     0.00001     0.00000     0.00000     0.00000     0.00000     0.00000     0.00003
     1.14281     0.00000     0.00005     0.00001     0.00005     0.00000     0.00000     0.00000     0.00000     0.00000     0.00010
     1.15581     0.00000     0.00016     0.00002     0.00017     0.00000     0.00000     0.00000     0.00000     0.00000     0.00035
     1.16781     0.00000     0.00051     0.00007     0.00051     0.00000     0.00000     0.00000     0.00000     0.00000     0.00109
     1.18081     0.00000     0.00138     0.00020     0.00139     0.00000     0.00000     0.00000     0.00000     0.00000     0.00298
     1.19281     0.00000     0.00333     0.00048     0.00336     0.00000     0.00000     0.00000     0.00000     0.00000     0.00718
     1.20581     0.00001     0.00709     0.00103     0.00716     0.00000     0.00000     0.00000     0.00000     0.00000     0.01529
     1.21781     0.00002     0.01335     0.00193     0.01348     0.00000     0.00000     0.00000     0.00000     0.00000     0.02877
     1.23081     0.00003     0.02219     0.00321     0.02241     0.00000     0.00000     0.00000     0.00000     0.00000     0.04784
     1.24281     0.00005     0.03260     0.00472     0.03292     0.00000     0.00000     0.00000     0.00000     0.00000     0.07028
     1.25581     0.00006     0.04231     0.00612     0.04273     0.00000     0.00000     0.00000     0.00000     0.00000     0.09123
     1.26781     0.00007     0.04853     0.00702     0.04901     0.00000     0.00000     0.00000     0.00000     0.00000     0.10463
     1.28081     0.00007     0.04917     0.00711     0.04966     0.00000     0.00000     0.00000     0.00000     0.00000     0.10601
     1.29281     0.00006     0.04402     0.00637     0.04446     0.00000     0.00000     0.00000     0.00000     0.00000     0.09491
     1.30581     0.00005     0.03482     0.00504     0.03516     0.00000     0.00000     0.00000     0.00000     0.00000     0.07507
     1.31781     0.00003     0.02433     0.00352     0.02458     0.00000     0.00000     0.00000     0.00000     0.00000     0.05246
     1.33081     0.00002     0.01503     0.00217     0.01518     0.00000     0.00000     0.00000     0.00000     0.00000     0.03240
     1.34281     0.00001     0.00820     0.00119     0.00828     0.00000     0.00000     0.00000     0.00000     0.00000     0.01768
     1.35581     0.00001     0.00397     0.00057     0.00401     0.00000     0.00000     0.00000     0.00000     0.00000     0.00856
     1.36781     0.00000     0.00176     0.00025     0.00176     0.00000     0.00000     0.00000     0.00000     0.00000     0.00378
     1.38081     0.00000     0.00090     0.00013     0.00083     0.00000     0.00000     0.00000     0.00000     0.00000     0.00186
     1.39281     0.00000     0.00099     0.00013     0.00077     0.00000     0.00000     0.00000     0.00000     0.00000     0.00189
     1.40581     0.00001     0.00208     0.00026     0.00149     0.00000     0.00000     0.00000     0.00000     0.00000     0.00384
     1.41781     0.00002     0.00462     0.00058     0.00327     0.00000     0.00000     0.00000     0.00000     0.00000     0.00850
     1.43081     0.00005     0.00929     0.00116     0.00656     0.00000     0.00000     0.00000     0.00000     0.00000     0.01706
     1.44281     0.00008     0.01655     0.00208     0.01170     0.00000     0.00000     0.00000     0.00000     0.00000     0.03041
     1.45581     0.00013     0.02610     0.00328     0.01850     0.00000     0.00000     0.00000     0.00000     0.00000     0.04801
     1.46781     0.00018     0.03652     0.00462     0.02602     0.00000     0.00000     0.00000     0.00000     0.00000     0.06735
     1.48081     0.00023     0.04558     0.00585     0.03284     0.00000     0.00000     0.00000     0.00000     0.00000     0.08450
     1.49281     0.00025     0.05135     0.00680     0.03787     0.00000     0.00000     0.00000     0.00000     0.00000     0.09627
     1.50581     0.00026     0.05355     0.00751     0.04134     0.00000     0.00000     0.00000     0.00000     0.00000     0.10266
     1.51781     0.00026     0.05422     0.00835     0.04513     0.00000     0.00000     0.00000     0.00000     0.00000     0.10797
     1.53081     0.00026     0.05689     0.00985     0.05209     0.00000     0.00000     0.00000     0.00000     0.00000     0.11909
     1.54381     0.00027     0.06469     0.01235     0.06429     0.00000     0.00000     0.00000     0.00000     0.00000     0.14160
     1.55581     0.00028     0.07836     0.01578     0.08149     0.00000     0.00000     0.00000     0.00000     0.00000     0.17591
     1.56881     0.00029     0.09521     0.01949     0.10041     0.00000     0.00000     0.00000     0.00000     0.00000     0.21540
     1.58081     0.00029     0.11003     0.02243     0.11568     0.00000     0.00000     0.00000     0.00000     0.00000     0.24843
     1.59381     0.00027     0.11712     0.02359     0.12195     0.00000     0.00000     0.00000     0.00000     0.00000     0.26292
     1.60581     0.00023     0.11313     0.02245     0.11647     0.00000     0.00000     0.00000     0.00000     0.00000     0.25229
     1.61881     0.00018     0.09865     0.01924     0.10049     0.00000     0.00000     0.00000     0.00000     0.00000     0.21856
     1.63081     0.00013     0.07842     0.01480     0.07907     0.00000     0.00000     0.00000     0.00000     0.00000     0.17242
     1.64381     0.00009     0.05997     0.01026     0.05984     0.00000     0.00000     0.00000     0.00000     0.00000     0.13017
     1.65581     0.00009     0.05231     0.00656     0.05154     0.00000     0.00000     0.00000     0.00000     0.00000     0.11049
     1.66881     0.00014     0.06541     0.00422     0.06393     0.00000     0.00000     0.00000     0.00000     0.00000     0.13371
     1.68081     0.00026     0.11024     0.00340     0.10782     0.00000     0.00000     0.00000     0.00000     0.00000     0.22173
     1.69381     0.00047     0.19682     0.00398     0.19342     0.00000     0.00000     0.00000     0.00000     0.00000     0.39469
     1.70581     0.00075     0.32908     0.00566     0.32508     0.00000     0.00000     0.00000     0.00000     0.00000     0.66057
     1.71881     0.00107     0.49784     0.00798     0.49411     0.00000     0.00000     0.00000     0.00000     0.00000     1.00100
     1.73081     0.00136     0.67663     0.01031     0.67442     0.00000     0.00000     0.00000     0.00000     0.00000     1.36271
     1.74381     0.00152     0.82600     0.01196     0.82622     0.00000     0.00000     0.00000     0.00000     0.00000     1.66571
     1.75581     0.00151     0.90666     0.01243     0.90941     0.00000     0.00000     0.00000     0.00000     0.00000     1.83000
     1.76881     0.00132     0.89574     0.01157     0.90008     0.00000     0.00000     0.00000     0.00000     0.00000     1.80871
     1.78081     0.00102     0.79706     0.00966     0.80178     0.00000     0.00000     0.00000     0.00000     0.00000     1.60953
     1.79381     0.00070     0.63902     0.00725     0.64290     0.00000     0.00000     0.00000     0.00000     0.00000     1.28987
     1.80581     0.00042     0.46130     0.00490     0.46409     0.00000     0.00000     0.00000     0.00000     0.00000     0.93072
     1.81881     0.00023     0.29981     0.00298     0.30142     0.00000     0.00000     0.00000     0.00000     0.00000     0.60443
     1.83081     0.00011     0.17528     0.00164     0.17602     0.00000     0.00000     0.00000     0.00000     0.00000     0.35304
     1.84381     0.00005     0.09209     0.00081     0.09238     0.00000     0.00000     0.00000     0.00000     0.00000     0.18533
     1.85581     0.00002     0.04346     0.00036     0.04353     0.00000     0.00000     0.00000     0.00000     0.00000     0.08737
     1.86881     0.00001     0.01840     0.00015     0.01841     0.00000     0.00000     0.00000     0.00000     0.00000     0.03696
     1.88081     0.00000     0.00699     0.00005     0.00699     0.00000     0.00000     0.00000     0.00000     0.00000     0.01403
     1.89381     0.00000     0.00240     0.00002     0.00239     0.00000     0.00000     0.00000     0.00000     0.00000     0.00481
     1.90581     0.00000     0.00082     0.00001     0.00081     0.00000     0.00000     0.00000     0.00000     0.00000     0.00164
     1.91881     0.00000     0.00058     0.00000     0.00057     0.00000     0.00000     0.00000     0.00000     0.00000     0.00116
     1.93081     0.00001     0.00148     0.00001     0.00144     0.00000     0.00000     0.00000     0.00000     0.00000     0.00294
     1.94381     0.00004     0.00471     0.00003     0.00457     0.00000     0.00000     0.00000     0.00000     0.00000     0.00936
     1.95581     0.00014     0.01372     0.00010     0.01330     0.00000     0.00000     0.00000     0.00000     0.00000     0.02725
     1.96881     0.00038     0.03559     0.00027     0.03449     0.00000     0.00000     0.00000     0.00000     0.00000     0.07072
     1.98081     0.00098     0.08232     0.00064     0.07976     0.00000     0.00000     0.00000     0.00000     0.00000     0.16369
     1.99381     0.00229     0.17030     0.00137     0.16503     0.00000     0.00000     0.00000     0.00000     0.00000     0.33898
     2.00581     0.00487     0.31627     0.00266     0.30686     0.00000     0.00000     0.00000     0.00000     0.00000     0.63066
     2.01881     0.00943     0.52987     0.00469     0.51535     0.00000     0.00000     0.00000     0.00000     0.00000     1.05935
     2.03081     0.01660     0.80532     0.00754     0.78662     0.00000     0.00000     0.00000     0.00000     0.00000     1.61608
     2.04381     0.02645     1.11780     0.01106     1.09971     0.00000     0.00000     0.00000     0.00000     0.00000     2.25502
     2.05581     0.03802     1.42760     0.01486     1.41947     0.00000     0.00000     0.00000     0.00000     0.00000     2.89994
     2.06881     0.04918     1.69385     0.01832     1.70740     0.00000     0.00000     0.00000     0.00000     0.00000     3.46875
     2.08081     0.05717     1.88701     0.02085     1.93244     0.00000     0.00000     0.00000     0.00000     0.00000     3.89747
     2.09381     0.05974     1.99895     0.02206     2.07854     0.00000     0.00000     0.00000     0.00000     0.00000     4.15929
     2.10581     0.05626     2.03657     0.02191     2.13938     0.00000     0.00000     0.00000     0.00000     0.00000     4.25412
     2.11881     0.04802     2.00821     0.02062     2.11170     0.00000     0.00000     0.00000     0.00000     0.00000     4.18855
     2.13081     0.03748     1.91160     0.01850     1.99040     0.00000     0.00000     0.00000     0.00000     0.00000     3.95798
     2.14381     0.02709     1.73714     0.01578     1.77384     0.00000     0.00000     0.00000     0.00000     0.00000     3.55385
     2.15581     0.01838     1.48343     0.01270     1.47583     0.00000     0.00000     0.00000     0.00000     0.00000     2.99035
     2.16881     0.01191     1.17316     0.00953     1.13356     0.00000     0.00000     0.00000     0.00000     0.00000     2.32817
     2.18081     0.00764     0.85156     0.00660     0.79903     0.00000     0.00000     0.00000     0.00000     0.00000     1.66483
     2.19381     0.00553     0.57105     0.00423     0.52184     0.00000     0.00000     0.00000     0.00000     0.00000     1.10266
     2.20581     0.00598     0.37305     0.00263     0.33570     0.00000     0.00000     0.00000     0.00000     0.00000     0.71735
     2.21881     0.01007     0.28071     0.00185     0.25590     0.00000     0.00000     0.00000     0.00000     0.00000     0.54853
     2.23081     0.01957     0.30169     0.00191     0.28545     0.00000     0.00000     0.00000     0.00000     0.00000     0.60862
     2.24381     0.03626     0.43180     0.00287     0.41892     0.00000     0.00000     0.00000     0.00000     0.00000     0.88984
     2.25581     0.06052     0.65213     0.00500     0.63821     0.00000     0.00000     0.00000     0.00000     0.00000     1.35586
     2.26881     0.08987     0.92156     0.00888     0.90435     0.00000     0.00000     0.00000     0.00000     0.00000     1.92466
     2.28081     0.11835     1.17885     0.01535     1.15783     0.00000     0.00000     0.00000     0.00000     0.00000     2.47038
     2.29381     0.13811     1.35899     0.02520     1.33602     0.00000     0.00000     0.00000     0.00000     0.00000     2.85833
     2.30581     0.14284     1.42397     0.03854     1.40192     0.00000     0.00000     0.00000     0.00000     0.00000     3.00727
     2.31881     0.13107     1.38347     0.05408     1.36504     0.00000     0.00000     0.00000     0.00000     0.00000     2.93366
     2.33081     0.10696     1.28995     0.06903     1.27662     0.00000     0.00000     0.00000     0.00000     0.00000     2.74256
     2.34381     0.07804     1.20367     0.07986     1.19535     0.00000     0.00000     0.00000     0.00000     0.00000     2.55692
     2.35581     0.05146     1.15536     0.08370     1.15084     0.00000     0.00000     0.00000     0.00000     0.00000     2.44136
     2.36881     0.03132     1.12954     0.07963     1.12685     0.00000     0.00000     0.00000     0.00000     0.00000     2.36735
     2.38081     0.01821     1.08133     0.06892     1.07956     0.00000     0.00000     0.00000     0.00000     0.00000     2.24802
     2.39381     0.01054     0.97258     0.05439     0.97117     0.00000     0.00000     0.00000     0.00000     0.00000     2.00868
     2.40581     0.00624     0.79895     0.03916     0.79762     0.00000     0.00000     0.00000     0.00000     0.00000     1.64198
     2.41881     0.00375     0.58975     0.02570     0.58888     0.00000     0.00000     0.00000     0.00000     0.00000     1.20807
     2.43081     0.00220     0.38892     0.01534     0.38843     0.00000     0.00000     0.00000     0.00000     0.00000     0.79490
     2.44381     0.00121     0.23082     0.00831     0.23069     0.00000     0.00000     0.00000     0.00000     0.00000     0.47103
     2.45581     0.00062     0.13051     0.00410     0.13066     0.00000     0.00000     0.00000     0.00000     0.00000     0.26591
     2.46881     0.00032     0.08795     0.00193     0.08847     0.00000     0.00000     0.00000     0.00000     0.00000     0.17867
     2.48081     0.00020     0.09825     0.00105     0.09941     0.00000     0.00000     0.00000     0.00000     0.00000     0.19892
     2.49381     0.00022     0.15784     0.00094     0.16009     0.00000     0.00000     0.00000     0.00000     0.00000     0.31909
     2.50581     0.00031     0.26209     0.00127     0.26595     0.00000     0.00000     0.00000     0.00000     0.00000     0.52962
     2.51881     0.00045     0.39750     0.00182     0.40335     0.00000     0.00000     0.00000     0.00000     0.00000     0.80312
     2.53081     0.00061     0.53618     0.00241     0.54387     0.00000     0.00000     0.00000     0.00000     0.00000     1.08307
     2.54381     0.00075     0.64034     0.00285     0.64905     0.00000     0.00000     0.00000     0.00000     0.00000     1.29298
     2.55681     0.00089     0.67774     0.00299     0.68563     0.00000     0.00000     0.00000     0.00000     0.00000     1.36725
     2.56881     0.00114     0.63935     0.00279     0.64308     0.00000     0.00000     0.00000     0.00000     0.00000     1.28637
     2.58181     0.00177     0.54696     0.00236     0.54096     0.00000     0.00000     0.00000     0.00000     0.00000     1.09204
     2.59381     0.00319     0.44483     0.00187     0.42122     0.00000     0.00000     0.00000     0.00000     0.00000     0.87111
     2.60681     0.00597     0.38075     0.00154     0.32967     0.00000     0.00000     0.00000     0.00000     0.00000     0.71792
     2.61881     0.01060     0.38675     0.00149     0.29990     0.00000     0.00000     0.00000     0.00000     0.00000     0.69875
     2.63181     0.01724     0.46801     0.00177     0.34536     0.00000     0.00000     0.00000     0.00000     0.00000     0.83237
     2.64381     0.02541     0.60245     0.00233     0.45880     0.00000     0.00000     0.00000     0.00000     0.00000     1.08899
     2.65681     0.03390     0.74990     0.00305     0.61630     0.00000     0.00000     0.00000     0.00000     0.00000     1.40315
     2.66881     0.04099     0.86802     0.00386     0.78260     0.00000     0.00000     0.00000     0.00000     0.00000     1.69546
     2.68181     0.04496     0.92948     0.00482     0.92191     0.00000     0.00000     0.00000     0.00000     0.00000     1.90116
     2.69381     0.04481     0.93393     0.00610     1.00920     0.00000     0.00000     0.00000     0.00000     0.00000     1.99404
     2.70681     0.04061     0.90461     0.00803     1.04115     0.00000     0.00000     0.00000     0.00000     0.00000     1.99440
     2.71881     0.03352     0.87505     0.01084     1.03547     0.00000     0.00000     0.00000     0.00000     0.00000     1.95488
     2.73181     0.02531     0.86638     0.01448     1.01530     0.00000     0.00000     0.00000     0.00000     0.00000     1.92148
     2.74381     0.01768     0.87420     0.01850     0.99147     0.00000     0.00000     0.00000     0.00000     0.00000     1.90185
     2.75681     0.01164     0.87194     0.02218     0.95457     0.00000     0.00000     0.00000     0.00000     0.00000     1.86032
     2.76881     0.00744     0.82876     0.02484     0.88437     0.00000     0.00000     0.00000     0.00000     0.00000     1.74540
     2.78181     0.00477     0.73117     0.02615     0.76963     0.00000     0.00000     0.00000     0.00000     0.00000     1.53171
     2.79381     0.00315     0.59106     0.02605     0.61910     0.00000     0.00000     0.00000     0.00000     0.00000     1.23935
     2.80681     0.00215     0.43685     0.02466     0.45788     0.00000     0.00000     0.00000     0.00000     0.00000     0.92154
     2.81881     0.00149     0.29694     0.02208     0.31240     0.00000     0.00000     0.00000     0.00000     0.00000     0.63291
     2.83181     0.00103     0.18769     0.01847     0.19834     0.00000     0.00000     0.00000     0.00000     0.00000     0.40554
     2.84381     0.00070     0.11172     0.01426     0.11850     0.00000     0.00000     0.00000     0.00000     0.00000     0.24518
     2.85681     0.00046     0.06330     0.01007     0.06731     0.00000     0.00000     0.00000     0.00000     0.00000     0.14113
     2.86881     0.00030     0.03475     0.00658     0.03700     0.00000     0.00000     0.00000     0.00000     0.00000     0.07863
     2.88181     0.00024     0.01992     0.00429     0.02128     0.00000     0.00000     0.00000     0.00000     0.00000     0.04573
     2.89381     0.00031     0.01510     0.00350     0.01644     0.00000     0.00000     0.00000     0.00000     0.00000     0.03535
     2.90681     0.00055     0.01874     0.00435     0.02111     0.00000     0.00000     0.00000     0.00000     0.00000     0.04475
     2.91881     0.00104     0.03068     0.00685     0.03562     0.00000     0.00000     0.00000     0.00000     0.00000     0.07420
     2.93181     0.00190     0.05153     0.01082     0.06115     0.00000     0.00000     0.00000     0.00000     0.00000     0.12540
     2.94381     0.00330     0.08223     0.01568     0.09905     0.00000     0.00000     0.00000     0.00000     0.00000     0.20027
     2.95681     0.00546     0.12432     0.02054     0.15073     0.00000     0.00000     0.00000     0.00000     0.00000     0.30106
     2.96881     0.00865     0.18045     0.02443     0.21787     0.00000     0.00000     0.00000     0.00000     0.00000     0.43140
     2.98181     0.01303     0.25372     0.02676     0.30168     0.00000     0.00000     0.00000     0.00000     0.00000     0.59520
     2.99381     0.01842     0.34480     0.02761     0.40050     0.00000     0.00000     0.00000     0.00000     0.00000     0.79134
     3.00681     0.02415     0.44849     0.02756     0.50645     0.00000     0.00000     0.00000     0.00000     0.00000     1.00665
     3.01881     0.02908     0.55344     0.02719     0.60626     0.00000     0.00000     0.00000     0.00000     0.00000     1.21597
     3.03181     0.03213     0.64852     0.02670     0.68848     0.00000     0.00000     0.00000     0.00000     0.00000     1.39583
     3.04381     0.03277     0.73356     0.02595     0.75494     0.00000     0.00000     0.00000     0.00000     0.00000     1.54722
     3.05681     0.03143     0.82479     0.02472     0.82558     0.00000     0.00000     0.00000     0.00000     0.00000     1.70652
     3.06881     0.02931     0.94620     0.02305     0.92961     0.00000     0.00000     0.00000     0.00000     0.00000     1.92818
     3.08181     0.02763     1.10739     0.02125     1.08018     0.00000     0.00000     0.00000     0.00000     0.00000     2.23645
     3.09381     0.02694     1.28406     0.01956     1.25425     0.00000     0.00000     0.00000     0.00000     0.00000     2.58481
     3.10681     0.02687     1.41974     0.01793     1.39377     0.00000     0.00000     0.00000     0.00000     0.00000     2.85831
     3.11881     0.02665     1.45433     0.01607     1.43361     0.00000     0.00000     0.00000     0.00000     0.00000     2.93065
     3.13181     0.02593     1.36342     0.01371     1.34280     0.00000     0.00000     0.00000     0.00000     0.00000     2.74586
     3.14381     0.02533     1.17876     0.01093     1.14611     0.00000     0.00000     0.00000     0.00000     0.00000     2.36112
     3.15681     0.02630     0.97411     0.00814     0.91154     0.00000     0.00000     0.00000     0.00000     0.00000     1.92009
     3.16881     0.03026     0.82517     0.00583     0.71370     0.00000     0.00000     0.00000     0.00000     0.00000     1.57497
     3.18181     0.03753     0.77041     0.00432     0.59808     0.00000     0.00000     0.00000     0.00000     0.00000     1.41034
     3.19381     0.04681     0.79790     0.00359     0.56754     0.00000     0.00000     0.00000     0.00000     0.00000     1.41584
     3.20681     0.05570     0.85854     0.00342     0.59398     0.00000     0.00000     0.00000     0.00000     0.00000     1.51164
     3.21881     0.06193     0.90007     0.00353     0.64348     0.00000     0.00000     0.00000     0.00000     0.00000     1.60901
     3.23181     0.06454     0.89458     0.00375     0.69356     0.00000     0.00000     0.00000     0.00000     0.00000     1.65643
     3.24381     0.06407     0.84652     0.00406     0.73871     0.00000     0.00000     0.00000     0.00000     0.00000     1.65336
     3.25681     0.06170     0.78157     0.00457     0.77963     0.00000     0.00000     0.00000     0.00000     0.00000     1.62748
     3.26881     0.05823     0.72587     0.00544     0.81538     0.00000     0.00000     0.00000     0.00000     0.00000     1.60493
     3.28181     0.05376     0.69409     0.00680     0.84052     0.00000     0.00000     0.00000     0.00000     0.00000     1.59516
     3.29381     0.04813     0.68712     0.00871     0.85074     0.00000     0.00000     0.00000     0.00000     0.00000     1.59471
     3.30681     0.04153     0.69635     0.01098     0.84436     0.00000     0.00000     0.00000     0.00000     0.00000     1.59321
     3.31881     0.03455     0.70564     0.01314     0.82001     0.00000     0.00000     0.00000     0.00000     0.00000     1.57333
     3.33181     0.02784     0.69467     0.01452     0.77168     0.00000     0.00000     0.00000     0.00000     0.00000     1.50872
     3.34381     0.02178     0.64670     0.01458     0.69257     0.00000     0.00000     0.00000     0.00000     0.00000     1.37562
     3.35681     0.01643     0.55757     0.01317     0.58186     0.00000     0.00000     0.00000     0.00000     0.00000     1.16903
     3.36881     0.01184     0.44039     0.01067     0.45237     0.00000     0.00000     0.00000     0.00000     0.00000     0.91527
     3.38181     0.00813     0.31945     0.00781     0.32602     0.00000     0.00000     0.00000     0.00000     0.00000     0.66141
     3.39381     0.00543     0.21822     0.00526     0.22357     0.00000     0.00000     0.00000     0.00000     0.00000     0.45247
     3.40681     0.00371     0.14867     0.00341     0.15502     0.00000     0.00000     0.00000     0.00000     0.00000     0.31081
     3.41881     0.00279     0.10925     0.00228     0.11723     0.00000     0.00000     0.00000     0.00000     0.00000     0.23154
     3.43181     0.00233     0.08962     0.00166     0.09886     0.00000     0.00000     0.00000     0.00000     0.00000     0.19247
     3.44381     0.00206     0.07798     0.00131     0.08753     0.00000     0.00000     0.00000     0.00000     0.00000     0.16888
     3.45681     0.00176     0.06645     0.00104     0.07516     0.00000     0.00000     0.00000     0.00000     0.00000     0.14442
     3.46881     0.00141     0.05249     0.00078     0.05953     0.00000     0.00000     0.00000     0.00000     0.00000     0.11422
     3.48181     0.00102     0.03743     0.00054     0.04247     0.00000     0.00000     0.00000     0.00000     0.00000     0.08145
     3.49381     0.00067     0.02385     0.00034     0.02702     0.00000     0.00000     0.00000     0.00000     0.00000     0.05187
     3.50681     0.00039     0.01352     0.00019     0.01528     0.00000     0.00000     0.00000     0.00000     0.00000     0.02938
     3.51881     0.00021     0.00682     0.00009     0.00768     0.00000     0.00000     0.00000     0.00000     0.00000     0.01480
     3.53181     0.00010     0.00306     0.00004     0.00342     0.00000     0.00000     0.00000     0.00000     0.00000     0.00663
     3.54481     0.00005     0.00122     0.00002     0.00136     0.00000     0.00000     0.00000     0.00000     0.00000     0.00264
     3.55681     0.00002     0.00044     0.00001     0.00048     0.00000     0.00000     0.00000     0.00000     0.00000     0.00094
     3.56981     0.00001     0.00014     0.00000     0.00015     0.00000     0.00000     0.00000     0.00000     0.00000     0.00030
     3.58181     0.00000     0.00004     0.00000     0.00004     0.00000     0.00000     0.00000     0.00000     0.00000     0.00009
     3.59481     0.00000     0.00001     0.00000     0.00001     0.00000     0.00000     0.00000     0.00000     0.00000     0.00002
     3.60681     0.00000     0.00000     0.00000     0.00000     0.00000     0.00000     0.00000     0.00000     0.00000     0.00001
     3.61981     0.00000     0.00000     0.00000     0.00000     0.00000     0.00000     0.00000     0.00000     0.00000     0.00000
     3.63181     0.00000     0.00000     0.00000     0.00000     0.00000     0.00000     0.00000     0.00000     0.00000     0.00000
     3.64481     0.00000     0.00000     0.00000     0.00000     0.00000     0.00000     0.00000     0.00000     0.00000     0.00000
     3.65681     0.00000     0.00000     0.00000     0.00000     0.00000     0.00000     0.00000     0.00000     0.00000     0.00000
     3.66981     0.00000     0.00000     0.00000     0.00000     0.00000     0.00000     0.00000     0.00000     0.00000     0.00000
     3.68181     0.00000     0.00000     0.00000     0.00000     0.00000     0.00000     0.00000     0.00000     0.00000     0.00000
     3.69481     0.00000     0.00000     0.00000     0.00000     0.00000     0.00000     0.00000     0.00000     0.00000     0.00000
     3.70681     0.00000     0.00000     0.00000     0.00000     0.00000     0.00000     0.00000     0.00000     0.00000     0.00000
     3.71981     0.00000     0.00000     0.00000     0.00000     0.00000     0.00000     0.00000     0.00000     0.00000     0.00000
     3.73181     0.00000     0.00000     0.00000     0.00000     0.00000     0.00000     0.00000     0.00000     0.00000     0.00000
     3.74481     0.00000     0.00000     0.00000     0.00000     0.00000     0.00000     0.00000     0.00000     0.00000     0.00000
     3.75681     0.00000     0.00000     0.00000     0.00000     0.00000     0.00000     0.00000     0.00000     0.00000     0.00000
     3.76981     0.00000     0.00000     0.00000     0.00000     0.00000     0.00000     0.00000     0.00000     0.00000     0.00000
     3.78181     0.00000     0.00000     0.00000     0.00000     0.00000     0.00000     0.00000     0.00000     0.00000     0.00000
     3.79481     0.00000     0.00000     0.00000     0.00000     0.00000     0.00000     0.00000     0.00000     0.00000     0.00000
     3.80681     0.00000     0.00000     0.00000     0.00000     0.00000     0.00000     0.00000     0.00000     0.00000     0.00000
     3.81981     0.00000     0.00000     0.00000     0.00000     0.00000     0.00000     0.00000     0.00000     0.00000     0.00000
     3.83181     0.00000     0.00000     0.00000     0.00000     0.00000     0.00000     0.00000     0.00000     0.00000     0.00000
     3.84481     0.00000     0.00000     0.00000     0.00000     0.00000     0.00000     0.00000     0.00000     0.00000     0.00000
     3.85681     0.00000     0.00000     0.00000     0.00000     0.00000     0.00000     0.00000     0.00000     0.00000     0.00000
     3.86981     0.00000     0.00000     0.00000     0.00000     0.00000     0.00000     0.00000     0.00000     0.00000     0.00000
     3.88181     0.00000     0.00000     0.00000     0.00000     0.00000     0.00000     0.00000     0.00000     0.00000     0.00000
     3.89481     0.00000     0.00000     0.00000     0.00000     0.00000     0.00000     0.00000     0.00000     0.00000     0.00000
     3.90681     0.00000     0.00000     0.00000     0.00000     0.00000     0.00000     0.00000     0.00000     0.00000     0.00000
     3.91981     0.00000     0.00000     0.00000     0.00000     0.00000     0.00000     0.00000     0.00000     0.00000     0.00000
     3.93181     0.00000     0.00000     0.00000     0.00000     0.00000     0.00000     0.00000     0.00000     0.00000     0.00000
     3.94481     0.00000     0.00000     0.00000     0.00000     0.00000     0.00000     0.00000     0.00000     0.00000     0.00000
     3.95681     0.00000     0.00000     0.00000     0.00000     0.00000     0.00000     0.00000     0.00000     0.00000     0.00000
     3.96981     0.00000     0.00000     0.00000     0.00000     0.00000     0.00000     0.00000     0.00000     0.00000     0.00000
     3.98181     0.00000     0.00000     0.00000     0.00000     0.00000     0.00000     0.00000     0.00000     0.00000     0.00000
     3.99481     0.00000     0.00000     0.00000     0.00000     0.00000     0.00000     0.00000     0.00000     0.00000     0.00000
     4.00681     0.00000     0.00000     0.00000     0.00000     0.00000     0.00000     0.00000     0.00000     0.00000     0.00000
     4.01981     0.00000     0.00000     0.00000     0.00000     0.00000     0.00000     0.00000     0.00000     0.00000     0.00000
     4.03181     0.00000     0.00000     0.00000     0.00000     0.00000     0.00000     0.00000     0.00000     0.00000     0.00000
     4.04481     0.00000     0.00000     0.00000     0.00000     0.00000     0.00000     0.00000     0.00000     0.00000     0.00000
     4.05681     0.00000     0.00000     0.00000     0.00000     0.00000     0.00000     0.00000     0.00000     0.00000     0.00000
     4.06981     0.00000     0.00000     0.00000     0.00000     0.00000     0.00000     0.00000     0.00000     0.00000     0.00000
     4.08181     0.00000     0.00000     0.00000     0.00000     0.00000     0.00000     0.00000     0.00000     0.00000     0.00000
     4.09481     0.00000     0.00000     0.00000     0.00000     0.00000     0.00000     0.00000     0.00000     0.00000     0.00000
     4.10681     0.00000     0.00000     0.00000     0.00000     0.00000     0.00000     0.00000     0.00000     0.00000     0.00000
     4.11981     0.00000     0.00000     0.00000     0.00000     0.00000     0.00000     0.00000     0.00000     0.00000     0.00000
     4.13181     0.00000     0.00000     0.00000     0.00000     0.00000     0.00000     0.00000     0.00000     0.00000     0.00000
     4.14481     0.00000     0.00000     0.00000     0.00000     0.00000     0.00000     0.00000     0.00000     0.00000     0.00000
     4.15681     0.00000     0.00000     0.00000     0.00000     0.00000     0.00000     0.00000     0.00000     0.00000     0.00000
     4.16981     0.00000     0.00000     0.00000     0.00000     0.00000     0.00000     0.00000     0.00000     0.00000     0.00000
     4.18181     0.00000     0.00000     0.00000     0.00000     0.00000     0.00000     0.00000     0.00000     0.00000     0.00000
     4.19481     0.00000     0.00000     0.00000     0.00000     0.00000     0.00000     0.00000     0.00000     0.00000     0.00000
     4.20681     0.00000     0.00000     0.00000     0.00000     0.00000     0.00000     0.00000     0.00000     0.00000     0.00000
     4.21981     0.00000     0.00000     0.00000     0.00000     0.00000     0.00000     0.00000     0.00000     0.00000     0.00000
     4.23181     0.00000     0.00000     0.00000     0.00000     0.00000     0.00000     0.00000     0.00000     0.00000     0.00000
     4.24481     0.00000     0.00000     0.00000     0.00000     0.00000     0.00000     0.00000     0.00000     0.00000     0.00000
     4.25681     0.00000     0.00000     0.00000     0.00000     0.00000     0.00000     0.00000     0.00000     0.00000     0.00000
     4.26981     0.00000     0.00000     0.00000     0.00000     0.00000     0.00000     0.00000     0.00000     0.00000     0.00000
     4.28181     0.00000     0.00000     0.00000     0.00000     0.00000     0.00000     0.00000     0.00000     0.00000     0.00000
     4.29481     0.00000     0.00000     0.00000     0.00000     0.00000     0.00000     0.00000     0.00000     0.00000     0.00000
     4.30681     0.00000     0.00000     0.00000     0.00000     0.00000     0.00000     0.00000     0.00000     0.00000     0.00000
     4.31981     0.00000     0.00000     0.00000     0.00000     0.00000     0.00000     0.00000     0.00000     0.00000     0.00000
     4.33181     0.00000     0.00000     0.00000     0.00000     0.00000     0.00000     0.00000     0.00000     0.00000     0.00000
     4.34481     0.00000     0.00000     0.00000     0.00000     0.00000     0.00000     0.00000     0.00000     0.00000     0.00000
     4.35681     0.00000     0.00000     0.00000     0.00000     0.00000     0.00000     0.00000     0.00000     0.00000     0.00000
     4.36981     0.00000     0.00000     0.00000     0.00000     0.00000     0.00000     0.00000     0.00000     0.00000     0.00000
     4.38181     0.00000     0.00000     0.00000     0.00000     0.00000     0.00000     0.00000     0.00000     0.00000     0.00000
     4.39481     0.00000     0.00000     0.00000     0.00000     0.00000     0.00000     0.00000     0.00000     0.00000     0.00000
     4.40681     0.00000     0.00000     0.00000     0.00000     0.00000     0.00000     0.00000     0.00000     0.00000     0.00000
     4.41981     0.00000     0.00000     0.00000     0.00000     0.00000     0.00000     0.00000     0.00000     0.00000     0.00000
     4.43181     0.00000     0.00000     0.00000     0.00000     0.00000     0.00000     0.00000     0.00000     0.00000     0.00000
     4.44481     0.00000     0.00000     0.00000     0.00000     0.00000     0.00000     0.00000     0.00000     0.00000     0.00000
     4.45681     0.00000     0.00000     0.00000     0.00000     0.00000     0.00000     0.00000     0.00000     0.00000     0.00000
     4.46981     0.00000     0.00000     0.00000     0.00000     0.00000     0.00000     0.00000     0.00000     0.00000     0.00000
     4.48181     0.00000     0.00000     0.00000     0.00000     0.00000     0.00000     0.00000     0.00000     0.00000     0.00000
     4.49481     0.00000     0.00000     0.00000     0.00000     0.00000     0.00000     0.00000     0.00000     0.00000     0.00000
     4.50681     0.00000     0.00000     0.00000     0.00000     0.00000     0.00000     0.00000     0.00000     0.00000     0.00000
     4.51981     0.00000     0.00000     0.00000     0.00000     0.00000     0.00000     0.00000     0.00000     0.00000     0.00000
     4.53181     0.00000     0.00000     0.00000     0.00000     0.00000     0.00000     0.00000     0.00000     0.00000     0.00000
     4.54481     0.00000     0.00000     0.00000     0.00000     0.00000     0.00000     0.00000     0.00000     0.00000     0.00000
     4.55781     0.00000     0.00000     0.00000     0.00000     0.00000     0.00000     0.00000     0.00000     0.00000     0.00000
     4.56981     0.00000     0.00000     0.00000     0.00000     0.00000     0.00000     0.00000     0.00000     0.00000     0.00000
     4.58281     0.00000     0.00000     0.00000     0.00000     0.00000     0.00000     0.00000     0.00000     0.00000     0.00000
     4.59481     0.00000     0.00000     0.00000     0.00000     0.00000     0.00000     0.00000     0.00000     0.00000     0.00000
     4.60781     0.00000     0.00000     0.00000     0.00000     0.00000     0.00000     0.00000     0.00000     0.00000     0.00000
     4.61981     0.00000     0.00000     0.00000     0.00000     0.00000     0.00000     0.00000     0.00000     0.00000     0.00000
     4.63281     0.00000     0.00000     0.00000     0.00000     0.00000     0.00000     0.00000     0.00000     0.00000     0.00000
     4.64481     0.00000     0.00000     0.00000     0.00000     0.00000     0.00000     0.00000     0.00000     0.00000     0.00000
     4.65781     0.00000     0.00000     0.00000     0.00000     0.00000     0.00000     0.00000     0.00000     0.00000     0.00000
     4.66981     0.00000     0.00000     0.00000     0.00000     0.00000     0.00000     0.00000     0.00000     0.00000     0.00000
     4.68281     0.00000     0.00000     0.00000     0.00000     0.00000     0.00000     0.00000     0.00000     0.00000     0.00000
     4.69481     0.00000     0.00000     0.00000     0.00000     0.00000     0.00000     0.00000     0.00000     0.00000     0.00000
     4.70781     0.00000     0.00000     0.00000     0.00000     0.00000     0.00000     0.00000     0.00000     0.00000     0.00000
     4.71981     0.00000     0.00000     0.00000     0.00000     0.00000     0.00000     0.00000     0.00000     0.00000     0.00000
     4.73281     0.00000     0.00000     0.00000     0.00000     0.00000     0.00000     0.00000     0.00000     0.00000     0.00000
     4.74481     0.00000     0.00000     0.00000     0.00000     0.00000     0.00000     0.00000     0.00000     0.00000     0.00000
     4.75781     0.00000     0.00000     0.00000     0.00000     0.00000     0.00000     0.00000     0.00000     0.00000     0.00000
     4.76981     0.00000     0.00000     0.00000     0.00000     0.00000     0.00000     0.00000     0.00000     0.00000     0.00000
     4.78281     0.00000     0.00000     0.00000     0.00000     0.00000     0.00000     0.00000     0.00000     0.00000     0.00000
     4.79481     0.00000     0.00000     0.00000     0.00000     0.00000     0.00000     0.00000     0.00000     0.00000     0.00000
     4.80781     0.00000     0.00000     0.00000     0.00000     0.00000     0.00000     0.00000     0.00000     0.00000     0.00000
     4.81981     0.00000     0.00000     0.00000     0.00000     0.00000     0.00000     0.00000     0.00000     0.00000     0.00000
     4.83281     0.00000     0.00000     0.00000     0.00000     0.00000     0.00000     0.00000     0.00000     0.00000     0.00000
     4.84481     0.00000     0.00000     0.00000     0.00000     0.00000     0.00000     0.00000     0.00000     0.00000     0.00000
     4.85781     0.00000     0.00000     0.00000     0.00000     0.00000     0.00000     0.00000     0.00000     0.00000     0.00000
     4.86981     0.00000     0.00000     0.00000     0.00000     0.00000     0.00000     0.00000     0.00000     0.00000     0.00000
     4.88281     0.00000     0.00000     0.00000     0.00000     0.00000     0.00000     0.00000     0.00000     0.00000     0.00000
     4.89481     0.00000     0.00000     0.00000     0.00000     0.00000     0.00000     0.00000     0.00000     0.00000     0.00000
     4.90781     0.00000     0.00000     0.00000     0.00000     0.00000     0.00000     0.00000     0.00000     0.00000     0.00000
     4.91981     0.00000     0.00000     0.00000     0.00000     0.00000     0.00000     0.00000     0.00000     0.00000     0.00000
     4.93281     0.00000     0.00000     0.00000     0.00000     0.00000     0.00000     0.00000     0.00000     0.00000     0.00000
     4.94481     0.00000     0.00000     0.00000     0.00000     0.00000     0.00000     0.00000     0.00000     0.00000     0.00000
     4.95781     0.00000     0.00000     0.00000     0.00000     0.00000     0.00000     0.00000     0.00000     0.00000     0.00000
     4.96981     0.00000     0.00000     0.00000     0.00000     0.00000     0.00000     0.00000     0.00000     0.00000     0.00000
     4.98281     0.00000     0.00000     0.00000     0.00000     0.00000     0.00000     0.00000     0.00000     0.00000     0.00000
     4.99481     0.00000     0.00000     0.00000     0.00000     0.00000     0.00000     0.00000     0.00000     0.00000     0.00000
     5.00781     0.00000     0.00000     0.00000     0.00000     0.00000     0.00000     0.00000     0.00000     0.00000     0.00000
     5.01981     0.00000     0.00000     0.00000     0.00000     0.00000     0.00000     0.00000     0.00000     0.00000     0.00000
     5.03281     0.00000     0.00000     0.00000     0.00000     0.00000     0.00000     0.00000     0.00000     0.00000     0.00000
     5.04481     0.00000     0.00000     0.00000     0.00000     0.00000     0.00000     0.00000     0.00000     0.00000     0.00000
     5.05781     0.00000     0.00000     0.00000     0.00000     0.00000     0.00000     0.00000     0.00000     0.00000     0.00000
     5.06981     0.00000     0.00000     0.00000     0.00000     0.00000     0.00000     0.00000     0.00000     0.00000     0.00000
     5.08281     0.00000     0.00000     0.00000     0.00000     0.00000     0.00000     0.00000     0.00000     0.00000     0.00000
     5.09481     0.00000     0.00000     0.00000     0.00000     0.00000     0.00000     0.00000     0.00000     0.00000     0.00000
     5.10781     0.00000     0.00000     0.00000     0.00000     0.00000     0.00000     0.00000     0.00000     0.00000     0.00000
     5.11981     0.00000     0.00000     0.00000     0.00000     0.00000     0.00000     0.00000     0.00000     0.00000     0.00000
     5.13281     0.00000     0.00000     0.00000     0.00000     0.00000     0.00000     0.00000     0.00000     0.00000     0.00000
     5.14481     0.00000     0.00000     0.00000     0.00000     0.00000     0.00000     0.00000     0.00000     0.00000     0.00000
     5.15781     0.00000     0.00000     0.00000     0.00000     0.00000     0.00000     0.00000     0.00000     0.00000     0.00000
     5.16981     0.00000     0.00000     0.00000     0.00000     0.00000     0.00000     0.00000     0.00000     0.00000     0.00000
     5.18281     0.00000     0.00000     0.00000     0.00000     0.00000     0.00000     0.00000     0.00000     0.00000     0.00000
     5.19481     0.00000     0.00000     0.00000     0.00000     0.00000     0.00000     0.00000     0.00000     0.00000     0.00000
     5.20781     0.00000     0.00000     0.00000     0.00000     0.00000     0.00000     0.00000     0.00000     0.00000     0.00000
     5.21981     0.00000     0.00000     0.00000     0.00000     0.00000     0.00000     0.00000     0.00000     0.00000     0.00000
     5.23281     0.00000     0.00000     0.00000     0.00000     0.00000     0.00000     0.00000     0.00000     0.00000     0.00000
     5.24481     0.00000     0.00000     0.00000     0.00000     0.00000     0.00000     0.00000     0.00000     0.00000     0.00000
     5.25781     0.00000     0.00000     0.00000     0.00000     0.00000     0.00000     0.00000     0.00000     0.00000     0.00000
     5.26981     0.00000     0.00000     0.00000     0.00000     0.00000     0.00000     0.00000     0.00000     0.00000     0.00000
     5.28281     0.00000     0.00000     0.00000     0.00000     0.00000     0.00000     0.00000     0.00000     0.00000     0.00000
     5.29481     0.00000     0.00000     0.00000     0.00000     0.00000     0.00000     0.00000     0.00000     0.00000     0.00000
     5.30781     0.00000     0.00000     0.00000     0.00000     0.00000     0.00000     0.00000     0.00000     0.00000     0.00000
     5.31981     0.00000     0.00000     0.00000     0.00000     0.00000     0.00000     0.00000     0.00000     0.00000     0.00000
     5.33281     0.00000     0.00000     0.00000     0.00000     0.00000     0.00000     0.00000     0.00000     0.00000     0.00000
     5.34481     0.00000     0.00000     0.00000     0.00000     0.00000     0.00000     0.00000     0.00000     0.00000     0.00000
     5.35781     0.00000     0.00000     0.00000     0.00000     0.00000     0.00000     0.00000     0.00000     0.00000     0.00000
     5.36981     0.00000     0.00000     0.00000     0.00000     0.00000     0.00000     0.00000     0.00000     0.00000     0.00000
     5.38281     0.00000     0.00000     0.00000     0.00000     0.00000     0.00000     0.00000     0.00000     0.00000     0.00000
     5.39481     0.00000     0.00000     0.00000     0.00000     0.00000     0.00000     0.00000     0.00000     0.00000     0.00000
     5.40781     0.00000     0.00000     0.00000     0.00000     0.00000     0.00000     0.00000     0.00000     0.00000     0.00000
     5.41981     0.00000     0.00000     0.00000     0.00000     0.00000     0.00000     0.00000     0.00000     0.00000     0.00000
     5.43281     0.00000     0.00000     0.00000     0.00000     0.00000     0.00000     0.00000     0.00000     0.00000     0.00000
     5.44481     0.00000     0.00000     0.00000     0.00000     0.00000     0.00000     0.00000     0.00000     0.00000     0.00000
     5.45781     0.00000     0.00000     0.00000     0.00000     0.00000     0.00000     0.00000     0.00000     0.00000     0.00000
     5.46981     0.00000     0.00000     0.00000     0.00000     0.00000     0.00000     0.00000     0.00000     0.00000     0.00000
     5.48281     0.00000     0.00000     0.00000     0.00000     0.00000     0.00000     0.00000     0.00000     0.00000     0.00000
     5.49481     0.00000     0.00000     0.00000     0.00000     0.00000     0.00000     0.00000     0.00000     0.00000     0.00000
     5.50781     0.00000     0.00000     0.00000     0.00000     0.00000     0.00000     0.00000     0.00000     0.00000     0.00000
     5.51981     0.00000     0.00000     0.00000     0.00000     0.00000     0.00000     0.00000     0.00000     0.00000     0.00000
     5.53281     0.00000     0.00000     0.00000     0.00000     0.00000     0.00000     0.00000     0.00000     0.00000     0.00000
     5.54581     0.00000     0.00000     0.00000     0.00000     0.00000     0.00000     0.00000     0.00000     0.00000     0.00000
     5.55781     0.00000     0.00000     0.00000     0.00000     0.00000     0.00000     0.00000     0.00000     0.00000     0.00000
     5.57081     0.00000     0.00000     0.00000     0.00000     0.00000     0.00000     0.00000     0.00000     0.00000     0.00000
     5.58281     0.00000     0.00000     0.00000     0.00000     0.00000     0.00000     0.00000     0.00000     0.00000     0.00000
     5.59581     0.00000     0.00000     0.00000     0.00000     0.00000     0.00000     0.00000     0.00000     0.00000     0.00000
     5.60781     0.00000     0.00000     0.00000     0.00000     0.00000     0.00000     0.00000     0.00000     0.00000     0.00000
     5.62081     0.00000     0.00000     0.00000     0.00000     0.00000     0.00000     0.00000     0.00000     0.00000     0.00000
     5.63281     0.00000     0.00000     0.00000     0.00000     0.00000     0.00000     0.00000     0.00000     0.00000     0.00000
     5.64581     0.00000     0.00000     0.00000     0.00000     0.00000     0.00000     0.00000     0.00000     0.00000     0.00000
     5.65781     0.00000     0.00000     0.00000     0.00000     0.00000     0.00000     0.00000     0.00000     0.00000     0.00000
     5.67081     0.00000     0.00000     0.00000     0.00000     0.00000     0.00000     0.00000     0.00000     0.00000     0.00000
     5.68281     0.00000     0.00000     0.00000     0.00000     0.00000     0.00000     0.00000     0.00000     0.00000     0.00000
     5.69581     0.00000     0.00000     0.00000     0.00000     0.00000     0.00000     0.00000     0.00000     0.00000     0.00000
     5.70781     0.00000     0.00000     0.00000     0.00000     0.00000     0.00000     0.00000     0.00000     0.00000     0.00000
     5.72081     0.00000     0.00000     0.00000     0.00000     0.00000     0.00000     0.00000     0.00000     0.00000     0.00000
     5.73281     0.00000     0.00000     0.00000     0.00000     0.00000     0.00000     0.00000     0.00000     0.00000     0.00000
     5.74581     0.00000     0.00000     0.00000     0.00000     0.00000     0.00000     0.00000     0.00000     0.00000     0.00000
     5.75781     0.00000     0.00000     0.00000     0.00000     0.00000     0.00000     0.00000     0.00000     0.00000     0.00000
     5.77081     0.00000     0.00000     0.00000     0.00000     0.00000     0.00000     0.00000     0.00000     0.00000     0.00000
     5.78281     0.00000     0.00000     0.00000     0.00000     0.00000     0.00000     0.00000     0.00000     0.00000     0.00000
     5.79581     0.00000     0.00000     0.00000     0.00000     0.00000     0.00000     0.00000     0.00000     0.00000     0.00000
     5.80781     0.00000     0.00000     0.00000     0.00000     0.00000     0.00000     0.00000     0.00000     0.00000     0.00000
     5.82081     0.00000     0.00000     0.00000     0.00000     0.00000     0.00000     0.00000     0.00000     0.00000     0.00000
     5.83281     0.00000     0.00000     0.00000     0.00000     0.00000     0.00000     0.00000     0.00000     0.00000     0.00000
     5.84581     0.00000     0.00000     0.00000     0.00000     0.00000     0.00000     0.00000     0.00000     0.00000     0.00000
     5.85781     0.00000     0.00000     0.00000     0.00000     0.00000     0.00000     0.00000     0.00000     0.00000     0.00000
     5.87081     0.00000     0.00000     0.00000     0.00000     0.00000     0.00000     0.00000     0.00000     0.00000     0.00000
     5.88281     0.00000     0.00000     0.00000     0.00000     0.00000     0.00000     0.00000     0.00000     0.00000     0.00000
     5.89581     0.00000     0.00000     0.00000     0.00000     0.00000     0.00000     0.00000     0.00000     0.00000     0.00000
     5.90781     0.00000     0.00000     0.00000     0.00000     0.00000     0.00000     0.00000     0.00000     0.00000     0.00000
     5.92081     0.00000     0.00000     0.00000     0.00000     0.00000     0.00000     0.00000     0.00000     0.00000     0.00000
     5.93281     0.00000     0.00000     0.00000     0.00000     0.00000     0.00000     0.00000     0.00000     0.00000     0.00000
     5.94581     0.00000     0.00000     0.00000     0.00000     0.00000     0.00000     0.00000     0.00000     0.00000     0.00000
     5.95781     0.00000     0.00000     0.00000     0.00000     0.00000     0.00000     0.00000     0.00000     0.00000     0.00000
     5.97081     0.00000     0.00000     0.00000     0.00000     0.00000     0.00000     0.00000     0.00000     0.00000     0.00000
     5.98281     0.00000     0.00000     0.00000     0.00000     0.00000     0.00000     0.00000     0.00000     0.00000     0.00000
     5.99581     0.00000     0.00000     0.00000     0.00000     0.00000     0.00000     0.00000     0.00000     0.00000     0.00000
     6.00781     0.00000     0.00000     0.00000     0.00000     0.00000     0.00000     0.00000     0.00000     0.00000     0.00000
     6.02081     0.00000     0.00000     0.00000     0.00000     0.00000     0.00000     0.00000     0.00000     0.00000     0.00000
     6.03281     0.00000     0.00000     0.00000     0.00000     0.00000     0.00000     0.00000     0.00000     0.00000     0.00000
     6.04581     0.00000     0.00000     0.00000     0.00000     0.00000     0.00000     0.00000     0.00000     0.00000     0.00000
     6.05781     0.00000     0.00000     0.00000     0.00000     0.00000     0.00000     0.00000     0.00000     0.00000     0.00000
     6.07081     0.00000     0.00000     0.00000     0.00000     0.00000     0.00000     0.00000     0.00000     0.00000     0.00000
     6.08281     0.00000     0.00000     0.00000     0.00000     0.00000     0.00000     0.00000     0.00000     0.00000     0.00000
     6.09581     0.00000     0.00000     0.00000     0.00000     0.00000     0.00000     0.00000     0.00000     0.00000     0.00000
     6.10781     0.00000     0.00000     0.00000     0.00000     0.00000     0.00000     0.00000     0.00000     0.00000     0.00000
     6.12081     0.00000     0.00000     0.00000     0.00000     0.00000     0.00000     0.00000     0.00000     0.00000     0.00000
     6.13281     0.00000     0.00000     0.00000     0.00000     0.00000     0.00000     0.00000     0.00000     0.00000     0.00000
     6.14581     0.00000     0.00000     0.00000     0.00000     0.00000     0.00000     0.00000     0.00000     0.00000     0.00000
     6.15781     0.00000     0.00000     0.00000     0.00000     0.00000     0.00000     0.00000     0.00000     0.00000     0.00000
     6.17081     0.00000     0.00000     0.00000     0.00000     0.00000     0.00000     0.00000     0.00000     0.00000     0.00000
     6.18281     0.00000     0.00000     0.00000     0.00000     0.00000     0.00000     0.00000     0.00000     0.00000     0.00000
     6.19581     0.00000     0.00000     0.00000     0.00000     0.00000     0.00000     0.00000     0.00000     0.00000     0.00000
     6.20781     0.00000     0.00000     0.00000     0.00000     0.00000     0.00000     0.00000     0.00000     0.00000     0.00000
     6.22081     0.00000     0.00000     0.00000     0.00000     0.00000     0.00000     0.00000     0.00000     0.00000     0.00000
     6.23281     0.00000     0.00000     0.00000     0.00000     0.00000     0.00000     0.00000     0.00000     0.00000     0.00000
     6.24581     0.00000     0.00000     0.00000     0.00000     0.00000     0.00000     0.00000     0.00000     0.00000     0.00000
     6.25781     0.00000     0.00000     0.00000     0.00000     0.00000     0.00000     0.00000     0.00000     0.00000     0.00000
     6.27081     0.00000     0.00000     0.00000     0.00000     0.00000     0.00000     0.00000     0.00000     0.00000     0.00000
     6.28281     0.00000     0.00000     0.00000     0.00000     0.00000     0.00000     0.00000     0.00000     0.00000     0.00000
     6.29581     0.00000     0.00000     0.00000     0.00000     0.00000     0.00000     0.00000     0.00000     0.00000     0.00000
     6.30781     0.00000     0.00000     0.00000     0.00000     0.00000     0.00000     0.00000     0.00000     0.00000     0.00000
     6.32081     0.00000     0.00000     0.00000     0.00000     0.00000     0.00000     0.00000     0.00000     0.00000     0.00000
     6.33281     0.00000     0.00000     0.00000     0.00000     0.00000     0.00000     0.00000     0.00000     0.00000     0.00000
     6.34581     0.00000     0.00000     0.00000     0.00000     0.00000     0.00000     0.00000     0.00000     0.00000     0.00000
     6.35781     0.00000     0.00000     0.00000     0.00000     0.00000     0.00000     0.00000     0.00000     0.00000     0.00000
     6.37081     0.00000     0.00000     0.00000     0.00000     0.00000     0.00000     0.00000     0.00000     0.00000     0.00000
     6.38281     0.00000     0.00000     0.00000     0.00000     0.00000     0.00000     0.00000     0.00000     0.00000     0.00000
     6.39581     0.00000     0.00000     0.00000     0.00000     0.00000     0.00000     0.00000     0.00000     0.00000     0.00000
     6.40781     0.00000     0.00000     0.00000     0.00000     0.00000     0.00000     0.00000     0.00000     0.00000     0.00000
     6.42081     0.00000     0.00000     0.00000     0.00000     0.00000     0.00000     0.00000     0.00000     0.00000     0.00000
     6.43281     0.00000     0.00000     0.00000     0.00000     0.00000     0.00000     0.00000     0.00000     0.00000     0.00000
     6.44581     0.00000     0.00000     0.00000     0.00000     0.00000     0.00000     0.00000     0.00000     0.00000     0.00000
     6.45781     0.00000     0.00000     0.00000     0.00000     0.00000     0.00000     0.00000     0.00000     0.00000     0.00000
     6.47081     0.00000     0.00000     0.00000     0.00000     0.00000     0.00000     0.00000     0.00000     0.00000     0.00000
     6.48281     0.00000     0.00000     0.00000     0.00000     0.00000     0.00000     0.00000     0.00000     0.00000     0.00000
     6.49581     0.00000     0.00000     0.00000     0.00000     0.00000     0.00000     0.00000     0.00000     0.00000     0.00000
     6.50781     0.00000     0.00000     0.00000     0.00000     0.00000     0.00000     0.00000     0.00000     0.00000     0.00000
     6.52081     0.00000     0.00000     0.00000     0.00000     0.00000     0.00000     0.00000     0.00000     0.00000     0.00000
     6.53281     0.00000     0.00000     0.00000     0.00000     0.00000     0.00000     0.00000     0.00000     0.00000     0.00000
     6.54581     0.00000     0.00000     0.00000     0.00000     0.00000     0.00000     0.00000     0.00000     0.00000     0.00000
     6.55881     0.00000     0.00000     0.00000     0.00000     0.00000     0.00000     0.00000     0.00000     0.00000     0.00000
     6.57081     0.00000     0.00000     0.00000     0.00000     0.00000     0.00000     0.00000     0.00000     0.00000     0.00000
     6.58381     0.00000     0.00000     0.00000     0.00000     0.00000     0.00000     0.00000     0.00000     0.00000     0.00000
     6.59581     0.00000     0.00000     0.00000     0.00000     0.00000     0.00000     0.00000     0.00000     0.00000     0.00000
     6.60881     0.00000     0.00000     0.00000     0.00000     0.00000     0.00000     0.00000     0.00000     0.00000     0.00000
     6.62081     0.00000     0.00000     0.00000     0.00000     0.00000     0.00000     0.00000     0.00000     0.00000     0.00000
     6.63381     0.00000     0.00000     0.00000     0.00000     0.00000     0.00000     0.00000     0.00000     0.00000     0.00000
     6.64581     0.00000     0.00000     0.00000     0.00000     0.00000     0.00000     0.00000     0.00000     0.00000     0.00000
     6.65881     0.00000     0.00000     0.00000     0.00000     0.00000     0.00000     0.00000     0.00000     0.00000     0.00000
     6.67081     0.00000     0.00000     0.00000     0.00000     0.00000     0.00000     0.00000     0.00000     0.00000     0.00000
     6.68381     0.00000     0.00000     0.00000     0.00000     0.00000     0.00000     0.00000     0.00000     0.00000     0.00000
     6.69581     0.00000     0.00000     0.00000     0.00000     0.00000     0.00000     0.00000     0.00000     0.00000     0.00000
     6.70881     0.00000     0.00000     0.00000     0.00000     0.00000     0.00000     0.00000     0.00000     0.00000     0.00000
     6.72081     0.00000     0.00000     0.00000     0.00000     0.00000     0.00000     0.00000     0.00000     0.00000     0.00000
     6.73381     0.00000     0.00000     0.00000     0.00000     0.00000     0.00000     0.00000     0.00000     0.00000     0.00000
     6.74581     0.00000     0.00000     0.00000     0.00000     0.00000     0.00000     0.00000     0.00000     0.00000     0.00000
     6.75881     0.00000     0.00000     0.00000     0.00000     0.00000     0.00000     0.00000     0.00000     0.00000     0.00000
     6.77081     0.00000     0.00000     0.00000     0.00000     0.00000     0.00000     0.00000     0.00000     0.00000     0.00000
     6.78381     0.00000     0.00000     0.00000     0.00000     0.00000     0.00000     0.00000     0.00000     0.00000     0.00000
     6.79581     0.00000     0.00000     0.00000     0.00000     0.00000     0.00000     0.00000     0.00000     0.00000     0.00000
     6.80881     0.00000     0.00000     0.00000     0.00000     0.00000     0.00000     0.00000     0.00000     0.00000     0.00000
     6.82081     0.00000     0.00000     0.00000     0.00000     0.00000     0.00000     0.00000     0.00000     0.00000     0.00000
     6.83381     0.00000     0.00000     0.00000     0.00000     0.00000     0.00000     0.00000     0.00000     0.00000     0.00000
     6.84581     0.00000     0.00000     0.00000     0.00000     0.00000     0.00000     0.00000     0.00000     0.00000     0.00000
     6.85881     0.00000     0.00000     0.00000     0.00000     0.00000     0.00000     0.00000     0.00000     0.00000     0.00000
     6.87081     0.00000     0.00000     0.00000     0.00000     0.00000     0.00000     0.00000     0.00000     0.00000     0.00000
     6.88381     0.00000     0.00000     0.00000     0.00000     0.00000     0.00000     0.00000     0.00000     0.00000     0.00000
     6.89581     0.00000     0.00000     0.00000     0.00000     0.00000     0.00000     0.00000     0.00000     0.00000     0.00000
     6.90881     0.00000     0.00000     0.00000     0.00000     0.00000     0.00000     0.00000     0.00000     0.00000     0.00000
     6.92081     0.00000     0.00000     0.00000     0.00000     0.00000     0.00000     0.00000     0.00000     0.00000     0.00000
     6.93381     0.00000     0.00000     0.00000     0.00000     0.00000     0.00000     0.00000     0.00000     0.00000     0.00000
     6.94581     0.00000     0.00000     0.00000     0.00000     0.00000     0.00000     0.00000     0.00000     0.00000     0.00000
     6.95881     0.00000     0.00000     0.00000     0.00000     0.00000     0.00000     0.00000     0.00000     0.00000     0.00000
     6.97081     0.00000     0.00000     0.00000     0.00000     0.00000     0.00000     0.00000     0.00000     0.00000     0.00000
     6.98381     0.00000     0.00000     0.00000     0.00000     0.00000     0.00000     0.00000     0.00000     0.00000     0.00000
     6.99581     0.00000     0.00000     0.00000     0.00000     0.00000     0.00000     0.00000     0.00000     0.00000     0.00000
     7.00881     0.00000     0.00000     0.00000     0.00000     0.00000     0.00000     0.00000     0.00000     0.00000     0.00000
     7.02081     0.00000     0.00000     0.00000     0.00000     0.00000     0.00000     0.00000     0.00000     0.00000     0.00000
     7.03381     0.00000     0.00000     0.00000     0.00000     0.00000     0.00000     0.00000     0.00000     0.00000     0.00000
     7.04581     0.00000     0.00000     0.00000     0.00000     0.00000     0.00000     0.00000     0.00000     0.00000     0.00000
     7.05881     0.00000     0.00000     0.00000     0.00000     0.00000     0.00000     0.00000     0.00000     0.00000     0.00000
     7.07081     0.00000     0.00000     0.00000     0.00000     0.00000     0.00000     0.00000     0.00000     0.00000     0.00000
     7.08381     0.00000     0.00000     0.00000     0.00000     0.00000     0.00000     0.00000     0.00000     0.00000     0.00000
     7.09581     0.00000     0.00000     0.00000     0.00000     0.00000     0.00000     0.00000     0.00000     0.00000     0.00000
     7.10881     0.00000     0.00000     0.00000     0.00000     0.00000     0.00000     0.00000     0.00000     0.00000     0.00000
     7.12081     0.00000     0.00000     0.00000     0.00000     0.00000     0.00000     0.00000     0.00000     0.00000     0.00000
     7.13381     0.00000     0.00000     0.00000     0.00000     0.00000     0.00000     0.00000     0.00000     0.00000     0.00000
     7.14581     0.00000     0.00000     0.00000     0.00000     0.00000     0.00000     0.00000     0.00000     0.00000     0.00000
     7.15881     0.00000     0.00000     0.00000     0.00000     0.00000     0.00000     0.00000     0.00000     0.00000     0.00000
     7.17081     0.00000     0.00000     0.00000     0.00000     0.00000     0.00000     0.00000     0.00000     0.00000     0.00000
     7.18381     0.00000     0.00000     0.00000     0.00000     0.00000     0.00000     0.00000     0.00000     0.00000     0.00000
     7.19581     0.00000     0.00000     0.00000     0.00000     0.00000     0.00000     0.00000     0.00000     0.00000     0.00000
     7.20881     0.00000     0.00000     0.00000     0.00000     0.00000     0.00000     0.00000     0.00000     0.00000     0.00000
     7.22081     0.00000     0.00000     0.00000     0.00000     0.00000     0.00000     0.00000     0.00000     0.00000     0.00000
     7.23381     0.00000     0.00000     0.00000     0.00000     0.00000     0.00000     0.00000     0.00000     0.00000     0.00000
     7.24581     0.00000     0.00000     0.00000     0.00000     0.00000     0.00000     0.00000     0.00000     0.00000     0.00000
     7.25881     0.00000     0.00000     0.00000     0.00000     0.00000     0.00000     0.00000     0.00000     0.00000     0.00000
     7.27081     0.00000     0.00000     0.00000     0.00000     0.00000     0.00000     0.00000     0.00000     0.00000     0.00000
     7.28381     0.00000     0.00000     0.00000     0.00000     0.00000     0.00000     0.00000     0.00000     0.00000     0.00000
     7.29581     0.00000     0.00000     0.00000     0.00000     0.00000     0.00000     0.00000     0.00000     0.00000     0.00000
     7.30881     0.00000     0.00000     0.00000     0.00000     0.00000     0.00000     0.00000     0.00000     0.00000     0.00000
     7.32081     0.00000     0.00000     0.00000     0.00000     0.00000     0.00000     0.00000     0.00000     0.00000     0.00000
     7.33381     0.00000     0.00000     0.00000     0.00000     0.00000     0.00000     0.00000     0.00000     0.00000     0.00000
     7.34581     0.00000     0.00000     0.00000     0.00000     0.00000     0.00000     0.00000     0.00000     0.00000     0.00000
     7.35881     0.00000     0.00000     0.00000     0.00000     0.00000     0.00000     0.00000     0.00000     0.00000     0.00000
     7.37081     0.00000     0.00000     0.00000     0.00000     0.00000     0.00000     0.00000     0.00000     0.00000     0.00000
     7.38381     0.00000     0.00000     0.00000     0.00000     0.00000     0.00000     0.00000     0.00000     0.00000     0.00000
     7.39581     0.00000     0.00000     0.00000     0.00000     0.00000     0.00000     0.00000     0.00000     0.00000     0.00000
     7.40881     0.00000     0.00000     0.00000     0.00000     0.00000     0.00000     0.00000     0.00000     0.00000     0.00000
     7.42081     0.00000     0.00000     0.00000     0.00000     0.00000     0.00000     0.00000     0.00000     0.00000     0.00000
     7.43381     0.00000     0.00000     0.00000     0.00000     0.00000     0.00000     0.00000     0.00000     0.00000     0.00000
     7.44581     0.00000     0.00000     0.00000     0.00000     0.00000     0.00000     0.00000     0.00000     0.00000     0.00000
     7.45881     0.00000     0.00000     0.00000     0.00000     0.00000     0.00000     0.00000     0.00000     0.00000     0.00000
     7.47081     0.00000     0.00000     0.00000     0.00000     0.00000     0.00000     0.00000     0.00000     0.00000     0.00000
     7.48381     0.00000     0.00000     0.00000     0.00000     0.00000     0.00000     0.00000     0.00000     0.00000     0.00000
     7.49581     0.00000     0.00000     0.00000     0.00000     0.00000     0.00000     0.00000     0.00000     0.00000     0.00000
     7.50881     0.00000     0.00000     0.00000     0.00000     0.00000     0.00000     0.00000     0.00000     0.00000     0.00000
     7.52081     0.00000     0.00000     0.00000     0.00000     0.00000     0.00000     0.00000     0.00000     0.00000     0.00000
     7.53381     0.00000     0.00000     0.00000     0.00000     0.00000     0.00000     0.00000     0.00000     0.00000     0.00000
     7.54681     0.00000     0.00000     0.00000     0.00000     0.00000     0.00000     0.00000     0.00000     0.00000     0.00000
     7.55881     0.00000     0.00000     0.00000     0.00000     0.00000     0.00000     0.00000     0.00000     0.00000     0.00000
     7.57181     0.00000     0.00000     0.00000     0.00000     0.00000     0.00000     0.00000     0.00000     0.00000     0.00000
     7.58381     0.00000     0.00000     0.00000     0.00000     0.00000     0.00000     0.00000     0.00000     0.00000     0.00000
     7.59681     0.00000     0.00000     0.00000     0.00000     0.00000     0.00000     0.00000     0.00000     0.00000     0.00000
     7.60881     0.00000     0.00000     0.00000     0.00000     0.00000     0.00000     0.00000     0.00000     0.00000     0.00000
     7.62181     0.00000     0.00000     0.00000     0.00000     0.00000     0.00000     0.00000     0.00000     0.00000     0.00000
     7.63381     0.00000     0.00000     0.00000     0.00000     0.00000     0.00000     0.00000     0.00000     0.00000     0.00000
     7.64681     0.00000     0.00000     0.00000     0.00000     0.00000     0.00000     0.00000     0.00000     0.00000     0.00000
     7.65881     0.00000     0.00000     0.00000     0.00000     0.00000     0.00000     0.00000     0.00000     0.00000     0.00000
     7.67181     0.00000     0.00000     0.00000     0.00000     0.00000     0.00000     0.00000     0.00000     0.00000     0.00000
     7.68381     0.00000     0.00000     0.00000     0.00000     0.00000     0.00000     0.00000     0.00000     0.00000     0.00000
     7.69681     0.00000     0.00000     0.00000     0.00000     0.00000     0.00000     0.00000     0.00000     0.00000     0.00000
     7.70881     0.00000     0.00000     0.00000     0.00000     0.00000     0.00000     0.00000     0.00000     0.00000     0.00000
     7.72181     0.00000     0.00000     0.00000     0.00000     0.00000     0.00000     0.00000     0.00000     0.00000     0.00000
     7.73381     0.00000     0.00000     0.00000     0.00000     0.00000     0.00000     0.00000     0.00000     0.00000     0.00000
     7.74681     0.00000     0.00000     0.00000     0.00000     0.00000     0.00000     0.00000     0.00000     0.00000     0.00000
     7.75881     0.00000     0.00000     0.00000     0.00000     0.00000     0.00000     0.00000     0.00000     0.00000     0.00000
     7.77181     0.00000     0.00000     0.00000     0.00000     0.00000     0.00000     0.00000     0.00000     0.00000     0.00000
     7.78381     0.00000     0.00000     0.00000     0.00000     0.00000     0.00000     0.00000     0.00000     0.00000     0.00000
     7.79681     0.00000     0.00000     0.00000     0.00000     0.00000     0.00000     0.00000     0.00000     0.00000     0.00000
     7.80881     0.00000     0.00000     0.00000     0.00000     0.00000     0.00000     0.00000     0.00000     0.00000     0.00000
     7.82181     0.00000     0.00000     0.00000     0.00000     0.00000     0.00000     0.00000     0.00000     0.00000     0.00000
     7.83381     0.00000     0.00000     0.00000     0.00000     0.00000     0.00000     0.00000     0.00000     0.00000     0.00000
     7.84681     0.00000     0.00000     0.00000     0.00000     0.00000     0.00000     0.00000     0.00000     0.00000     0.00000
     7.85881     0.00000     0.00000     0.00000     0.00000     0.00000     0.00000     0.00000     0.00000     0.00000     0.00000
     7.87181     0.00000     0.00000     0.00000     0.00000     0.00000     0.00000     0.00000     0.00000     0.00000     0.00000
     7.88381     0.00000     0.00000     0.00000     0.00000     0.00000     0.00000     0.00000     0.00000     0.00000     0.00000
     7.89681     0.00000     0.00000     0.00000     0.00000     0.00000     0.00000     0.00000     0.00000     0.00000     0.00000
     7.90881     0.00000     0.00000     0.00000     0.00000     0.00000     0.00000     0.00000     0.00000     0.00000     0.00000
     7.92181     0.00000     0.00000     0.00000     0.00000     0.00000     0.00000     0.00000     0.00000     0.00000     0.00000
     7.93381     0.00000     0.00000     0.00000     0.00000     0.00000     0.00000     0.00000     0.00000     0.00000     0.00000
     7.94681     0.00000     0.00000     0.00000     0.00000     0.00000     0.00000     0.00000     0.00000     0.00000     0.00000
     7.95881     0.00000     0.00000     0.00000     0.00000     0.00000     0.00000     0.00000     0.00000     0.00000     0.00000
     7.97181     0.00000     0.00000     0.00000     0.00000     0.00000     0.00000     0.00000     0.00000     0.00000     0.00000
     7.98381     0.00000     0.00000     0.00000     0.00000     0.00000     0.00000     0.00000     0.00000     0.00000     0.00000
     7.99681     0.00000     0.00000     0.00000     0.00000     0.00000     0.00000     0.00000     0.00000     0.00000     0.00000
     8.00881     0.00000     0.00000     0.00000     0.00000     0.00000     0.00000     0.00000     0.00000     0.00000     0.00000
     8.02181     0.00000     0.00000     0.00000     0.00000     0.00000     0.00000     0.00000     0.00000     0.00000     0.00000
     8.03381     0.00000     0.00000     0.00000     0.00000     0.00000     0.00000     0.00000     0.00000     0.00000     0.00000
     8.04681     0.00000     0.00000     0.00000     0.00000     0.00000     0.00000     0.00000     0.00000     0.00000     0.00000
     8.05881     0.00000     0.00000     0.00000     0.00000     0.00000     0.00000     0.00000     0.00000     0.00000     0.00000
     8.07181     0.00000     0.00000     0.00000     0.00000     0.00000     0.00000     0.00000     0.00000     0.00000     0.00000
     8.08381     0.00000     0.00000     0.00000     0.00000     0.00000     0.00000     0.00000     0.00000     0.00000     0.00000
     8.09681     0.00000     0.00000     0.00000     0.00000     0.00000     0.00000     0.00000     0.00000     0.00000     0.00000
     8.10881     0.00000     0.00000     0.00000     0.00000     0.00000     0.00000     0.00000     0.00000     0.00000     0.00000
     8.12181     0.00000     0.00000     0.00000     0.00000     0.00000     0.00000     0.00000     0.00000     0.00000     0.00000
     8.13381     0.00000     0.00000     0.00000     0.00000     0.00000     0.00000     0.00000     0.00000     0.00000     0.00000
     8.14681     0.00000     0.00000     0.00000     0.00000     0.00000     0.00000     0.00000     0.00000     0.00000     0.00000
     8.15881     0.00000     0.00000     0.00000     0.00000     0.00000     0.00000     0.00000     0.00000     0.00000     0.00000
     8.17181     0.00000     0.00000     0.00000     0.00000     0.00000     0.00000     0.00000     0.00000     0.00000     0.00000
     8.18381     0.00000     0.00000     0.00000     0.00000     0.00000     0.00000     0.00000     0.00000     0.00000     0.00000
     8.19681     0.00000     0.00000     0.00000     0.00000     0.00000     0.00000     0.00000     0.00000     0.00000     0.00000
     8.20881     0.00000     0.00000     0.00000     0.00000     0.00000     0.00000     0.00000     0.00000     0.00000     0.00000
     8.22181     0.00000     0.00000     0.00000     0.00000     0.00000     0.00000     0.00000     0.00000     0.00000     0.00000
     8.23381     0.00000     0.00000     0.00000     0.00000     0.00000     0.00000     0.00000     0.00000     0.00000     0.00000
     8.24681     0.00000     0.00000     0.00000     0.00000     0.00000     0.00000     0.00000     0.00000     0.00000     0.00000
     8.25881     0.00000     0.00000     0.00000     0.00000     0.00000     0.00000     0.00000     0.00000     0.00000     0.00000
     8.27181     0.00000     0.00000     0.00000     0.00000     0.00000     0.00000     0.00000     0.00000     0.00000     0.00000
     8.28381     0.00000     0.00000     0.00000     0.00000     0.00000     0.00000     0.00000     0.00000     0.00000     0.00000
     8.29681     0.00000     0.00000     0.00000     0.00000     0.00000     0.00000     0.00000     0.00000     0.00000     0.00000
     8.30881     0.00000     0.00000     0.00000     0.00000     0.00000     0.00000     0.00000     0.00000     0.00000     0.00000
     8.32181     0.00000     0.00000     0.00000     0.00000     0.00000     0.00000     0.00000     0.00000     0.00000     0.00000
     8.33381     0.00000     0.00000     0.00000     0.00000     0.00000     0.00000     0.00000     0.00000     0.00000     0.00000
     8.34681     0.00000     0.00000     0.00000     0.00000     0.00000     0.00000     0.00000     0.00000     0.00000     0.00000
     8.35881     0.00000     0.00000     0.00000     0.00000     0.00000     0.00000     0.00000     0.00000     0.00000     0.00000
     8.37181     0.00000     0.00000     0.00000     0.00000     0.00000     0.00000     0.00000     0.00000     0.00000     0.00000
     8.38381     0.00000     0.00000     0.00000     0.00000     0.00000     0.00000     0.00000     0.00000     0.00000     0.00000
     8.39681     0.00000     0.00000     0.00000     0.00000     0.00000     0.00000     0.00000     0.00000     0.00000     0.00000
     8.40881     0.00000     0.00000     0.00000     0.00000     0.00000     0.00000     0.00000     0.00000     0.00000     0.00000
     8.42181     0.00000     0.00000     0.00000     0.00000     0.00000     0.00000     0.00000     0.00000     0.00000     0.00000
     8.43381     0.00000     0.00000     0.00000     0.00000     0.00000     0.00000     0.00000     0.00000     0.00000     0.00000
     8.44681     0.00000     0.00000     0.00000     0.00000     0.00000     0.00000     0.00000     0.00000     0.00000     0.00000
     8.45881     0.00000     0.00000     0.00000     0.00000     0.00000     0.00000     0.00000     0.00000     0.00000     0.00000
     8.47181     0.00000     0.00000     0.00000     0.00000     0.00000     0.00000     0.00000     0.00000     0.00000     0.00000
     8.48381     0.00000     0.00000     0.00000     0.00000     0.00000     0.00000     0.00000     0.00000     0.00000     0.00000
     8.49681     0.00000     0.00000     0.00000     0.00000     0.00000     0.00000     0.00000     0.00000     0.00000     0.00000
     8.50881     0.00000     0.00000     0.00000     0.00000     0.00000     0.00000     0.00000     0.00000     0.00000     0.00000
     8.52181     0.00000     0.00000     0.00000     0.00000     0.00000     0.00000     0.00000     0.00000     0.00000     0.00000
     8.53381     0.00000     0.00000     0.00000     0.00000     0.00000     0.00000     0.00000     0.00000     0.00000     0.00000
     8.54681     0.00000     0.00000     0.00000     0.00000     0.00000     0.00000     0.00000     0.00000     0.00000     0.00000
     8.55981     0.00000     0.00000     0.00000     0.00000     0.00000     0.00000     0.00000     0.00000     0.00000     0.00000
     8.57181     0.00000     0.00000     0.00000     0.00000     0.00000     0.00000     0.00000     0.00000     0.00000     0.00000
     8.58481     0.00000     0.00000     0.00000     0.00000     0.00000     0.00000     0.00000     0.00000     0.00000     0.00000
     8.59681     0.00000     0.00000     0.00000     0.00000     0.00000     0.00000     0.00000     0.00000     0.00000     0.00000
     8.60981     0.00000     0.00000     0.00000     0.00000     0.00000     0.00000     0.00000     0.00000     0.00000     0.00000
     8.62181     0.00000     0.00000     0.00000     0.00000     0.00000     0.00000     0.00000     0.00000     0.00000     0.00000
     8.63481     0.00000     0.00000     0.00000     0.00000     0.00000     0.00000     0.00000     0.00000     0.00000     0.00000
     8.64681     0.00000     0.00000     0.00000     0.00000     0.00000     0.00000     0.00000     0.00000     0.00000     0.00000
     8.65981     0.00000     0.00000     0.00000     0.00000     0.00000     0.00000     0.00000     0.00000     0.00000     0.00000
     8.67181     0.00000     0.00000     0.00000     0.00000     0.00000     0.00000     0.00000     0.00000     0.00000     0.00000
     8.68481     0.00000     0.00000     0.00000     0.00000     0.00000     0.00000     0.00000     0.00000     0.00000     0.00000
     8.69681     0.00000     0.00000     0.00000     0.00000     0.00000     0.00000     0.00000     0.00000     0.00000     0.00000
     8.70981     0.00000     0.00000     0.00000     0.00000     0.00000     0.00000     0.00000     0.00000     0.00000     0.00000
     8.72181     0.00000     0.00000     0.00000     0.00000     0.00000     0.00000     0.00000     0.00000     0.00000     0.00000
     8.73481     0.00000     0.00000     0.00000     0.00000     0.00000     0.00000     0.00000     0.00000     0.00000     0.00000
     8.74681     0.00000     0.00000     0.00000     0.00000     0.00000     0.00000     0.00000     0.00000     0.00000     0.00000
     8.75981     0.00000     0.00000     0.00000     0.00000     0.00000     0.00000     0.00000     0.00000     0.00000     0.00000
     8.77181     0.00000     0.00000     0.00000     0.00000     0.00000     0.00000     0.00000     0.00000     0.00000     0.00000
     8.78481     0.00000     0.00000     0.00000     0.00000     0.00000     0.00000     0.00000     0.00000     0.00000     0.00000
     8.79681     0.00000     0.00000     0.00000     0.00000     0.00000     0.00000     0.00000     0.00000     0.00000     0.00000
     8.80981     0.00000     0.00000     0.00000     0.00000     0.00000     0.00000     0.00000     0.00000     0.00000     0.00000
     8.82181     0.00000     0.00000     0.00000     0.00000     0.00000     0.00000     0.00000     0.00000     0.00000     0.00000
     8.83481     0.00000     0.00000     0.00000     0.00000     0.00000     0.00000     0.00000     0.00000     0.00000     0.00000
     8.84681     0.00000     0.00000     0.00000     0.00000     0.00000     0.00000     0.00000     0.00000     0.00000     0.00000
     8.85981     0.00000     0.00000     0.00000     0.00000     0.00000     0.00000     0.00000     0.00000     0.00000     0.00000
     8.87181     0.00000     0.00000     0.00000     0.00000     0.00000     0.00000     0.00000     0.00000     0.00000     0.00000
     8.88481     0.00000     0.00000     0.00000     0.00000     0.00000     0.00000     0.00000     0.00000     0.00000     0.00000
     8.89681     0.00000     0.00000     0.00000     0.00000     0.00000     0.00000     0.00000     0.00000     0.00000     0.00000
     8.90981     0.00000     0.00000     0.00000     0.00000     0.00000     0.00000     0.00000     0.00000     0.00000     0.00000
     8.92181     0.00000     0.00000     0.00000     0.00000     0.00000     0.00000     0.00000     0.00000     0.00000     0.00000
     8.93481     0.00000     0.00000     0.00000     0.00000     0.00000     0.00000     0.00000     0.00000     0.00000     0.00000
     8.94681     0.00000     0.00000     0.00000     0.00000     0.00000     0.00000     0.00000     0.00000     0.00000     0.00000
     8.95981     0.00000     0.00000     0.00000     0.00000     0.00000     0.00000     0.00000     0.00000     0.00000     0.00000
     8.97181     0.00000     0.00000     0.00000     0.00000     0.00000     0.00000     0.00000     0.00000     0.00000     0.00000
     8.98481     0.00000     0.00000     0.00000     0.00000     0.00000     0.00000     0.00000     0.00000     0.00000     0.00000
     8.99681     0.00000     0.00000     0.00000     0.00000     0.00000     0.00000     0.00000     0.00000     0.00000     0.00000
     9.00981     0.00000     0.00000     0.00000     0.00000     0.00000     0.00000     0.00000     0.00000     0.00000     0.00000
     9.02181     0.00000     0.00000     0.00000     0.00000     0.00000     0.00000     0.00000     0.00000     0.00000     0.00000
     9.03481     0.00000     0.00000     0.00000     0.00000     0.00000     0.00000     0.00000     0.00000     0.00000     0.00000
     9.04681     0.00000     0.00000     0.00000     0.00000     0.00000     0.00000     0.00000     0.00000     0.00000     0.00000
     9.05981     0.00000     0.00000     0.00000     0.00000     0.00000     0.00000     0.00000     0.00000     0.00000     0.00000
     9.07181     0.00000     0.00000     0.00000     0.00000     0.00000     0.00000     0.00000     0.00000     0.00000     0.00000
     9.08481     0.00000     0.00000     0.00000     0.00000     0.00000     0.00000     0.00000     0.00000     0.00000     0.00000
     9.09681     0.00000     0.00000     0.00000     0.00000     0.00000     0.00000     0.00000     0.00000     0.00000     0.00000
     9.10981     0.00000     0.00000     0.00000     0.00000     0.00000     0.00000     0.00000     0.00000     0.00000     0.00000
     9.12181     0.00000     0.00000     0.00000     0.00000     0.00000     0.00000     0.00000     0.00000     0.00000     0.00000
     9.13481     0.00000     0.00000     0.00000     0.00000     0.00000     0.00000     0.00000     0.00000     0.00000     0.00000
     9.14681     0.00000     0.00000     0.00000     0.00000     0.00000     0.00000     0.00000     0.00000     0.00000     0.00000
     9.15981     0.00000     0.00000     0.00000     0.00000     0.00000     0.00000     0.00000     0.00000     0.00000     0.00000
     9.17181     0.00000     0.00000     0.00000     0.00000     0.00000     0.00000     0.00000     0.00000     0.00000     0.00000
     9.18481     0.00000     0.00000     0.00000     0.00000     0.00000     0.00000     0.00000     0.00000     0.00000     0.00000
     9.19681     0.00000     0.00000     0.00000     0.00000     0.00000     0.00000     0.00000     0.00000     0.00000     0.00000
     9.20981     0.00000     0.00000     0.00000     0.00000     0.00000     0.00000     0.00000     0.00000     0.00000     0.00000
     9.22181     0.00000     0.00000     0.00000     0.00000     0.00000     0.00000     0.00000     0.00000     0.00000     0.00000
     9.23481     0.00000     0.00000     0.00000     0.00000     0.00000     0.00000     0.00000     0.00000     0.00000     0.00000
     9.24681     0.00000     0.00000     0.00000     0.00000     0.00000     0.00000     0.00000     0.00000     0.00000     0.00000
     9.25981     0.00000     0.00000     0.00000     0.00000     0.00000     0.00000     0.00000     0.00000     0.00000     0.00000
     9.27181     0.00000     0.00000     0.00000     0.00000     0.00000     0.00000     0.00000     0.00000     0.00000     0.00000
     9.28481     0.00000     0.00000     0.00000     0.00000     0.00000     0.00000     0.00000     0.00000     0.00000     0.00000
     9.29681     0.00000     0.00000     0.00000     0.00000     0.00000     0.00000     0.00000     0.00000     0.00000     0.00000
     9.30981     0.00000     0.00000     0.00000     0.00000     0.00000     0.00000     0.00000     0.00000     0.00000     0.00000
     9.32181     0.00000     0.00000     0.00000     0.00000     0.00000     0.00000     0.00000     0.00000     0.00000     0.00000
     9.33481     0.00000     0.00000     0.00000     0.00000     0.00000     0.00000     0.00000     0.00000     0.00000     0.00000
     9.34681     0.00000     0.00000     0.00000     0.00000     0.00000     0.00000     0.00000     0.00000     0.00000     0.00000
     9.35981     0.00000     0.00000     0.00000     0.00000     0.00000     0.00000     0.00000     0.00000     0.00000     0.00000
     9.37181     0.00000     0.00000     0.00000     0.00000     0.00000     0.00000     0.00000     0.00000     0.00000     0.00000
     9.38481     0.00000     0.00000     0.00000     0.00000     0.00000     0.00000     0.00000     0.00000     0.00000     0.00000
     9.39681     0.00000     0.00000     0.00000     0.00000     0.00000     0.00000     0.00000     0.00000     0.00000     0.00000
     9.40981     0.00000     0.00000     0.00000     0.00000     0.00000     0.00000     0.00000     0.00000     0.00000     0.00000
     9.42181     0.00000     0.00000     0.00000     0.00000     0.00000     0.00000     0.00000     0.00000     0.00000     0.00000
     9.43481     0.00000     0.00000     0.00000     0.00000     0.00000     0.00000     0.00000     0.00000     0.00000     0.00000
     9.44681     0.00000     0.00000     0.00000     0.00000     0.00000     0.00000     0.00000     0.00000     0.00000     0.00000
     9.45981     0.00000     0.00000     0.00000     0.00000     0.00000     0.00000     0.00000     0.00000     0.00000     0.00000
     9.47181     0.00000     0.00000     0.00000     0.00000     0.00000     0.00000     0.00000     0.00000     0.00000     0.00000
     9.48481     0.00000     0.00000     0.00000     0.00000     0.00000     0.00000     0.00000     0.00000     0.00000     0.00000
     9.49681     0.00000     0.00000     0.00000     0.00000     0.00000     0.00000     0.00000     0.00000     0.00000     0.00000
     9.50981     0.00000     0.00000     0.00000     0.00000     0.00000     0.00000     0.00000     0.00000     0.00000     0.00000
     9.52181     0.00000     0.00000     0.00000     0.00000     0.00000     0.00000     0.00000     0.00000     0.00000     0.00000
     9.53481     0.00000     0.00000     0.00000     0.00000     0.00000     0.00000     0.00000     0.00000     0.00000     0.00000
     9.54781     0.00000     0.00000     0.00000     0.00000     0.00000     0.00000     0.00000     0.00000     0.00000     0.00000
     9.55981     0.00000     0.00000     0.00000     0.00000     0.00000     0.00000     0.00000     0.00000     0.00000     0.00000
     9.57281     0.00000     0.00000     0.00000     0.00000     0.00000     0.00000     0.00000     0.00000     0.00000     0.00000
     9.58481     0.00000     0.00000     0.00000     0.00000     0.00000     0.00000     0.00000     0.00000     0.00000     0.00000
     9.59781     0.00000     0.00000     0.00000     0.00000     0.00000     0.00000     0.00000     0.00000     0.00000     0.00000
     9.60981     0.00000     0.00000     0.00000     0.00000     0.00000     0.00000     0.00000     0.00000     0.00000     0.00000
     9.62281     0.00000     0.00000     0.00000     0.00000     0.00000     0.00000     0.00000     0.00000     0.00000     0.00000
     9.63481     0.00000     0.00000     0.00000     0.00000     0.00000     0.00000     0.00000     0.00000     0.00000     0.00000
     9.64781     0.00000     0.00000     0.00000     0.00000     0.00000     0.00000     0.00000     0.00000     0.00000     0.00000
     9.65981     0.00000     0.00000     0.00000     0.00000     0.00000     0.00000     0.00000     0.00000     0.00000     0.00000
     9.67281     0.00000     0.00000     0.00000     0.00000     0.00000     0.00000     0.00000     0.00000     0.00000     0.00000
     9.68481     0.00000     0.00000     0.00000     0.00000     0.00000     0.00000     0.00000     0.00000     0.00000     0.00000
     9.69781     0.00000     0.00000     0.00000     0.00000     0.00000     0.00000     0.00000     0.00000     0.00000     0.00000
     9.70981     0.00000     0.00000     0.00000     0.00000     0.00000     0.00000     0.00000     0.00000     0.00000     0.00000
     9.72281     0.00000     0.00000     0.00000     0.00000     0.00000     0.00000     0.00000     0.00000     0.00000     0.00000
     9.73481     0.00000     0.00000     0.00000     0.00000     0.00000     0.00000     0.00000     0.00000     0.00000     0.00000
     9.74781     0.00000     0.00000     0.00000     0.00000     0.00000     0.00000     0.00000     0.00000     0.00000     0.00000
     9.75981     0.00000     0.00000     0.00000     0.00000     0.00000     0.00000     0.00000     0.00000     0.00000     0.00000
     9.77281     0.00000     0.00000     0.00000     0.00000     0.00000     0.00000     0.00000     0.00000     0.00000     0.00000
     9.78481     0.00000     0.00000     0.00000     0.00000     0.00000     0.00000     0.00000     0.00000     0.00000     0.00000
     9.79781     0.00000     0.00000     0.00000     0.00000     0.00000     0.00000     0.00000     0.00000     0.00000     0.00000
     9.80981     0.00000     0.00000     0.00000     0.00000     0.00000     0.00000     0.00000     0.00000     0.00000     0.00000
     9.82281     0.00000     0.00000     0.00000     0.00000     0.00000     0.00000     0.00000     0.00000     0.00000     0.00000
     9.83481     0.00000     0.00000     0.00000     0.00000     0.00000     0.00000     0.00000     0.00000     0.00000     0.00000
     9.84781     0.00000     0.00000     0.00000     0.00000     0.00000     0.00000     0.00000     0.00000     0.00000     0.00000
     9.85981     0.00000     0.00000     0.00000     0.00000     0.00000     0.00000     0.00000     0.00000     0.00000     0.00000
     9.87281     0.00000     0.00000     0.00000     0.00000     0.00000     0.00000     0.00000     0.00000     0.00000     0.00000
     9.88481     0.00000     0.00000     0.00000     0.00000     0.00000     0.00000     0.00000     0.00000     0.00000     0.00000
     9.89781     0.00000     0.00000     0.00000     0.00000     0.00000     0.00000     0.00000     0.00000     0.00000     0.00000
     9.90981     0.00000     0.00000     0.00000     0.00000     0.00000     0.00000     0.00000     0.00000     0.00000     0.00000
     9.92281     0.00000     0.00000     0.00000     0.00000     0.00000     0.00000     0.00000     0.00000     0.00000     0.00000
     9.93481     0.00000     0.00000     0.00000     0.00000     0.00000     0.00000     0.00000     0.00000     0.00000     0.00000
     9.94781     0.00000     0.00000     0.00000     0.00000     0.00000     0.00000     0.00000     0.00000     0.00000     0.00000
     9.95981     0.00000     0.00000     0.00000     0.00000     0.00000     0.00000     0.00000     0.00000     0.00000     0.00000
     9.97281     0.00000     0.00000     0.00000     0.00000     0.00000     0.00000     0.00000     0.00000     0.00000     0.00000
     9.98481     0.00000     0.00000     0.00000     0.00000     0.00000     0.00000     0.00000     0.00000     0.00000     0.00000
     9.99781     0.00000     0.00000     0.00000     0.00000     0.00000     0.00000     0.00000     0.00000     0.00000     0.00000
    10.00981     0.00000     0.00000     0.00000     0.00000     0.00000     0.00000     0.00000     0.00000     0.00000     0.00000
    10.02281     0.00000     0.00000     0.00000     0.00000     0.00000     0.00000     0.00000     0.00000     0.00000     0.00000
    10.03481     0.00000     0.00000     0.00000     0.00000     0.00000     0.00000     0.00000     0.00000     0.00000     0.00000
    10.04781     0.00000     0.00000     0.00000     0.00000     0.00000     0.00000     0.00000     0.00000     0.00000     0.00000
    10.05981     0.00000     0.00000     0.00000     0.00000     0.00000     0.00000     0.00000     0.00000     0.00000     0.00000
    10.07281     0.00000     0.00000     0.00000     0.00000     0.00000     0.00000     0.00000     0.00000     0.00000     0.00000
    10.08481     0.00000     0.00000     0.00000     0.00000     0.00000     0.00000     0.00000     0.00000     0.00000     0.00000
    10.09781     0.00000     0.00000     0.00000     0.00000     0.00000     0.00000     0.00000     0.00000     0.00000     0.00000
    10.10981     0.00000     0.00000     0.00000     0.00000     0.00000     0.00000     0.00000     0.00000     0.00000     0.00000
    10.12281     0.00000     0.00000     0.00000     0.00000     0.00000     0.00000     0.00000     0.00000     0.00000     0.00000
    10.13481     0.00000     0.00000     0.00000     0.00000     0.00000     0.00000     0.00000     0.00000     0.00000     0.00000
    10.14781     0.00000     0.00000     0.00000     0.00000     0.00000     0.00000     0.00000     0.00000     0.00000     0.00000
    10.15981     0.00000     0.00000     0.00000     0.00000     0.00000     0.00000     0.00000     0.00000     0.00000     0.00000
    10.17281     0.00000     0.00000     0.00000     0.00000     0.00000     0.00000     0.00000     0.00000     0.00000     0.00000
    10.18481     0.00000     0.00000     0.00000     0.00000     0.00000     0.00000     0.00000     0.00000     0.00000     0.00000
    10.19781     0.00000     0.00000     0.00000     0.00000     0.00000     0.00000     0.00000     0.00000     0.00000     0.00000
    10.20981     0.00000     0.00000     0.00000     0.00000     0.00000     0.00000     0.00000     0.00000     0.00000     0.00000
    10.22281     0.00000     0.00000     0.00000     0.00000     0.00000     0.00000     0.00000     0.00000     0.00000     0.00000
    10.23481     0.00000     0.00000     0.00000     0.00000     0.00000     0.00000     0.00000     0.00000     0.00000     0.00000
    10.24781     0.00000     0.00000     0.00000     0.00000     0.00000     0.00000     0.00000     0.00000     0.00000     0.00000
    10.25981     0.00000     0.00000     0.00000     0.00000     0.00000     0.00000     0.00000     0.00000     0.00000     0.00000
    10.27281     0.00000     0.00000     0.00000     0.00000     0.00000     0.00000     0.00000     0.00000     0.00000     0.00000
    10.28481     0.00000     0.00000     0.00000     0.00000     0.00000     0.00000     0.00000     0.00000     0.00000     0.00000
    10.29781     0.00000     0.00000     0.00000     0.00000     0.00000     0.00000     0.00000     0.00000     0.00000     0.00000
    10.30981     0.00000     0.00000     0.00000     0.00000     0.00000     0.00000     0.00000     0.00000     0.00000     0.00000
    10.32281     0.00000     0.00000     0.00000     0.00000     0.00000     0.00000     0.00000     0.00000     0.00000     0.00000
    10.33481     0.00000     0.00000     0.00000     0.00000     0.00000     0.00000     0.00000     0.00000     0.00000     0.00000
    10.34781     0.00000     0.00000     0.00000     0.00000     0.00000     0.00000     0.00000     0.00000     0.00000     0.00000
    10.35981     0.00000     0.00000     0.00000     0.00000     0.00000     0.00000     0.00000     0.00000     0.00000     0.00000
    10.37281     0.00000     0.00000     0.00000     0.00000     0.00000     0.00000     0.00000     0.00000     0.00000     0.00000
    10.38481     0.00000     0.00000     0.00000     0.00000     0.00000     0.00000     0.00000     0.00000     0.00000     0.00000
    10.39781     0.00000     0.00000     0.00000     0.00000     0.00000     0.00000     0.00000     0.00000     0.00000     0.00000
    10.40981     0.00000     0.00000     0.00000     0.00000     0.00000     0.00000     0.00000     0.00000     0.00000     0.00000
    10.42281     0.00000     0.00000     0.00000     0.00000     0.00000     0.00000     0.00000     0.00000     0.00000     0.00000
    10.43481     0.00000     0.00000     0.00000     0.00000     0.00000     0.00000     0.00000     0.00000     0.00000     0.00000
    10.44781     0.00000     0.00000     0.00000     0.00000     0.00000     0.00000     0.00000     0.00000     0.00000     0.00000
    10.45981     0.00000     0.00000     0.00000     0.00000     0.00000     0.00000     0.00000     0.00000     0.00000     0.00000
    10.47281     0.00000     0.00000     0.00000     0.00000     0.00000     0.00000     0.00000     0.00000     0.00000     0.00000
    10.48481     0.00000     0.00000     0.00000     0.00000     0.00000     0.00000     0.00000     0.00000     0.00000     0.00000
    10.49781     0.00000     0.00000     0.00000     0.00000     0.00000     0.00000     0.00000     0.00000     0.00000     0.00000
    10.50981     0.00000     0.00000     0.00000     0.00000     0.00000     0.00000     0.00000     0.00000     0.00000     0.00000
    10.52281     0.00000     0.00000     0.00000     0.00000     0.00000     0.00000     0.00000     0.00000     0.00000     0.00000
    10.53481     0.00000     0.00000     0.00000     0.00000     0.00000     0.00000     0.00000     0.00000     0.00000     0.00000
    10.54781     0.00000     0.00000     0.00000     0.00000     0.00000     0.00000     0.00000     0.00000     0.00000     0.00000
    10.56081     0.00000     0.00000     0.00000     0.00000     0.00000     0.00000     0.00000     0.00000     0.00000     0.00000
    10.57281     0.00000     0.00000     0.00000     0.00000     0.00000     0.00000     0.00000     0.00000     0.00000     0.00000
    10.58581     0.00000     0.00000     0.00000     0.00000     0.00000     0.00000     0.00000     0.00000     0.00000     0.00000
    10.59781     0.00000     0.00000     0.00000     0.00000     0.00000     0.00000     0.00000     0.00000     0.00000     0.00000
    10.61081     0.00000     0.00000     0.00000     0.00000     0.00000     0.00000     0.00000     0.00000     0.00000     0.00000
    10.62281     0.00000     0.00000     0.00000     0.00000     0.00000     0.00000     0.00000     0.00000     0.00000     0.00000
    10.63581     0.00000     0.00000     0.00000     0.00000     0.00000     0.00000     0.00000     0.00000     0.00000     0.00000
    10.64781     0.00000     0.00000     0.00000     0.00000     0.00000     0.00000     0.00000     0.00000     0.00000     0.00000
    10.66081     0.00000     0.00000     0.00000     0.00000     0.00000     0.00000     0.00000     0.00000     0.00000     0.00000
    10.67281     0.00000     0.00000     0.00000     0.00000     0.00000     0.00000     0.00000     0.00000     0.00000     0.00000
    10.68581     0.00000     0.00000     0.00000     0.00000     0.00000     0.00000     0.00000     0.00000     0.00000     0.00000
    10.69781     0.00000     0.00000     0.00000     0.00000     0.00000     0.00000     0.00000     0.00000     0.00000     0.00000
    10.71081     0.00000     0.00000     0.00000     0.00000     0.00000     0.00000     0.00000     0.00000     0.00000     0.00000
    10.72281     0.00000     0.00000     0.00000     0.00000     0.00000     0.00000     0.00000     0.00000     0.00000     0.00000
    10.73581     0.00000     0.00000     0.00000     0.00000     0.00000     0.00000     0.00000     0.00000     0.00000     0.00000
    10.74781     0.00000     0.00000     0.00000     0.00000     0.00000     0.00000     0.00000     0.00000     0.00000     0.00000
    10.76081     0.00000     0.00000     0.00000     0.00000     0.00000     0.00000     0.00000     0.00000     0.00000     0.00000
    10.77281     0.00000     0.00000     0.00000     0.00000     0.00000     0.00000     0.00000     0.00000     0.00000     0.00000
    10.78581     0.00000     0.00000     0.00000     0.00000     0.00000     0.00000     0.00000     0.00000     0.00000     0.00000
    10.79781     0.00000     0.00000     0.00000     0.00000     0.00000     0.00000     0.00000     0.00000     0.00000     0.00000
    10.81081     0.00000     0.00000     0.00000     0.00000     0.00000     0.00000     0.00000     0.00000     0.00000     0.00000
    10.82281     0.00000     0.00000     0.00000     0.00000     0.00000     0.00000     0.00000     0.00000     0.00000     0.00000
    10.83581     0.00000     0.00000     0.00000     0.00000     0.00000     0.00000     0.00000     0.00000     0.00000     0.00000
    10.84781     0.00000     0.00000     0.00000     0.00000     0.00000     0.00000     0.00000     0.00000     0.00000     0.00000
    10.86081     0.00000     0.00000     0.00000     0.00000     0.00000     0.00000     0.00000     0.00000     0.00000     0.00000
    10.87281     0.00000     0.00000     0.00000     0.00000     0.00000     0.00000     0.00000     0.00000     0.00000     0.00000
    10.88581     0.00000     0.00000     0.00000     0.00000     0.00000     0.00000     0.00000     0.00000     0.00000     0.00000
    10.89781     0.00000     0.00000     0.00000     0.00000     0.00000     0.00000     0.00000     0.00000     0.00000     0.00000
    10.91081     0.00000     0.00000     0.00000     0.00000     0.00000     0.00000     0.00000     0.00000     0.00000     0.00000
    10.92281     0.00000     0.00000     0.00000     0.00000     0.00000     0.00000     0.00000     0.00000     0.00000     0.00000
    10.93581     0.00000     0.00000     0.00000     0.00000     0.00000     0.00000     0.00000     0.00000     0.00000     0.00000
    10.94781     0.00000     0.00000     0.00000     0.00000     0.00000     0.00000     0.00000     0.00000     0.00000     0.00000
    10.96081     0.00000     0.00000     0.00000     0.00000     0.00000     0.00000     0.00000     0.00000     0.00000     0.00000
    10.97281     0.00000     0.00000     0.00000     0.00000     0.00000     0.00000     0.00000     0.00000     0.00000     0.00000
    10.98581     0.00000     0.00000     0.00000     0.00000     0.00000     0.00000     0.00000     0.00000     0.00000     0.00000
    10.99781     0.00000     0.00000     0.00000     0.00000     0.00000     0.00000     0.00000     0.00000     0.00000     0.00000
    11.01081     0.00000     0.00000     0.00000     0.00000     0.00000     0.00000     0.00000     0.00000     0.00000     0.00000
    11.02281     0.00000     0.00000     0.00000     0.00000     0.00000     0.00000     0.00000     0.00000     0.00000     0.00000
    11.03581     0.00000     0.00000     0.00000     0.00000     0.00000     0.00000     0.00000     0.00000     0.00000     0.00000
    11.04781     0.00000     0.00000     0.00000     0.00000     0.00000     0.00000     0.00000     0.00000     0.00000     0.00000
    11.06081     0.00000     0.00000     0.00000     0.00000     0.00000     0.00000     0.00000     0.00000     0.00000     0.00000
    11.07281     0.00000     0.00000     0.00000     0.00000     0.00000     0.00000     0.00000     0.00000     0.00000     0.00000
    11.08581     0.00000     0.00000     0.00000     0.00000     0.00000     0.00000     0.00000     0.00000     0.00000     0.00000
    11.09781     0.00000     0.00000     0.00000     0.00000     0.00000     0.00000     0.00000     0.00000     0.00000     0.00000
    11.11081     0.00000     0.00000     0.00000     0.00000     0.00000     0.00000     0.00000     0.00000     0.00000     0.00000
    11.12281     0.00000     0.00000     0.00000     0.00000     0.00000     0.00000     0.00000     0.00000     0.00000     0.00000
    11.13581     0.00000     0.00000     0.00000     0.00000     0.00000     0.00000     0.00000     0.00000     0.00000     0.00000
    11.14781     0.00000     0.00000     0.00000     0.00000     0.00000     0.00000     0.00000     0.00000     0.00000     0.00000
    11.16081     0.00000     0.00000     0.00000     0.00000     0.00000     0.00000     0.00000     0.00000     0.00000     0.00000
    11.17281     0.00000     0.00000     0.00000     0.00000     0.00000     0.00000     0.00000     0.00000     0.00000     0.00000
    11.18581     0.00000     0.00000     0.00000     0.00000     0.00000     0.00000     0.00000     0.00000     0.00000     0.00000
    11.19781     0.00000     0.00000     0.00000     0.00000     0.00000     0.00000     0.00000     0.00000     0.00000     0.00000
    11.21081     0.00000     0.00000     0.00000     0.00000     0.00000     0.00000     0.00000     0.00000     0.00000     0.00000
    11.22281     0.00000     0.00000     0.00000     0.00000     0.00000     0.00000     0.00000     0.00000     0.00000     0.00000
    11.23581     0.00000     0.00000     0.00000     0.00000     0.00000     0.00000     0.00000     0.00000     0.00000     0.00000
    11.24781     0.00000     0.00000     0.00000     0.00000     0.00000     0.00000     0.00000     0.00000     0.00000     0.00000
    11.26081     0.00000     0.00000     0.00000     0.00000     0.00000     0.00000     0.00000     0.00000     0.00000     0.00000
    11.27281     0.00000     0.00000     0.00000     0.00000     0.00000     0.00000     0.00000     0.00000     0.00000     0.00000
    11.28581     0.00000     0.00000     0.00000     0.00000     0.00000     0.00000     0.00000     0.00000     0.00000     0.00000
    11.29781     0.00000     0.00000     0.00000     0.00000     0.00000     0.00000     0.00000     0.00000     0.00000     0.00000
    11.31081     0.00000     0.00000     0.00000     0.00000     0.00000     0.00000     0.00000     0.00000     0.00000     0.00000
    11.32281     0.00000     0.00000     0.00000     0.00000     0.00000     0.00000     0.00000     0.00000     0.00000     0.00000
    11.33581     0.00000     0.00000     0.00000     0.00000     0.00000     0.00000     0.00000     0.00000     0.00000     0.00000
    11.34781     0.00000     0.00000     0.00000     0.00000     0.00000     0.00000     0.00000     0.00000     0.00000     0.00000
    11.36081     0.00000     0.00000     0.00000     0.00000     0.00000     0.00000     0.00000     0.00000     0.00000     0.00000
    11.37281     0.00000     0.00000     0.00000     0.00000     0.00000     0.00000     0.00000     0.00000     0.00000     0.00000
    11.38581     0.00000     0.00000     0.00000     0.00000     0.00000     0.00000     0.00000     0.00000     0.00000     0.00000
    11.39781     0.00000     0.00000     0.00000     0.00000     0.00000     0.00000     0.00000     0.00000     0.00000     0.00000
    11.41081     0.00000     0.00000     0.00000     0.00000     0.00000     0.00000     0.00000     0.00000     0.00000     0.00000
    11.42281     0.00000     0.00000     0.00000     0.00000     0.00000     0.00000     0.00000     0.00000     0.00000     0.00000
    11.43581     0.00000     0.00000     0.00000     0.00000     0.00000     0.00000     0.00000     0.00000     0.00000     0.00000
    11.44781     0.00000     0.00000     0.00000     0.00000     0.00000     0.00000     0.00000     0.00000     0.00000     0.00000
    11.46081     0.00000     0.00000     0.00000     0.00000     0.00000     0.00000     0.00000     0.00000     0.00000     0.00000
    11.47281     0.00000     0.00000     0.00000     0.00000     0.00000     0.00000     0.00000     0.00000     0.00000     0.00000
    11.48581     0.00000     0.00000     0.00000     0.00000     0.00000     0.00000     0.00000     0.00000     0.00000     0.00000
    11.49781     0.00000     0.00000     0.00000     0.00000     0.00000     0.00000     0.00000     0.00000     0.00000     0.00000
    11.51081     0.00000     0.00000     0.00000     0.00000     0.00000     0.00000     0.00000     0.00000     0.00000     0.00000
    11.52281     0.00000     0.00000     0.00000     0.00000     0.00000     0.00000     0.00000     0.00000     0.00000     0.00000
    11.53581     0.00000     0.00000     0.00000     0.00000     0.00000     0.00000     0.00000     0.00000     0.00000     0.00000
    11.54881     0.00000     0.00000     0.00000     0.00000     0.00000     0.00000     0.00000     0.00000     0.00000     0.00000
    11.56081     0.00000     0.00000     0.00000     0.00000     0.00000     0.00000     0.00000     0.00000     0.00000     0.00000
    11.57381     0.00000     0.00000     0.00000     0.00000     0.00000     0.00000     0.00000     0.00000     0.00000     0.00000
    11.58581     0.00000     0.00000     0.00000     0.00000     0.00000     0.00000     0.00000     0.00000     0.00000     0.00000
    11.59881     0.00000     0.00000     0.00000     0.00000     0.00000     0.00000     0.00000     0.00000     0.00000     0.00000
    11.61081     0.00000     0.00000     0.00000     0.00000     0.00000     0.00000     0.00000     0.00000     0.00000     0.00000
    11.62381     0.00000     0.00000     0.00000     0.00000     0.00000     0.00000     0.00000     0.00000     0.00000     0.00000
    11.63581     0.00000     0.00000     0.00000     0.00000     0.00000     0.00000     0.00000     0.00000     0.00000     0.00000
    11.64881     0.00000     0.00000     0.00000     0.00000     0.00000     0.00000     0.00000     0.00000     0.00000     0.00000
    11.66081     0.00000     0.00000     0.00000     0.00000     0.00000     0.00000     0.00000     0.00000     0.00000     0.00000
    11.67381     0.00000     0.00000     0.00000     0.00000     0.00000     0.00000     0.00000     0.00000     0.00000     0.00000
    11.68581     0.00000     0.00000     0.00000     0.00000     0.00000     0.00000     0.00000     0.00000     0.00000     0.00000
    11.69881     0.00000     0.00000     0.00000     0.00000     0.00000     0.00000     0.00000     0.00000     0.00000     0.00000
    11.71081     0.00000     0.00000     0.00000     0.00000     0.00000     0.00000     0.00000     0.00000     0.00000     0.00000
    11.72381     0.00000     0.00000     0.00000     0.00000     0.00000     0.00000     0.00000     0.00000     0.00000     0.00000
    11.73581     0.00000     0.00000     0.00000     0.00000     0.00000     0.00000     0.00000     0.00000     0.00000     0.00000
    11.74881     0.00000     0.00000     0.00000     0.00000     0.00000     0.00000     0.00000     0.00000     0.00000     0.00000
    11.76081     0.00000     0.00000     0.00000     0.00000     0.00000     0.00000     0.00000     0.00000     0.00000     0.00000
    11.77381     0.00000     0.00000     0.00000     0.00000     0.00000     0.00000     0.00000     0.00000     0.00000     0.00000
    11.78581     0.00000     0.00000     0.00000     0.00000     0.00000     0.00000     0.00000     0.00000     0.00000     0.00000
    11.79881     0.00000     0.00000     0.00000     0.00000     0.00000     0.00000     0.00000     0.00000     0.00000     0.00000
    11.81081     0.00000     0.00000     0.00000     0.00000     0.00000     0.00000     0.00000     0.00000     0.00000     0.00000
    11.82381     0.00000     0.00000     0.00000     0.00000     0.00000     0.00000     0.00000     0.00000     0.00000     0.00000
    11.83581     0.00000     0.00000     0.00000     0.00000     0.00000     0.00000     0.00000     0.00000     0.00000     0.00000
    11.84881     0.00000     0.00000     0.00000     0.00000     0.00000     0.00000     0.00000     0.00000     0.00000     0.00000
    11.86081     0.00000     0.00000     0.00000     0.00000     0.00000     0.00000     0.00000     0.00000     0.00000     0.00000
    11.87381     0.00000     0.00000     0.00000     0.00000     0.00000     0.00000     0.00000     0.00000     0.00000     0.00000
    11.88581     0.00000     0.00000     0.00000     0.00000     0.00000     0.00000     0.00000     0.00000     0.00000     0.00000
    11.89881     0.00000     0.00000     0.00000     0.00000     0.00000     0.00000     0.00000     0.00000     0.00000     0.00000
    11.91081     0.00000     0.00000     0.00000     0.00000     0.00000     0.00000     0.00000     0.00000     0.00000     0.00000
    11.92381     0.00000     0.00000     0.00000     0.00000     0.00000     0.00000     0.00000     0.00000     0.00000     0.00000
    11.93581     0.00000     0.00000     0.00000     0.00000     0.00000     0.00000     0.00000     0.00000     0.00000     0.00000
    11.94881     0.00000     0.00000     0.00000     0.00000     0.00000     0.00000     0.00000     0.00000     0.00000     0.00000
    11.96081     0.00000     0.00000     0.00000     0.00000     0.00000     0.00000     0.00000     0.00000     0.00000     0.00000
    11.97381     0.00000     0.00000     0.00000     0.00000     0.00000     0.00000     0.00000     0.00000     0.00000     0.00000
    11.98581     0.00000     0.00000     0.00000     0.00000     0.00000     0.00000     0.00000     0.00000     0.00000     0.00000
    11.99881     0.00000     0.00000     0.00000     0.00000     0.00000     0.00000     0.00000     0.00000     0.00000     0.00000
    12.01081     0.00000     0.00000     0.00000     0.00000     0.00000     0.00000     0.00000     0.00000     0.00000     0.00000
    12.02381     0.00000     0.00000     0.00000     0.00000     0.00000     0.00000     0.00000     0.00000     0.00000     0.00000
    12.03581     0.00000     0.00000     0.00000     0.00000     0.00000     0.00000     0.00000     0.00000     0.00000     0.00000
    12.04881     0.00000     0.00000     0.00000     0.00000     0.00000     0.00000     0.00000     0.00000     0.00000     0.00000
    12.06081     0.00000     0.00000     0.00000     0.00000     0.00000     0.00000     0.00000     0.00000     0.00000     0.00000
    12.07381     0.00000     0.00000     0.00000     0.00000     0.00000     0.00000     0.00000     0.00000     0.00000     0.00000
    12.08581     0.00000     0.00000     0.00000     0.00000     0.00000     0.00000     0.00000     0.00000     0.00000     0.00000
    12.09881     0.00000     0.00000     0.00000     0.00000     0.00000     0.00000     0.00000     0.00000     0.00000     0.00000
    12.11081     0.00000     0.00000     0.00000     0.00000     0.00000     0.00000     0.00000     0.00000     0.00000     0.00000
    12.12381     0.00000     0.00000     0.00000     0.00000     0.00000     0.00000     0.00000     0.00000     0.00000     0.00000
    12.13581     0.00000     0.00000     0.00000     0.00000     0.00000     0.00000     0.00000     0.00000     0.00000     0.00000
    12.14881     0.00000     0.00000     0.00000     0.00000     0.00000     0.00000     0.00000     0.00000     0.00000     0.00000
    12.16081     0.00000     0.00000     0.00000     0.00000     0.00000     0.00000     0.00000     0.00000     0.00000     0.00000
    12.17381     0.00000     0.00000     0.00000     0.00000     0.00000     0.00000     0.00000     0.00000     0.00000     0.00000
    12.18581     0.00000     0.00000     0.00000     0.00000     0.00000     0.00000     0.00000     0.00000     0.00000     0.00000
    12.19881     0.00000     0.00000     0.00000     0.00000     0.00000     0.00000     0.00000     0.00000     0.00000     0.00000
    12.21081     0.00000     0.00000     0.00000     0.00000     0.00000     0.00000     0.00000     0.00000     0.00000     0.00000
    12.22381     0.00000     0.00000     0.00000     0.00000     0.00000     0.00000     0.00000     0.00000     0.00000     0.00000
    12.23581     0.00000     0.00000     0.00000     0.00000     0.00000     0.00000     0.00000     0.00000     0.00000     0.00000
    12.24881     0.00000     0.00000     0.00000     0.00000     0.00000     0.00000     0.00000     0.00000     0.00000     0.00000
    12.26081     0.00000     0.00000     0.00000     0.00000     0.00000     0.00000     0.00000     0.00000     0.00000     0.00000
    12.27381     0.00000     0.00000     0.00000     0.00000     0.00000     0.00000     0.00000     0.00000     0.00000     0.00000
    12.28581     0.00000     0.00000     0.00000     0.00000     0.00000     0.00000     0.00000     0.00000     0.00000     0.00000
    12.29881     0.00000     0.00000     0.00000     0.00000     0.00000     0.00000     0.00000     0.00000     0.00000     0.00000
    12.31081     0.00000     0.00000     0.00000     0.00000     0.00000     0.00000     0.00000     0.00000     0.00000     0.00000
    12.32381     0.00000     0.00000     0.00000     0.00000     0.00000     0.00000     0.00000     0.00000     0.00000     0.00000
    12.33581     0.00000     0.00000     0.00000     0.00000     0.00000     0.00000     0.00000     0.00000     0.00000     0.00000
    12.34881     0.00000     0.00000     0.00000     0.00000     0.00000     0.00000     0.00000     0.00000     0.00000     0.00000
    12.36081     0.00000     0.00000     0.00000     0.00000     0.00000     0.00000     0.00000     0.00000     0.00000     0.00000
    12.37381     0.00000     0.00000     0.00000     0.00000     0.00000     0.00000     0.00000     0.00000     0.00000     0.00000
    12.38581     0.00000     0.00000     0.00000     0.00000     0.00000     0.00000     0.00000     0.00000     0.00000     0.00000
    12.39881     0.00000     0.00000     0.00000     0.00000     0.00000     0.00000     0.00000     0.00000     0.00000     0.00000
    12.41081     0.00000     0.00000     0.00000     0.00000     0.00000     0.00000     0.00000     0.00000     0.00000     0.00000
    12.42381     0.00000     0.00000     0.00000     0.00000     0.00000     0.00000     0.00000     0.00000     0.00000     0.00000
    12.43581     0.00000     0.00000     0.00000     0.00000     0.00000     0.00000     0.00000     0.00000     0.00000     0.00000
    12.44881     0.00000     0.00000     0.00000     0.00000     0.00000     0.00000     0.00000     0.00000     0.00000     0.00000
    12.46081     0.00000     0.00000     0.00000     0.00000     0.00000     0.00000     0.00000     0.00000     0.00000     0.00000
    12.47381     0.00000     0.00000     0.00000     0.00000     0.00000     0.00000     0.00000     0.00000     0.00000     0.00000
    12.48581     0.00000     0.00000     0.00000     0.00000     0.00000     0.00000     0.00000     0.00000     0.00000     0.00000
    12.49881     0.00000     0.00000     0.00000     0.00000     0.00000     0.00000     0.00000     0.00000     0.00000     0.00000
    12.51081     0.00000     0.00000     0.00000     0.00000     0.00000     0.00000     0.00000     0.00000     0.00000     0.00000
    12.52381     0.00000     0.00000     0.00000     0.00000     0.00000     0.00000     0.00000     0.00000     0.00000     0.00000
    12.53581     0.00000     0.00000     0.00000     0.00000     0.00000     0.00000     0.00000     0.00000     0.00000     0.00000
    12.54881     0.00000     0.00000     0.00000     0.00000     0.00000     0.00000     0.00000     0.00000     0.00000     0.00000
    12.56181     0.00000     0.00000     0.00000     0.00000     0.00000     0.00000     0.00000     0.00000     0.00000     0.00000
    12.57381     0.00000     0.00000     0.00000     0.00000     0.00000     0.00000     0.00000     0.00000     0.00000     0.00000
    12.58681     0.00000     0.00000     0.00000     0.00000     0.00000     0.00000     0.00000     0.00000     0.00000     0.00000
    12.59881     0.00000     0.00000     0.00000     0.00000     0.00000     0.00000     0.00000     0.00000     0.00000     0.00000
    12.61181     0.00000     0.00000     0.00000     0.00000     0.00000     0.00000     0.00000     0.00000     0.00000     0.00000
    12.62381     0.00000     0.00000     0.00000     0.00000     0.00000     0.00000     0.00000     0.00000     0.00000     0.00000
    12.63681     0.00000     0.00000     0.00000     0.00000     0.00000     0.00000     0.00000     0.00000     0.00000     0.00000
    12.64881     0.00000     0.00000     0.00000     0.00000     0.00000     0.00000     0.00000     0.00000     0.00000     0.00000
    12.66181     0.00000     0.00000     0.00000     0.00000     0.00000     0.00000     0.00000     0.00000     0.00000     0.00000
    12.67381     0.00000     0.00000     0.00000     0.00000     0.00000     0.00000     0.00000     0.00000     0.00000     0.00000
    12.68681     0.00000     0.00000     0.00000     0.00000     0.00000     0.00000     0.00000     0.00000     0.00000     0.00000
    12.69881     0.00000     0.00000     0.00000     0.00000     0.00000     0.00000     0.00000     0.00000     0.00000     0.00000
    12.71181     0.00000     0.00000     0.00000     0.00000     0.00000     0.00000     0.00000     0.00000     0.00000     0.00000
    12.72381     0.00000     0.00000     0.00000     0.00000     0.00000     0.00000     0.00000     0.00000     0.00000     0.00000
    12.73681     0.00000     0.00000     0.00000     0.00000     0.00000     0.00000     0.00000     0.00000     0.00000     0.00000
    12.74881     0.00000     0.00000     0.00000     0.00000     0.00000     0.00000     0.00000     0.00000     0.00000     0.00000
    12.76181     0.00000     0.00000     0.00000     0.00000     0.00000     0.00000     0.00000     0.00000     0.00000     0.00000
    12.77381     0.00000     0.00000     0.00000     0.00000     0.00000     0.00000     0.00000     0.00000     0.00000     0.00000
    12.78681     0.00000     0.00000     0.00000     0.00000     0.00000     0.00000     0.00000     0.00000     0.00000     0.00000
    12.79881     0.00000     0.00000     0.00000     0.00000     0.00000     0.00000     0.00000     0.00000     0.00000     0.00000
    12.81181     0.00000     0.00000     0.00000     0.00000     0.00000     0.00000     0.00000     0.00000     0.00000     0.00000
    12.82381     0.00000     0.00000     0.00000     0.00000     0.00000     0.00000     0.00000     0.00000     0.00000     0.00000
    12.83681     0.00000     0.00000     0.00000     0.00000     0.00000     0.00000     0.00000     0.00000     0.00000     0.00000
    12.84881     0.00000     0.00000     0.00000     0.00000     0.00000     0.00000     0.00000     0.00000     0.00000     0.00000
    12.86181     0.00000     0.00000     0.00000     0.00000     0.00000     0.00000     0.00000     0.00000     0.00000     0.00000
    12.87381     0.00000     0.00000     0.00000     0.00000     0.00000     0.00000     0.00000     0.00000     0.00000     0.00000
    12.88681     0.00000     0.00000     0.00000     0.00000     0.00000     0.00000     0.00000     0.00000     0.00000     0.00000
    12.89881     0.00000     0.00000     0.00000     0.00000     0.00000     0.00000     0.00000     0.00000     0.00000     0.00000
    12.91181     0.00000     0.00000     0.00000     0.00000     0.00000     0.00000     0.00000     0.00000     0.00000     0.00000
    12.92381     0.00000     0.00000     0.00000     0.00000     0.00000     0.00000     0.00000     0.00000     0.00000     0.00000
    12.93681     0.00000     0.00000     0.00000     0.00000     0.00000     0.00000     0.00000     0.00000     0.00000     0.00000
    12.94881     0.00000     0.00000     0.00000     0.00000     0.00000     0.00000     0.00000     0.00000     0.00000     0.00000
    12.96181     0.00000     0.00000     0.00000     0.00000     0.00000     0.00000     0.00000     0.00000     0.00000     0.00000
    12.97381     0.00000     0.00000     0.00000     0.00000     0.00000     0.00000     0.00000     0.00000     0.00000     0.00000
    12.98681     0.00000     0.00000     0.00000     0.00000     0.00000     0.00000     0.00000     0.00000     0.00000     0.00000
    12.99881     0.00000     0.00000     0.00000     0.00000     0.00000     0.00000     0.00000     0.00000     0.00000     0.00000
    13.01181     0.00000     0.00000     0.00000     0.00000     0.00000     0.00000     0.00000     0.00000     0.00000     0.00000
    13.02381     0.00000     0.00000     0.00000     0.00000     0.00000     0.00000     0.00000     0.00000     0.00000     0.00000
    13.03681     0.00000     0.00000     0.00000     0.00000     0.00000     0.00000     0.00000     0.00000     0.00000     0.00000
    13.04881     0.00000     0.00000     0.00000     0.00000     0.00000     0.00000     0.00000     0.00000     0.00000     0.00000
    13.06181     0.00000     0.00000     0.00000     0.00000     0.00000     0.00000     0.00000     0.00000     0.00000     0.00000
    13.07381     0.00000     0.00000     0.00000     0.00000     0.00000     0.00000     0.00000     0.00000     0.00000     0.00000
    13.08681     0.00000     0.00000     0.00000     0.00000     0.00000     0.00000     0.00000     0.00000     0.00000     0.00000
    13.09881     0.00000     0.00000     0.00000     0.00000     0.00000     0.00000     0.00000     0.00000     0.00000     0.00000
    13.11181     0.00000     0.00000     0.00000     0.00000     0.00000     0.00000     0.00000     0.00000     0.00000     0.00000
    13.12381     0.00000     0.00000     0.00000     0.00000     0.00000     0.00000     0.00000     0.00000     0.00000     0.00000
    13.13681     0.00000     0.00000     0.00000     0.00000     0.00000     0.00000     0.00000     0.00000     0.00000     0.00000
    13.14881     0.00000     0.00000     0.00000     0.00000     0.00000     0.00000     0.00000     0.00000     0.00000     0.00000
    13.16181     0.00000     0.00000     0.00000     0.00000     0.00000     0.00000     0.00000     0.00000     0.00000     0.00000
    13.17381     0.00000     0.00000     0.00000     0.00000     0.00000     0.00000     0.00000     0.00000     0.00000     0.00000
    13.18681     0.00000     0.00000     0.00000     0.00000     0.00000     0.00000     0.00000     0.00000     0.00000     0.00000
    13.19881     0.00000     0.00000     0.00000     0.00000     0.00000     0.00000     0.00000     0.00000     0.00000     0.00000
    13.21181     0.00000     0.00000     0.00000     0.00000     0.00000     0.00000     0.00000     0.00000     0.00000     0.00000
    13.22381     0.00000     0.00000     0.00000     0.00000     0.00000     0.00000     0.00000     0.00000     0.00000     0.00000
    13.23681     0.00000     0.00000     0.00000     0.00000     0.00000     0.00000     0.00000     0.00000     0.00000     0.00000
    13.24881     0.00000     0.00000     0.00000     0.00000     0.00000     0.00000     0.00000     0.00000     0.00000     0.00000
    13.26181     0.00000     0.00000     0.00000     0.00000     0.00000     0.00000     0.00000     0.00000     0.00000     0.00000
    13.27381     0.00000     0.00000     0.00000     0.00000     0.00000     0.00000     0.00000     0.00000     0.00000     0.00000
    13.28681     0.00000     0.00000     0.00000     0.00000     0.00000     0.00000     0.00000     0.00000     0.00000     0.00000
    13.29881     0.00000     0.00000     0.00000     0.00000     0.00000     0.00000     0.00000     0.00000     0.00000     0.00000
    13.31181     0.00000     0.00000     0.00000     0.00000     0.00000     0.00000     0.00000     0.00000     0.00000     0.00000
    13.32381     0.00000     0.00000     0.00000     0.00000     0.00000     0.00000     0.00000     0.00000     0.00000     0.00000
    13.33681     0.00000     0.00000     0.00000     0.00000     0.00000     0.00000     0.00000     0.00000     0.00000     0.00000
    13.34881     0.00000     0.00000     0.00000     0.00000     0.00000     0.00000     0.00000     0.00000     0.00000     0.00000
    13.36181     0.00000     0.00000     0.00000     0.00000     0.00000     0.00000     0.00000     0.00000     0.00000     0.00000
    13.37381     0.00000     0.00000     0.00000     0.00000     0.00000     0.00000     0.00000     0.00000     0.00000     0.00000
    13.38681     0.00000     0.00000     0.00000     0.00000     0.00000     0.00000     0.00000     0.00000     0.00000     0.00000
    13.39881     0.00000     0.00000     0.00000     0.00000     0.00000     0.00000     0.00000     0.00000     0.00000     0.00000
    13.41181     0.00000     0.00000     0.00000     0.00000     0.00000     0.00000     0.00000     0.00000     0.00000     0.00000
    13.42381     0.00000     0.00000     0.00000     0.00000     0.00000     0.00000     0.00000     0.00000     0.00000     0.00000
    13.43681     0.00000     0.00000     0.00000     0.00000     0.00000     0.00000     0.00000     0.00000     0.00000     0.00000
    13.44881     0.00000     0.00000     0.00000     0.00000     0.00000     0.00000     0.00000     0.00000     0.00000     0.00000
    13.46181     0.00000     0.00000     0.00000     0.00000     0.00000     0.00000     0.00000     0.00000     0.00000     0.00000
    13.47381     0.00000     0.00000     0.00000     0.00000     0.00000     0.00000     0.00000     0.00000     0.00000     0.00000
    13.48681     0.00000     0.00000     0.00000     0.00000     0.00000     0.00000     0.00000     0.00000     0.00000     0.00000
    13.49881     0.00000     0.00000     0.00000     0.00000     0.00000     0.00000     0.00000     0.00000     0.00000     0.00000
    13.51181     0.00000     0.00000     0.00000     0.00000     0.00000     0.00000     0.00000     0.00000     0.00000     0.00000
    13.52381     0.00000     0.00000     0.00000     0.00000     0.00000     0.00000     0.00000     0.00000     0.00000     0.00000
    13.53681     0.00000     0.00000     0.00000     0.00000     0.00000     0.00000     0.00000     0.00000     0.00000     0.00000
