# Supplementary material for: Coherent ultrafast photoemission from a single quantized state of a one-dimensional emitter
Source: Sci Adv. 2023 Oct 12;9(41):eadf4170. doi: 10.1126/sciadv.adf4170 (PMC10569710; doi:10.1126/sciadv.adf4170)
Supplement: Supplementary file 2 — Data file S1 [file sciadv.adf4170_data_file_s1.zip › data and code/data_figure_4/Figure4B/0fs/9]

     #Energy           s          py          pz          px         dxy         dyz         dz2         dxz         dx2       tot  
   -11.46319   590.76000    41.72140    76.15000    41.74120     0.00000     0.00000     0.00000     0.00000     0.00000   750.37260
   -11.45019     0.01000     0.00095     0.23364     0.00080     0.00000     0.00000     0.00000     0.00000     0.00000     0.24539
   -11.43819     0.01748     0.00167     0.40448     0.00140     0.00000     0.00000     0.00000     0.00000     0.00000     0.42503
   -11.42519     0.02712     0.00261     0.62058     0.00215     0.00000     0.00000     0.00000     0.00000     0.00000     0.65246
   -11.41319     0.03745     0.00361     0.84398     0.00296     0.00000     0.00000     0.00000     0.00000     0.00000     0.88801
   -11.40019     0.04641     0.00449     1.01785     0.00366     0.00000     0.00000     0.00000     0.00000     0.00000     1.07241
   -11.38819     0.05274     0.00508     1.08974     0.00417     0.00000     0.00000     0.00000     0.00000     0.00000     1.15174
   -11.37519     0.05805     0.00549     1.03908     0.00465     0.00000     0.00000     0.00000     0.00000     0.00000     1.10728
   -11.36319     0.06830     0.00622     0.89064     0.00563     0.00000     0.00000     0.00000     0.00000     0.00000     0.97079
   -11.35019     0.09385     0.00817     0.70413     0.00796     0.00000     0.00000     0.00000     0.00000     0.00000     0.81411
   -11.33819     0.14689     0.01241     0.54679     0.01267     0.00000     0.00000     0.00000     0.00000     0.00000     0.71876
   -11.32519     0.23629     0.01976     0.46579     0.02046     0.00000     0.00000     0.00000     0.00000     0.00000     0.74231
   -11.31319     0.36145     0.03023     0.47441     0.03120     0.00000     0.00000     0.00000     0.00000     0.00000     0.89730
   -11.30019     0.50839     0.04264     0.55478     0.04369     0.00000     0.00000     0.00000     0.00000     0.00000     1.14950
   -11.28819     0.65223     0.05480     0.67176     0.05587     0.00000     0.00000     0.00000     0.00000     0.00000     1.43465
   -11.27519     0.76665     0.06436     0.78920     0.06571     0.00000     0.00000     0.00000     0.00000     0.00000     1.68592
   -11.26319     0.83607     0.07008     0.88111     0.07223     0.00000     0.00000     0.00000     0.00000     0.00000     1.85949
   -11.25019     0.86377     0.07263     0.93415     0.07613     0.00000     0.00000     0.00000     0.00000     0.00000     1.94668
   -11.23819     0.87089     0.07464     0.94335     0.07967     0.00000     0.00000     0.00000     0.00000     0.00000     1.96855
   -11.22519     0.88695     0.07964     0.90726     0.08581     0.00000     0.00000     0.00000     0.00000     0.00000     1.95965
   -11.21319     0.93659     0.09040     0.82732     0.09682     0.00000     0.00000     0.00000     0.00000     0.00000     1.95113
   -11.20019     1.02514     0.10709     0.71123     0.11276     0.00000     0.00000     0.00000     0.00000     0.00000     1.95622
   -11.18819     1.13049     0.12620     0.57418     0.13044     0.00000     0.00000     0.00000     0.00000     0.00000     1.96132
   -11.17519     1.20788     0.14133     0.43534     0.14391     0.00000     0.00000     0.00000     0.00000     0.00000     1.92846
   -11.16319     1.20921     0.14583     0.31111     0.14700     0.00000     0.00000     0.00000     0.00000     0.00000     1.81316
   -11.15019     1.10971     0.13648     0.21077     0.13668     0.00000     0.00000     0.00000     0.00000     0.00000     1.59364
   -11.13819     0.92520     0.11561     0.13600     0.11522     0.00000     0.00000     0.00000     0.00000     0.00000     1.29203
   -11.12519     0.70800     0.09040     0.08411     0.08966     0.00000     0.00000     0.00000     0.00000     0.00000     0.97217
   -11.11319     0.52241     0.06987     0.05111     0.06869     0.00000     0.00000     0.00000     0.00000     0.00000     0.71207
   -11.10019     0.41888     0.06127     0.03320     0.05935     0.00000     0.00000     0.00000     0.00000     0.00000     0.57270
   -11.08819     0.41730     0.06778     0.02703     0.06469     0.00000     0.00000     0.00000     0.00000     0.00000     0.57681
   -11.07519     0.50372     0.08766     0.02958     0.08312     0.00000     0.00000     0.00000     0.00000     0.00000     0.70408
   -11.06319     0.63818     0.11535     0.03846     0.10943     0.00000     0.00000     0.00000     0.00000     0.00000     0.90142
   -11.05019     0.77124     0.14390     0.05295     0.13726     0.00000     0.00000     0.00000     0.00000     0.00000     1.10535
   -11.03819     0.86552     0.16846     0.07528     0.16226     0.00000     0.00000     0.00000     0.00000     0.00000     1.27151
   -11.02519     0.91260     0.18866     0.11068     0.18412     0.00000     0.00000     0.00000     0.00000     0.00000     1.39605
   -11.01319     0.93275     0.20763     0.16500     0.20547     0.00000     0.00000     0.00000     0.00000     0.00000     1.51085
   -11.00019     0.95490     0.22787     0.23935     0.22774     0.00000     0.00000     0.00000     0.00000     0.00000     1.64986
   -10.98819     0.98995     0.24679     0.32519     0.24728     0.00000     0.00000     0.00000     0.00000     0.00000     1.80921
   -10.97519     1.01866     0.25656     0.40390     0.25583     0.00000     0.00000     0.00000     0.00000     0.00000     1.93495
   -10.96319     1.00449     0.24868     0.45485     0.24539     0.00000     0.00000     0.00000     0.00000     0.00000     1.95342
   -10.95019     0.92102     0.22028     0.46889     0.21417     0.00000     0.00000     0.00000     0.00000     0.00000     1.82436
   -10.93819     0.77301     0.17663     0.45934     0.16867     0.00000     0.00000     0.00000     0.00000     0.00000     1.57766
   -10.92519     0.59541     0.12882     0.46225     0.12044     0.00000     0.00000     0.00000     0.00000     0.00000     1.30692
   -10.91319     0.43463     0.08827     0.52226     0.08068     0.00000     0.00000     0.00000     0.00000     0.00000     1.12585
   -10.90019     0.32629     0.06260     0.66920     0.05648     0.00000     0.00000     0.00000     0.00000     0.00000     1.11457
   -10.88819     0.28419     0.05536     0.89586     0.05102     0.00000     0.00000     0.00000     0.00000     0.00000     1.28643
   -10.87519     0.30411     0.06902     1.15070     0.06685     0.00000     0.00000     0.00000     0.00000     0.00000     1.59068
   -10.86319     0.37688     0.10886     1.35440     0.10963     0.00000     0.00000     0.00000     0.00000     0.00000     1.94977
   -10.85019     0.49992     0.18427     1.43550     0.18898     0.00000     0.00000     0.00000     0.00000     0.00000     2.30867
   -10.83819     0.67789     0.30424     1.36720     0.31384     0.00000     0.00000     0.00000     0.00000     0.00000     2.66317
   -10.82519     0.90916     0.46741     1.17808     0.48230     0.00000     0.00000     0.00000     0.00000     0.00000     3.03695
   -10.81319     1.16650     0.65203     0.93235     0.67159     0.00000     0.00000     0.00000     0.00000     0.00000     3.42247
   -10.80019     1.39000     0.81516     0.69374     0.83751     0.00000     0.00000     0.00000     0.00000     0.00000     3.73641
   -10.78819     1.50620     0.90711     0.49869     0.92971     0.00000     0.00000     0.00000     0.00000     0.00000     3.84171
   -10.77519     1.46620     0.89530     0.35325     0.91547     0.00000     0.00000     0.00000     0.00000     0.00000     3.63022
   -10.76319     1.27550     0.78328     0.24685     0.79913     0.00000     0.00000     0.00000     0.00000     0.00000     3.10477
   -10.75019     0.99617     0.60965     0.16825     0.62039     0.00000     0.00000     0.00000     0.00000     0.00000     2.39446
   -10.73819     0.72140     0.42906     0.11269     0.43507     0.00000     0.00000     0.00000     0.00000     0.00000     1.69822
   -10.72519     0.54020     0.29048     0.08131     0.29230     0.00000     0.00000     0.00000     0.00000     0.00000     1.20428
   -10.71319     0.51653     0.22343     0.07735     0.22104     0.00000     0.00000     0.00000     0.00000     0.00000     1.03835
   -10.70019     0.68132     0.23693     0.10288     0.22921     0.00000     0.00000     0.00000     0.00000     0.00000     1.25033
   -10.68819     1.02639     0.32253     0.15583     0.30744     0.00000     0.00000     0.00000     0.00000     0.00000     1.81220
   -10.67519     1.49500     0.45662     0.22739     0.43206     0.00000     0.00000     0.00000     0.00000     0.00000     2.61108
   -10.66319     1.98180     0.60288     0.30136     0.56823     0.00000     0.00000     0.00000     0.00000     0.00000     3.45427
   -10.65019     2.36360     0.72125     0.35855     0.67875     0.00000     0.00000     0.00000     0.00000     0.00000     4.12215
   -10.63819     2.55090     0.78364     0.38472     0.73839     0.00000     0.00000     0.00000     0.00000     0.00000     4.45765
   -10.62519     2.53200     0.78541     0.37760     0.74413     0.00000     0.00000     0.00000     0.00000     0.00000     4.43914
   -10.61319     2.37040     0.74544     0.34706     0.71384     0.00000     0.00000     0.00000     0.00000     0.00000     4.17674
   -10.60019     2.15450     0.68906     0.30746     0.66951     0.00000     0.00000     0.00000     0.00000     0.00000     3.82053
   -10.58819     1.93830     0.63049     0.26876     0.62223     0.00000     0.00000     0.00000     0.00000     0.00000     3.45978
   -10.57519     1.72080     0.56777     0.23268     0.56704     0.00000     0.00000     0.00000     0.00000     0.00000     3.08829
   -10.56319     1.47390     0.49097     0.19572     0.49373     0.00000     0.00000     0.00000     0.00000     0.00000     2.65432
   -10.55019     1.18294     0.39635     0.15548     0.39951     0.00000     0.00000     0.00000     0.00000     0.00000     2.13427
   -10.53819     0.86952     0.29221     0.11375     0.29433     0.00000     0.00000     0.00000     0.00000     0.00000     1.56982
   -10.52519     0.57760     0.19423     0.07569     0.19515     0.00000     0.00000     0.00000     0.00000     0.00000     1.04267
   -10.51319     0.34778     0.11632     0.04643     0.11647     0.00000     0.00000     0.00000     0.00000     0.00000     0.62700
   -10.50019     0.20034     0.06493     0.02917     0.06477     0.00000     0.00000     0.00000     0.00000     0.00000     0.35921
   -10.48819     0.13763     0.03970     0.02572     0.03949     0.00000     0.00000     0.00000     0.00000     0.00000     0.24254
   -10.47519     0.15657     0.03748     0.03829     0.03734     0.00000     0.00000     0.00000     0.00000     0.00000     0.26968
   -10.46219     0.25773     0.05574     0.07082     0.05577     0.00000     0.00000     0.00000     0.00000     0.00000     0.44007
   -10.45019     0.44326     0.09266     0.12811     0.09317     0.00000     0.00000     0.00000     0.00000     0.00000     0.75720
   -10.43719     0.70488     0.14461     0.21285     0.14634     0.00000     0.00000     0.00000     0.00000     0.00000     1.20868
   -10.42519     1.01216     0.20358     0.32169     0.20794     0.00000     0.00000     0.00000     0.00000     0.00000     1.74537
   -10.41219     1.31184     0.25720     0.44300     0.26612     0.00000     0.00000     0.00000     0.00000     0.00000     2.27816
   -10.40019     1.54407     0.29262     0.55837     0.30796     0.00000     0.00000     0.00000     0.00000     0.00000     2.70302
   -10.38719     1.66710     0.30230     0.64821     0.32461     0.00000     0.00000     0.00000     0.00000     0.00000     2.94223
   -10.37519     1.67670     0.28763     0.69938     0.31533     0.00000     0.00000     0.00000     0.00000     0.00000     2.97905
   -10.36219     1.60396     0.25782     0.71025     0.28706     0.00000     0.00000     0.00000     0.00000     0.00000     2.85910
   -10.35019     1.49543     0.22440     0.68972     0.25052     0.00000     0.00000     0.00000     0.00000     0.00000     2.66007
   -10.33719     1.38502     0.19527     0.65052     0.21489     0.00000     0.00000     0.00000     0.00000     0.00000     2.44570
   -10.32519     1.27998     0.17200     0.60115     0.18455     0.00000     0.00000     0.00000     0.00000     0.00000     2.23768
   -10.31219     1.16559     0.15137     0.54276     0.15889     0.00000     0.00000     0.00000     0.00000     0.00000     2.01860
   -10.30019     1.02254     0.12931     0.47238     0.13479     0.00000     0.00000     0.00000     0.00000     0.00000     1.75903
   -10.28719     0.84492     0.10426     0.38918     0.10993     0.00000     0.00000     0.00000     0.00000     0.00000     1.44829
   -10.27519     0.64623     0.07775     0.29835     0.08414     0.00000     0.00000     0.00000     0.00000     0.00000     1.10647
   -10.26219     0.45217     0.05297     0.21003     0.05937     0.00000     0.00000     0.00000     0.00000     0.00000     0.77454
   -10.25019     0.28719     0.03273     0.13449     0.03818     0.00000     0.00000     0.00000     0.00000     0.00000     0.49258
   -10.23719     0.16469     0.01828     0.07780     0.02218     0.00000     0.00000     0.00000     0.00000     0.00000     0.28295
   -10.22519     0.08493     0.00919     0.04046     0.01159     0.00000     0.00000     0.00000     0.00000     0.00000     0.14617
   -10.21219     0.03928     0.00416     0.01885     0.00542     0.00000     0.00000     0.00000     0.00000     0.00000     0.06771
   -10.20019     0.01625     0.00169     0.00785     0.00226     0.00000     0.00000     0.00000     0.00000     0.00000     0.02805
   -10.18719     0.00600     0.00061     0.00294     0.00084     0.00000     0.00000     0.00000     0.00000     0.00000     0.01040
   -10.17519     0.00200     0.00020     0.00110     0.00028     0.00000     0.00000     0.00000     0.00000     0.00000     0.00358
   -10.16219     0.00069     0.00008     0.00079     0.00010     0.00000     0.00000     0.00000     0.00000     0.00000     0.00166
   -10.15019     0.00053     0.00008     0.00173     0.00009     0.00000     0.00000     0.00000     0.00000     0.00000     0.00243
   -10.13719     0.00115     0.00019     0.00485     0.00020     0.00000     0.00000     0.00000     0.00000     0.00000     0.00639
   -10.12519     0.00287     0.00048     0.01245     0.00051     0.00000     0.00000     0.00000     0.00000     0.00000     0.01631
   -10.11219     0.00652     0.00109     0.02830     0.00115     0.00000     0.00000     0.00000     0.00000     0.00000     0.03706
   -10.10019     0.01309     0.00218     0.05685     0.00232     0.00000     0.00000     0.00000     0.00000     0.00000     0.07443
   -10.08719     0.02322     0.00387     0.10088     0.00411     0.00000     0.00000     0.00000     0.00000     0.00000     0.13208
   -10.07519     0.03641     0.00606     0.15818     0.00645     0.00000     0.00000     0.00000     0.00000     0.00000     0.20711
   -10.06219     0.05044     0.00840     0.21915     0.00894     0.00000     0.00000     0.00000     0.00000     0.00000     0.28693
   -10.05019     0.06178     0.01029     0.26830     0.01094     0.00000     0.00000     0.00000     0.00000     0.00000     0.35131
   -10.03719     0.06690     0.01114     0.29035     0.01185     0.00000     0.00000     0.00000     0.00000     0.00000     0.38023
   -10.02519     0.06431     0.01069     0.27820     0.01136     0.00000     0.00000     0.00000     0.00000     0.00000     0.36455
   -10.01219     0.05557     0.00918     0.23736     0.00973     0.00000     0.00000     0.00000     0.00000     0.00000     0.31184
   -10.00019     0.04523     0.00732     0.18455     0.00766     0.00000     0.00000     0.00000     0.00000     0.00000     0.24477
    -9.98719     0.03972     0.00606     0.14125     0.00611     0.00000     0.00000     0.00000     0.00000     0.00000     0.19314
    -9.97519     0.04604     0.00639     0.12763     0.00601     0.00000     0.00000     0.00000     0.00000     0.00000     0.18608
    -9.96219     0.07053     0.00914     0.15840     0.00811     0.00000     0.00000     0.00000     0.00000     0.00000     0.24617
    -9.95019     0.11671     0.01473     0.23942     0.01276     0.00000     0.00000     0.00000     0.00000     0.00000     0.38361
    -9.93719     0.18224     0.02286     0.36322     0.01967     0.00000     0.00000     0.00000     0.00000     0.00000     0.58798
    -9.92519     0.25679     0.03225     0.50533     0.02775     0.00000     0.00000     0.00000     0.00000     0.00000     0.82212
    -9.91219     0.32416     0.04104     0.62758     0.03544     0.00000     0.00000     0.00000     0.00000     0.00000     1.02822
    -9.90019     0.37045     0.04787     0.69130     0.04175     0.00000     0.00000     0.00000     0.00000     0.00000     1.15136
    -9.88719     0.39528     0.05344     0.67566     0.04757     0.00000     0.00000     0.00000     0.00000     0.00000     1.17195
    -9.87519     0.41799     0.06132     0.58897     0.05643     0.00000     0.00000     0.00000     0.00000     0.00000     1.12471
    -9.86219     0.47208     0.07698     0.46427     0.07352     0.00000     0.00000     0.00000     0.00000     0.00000     1.08684
    -9.85019     0.58694     0.10482     0.34177     0.10285     0.00000     0.00000     0.00000     0.00000     0.00000     1.13637
    -9.83719     0.76563     0.14442     0.24989     0.14361     0.00000     0.00000     0.00000     0.00000     0.00000     1.30355
    -9.82519     0.97263     0.18836     0.19631     0.18823     0.00000     0.00000     0.00000     0.00000     0.00000     1.54553
    -9.81219     1.14279     0.22390     0.17196     0.22400     0.00000     0.00000     0.00000     0.00000     0.00000     1.76266
    -9.80019     1.21052     0.23857     0.16260     0.23859     0.00000     0.00000     0.00000     0.00000     0.00000     1.85028
    -9.78719     1.14426     0.22648     0.16074     0.22649     0.00000     0.00000     0.00000     0.00000     0.00000     1.75796
    -9.77519     0.96220     0.19178     0.17217     0.19213     0.00000     0.00000     0.00000     0.00000     0.00000     1.51828
    -9.76219     0.72138     0.14625     0.21522     0.14759     0.00000     0.00000     0.00000     0.00000     0.00000     1.23044
    -9.75019     0.48738     0.10356     0.31250     0.10650     0.00000     0.00000     0.00000     0.00000     0.00000     1.00994
    -9.73719     0.30611     0.07322     0.47711     0.07815     0.00000     0.00000     0.00000     0.00000     0.00000     0.93459
    -9.72519     0.19232     0.05819     0.69857     0.06479     0.00000     0.00000     0.00000     0.00000     0.00000     1.01386
    -9.71219     0.13559     0.05562     0.93618     0.06289     0.00000     0.00000     0.00000     0.00000     0.00000     1.19028
    -9.70019     0.11424     0.05986     1.12892     0.06626     0.00000     0.00000     0.00000     0.00000     0.00000     1.36928
    -9.68719     0.10771     0.06560     1.22107     0.06964     0.00000     0.00000     0.00000     0.00000     0.00000     1.46402
    -9.67519     0.10317     0.06997     1.18928     0.07080     0.00000     0.00000     0.00000     0.00000     0.00000     1.43322
    -9.66219     0.09641     0.07298     1.05621     0.07056     0.00000     0.00000     0.00000     0.00000     0.00000     1.29615
    -9.65019     0.08899     0.07608     0.87427     0.07105     0.00000     0.00000     0.00000     0.00000     0.00000     1.11039
    -9.63719     0.08466     0.08013     0.69761     0.07338     0.00000     0.00000     0.00000     0.00000     0.00000     0.93578
    -9.62519     0.08725     0.08417     0.55706     0.07664     0.00000     0.00000     0.00000     0.00000     0.00000     0.80512
    -9.61219     0.10139     0.08624     0.45603     0.07877     0.00000     0.00000     0.00000     0.00000     0.00000     0.72243
    -9.60019     0.13413     0.08559     0.38371     0.07882     0.00000     0.00000     0.00000     0.00000     0.00000     0.68224
    -9.58719     0.19417     0.08403     0.33140     0.07849     0.00000     0.00000     0.00000     0.00000     0.00000     0.68809
    -9.57519     0.28658     0.08582     0.29864     0.08161     0.00000     0.00000     0.00000     0.00000     0.00000     0.75265
    -9.56219     0.40466     0.09566     0.28838     0.09252     0.00000     0.00000     0.00000     0.00000     0.00000     0.88122
    -9.55019     0.52552     0.11745     0.29949     0.11472     0.00000     0.00000     0.00000     0.00000     0.00000     1.05718
    -9.53719     0.61571     0.15476     0.32579     0.15143     0.00000     0.00000     0.00000     0.00000     0.00000     1.24769
    -9.52519     0.64679     0.21161     0.36271     0.20654     0.00000     0.00000     0.00000     0.00000     0.00000     1.42765
    -9.51219     0.61110     0.29107     0.41463     0.28332     0.00000     0.00000     0.00000     0.00000     0.00000     1.60012
    -9.50019     0.52687     0.39013     0.49483     0.37941     0.00000     0.00000     0.00000     0.00000     0.00000     1.79123
    -9.48719     0.42737     0.49433     0.61435     0.48151     0.00000     0.00000     0.00000     0.00000     0.00000     2.01755
    -9.47519     0.34263     0.57804     0.76714     0.56514     0.00000     0.00000     0.00000     0.00000     0.00000     2.25294
    -9.46219     0.28579     0.61406     0.92190     0.60366     0.00000     0.00000     0.00000     0.00000     0.00000     2.42542
    -9.44919     0.25166     0.58723     1.03055     0.58111     0.00000     0.00000     0.00000     0.00000     0.00000     2.45055
    -9.43719     0.22572     0.50334     1.04946     0.50190     0.00000     0.00000     0.00000     0.00000     0.00000     2.28042
    -9.42419     0.19548     0.38612     0.96274     0.38822     0.00000     0.00000     0.00000     0.00000     0.00000     1.93256
    -9.41219     0.15692     0.26512     0.79066     0.26890     0.00000     0.00000     0.00000     0.00000     0.00000     1.48160
    -9.39919     0.11414     0.16314     0.57924     0.16688     0.00000     0.00000     0.00000     0.00000     0.00000     1.02339
    -9.38719     0.07435     0.09009     0.37774     0.09289     0.00000     0.00000     0.00000     0.00000     0.00000     0.63507
    -9.37419     0.04314     0.04471     0.21891     0.04641     0.00000     0.00000     0.00000     0.00000     0.00000     0.35317
    -9.36219     0.02224     0.01997     0.11263     0.02083     0.00000     0.00000     0.00000     0.00000     0.00000     0.17566
    -9.34919     0.01016     0.00803     0.05139     0.00840     0.00000     0.00000     0.00000     0.00000     0.00000     0.07799
    -9.33719     0.00412     0.00291     0.02079     0.00304     0.00000     0.00000     0.00000     0.00000     0.00000     0.03086
    -9.32419     0.00148     0.00095     0.00745     0.00099     0.00000     0.00000     0.00000     0.00000     0.00000     0.01086
    -9.31219     0.00047     0.00028     0.00236     0.00029     0.00000     0.00000     0.00000     0.00000     0.00000     0.00340
    -9.29919     0.00013     0.00007     0.00066     0.00008     0.00000     0.00000     0.00000     0.00000     0.00000     0.00094
    -9.28719     0.00003     0.00002     0.00016     0.00002     0.00000     0.00000     0.00000     0.00000     0.00000     0.00023
    -9.27419     0.00001     0.00000     0.00004     0.00000     0.00000     0.00000     0.00000     0.00000     0.00000     0.00005
    -9.26219     0.00000     0.00000     0.00001     0.00000     0.00000     0.00000     0.00000     0.00000     0.00000     0.00001
    -9.24919     0.00000     0.00000     0.00000     0.00000     0.00000     0.00000     0.00000     0.00000     0.00000     0.00000
    -9.23719     0.00000     0.00000     0.00000     0.00000     0.00000     0.00000     0.00000     0.00000     0.00000     0.00000
    -9.22419     0.00000     0.00000     0.00000     0.00000     0.00000     0.00000     0.00000     0.00000     0.00000     0.00001
    -9.21219     0.00002     0.00000     0.00000     0.00000     0.00000     0.00000     0.00000     0.00000     0.00000     0.00003
    -9.19919     0.00010     0.00001     0.00001     0.00002     0.00000     0.00000     0.00000     0.00000     0.00000     0.00014
    -9.18719     0.00041     0.00006     0.00004     0.00007     0.00000     0.00000     0.00000     0.00000     0.00000     0.00058
    -9.17419     0.00148     0.00021     0.00015     0.00025     0.00000     0.00000     0.00000     0.00000     0.00000     0.00208
    -9.16219     0.00470     0.00067     0.00048     0.00078     0.00000     0.00000     0.00000     0.00000     0.00000     0.00664
    -9.14919     0.01324     0.00188     0.00141     0.00221     0.00000     0.00000     0.00000     0.00000     0.00000     0.01873
    -9.13719     0.03298     0.00468     0.00367     0.00550     0.00000     0.00000     0.00000     0.00000     0.00000     0.04683
    -9.12419     0.07280     0.01032     0.00850     0.01213     0.00000     0.00000     0.00000     0.00000     0.00000     0.10375
    -9.11219     0.14240     0.02022     0.01748     0.02375     0.00000     0.00000     0.00000     0.00000     0.00000     0.20385
    -9.09919     0.24691     0.03519     0.03204     0.04130     0.00000     0.00000     0.00000     0.00000     0.00000     0.35545
    -9.08719     0.37987     0.05466     0.05243     0.06401     0.00000     0.00000     0.00000     0.00000     0.00000     0.55097
    -9.07419     0.51889     0.07634     0.07703     0.08898     0.00000     0.00000     0.00000     0.00000     0.00000     0.76125
    -9.06219     0.63032     0.09737     0.10272     0.11237     0.00000     0.00000     0.00000     0.00000     0.00000     0.94278
    -9.04919     0.68302     0.11685     0.12693     0.13204     0.00000     0.00000     0.00000     0.00000     0.00000     1.05885
    -9.03719     0.66487     0.13803     0.15060     0.15027     0.00000     0.00000     0.00000     0.00000     0.00000     1.10376
    -9.02419     0.59138     0.16881     0.17956     0.17395     0.00000     0.00000     0.00000     0.00000     0.00000     1.11370
    -9.01219     0.50118     0.21895     0.22244     0.21230     0.00000     0.00000     0.00000     0.00000     0.00000     1.15487
    -8.99919     0.44366     0.29696     0.28522     0.27409     0.00000     0.00000     0.00000     0.00000     0.00000     1.29993
    -8.98719     0.46946     0.40993     0.36609     0.36832     0.00000     0.00000     0.00000     0.00000     0.00000     1.61380
    -8.97419     0.62792     0.56778     0.45395     0.50896     0.00000     0.00000     0.00000     0.00000     0.00000     2.15862
    -8.96219     0.96464     0.78651     0.53321     0.71813     0.00000     0.00000     0.00000     0.00000     0.00000     3.00249
    -8.94919     1.50510     1.08233     0.59101     1.01720     0.00000     0.00000     0.00000     0.00000     0.00000     4.19565
    -8.93719     2.22210     1.45155     0.62287     1.40493     0.00000     0.00000     0.00000     0.00000     0.00000     5.70146
    -8.92419     3.00530     1.84750     0.63410     1.83221     0.00000     0.00000     0.00000     0.00000     0.00000     7.31911
    -8.91219     3.67110     2.17997     0.63881     2.19998     0.00000     0.00000     0.00000     0.00000     0.00000     8.68986
    -8.89919     4.02490     2.34408     0.65896     2.39385     0.00000     0.00000     0.00000     0.00000     0.00000     9.42179
    -8.88719     3.95440     2.27426     0.72287     2.34034     0.00000     0.00000     0.00000     0.00000     0.00000     9.29187
    -8.87419     3.48810     1.98344     0.85806     2.04976     0.00000     0.00000     0.00000     0.00000     0.00000     8.37936
    -8.86219     2.77910     1.55602     1.07714     1.60965     0.00000     0.00000     0.00000     0.00000     0.00000     7.02191
    -8.84919     2.02150     1.10498     1.36259     1.14070     0.00000     0.00000     0.00000     0.00000     0.00000     5.62976
    -8.83719     1.36726     0.71990     1.66270     0.73908     0.00000     0.00000     0.00000     0.00000     0.00000     4.48894
    -8.82419     0.88360     0.44057     1.90680     0.44882     0.00000     0.00000     0.00000     0.00000     0.00000     3.67979
    -8.81219     0.56821     0.26253     2.03630     0.26565     0.00000     0.00000     0.00000     0.00000     0.00000     3.13269
    -8.79919     0.38863     0.15998     2.03750     0.16155     0.00000     0.00000     0.00000     0.00000     0.00000     2.74766
    -8.78719     0.31024     0.10583     1.95010     0.10679     0.00000     0.00000     0.00000     0.00000     0.00000     2.47296
    -8.77419     0.30464     0.08049     1.84370     0.08028     0.00000     0.00000     0.00000     0.00000     0.00000     2.30910
    -8.76219     0.34482     0.07175     1.77190     0.06984     0.00000     0.00000     0.00000     0.00000     0.00000     2.25831
    -8.74919     0.40084     0.07198     1.74150     0.06879     0.00000     0.00000     0.00000     0.00000     0.00000     2.28311
    -8.73719     0.44395     0.07669     1.71560     0.07368     0.00000     0.00000     0.00000     0.00000     0.00000     2.30992
    -8.72419     0.45705     0.08489     1.65600     0.08411     0.00000     0.00000     0.00000     0.00000     0.00000     2.28205
    -8.71219     0.44243     0.09951     1.56212     0.10297     0.00000     0.00000     0.00000     0.00000     0.00000     2.20703
    -8.69919     0.41992     0.12552     1.47960     0.13443     0.00000     0.00000     0.00000     0.00000     0.00000     2.15947
    -8.68719     0.41440     0.16602     1.46480     0.18020     0.00000     0.00000     0.00000     0.00000     0.00000     2.22542
    -8.67419     0.44081     0.21816     1.53590     0.23562     0.00000     0.00000     0.00000     0.00000     0.00000     2.43049
    -8.66219     0.49593     0.27217     1.65370     0.28929     0.00000     0.00000     0.00000     0.00000     0.00000     2.71109
    -8.64919     0.56078     0.31485     1.73980     0.32734     0.00000     0.00000     0.00000     0.00000     0.00000     2.94277
    -8.63719     0.61094     0.33529     1.72430     0.33995     0.00000     0.00000     0.00000     0.00000     0.00000     3.01048
    -8.62419     0.62704     0.32941     1.58190     0.32551     0.00000     0.00000     0.00000     0.00000     0.00000     2.86387
    -8.61219     0.60056     0.30031     1.33836     0.28989     0.00000     0.00000     0.00000     0.00000     0.00000     2.52912
    -8.59919     0.53464     0.25541     1.04769     0.24230     0.00000     0.00000     0.00000     0.00000     0.00000     2.08004
    -8.58719     0.44105     0.20313     0.76311     0.19112     0.00000     0.00000     0.00000     0.00000     0.00000     1.59841
    -8.57419     0.33591     0.15072     0.51937     0.14216     0.00000     0.00000     0.00000     0.00000     0.00000     1.14816
    -8.56219     0.23513     0.10374     0.33061     0.09907     0.00000     0.00000     0.00000     0.00000     0.00000     0.76855
    -8.54919     0.15056     0.06570     0.19622     0.06405     0.00000     0.00000     0.00000     0.00000     0.00000     0.47653
    -8.53719     0.08774     0.03799     0.10793     0.03800     0.00000     0.00000     0.00000     0.00000     0.00000     0.27166
    -8.52419     0.04635     0.01993     0.05461     0.02050     0.00000     0.00000     0.00000     0.00000     0.00000     0.14139
    -8.51219     0.02215     0.00948     0.02526     0.01003     0.00000     0.00000     0.00000     0.00000     0.00000     0.06691
    -8.49919     0.00972     0.00426     0.01077     0.00458     0.00000     0.00000     0.00000     0.00000     0.00000     0.02933
    -8.48719     0.00456     0.00247     0.00481     0.00251     0.00000     0.00000     0.00000     0.00000     0.00000     0.01435
    -8.47419     0.00425     0.00361     0.00407     0.00325     0.00000     0.00000     0.00000     0.00000     0.00000     0.01519
    -8.46119     0.00909     0.00906     0.00834     0.00792     0.00000     0.00000     0.00000     0.00000     0.00000     0.03441
    -8.44919     0.02251     0.02268     0.02059     0.02003     0.00000     0.00000     0.00000     0.00000     0.00000     0.08581
    -8.43619     0.05112     0.05101     0.04691     0.04575     0.00000     0.00000     0.00000     0.00000     0.00000     0.19479
    -8.42419     0.10332     0.10183     0.09522     0.09290     0.00000     0.00000     0.00000     0.00000     0.00000     0.39328
    -8.41119     0.18529     0.18031     0.17173     0.16741     0.00000     0.00000     0.00000     0.00000     0.00000     0.70474
    -8.39919     0.29472     0.28342     0.27544     0.26805     0.00000     0.00000     0.00000     0.00000     0.00000     1.12162
    -8.38619     0.41591     0.39631     0.39388     0.38187     0.00000     0.00000     0.00000     0.00000     0.00000     1.58797
    -8.37419     0.52081     0.49509     0.50535     0.48577     0.00000     0.00000     0.00000     0.00000     0.00000     2.00703
    -8.36119     0.57888     0.55754     0.58869     0.55593     0.00000     0.00000     0.00000     0.00000     0.00000     2.28104
    -8.34919     0.57141     0.57617     0.63721     0.58098     0.00000     0.00000     0.00000     0.00000     0.00000     2.36576
    -8.33619     0.50157     0.56417     0.66578     0.57020     0.00000     0.00000     0.00000     0.00000     0.00000     2.30172
    -8.32419     0.39256     0.54852     0.70369     0.54906     0.00000     0.00000     0.00000     0.00000     0.00000     2.19384
    -8.31119     0.27566     0.55290     0.77541     0.54400     0.00000     0.00000     0.00000     0.00000     0.00000     2.14797
    -8.29919     0.17626     0.58258     0.88180     0.56592     0.00000     0.00000     0.00000     0.00000     0.00000     2.20655
    -8.28619     0.10580     0.62140     0.99487     0.60412     0.00000     0.00000     0.00000     0.00000     0.00000     2.32619
    -8.27419     0.06300     0.64244     1.06993     0.63301     0.00000     0.00000     0.00000     0.00000     0.00000     2.40839
    -8.26119     0.03980     0.62378     1.06840     0.62820     0.00000     0.00000     0.00000     0.00000     0.00000     2.36019
    -8.24919     0.02750     0.56135     0.97655     0.57946     0.00000     0.00000     0.00000     0.00000     0.00000     2.14486
    -8.23619     0.02005     0.47135     0.81124     0.49808     0.00000     0.00000     0.00000     0.00000     0.00000     1.80072
    -8.22419     0.01453     0.38372     0.61099     0.41179     0.00000     0.00000     0.00000     0.00000     0.00000     1.42103
    -8.21119     0.01015     0.33014     0.41844     0.35355     0.00000     0.00000     0.00000     0.00000     0.00000     1.11229
    -8.19919     0.00697     0.33150     0.26459     0.34751     0.00000     0.00000     0.00000     0.00000     0.00000     0.95057
    -8.18619     0.00508     0.38858     0.16128     0.39725     0.00000     0.00000     0.00000     0.00000     0.00000     0.95218
    -8.17419     0.00428     0.47906     0.10374     0.48215     0.00000     0.00000     0.00000     0.00000     0.00000     1.06923
    -8.16119     0.00421     0.56439     0.07885     0.56398     0.00000     0.00000     0.00000     0.00000     0.00000     1.21143
    -8.14919     0.00453     0.60556     0.07387     0.60331     0.00000     0.00000     0.00000     0.00000     0.00000     1.28727
    -8.13619     0.00513     0.58082     0.08208     0.57807     0.00000     0.00000     0.00000     0.00000     0.00000     1.24610
    -8.12419     0.00618     0.49543     0.10339     0.49288     0.00000     0.00000     0.00000     0.00000     0.00000     1.09788
    -8.11119     0.00797     0.37619     0.14054     0.37422     0.00000     0.00000     0.00000     0.00000     0.00000     0.89893
    -8.09919     0.01053     0.25622     0.19295     0.25487     0.00000     0.00000     0.00000     0.00000     0.00000     0.71457
    -8.08619     0.01347     0.15929     0.25190     0.15843     0.00000     0.00000     0.00000     0.00000     0.00000     0.58310
    -8.07419     0.01595     0.09359     0.30103     0.09310     0.00000     0.00000     0.00000     0.00000     0.00000     0.50366
    -8.06119     0.01704     0.05483     0.32294     0.05453     0.00000     0.00000     0.00000     0.00000     0.00000     0.44934
    -8.04919     0.01627     0.03368     0.30822     0.03351     0.00000     0.00000     0.00000     0.00000     0.00000     0.39168
    -8.03619     0.01391     0.02186     0.26078     0.02175     0.00000     0.00000     0.00000     0.00000     0.00000     0.31830
    -8.02419     0.01104     0.01455     0.19561     0.01447     0.00000     0.00000     0.00000     0.00000     0.00000     0.23567
    -8.01119     0.00944     0.01009     0.13108     0.01004     0.00000     0.00000     0.00000     0.00000     0.00000     0.16065
    -7.99919     0.01191     0.00895     0.08174     0.00889     0.00000     0.00000     0.00000     0.00000     0.00000     0.11149
    -7.98619     0.02306     0.01303     0.05580     0.01291     0.00000     0.00000     0.00000     0.00000     0.00000     0.10481
    -7.97419     0.05000     0.02566     0.05720     0.02540     0.00000     0.00000     0.00000     0.00000     0.00000     0.15825
    -7.96119     0.10162     0.05104     0.08860     0.05049     0.00000     0.00000     0.00000     0.00000     0.00000     0.29176
    -7.94919     0.18481     0.09244     0.15131     0.09139     0.00000     0.00000     0.00000     0.00000     0.00000     0.51994
    -7.93619     0.29786     0.14885     0.24153     0.14709     0.00000     0.00000     0.00000     0.00000     0.00000     0.83533
    -7.92419     0.42483     0.21224     0.34671     0.20960     0.00000     0.00000     0.00000     0.00000     0.00000     1.19338
    -7.91119     0.53692     0.26801     0.44777     0.26444     0.00000     0.00000     0.00000     0.00000     0.00000     1.51714
    -7.89919     0.60342     0.30060     0.53050     0.29608     0.00000     0.00000     0.00000     0.00000     0.00000     1.73061
    -7.88619     0.60826     0.30160     0.60216     0.29604     0.00000     0.00000     0.00000     0.00000     0.00000     1.80805
    -7.87419     0.56084     0.27540     0.70058     0.26840     0.00000     0.00000     0.00000     0.00000     0.00000     1.80522
    -7.86119     0.49225     0.23758     0.88426     0.22828     0.00000     0.00000     0.00000     0.00000     0.00000     1.84237
    -7.84919     0.43800     0.20646     1.19998     0.19392     0.00000     0.00000     0.00000     0.00000     0.00000     2.03836
    -7.83619     0.41799     0.19344     1.64200     0.17714     0.00000     0.00000     0.00000     0.00000     0.00000     2.43057
    -7.82419     0.42731     0.19754     2.12930     0.17809     0.00000     0.00000     0.00000     0.00000     0.00000     2.93225
    -7.81119     0.44190     0.20758     2.52270     0.18687     0.00000     0.00000     0.00000     0.00000     0.00000     3.35905
    -7.79919     0.43492     0.20954     2.68440     0.19016     0.00000     0.00000     0.00000     0.00000     0.00000     3.51902
    -7.78619     0.39216     0.19442     2.54710     0.17877     0.00000     0.00000     0.00000     0.00000     0.00000     3.31244
    -7.77419     0.31818     0.16242     2.14940     0.15161     0.00000     0.00000     0.00000     0.00000     0.00000     2.78161
    -7.76119     0.23074     0.12108     1.61140     0.11488     0.00000     0.00000     0.00000     0.00000     0.00000     2.07810
    -7.74919     0.15002     0.08042     1.07440     0.07760     0.00000     0.00000     0.00000     0.00000     0.00000     1.38245
    -7.73619     0.08994     0.04797     0.64251     0.04711     0.00000     0.00000     0.00000     0.00000     0.00000     0.82752
    -7.72419     0.05612     0.02682     0.35844     0.02679     0.00000     0.00000     0.00000     0.00000     0.00000     0.46818
    -7.71119     0.04868     0.01649     0.21622     0.01667     0.00000     0.00000     0.00000     0.00000     0.00000     0.29807
    -7.69919     0.06580     0.01490     0.18780     0.01506     0.00000     0.00000     0.00000     0.00000     0.00000     0.28355
    -7.68619     0.10472     0.01978     0.24167     0.01990     0.00000     0.00000     0.00000     0.00000     0.00000     0.38608
    -7.67419     0.16013     0.02903     0.34712     0.02927     0.00000     0.00000     0.00000     0.00000     0.00000     0.56555
    -7.66119     0.22277     0.04068     0.47128     0.04140     0.00000     0.00000     0.00000     0.00000     0.00000     0.77612
    -7.64919     0.28154     0.05355     0.58056     0.05549     0.00000     0.00000     0.00000     0.00000     0.00000     0.97114
    -7.63619     0.32952     0.06888     0.65033     0.07338     0.00000     0.00000     0.00000     0.00000     0.00000     1.12211
    -7.62419     0.36915     0.09237     0.67656     0.10142     0.00000     0.00000     0.00000     0.00000     0.00000     1.23950
    -7.61119     0.41117     0.13520     0.67674     0.15103     0.00000     0.00000     0.00000     0.00000     0.00000     1.37414
    -7.59919     0.46543     0.21218     0.67653     0.23639     0.00000     0.00000     0.00000     0.00000     0.00000     1.59053
    -7.58619     0.53002     0.33629     0.68982     0.36839     0.00000     0.00000     0.00000     0.00000     0.00000     1.92452
    -7.57419     0.58774     0.51012     0.70839     0.54624     0.00000     0.00000     0.00000     0.00000     0.00000     2.35249
    -7.56119     0.61394     0.71678     0.70842     0.74990     0.00000     0.00000     0.00000     0.00000     0.00000     2.78904
    -7.54919     0.59142     0.91733     0.66826     0.93934     0.00000     0.00000     0.00000     0.00000     0.00000     3.11635
    -7.53619     0.52010     1.05948     0.58308     1.06373     0.00000     0.00000     0.00000     0.00000     0.00000     3.22639
    -7.52419     0.41667     1.09817     0.46664     1.08379     0.00000     0.00000     0.00000     0.00000     0.00000     3.06527
    -7.51119     0.30490     1.01798     0.34222     0.98944     0.00000     0.00000     0.00000     0.00000     0.00000     2.65453
    -7.49919     0.20549     0.84199     0.23109     0.80722     0.00000     0.00000     0.00000     0.00000     0.00000     2.08579
    -7.48619     0.13091     0.62117     0.14635     0.58837     0.00000     0.00000     0.00000     0.00000     0.00000     1.48680
    -7.47419     0.08628     0.41050     0.09343     0.38522     0.00000     0.00000     0.00000     0.00000     0.00000     0.97542
    -7.46119     0.07309     0.24802     0.07458     0.23234     0.00000     0.00000     0.00000     0.00000     0.00000     0.62803
    -7.44819     0.09254     0.14740     0.09413     0.14088     0.00000     0.00000     0.00000     0.00000     0.00000     0.47495
    -7.43619     0.14592     0.10305     0.16196     0.10417     0.00000     0.00000     0.00000     0.00000     0.00000     0.51511
    -7.42319     0.23260     0.09989     0.29372     0.10721     0.00000     0.00000     0.00000     0.00000     0.00000     0.73342
    -7.41119     0.34763     0.12120     0.50509     0.13325     0.00000     0.00000     0.00000     0.00000     0.00000     1.10717
    -7.39819     0.48082     0.15181     0.80019     0.16693     0.00000     0.00000     0.00000     0.00000     0.00000     1.59975
    -7.38619     0.61914     0.17973     1.15613     0.19578     0.00000     0.00000     0.00000     0.00000     0.00000     2.15077
    -7.37319     0.74926     0.19698     1.51360     0.21161     0.00000     0.00000     0.00000     0.00000     0.00000     2.67144
    -7.36119     0.85831     0.20058     1.78700     0.21183     0.00000     0.00000     0.00000     0.00000     0.00000     3.05772
    -7.34819     0.93208     0.19217     1.89540     0.19876     0.00000     0.00000     0.00000     0.00000     0.00000     3.21841
    -7.33619     0.95505     0.17643     1.80380     0.17788     0.00000     0.00000     0.00000     0.00000     0.00000     3.11316
    -7.32319     0.91521     0.15914     1.54440     0.15536     0.00000     0.00000     0.00000     0.00000     0.00000     2.77411
    -7.31119     0.81279     0.14531     1.20472     0.13662     0.00000     0.00000     0.00000     0.00000     0.00000     2.29943
    -7.29819     0.66524     0.13823     0.88703     0.12540     0.00000     0.00000     0.00000     0.00000     0.00000     1.81590
    -7.28619     0.50264     0.13852     0.66214     0.12302     0.00000     0.00000     0.00000     0.00000     0.00000     1.42632
    -7.27319     0.35514     0.14365     0.54827     0.12765     0.00000     0.00000     0.00000     0.00000     0.00000     1.17470
    -7.26119     0.24130     0.14861     0.51628     0.13447     0.00000     0.00000     0.00000     0.00000     0.00000     1.04066
    -7.24819     0.16421     0.14823     0.51444     0.13756     0.00000     0.00000     0.00000     0.00000     0.00000     0.96444
    -7.23619     0.11705     0.14049     0.49671     0.13345     0.00000     0.00000     0.00000     0.00000     0.00000     0.88771
    -7.22319     0.09186     0.12937     0.44154     0.12442     0.00000     0.00000     0.00000     0.00000     0.00000     0.78719
    -7.21119     0.08626     0.12551     0.35492     0.11983     0.00000     0.00000     0.00000     0.00000     0.00000     0.68652
    -7.19819     0.10478     0.14389     0.25978     0.13454     0.00000     0.00000     0.00000     0.00000     0.00000     0.64299
    -7.18619     0.15538     0.19855     0.18021     0.18407     0.00000     0.00000     0.00000     0.00000     0.00000     0.71822
    -7.17319     0.24291     0.29541     0.13017     0.27762     0.00000     0.00000     0.00000     0.00000     0.00000     0.94611
    -7.16119     0.36255     0.42541     0.11029     0.41073     0.00000     0.00000     0.00000     0.00000     0.00000     1.30899
    -7.14819     0.49735     0.56296     0.11142     0.56137     0.00000     0.00000     0.00000     0.00000     0.00000     1.73311
    -7.13619     0.62370     0.67365     0.12100     0.69418     0.00000     0.00000     0.00000     0.00000     0.00000     2.11253
    -7.12319     0.72402     0.72984     0.12888     0.77499     0.00000     0.00000     0.00000     0.00000     0.00000     2.35772
    -7.11119     0.79894     0.72862     0.13148     0.78994     0.00000     0.00000     0.00000     0.00000     0.00000     2.44898
    -7.09819     0.86831     0.69879     0.13307     0.75929     0.00000     0.00000     0.00000     0.00000     0.00000     2.45946
    -7.08619     0.95664     0.69336     0.14432     0.73549     0.00000     0.00000     0.00000     0.00000     0.00000     2.52981
    -7.07319     1.07143     0.76949     0.17940     0.78602     0.00000     0.00000     0.00000     0.00000     0.00000     2.80635
    -7.06119     1.19132     0.96559     0.25311     0.96543     0.00000     0.00000     0.00000     0.00000     0.00000     3.37545
    -7.04819     1.27545     1.28337     0.37865     1.28901     0.00000     0.00000     0.00000     0.00000     0.00000     4.22648
    -7.03619     1.28617     1.68176     0.56559     1.71468     0.00000     0.00000     0.00000     0.00000     0.00000     5.24820
    -7.02319     1.21059     2.08239     0.81382     2.14838     0.00000     0.00000     0.00000     0.00000     0.00000     6.25518
    -7.01119     1.06312     2.38740     1.10405     2.46965     0.00000     0.00000     0.00000     0.00000     0.00000     7.02422
    -6.99819     0.87527     2.51078     1.39100     2.57926     0.00000     0.00000     0.00000     0.00000     0.00000     7.35631
    -6.98619     0.67851     2.41207     1.60780     2.44148     0.00000     0.00000     0.00000     0.00000     0.00000     7.13986
    -6.97319     0.49604     2.11262     1.68990     2.09663     0.00000     0.00000     0.00000     0.00000     0.00000     6.39519
    -6.96119     0.34144     1.68795     1.60560     1.63937     0.00000     0.00000     0.00000     0.00000     0.00000     5.27436
    -6.94819     0.22113     1.23421     1.37622     1.17434     0.00000     0.00000     0.00000     0.00000     0.00000     4.00590
    -6.93619     0.13681     0.83248     1.06917     0.78007     0.00000     0.00000     0.00000     0.00000     0.00000     2.81853
    -6.92319     0.08718     0.52980     0.77170     0.49458     0.00000     0.00000     0.00000     0.00000     0.00000     1.88326
    -6.91119     0.06962     0.33977     0.55909     0.32328     0.00000     0.00000     0.00000     0.00000     0.00000     1.29176
    -6.89819     0.08125     0.25410     0.47756     0.25306     0.00000     0.00000     0.00000     0.00000     0.00000     1.06597
    -6.88619     0.11861     0.25374     0.54097     0.26253     0.00000     0.00000     0.00000     0.00000     0.00000     1.17585
    -6.87319     0.17596     0.31372     0.73380     0.32553     0.00000     0.00000     0.00000     0.00000     0.00000     1.54901
    -6.86119     0.24386     0.40483     1.01433     0.41286     0.00000     0.00000     0.00000     0.00000     0.00000     2.07588
    -6.84819     0.30927     0.49741     1.31905     0.49678     0.00000     0.00000     0.00000     0.00000     0.00000     2.62251
    -6.83619     0.35871     0.56904     1.57340     0.55896     0.00000     0.00000     0.00000     0.00000     0.00000     3.06011
    -6.82319     0.38179     0.61196     1.71140     0.59606     0.00000     0.00000     0.00000     0.00000     0.00000     3.30121
    -6.81119     0.37453     0.63311     1.69580     0.61748     0.00000     0.00000     0.00000     0.00000     0.00000     3.32092
    -6.79819     0.33995     0.64516     1.53110     0.63483     0.00000     0.00000     0.00000     0.00000     0.00000     3.15104
    -6.78619     0.28697     0.65365     1.26319     0.65048     0.00000     0.00000     0.00000     0.00000     0.00000     2.85429
    -6.77319     0.22797     0.65108     0.96118     0.65374     0.00000     0.00000     0.00000     0.00000     0.00000     2.49397
    -6.76119     0.17580     0.62316     0.69690     0.62892     0.00000     0.00000     0.00000     0.00000     0.00000     2.12478
    -6.74819     0.14119     0.56274     0.52278     0.56928     0.00000     0.00000     0.00000     0.00000     0.00000     1.79599
    -6.73619     0.13054     0.47997     0.46270     0.48635     0.00000     0.00000     0.00000     0.00000     0.00000     1.55957
    -6.72319     0.14532     0.40115     0.51173     0.40769     0.00000     0.00000     0.00000     0.00000     0.00000     1.46588
    -6.71119     0.18233     0.35685     0.64363     0.36459     0.00000     0.00000     0.00000     0.00000     0.00000     1.54740
    -6.69819     0.23541     0.36733     0.82072     0.37755     0.00000     0.00000     0.00000     0.00000     0.00000     1.80100
    -6.68619     0.29749     0.43234     1.00354     0.44599     0.00000     0.00000     0.00000     0.00000     0.00000     2.17936
    -6.67319     0.36265     0.52965     1.15572     0.54702     0.00000     0.00000     0.00000     0.00000     0.00000     2.59504
    -6.66119     0.42604     0.62247     1.24828     0.64273     0.00000     0.00000     0.00000     0.00000     0.00000     2.93952
    -6.64819     0.48261     0.67420     1.26206     0.69528     0.00000     0.00000     0.00000     0.00000     0.00000     3.11415
    -6.63619     0.52499     0.66405     1.19208     0.68286     0.00000     0.00000     0.00000     0.00000     0.00000     3.06398
    -6.62319     0.54318     0.59536     1.05206     0.60877     0.00000     0.00000     0.00000     0.00000     0.00000     2.79937
    -6.61119     0.52804     0.49205     0.86996     0.49769     0.00000     0.00000     0.00000     0.00000     0.00000     2.38774
    -6.59819     0.47682     0.38606     0.68048     0.38288     0.00000     0.00000     0.00000     0.00000     0.00000     1.92624
    -6.58619     0.39698     0.30426     0.51562     0.29269     0.00000     0.00000     0.00000     0.00000     0.00000     1.50955
    -6.57319     0.30470     0.26341     0.39860     0.24497     0.00000     0.00000     0.00000     0.00000     0.00000     1.21168
    -6.56119     0.21801     0.27277     0.34411     0.24944     0.00000     0.00000     0.00000     0.00000     0.00000     1.08433
    -6.54819     0.15025     0.34064     0.36047     0.31337     0.00000     0.00000     0.00000     0.00000     0.00000     1.16473
    -6.53619     0.10646     0.47683     0.45043     0.44319     0.00000     0.00000     0.00000     0.00000     0.00000     1.47691
    -6.52319     0.08483     0.68856     0.60879     0.64019     0.00000     0.00000     0.00000     0.00000     0.00000     2.02237
    -6.51119     0.08002     0.97142     0.81929     0.89339     0.00000     0.00000     0.00000     0.00000     0.00000     2.76412
    -6.49819     0.08629     1.30165     1.05576     1.17576     0.00000     0.00000     0.00000     0.00000     0.00000     3.61946
    -6.48619     0.09935     1.63387     1.28903     1.44741     0.00000     0.00000     0.00000     0.00000     0.00000     4.46966
    -6.47319     0.11700     1.91031     1.49427     1.66739     0.00000     0.00000     0.00000     0.00000     0.00000     5.18897
    -6.46019     0.13879     2.07479     1.65723     1.80338     0.00000     0.00000     0.00000     0.00000     0.00000     5.67419
    -6.44819     0.16464     2.09610     1.77061     1.84545     0.00000     0.00000     0.00000     0.00000     0.00000     5.87680
    -6.43519     0.19334     1.98470     1.83261     1.81009     0.00000     0.00000     0.00000     0.00000     0.00000     5.82074
    -6.42319     0.22130     1.79280     1.84192     1.73615     0.00000     0.00000     0.00000     0.00000     0.00000     5.59217
    -6.41019     0.24316     1.59336     1.79980     1.66857     0.00000     0.00000     0.00000     0.00000     0.00000     5.30489
    -6.39819     0.25339     1.44274     1.70980     1.63210     0.00000     0.00000     0.00000     0.00000     0.00000     5.03803
    -6.38519     0.24860     1.35503     1.57894     1.61543     0.00000     0.00000     0.00000     0.00000     0.00000     4.79800
    -6.37319     0.22918     1.30391     1.41745     1.57983     0.00000     0.00000     0.00000     0.00000     0.00000     4.53037
    -6.36019     0.19947     1.24784     1.23991     1.48982     0.00000     0.00000     0.00000     0.00000     0.00000     4.17704
    -6.34819     0.16643     1.16356     1.06400     1.34039     0.00000     0.00000     0.00000     0.00000     0.00000     3.73438
    -6.33519     0.13738     1.05608     0.90991     1.16280     0.00000     0.00000     0.00000     0.00000     0.00000     3.26617
    -6.32319     0.11747     0.94884     0.79372     1.00204     0.00000     0.00000     0.00000     0.00000     0.00000     2.86207
    -6.31019     0.10860     0.86032     0.72585     0.88658     0.00000     0.00000     0.00000     0.00000     0.00000     2.58135
    -6.29819     0.10967     0.79020     0.70940     0.81213     0.00000     0.00000     0.00000     0.00000     0.00000     2.42140
    -6.28519     0.11835     0.72410     0.74380     0.75287     0.00000     0.00000     0.00000     0.00000     0.00000     2.33912
    -6.27319     0.13241     0.64769     0.82560     0.68359     0.00000     0.00000     0.00000     0.00000     0.00000     2.28929
    -6.26019     0.14988     0.55857     0.94405     0.59612     0.00000     0.00000     0.00000     0.00000     0.00000     2.24863
    -6.24819     0.16791     0.46596     1.07416     0.50005     0.00000     0.00000     0.00000     0.00000     0.00000     2.20808
    -6.23519     0.18234     0.38190     1.17688     0.41030     0.00000     0.00000     0.00000     0.00000     0.00000     2.15142
    -6.22319     0.18881     0.31392     1.21398     0.33657     0.00000     0.00000     0.00000     0.00000     0.00000     2.05328
    -6.21019     0.18566     0.26492     1.16990     0.28144     0.00000     0.00000     0.00000     0.00000     0.00000     1.90192
    -6.19819     0.17509     0.23733     1.06472     0.24560     0.00000     0.00000     0.00000     0.00000     0.00000     1.72274
    -6.18519     0.16233     0.23644     0.94528     0.23254     0.00000     0.00000     0.00000     0.00000     0.00000     1.57659
    -6.17319     0.15303     0.26933     0.85870     0.24895     0.00000     0.00000     0.00000     0.00000     0.00000     1.53002
    -6.16019     0.15114     0.34207     0.82770     0.30222     0.00000     0.00000     0.00000     0.00000     0.00000     1.62313
    -6.14819     0.15873     0.45784     0.84405     0.39841     0.00000     0.00000     0.00000     0.00000     0.00000     1.85903
    -6.13519     0.17677     0.61594     0.88286     0.54069     0.00000     0.00000     0.00000     0.00000     0.00000     2.21626
    -6.12319     0.20476     0.80816     0.92309     0.72490     0.00000     0.00000     0.00000     0.00000     0.00000     2.66091
    -6.11019     0.23905     1.01263     0.95984     0.93222     0.00000     0.00000     0.00000     0.00000     0.00000     3.14374
    -6.09819     0.27175     1.19164     1.00233     1.12585     0.00000     0.00000     0.00000     0.00000     0.00000     3.59157
    -6.08519     0.29249     1.30196     1.06790     1.25919     0.00000     0.00000     0.00000     0.00000     0.00000     3.92154
    -6.07319     0.29319     1.31549     1.17787     1.29719     0.00000     0.00000     0.00000     0.00000     0.00000     4.08373
    -6.06019     0.27251     1.23747     1.35783     1.23750     0.00000     0.00000     0.00000     0.00000     0.00000     4.10532
    -6.04819     0.23677     1.10687     1.63480     1.11424     0.00000     0.00000     0.00000     0.00000     0.00000     4.09268
    -6.03519     0.19624     0.97676     2.02360     0.98137     0.00000     0.00000     0.00000     0.00000     0.00000     4.17797
    -6.02319     0.16011     0.89093     2.50860     0.88717     0.00000     0.00000     0.00000     0.00000     0.00000     4.44681
    -6.01019     0.13295     0.86721     3.03000     0.85649     0.00000     0.00000     0.00000     0.00000     0.00000     4.88665
    -5.99819     0.11460     0.90161     3.48640     0.88999     0.00000     0.00000     0.00000     0.00000     0.00000     5.39260
    -5.98519     0.10213     0.98165     3.76410     0.97682     0.00000     0.00000     0.00000     0.00000     0.00000     5.82470
    -5.97319     0.09245     1.10012     3.78250     1.10854     0.00000     0.00000     0.00000     0.00000     0.00000     6.08361
    -5.96019     0.08422     1.25829     3.52990     1.28229     0.00000     0.00000     0.00000     0.00000     0.00000     6.15471
    -5.94819     0.07864     1.45273     3.07520     1.48991     0.00000     0.00000     0.00000     0.00000     0.00000     6.09648
    -5.93519     0.07905     1.66053     2.53870     1.70439     0.00000     0.00000     0.00000     0.00000     0.00000     5.98267
    -5.92319     0.08932     1.83189     2.03970     1.87408     0.00000     0.00000     0.00000     0.00000     0.00000     5.83499
    -5.91019     0.11142     1.90636     1.65485     1.93924     0.00000     0.00000     0.00000     0.00000     0.00000     5.61187
    -5.89819     0.14301     1.84406     1.39579     1.86144     0.00000     0.00000     0.00000     0.00000     0.00000     5.24430
    -5.88519     0.17637     1.65124     1.22578     1.65176     0.00000     0.00000     0.00000     0.00000     0.00000     4.70515
    -5.87319     0.20070     1.38512     1.09268     1.37030     0.00000     0.00000     0.00000     0.00000     0.00000     4.04880
    -5.86019     0.20667     1.12623     0.96147     1.10249     0.00000     0.00000     0.00000     0.00000     0.00000     3.39686
    -5.84819     0.19107     0.94419     0.83039     0.91869     0.00000     0.00000     0.00000     0.00000     0.00000     2.88434
    -5.83519     0.15863     0.86560     0.72332     0.84615     0.00000     0.00000     0.00000     0.00000     0.00000     2.59370
    -5.82319     0.11920     0.86800     0.66905     0.85984     0.00000     0.00000     0.00000     0.00000     0.00000     2.51609
    -5.81019     0.08284     0.89555     0.68407     0.90085     0.00000     0.00000     0.00000     0.00000     0.00000     2.56331
    -5.79819     0.05604     0.88977     0.76899     0.90709     0.00000     0.00000     0.00000     0.00000     0.00000     2.62189
    -5.78519     0.04107     0.81998     0.91885     0.84550     0.00000     0.00000     0.00000     0.00000     0.00000     2.62541
    -5.77319     0.03787     0.69744     1.13329     0.72535     0.00000     0.00000     0.00000     0.00000     0.00000     2.59395
    -5.76019     0.04626     0.56902     1.41526     0.59352     0.00000     0.00000     0.00000     0.00000     0.00000     2.62406
    -5.74819     0.06662     0.49468     1.75180     0.51136     0.00000     0.00000     0.00000     0.00000     0.00000     2.82446
    -5.73519     0.09853     0.52474     2.09840     0.53229     0.00000     0.00000     0.00000     0.00000     0.00000     3.25396
    -5.72319     0.13862     0.68404     2.38170     0.68535     0.00000     0.00000     0.00000     0.00000     0.00000     3.88971
    -5.71019     0.17939     0.96436     2.52800     0.96722     0.00000     0.00000     0.00000     0.00000     0.00000     4.63897
    -5.69819     0.21088     1.32503     2.49900     1.34052     0.00000     0.00000     0.00000     0.00000     0.00000     5.37543
    -5.68519     0.22471     1.70234     2.30780     1.74285     0.00000     0.00000     0.00000     0.00000     0.00000     5.97770
    -5.67319     0.21846     2.02980     2.00800     2.10433     0.00000     0.00000     0.00000     0.00000     0.00000     6.36059
    -5.66019     0.19687     2.25812     1.67050     2.36676     0.00000     0.00000     0.00000     0.00000     0.00000     6.49225
    -5.64819     0.16918     2.36437     1.36331     2.49719     0.00000     0.00000     0.00000     0.00000     0.00000     6.39405
    -5.63519     0.14404     2.34847     1.14085     2.48395     0.00000     0.00000     0.00000     0.00000     0.00000     6.11731
    -5.62319     0.12589     2.22089     1.03792     2.33255     0.00000     0.00000     0.00000     0.00000     0.00000     5.71725
    -5.61019     0.11461     2.00144     1.06177     2.06557     0.00000     0.00000     0.00000     0.00000     0.00000     5.24339
    -5.59819     0.10753     1.72007     1.18737     1.72418     0.00000     0.00000     0.00000     0.00000     0.00000     4.73915
    -5.58519     0.10178     1.42011     1.35950     1.36419     0.00000     0.00000     0.00000     0.00000     0.00000     4.24558
    -5.57319     0.09549     1.14498     1.51166     1.03959     0.00000     0.00000     0.00000     0.00000     0.00000     3.79172
    -5.56019     0.08791     0.92071     1.58928     0.78366     0.00000     0.00000     0.00000     0.00000     0.00000     3.38156
    -5.54819     0.07914     0.75048     1.57126     0.60199     0.00000     0.00000     0.00000     0.00000     0.00000     3.00287
    -5.53519     0.06992     0.62241     1.47586     0.48314     0.00000     0.00000     0.00000     0.00000     0.00000     2.65133
    -5.52319     0.06146     0.52491     1.34821     0.41254     0.00000     0.00000     0.00000     0.00000     0.00000     2.34712
    -5.51019     0.05502     0.45563     1.23996     0.38098     0.00000     0.00000     0.00000     0.00000     0.00000     2.13159
    -5.49819     0.05151     0.41735     1.18933     0.38157     0.00000     0.00000     0.00000     0.00000     0.00000     2.03976
    -5.48519     0.05117     0.40939     1.20531     0.40369     0.00000     0.00000     0.00000     0.00000     0.00000     2.06956
    -5.47319     0.05371     0.42350     1.26796     0.43213     0.00000     0.00000     0.00000     0.00000     0.00000     2.17729
    -5.46019     0.05886     0.44798     1.34164     0.45306     0.00000     0.00000     0.00000     0.00000     0.00000     2.30154
    -5.44719     0.06682     0.47505     1.39838     0.46156     0.00000     0.00000     0.00000     0.00000     0.00000     2.40181
    -5.43519     0.07798     0.50359     1.43799     0.46333     0.00000     0.00000     0.00000     0.00000     0.00000     2.48289
    -5.42219     0.09201     0.53517     1.48737     0.46875     0.00000     0.00000     0.00000     0.00000     0.00000     2.58331
    -5.41019     0.10685     0.56752     1.58097     0.48375     0.00000     0.00000     0.00000     0.00000     0.00000     2.73908
    -5.39719     0.11892     0.59300     1.74014     0.50553     0.00000     0.00000     0.00000     0.00000     0.00000     2.95760
    -5.38519     0.12478     0.60391     1.96130     0.52567     0.00000     0.00000     0.00000     0.00000     0.00000     3.21566
    -5.37219     0.12308     0.59957     2.21740     0.53715     0.00000     0.00000     0.00000     0.00000     0.00000     3.47720
    -5.36019     0.11576     0.58851     2.46300     0.53904     0.00000     0.00000     0.00000     0.00000     0.00000     3.70630
    -5.34719     0.10689     0.58313     2.63920     0.53589     0.00000     0.00000     0.00000     0.00000     0.00000     3.86511
    -5.33519     0.10079     0.59319     2.68600     0.53472     0.00000     0.00000     0.00000     0.00000     0.00000     3.91470
    -5.32219     0.10003     0.62258     2.56640     0.54290     0.00000     0.00000     0.00000     0.00000     0.00000     3.83191
    -5.31019     0.10487     0.67015     2.29000     0.56747     0.00000     0.00000     0.00000     0.00000     0.00000     3.63249
    -5.29719     0.11388     0.73063     1.91340     0.61233     0.00000     0.00000     0.00000     0.00000     0.00000     3.37024
    -5.28519     0.12496     0.79377     1.51790     0.67363     0.00000     0.00000     0.00000     0.00000     0.00000     3.11026
    -5.27219     0.13630     0.84371     1.17205     0.73673     0.00000     0.00000     0.00000     0.00000     0.00000     2.88879
    -5.26019     0.14692     0.86333     0.91100     0.78198     0.00000     0.00000     0.00000     0.00000     0.00000     2.70323
    -5.24719     0.15672     0.84273     0.73714     0.79618     0.00000     0.00000     0.00000     0.00000     0.00000     2.53277
    -5.23519     0.16608     0.78642     0.63608     0.78204     0.00000     0.00000     0.00000     0.00000     0.00000     2.37062
    -5.22219     0.17461     0.71225     0.59143     0.75841     0.00000     0.00000     0.00000     0.00000     0.00000     2.23670
    -5.21019     0.18094     0.64310     0.59236     0.75001     0.00000     0.00000     0.00000     0.00000     0.00000     2.16641
    -5.19719     0.18375     0.59750     0.63319     0.77435     0.00000     0.00000     0.00000     0.00000     0.00000     2.18879
    -5.18519     0.18341     0.58524     0.71182     0.83314     0.00000     0.00000     0.00000     0.00000     0.00000     2.31361
    -5.17219     0.18304     0.60712     0.82387     0.91222     0.00000     0.00000     0.00000     0.00000     0.00000     2.52625
    -5.16019     0.18704     0.65740     0.95727     0.98625     0.00000     0.00000     0.00000     0.00000     0.00000     2.78796
    -5.14719     0.19850     0.72510     1.09021     1.03121     0.00000     0.00000     0.00000     0.00000     0.00000     3.04502
    -5.13519     0.21725     0.79743     1.19480     1.03484     0.00000     0.00000     0.00000     0.00000     0.00000     3.24432
    -5.12219     0.23972     0.86303     1.24754     1.00379     0.00000     0.00000     0.00000     0.00000     0.00000     3.35408
    -5.11019     0.26055     0.91602     1.23816     0.95841     0.00000     0.00000     0.00000     0.00000     0.00000     3.37314
    -5.09719     0.27449     0.95350     1.17208     0.91920     0.00000     0.00000     0.00000     0.00000     0.00000     3.31927
    -5.08519     0.27787     0.97335     1.06666     0.89479     0.00000     0.00000     0.00000     0.00000     0.00000     3.21267
    -5.07219     0.26941     0.96957     0.94214     0.87693     0.00000     0.00000     0.00000     0.00000     0.00000     3.05805
    -5.06019     0.25024     0.93439     0.81677     0.84741     0.00000     0.00000     0.00000     0.00000     0.00000     2.84881
    -5.04719     0.22331     0.86386     0.70293     0.78938     0.00000     0.00000     0.00000     0.00000     0.00000     2.57948
    -5.03519     0.19249     0.76228     0.60662     0.69736     0.00000     0.00000     0.00000     0.00000     0.00000     2.25875
    -5.02219     0.16117     0.64155     0.52700     0.57936     0.00000     0.00000     0.00000     0.00000     0.00000     1.90908
    -5.01019     0.13144     0.51625     0.45742     0.45170     0.00000     0.00000     0.00000     0.00000     0.00000     1.55681
    -4.99719     0.10404     0.39793     0.38938     0.33123     0.00000     0.00000     0.00000     0.00000     0.00000     1.22259
    -4.98519     0.07923     0.29339     0.31784     0.22976     0.00000     0.00000     0.00000     0.00000     0.00000     0.92021
    -4.97219     0.05752     0.20608     0.24485     0.15285     0.00000     0.00000     0.00000     0.00000     0.00000     0.66131
    -4.96019     0.04004     0.13839     0.17893     0.10169     0.00000     0.00000     0.00000     0.00000     0.00000     0.45905
    -4.94719     0.02802     0.09202     0.13028     0.07516     0.00000     0.00000     0.00000     0.00000     0.00000     0.32549
    -4.93519     0.02222     0.06731     0.10556     0.07109     0.00000     0.00000     0.00000     0.00000     0.00000     0.26619
    -4.92219     0.02273     0.06310     0.10517     0.08664     0.00000     0.00000     0.00000     0.00000     0.00000     0.27764
    -4.91019     0.02954     0.07840     0.12425     0.11933     0.00000     0.00000     0.00000     0.00000     0.00000     0.35152
    -4.89719     0.04362     0.11530     0.15683     0.16949     0.00000     0.00000     0.00000     0.00000     0.00000     0.48524
    -4.88519     0.06776     0.18098     0.20038     0.24279     0.00000     0.00000     0.00000     0.00000     0.00000     0.69191
    -4.87219     0.10601     0.28566     0.25771     0.34903     0.00000     0.00000     0.00000     0.00000     0.00000     0.99841
    -4.86019     0.16080     0.43445     0.33394     0.49454     0.00000     0.00000     0.00000     0.00000     0.00000     1.42373
    -4.84719     0.22865     0.61636     0.42935     0.67047     0.00000     0.00000     0.00000     0.00000     0.00000     1.94483
    -4.83519     0.29773     0.79794     0.53417     0.84522     0.00000     0.00000     0.00000     0.00000     0.00000     2.47506
    -4.82219     0.35018     0.93148     0.63044     0.97163     0.00000     0.00000     0.00000     0.00000     0.00000     2.88373
    -4.81019     0.36969     0.97516     0.70166     1.00777     0.00000     0.00000     0.00000     0.00000     0.00000     3.05428
    -4.79719     0.35003     0.91578     0.74165     0.93995     0.00000     0.00000     0.00000     0.00000     0.00000     2.94741
    -4.78519     0.29822     0.77455     0.75423     0.79063     0.00000     0.00000     0.00000     0.00000     0.00000     2.61763
    -4.77219     0.23050     0.59574     0.74463     0.60449     0.00000     0.00000     0.00000     0.00000     0.00000     2.17536
    -4.76019     0.16376     0.42304     0.71110     0.42627     0.00000     0.00000     0.00000     0.00000     0.00000     1.72417
    -4.74719     0.10888     0.28354     0.64680     0.28337     0.00000     0.00000     0.00000     0.00000     0.00000     1.32260
    -4.73519     0.06920     0.18538     0.55006     0.18381     0.00000     0.00000     0.00000     0.00000     0.00000     0.98845
    -4.72219     0.04315     0.12641     0.43298     0.12491     0.00000     0.00000     0.00000     0.00000     0.00000     0.72746
    -4.71019     0.02788     0.10449     0.32034     0.10408     0.00000     0.00000     0.00000     0.00000     0.00000     0.55679
    -4.69719     0.02146     0.12320     0.24031     0.12438     0.00000     0.00000     0.00000     0.00000     0.00000     0.50934
    -4.68519     0.02328     0.19085     0.21421     0.19370     0.00000     0.00000     0.00000     0.00000     0.00000     0.62204
    -4.67219     0.03356     0.31425     0.25083     0.31812     0.00000     0.00000     0.00000     0.00000     0.00000     0.91676
    -4.66019     0.05243     0.48945     0.34478     0.49287     0.00000     0.00000     0.00000     0.00000     0.00000     1.37953
    -4.64719     0.07925     0.69523     0.47765     0.69576     0.00000     0.00000     0.00000     0.00000     0.00000     1.94788
    -4.63519     0.11247     0.89530     0.62276     0.88997     0.00000     0.00000     0.00000     0.00000     0.00000     2.52049
    -4.62219     0.15024     1.05223     0.75469     1.03880     0.00000     0.00000     0.00000     0.00000     0.00000     2.99597
    -4.61019     0.19131     1.14769     0.86053     1.12365     0.00000     0.00000     0.00000     0.00000     0.00000     3.32318
    -4.59719     0.23489     1.19266     0.94584     1.15686     0.00000     0.00000     0.00000     0.00000     0.00000     3.53025
    -4.58519     0.27909     1.22162     1.02873     1.17452     0.00000     0.00000     0.00000     0.00000     0.00000     3.70396
    -4.57219     0.31882     1.27013     1.12574     1.21329     0.00000     0.00000     0.00000     0.00000     0.00000     3.92798
    -4.56019     0.34547     1.35169     1.23765     1.28942     0.00000     0.00000     0.00000     0.00000     0.00000     4.22423
    -4.54719     0.34993     1.44883     1.34648     1.38739     0.00000     0.00000     0.00000     0.00000     0.00000     4.53263
    -4.53519     0.32766     1.52301     1.42301     1.46954     0.00000     0.00000     0.00000     0.00000     0.00000     4.74322
    -4.52219     0.28217     1.53495     1.43859     1.49560     0.00000     0.00000     0.00000     0.00000     0.00000     4.75131
    -4.51019     0.22425     1.46530     1.37689     1.44476     0.00000     0.00000     0.00000     0.00000     0.00000     4.51120
    -4.49719     0.16799     1.32958     1.24165     1.32959     0.00000     0.00000     0.00000     0.00000     0.00000     4.06881
    -4.48519     0.12545     1.17515     1.05998     1.19723     0.00000     0.00000     0.00000     0.00000     0.00000     3.55781
    -4.47219     0.10365     1.06686     0.87570     1.11101     0.00000     0.00000     0.00000     0.00000     0.00000     3.15722
    -4.45919     0.10349     1.05856     0.73320     1.12087     0.00000     0.00000     0.00000     0.00000     0.00000     3.01612
    -4.44719     0.12029     1.16572     0.65701     1.23610     0.00000     0.00000     0.00000     0.00000     0.00000     3.17912
    -4.43419     0.14545     1.35686     0.64259     1.41532     0.00000     0.00000     0.00000     0.00000     0.00000     3.56022
    -4.42219     0.16883     1.56242     0.66079     1.58499     0.00000     0.00000     0.00000     0.00000     0.00000     3.97702
    -4.40919     0.18175     1.70563     0.67620     1.67212     0.00000     0.00000     0.00000     0.00000     0.00000     4.23570
    -4.39719     0.17979     1.73443     0.66411     1.63710     0.00000     0.00000     0.00000     0.00000     0.00000     4.21543
    -4.38419     0.16369     1.64359     0.62248     1.49140     0.00000     0.00000     0.00000     0.00000     0.00000     3.92116
    -4.37219     0.13882     1.47422     0.56927     1.28844     0.00000     0.00000     0.00000     0.00000     0.00000     3.47076
    -4.35919     0.11242     1.29103     0.53376     1.09898     0.00000     0.00000     0.00000     0.00000     0.00000     3.03619
    -4.34719     0.09060     1.14787     0.54280     0.97803     0.00000     0.00000     0.00000     0.00000     0.00000     2.75931
    -4.33419     0.07610     1.06259     0.61343     0.94220     0.00000     0.00000     0.00000     0.00000     0.00000     2.69431
    -4.32219     0.06801     1.01530     0.75270     0.96616     0.00000     0.00000     0.00000     0.00000     0.00000     2.80217
    -4.30919     0.06342     0.96984     0.96125     1.00133     0.00000     0.00000     0.00000     0.00000     0.00000     2.99585
    -4.29719     0.05958     0.90211     1.23173     1.00555     0.00000     0.00000     0.00000     0.00000     0.00000     3.19896
    -4.28419     0.05526     0.81384     1.54168     0.96286     0.00000     0.00000     0.00000     0.00000     0.00000     3.37364
    -4.27219     0.05082     0.72605     1.84653     0.88490     0.00000     0.00000     0.00000     0.00000     0.00000     3.50830
    -4.25919     0.04720     0.66145     2.08750     0.79654     0.00000     0.00000     0.00000     0.00000     0.00000     3.59269
    -4.24719     0.04495     0.62932     2.21480     0.71786     0.00000     0.00000     0.00000     0.00000     0.00000     3.60693
    -4.23419     0.04386     0.62204     2.21370     0.65601     0.00000     0.00000     0.00000     0.00000     0.00000     3.53561
    -4.22219     0.04308     0.62160     2.10840     0.60744     0.00000     0.00000     0.00000     0.00000     0.00000     3.38053
    -4.20919     0.04169     0.60876     1.94384     0.56448     0.00000     0.00000     0.00000     0.00000     0.00000     3.15877
    -4.19719     0.03902     0.57158     1.75758     0.52018     0.00000     0.00000     0.00000     0.00000     0.00000     2.88836
    -4.18419     0.03494     0.50875     1.56599     0.47003     0.00000     0.00000     0.00000     0.00000     0.00000     2.57971
    -4.17219     0.02994     0.42869     1.37096     0.41331     0.00000     0.00000     0.00000     0.00000     0.00000     2.24290
    -4.15919     0.02500     0.34643     1.18055     0.35456     0.00000     0.00000     0.00000     0.00000     0.00000     1.90654
    -4.14719     0.02141     0.27985     1.02192     0.30444     0.00000     0.00000     0.00000     0.00000     0.00000     1.62761
    -4.13419     0.02035     0.24575     0.93418     0.27735     0.00000     0.00000     0.00000     0.00000     0.00000     1.47763
    -4.12219     0.02238     0.25559     0.94471     0.28579     0.00000     0.00000     0.00000     0.00000     0.00000     1.50847
    -4.10919     0.02706     0.31174     1.04327     0.33372     0.00000     0.00000     0.00000     0.00000     0.00000     1.71580
    -4.09719     0.03286     0.40456     1.17611     0.41278     0.00000     0.00000     0.00000     0.00000     0.00000     2.02631
    -4.08419     0.03765     0.51258     1.26570     0.50323     0.00000     0.00000     0.00000     0.00000     0.00000     2.31916
    -4.07219     0.03959     0.60693     1.25017     0.57929     0.00000     0.00000     0.00000     0.00000     0.00000     2.47599
    -4.05919     0.03788     0.65999     1.11434     0.61772     0.00000     0.00000     0.00000     0.00000     0.00000     2.42993
    -4.04719     0.03311     0.65617     0.89472     0.60689     0.00000     0.00000     0.00000     0.00000     0.00000     2.19089
    -4.03419     0.02693     0.59957     0.65848     0.55251     0.00000     0.00000     0.00000     0.00000     0.00000     1.83749
    -4.02219     0.02135     0.51414     0.47049     0.47697     0.00000     0.00000     0.00000     0.00000     0.00000     1.48294
    -4.00919     0.01794     0.43336     0.36937     0.41062     0.00000     0.00000     0.00000     0.00000     0.00000     1.23129
    -3.99719     0.01738     0.38443     0.35961     0.37714     0.00000     0.00000     0.00000     0.00000     0.00000     1.13856
    -3.98419     0.01922     0.37547     0.41637     0.38170     0.00000     0.00000     0.00000     0.00000     0.00000     1.19276
    -3.97219     0.02206     0.39239     0.49679     0.40842     0.00000     0.00000     0.00000     0.00000     0.00000     1.31965
    -3.95919     0.02412     0.40792     0.55523     0.42926     0.00000     0.00000     0.00000     0.00000     0.00000     1.41653
    -3.94719     0.02405     0.39744     0.55946     0.41961     0.00000     0.00000     0.00000     0.00000     0.00000     1.40056
    -3.93419     0.02147     0.35124     0.50174     0.37079     0.00000     0.00000     0.00000     0.00000     0.00000     1.24524
    -3.92219     0.01703     0.27755     0.39891     0.29252     0.00000     0.00000     0.00000     0.00000     0.00000     0.98600
    -3.90919     0.01199     0.19496     0.28083     0.20508     0.00000     0.00000     0.00000     0.00000     0.00000     0.69285
    -3.89719     0.00749     0.12186     0.17502     0.12796     0.00000     0.00000     0.00000     0.00000     0.00000     0.43233
    -3.88419     0.00422     0.06884     0.09675     0.07229     0.00000     0.00000     0.00000     0.00000     0.00000     0.24210
    -3.87219     0.00231     0.03803     0.04786     0.04031     0.00000     0.00000     0.00000     0.00000     0.00000     0.12851
    -3.85919     0.00157     0.02679     0.02221     0.02930     0.00000     0.00000     0.00000     0.00000     0.00000     0.07986
    -3.84719     0.00176     0.03168     0.01168     0.03582     0.00000     0.00000     0.00000     0.00000     0.00000     0.08094
    -3.83419     0.00269     0.05052     0.00983     0.05764     0.00000     0.00000     0.00000     0.00000     0.00000     0.12068
    -3.82219     0.00414     0.08235     0.01281     0.09360     0.00000     0.00000     0.00000     0.00000     0.00000     0.19291
    -3.80919     0.00583     0.12727     0.01897     0.14316     0.00000     0.00000     0.00000     0.00000     0.00000     0.29523
    -3.79719     0.00737     0.18762     0.02889     0.20762     0.00000     0.00000     0.00000     0.00000     0.00000     0.43150
    -3.78419     0.00841     0.26962     0.04679     0.29222     0.00000     0.00000     0.00000     0.00000     0.00000     0.61705
    -3.77219     0.00882     0.38206     0.08305     0.40524     0.00000     0.00000     0.00000     0.00000     0.00000     0.87916
    -3.75919     0.00872     0.52904     0.15705     0.55093     0.00000     0.00000     0.00000     0.00000     0.00000     1.24574
    -3.74719     0.00846     0.69948     0.29747     0.71895     0.00000     0.00000     0.00000     0.00000     0.00000     1.72436
    -3.73419     0.00834     0.86194     0.53702     0.87854     0.00000     0.00000     0.00000     0.00000     0.00000     2.28585
    -3.72219     0.00857     0.97352     0.89908     0.98765     0.00000     0.00000     0.00000     0.00000     0.00000     2.86883
    -3.70919     0.00922     1.00108     1.37890     1.01439     0.00000     0.00000     0.00000     0.00000     0.00000     3.40360
    -3.69719     0.01038     0.94369     1.92925     0.95863     0.00000     0.00000     0.00000     0.00000     0.00000     3.84195
    -3.68419     0.01222     0.83622     2.46200     0.85583     0.00000     0.00000     0.00000     0.00000     0.00000     4.16627
    -3.67219     0.01503     0.73944     2.87180     0.76617     0.00000     0.00000     0.00000     0.00000     0.00000     4.39244
    -3.65919     0.01913     0.71800     3.07400     0.75050     0.00000     0.00000     0.00000     0.00000     0.00000     4.56163
    -3.64719     0.02483     0.82080     3.03540     0.85312     0.00000     0.00000     0.00000     0.00000     0.00000     4.73414
    -3.63419     0.03222     1.06697     2.78380     1.08901     0.00000     0.00000     0.00000     0.00000     0.00000     4.97200
    -3.62219     0.04099     1.43439     2.39200     1.43629     0.00000     0.00000     0.00000     0.00000     0.00000     5.30367
    -3.60919     0.05012     1.85845     1.94590     1.83461     0.00000     0.00000     0.00000     0.00000     0.00000     5.68908
    -3.59719     0.05814     2.24491     1.51388     2.19867     0.00000     0.00000     0.00000     0.00000     0.00000     6.01560
    -3.58419     0.06377     2.50335     1.13821     2.44625     0.00000     0.00000     0.00000     0.00000     0.00000     6.15158
    -3.57219     0.06689     2.58415     0.83388     2.53538     0.00000     0.00000     0.00000     0.00000     0.00000     6.02031
    -3.55919     0.06923     2.49800     0.60335     2.47877     0.00000     0.00000     0.00000     0.00000     0.00000     5.64935
    -3.54719     0.07412     2.30434     0.44509     2.33564     0.00000     0.00000     0.00000     0.00000     0.00000     5.15919
    -3.53419     0.08527     2.08012     0.35544     2.17626     0.00000     0.00000     0.00000     0.00000     0.00000     4.69709
    -3.52219     0.10472     1.88719     0.32487     2.04913     0.00000     0.00000     0.00000     0.00000     0.00000     4.36590
    -3.50919     0.13105     1.75521     0.33439     1.96275     0.00000     0.00000     0.00000     0.00000     0.00000     4.18340
    -3.49719     0.15891     1.67794     0.35773     1.88997     0.00000     0.00000     0.00000     0.00000     0.00000     4.08455
    -3.48419     0.18082     1.62443     0.36905     1.79125     0.00000     0.00000     0.00000     0.00000     0.00000     3.96555
    -3.47219     0.19070     1.55564     0.35222     1.63684     0.00000     0.00000     0.00000     0.00000     0.00000     3.73540
    -3.45919     0.18736     1.44408     0.30580     1.42498     0.00000     0.00000     0.00000     0.00000     0.00000     3.36222
    -3.44619     0.17485     1.28635     0.24108     1.18086     0.00000     0.00000     0.00000     0.00000     0.00000     2.88314
    -3.43419     0.15965     1.09972     0.17401     0.94043     0.00000     0.00000     0.00000     0.00000     0.00000     2.37381
    -3.42119     0.14650     0.91156     0.11723     0.73405     0.00000     0.00000     0.00000     0.00000     0.00000     1.90934
    -3.40919     0.13586     0.74415     0.07604     0.57530     0.00000     0.00000     0.00000     0.00000     0.00000     1.53135
    -3.39619     0.12472     0.60941     0.04923     0.46428     0.00000     0.00000     0.00000     0.00000     0.00000     1.24764
    -3.38419     0.10991     0.51458     0.03259     0.39900     0.00000     0.00000     0.00000     0.00000     0.00000     1.05609
    -3.37119     0.09080     0.47140     0.02205     0.38627     0.00000     0.00000     0.00000     0.00000     0.00000     0.97053
    -3.35919     0.06980     0.49914     0.01510     0.44311     0.00000     0.00000     0.00000     0.00000     0.00000     1.02716
    -3.34619     0.05077     0.61437     0.01065     0.58474     0.00000     0.00000     0.00000     0.00000     0.00000     1.26053
    -3.33419     0.03663     0.81221     0.00838     0.80500     0.00000     0.00000     0.00000     0.00000     0.00000     1.66222
    -3.32119     0.02812     1.05259     0.00817     1.06183     0.00000     0.00000     0.00000     0.00000     0.00000     2.15071
    -3.30919     0.02386     1.26611     0.01006     1.28498     0.00000     0.00000     0.00000     0.00000     0.00000     2.58501
    -3.29619     0.02167     1.38498     0.01450     1.40452     0.00000     0.00000     0.00000     0.00000     0.00000     2.82567
    -3.28419     0.01977     1.37965     0.02259     1.39159     0.00000     0.00000     0.00000     0.00000     0.00000     2.81360
    -3.27119     0.01752     1.27869     0.03603     1.27628     0.00000     0.00000     0.00000     0.00000     0.00000     2.60851
    -3.25919     0.01531     1.15432     0.05643     1.13619     0.00000     0.00000     0.00000     0.00000     0.00000     2.36224
    -3.24619     0.01387     1.08203     0.08414     1.05203     0.00000     0.00000     0.00000     0.00000     0.00000     2.23208
    -3.23419     0.01363     1.09782     0.11678     1.06464     0.00000     0.00000     0.00000     0.00000     0.00000     2.29287
    -3.22119     0.01433     1.17952     0.14854     1.15271     0.00000     0.00000     0.00000     0.00000     0.00000     2.49510
    -3.20919     0.01518     1.26204     0.17141     1.24820     0.00000     0.00000     0.00000     0.00000     0.00000     2.69684
    -3.19619     0.01530     1.27362     0.17822     1.27418     0.00000     0.00000     0.00000     0.00000     0.00000     2.74132
    -3.18419     0.01416     1.17496     0.16620     1.18615     0.00000     0.00000     0.00000     0.00000     0.00000     2.54147
    -3.17119     0.01185     0.97596     0.13867     0.99146     0.00000     0.00000     0.00000     0.00000     0.00000     2.11794
    -3.15919     0.00890     0.72529     0.10340     0.73986     0.00000     0.00000     0.00000     0.00000     0.00000     1.57746
    -3.14619     0.00601     0.48146     0.06897     0.49202     0.00000     0.00000     0.00000     0.00000     0.00000     1.04846
    -3.13419     0.00368     0.28580     0.04128     0.29197     0.00000     0.00000     0.00000     0.00000     0.00000     0.62273
    -3.12119     0.00214     0.15281     0.02244     0.15556     0.00000     0.00000     0.00000     0.00000     0.00000     0.33294
    -3.10919     0.00143     0.07586     0.01168     0.07644     0.00000     0.00000     0.00000     0.00000     0.00000     0.16542
    -3.09619     0.00161     0.03986     0.00715     0.03896     0.00000     0.00000     0.00000     0.00000     0.00000     0.08757
    -3.08419     0.00291     0.03096     0.00727     0.02854     0.00000     0.00000     0.00000     0.00000     0.00000     0.06968
    -3.07119     0.00582     0.04022     0.01125     0.03562     0.00000     0.00000     0.00000     0.00000     0.00000     0.09292
    -3.05919     0.01103     0.06231     0.01880     0.05458     0.00000     0.00000     0.00000     0.00000     0.00000     0.14672
    -3.04619     0.01910     0.09254     0.02946     0.08089     0.00000     0.00000     0.00000     0.00000     0.00000     0.22200
    -3.03419     0.03009     0.12469     0.04226     0.10897     0.00000     0.00000     0.00000     0.00000     0.00000     0.30602
    -3.02119     0.04299     0.15147     0.05593     0.13251     0.00000     0.00000     0.00000     0.00000     0.00000     0.38290
    -3.00919     0.05557     0.16699     0.07037     0.14656     0.00000     0.00000     0.00000     0.00000     0.00000     0.43949
    -2.99619     0.06489     0.16987     0.08952     0.15027     0.00000     0.00000     0.00000     0.00000     0.00000     0.47456
    -2.98419     0.06836     0.16472     0.12575     0.14815     0.00000     0.00000     0.00000     0.00000     0.00000     0.50698
    -2.97119     0.06514     0.16089     0.20432     0.14902     0.00000     0.00000     0.00000     0.00000     0.00000     0.57937
    -2.95919     0.05667     0.16894     0.36426     0.16287     0.00000     0.00000     0.00000     0.00000     0.00000     0.75274
    -2.94619     0.04605     0.19665     0.65036     0.19706     0.00000     0.00000     0.00000     0.00000     0.00000     1.09012
    -2.93419     0.03655     0.24527     1.09184     0.25301     0.00000     0.00000     0.00000     0.00000     0.00000     1.62666
    -2.92119     0.03017     0.30813     1.67250     0.32481     0.00000     0.00000     0.00000     0.00000     0.00000     2.33561
    -2.90919     0.02708     0.37245     2.31030     0.40016     0.00000     0.00000     0.00000     0.00000     0.00000     3.10999
    -2.89619     0.02605     0.42355     2.86950     0.46393     0.00000     0.00000     0.00000     0.00000     0.00000     3.78303
    -2.88419     0.02542     0.45045     3.20670     0.50291     0.00000     0.00000     0.00000     0.00000     0.00000     4.18547
    -2.87119     0.02396     0.44990     3.23590     0.51036     0.00000     0.00000     0.00000     0.00000     0.00000     4.22012
    -2.85919     0.02135     0.42702     2.96680     0.48780     0.00000     0.00000     0.00000     0.00000     0.00000     3.90297
    -2.84619     0.01796     0.39208     2.49570     0.44362     0.00000     0.00000     0.00000     0.00000     0.00000     3.34936
    -2.83419     0.01443     0.35498     1.95260     0.38895     0.00000     0.00000     0.00000     0.00000     0.00000     2.71096
    -2.82119     0.01131     0.32097     1.44657     0.33310     0.00000     0.00000     0.00000     0.00000     0.00000     2.11194
    -2.80919     0.00877     0.28948     1.03548     0.28102     0.00000     0.00000     0.00000     0.00000     0.00000     1.61475
    -2.79619     0.00677     0.25688     0.72761     0.23388     0.00000     0.00000     0.00000     0.00000     0.00000     1.22514
    -2.78419     0.00514     0.22075     0.50399     0.19156     0.00000     0.00000     0.00000     0.00000     0.00000     0.92145
    -2.77119     0.00379     0.18272     0.34093     0.15519     0.00000     0.00000     0.00000     0.00000     0.00000     0.68262
    -2.75919     0.00271     0.14779     0.22156     0.12731     0.00000     0.00000     0.00000     0.00000     0.00000     0.49937
    -2.74619     0.00198     0.12161     0.13674     0.11113     0.00000     0.00000     0.00000     0.00000     0.00000     0.37146
    -2.73419     0.00166     0.10821     0.08066     0.10961     0.00000     0.00000     0.00000     0.00000     0.00000     0.30014
    -2.72119     0.00185     0.11023     0.04756     0.12594     0.00000     0.00000     0.00000     0.00000     0.00000     0.28557
    -2.70919     0.00259     0.13045     0.03134     0.16415     0.00000     0.00000     0.00000     0.00000     0.00000     0.32854
    -2.69619     0.00393     0.17251     0.02666     0.22773     0.00000     0.00000     0.00000     0.00000     0.00000     0.43083
    -2.68419     0.00578     0.23940     0.02972     0.31672     0.00000     0.00000     0.00000     0.00000     0.00000     0.59162
    -2.67119     0.00796     0.33099     0.03818     0.42517     0.00000     0.00000     0.00000     0.00000     0.00000     0.80230
    -2.65919     0.01018     0.44224     0.05038     0.54180     0.00000     0.00000     0.00000     0.00000     0.00000     1.04460
    -2.64619     0.01211     0.56302     0.06468     0.65309     0.00000     0.00000     0.00000     0.00000     0.00000     1.29290
    -2.63419     0.01345     0.68011     0.07917     0.74792     0.00000     0.00000     0.00000     0.00000     0.00000     1.52066
    -2.62119     0.01398     0.78203     0.09239     0.82079     0.00000     0.00000     0.00000     0.00000     0.00000     1.70919
    -2.60919     0.01367     0.86662     0.10540     0.87676     0.00000     0.00000     0.00000     0.00000     0.00000     1.86245
    -2.59619     0.01268     0.94916     0.12534     0.93591     0.00000     0.00000     0.00000     0.00000     0.00000     2.02309
    -2.58419     0.01138     1.06194     0.16859     1.03055     0.00000     0.00000     0.00000     0.00000     0.00000     2.27245
    -2.57119     0.01023     1.23798     0.26009     1.19176     0.00000     0.00000     0.00000     0.00000     0.00000     2.70006
    -2.55919     0.00958     1.48451     0.42526     1.42469     0.00000     0.00000     0.00000     0.00000     0.00000     3.34404
    -2.54619     0.00946     1.76210     0.67333     1.68940     0.00000     0.00000     0.00000     0.00000     0.00000     4.13429
    -2.53419     0.00963     1.99210     0.97899     1.90900     0.00000     0.00000     0.00000     0.00000     0.00000     4.88972
    -2.52119     0.00973     2.09640     1.27694     2.00750     0.00000     0.00000     0.00000     0.00000     0.00000     5.39057
    -2.50919     0.00958     2.04440     1.48130     1.95540     0.00000     0.00000     0.00000     0.00000     0.00000     5.49068
    -2.49619     0.00924     1.87480     1.52280     1.79080     0.00000     0.00000     0.00000     0.00000     0.00000     5.19764
    -2.48419     0.00892     1.67100     1.38600     1.59650     0.00000     0.00000     0.00000     0.00000     0.00000     4.66242
    -2.47119     0.00881     1.50422     1.11772     1.44555     0.00000     0.00000     0.00000     0.00000     0.00000     4.07630
    -2.45819     0.00884     1.39461     0.79973     1.35849     0.00000     0.00000     0.00000     0.00000     0.00000     3.56167
    -2.44619     0.00874     1.30709     0.50916     1.29942     0.00000     0.00000     0.00000     0.00000     0.00000     3.12441
    -2.43319     0.00822     1.18850     0.28986     1.20991     0.00000     0.00000     0.00000     0.00000     0.00000     2.69649
    -2.42119     0.00714     1.00985     0.14874     1.05315     0.00000     0.00000     0.00000     0.00000     0.00000     2.21888
    -2.40819     0.00568     0.78573     0.06965     0.83832     0.00000     0.00000     0.00000     0.00000     0.00000     1.69939
    -2.39619     0.00424     0.56138     0.03028     0.61025     0.00000     0.00000     0.00000     0.00000     0.00000     1.20615
    -2.38319     0.00323     0.38642     0.01250     0.42211     0.00000     0.00000     0.00000     0.00000     0.00000     0.82425
    -2.37119     0.00297     0.29307     0.00506     0.31145     0.00000     0.00000     0.00000     0.00000     0.00000     0.61256
    -2.35819     0.00358     0.28827     0.00218     0.28909     0.00000     0.00000     0.00000     0.00000     0.00000     0.58313
    -2.34619     0.00492     0.35532     0.00121     0.34025     0.00000     0.00000     0.00000     0.00000     0.00000     0.70170
    -2.33319     0.00661     0.45932     0.00099     0.43102     0.00000     0.00000     0.00000     0.00000     0.00000     0.89794
    -2.32119     0.00809     0.55586     0.00102     0.51811     0.00000     0.00000     0.00000     0.00000     0.00000     1.08307
    -2.30819     0.00882     0.60440     0.00106     0.56217     0.00000     0.00000     0.00000     0.00000     0.00000     1.17645
    -2.29619     0.00852     0.58352     0.00101     0.54237     0.00000     0.00000     0.00000     0.00000     0.00000     1.13543
    -2.28319     0.00728     0.49848     0.00086     0.46322     0.00000     0.00000     0.00000     0.00000     0.00000     0.96984
    -2.27119     0.00551     0.37698     0.00065     0.35039     0.00000     0.00000     0.00000     0.00000     0.00000     0.73353
    -2.25819     0.00372     0.25398     0.00044     0.23626     0.00000     0.00000     0.00000     0.00000     0.00000     0.49440
    -2.24619     0.00231     0.15730     0.00027     0.14684     0.00000     0.00000     0.00000     0.00000     0.00000     0.30672
    -2.23319     0.00153     0.10169     0.00017     0.09627     0.00000     0.00000     0.00000     0.00000     0.00000     0.19966
    -2.22119     0.00144     0.09231     0.00015     0.08986     0.00000     0.00000     0.00000     0.00000     0.00000     0.18375
    -2.20819     0.00208     0.13015     0.00020     0.12922     0.00000     0.00000     0.00000     0.00000     0.00000     0.26166
    -2.19619     0.00344     0.21371     0.00033     0.21330     0.00000     0.00000     0.00000     0.00000     0.00000     0.43079
    -2.18319     0.00540     0.33525     0.00052     0.33455     0.00000     0.00000     0.00000     0.00000     0.00000     0.67572
    -2.17119     0.00763     0.47652     0.00076     0.47441     0.00000     0.00000     0.00000     0.00000     0.00000     0.95932
    -2.15819     0.00969     0.61111     0.00102     0.60584     0.00000     0.00000     0.00000     0.00000     0.00000     1.22766
    -2.14619     0.01116     0.71518     0.00128     0.70458     0.00000     0.00000     0.00000     0.00000     0.00000     1.43220
    -2.13319     0.01185     0.78005     0.00156     0.76234     0.00000     0.00000     0.00000     0.00000     0.00000     1.55580
    -2.12119     0.01193     0.81451     0.00187     0.78990     0.00000     0.00000     0.00000     0.00000     0.00000     1.61821
    -2.10819     0.01169     0.83373     0.00220     0.80578     0.00000     0.00000     0.00000     0.00000     0.00000     1.65339
    -2.09619     0.01134     0.84469     0.00251     0.81950     0.00000     0.00000     0.00000     0.00000     0.00000     1.67804
    -2.08319     0.01086     0.83994     0.00271     0.82414     0.00000     0.00000     0.00000     0.00000     0.00000     1.67765
    -2.07119     0.01008     0.80895     0.00277     0.80586     0.00000     0.00000     0.00000     0.00000     0.00000     1.62766
    -2.05819     0.00893     0.75258     0.00273     0.76056     0.00000     0.00000     0.00000     0.00000     0.00000     1.52479
    -2.04619     0.00754     0.68686     0.00277     0.69971     0.00000     0.00000     0.00000     0.00000     0.00000     1.39688
    -2.03319     0.00618     0.63084     0.00313     0.64163     0.00000     0.00000     0.00000     0.00000     0.00000     1.28178
    -2.02119     0.00506     0.59167     0.00397     0.59555     0.00000     0.00000     0.00000     0.00000     0.00000     1.19625
    -2.00819     0.00424     0.55932     0.00526     0.55560     0.00000     0.00000     0.00000     0.00000     0.00000     1.12442
    -1.99619     0.00365     0.51847     0.00674     0.50964     0.00000     0.00000     0.00000     0.00000     0.00000     1.03850
    -1.98319     0.00325     0.46499     0.00802     0.45506     0.00000     0.00000     0.00000     0.00000     0.00000     0.93133
    -1.97119     0.00315     0.41452     0.00881     0.40756     0.00000     0.00000     0.00000     0.00000     0.00000     0.83403
    -1.95819     0.00356     0.39649     0.00909     0.39638     0.00000     0.00000     0.00000     0.00000     0.00000     0.80552
    -1.94619     0.00468     0.43930     0.00913     0.45022     0.00000     0.00000     0.00000     0.00000     0.00000     0.90334
    -1.93319     0.00662     0.55616     0.00932     0.58326     0.00000     0.00000     0.00000     0.00000     0.00000     1.15537
    -1.92119     0.00931     0.74093     0.00984     0.78959     0.00000     0.00000     0.00000     0.00000     0.00000     1.54967
    -1.90819     0.01254     0.97434     0.01054     1.04806     0.00000     0.00000     0.00000     0.00000     0.00000     2.04547
    -1.89619     0.01605     1.23551     0.01103     1.33161     0.00000     0.00000     0.00000     0.00000     0.00000     2.59421
    -1.88319     0.01959     1.50564     0.01092     1.61300     0.00000     0.00000     0.00000     0.00000     0.00000     3.14916
    -1.87119     0.02279     1.76178     0.01008     1.86250     0.00000     0.00000     0.00000     0.00000     0.00000     3.65715
    -1.85819     0.02512     1.96301     0.00865     2.03892     0.00000     0.00000     0.00000     0.00000     0.00000     4.03570
    -1.84619     0.02592     2.05383     0.00693     2.09357     0.00000     0.00000     0.00000     0.00000     0.00000     4.18025
    -1.83319     0.02469     1.98537     0.00521     1.98910     0.00000     0.00000     0.00000     0.00000     0.00000     4.00437
    -1.82119     0.02145     1.74835     0.00369     1.72709     0.00000     0.00000     0.00000     0.00000     0.00000     3.50058
    -1.80819     0.01684     1.38812     0.00246     1.35606     0.00000     0.00000     0.00000     0.00000     0.00000     2.76348
    -1.79619     0.01185     0.98679     0.00153     0.95609     0.00000     0.00000     0.00000     0.00000     0.00000     1.95626
    -1.78319     0.00744     0.62503     0.00088     0.60200     0.00000     0.00000     0.00000     0.00000     0.00000     1.23535
    -1.77119     0.00416     0.35174     0.00046     0.33743     0.00000     0.00000     0.00000     0.00000     0.00000     0.69379
    -1.75819     0.00207     0.17561     0.00022     0.16803     0.00000     0.00000     0.00000     0.00000     0.00000     0.34592
    -1.74619     0.00091     0.07788     0.00009     0.07439     0.00000     0.00000     0.00000     0.00000     0.00000     0.15328
    -1.73319     0.00036     0.03148     0.00004     0.02999     0.00000     0.00000     0.00000     0.00000     0.00000     0.06187
    -1.72119     0.00014     0.01438     0.00002     0.01352     0.00000     0.00000     0.00000     0.00000     0.00000     0.02806
    -1.70819     0.00010     0.01513     0.00002     0.01392     0.00000     0.00000     0.00000     0.00000     0.00000     0.02917
    -1.69619     0.00019     0.03330     0.00005     0.03067     0.00000     0.00000     0.00000     0.00000     0.00000     0.06421
    -1.68319     0.00044     0.07824     0.00012     0.07277     0.00000     0.00000     0.00000     0.00000     0.00000     0.15156
    -1.67119     0.00093     0.16599     0.00025     0.15597     0.00000     0.00000     0.00000     0.00000     0.00000     0.32313
    -1.65819     0.00175     0.31180     0.00047     0.29610     0.00000     0.00000     0.00000     0.00000     0.00000     0.61011
    -1.64619     0.00292     0.51768     0.00078     0.49687     0.00000     0.00000     0.00000     0.00000     0.00000     1.01826
    -1.63319     0.00431     0.75955     0.00116     0.73687     0.00000     0.00000     0.00000     0.00000     0.00000     1.50188
    -1.62119     0.00562     0.98507     0.00151     0.96580     0.00000     0.00000     0.00000     0.00000     0.00000     1.95799
    -1.60819     0.00647     1.12931     0.00174     1.11908     0.00000     0.00000     0.00000     0.00000     0.00000     2.25660
    -1.59619     0.00659     1.14607     0.00178     1.14778     0.00000     0.00000     0.00000     0.00000     0.00000     2.30223
    -1.58319     0.00595     1.03317     0.00164     1.04571     0.00000     0.00000     0.00000     0.00000     0.00000     2.08648
    -1.57119     0.00478     0.83608     0.00141     0.85450     0.00000     0.00000     0.00000     0.00000     0.00000     1.69676
    -1.55819     0.00348     0.62601     0.00125     0.64482     0.00000     0.00000     0.00000     0.00000     0.00000     1.27555
    -1.54619     0.00239     0.46727     0.00137     0.48241     0.00000     0.00000     0.00000     0.00000     0.00000     0.95344
    -1.53319     0.00172     0.39301     0.00191     0.40292     0.00000     0.00000     0.00000     0.00000     0.00000     0.79956
    -1.52119     0.00147     0.39917     0.00298     0.40427     0.00000     0.00000     0.00000     0.00000     0.00000     0.80790
    -1.50819     0.00152     0.45319     0.00450     0.45483     0.00000     0.00000     0.00000     0.00000     0.00000     0.91404
    -1.49619     0.00169     0.51090     0.00619     0.51043     0.00000     0.00000     0.00000     0.00000     0.00000     1.02921
    -1.48319     0.00181     0.53429     0.00761     0.53239     0.00000     0.00000     0.00000     0.00000     0.00000     1.07611
    -1.47119     0.00178     0.50511     0.00833     0.50225     0.00000     0.00000     0.00000     0.00000     0.00000     1.01748
    -1.45819     0.00158     0.42815     0.00809     0.42464     0.00000     0.00000     0.00000     0.00000     0.00000     0.86245
    -1.44519     0.00125     0.32507     0.00697     0.32130     0.00000     0.00000     0.00000     0.00000     0.00000     0.65458
    -1.43319     0.00090     0.22216     0.00533     0.21849     0.00000     0.00000     0.00000     0.00000     0.00000     0.44688
    -1.42019     0.00060     0.13988     0.00365     0.13623     0.00000     0.00000     0.00000     0.00000     0.00000     0.28037
    -1.40819     0.00040     0.08887     0.00231     0.08423     0.00000     0.00000     0.00000     0.00000     0.00000     0.17581
    -1.39519     0.00034     0.07208     0.00146     0.06408     0.00000     0.00000     0.00000     0.00000     0.00000     0.13795
    -1.38319     0.00043     0.08928     0.00109     0.07390     0.00000     0.00000     0.00000     0.00000     0.00000     0.16470
    -1.37019     0.00066     0.13904     0.00107     0.11158     0.00000     0.00000     0.00000     0.00000     0.00000     0.25236
    -1.35819     0.00104     0.21765     0.00124     0.17493     0.00000     0.00000     0.00000     0.00000     0.00000     0.39486
    -1.34519     0.00157     0.31613     0.00144     0.25985     0.00000     0.00000     0.00000     0.00000     0.00000     0.57899
    -1.33319     0.00224     0.41962     0.00156     0.35844     0.00000     0.00000     0.00000     0.00000     0.00000     0.78187
    -1.32019     0.00306     0.51089     0.00156     0.45914     0.00000     0.00000     0.00000     0.00000     0.00000     0.97465
    -1.30819     0.00408     0.57694     0.00144     0.54885     0.00000     0.00000     0.00000     0.00000     0.00000     1.13131
    -1.29519     0.00530     0.61313     0.00125     0.61627     0.00000     0.00000     0.00000     0.00000     0.00000     1.23596
    -1.28319     0.00664     0.62280     0.00105     0.65380     0.00000     0.00000     0.00000     0.00000     0.00000     1.28430
    -1.27019     0.00789     0.61149     0.00088     0.65918     0.00000     0.00000     0.00000     0.00000     0.00000     1.27944
    -1.25819     0.00875     0.58286     0.00074     0.63384     0.00000     0.00000     0.00000     0.00000     0.00000     1.22618
    -1.24519     0.00897     0.53904     0.00062     0.58468     0.00000     0.00000     0.00000     0.00000     0.00000     1.13330
    -1.23319     0.00851     0.48485     0.00052     0.52265     0.00000     0.00000     0.00000     0.00000     0.00000     1.01652
    -1.22019     0.00757     0.42928     0.00044     0.46114     0.00000     0.00000     0.00000     0.00000     0.00000     0.89842
    -1.20819     0.00647     0.38137     0.00037     0.40984     0.00000     0.00000     0.00000     0.00000     0.00000     0.79805
    -1.19519     0.00546     0.34416     0.00032     0.36992     0.00000     0.00000     0.00000     0.00000     0.00000     0.71985
    -1.18319     0.00461     0.31235     0.00028     0.33411     0.00000     0.00000     0.00000     0.00000     0.00000     0.65135
    -1.17019     0.00384     0.27679     0.00024     0.29272     0.00000     0.00000     0.00000     0.00000     0.00000     0.57360
    -1.15819     0.00308     0.23165     0.00020     0.24106     0.00000     0.00000     0.00000     0.00000     0.00000     0.47599
    -1.14519     0.00231     0.17870     0.00015     0.18256     0.00000     0.00000     0.00000     0.00000     0.00000     0.36372
    -1.13319     0.00159     0.12618     0.00010     0.12650     0.00000     0.00000     0.00000     0.00000     0.00000     0.25437
    -1.12019     0.00102     0.08468     0.00006     0.08347     0.00000     0.00000     0.00000     0.00000     0.00000     0.16924
    -1.10819     0.00068     0.06480     0.00004     0.06350     0.00000     0.00000     0.00000     0.00000     0.00000     0.12902
    -1.09519     0.00064     0.07887     0.00002     0.07813     0.00000     0.00000     0.00000     0.00000     0.00000     0.15766
    -1.08319     0.00100     0.14432     0.00002     0.14427     0.00000     0.00000     0.00000     0.00000     0.00000     0.28961
    -1.07019     0.00188     0.28347     0.00002     0.28392     0.00000     0.00000     0.00000     0.00000     0.00000     0.56930
    -1.05819     0.00338     0.51425     0.00003     0.51468     0.00000     0.00000     0.00000     0.00000     0.00000     1.03234
    -1.04519     0.00547     0.83198     0.00005     0.83148     0.00000     0.00000     0.00000     0.00000     0.00000     1.66898
    -1.03319     0.00787     1.19299     0.00008     1.19035     0.00000     0.00000     0.00000     0.00000     0.00000     2.39129
    -1.02019     0.01009     1.51661     0.00011     1.51094     0.00000     0.00000     0.00000     0.00000     0.00000     3.03775
    -1.00819     0.01164     1.71541     0.00015     1.70637     0.00000     0.00000     0.00000     0.00000     0.00000     3.43358
    -0.99519     0.01232     1.73966     0.00021     1.72816     0.00000     0.00000     0.00000     0.00000     0.00000     3.48035
    -0.98319     0.01237     1.60771     0.00030     1.59473     0.00000     0.00000     0.00000     0.00000     0.00000     3.21510
    -0.97019     0.01231     1.39368     0.00043     1.38090     0.00000     0.00000     0.00000     0.00000     0.00000     2.78732
    -0.95819     0.01261     1.18349     0.00059     1.17175     0.00000     0.00000     0.00000     0.00000     0.00000     2.36843
    -0.94519     0.01324     1.02568     0.00075     1.01606     0.00000     0.00000     0.00000     0.00000     0.00000     2.05573
    -0.93319     0.01373     0.91634     0.00087     0.90849     0.00000     0.00000     0.00000     0.00000     0.00000     1.83944
    -0.92019     0.01345     0.81816     0.00090     0.81180     0.00000     0.00000     0.00000     0.00000     0.00000     1.64431
    -0.90819     0.01205     0.69777     0.00083     0.69269     0.00000     0.00000     0.00000     0.00000     0.00000     1.40333
    -0.89519     0.00969     0.54818     0.00067     0.54437     0.00000     0.00000     0.00000     0.00000     0.00000     1.10292
    -0.88319     0.00694     0.38838     0.00049     0.38575     0.00000     0.00000     0.00000     0.00000     0.00000     0.78156
    -0.87019     0.00441     0.24548     0.00031     0.24381     0.00000     0.00000     0.00000     0.00000     0.00000     0.49400
    -0.85819     0.00248     0.13770     0.00018     0.13681     0.00000     0.00000     0.00000     0.00000     0.00000     0.27716
    -0.84519     0.00123     0.06861     0.00010     0.06815     0.00000     0.00000     0.00000     0.00000     0.00000     0.13810
    -0.83319     0.00055     0.03097     0.00007     0.03074     0.00000     0.00000     0.00000     0.00000     0.00000     0.06232
    -0.82019     0.00023     0.01461     0.00012     0.01444     0.00000     0.00000     0.00000     0.00000     0.00000     0.02940
    -0.80819     0.00013     0.01208     0.00029     0.01184     0.00000     0.00000     0.00000     0.00000     0.00000     0.02434
    -0.79519     0.00016     0.02066     0.00070     0.02023     0.00000     0.00000     0.00000     0.00000     0.00000     0.04175
    -0.78319     0.00030     0.04168     0.00149     0.04096     0.00000     0.00000     0.00000     0.00000     0.00000     0.08443
    -0.77019     0.00056     0.07777     0.00279     0.07679     0.00000     0.00000     0.00000     0.00000     0.00000     0.15791
    -0.75819     0.00093     0.12901     0.00464     0.12797     0.00000     0.00000     0.00000     0.00000     0.00000     0.26256
    -0.74519     0.00137     0.18922     0.00682     0.18856     0.00000     0.00000     0.00000     0.00000     0.00000     0.38597
    -0.73319     0.00178     0.24532     0.00885     0.24559     0.00000     0.00000     0.00000     0.00000     0.00000     0.50155
    -0.72019     0.00205     0.28102     0.01016     0.28265     0.00000     0.00000     0.00000     0.00000     0.00000     0.57587
    -0.70819     0.00208     0.28449     0.01029     0.28748     0.00000     0.00000     0.00000     0.00000     0.00000     0.58435
    -0.69519     0.00186     0.25456     0.00922     0.25845     0.00000     0.00000     0.00000     0.00000     0.00000     0.52410
    -0.68319     0.00148     0.20152     0.00730     0.20552     0.00000     0.00000     0.00000     0.00000     0.00000     0.41582
    -0.67019     0.00105     0.14155     0.00511     0.14497     0.00000     0.00000     0.00000     0.00000     0.00000     0.29268
    -0.65819     0.00069     0.08928     0.00317     0.09169     0.00000     0.00000     0.00000     0.00000     0.00000     0.18482
    -0.64519     0.00045     0.05275     0.00175     0.05403     0.00000     0.00000     0.00000     0.00000     0.00000     0.10898
    -0.63319     0.00036     0.03302     0.00088     0.03327     0.00000     0.00000     0.00000     0.00000     0.00000     0.06752
    -0.62019     0.00038     0.02671     0.00044     0.02608     0.00000     0.00000     0.00000     0.00000     0.00000     0.05362
    -0.60819     0.00049     0.02888     0.00029     0.02752     0.00000     0.00000     0.00000     0.00000     0.00000     0.05717
    -0.59519     0.00061     0.03491     0.00034     0.03301     0.00000     0.00000     0.00000     0.00000     0.00000     0.06888
    -0.58319     0.00073     0.04165     0.00057     0.03945     0.00000     0.00000     0.00000     0.00000     0.00000     0.08239
    -0.57019     0.00080     0.04783     0.00103     0.04566     0.00000     0.00000     0.00000     0.00000     0.00000     0.09532
    -0.55819     0.00084     0.05406     0.00179     0.05223     0.00000     0.00000     0.00000     0.00000     0.00000     0.10892
    -0.54519     0.00088     0.06160     0.00284     0.06031     0.00000     0.00000     0.00000     0.00000     0.00000     0.12563
    -0.53319     0.00092     0.07071     0.00405     0.07002     0.00000     0.00000     0.00000     0.00000     0.00000     0.14570
    -0.52019     0.00097     0.07972     0.00515     0.07947     0.00000     0.00000     0.00000     0.00000     0.00000     0.16532
    -0.50819     0.00100     0.08598     0.00582     0.08581     0.00000     0.00000     0.00000     0.00000     0.00000     0.17861
    -0.49519     0.00099     0.08861     0.00584     0.08780     0.00000     0.00000     0.00000     0.00000     0.00000     0.18325
    -0.48319     0.00095     0.09171     0.00522     0.08895     0.00000     0.00000     0.00000     0.00000     0.00000     0.18684
    -0.47019     0.00098     0.10542     0.00422     0.09858     0.00000     0.00000     0.00000     0.00000     0.00000     0.20919
    -0.45719     0.00120     0.14420     0.00319     0.13014     0.00000     0.00000     0.00000     0.00000     0.00000     0.27873
    -0.44519     0.00172     0.22121     0.00246     0.19649     0.00000     0.00000     0.00000     0.00000     0.00000     0.42188
    -0.43219     0.00259     0.34090     0.00217     0.30332     0.00000     0.00000     0.00000     0.00000     0.00000     0.64899
    -0.42019     0.00376     0.49279     0.00229     0.44391     0.00000     0.00000     0.00000     0.00000     0.00000     0.94275
    -0.40719     0.00506     0.65186     0.00263     0.59865     0.00000     0.00000     0.00000     0.00000     0.00000     1.25821
    -0.39519     0.00626     0.78714     0.00301     0.74199     0.00000     0.00000     0.00000     0.00000     0.00000     1.53840
    -0.38219     0.00717     0.87646     0.00328     0.85312     0.00000     0.00000     0.00000     0.00000     0.00000     1.74003
    -0.37019     0.00770     0.91530     0.00341     0.92303     0.00000     0.00000     0.00000     0.00000     0.00000     1.84944
    -0.35719     0.00788     0.91458     0.00343     0.95280     0.00000     0.00000     0.00000     0.00000     0.00000     1.87869
    -0.34519     0.00774     0.88848     0.00340     0.94589     0.00000     0.00000     0.00000     0.00000     0.00000     1.84551
    -0.33219     0.00730     0.84241     0.00333     0.90237     0.00000     0.00000     0.00000     0.00000     0.00000     1.75542
    -0.32019     0.00657     0.77248     0.00318     0.82008     0.00000     0.00000     0.00000     0.00000     0.00000     1.60231
    -0.30719     0.00556     0.67316     0.00289     0.70198     0.00000     0.00000     0.00000     0.00000     0.00000     1.38359
    -0.29519     0.00437     0.54769     0.00245     0.55960     0.00000     0.00000     0.00000     0.00000     0.00000     1.11412
    -0.28219     0.00317     0.41012     0.00190     0.41184     0.00000     0.00000     0.00000     0.00000     0.00000     0.82704
    -0.27019     0.00210     0.27983     0.00134     0.27788     0.00000     0.00000     0.00000     0.00000     0.00000     0.56116
    -0.25719     0.00127     0.17285     0.00086     0.17101     0.00000     0.00000     0.00000     0.00000     0.00000     0.34598
    -0.24519     0.00069     0.09620     0.00049     0.09552     0.00000     0.00000     0.00000     0.00000     0.00000     0.19290
    -0.23219     0.00034     0.04808     0.00025     0.04824     0.00000     0.00000     0.00000     0.00000     0.00000     0.09691
    -0.22019     0.00015     0.02153     0.00011     0.02194     0.00000     0.00000     0.00000     0.00000     0.00000     0.04374
    -0.20719     0.00006     0.00862     0.00005     0.00896     0.00000     0.00000     0.00000     0.00000     0.00000     0.01769
    -0.19519     0.00002     0.00308     0.00002     0.00327     0.00000     0.00000     0.00000     0.00000     0.00000     0.00640
    -0.18219     0.00001     0.00098     0.00001     0.00107     0.00000     0.00000     0.00000     0.00000     0.00000     0.00206
    -0.17019     0.00000     0.00028     0.00000     0.00031     0.00000     0.00000     0.00000     0.00000     0.00000     0.00059
    -0.15719     0.00000     0.00007     0.00000     0.00008     0.00000     0.00000     0.00000     0.00000     0.00000     0.00015
    -0.14519     0.00000     0.00002     0.00000     0.00002     0.00000     0.00000     0.00000     0.00000     0.00000     0.00003
    -0.13219     0.00000     0.00000     0.00000     0.00000     0.00000     0.00000     0.00000     0.00000     0.00000     0.00001
    -0.12019     0.00000     0.00000     0.00000     0.00000     0.00000     0.00000     0.00000     0.00000     0.00000     0.00000
    -0.10719     0.00000     0.00001     0.00000     0.00001     0.00000     0.00000     0.00000     0.00000     0.00000     0.00002
    -0.09519     0.00000     0.00004     0.00000     0.00004     0.00000     0.00000     0.00000     0.00000     0.00000     0.00008
    -0.08219     0.00000     0.00019     0.00000     0.00019     0.00000     0.00000     0.00000     0.00000     0.00000     0.00037
    -0.07019     0.00001     0.00072     0.00000     0.00073     0.00000     0.00000     0.00000     0.00000     0.00000     0.00146
    -0.05719     0.00002     0.00250     0.00000     0.00251     0.00000     0.00000     0.00000     0.00000     0.00000     0.00503
    -0.04519     0.00007     0.00761     0.00001     0.00764     0.00000     0.00000     0.00000     0.00000     0.00000     0.01532
    -0.03219     0.00018     0.02051     0.00002     0.02058     0.00000     0.00000     0.00000     0.00000     0.00000     0.04128
    -0.02019     0.00042     0.04881     0.00004     0.04898     0.00000     0.00000     0.00000     0.00000     0.00000     0.09825
    -0.00719     0.00088     0.10265     0.00008     0.10299     0.00000     0.00000     0.00000     0.00000     0.00000     0.20660
     0.00481     0.00164     0.19071     0.00014     0.19135     0.00000     0.00000     0.00000     0.00000     0.00000     0.38384
     0.01781     0.00269     0.31302     0.00023     0.31407     0.00000     0.00000     0.00000     0.00000     0.00000     0.63001
     0.02981     0.00390     0.45393     0.00034     0.45547     0.00000     0.00000     0.00000     0.00000     0.00000     0.91364
     0.04281     0.00500     0.58162     0.00043     0.58359     0.00000     0.00000     0.00000     0.00000     0.00000     1.17064
     0.05481     0.00566     0.65848     0.00049     0.66067     0.00000     0.00000     0.00000     0.00000     0.00000     1.32530
     0.06781     0.00566     0.65857     0.00049     0.66088     0.00000     0.00000     0.00000     0.00000     0.00000     1.32560
     0.07981     0.00500     0.58201     0.00043     0.58397     0.00000     0.00000     0.00000     0.00000     0.00000     1.17141
     0.09281     0.00391     0.45445     0.00034     0.45598     0.00000     0.00000     0.00000     0.00000     0.00000     0.91467
     0.10481     0.00269     0.31350     0.00023     0.31456     0.00000     0.00000     0.00000     0.00000     0.00000     0.63098
     0.11781     0.00164     0.19108     0.00014     0.19172     0.00000     0.00000     0.00000     0.00000     0.00000     0.38458
     0.12981     0.00088     0.10290     0.00008     0.10325     0.00000     0.00000     0.00000     0.00000     0.00000     0.20711
     0.14281     0.00042     0.04896     0.00004     0.04912     0.00000     0.00000     0.00000     0.00000     0.00000     0.09854
     0.15481     0.00018     0.02058     0.00002     0.02065     0.00000     0.00000     0.00000     0.00000     0.00000     0.04142
     0.16781     0.00007     0.00764     0.00001     0.00767     0.00000     0.00000     0.00000     0.00000     0.00000     0.01538
     0.17981     0.00002     0.00251     0.00000     0.00252     0.00000     0.00000     0.00000     0.00000     0.00000     0.00505
     0.19281     0.00001     0.00073     0.00000     0.00073     0.00000     0.00000     0.00000     0.00000     0.00000     0.00146
     0.20481     0.00000     0.00019     0.00000     0.00019     0.00000     0.00000     0.00000     0.00000     0.00000     0.00037
     0.21781     0.00000     0.00004     0.00000     0.00004     0.00000     0.00000     0.00000     0.00000     0.00000     0.00008
     0.22981     0.00000     0.00001     0.00000     0.00001     0.00000     0.00000     0.00000     0.00000     0.00000     0.00002
     0.24281     0.00000     0.00000     0.00000     0.00000     0.00000     0.00000     0.00000     0.00000     0.00000     0.00000
     0.25481     0.00000     0.00000     0.00000     0.00000     0.00000     0.00000     0.00000     0.00000     0.00000     0.00000
     0.26781     0.00000     0.00000     0.00000     0.00000     0.00000     0.00000     0.00000     0.00000     0.00000     0.00000
     0.27981     0.00000     0.00000     0.00000     0.00000     0.00000     0.00000     0.00000     0.00000     0.00000     0.00000
     0.29281     0.00000     0.00000     0.00000     0.00000     0.00000     0.00000     0.00000     0.00000     0.00000     0.00000
     0.30481     0.00000     0.00000     0.00000     0.00000     0.00000     0.00000     0.00000     0.00000     0.00000     0.00000
     0.31781     0.00000     0.00000     0.00000     0.00000     0.00000     0.00000     0.00000     0.00000     0.00000     0.00000
     0.32981     0.00000     0.00000     0.00000     0.00000     0.00000     0.00000     0.00000     0.00000     0.00000     0.00000
     0.34281     0.00000     0.00000     0.00000     0.00000     0.00000     0.00000     0.00000     0.00000     0.00000     0.00000
     0.35481     0.00000     0.00000     0.00000     0.00000     0.00000     0.00000     0.00000     0.00000     0.00000     0.00000
     0.36781     0.00000     0.00000     0.00000     0.00000     0.00000     0.00000     0.00000     0.00000     0.00000     0.00000
     0.37981     0.00000     0.00000     0.00000     0.00000     0.00000     0.00000     0.00000     0.00000     0.00000     0.00000
     0.39281     0.00000     0.00001     0.00000     0.00001     0.00000     0.00000     0.00000     0.00000     0.00000     0.00002
     0.40481     0.00000     0.00005     0.00000     0.00005     0.00000     0.00000     0.00000     0.00000     0.00000     0.00011
     0.41781     0.00000     0.00021     0.00000     0.00021     0.00000     0.00000     0.00000     0.00000     0.00000     0.00043
     0.42981     0.00000     0.00075     0.00001     0.00075     0.00000     0.00000     0.00000     0.00000     0.00000     0.00151
     0.44281     0.00001     0.00234     0.00004     0.00234     0.00000     0.00000     0.00000     0.00000     0.00000     0.00473
     0.45481     0.00003     0.00646     0.00011     0.00645     0.00000     0.00000     0.00000     0.00000     0.00000     0.01304
     0.46781     0.00007     0.01574     0.00027     0.01572     0.00000     0.00000     0.00000     0.00000     0.00000     0.03180
     0.47981     0.00016     0.03390     0.00058     0.03386     0.00000     0.00000     0.00000     0.00000     0.00000     0.06850
     0.49281     0.00030     0.06452     0.00110     0.06445     0.00000     0.00000     0.00000     0.00000     0.00000     0.13037
     0.50481     0.00050     0.10850     0.00184     0.10835     0.00000     0.00000     0.00000     0.00000     0.00000     0.21920
     0.51781     0.00075     0.16117     0.00274     0.16099     0.00000     0.00000     0.00000     0.00000     0.00000     0.32565
     0.52981     0.00098     0.21156     0.00359     0.21133     0.00000     0.00000     0.00000     0.00000     0.00000     0.42746
     0.54281     0.00114     0.24535     0.00417     0.24505     0.00000     0.00000     0.00000     0.00000     0.00000     0.49571
     0.55581     0.00116     0.25141     0.00427     0.25110     0.00000     0.00000     0.00000     0.00000     0.00000     0.50794
     0.56781     0.00105     0.22759     0.00387     0.22733     0.00000     0.00000     0.00000     0.00000     0.00000     0.45984
     0.58081     0.00084     0.18204     0.00309     0.18183     0.00000     0.00000     0.00000     0.00000     0.00000     0.36781
     0.59281     0.00060     0.12866     0.00219     0.12850     0.00000     0.00000     0.00000     0.00000     0.00000     0.25995
     0.60581     0.00037     0.08034     0.00137     0.08024     0.00000     0.00000     0.00000     0.00000     0.00000     0.16231
     0.61781     0.00021     0.04432     0.00076     0.04427     0.00000     0.00000     0.00000     0.00000     0.00000     0.08956
     0.63081     0.00010     0.02163     0.00039     0.02160     0.00000     0.00000     0.00000     0.00000     0.00000     0.04372
     0.64281     0.00004     0.00940     0.00022     0.00939     0.00000     0.00000     0.00000     0.00000     0.00000     0.01905
     0.65581     0.00002     0.00383     0.00025     0.00382     0.00000     0.00000     0.00000     0.00000     0.00000     0.00791
     0.66781     0.00001     0.00195     0.00052     0.00193     0.00000     0.00000     0.00000     0.00000     0.00000     0.00441
     0.68081     0.00001     0.00212     0.00117     0.00209     0.00000     0.00000     0.00000     0.00000     0.00000     0.00538
     0.69281     0.00002     0.00372     0.00238     0.00365     0.00000     0.00000     0.00000     0.00000     0.00000     0.00978
     0.70581     0.00004     0.00660     0.00432     0.00648     0.00000     0.00000     0.00000     0.00000     0.00000     0.01744
     0.71781     0.00006     0.01055     0.00693     0.01035     0.00000     0.00000     0.00000     0.00000     0.00000     0.02789
     0.73081     0.00009     0.01494     0.00981     0.01465     0.00000     0.00000     0.00000     0.00000     0.00000     0.03949
     0.74281     0.00011     0.01869     0.01228     0.01833     0.00000     0.00000     0.00000     0.00000     0.00000     0.04941
     0.75581     0.00012     0.02066     0.01358     0.02027     0.00000     0.00000     0.00000     0.00000     0.00000     0.05463
     0.76781     0.00012     0.02018     0.01326     0.01980     0.00000     0.00000     0.00000     0.00000     0.00000     0.05336
     0.78081     0.00010     0.01742     0.01144     0.01708     0.00000     0.00000     0.00000     0.00000     0.00000     0.04605
     0.79281     0.00008     0.01328     0.00873     0.01303     0.00000     0.00000     0.00000     0.00000     0.00000     0.03511
     0.80581     0.00005     0.00895     0.00588     0.00878     0.00000     0.00000     0.00000     0.00000     0.00000     0.02365
     0.81781     0.00003     0.00533     0.00350     0.00522     0.00000     0.00000     0.00000     0.00000     0.00000     0.01408
     0.83081     0.00002     0.00280     0.00184     0.00275     0.00000     0.00000     0.00000     0.00000     0.00000     0.00740
     0.84281     0.00001     0.00130     0.00085     0.00128     0.00000     0.00000     0.00000     0.00000     0.00000     0.00344
     0.85581     0.00000     0.00053     0.00035     0.00052     0.00000     0.00000     0.00000     0.00000     0.00000     0.00141
     0.86781     0.00000     0.00019     0.00013     0.00019     0.00000     0.00000     0.00000     0.00000     0.00000     0.00051
     0.88081     0.00000     0.00006     0.00004     0.00006     0.00000     0.00000     0.00000     0.00000     0.00000     0.00016
     0.89281     0.00000     0.00002     0.00001     0.00002     0.00000     0.00000     0.00000     0.00000     0.00000     0.00005
     0.90581     0.00000     0.00000     0.00000     0.00000     0.00000     0.00000     0.00000     0.00000     0.00000     0.00001
     0.91781     0.00000     0.00000     0.00000     0.00000     0.00000     0.00000     0.00000     0.00000     0.00000     0.00000
     0.93081     0.00000     0.00000     0.00000     0.00000     0.00000     0.00000     0.00000     0.00000     0.00000     0.00000
     0.94281     0.00000     0.00000     0.00000     0.00000     0.00000     0.00000     0.00000     0.00000     0.00000     0.00000
     0.95581     0.00000     0.00000     0.00000     0.00000     0.00000     0.00000     0.00000     0.00000     0.00000     0.00000
     0.96781     0.00000     0.00000     0.00000     0.00000     0.00000     0.00000     0.00000     0.00000     0.00000     0.00000
     0.98081     0.00000     0.00000     0.00000     0.00000     0.00000     0.00000     0.00000     0.00000     0.00000     0.00000
     0.99281     0.00000     0.00000     0.00000     0.00000     0.00000     0.00000     0.00000     0.00000     0.00000     0.00000
     1.00581     0.00000     0.00000     0.00000     0.00000     0.00000     0.00000     0.00000     0.00000     0.00000     0.00000
     1.01781     0.00000     0.00000     0.00000     0.00000     0.00000     0.00000     0.00000     0.00000     0.00000     0.00000
     1.03081     0.00000     0.00000     0.00000     0.00000     0.00000     0.00000     0.00000     0.00000     0.00000     0.00000
     1.04281     0.00000     0.00000     0.00000     0.00000     0.00000     0.00000     0.00000     0.00000     0.00000     0.00000
     1.05581     0.00000     0.00000     0.00000     0.00000     0.00000     0.00000     0.00000     0.00000     0.00000     0.00000
     1.06781     0.00000     0.00000     0.00000     0.00000     0.00000     0.00000     0.00000     0.00000     0.00000     0.00000
     1.08081     0.00000     0.00000     0.00000     0.00000     0.00000     0.00000     0.00000     0.00000     0.00000     0.00000
     1.09281     0.00000     0.00000     0.00000     0.00000     0.00000     0.00000     0.00000     0.00000     0.00000     0.00000
     1.10581     0.00000     0.00000     0.00000     0.00000     0.00000     0.00000     0.00000     0.00000     0.00000     0.00000
     1.11781     0.00000     0.00001     0.00000     0.00001     0.00000     0.00000     0.00000     0.00000     0.00000     0.00002
     1.13081     0.00000     0.00005     0.00000     0.00005     0.00000     0.00000     0.00000     0.00000     0.00000     0.00010
     1.14281     0.00000     0.00020     0.00000     0.00020     0.00000     0.00000     0.00000     0.00000     0.00000     0.00041
     1.15581     0.00000     0.00070     0.00002     0.00070     0.00000     0.00000     0.00000     0.00000     0.00000     0.00142
     1.16781     0.00000     0.00216     0.00005     0.00216     0.00000     0.00000     0.00000     0.00000     0.00000     0.00438
     1.18081     0.00001     0.00590     0.00015     0.00590     0.00000     0.00000     0.00000     0.00000     0.00000     0.01195
     1.19281     0.00001     0.01422     0.00035     0.01422     0.00000     0.00000     0.00000     0.00000     0.00000     0.02880
     1.20581     0.00003     0.03030     0.00074     0.03028     0.00000     0.00000     0.00000     0.00000     0.00000     0.06135
     1.21781     0.00006     0.05702     0.00140     0.05699     0.00000     0.00000     0.00000     0.00000     0.00000     0.11547
     1.23081     0.00009     0.09480     0.00233     0.09475     0.00000     0.00000     0.00000     0.00000     0.00000     0.19198
     1.24281     0.00014     0.13928     0.00342     0.13922     0.00000     0.00000     0.00000     0.00000     0.00000     0.28207
     1.25581     0.00018     0.18080     0.00444     0.18069     0.00000     0.00000     0.00000     0.00000     0.00000     0.36612
     1.26781     0.00021     0.20734     0.00510     0.20723     0.00000     0.00000     0.00000     0.00000     0.00000     0.41987
     1.28081     0.00021     0.21008     0.00516     0.20996     0.00000     0.00000     0.00000     0.00000     0.00000     0.42542
     1.29281     0.00019     0.18806     0.00462     0.18797     0.00000     0.00000     0.00000     0.00000     0.00000     0.38084
     1.30581     0.00015     0.14876     0.00366     0.14868     0.00000     0.00000     0.00000     0.00000     0.00000     0.30124
     1.31781     0.00010     0.10397     0.00256     0.10392     0.00000     0.00000     0.00000     0.00000     0.00000     0.21054
     1.33081     0.00006     0.06420     0.00158     0.06416     0.00000     0.00000     0.00000     0.00000     0.00000     0.13000
     1.34281     0.00004     0.03504     0.00086     0.03503     0.00000     0.00000     0.00000     0.00000     0.00000     0.07097
     1.35581     0.00002     0.01699     0.00042     0.01701     0.00000     0.00000     0.00000     0.00000     0.00000     0.03444
     1.36781     0.00001     0.00761     0.00018     0.00772     0.00000     0.00000     0.00000     0.00000     0.00000     0.01552
     1.38081     0.00001     0.00411     0.00007     0.00448     0.00000     0.00000     0.00000     0.00000     0.00000     0.00867
     1.39281     0.00002     0.00501     0.00003     0.00608     0.00000     0.00000     0.00000     0.00000     0.00000     0.01114
     1.40581     0.00006     0.01087     0.00002     0.01364     0.00000     0.00000     0.00000     0.00000     0.00000     0.02458
     1.41781     0.00013     0.02426     0.00003     0.03058     0.00000     0.00000     0.00000     0.00000     0.00000     0.05499
     1.43081     0.00026     0.04879     0.00005     0.06151     0.00000     0.00000     0.00000     0.00000     0.00000     0.11062
     1.44281     0.00046     0.08711     0.00010     0.10964     0.00000     0.00000     0.00000     0.00000     0.00000     0.19731
     1.45581     0.00073     0.13795     0.00015     0.17316     0.00000     0.00000     0.00000     0.00000     0.00000     0.31199
     1.46781     0.00103     0.19479     0.00021     0.24301     0.00000     0.00000     0.00000     0.00000     0.00000     0.43905
     1.48081     0.00130     0.24789     0.00026     0.30520     0.00000     0.00000     0.00000     0.00000     0.00000     0.55465
     1.49281     0.00148     0.29062     0.00029     0.34836     0.00000     0.00000     0.00000     0.00000     0.00000     0.64076
     1.50581     0.00158     0.32671     0.00030     0.37293     0.00000     0.00000     0.00000     0.00000     0.00000     0.70152
     1.51781     0.00163     0.37226     0.00030     0.39469     0.00000     0.00000     0.00000     0.00000     0.00000     0.76887
     1.53081     0.00171     0.44911     0.00029     0.43895     0.00000     0.00000     0.00000     0.00000     0.00000     0.89006
     1.54381     0.00186     0.57103     0.00028     0.52604     0.00000     0.00000     0.00000     0.00000     0.00000     1.09921
     1.55581     0.00205     0.73113     0.00028     0.65668     0.00000     0.00000     0.00000     0.00000     0.00000     1.39015
     1.56881     0.00220     0.89780     0.00028     0.80589     0.00000     0.00000     0.00000     0.00000     0.00000     1.70617
     1.58081     0.00221     1.02419     0.00027     0.93025     0.00000     0.00000     0.00000     0.00000     0.00000     1.95691
     1.59381     0.00203     1.06697     0.00024     0.98464     0.00000     0.00000     0.00000     0.00000     0.00000     2.05388
     1.60581     0.00170     1.00645     0.00019     0.94358     0.00000     0.00000     0.00000     0.00000     0.00000     1.95192
     1.61881     0.00129     0.85512     0.00015     0.81332     0.00000     0.00000     0.00000     0.00000     0.00000     1.66987
     1.63081     0.00089     0.65243     0.00013     0.62833     0.00000     0.00000     0.00000     0.00000     0.00000     1.28179
     1.64381     0.00055     0.44655     0.00019     0.43459     0.00000     0.00000     0.00000     0.00000     0.00000     0.88189
     1.65581     0.00032     0.27609     0.00040     0.27144     0.00000     0.00000     0.00000     0.00000     0.00000     0.54825
     1.66881     0.00019     0.16081     0.00089     0.16025     0.00000     0.00000     0.00000     0.00000     0.00000     0.32215
     1.68081     0.00014     0.10397     0.00182     0.10614     0.00000     0.00000     0.00000     0.00000     0.00000     0.21208
     1.69381     0.00016     0.10141     0.00332     0.10615     0.00000     0.00000     0.00000     0.00000     0.00000     0.21104
     1.70581     0.00022     0.14859     0.00536     0.15612     0.00000     0.00000     0.00000     0.00000     0.00000     0.31029
     1.71881     0.00030     0.24101     0.00766     0.25128     0.00000     0.00000     0.00000     0.00000     0.00000     0.50024
     1.73081     0.00037     0.36850     0.00967     0.38079     0.00000     0.00000     0.00000     0.00000     0.00000     0.75934
     1.74381     0.00041     0.50919     0.01081     0.52204     0.00000     0.00000     0.00000     0.00000     0.00000     1.04245
     1.75581     0.00041     0.62931     0.01068     0.64123     0.00000     0.00000     0.00000     0.00000     0.00000     1.28162
     1.76881     0.00036     0.69407     0.00933     0.70339     0.00000     0.00000     0.00000     0.00000     0.00000     1.40714
     1.78081     0.00028     0.68180     0.00721     0.68822     0.00000     0.00000     0.00000     0.00000     0.00000     1.37751
     1.79381     0.00019     0.59623     0.00493     0.59986     0.00000     0.00000     0.00000     0.00000     0.00000     1.20122
     1.80581     0.00012     0.46388     0.00298     0.46556     0.00000     0.00000     0.00000     0.00000     0.00000     0.93254
     1.81881     0.00006     0.32102     0.00160     0.32158     0.00000     0.00000     0.00000     0.00000     0.00000     0.64426
     1.83081     0.00003     0.19760     0.00076     0.19768     0.00000     0.00000     0.00000     0.00000     0.00000     0.39607
     1.84381     0.00001     0.10822     0.00032     0.10815     0.00000     0.00000     0.00000     0.00000     0.00000     0.21670
     1.85581     0.00001     0.05275     0.00012     0.05267     0.00000     0.00000     0.00000     0.00000     0.00000     0.10555
     1.86881     0.00000     0.02290     0.00004     0.02285     0.00000     0.00000     0.00000     0.00000     0.00000     0.04579
     1.88081     0.00000     0.00886     0.00001     0.00884     0.00000     0.00000     0.00000     0.00000     0.00000     0.01771
     1.89381     0.00000     0.00306     0.00000     0.00305     0.00000     0.00000     0.00000     0.00000     0.00000     0.00612
     1.90581     0.00000     0.00098     0.00000     0.00097     0.00000     0.00000     0.00000     0.00000     0.00000     0.00195
     1.91881     0.00000     0.00041     0.00001     0.00041     0.00000     0.00000     0.00000     0.00000     0.00000     0.00083
     1.93081     0.00001     0.00065     0.00002     0.00063     0.00000     0.00000     0.00000     0.00000     0.00000     0.00130
     1.94381     0.00003     0.00194     0.00006     0.00188     0.00000     0.00000     0.00000     0.00000     0.00000     0.00390
     1.95581     0.00009     0.00564     0.00018     0.00547     0.00000     0.00000     0.00000     0.00000     0.00000     0.01139
     1.96881     0.00028     0.01474     0.00048     0.01433     0.00000     0.00000     0.00000     0.00000     0.00000     0.02983
     1.98081     0.00075     0.03442     0.00113     0.03353     0.00000     0.00000     0.00000     0.00000     0.00000     0.06984
     1.99381     0.00186     0.07203     0.00238     0.07042     0.00000     0.00000     0.00000     0.00000     0.00000     0.14669
     2.00581     0.00416     0.13570     0.00454     0.13318     0.00000     0.00000     0.00000     0.00000     0.00000     0.27757
     2.01881     0.00837     0.23130     0.00785     0.22809     0.00000     0.00000     0.00000     0.00000     0.00000     0.47562
     2.03081     0.01512     0.35881     0.01236     0.35577     0.00000     0.00000     0.00000     0.00000     0.00000     0.74205
     2.04381     0.02445     0.51026     0.01781     0.50884     0.00000     0.00000     0.00000     0.00000     0.00000     1.06135
     2.05581     0.03530     0.67084     0.02360     0.67290     0.00000     0.00000     0.00000     0.00000     0.00000     1.40264
     2.06881     0.04543     0.82419     0.02885     0.83076     0.00000     0.00000     0.00000     0.00000     0.00000     1.72923
     2.08081     0.05208     0.95720     0.03271     0.96846     0.00000     0.00000     0.00000     0.00000     0.00000     2.01045
     2.09381     0.05320     1.06329     0.03465     1.07845     0.00000     0.00000     0.00000     0.00000     0.00000     2.22959
     2.10581     0.04849     1.13850     0.03456     1.15517     0.00000     0.00000     0.00000     0.00000     0.00000     2.37673
     2.11881     0.03958     1.17466     0.03273     1.19057     0.00000     0.00000     0.00000     0.00000     0.00000     2.43755
     2.13081     0.02911     1.15728     0.02957     1.17123     0.00000     0.00000     0.00000     0.00000     0.00000     2.38719
     2.14381     0.01947     1.07343     0.02545     1.08437     0.00000     0.00000     0.00000     0.00000     0.00000     2.20271
     2.15581     0.01200     0.92327     0.02070     0.93133     0.00000     0.00000     0.00000     0.00000     0.00000     1.88730
     2.16881     0.00695     0.72782     0.01575     0.73343     0.00000     0.00000     0.00000     0.00000     0.00000     1.48394
     2.18081     0.00391     0.52428     0.01112     0.52798     0.00000     0.00000     0.00000     0.00000     0.00000     1.06729
     2.19381     0.00236     0.35120     0.00735     0.35390     0.00000     0.00000     0.00000     0.00000     0.00000     0.71481
     2.20581     0.00192     0.23676     0.00486     0.23953     0.00000     0.00000     0.00000     0.00000     0.00000     0.48306
     2.21881     0.00248     0.19406     0.00393     0.19820     0.00000     0.00000     0.00000     0.00000     0.00000     0.39867
     2.23081     0.00410     0.22376     0.00475     0.23061     0.00000     0.00000     0.00000     0.00000     0.00000     0.46322
     2.24381     0.00700     0.31776     0.00742     0.32861     0.00000     0.00000     0.00000     0.00000     0.00000     0.66078
     2.25581     0.01153     0.46290     0.01187     0.47832     0.00000     0.00000     0.00000     0.00000     0.00000     0.96461
     2.26881     0.01832     0.64578     0.01762     0.66527     0.00000     0.00000     0.00000     0.00000     0.00000     1.34699
     2.28081     0.02824     0.85941     0.02382     0.88069     0.00000     0.00000     0.00000     0.00000     0.00000     1.79215
     2.29381     0.04205     1.10490     0.02952     1.12462     0.00000     0.00000     0.00000     0.00000     0.00000     2.30108
     2.30581     0.05944     1.38052     0.03424     1.39530     0.00000     0.00000     0.00000     0.00000     0.00000     2.86950
     2.31881     0.07812     1.66466     0.03832     1.67092     0.00000     0.00000     0.00000     0.00000     0.00000     3.45203
     2.33081     0.09370     1.90175     0.04270     1.89753     0.00000     0.00000     0.00000     0.00000     0.00000     3.93568
     2.34381     0.10127     2.01947     0.04799     2.00548     0.00000     0.00000     0.00000     0.00000     0.00000     4.17421
     2.35581     0.09783     1.96433     0.05362     1.94320     0.00000     0.00000     0.00000     0.00000     0.00000     4.05898
     2.36881     0.08410     1.73553     0.05772     1.71083     0.00000     0.00000     0.00000     0.00000     0.00000     3.58819
     2.38081     0.06418     1.38787     0.05801     1.36391     0.00000     0.00000     0.00000     0.00000     0.00000     2.87397
     2.39381     0.04344     1.00469     0.05322     0.98439     0.00000     0.00000     0.00000     0.00000     0.00000     2.08575
     2.40581     0.02608     0.65955     0.04396     0.64451     0.00000     0.00000     0.00000     0.00000     0.00000     1.37410
     2.41881     0.01390     0.39377     0.03244     0.38378     0.00000     0.00000     0.00000     0.00000     0.00000     0.82389
     2.43081     0.00658     0.21431     0.02132     0.20837     0.00000     0.00000     0.00000     0.00000     0.00000     0.45059
     2.44381     0.00278     0.10656     0.01255     0.10340     0.00000     0.00000     0.00000     0.00000     0.00000     0.22529
     2.45581     0.00105     0.04877     0.00685     0.04721     0.00000     0.00000     0.00000     0.00000     0.00000     0.10389
     2.46881     0.00038     0.02140     0.00409     0.02062     0.00000     0.00000     0.00000     0.00000     0.00000     0.04648
     2.48081     0.00015     0.01077     0.00378     0.01023     0.00000     0.00000     0.00000     0.00000     0.00000     0.02494
     2.49381     0.00012     0.00880     0.00552     0.00816     0.00000     0.00000     0.00000     0.00000     0.00000     0.02259
     2.50581     0.00015     0.01118     0.00894     0.01019     0.00000     0.00000     0.00000     0.00000     0.00000     0.03046
     2.51881     0.00021     0.01547     0.01349     0.01401     0.00000     0.00000     0.00000     0.00000     0.00000     0.04319
     2.53081     0.00026     0.01992     0.01818     0.01798     0.00000     0.00000     0.00000     0.00000     0.00000     0.05634
     2.54381     0.00031     0.02305     0.02170     0.02078     0.00000     0.00000     0.00000     0.00000     0.00000     0.06583
     2.55681     0.00035     0.02401     0.02294     0.02176     0.00000     0.00000     0.00000     0.00000     0.00000     0.06906
     2.56881     0.00042     0.02312     0.02160     0.02143     0.00000     0.00000     0.00000     0.00000     0.00000     0.06658
     2.58181     0.00063     0.02213     0.01838     0.02170     0.00000     0.00000     0.00000     0.00000     0.00000     0.06284
     2.59381     0.00111     0.02397     0.01476     0.02570     0.00000     0.00000     0.00000     0.00000     0.00000     0.06554
     2.60681     0.00205     0.03209     0.01236     0.03695     0.00000     0.00000     0.00000     0.00000     0.00000     0.08344
     2.61881     0.00361     0.04945     0.01228     0.05818     0.00000     0.00000     0.00000     0.00000     0.00000     0.12353
     2.63181     0.00583     0.07763     0.01485     0.08995     0.00000     0.00000     0.00000     0.00000     0.00000     0.18827
     2.64381     0.00852     0.11645     0.01950     0.13049     0.00000     0.00000     0.00000     0.00000     0.00000     0.27497
     2.65681     0.01127     0.16522     0.02500     0.17746     0.00000     0.00000     0.00000     0.00000     0.00000     0.37894
     2.66881     0.01351     0.22626     0.02978     0.23263     0.00000     0.00000     0.00000     0.00000     0.00000     0.50218
     2.68181     0.01476     0.30979     0.03246     0.30763     0.00000     0.00000     0.00000     0.00000     0.00000     0.66464
     2.69381     0.01488     0.43634     0.03222     0.42622     0.00000     0.00000     0.00000     0.00000     0.00000     0.90966
     2.70681     0.01422     0.63161     0.02913     0.61748     0.00000     0.00000     0.00000     0.00000     0.00000     1.29244
     2.71881     0.01384     0.91104     0.02403     0.89831     0.00000     0.00000     0.00000     0.00000     0.00000     1.84722
     2.73181     0.01547     1.25976     0.01819     1.25319     0.00000     0.00000     0.00000     0.00000     0.00000     2.54661
     2.74381     0.02136     1.62458     0.01279     1.62594     0.00000     0.00000     0.00000     0.00000     0.00000     3.28467
     2.75681     0.03375     1.92893     0.00854     1.93671     0.00000     0.00000     0.00000     0.00000     0.00000     3.90793
     2.76881     0.05372     2.10647     0.00560     2.11698     0.00000     0.00000     0.00000     0.00000     0.00000     4.28276
     2.78181     0.07975     2.13124     0.00373     2.14067     0.00000     0.00000     0.00000     0.00000     0.00000     4.35539
     2.79381     0.10692     2.01937     0.00259     2.02550     0.00000     0.00000     0.00000     0.00000     0.00000     4.15438
     2.80681     0.12784     1.80941     0.00187     1.81120     0.00000     0.00000     0.00000     0.00000     0.00000     3.75032
     2.81881     0.13567     1.53745     0.00138     1.53639     0.00000     0.00000     0.00000     0.00000     0.00000     3.21089
     2.83181     0.12746     1.23242     0.00101     1.22934     0.00000     0.00000     0.00000     0.00000     0.00000     2.59022
     2.84381     0.10597     0.92050     0.00072     0.91714     0.00000     0.00000     0.00000     0.00000     0.00000     1.94432
     2.85681     0.07791     0.63257     0.00052     0.63079     0.00000     0.00000     0.00000     0.00000     0.00000     1.34178
     2.86881     0.05071     0.39763     0.00044     0.39850     0.00000     0.00000     0.00000     0.00000     0.00000     0.84729
     2.88181     0.02938     0.23329     0.00058     0.23916     0.00000     0.00000     0.00000     0.00000     0.00000     0.50240
     2.89381     0.01553     0.14270     0.00107     0.15724     0.00000     0.00000     0.00000     0.00000     0.00000     0.31654
     2.90681     0.00828     0.11935     0.00211     0.14730     0.00000     0.00000     0.00000     0.00000     0.00000     0.27703
     2.91881     0.00576     0.15351     0.00388     0.19948     0.00000     0.00000     0.00000     0.00000     0.00000     0.36263
     2.93181     0.00623     0.23501     0.00645     0.30048     0.00000     0.00000     0.00000     0.00000     0.00000     0.54817
     2.94381     0.00846     0.35112     0.00971     0.43218     0.00000     0.00000     0.00000     0.00000     0.00000     0.80147
     2.95681     0.01171     0.48516     0.01336     0.57238     0.00000     0.00000     0.00000     0.00000     0.00000     1.08262
     2.96881     0.01563     0.61991     0.01705     0.70152     0.00000     0.00000     0.00000     0.00000     0.00000     1.35411
     2.98181     0.02011     0.74409     0.02056     0.81091     0.00000     0.00000     0.00000     0.00000     0.00000     1.59567
     2.99381     0.02509     0.85537     0.02380     0.90315     0.00000     0.00000     0.00000     0.00000     0.00000     1.80741
     3.00681     0.03029     0.95533     0.02668     0.98346     0.00000     0.00000     0.00000     0.00000     0.00000     1.99575
     3.01881     0.03496     1.04058     0.02888     1.04779     0.00000     0.00000     0.00000     0.00000     0.00000     2.15222
     3.03181     0.03815     1.09826     0.02988     1.08120     0.00000     0.00000     0.00000     0.00000     0.00000     2.24749
     3.04381     0.03922     1.11543     0.02922     1.07058     0.00000     0.00000     0.00000     0.00000     0.00000     2.25445
     3.05681     0.03833     1.09179     0.02693     1.01959     0.00000     0.00000     0.00000     0.00000     0.00000     2.17664
     3.06881     0.03650     1.04370     0.02360     0.95207     0.00000     0.00000     0.00000     0.00000     0.00000     2.05587
     3.08181     0.03487     0.99454     0.02009     0.89680     0.00000     0.00000     0.00000     0.00000     0.00000     1.94629
     3.09381     0.03394     0.95553     0.01709     0.86537     0.00000     0.00000     0.00000     0.00000     0.00000     1.87193
     3.10681     0.03319     0.91572     0.01480     0.84329     0.00000     0.00000     0.00000     0.00000     0.00000     1.80699
     3.11881     0.03149     0.85164     0.01301     0.80074     0.00000     0.00000     0.00000     0.00000     0.00000     1.69688
     3.13181     0.02801     0.74658     0.01142     0.71597     0.00000     0.00000     0.00000     0.00000     0.00000     1.50198
     3.14381     0.02281     0.60615     0.01001     0.59155     0.00000     0.00000     0.00000     0.00000     0.00000     1.23052
     3.15681     0.01679     0.45667     0.00908     0.45321     0.00000     0.00000     0.00000     0.00000     0.00000     0.93574
     3.16881     0.01116     0.32917     0.00899     0.33300     0.00000     0.00000     0.00000     0.00000     0.00000     0.68232
     3.18181     0.00678     0.24316     0.00988     0.25189     0.00000     0.00000     0.00000     0.00000     0.00000     0.51172
     3.19381     0.00391     0.20016     0.01146     0.21220     0.00000     0.00000     0.00000     0.00000     0.00000     0.42773
     3.20681     0.00230     0.18859     0.01311     0.20252     0.00000     0.00000     0.00000     0.00000     0.00000     0.40652
     3.21881     0.00155     0.19416     0.01423     0.20825     0.00000     0.00000     0.00000     0.00000     0.00000     0.41820
     3.23181     0.00131     0.20878     0.01453     0.22118     0.00000     0.00000     0.00000     0.00000     0.00000     0.44580
     3.24381     0.00140     0.23403     0.01413     0.24320     0.00000     0.00000     0.00000     0.00000     0.00000     0.49275
     3.25681     0.00181     0.27992     0.01336     0.28513     0.00000     0.00000     0.00000     0.00000     0.00000     0.58022
     3.26881     0.00267     0.36125     0.01251     0.36262     0.00000     0.00000     0.00000     0.00000     0.00000     0.73905
     3.28181     0.00412     0.49187     0.01168     0.49005     0.00000     0.00000     0.00000     0.00000     0.00000     0.99773
     3.29381     0.00621     0.67550     0.01087     0.67117     0.00000     0.00000     0.00000     0.00000     0.00000     1.36376
     3.30681     0.00874     0.89431     0.01004     0.88824     0.00000     0.00000     0.00000     0.00000     0.00000     1.80132
     3.31881     0.01119     1.10363     0.00916     1.09607     0.00000     0.00000     0.00000     0.00000     0.00000     2.22006
     3.33181     0.01287     1.24204     0.00821     1.23342     0.00000     0.00000     0.00000     0.00000     0.00000     2.49655
     3.34381     0.01322     1.25820     0.00713     1.24894     0.00000     0.00000     0.00000     0.00000     0.00000     2.52749
     3.35681     0.01208     1.13855     0.00594     1.12931     0.00000     0.00000     0.00000     0.00000     0.00000     2.28588
     3.36881     0.00983     0.91650     0.00475     0.90840     0.00000     0.00000     0.00000     0.00000     0.00000     1.83949
     3.38181     0.00716     0.65555     0.00376     0.64909     0.00000     0.00000     0.00000     0.00000     0.00000     1.31557
     3.39381     0.00473     0.41712     0.00314     0.41239     0.00000     0.00000     0.00000     0.00000     0.00000     0.83738
     3.40681     0.00292     0.23738     0.00290     0.23414     0.00000     0.00000     0.00000     0.00000     0.00000     0.47734
     3.41881     0.00178     0.12250     0.00293     0.12040     0.00000     0.00000     0.00000     0.00000     0.00000     0.24761
     3.43181     0.00114     0.05918     0.00300     0.05780     0.00000     0.00000     0.00000     0.00000     0.00000     0.12112
     3.44381     0.00079     0.02836     0.00291     0.02740     0.00000     0.00000     0.00000     0.00000     0.00000     0.05946
     3.45681     0.00058     0.01448     0.00258     0.01378     0.00000     0.00000     0.00000     0.00000     0.00000     0.03141
     3.46881     0.00042     0.00813     0.00206     0.00760     0.00000     0.00000     0.00000     0.00000     0.00000     0.01820
     3.48181     0.00028     0.00482     0.00146     0.00442     0.00000     0.00000     0.00000     0.00000     0.00000     0.01099
     3.49381     0.00018     0.00284     0.00093     0.00254     0.00000     0.00000     0.00000     0.00000     0.00000     0.00648
     3.50681     0.00010     0.00158     0.00052     0.00136     0.00000     0.00000     0.00000     0.00000     0.00000     0.00357
     3.51881     0.00005     0.00082     0.00026     0.00067     0.00000     0.00000     0.00000     0.00000     0.00000     0.00180
     3.53181     0.00003     0.00039     0.00012     0.00030     0.00000     0.00000     0.00000     0.00000     0.00000     0.00083
     3.54481     0.00001     0.00017     0.00005     0.00012     0.00000     0.00000     0.00000     0.00000     0.00000     0.00035
     3.55681     0.00000     0.00007     0.00002     0.00005     0.00000     0.00000     0.00000     0.00000     0.00000     0.00014
     3.56981     0.00000     0.00003     0.00001     0.00002     0.00000     0.00000     0.00000     0.00000     0.00000     0.00005
     3.58181     0.00000     0.00001     0.00000     0.00000     0.00000     0.00000     0.00000     0.00000     0.00000     0.00002
     3.59481     0.00000     0.00000     0.00000     0.00000     0.00000     0.00000     0.00000     0.00000     0.00000     0.00000
     3.60681     0.00000     0.00000     0.00000     0.00000     0.00000     0.00000     0.00000     0.00000     0.00000     0.00000
     3.61981     0.00000     0.00000     0.00000     0.00000     0.00000     0.00000     0.00000     0.00000     0.00000     0.00000
     3.63181     0.00000     0.00000     0.00000     0.00000     0.00000     0.00000     0.00000     0.00000     0.00000     0.00000
     3.64481     0.00000     0.00000     0.00000     0.00000     0.00000     0.00000     0.00000     0.00000     0.00000     0.00000
     3.65681     0.00000     0.00000     0.00000     0.00000     0.00000     0.00000     0.00000     0.00000     0.00000     0.00000
     3.66981     0.00000     0.00000     0.00000     0.00000     0.00000     0.00000     0.00000     0.00000     0.00000     0.00000
     3.68181     0.00000     0.00000     0.00000     0.00000     0.00000     0.00000     0.00000     0.00000     0.00000     0.00000
     3.69481     0.00000     0.00000     0.00000     0.00000     0.00000     0.00000     0.00000     0.00000     0.00000     0.00000
     3.70681     0.00000     0.00000     0.00000     0.00000     0.00000     0.00000     0.00000     0.00000     0.00000     0.00000
     3.71981     0.00000     0.00000     0.00000     0.00000     0.00000     0.00000     0.00000     0.00000     0.00000     0.00000
     3.73181     0.00000     0.00000     0.00000     0.00000     0.00000     0.00000     0.00000     0.00000     0.00000     0.00000
     3.74481     0.00000     0.00000     0.00000     0.00000     0.00000     0.00000     0.00000     0.00000     0.00000     0.00000
     3.75681     0.00000     0.00000     0.00000     0.00000     0.00000     0.00000     0.00000     0.00000     0.00000     0.00000
     3.76981     0.00000     0.00000     0.00000     0.00000     0.00000     0.00000     0.00000     0.00000     0.00000     0.00000
     3.78181     0.00000     0.00000     0.00000     0.00000     0.00000     0.00000     0.00000     0.00000     0.00000     0.00000
     3.79481     0.00000     0.00000     0.00000     0.00000     0.00000     0.00000     0.00000     0.00000     0.00000     0.00000
     3.80681     0.00000     0.00000     0.00000     0.00000     0.00000     0.00000     0.00000     0.00000     0.00000     0.00000
     3.81981     0.00000     0.00000     0.00000     0.00000     0.00000     0.00000     0.00000     0.00000     0.00000     0.00000
     3.83181     0.00000     0.00000     0.00000     0.00000     0.00000     0.00000     0.00000     0.00000     0.00000     0.00000
     3.84481     0.00000     0.00000     0.00000     0.00000     0.00000     0.00000     0.00000     0.00000     0.00000     0.00000
     3.85681     0.00000     0.00000     0.00000     0.00000     0.00000     0.00000     0.00000     0.00000     0.00000     0.00000
     3.86981     0.00000     0.00000     0.00000     0.00000     0.00000     0.00000     0.00000     0.00000     0.00000     0.00000
     3.88181     0.00000     0.00000     0.00000     0.00000     0.00000     0.00000     0.00000     0.00000     0.00000     0.00000
     3.89481     0.00000     0.00000     0.00000     0.00000     0.00000     0.00000     0.00000     0.00000     0.00000     0.00000
     3.90681     0.00000     0.00000     0.00000     0.00000     0.00000     0.00000     0.00000     0.00000     0.00000     0.00000
     3.91981     0.00000     0.00000     0.00000     0.00000     0.00000     0.00000     0.00000     0.00000     0.00000     0.00000
     3.93181     0.00000     0.00000     0.00000     0.00000     0.00000     0.00000     0.00000     0.00000     0.00000     0.00000
     3.94481     0.00000     0.00000     0.00000     0.00000     0.00000     0.00000     0.00000     0.00000     0.00000     0.00000
     3.95681     0.00000     0.00000     0.00000     0.00000     0.00000     0.00000     0.00000     0.00000     0.00000     0.00000
     3.96981     0.00000     0.00000     0.00000     0.00000     0.00000     0.00000     0.00000     0.00000     0.00000     0.00000
     3.98181     0.00000     0.00000     0.00000     0.00000     0.00000     0.00000     0.00000     0.00000     0.00000     0.00000
     3.99481     0.00000     0.00000     0.00000     0.00000     0.00000     0.00000     0.00000     0.00000     0.00000     0.00000
     4.00681     0.00000     0.00000     0.00000     0.00000     0.00000     0.00000     0.00000     0.00000     0.00000     0.00000
     4.01981     0.00000     0.00000     0.00000     0.00000     0.00000     0.00000     0.00000     0.00000     0.00000     0.00000
     4.03181     0.00000     0.00000     0.00000     0.00000     0.00000     0.00000     0.00000     0.00000     0.00000     0.00000
     4.04481     0.00000     0.00000     0.00000     0.00000     0.00000     0.00000     0.00000     0.00000     0.00000     0.00000
     4.05681     0.00000     0.00000     0.00000     0.00000     0.00000     0.00000     0.00000     0.00000     0.00000     0.00000
     4.06981     0.00000     0.00000     0.00000     0.00000     0.00000     0.00000     0.00000     0.00000     0.00000     0.00000
     4.08181     0.00000     0.00000     0.00000     0.00000     0.00000     0.00000     0.00000     0.00000     0.00000     0.00000
     4.09481     0.00000     0.00000     0.00000     0.00000     0.00000     0.00000     0.00000     0.00000     0.00000     0.00000
     4.10681     0.00000     0.00000     0.00000     0.00000     0.00000     0.00000     0.00000     0.00000     0.00000     0.00000
     4.11981     0.00000     0.00000     0.00000     0.00000     0.00000     0.00000     0.00000     0.00000     0.00000     0.00000
     4.13181     0.00000     0.00000     0.00000     0.00000     0.00000     0.00000     0.00000     0.00000     0.00000     0.00000
     4.14481     0.00000     0.00000     0.00000     0.00000     0.00000     0.00000     0.00000     0.00000     0.00000     0.00000
     4.15681     0.00000     0.00000     0.00000     0.00000     0.00000     0.00000     0.00000     0.00000     0.00000     0.00000
     4.16981     0.00000     0.00000     0.00000     0.00000     0.00000     0.00000     0.00000     0.00000     0.00000     0.00000
     4.18181     0.00000     0.00000     0.00000     0.00000     0.00000     0.00000     0.00000     0.00000     0.00000     0.00000
     4.19481     0.00000     0.00000     0.00000     0.00000     0.00000     0.00000     0.00000     0.00000     0.00000     0.00000
     4.20681     0.00000     0.00000     0.00000     0.00000     0.00000     0.00000     0.00000     0.00000     0.00000     0.00000
     4.21981     0.00000     0.00000     0.00000     0.00000     0.00000     0.00000     0.00000     0.00000     0.00000     0.00000
     4.23181     0.00000     0.00000     0.00000     0.00000     0.00000     0.00000     0.00000     0.00000     0.00000     0.00000
     4.24481     0.00000     0.00000     0.00000     0.00000     0.00000     0.00000     0.00000     0.00000     0.00000     0.00000
     4.25681     0.00000     0.00000     0.00000     0.00000     0.00000     0.00000     0.00000     0.00000     0.00000     0.00000
     4.26981     0.00000     0.00000     0.00000     0.00000     0.00000     0.00000     0.00000     0.00000     0.00000     0.00000
     4.28181     0.00000     0.00000     0.00000     0.00000     0.00000     0.00000     0.00000     0.00000     0.00000     0.00000
     4.29481     0.00000     0.00000     0.00000     0.00000     0.00000     0.00000     0.00000     0.00000     0.00000     0.00000
     4.30681     0.00000     0.00000     0.00000     0.00000     0.00000     0.00000     0.00000     0.00000     0.00000     0.00000
     4.31981     0.00000     0.00000     0.00000     0.00000     0.00000     0.00000     0.00000     0.00000     0.00000     0.00000
     4.33181     0.00000     0.00000     0.00000     0.00000     0.00000     0.00000     0.00000     0.00000     0.00000     0.00000
     4.34481     0.00000     0.00000     0.00000     0.00000     0.00000     0.00000     0.00000     0.00000     0.00000     0.00000
     4.35681     0.00000     0.00000     0.00000     0.00000     0.00000     0.00000     0.00000     0.00000     0.00000     0.00000
     4.36981     0.00000     0.00000     0.00000     0.00000     0.00000     0.00000     0.00000     0.00000     0.00000     0.00000
     4.38181     0.00000     0.00000     0.00000     0.00000     0.00000     0.00000     0.00000     0.00000     0.00000     0.00000
     4.39481     0.00000     0.00000     0.00000     0.00000     0.00000     0.00000     0.00000     0.00000     0.00000     0.00000
     4.40681     0.00000     0.00000     0.00000     0.00000     0.00000     0.00000     0.00000     0.00000     0.00000     0.00000
     4.41981     0.00000     0.00000     0.00000     0.00000     0.00000     0.00000     0.00000     0.00000     0.00000     0.00000
     4.43181     0.00000     0.00000     0.00000     0.00000     0.00000     0.00000     0.00000     0.00000     0.00000     0.00000
     4.44481     0.00000     0.00000     0.00000     0.00000     0.00000     0.00000     0.00000     0.00000     0.00000     0.00000
     4.45681     0.00000     0.00000     0.00000     0.00000     0.00000     0.00000     0.00000     0.00000     0.00000     0.00000
     4.46981     0.00000     0.00000     0.00000     0.00000     0.00000     0.00000     0.00000     0.00000     0.00000     0.00000
     4.48181     0.00000     0.00000     0.00000     0.00000     0.00000     0.00000     0.00000     0.00000     0.00000     0.00000
     4.49481     0.00000     0.00000     0.00000     0.00000     0.00000     0.00000     0.00000     0.00000     0.00000     0.00000
     4.50681     0.00000     0.00000     0.00000     0.00000     0.00000     0.00000     0.00000     0.00000     0.00000     0.00000
     4.51981     0.00000     0.00000     0.00000     0.00000     0.00000     0.00000     0.00000     0.00000     0.00000     0.00000
     4.53181     0.00000     0.00000     0.00000     0.00000     0.00000     0.00000     0.00000     0.00000     0.00000     0.00000
     4.54481     0.00000     0.00000     0.00000     0.00000     0.00000     0.00000     0.00000     0.00000     0.00000     0.00000
     4.55781     0.00000     0.00000     0.00000     0.00000     0.00000     0.00000     0.00000     0.00000     0.00000     0.00000
     4.56981     0.00000     0.00000     0.00000     0.00000     0.00000     0.00000     0.00000     0.00000     0.00000     0.00000
     4.58281     0.00000     0.00000     0.00000     0.00000     0.00000     0.00000     0.00000     0.00000     0.00000     0.00000
     4.59481     0.00000     0.00000     0.00000     0.00000     0.00000     0.00000     0.00000     0.00000     0.00000     0.00000
     4.60781     0.00000     0.00000     0.00000     0.00000     0.00000     0.00000     0.00000     0.00000     0.00000     0.00000
     4.61981     0.00000     0.00000     0.00000     0.00000     0.00000     0.00000     0.00000     0.00000     0.00000     0.00000
     4.63281     0.00000     0.00000     0.00000     0.00000     0.00000     0.00000     0.00000     0.00000     0.00000     0.00000
     4.64481     0.00000     0.00000     0.00000     0.00000     0.00000     0.00000     0.00000     0.00000     0.00000     0.00000
     4.65781     0.00000     0.00000     0.00000     0.00000     0.00000     0.00000     0.00000     0.00000     0.00000     0.00000
     4.66981     0.00000     0.00000     0.00000     0.00000     0.00000     0.00000     0.00000     0.00000     0.00000     0.00000
     4.68281     0.00000     0.00000     0.00000     0.00000     0.00000     0.00000     0.00000     0.00000     0.00000     0.00000
     4.69481     0.00000     0.00000     0.00000     0.00000     0.00000     0.00000     0.00000     0.00000     0.00000     0.00000
     4.70781     0.00000     0.00000     0.00000     0.00000     0.00000     0.00000     0.00000     0.00000     0.00000     0.00000
     4.71981     0.00000     0.00000     0.00000     0.00000     0.00000     0.00000     0.00000     0.00000     0.00000     0.00000
     4.73281     0.00000     0.00000     0.00000     0.00000     0.00000     0.00000     0.00000     0.00000     0.00000     0.00000
     4.74481     0.00000     0.00000     0.00000     0.00000     0.00000     0.00000     0.00000     0.00000     0.00000     0.00000
     4.75781     0.00000     0.00000     0.00000     0.00000     0.00000     0.00000     0.00000     0.00000     0.00000     0.00000
     4.76981     0.00000     0.00000     0.00000     0.00000     0.00000     0.00000     0.00000     0.00000     0.00000     0.00000
     4.78281     0.00000     0.00000     0.00000     0.00000     0.00000     0.00000     0.00000     0.00000     0.00000     0.00000
     4.79481     0.00000     0.00000     0.00000     0.00000     0.00000     0.00000     0.00000     0.00000     0.00000     0.00000
     4.80781     0.00000     0.00000     0.00000     0.00000     0.00000     0.00000     0.00000     0.00000     0.00000     0.00000
     4.81981     0.00000     0.00000     0.00000     0.00000     0.00000     0.00000     0.00000     0.00000     0.00000     0.00000
     4.83281     0.00000     0.00000     0.00000     0.00000     0.00000     0.00000     0.00000     0.00000     0.00000     0.00000
     4.84481     0.00000     0.00000     0.00000     0.00000     0.00000     0.00000     0.00000     0.00000     0.00000     0.00000
     4.85781     0.00000     0.00000     0.00000     0.00000     0.00000     0.00000     0.00000     0.00000     0.00000     0.00000
     4.86981     0.00000     0.00000     0.00000     0.00000     0.00000     0.00000     0.00000     0.00000     0.00000     0.00000
     4.88281     0.00000     0.00000     0.00000     0.00000     0.00000     0.00000     0.00000     0.00000     0.00000     0.00000
     4.89481     0.00000     0.00000     0.00000     0.00000     0.00000     0.00000     0.00000     0.00000     0.00000     0.00000
     4.90781     0.00000     0.00000     0.00000     0.00000     0.00000     0.00000     0.00000     0.00000     0.00000     0.00000
     4.91981     0.00000     0.00000     0.00000     0.00000     0.00000     0.00000     0.00000     0.00000     0.00000     0.00000
     4.93281     0.00000     0.00000     0.00000     0.00000     0.00000     0.00000     0.00000     0.00000     0.00000     0.00000
     4.94481     0.00000     0.00000     0.00000     0.00000     0.00000     0.00000     0.00000     0.00000     0.00000     0.00000
     4.95781     0.00000     0.00000     0.00000     0.00000     0.00000     0.00000     0.00000     0.00000     0.00000     0.00000
     4.96981     0.00000     0.00000     0.00000     0.00000     0.00000     0.00000     0.00000     0.00000     0.00000     0.00000
     4.98281     0.00000     0.00000     0.00000     0.00000     0.00000     0.00000     0.00000     0.00000     0.00000     0.00000
     4.99481     0.00000     0.00000     0.00000     0.00000     0.00000     0.00000     0.00000     0.00000     0.00000     0.00000
     5.00781     0.00000     0.00000     0.00000     0.00000     0.00000     0.00000     0.00000     0.00000     0.00000     0.00000
     5.01981     0.00000     0.00000     0.00000     0.00000     0.00000     0.00000     0.00000     0.00000     0.00000     0.00000
     5.03281     0.00000     0.00000     0.00000     0.00000     0.00000     0.00000     0.00000     0.00000     0.00000     0.00000
     5.04481     0.00000     0.00000     0.00000     0.00000     0.00000     0.00000     0.00000     0.00000     0.00000     0.00000
     5.05781     0.00000     0.00000     0.00000     0.00000     0.00000     0.00000     0.00000     0.00000     0.00000     0.00000
     5.06981     0.00000     0.00000     0.00000     0.00000     0.00000     0.00000     0.00000     0.00000     0.00000     0.00000
     5.08281     0.00000     0.00000     0.00000     0.00000     0.00000     0.00000     0.00000     0.00000     0.00000     0.00000
     5.09481     0.00000     0.00000     0.00000     0.00000     0.00000     0.00000     0.00000     0.00000     0.00000     0.00000
     5.10781     0.00000     0.00000     0.00000     0.00000     0.00000     0.00000     0.00000     0.00000     0.00000     0.00000
     5.11981     0.00000     0.00000     0.00000     0.00000     0.00000     0.00000     0.00000     0.00000     0.00000     0.00000
     5.13281     0.00000     0.00000     0.00000     0.00000     0.00000     0.00000     0.00000     0.00000     0.00000     0.00000
     5.14481     0.00000     0.00000     0.00000     0.00000     0.00000     0.00000     0.00000     0.00000     0.00000     0.00000
     5.15781     0.00000     0.00000     0.00000     0.00000     0.00000     0.00000     0.00000     0.00000     0.00000     0.00000
     5.16981     0.00000     0.00000     0.00000     0.00000     0.00000     0.00000     0.00000     0.00000     0.00000     0.00000
     5.18281     0.00000     0.00000     0.00000     0.00000     0.00000     0.00000     0.00000     0.00000     0.00000     0.00000
     5.19481     0.00000     0.00000     0.00000     0.00000     0.00000     0.00000     0.00000     0.00000     0.00000     0.00000
     5.20781     0.00000     0.00000     0.00000     0.00000     0.00000     0.00000     0.00000     0.00000     0.00000     0.00000
     5.21981     0.00000     0.00000     0.00000     0.00000     0.00000     0.00000     0.00000     0.00000     0.00000     0.00000
     5.23281     0.00000     0.00000     0.00000     0.00000     0.00000     0.00000     0.00000     0.00000     0.00000     0.00000
     5.24481     0.00000     0.00000     0.00000     0.00000     0.00000     0.00000     0.00000     0.00000     0.00000     0.00000
     5.25781     0.00000     0.00000     0.00000     0.00000     0.00000     0.00000     0.00000     0.00000     0.00000     0.00000
     5.26981     0.00000     0.00000     0.00000     0.00000     0.00000     0.00000     0.00000     0.00000     0.00000     0.00000
     5.28281     0.00000     0.00000     0.00000     0.00000     0.00000     0.00000     0.00000     0.00000     0.00000     0.00000
     5.29481     0.00000     0.00000     0.00000     0.00000     0.00000     0.00000     0.00000     0.00000     0.00000     0.00000
     5.30781     0.00000     0.00000     0.00000     0.00000     0.00000     0.00000     0.00000     0.00000     0.00000     0.00000
     5.31981     0.00000     0.00000     0.00000     0.00000     0.00000     0.00000     0.00000     0.00000     0.00000     0.00000
     5.33281     0.00000     0.00000     0.00000     0.00000     0.00000     0.00000     0.00000     0.00000     0.00000     0.00000
     5.34481     0.00000     0.00000     0.00000     0.00000     0.00000     0.00000     0.00000     0.00000     0.00000     0.00000
     5.35781     0.00000     0.00000     0.00000     0.00000     0.00000     0.00000     0.00000     0.00000     0.00000     0.00000
     5.36981     0.00000     0.00000     0.00000     0.00000     0.00000     0.00000     0.00000     0.00000     0.00000     0.00000
     5.38281     0.00000     0.00000     0.00000     0.00000     0.00000     0.00000     0.00000     0.00000     0.00000     0.00000
     5.39481     0.00000     0.00000     0.00000     0.00000     0.00000     0.00000     0.00000     0.00000     0.00000     0.00000
     5.40781     0.00000     0.00000     0.00000     0.00000     0.00000     0.00000     0.00000     0.00000     0.00000     0.00000
     5.41981     0.00000     0.00000     0.00000     0.00000     0.00000     0.00000     0.00000     0.00000     0.00000     0.00000
     5.43281     0.00000     0.00000     0.00000     0.00000     0.00000     0.00000     0.00000     0.00000     0.00000     0.00000
     5.44481     0.00000     0.00000     0.00000     0.00000     0.00000     0.00000     0.00000     0.00000     0.00000     0.00000
     5.45781     0.00000     0.00000     0.00000     0.00000     0.00000     0.00000     0.00000     0.00000     0.00000     0.00000
     5.46981     0.00000     0.00000     0.00000     0.00000     0.00000     0.00000     0.00000     0.00000     0.00000     0.00000
     5.48281     0.00000     0.00000     0.00000     0.00000     0.00000     0.00000     0.00000     0.00000     0.00000     0.00000
     5.49481     0.00000     0.00000     0.00000     0.00000     0.00000     0.00000     0.00000     0.00000     0.00000     0.00000
     5.50781     0.00000     0.00000     0.00000     0.00000     0.00000     0.00000     0.00000     0.00000     0.00000     0.00000
     5.51981     0.00000     0.00000     0.00000     0.00000     0.00000     0.00000     0.00000     0.00000     0.00000     0.00000
     5.53281     0.00000     0.00000     0.00000     0.00000     0.00000     0.00000     0.00000     0.00000     0.00000     0.00000
     5.54581     0.00000     0.00000     0.00000     0.00000     0.00000     0.00000     0.00000     0.00000     0.00000     0.00000
     5.55781     0.00000     0.00000     0.00000     0.00000     0.00000     0.00000     0.00000     0.00000     0.00000     0.00000
     5.57081     0.00000     0.00000     0.00000     0.00000     0.00000     0.00000     0.00000     0.00000     0.00000     0.00000
     5.58281     0.00000     0.00000     0.00000     0.00000     0.00000     0.00000     0.00000     0.00000     0.00000     0.00000
     5.59581     0.00000     0.00000     0.00000     0.00000     0.00000     0.00000     0.00000     0.00000     0.00000     0.00000
     5.60781     0.00000     0.00000     0.00000     0.00000     0.00000     0.00000     0.00000     0.00000     0.00000     0.00000
     5.62081     0.00000     0.00000     0.00000     0.00000     0.00000     0.00000     0.00000     0.00000     0.00000     0.00000
     5.63281     0.00000     0.00000     0.00000     0.00000     0.00000     0.00000     0.00000     0.00000     0.00000     0.00000
     5.64581     0.00000     0.00000     0.00000     0.00000     0.00000     0.00000     0.00000     0.00000     0.00000     0.00000
     5.65781     0.00000     0.00000     0.00000     0.00000     0.00000     0.00000     0.00000     0.00000     0.00000     0.00000
     5.67081     0.00000     0.00000     0.00000     0.00000     0.00000     0.00000     0.00000     0.00000     0.00000     0.00000
     5.68281     0.00000     0.00000     0.00000     0.00000     0.00000     0.00000     0.00000     0.00000     0.00000     0.00000
     5.69581     0.00000     0.00000     0.00000     0.00000     0.00000     0.00000     0.00000     0.00000     0.00000     0.00000
     5.70781     0.00000     0.00000     0.00000     0.00000     0.00000     0.00000     0.00000     0.00000     0.00000     0.00000
     5.72081     0.00000     0.00000     0.00000     0.00000     0.00000     0.00000     0.00000     0.00000     0.00000     0.00000
     5.73281     0.00000     0.00000     0.00000     0.00000     0.00000     0.00000     0.00000     0.00000     0.00000     0.00000
     5.74581     0.00000     0.00000     0.00000     0.00000     0.00000     0.00000     0.00000     0.00000     0.00000     0.00000
     5.75781     0.00000     0.00000     0.00000     0.00000     0.00000     0.00000     0.00000     0.00000     0.00000     0.00000
     5.77081     0.00000     0.00000     0.00000     0.00000     0.00000     0.00000     0.00000     0.00000     0.00000     0.00000
     5.78281     0.00000     0.00000     0.00000     0.00000     0.00000     0.00000     0.00000     0.00000     0.00000     0.00000
     5.79581     0.00000     0.00000     0.00000     0.00000     0.00000     0.00000     0.00000     0.00000     0.00000     0.00000
     5.80781     0.00000     0.00000     0.00000     0.00000     0.00000     0.00000     0.00000     0.00000     0.00000     0.00000
     5.82081     0.00000     0.00000     0.00000     0.00000     0.00000     0.00000     0.00000     0.00000     0.00000     0.00000
     5.83281     0.00000     0.00000     0.00000     0.00000     0.00000     0.00000     0.00000     0.00000     0.00000     0.00000
     5.84581     0.00000     0.00000     0.00000     0.00000     0.00000     0.00000     0.00000     0.00000     0.00000     0.00000
     5.85781     0.00000     0.00000     0.00000     0.00000     0.00000     0.00000     0.00000     0.00000     0.00000     0.00000
     5.87081     0.00000     0.00000     0.00000     0.00000     0.00000     0.00000     0.00000     0.00000     0.00000     0.00000
     5.88281     0.00000     0.00000     0.00000     0.00000     0.00000     0.00000     0.00000     0.00000     0.00000     0.00000
     5.89581     0.00000     0.00000     0.00000     0.00000     0.00000     0.00000     0.00000     0.00000     0.00000     0.00000
     5.90781     0.00000     0.00000     0.00000     0.00000     0.00000     0.00000     0.00000     0.00000     0.00000     0.00000
     5.92081     0.00000     0.00000     0.00000     0.00000     0.00000     0.00000     0.00000     0.00000     0.00000     0.00000
     5.93281     0.00000     0.00000     0.00000     0.00000     0.00000     0.00000     0.00000     0.00000     0.00000     0.00000
     5.94581     0.00000     0.00000     0.00000     0.00000     0.00000     0.00000     0.00000     0.00000     0.00000     0.00000
     5.95781     0.00000     0.00000     0.00000     0.00000     0.00000     0.00000     0.00000     0.00000     0.00000     0.00000
     5.97081     0.00000     0.00000     0.00000     0.00000     0.00000     0.00000     0.00000     0.00000     0.00000     0.00000
     5.98281     0.00000     0.00000     0.00000     0.00000     0.00000     0.00000     0.00000     0.00000     0.00000     0.00000
     5.99581     0.00000     0.00000     0.00000     0.00000     0.00000     0.00000     0.00000     0.00000     0.00000     0.00000
     6.00781     0.00000     0.00000     0.00000     0.00000     0.00000     0.00000     0.00000     0.00000     0.00000     0.00000
     6.02081     0.00000     0.00000     0.00000     0.00000     0.00000     0.00000     0.00000     0.00000     0.00000     0.00000
     6.03281     0.00000     0.00000     0.00000     0.00000     0.00000     0.00000     0.00000     0.00000     0.00000     0.00000
     6.04581     0.00000     0.00000     0.00000     0.00000     0.00000     0.00000     0.00000     0.00000     0.00000     0.00000
     6.05781     0.00000     0.00000     0.00000     0.00000     0.00000     0.00000     0.00000     0.00000     0.00000     0.00000
     6.07081     0.00000     0.00000     0.00000     0.00000     0.00000     0.00000     0.00000     0.00000     0.00000     0.00000
     6.08281     0.00000     0.00000     0.00000     0.00000     0.00000     0.00000     0.00000     0.00000     0.00000     0.00000
     6.09581     0.00000     0.00000     0.00000     0.00000     0.00000     0.00000     0.00000     0.00000     0.00000     0.00000
     6.10781     0.00000     0.00000     0.00000     0.00000     0.00000     0.00000     0.00000     0.00000     0.00000     0.00000
     6.12081     0.00000     0.00000     0.00000     0.00000     0.00000     0.00000     0.00000     0.00000     0.00000     0.00000
     6.13281     0.00000     0.00000     0.00000     0.00000     0.00000     0.00000     0.00000     0.00000     0.00000     0.00000
     6.14581     0.00000     0.00000     0.00000     0.00000     0.00000     0.00000     0.00000     0.00000     0.00000     0.00000
     6.15781     0.00000     0.00000     0.00000     0.00000     0.00000     0.00000     0.00000     0.00000     0.00000     0.00000
     6.17081     0.00000     0.00000     0.00000     0.00000     0.00000     0.00000     0.00000     0.00000     0.00000     0.00000
     6.18281     0.00000     0.00000     0.00000     0.00000     0.00000     0.00000     0.00000     0.00000     0.00000     0.00000
     6.19581     0.00000     0.00000     0.00000     0.00000     0.00000     0.00000     0.00000     0.00000     0.00000     0.00000
     6.20781     0.00000     0.00000     0.00000     0.00000     0.00000     0.00000     0.00000     0.00000     0.00000     0.00000
     6.22081     0.00000     0.00000     0.00000     0.00000     0.00000     0.00000     0.00000     0.00000     0.00000     0.00000
     6.23281     0.00000     0.00000     0.00000     0.00000     0.00000     0.00000     0.00000     0.00000     0.00000     0.00000
     6.24581     0.00000     0.00000     0.00000     0.00000     0.00000     0.00000     0.00000     0.00000     0.00000     0.00000
     6.25781     0.00000     0.00000     0.00000     0.00000     0.00000     0.00000     0.00000     0.00000     0.00000     0.00000
     6.27081     0.00000     0.00000     0.00000     0.00000     0.00000     0.00000     0.00000     0.00000     0.00000     0.00000
     6.28281     0.00000     0.00000     0.00000     0.00000     0.00000     0.00000     0.00000     0.00000     0.00000     0.00000
     6.29581     0.00000     0.00000     0.00000     0.00000     0.00000     0.00000     0.00000     0.00000     0.00000     0.00000
     6.30781     0.00000     0.00000     0.00000     0.00000     0.00000     0.00000     0.00000     0.00000     0.00000     0.00000
     6.32081     0.00000     0.00000     0.00000     0.00000     0.00000     0.00000     0.00000     0.00000     0.00000     0.00000
     6.33281     0.00000     0.00000     0.00000     0.00000     0.00000     0.00000     0.00000     0.00000     0.00000     0.00000
     6.34581     0.00000     0.00000     0.00000     0.00000     0.00000     0.00000     0.00000     0.00000     0.00000     0.00000
     6.35781     0.00000     0.00000     0.00000     0.00000     0.00000     0.00000     0.00000     0.00000     0.00000     0.00000
     6.37081     0.00000     0.00000     0.00000     0.00000     0.00000     0.00000     0.00000     0.00000     0.00000     0.00000
     6.38281     0.00000     0.00000     0.00000     0.00000     0.00000     0.00000     0.00000     0.00000     0.00000     0.00000
     6.39581     0.00000     0.00000     0.00000     0.00000     0.00000     0.00000     0.00000     0.00000     0.00000     0.00000
     6.40781     0.00000     0.00000     0.00000     0.00000     0.00000     0.00000     0.00000     0.00000     0.00000     0.00000
     6.42081     0.00000     0.00000     0.00000     0.00000     0.00000     0.00000     0.00000     0.00000     0.00000     0.00000
     6.43281     0.00000     0.00000     0.00000     0.00000     0.00000     0.00000     0.00000     0.00000     0.00000     0.00000
     6.44581     0.00000     0.00000     0.00000     0.00000     0.00000     0.00000     0.00000     0.00000     0.00000     0.00000
     6.45781     0.00000     0.00000     0.00000     0.00000     0.00000     0.00000     0.00000     0.00000     0.00000     0.00000
     6.47081     0.00000     0.00000     0.00000     0.00000     0.00000     0.00000     0.00000     0.00000     0.00000     0.00000
     6.48281     0.00000     0.00000     0.00000     0.00000     0.00000     0.00000     0.00000     0.00000     0.00000     0.00000
     6.49581     0.00000     0.00000     0.00000     0.00000     0.00000     0.00000     0.00000     0.00000     0.00000     0.00000
     6.50781     0.00000     0.00000     0.00000     0.00000     0.00000     0.00000     0.00000     0.00000     0.00000     0.00000
     6.52081     0.00000     0.00000     0.00000     0.00000     0.00000     0.00000     0.00000     0.00000     0.00000     0.00000
     6.53281     0.00000     0.00000     0.00000     0.00000     0.00000     0.00000     0.00000     0.00000     0.00000     0.00000
     6.54581     0.00000     0.00000     0.00000     0.00000     0.00000     0.00000     0.00000     0.00000     0.00000     0.00000
     6.55881     0.00000     0.00000     0.00000     0.00000     0.00000     0.00000     0.00000     0.00000     0.00000     0.00000
     6.57081     0.00000     0.00000     0.00000     0.00000     0.00000     0.00000     0.00000     0.00000     0.00000     0.00000
     6.58381     0.00000     0.00000     0.00000     0.00000     0.00000     0.00000     0.00000     0.00000     0.00000     0.00000
     6.59581     0.00000     0.00000     0.00000     0.00000     0.00000     0.00000     0.00000     0.00000     0.00000     0.00000
     6.60881     0.00000     0.00000     0.00000     0.00000     0.00000     0.00000     0.00000     0.00000     0.00000     0.00000
     6.62081     0.00000     0.00000     0.00000     0.00000     0.00000     0.00000     0.00000     0.00000     0.00000     0.00000
     6.63381     0.00000     0.00000     0.00000     0.00000     0.00000     0.00000     0.00000     0.00000     0.00000     0.00000
     6.64581     0.00000     0.00000     0.00000     0.00000     0.00000     0.00000     0.00000     0.00000     0.00000     0.00000
     6.65881     0.00000     0.00000     0.00000     0.00000     0.00000     0.00000     0.00000     0.00000     0.00000     0.00000
     6.67081     0.00000     0.00000     0.00000     0.00000     0.00000     0.00000     0.00000     0.00000     0.00000     0.00000
     6.68381     0.00000     0.00000     0.00000     0.00000     0.00000     0.00000     0.00000     0.00000     0.00000     0.00000
     6.69581     0.00000     0.00000     0.00000     0.00000     0.00000     0.00000     0.00000     0.00000     0.00000     0.00000
     6.70881     0.00000     0.00000     0.00000     0.00000     0.00000     0.00000     0.00000     0.00000     0.00000     0.00000
     6.72081     0.00000     0.00000     0.00000     0.00000     0.00000     0.00000     0.00000     0.00000     0.00000     0.00000
     6.73381     0.00000     0.00000     0.00000     0.00000     0.00000     0.00000     0.00000     0.00000     0.00000     0.00000
     6.74581     0.00000     0.00000     0.00000     0.00000     0.00000     0.00000     0.00000     0.00000     0.00000     0.00000
     6.75881     0.00000     0.00000     0.00000     0.00000     0.00000     0.00000     0.00000     0.00000     0.00000     0.00000
     6.77081     0.00000     0.00000     0.00000     0.00000     0.00000     0.00000     0.00000     0.00000     0.00000     0.00000
     6.78381     0.00000     0.00000     0.00000     0.00000     0.00000     0.00000     0.00000     0.00000     0.00000     0.00000
     6.79581     0.00000     0.00000     0.00000     0.00000     0.00000     0.00000     0.00000     0.00000     0.00000     0.00000
     6.80881     0.00000     0.00000     0.00000     0.00000     0.00000     0.00000     0.00000     0.00000     0.00000     0.00000
     6.82081     0.00000     0.00000     0.00000     0.00000     0.00000     0.00000     0.00000     0.00000     0.00000     0.00000
     6.83381     0.00000     0.00000     0.00000     0.00000     0.00000     0.00000     0.00000     0.00000     0.00000     0.00000
     6.84581     0.00000     0.00000     0.00000     0.00000     0.00000     0.00000     0.00000     0.00000     0.00000     0.00000
     6.85881     0.00000     0.00000     0.00000     0.00000     0.00000     0.00000     0.00000     0.00000     0.00000     0.00000
     6.87081     0.00000     0.00000     0.00000     0.00000     0.00000     0.00000     0.00000     0.00000     0.00000     0.00000
     6.88381     0.00000     0.00000     0.00000     0.00000     0.00000     0.00000     0.00000     0.00000     0.00000     0.00000
     6.89581     0.00000     0.00000     0.00000     0.00000     0.00000     0.00000     0.00000     0.00000     0.00000     0.00000
     6.90881     0.00000     0.00000     0.00000     0.00000     0.00000     0.00000     0.00000     0.00000     0.00000     0.00000
     6.92081     0.00000     0.00000     0.00000     0.00000     0.00000     0.00000     0.00000     0.00000     0.00000     0.00000
     6.93381     0.00000     0.00000     0.00000     0.00000     0.00000     0.00000     0.00000     0.00000     0.00000     0.00000
     6.94581     0.00000     0.00000     0.00000     0.00000     0.00000     0.00000     0.00000     0.00000     0.00000     0.00000
     6.95881     0.00000     0.00000     0.00000     0.00000     0.00000     0.00000     0.00000     0.00000     0.00000     0.00000
     6.97081     0.00000     0.00000     0.00000     0.00000     0.00000     0.00000     0.00000     0.00000     0.00000     0.00000
     6.98381     0.00000     0.00000     0.00000     0.00000     0.00000     0.00000     0.00000     0.00000     0.00000     0.00000
     6.99581     0.00000     0.00000     0.00000     0.00000     0.00000     0.00000     0.00000     0.00000     0.00000     0.00000
     7.00881     0.00000     0.00000     0.00000     0.00000     0.00000     0.00000     0.00000     0.00000     0.00000     0.00000
     7.02081     0.00000     0.00000     0.00000     0.00000     0.00000     0.00000     0.00000     0.00000     0.00000     0.00000
     7.03381     0.00000     0.00000     0.00000     0.00000     0.00000     0.00000     0.00000     0.00000     0.00000     0.00000
     7.04581     0.00000     0.00000     0.00000     0.00000     0.00000     0.00000     0.00000     0.00000     0.00000     0.00000
     7.05881     0.00000     0.00000     0.00000     0.00000     0.00000     0.00000     0.00000     0.00000     0.00000     0.00000
     7.07081     0.00000     0.00000     0.00000     0.00000     0.00000     0.00000     0.00000     0.00000     0.00000     0.00000
     7.08381     0.00000     0.00000     0.00000     0.00000     0.00000     0.00000     0.00000     0.00000     0.00000     0.00000
     7.09581     0.00000     0.00000     0.00000     0.00000     0.00000     0.00000     0.00000     0.00000     0.00000     0.00000
     7.10881     0.00000     0.00000     0.00000     0.00000     0.00000     0.00000     0.00000     0.00000     0.00000     0.00000
     7.12081     0.00000     0.00000     0.00000     0.00000     0.00000     0.00000     0.00000     0.00000     0.00000     0.00000
     7.13381     0.00000     0.00000     0.00000     0.00000     0.00000     0.00000     0.00000     0.00000     0.00000     0.00000
     7.14581     0.00000     0.00000     0.00000     0.00000     0.00000     0.00000     0.00000     0.00000     0.00000     0.00000
     7.15881     0.00000     0.00000     0.00000     0.00000     0.00000     0.00000     0.00000     0.00000     0.00000     0.00000
     7.17081     0.00000     0.00000     0.00000     0.00000     0.00000     0.00000     0.00000     0.00000     0.00000     0.00000
     7.18381     0.00000     0.00000     0.00000     0.00000     0.00000     0.00000     0.00000     0.00000     0.00000     0.00000
     7.19581     0.00000     0.00000     0.00000     0.00000     0.00000     0.00000     0.00000     0.00000     0.00000     0.00000
     7.20881     0.00000     0.00000     0.00000     0.00000     0.00000     0.00000     0.00000     0.00000     0.00000     0.00000
     7.22081     0.00000     0.00000     0.00000     0.00000     0.00000     0.00000     0.00000     0.00000     0.00000     0.00000
     7.23381     0.00000     0.00000     0.00000     0.00000     0.00000     0.00000     0.00000     0.00000     0.00000     0.00000
     7.24581     0.00000     0.00000     0.00000     0.00000     0.00000     0.00000     0.00000     0.00000     0.00000     0.00000
     7.25881     0.00000     0.00000     0.00000     0.00000     0.00000     0.00000     0.00000     0.00000     0.00000     0.00000
     7.27081     0.00000     0.00000     0.00000     0.00000     0.00000     0.00000     0.00000     0.00000     0.00000     0.00000
     7.28381     0.00000     0.00000     0.00000     0.00000     0.00000     0.00000     0.00000     0.00000     0.00000     0.00000
     7.29581     0.00000     0.00000     0.00000     0.00000     0.00000     0.00000     0.00000     0.00000     0.00000     0.00000
     7.30881     0.00000     0.00000     0.00000     0.00000     0.00000     0.00000     0.00000     0.00000     0.00000     0.00000
     7.32081     0.00000     0.00000     0.00000     0.00000     0.00000     0.00000     0.00000     0.00000     0.00000     0.00000
     7.33381     0.00000     0.00000     0.00000     0.00000     0.00000     0.00000     0.00000     0.00000     0.00000     0.00000
     7.34581     0.00000     0.00000     0.00000     0.00000     0.00000     0.00000     0.00000     0.00000     0.00000     0.00000
     7.35881     0.00000     0.00000     0.00000     0.00000     0.00000     0.00000     0.00000     0.00000     0.00000     0.00000
     7.37081     0.00000     0.00000     0.00000     0.00000     0.00000     0.00000     0.00000     0.00000     0.00000     0.00000
     7.38381     0.00000     0.00000     0.00000     0.00000     0.00000     0.00000     0.00000     0.00000     0.00000     0.00000
     7.39581     0.00000     0.00000     0.00000     0.00000     0.00000     0.00000     0.00000     0.00000     0.00000     0.00000
     7.40881     0.00000     0.00000     0.00000     0.00000     0.00000     0.00000     0.00000     0.00000     0.00000     0.00000
     7.42081     0.00000     0.00000     0.00000     0.00000     0.00000     0.00000     0.00000     0.00000     0.00000     0.00000
     7.43381     0.00000     0.00000     0.00000     0.00000     0.00000     0.00000     0.00000     0.00000     0.00000     0.00000
     7.44581     0.00000     0.00000     0.00000     0.00000     0.00000     0.00000     0.00000     0.00000     0.00000     0.00000
     7.45881     0.00000     0.00000     0.00000     0.00000     0.00000     0.00000     0.00000     0.00000     0.00000     0.00000
     7.47081     0.00000     0.00000     0.00000     0.00000     0.00000     0.00000     0.00000     0.00000     0.00000     0.00000
     7.48381     0.00000     0.00000     0.00000     0.00000     0.00000     0.00000     0.00000     0.00000     0.00000     0.00000
     7.49581     0.00000     0.00000     0.00000     0.00000     0.00000     0.00000     0.00000     0.00000     0.00000     0.00000
     7.50881     0.00000     0.00000     0.00000     0.00000     0.00000     0.00000     0.00000     0.00000     0.00000     0.00000
     7.52081     0.00000     0.00000     0.00000     0.00000     0.00000     0.00000     0.00000     0.00000     0.00000     0.00000
     7.53381     0.00000     0.00000     0.00000     0.00000     0.00000     0.00000     0.00000     0.00000     0.00000     0.00000
     7.54681     0.00000     0.00000     0.00000     0.00000     0.00000     0.00000     0.00000     0.00000     0.00000     0.00000
     7.55881     0.00000     0.00000     0.00000     0.00000     0.00000     0.00000     0.00000     0.00000     0.00000     0.00000
     7.57181     0.00000     0.00000     0.00000     0.00000     0.00000     0.00000     0.00000     0.00000     0.00000     0.00000
     7.58381     0.00000     0.00000     0.00000     0.00000     0.00000     0.00000     0.00000     0.00000     0.00000     0.00000
     7.59681     0.00000     0.00000     0.00000     0.00000     0.00000     0.00000     0.00000     0.00000     0.00000     0.00000
     7.60881     0.00000     0.00000     0.00000     0.00000     0.00000     0.00000     0.00000     0.00000     0.00000     0.00000
     7.62181     0.00000     0.00000     0.00000     0.00000     0.00000     0.00000     0.00000     0.00000     0.00000     0.00000
     7.63381     0.00000     0.00000     0.00000     0.00000     0.00000     0.00000     0.00000     0.00000     0.00000     0.00000
     7.64681     0.00000     0.00000     0.00000     0.00000     0.00000     0.00000     0.00000     0.00000     0.00000     0.00000
     7.65881     0.00000     0.00000     0.00000     0.00000     0.00000     0.00000     0.00000     0.00000     0.00000     0.00000
     7.67181     0.00000     0.00000     0.00000     0.00000     0.00000     0.00000     0.00000     0.00000     0.00000     0.00000
     7.68381     0.00000     0.00000     0.00000     0.00000     0.00000     0.00000     0.00000     0.00000     0.00000     0.00000
     7.69681     0.00000     0.00000     0.00000     0.00000     0.00000     0.00000     0.00000     0.00000     0.00000     0.00000
     7.70881     0.00000     0.00000     0.00000     0.00000     0.00000     0.00000     0.00000     0.00000     0.00000     0.00000
     7.72181     0.00000     0.00000     0.00000     0.00000     0.00000     0.00000     0.00000     0.00000     0.00000     0.00000
     7.73381     0.00000     0.00000     0.00000     0.00000     0.00000     0.00000     0.00000     0.00000     0.00000     0.00000
     7.74681     0.00000     0.00000     0.00000     0.00000     0.00000     0.00000     0.00000     0.00000     0.00000     0.00000
     7.75881     0.00000     0.00000     0.00000     0.00000     0.00000     0.00000     0.00000     0.00000     0.00000     0.00000
     7.77181     0.00000     0.00000     0.00000     0.00000     0.00000     0.00000     0.00000     0.00000     0.00000     0.00000
     7.78381     0.00000     0.00000     0.00000     0.00000     0.00000     0.00000     0.00000     0.00000     0.00000     0.00000
     7.79681     0.00000     0.00000     0.00000     0.00000     0.00000     0.00000     0.00000     0.00000     0.00000     0.00000
     7.80881     0.00000     0.00000     0.00000     0.00000     0.00000     0.00000     0.00000     0.00000     0.00000     0.00000
     7.82181     0.00000     0.00000     0.00000     0.00000     0.00000     0.00000     0.00000     0.00000     0.00000     0.00000
     7.83381     0.00000     0.00000     0.00000     0.00000     0.00000     0.00000     0.00000     0.00000     0.00000     0.00000
     7.84681     0.00000     0.00000     0.00000     0.00000     0.00000     0.00000     0.00000     0.00000     0.00000     0.00000
     7.85881     0.00000     0.00000     0.00000     0.00000     0.00000     0.00000     0.00000     0.00000     0.00000     0.00000
     7.87181     0.00000     0.00000     0.00000     0.00000     0.00000     0.00000     0.00000     0.00000     0.00000     0.00000
     7.88381     0.00000     0.00000     0.00000     0.00000     0.00000     0.00000     0.00000     0.00000     0.00000     0.00000
     7.89681     0.00000     0.00000     0.00000     0.00000     0.00000     0.00000     0.00000     0.00000     0.00000     0.00000
     7.90881     0.00000     0.00000     0.00000     0.00000     0.00000     0.00000     0.00000     0.00000     0.00000     0.00000
     7.92181     0.00000     0.00000     0.00000     0.00000     0.00000     0.00000     0.00000     0.00000     0.00000     0.00000
     7.93381     0.00000     0.00000     0.00000     0.00000     0.00000     0.00000     0.00000     0.00000     0.00000     0.00000
     7.94681     0.00000     0.00000     0.00000     0.00000     0.00000     0.00000     0.00000     0.00000     0.00000     0.00000
     7.95881     0.00000     0.00000     0.00000     0.00000     0.00000     0.00000     0.00000     0.00000     0.00000     0.00000
     7.97181     0.00000     0.00000     0.00000     0.00000     0.00000     0.00000     0.00000     0.00000     0.00000     0.00000
     7.98381     0.00000     0.00000     0.00000     0.00000     0.00000     0.00000     0.00000     0.00000     0.00000     0.00000
     7.99681     0.00000     0.00000     0.00000     0.00000     0.00000     0.00000     0.00000     0.00000     0.00000     0.00000
     8.00881     0.00000     0.00000     0.00000     0.00000     0.00000     0.00000     0.00000     0.00000     0.00000     0.00000
     8.02181     0.00000     0.00000     0.00000     0.00000     0.00000     0.00000     0.00000     0.00000     0.00000     0.00000
     8.03381     0.00000     0.00000     0.00000     0.00000     0.00000     0.00000     0.00000     0.00000     0.00000     0.00000
     8.04681     0.00000     0.00000     0.00000     0.00000     0.00000     0.00000     0.00000     0.00000     0.00000     0.00000
     8.05881     0.00000     0.00000     0.00000     0.00000     0.00000     0.00000     0.00000     0.00000     0.00000     0.00000
     8.07181     0.00000     0.00000     0.00000     0.00000     0.00000     0.00000     0.00000     0.00000     0.00000     0.00000
     8.08381     0.00000     0.00000     0.00000     0.00000     0.00000     0.00000     0.00000     0.00000     0.00000     0.00000
     8.09681     0.00000     0.00000     0.00000     0.00000     0.00000     0.00000     0.00000     0.00000     0.00000     0.00000
     8.10881     0.00000     0.00000     0.00000     0.00000     0.00000     0.00000     0.00000     0.00000     0.00000     0.00000
     8.12181     0.00000     0.00000     0.00000     0.00000     0.00000     0.00000     0.00000     0.00000     0.00000     0.00000
     8.13381     0.00000     0.00000     0.00000     0.00000     0.00000     0.00000     0.00000     0.00000     0.00000     0.00000
     8.14681     0.00000     0.00000     0.00000     0.00000     0.00000     0.00000     0.00000     0.00000     0.00000     0.00000
     8.15881     0.00000     0.00000     0.00000     0.00000     0.00000     0.00000     0.00000     0.00000     0.00000     0.00000
     8.17181     0.00000     0.00000     0.00000     0.00000     0.00000     0.00000     0.00000     0.00000     0.00000     0.00000
     8.18381     0.00000     0.00000     0.00000     0.00000     0.00000     0.00000     0.00000     0.00000     0.00000     0.00000
     8.19681     0.00000     0.00000     0.00000     0.00000     0.00000     0.00000     0.00000     0.00000     0.00000     0.00000
     8.20881     0.00000     0.00000     0.00000     0.00000     0.00000     0.00000     0.00000     0.00000     0.00000     0.00000
     8.22181     0.00000     0.00000     0.00000     0.00000     0.00000     0.00000     0.00000     0.00000     0.00000     0.00000
     8.23381     0.00000     0.00000     0.00000     0.00000     0.00000     0.00000     0.00000     0.00000     0.00000     0.00000
     8.24681     0.00000     0.00000     0.00000     0.00000     0.00000     0.00000     0.00000     0.00000     0.00000     0.00000
     8.25881     0.00000     0.00000     0.00000     0.00000     0.00000     0.00000     0.00000     0.00000     0.00000     0.00000
     8.27181     0.00000     0.00000     0.00000     0.00000     0.00000     0.00000     0.00000     0.00000     0.00000     0.00000
     8.28381     0.00000     0.00000     0.00000     0.00000     0.00000     0.00000     0.00000     0.00000     0.00000     0.00000
     8.29681     0.00000     0.00000     0.00000     0.00000     0.00000     0.00000     0.00000     0.00000     0.00000     0.00000
     8.30881     0.00000     0.00000     0.00000     0.00000     0.00000     0.00000     0.00000     0.00000     0.00000     0.00000
     8.32181     0.00000     0.00000     0.00000     0.00000     0.00000     0.00000     0.00000     0.00000     0.00000     0.00000
     8.33381     0.00000     0.00000     0.00000     0.00000     0.00000     0.00000     0.00000     0.00000     0.00000     0.00000
     8.34681     0.00000     0.00000     0.00000     0.00000     0.00000     0.00000     0.00000     0.00000     0.00000     0.00000
     8.35881     0.00000     0.00000     0.00000     0.00000     0.00000     0.00000     0.00000     0.00000     0.00000     0.00000
     8.37181     0.00000     0.00000     0.00000     0.00000     0.00000     0.00000     0.00000     0.00000     0.00000     0.00000
     8.38381     0.00000     0.00000     0.00000     0.00000     0.00000     0.00000     0.00000     0.00000     0.00000     0.00000
     8.39681     0.00000     0.00000     0.00000     0.00000     0.00000     0.00000     0.00000     0.00000     0.00000     0.00000
     8.40881     0.00000     0.00000     0.00000     0.00000     0.00000     0.00000     0.00000     0.00000     0.00000     0.00000
     8.42181     0.00000     0.00000     0.00000     0.00000     0.00000     0.00000     0.00000     0.00000     0.00000     0.00000
     8.43381     0.00000     0.00000     0.00000     0.00000     0.00000     0.00000     0.00000     0.00000     0.00000     0.00000
     8.44681     0.00000     0.00000     0.00000     0.00000     0.00000     0.00000     0.00000     0.00000     0.00000     0.00000
     8.45881     0.00000     0.00000     0.00000     0.00000     0.00000     0.00000     0.00000     0.00000     0.00000     0.00000
     8.47181     0.00000     0.00000     0.00000     0.00000     0.00000     0.00000     0.00000     0.00000     0.00000     0.00000
     8.48381     0.00000     0.00000     0.00000     0.00000     0.00000     0.00000     0.00000     0.00000     0.00000     0.00000
     8.49681     0.00000     0.00000     0.00000     0.00000     0.00000     0.00000     0.00000     0.00000     0.00000     0.00000
     8.50881     0.00000     0.00000     0.00000     0.00000     0.00000     0.00000     0.00000     0.00000     0.00000     0.00000
     8.52181     0.00000     0.00000     0.00000     0.00000     0.00000     0.00000     0.00000     0.00000     0.00000     0.00000
     8.53381     0.00000     0.00000     0.00000     0.00000     0.00000     0.00000     0.00000     0.00000     0.00000     0.00000
     8.54681     0.00000     0.00000     0.00000     0.00000     0.00000     0.00000     0.00000     0.00000     0.00000     0.00000
     8.55981     0.00000     0.00000     0.00000     0.00000     0.00000     0.00000     0.00000     0.00000     0.00000     0.00000
     8.57181     0.00000     0.00000     0.00000     0.00000     0.00000     0.00000     0.00000     0.00000     0.00000     0.00000
     8.58481     0.00000     0.00000     0.00000     0.00000     0.00000     0.00000     0.00000     0.00000     0.00000     0.00000
     8.59681     0.00000     0.00000     0.00000     0.00000     0.00000     0.00000     0.00000     0.00000     0.00000     0.00000
     8.60981     0.00000     0.00000     0.00000     0.00000     0.00000     0.00000     0.00000     0.00000     0.00000     0.00000
     8.62181     0.00000     0.00000     0.00000     0.00000     0.00000     0.00000     0.00000     0.00000     0.00000     0.00000
     8.63481     0.00000     0.00000     0.00000     0.00000     0.00000     0.00000     0.00000     0.00000     0.00000     0.00000
     8.64681     0.00000     0.00000     0.00000     0.00000     0.00000     0.00000     0.00000     0.00000     0.00000     0.00000
     8.65981     0.00000     0.00000     0.00000     0.00000     0.00000     0.00000     0.00000     0.00000     0.00000     0.00000
     8.67181     0.00000     0.00000     0.00000     0.00000     0.00000     0.00000     0.00000     0.00000     0.00000     0.00000
     8.68481     0.00000     0.00000     0.00000     0.00000     0.00000     0.00000     0.00000     0.00000     0.00000     0.00000
     8.69681     0.00000     0.00000     0.00000     0.00000     0.00000     0.00000     0.00000     0.00000     0.00000     0.00000
     8.70981     0.00000     0.00000     0.00000     0.00000     0.00000     0.00000     0.00000     0.00000     0.00000     0.00000
     8.72181     0.00000     0.00000     0.00000     0.00000     0.00000     0.00000     0.00000     0.00000     0.00000     0.00000
     8.73481     0.00000     0.00000     0.00000     0.00000     0.00000     0.00000     0.00000     0.00000     0.00000     0.00000
     8.74681     0.00000     0.00000     0.00000     0.00000     0.00000     0.00000     0.00000     0.00000     0.00000     0.00000
     8.75981     0.00000     0.00000     0.00000     0.00000     0.00000     0.00000     0.00000     0.00000     0.00000     0.00000
     8.77181     0.00000     0.00000     0.00000     0.00000     0.00000     0.00000     0.00000     0.00000     0.00000     0.00000
     8.78481     0.00000     0.00000     0.00000     0.00000     0.00000     0.00000     0.00000     0.00000     0.00000     0.00000
     8.79681     0.00000     0.00000     0.00000     0.00000     0.00000     0.00000     0.00000     0.00000     0.00000     0.00000
     8.80981     0.00000     0.00000     0.00000     0.00000     0.00000     0.00000     0.00000     0.00000     0.00000     0.00000
     8.82181     0.00000     0.00000     0.00000     0.00000     0.00000     0.00000     0.00000     0.00000     0.00000     0.00000
     8.83481     0.00000     0.00000     0.00000     0.00000     0.00000     0.00000     0.00000     0.00000     0.00000     0.00000
     8.84681     0.00000     0.00000     0.00000     0.00000     0.00000     0.00000     0.00000     0.00000     0.00000     0.00000
     8.85981     0.00000     0.00000     0.00000     0.00000     0.00000     0.00000     0.00000     0.00000     0.00000     0.00000
     8.87181     0.00000     0.00000     0.00000     0.00000     0.00000     0.00000     0.00000     0.00000     0.00000     0.00000
     8.88481     0.00000     0.00000     0.00000     0.00000     0.00000     0.00000     0.00000     0.00000     0.00000     0.00000
     8.89681     0.00000     0.00000     0.00000     0.00000     0.00000     0.00000     0.00000     0.00000     0.00000     0.00000
     8.90981     0.00000     0.00000     0.00000     0.00000     0.00000     0.00000     0.00000     0.00000     0.00000     0.00000
     8.92181     0.00000     0.00000     0.00000     0.00000     0.00000     0.00000     0.00000     0.00000     0.00000     0.00000
     8.93481     0.00000     0.00000     0.00000     0.00000     0.00000     0.00000     0.00000     0.00000     0.00000     0.00000
     8.94681     0.00000     0.00000     0.00000     0.00000     0.00000     0.00000     0.00000     0.00000     0.00000     0.00000
     8.95981     0.00000     0.00000     0.00000     0.00000     0.00000     0.00000     0.00000     0.00000     0.00000     0.00000
     8.97181     0.00000     0.00000     0.00000     0.00000     0.00000     0.00000     0.00000     0.00000     0.00000     0.00000
     8.98481     0.00000     0.00000     0.00000     0.00000     0.00000     0.00000     0.00000     0.00000     0.00000     0.00000
     8.99681     0.00000     0.00000     0.00000     0.00000     0.00000     0.00000     0.00000     0.00000     0.00000     0.00000
     9.00981     0.00000     0.00000     0.00000     0.00000     0.00000     0.00000     0.00000     0.00000     0.00000     0.00000
     9.02181     0.00000     0.00000     0.00000     0.00000     0.00000     0.00000     0.00000     0.00000     0.00000     0.00000
     9.03481     0.00000     0.00000     0.00000     0.00000     0.00000     0.00000     0.00000     0.00000     0.00000     0.00000
     9.04681     0.00000     0.00000     0.00000     0.00000     0.00000     0.00000     0.00000     0.00000     0.00000     0.00000
     9.05981     0.00000     0.00000     0.00000     0.00000     0.00000     0.00000     0.00000     0.00000     0.00000     0.00000
     9.07181     0.00000     0.00000     0.00000     0.00000     0.00000     0.00000     0.00000     0.00000     0.00000     0.00000
     9.08481     0.00000     0.00000     0.00000     0.00000     0.00000     0.00000     0.00000     0.00000     0.00000     0.00000
     9.09681     0.00000     0.00000     0.00000     0.00000     0.00000     0.00000     0.00000     0.00000     0.00000     0.00000
     9.10981     0.00000     0.00000     0.00000     0.00000     0.00000     0.00000     0.00000     0.00000     0.00000     0.00000
     9.12181     0.00000     0.00000     0.00000     0.00000     0.00000     0.00000     0.00000     0.00000     0.00000     0.00000
     9.13481     0.00000     0.00000     0.00000     0.00000     0.00000     0.00000     0.00000     0.00000     0.00000     0.00000
     9.14681     0.00000     0.00000     0.00000     0.00000     0.00000     0.00000     0.00000     0.00000     0.00000     0.00000
     9.15981     0.00000     0.00000     0.00000     0.00000     0.00000     0.00000     0.00000     0.00000     0.00000     0.00000
     9.17181     0.00000     0.00000     0.00000     0.00000     0.00000     0.00000     0.00000     0.00000     0.00000     0.00000
     9.18481     0.00000     0.00000     0.00000     0.00000     0.00000     0.00000     0.00000     0.00000     0.00000     0.00000
     9.19681     0.00000     0.00000     0.00000     0.00000     0.00000     0.00000     0.00000     0.00000     0.00000     0.00000
     9.20981     0.00000     0.00000     0.00000     0.00000     0.00000     0.00000     0.00000     0.00000     0.00000     0.00000
     9.22181     0.00000     0.00000     0.00000     0.00000     0.00000     0.00000     0.00000     0.00000     0.00000     0.00000
     9.23481     0.00000     0.00000     0.00000     0.00000     0.00000     0.00000     0.00000     0.00000     0.00000     0.00000
     9.24681     0.00000     0.00000     0.00000     0.00000     0.00000     0.00000     0.00000     0.00000     0.00000     0.00000
     9.25981     0.00000     0.00000     0.00000     0.00000     0.00000     0.00000     0.00000     0.00000     0.00000     0.00000
     9.27181     0.00000     0.00000     0.00000     0.00000     0.00000     0.00000     0.00000     0.00000     0.00000     0.00000
     9.28481     0.00000     0.00000     0.00000     0.00000     0.00000     0.00000     0.00000     0.00000     0.00000     0.00000
     9.29681     0.00000     0.00000     0.00000     0.00000     0.00000     0.00000     0.00000     0.00000     0.00000     0.00000
     9.30981     0.00000     0.00000     0.00000     0.00000     0.00000     0.00000     0.00000     0.00000     0.00000     0.00000
     9.32181     0.00000     0.00000     0.00000     0.00000     0.00000     0.00000     0.00000     0.00000     0.00000     0.00000
     9.33481     0.00000     0.00000     0.00000     0.00000     0.00000     0.00000     0.00000     0.00000     0.00000     0.00000
     9.34681     0.00000     0.00000     0.00000     0.00000     0.00000     0.00000     0.00000     0.00000     0.00000     0.00000
     9.35981     0.00000     0.00000     0.00000     0.00000     0.00000     0.00000     0.00000     0.00000     0.00000     0.00000
     9.37181     0.00000     0.00000     0.00000     0.00000     0.00000     0.00000     0.00000     0.00000     0.00000     0.00000
     9.38481     0.00000     0.00000     0.00000     0.00000     0.00000     0.00000     0.00000     0.00000     0.00000     0.00000
     9.39681     0.00000     0.00000     0.00000     0.00000     0.00000     0.00000     0.00000     0.00000     0.00000     0.00000
     9.40981     0.00000     0.00000     0.00000     0.00000     0.00000     0.00000     0.00000     0.00000     0.00000     0.00000
     9.42181     0.00000     0.00000     0.00000     0.00000     0.00000     0.00000     0.00000     0.00000     0.00000     0.00000
     9.43481     0.00000     0.00000     0.00000     0.00000     0.00000     0.00000     0.00000     0.00000     0.00000     0.00000
     9.44681     0.00000     0.00000     0.00000     0.00000     0.00000     0.00000     0.00000     0.00000     0.00000     0.00000
     9.45981     0.00000     0.00000     0.00000     0.00000     0.00000     0.00000     0.00000     0.00000     0.00000     0.00000
     9.47181     0.00000     0.00000     0.00000     0.00000     0.00000     0.00000     0.00000     0.00000     0.00000     0.00000
     9.48481     0.00000     0.00000     0.00000     0.00000     0.00000     0.00000     0.00000     0.00000     0.00000     0.00000
     9.49681     0.00000     0.00000     0.00000     0.00000     0.00000     0.00000     0.00000     0.00000     0.00000     0.00000
     9.50981     0.00000     0.00000     0.00000     0.00000     0.00000     0.00000     0.00000     0.00000     0.00000     0.00000
     9.52181     0.00000     0.00000     0.00000     0.00000     0.00000     0.00000     0.00000     0.00000     0.00000     0.00000
     9.53481     0.00000     0.00000     0.00000     0.00000     0.00000     0.00000     0.00000     0.00000     0.00000     0.00000
     9.54781     0.00000     0.00000     0.00000     0.00000     0.00000     0.00000     0.00000     0.00000     0.00000     0.00000
     9.55981     0.00000     0.00000     0.00000     0.00000     0.00000     0.00000     0.00000     0.00000     0.00000     0.00000
     9.57281     0.00000     0.00000     0.00000     0.00000     0.00000     0.00000     0.00000     0.00000     0.00000     0.00000
     9.58481     0.00000     0.00000     0.00000     0.00000     0.00000     0.00000     0.00000     0.00000     0.00000     0.00000
     9.59781     0.00000     0.00000     0.00000     0.00000     0.00000     0.00000     0.00000     0.00000     0.00000     0.00000
     9.60981     0.00000     0.00000     0.00000     0.00000     0.00000     0.00000     0.00000     0.00000     0.00000     0.00000
     9.62281     0.00000     0.00000     0.00000     0.00000     0.00000     0.00000     0.00000     0.00000     0.00000     0.00000
     9.63481     0.00000     0.00000     0.00000     0.00000     0.00000     0.00000     0.00000     0.00000     0.00000     0.00000
     9.64781     0.00000     0.00000     0.00000     0.00000     0.00000     0.00000     0.00000     0.00000     0.00000     0.00000
     9.65981     0.00000     0.00000     0.00000     0.00000     0.00000     0.00000     0.00000     0.00000     0.00000     0.00000
     9.67281     0.00000     0.00000     0.00000     0.00000     0.00000     0.00000     0.00000     0.00000     0.00000     0.00000
     9.68481     0.00000     0.00000     0.00000     0.00000     0.00000     0.00000     0.00000     0.00000     0.00000     0.00000
     9.69781     0.00000     0.00000     0.00000     0.00000     0.00000     0.00000     0.00000     0.00000     0.00000     0.00000
     9.70981     0.00000     0.00000     0.00000     0.00000     0.00000     0.00000     0.00000     0.00000     0.00000     0.00000
     9.72281     0.00000     0.00000     0.00000     0.00000     0.00000     0.00000     0.00000     0.00000     0.00000     0.00000
     9.73481     0.00000     0.00000     0.00000     0.00000     0.00000     0.00000     0.00000     0.00000     0.00000     0.00000
     9.74781     0.00000     0.00000     0.00000     0.00000     0.00000     0.00000     0.00000     0.00000     0.00000     0.00000
     9.75981     0.00000     0.00000     0.00000     0.00000     0.00000     0.00000     0.00000     0.00000     0.00000     0.00000
     9.77281     0.00000     0.00000     0.00000     0.00000     0.00000     0.00000     0.00000     0.00000     0.00000     0.00000
     9.78481     0.00000     0.00000     0.00000     0.00000     0.00000     0.00000     0.00000     0.00000     0.00000     0.00000
     9.79781     0.00000     0.00000     0.00000     0.00000     0.00000     0.00000     0.00000     0.00000     0.00000     0.00000
     9.80981     0.00000     0.00000     0.00000     0.00000     0.00000     0.00000     0.00000     0.00000     0.00000     0.00000
     9.82281     0.00000     0.00000     0.00000     0.00000     0.00000     0.00000     0.00000     0.00000     0.00000     0.00000
     9.83481     0.00000     0.00000     0.00000     0.00000     0.00000     0.00000     0.00000     0.00000     0.00000     0.00000
     9.84781     0.00000     0.00000     0.00000     0.00000     0.00000     0.00000     0.00000     0.00000     0.00000     0.00000
     9.85981     0.00000     0.00000     0.00000     0.00000     0.00000     0.00000     0.00000     0.00000     0.00000     0.00000
     9.87281     0.00000     0.00000     0.00000     0.00000     0.00000     0.00000     0.00000     0.00000     0.00000     0.00000
     9.88481     0.00000     0.00000     0.00000     0.00000     0.00000     0.00000     0.00000     0.00000     0.00000     0.00000
     9.89781     0.00000     0.00000     0.00000     0.00000     0.00000     0.00000     0.00000     0.00000     0.00000     0.00000
     9.90981     0.00000     0.00000     0.00000     0.00000     0.00000     0.00000     0.00000     0.00000     0.00000     0.00000
     9.92281     0.00000     0.00000     0.00000     0.00000     0.00000     0.00000     0.00000     0.00000     0.00000     0.00000
     9.93481     0.00000     0.00000     0.00000     0.00000     0.00000     0.00000     0.00000     0.00000     0.00000     0.00000
     9.94781     0.00000     0.00000     0.00000     0.00000     0.00000     0.00000     0.00000     0.00000     0.00000     0.00000
     9.95981     0.00000     0.00000     0.00000     0.00000     0.00000     0.00000     0.00000     0.00000     0.00000     0.00000
     9.97281     0.00000     0.00000     0.00000     0.00000     0.00000     0.00000     0.00000     0.00000     0.00000     0.00000
     9.98481     0.00000     0.00000     0.00000     0.00000     0.00000     0.00000     0.00000     0.00000     0.00000     0.00000
     9.99781     0.00000     0.00000     0.00000     0.00000     0.00000     0.00000     0.00000     0.00000     0.00000     0.00000
    10.00981     0.00000     0.00000     0.00000     0.00000     0.00000     0.00000     0.00000     0.00000     0.00000     0.00000
    10.02281     0.00000     0.00000     0.00000     0.00000     0.00000     0.00000     0.00000     0.00000     0.00000     0.00000
    10.03481     0.00000     0.00000     0.00000     0.00000     0.00000     0.00000     0.00000     0.00000     0.00000     0.00000
    10.04781     0.00000     0.00000     0.00000     0.00000     0.00000     0.00000     0.00000     0.00000     0.00000     0.00000
    10.05981     0.00000     0.00000     0.00000     0.00000     0.00000     0.00000     0.00000     0.00000     0.00000     0.00000
    10.07281     0.00000     0.00000     0.00000     0.00000     0.00000     0.00000     0.00000     0.00000     0.00000     0.00000
    10.08481     0.00000     0.00000     0.00000     0.00000     0.00000     0.00000     0.00000     0.00000     0.00000     0.00000
    10.09781     0.00000     0.00000     0.00000     0.00000     0.00000     0.00000     0.00000     0.00000     0.00000     0.00000
    10.10981     0.00000     0.00000     0.00000     0.00000     0.00000     0.00000     0.00000     0.00000     0.00000     0.00000
    10.12281     0.00000     0.00000     0.00000     0.00000     0.00000     0.00000     0.00000     0.00000     0.00000     0.00000
    10.13481     0.00000     0.00000     0.00000     0.00000     0.00000     0.00000     0.00000     0.00000     0.00000     0.00000
    10.14781     0.00000     0.00000     0.00000     0.00000     0.00000     0.00000     0.00000     0.00000     0.00000     0.00000
    10.15981     0.00000     0.00000     0.00000     0.00000     0.00000     0.00000     0.00000     0.00000     0.00000     0.00000
    10.17281     0.00000     0.00000     0.00000     0.00000     0.00000     0.00000     0.00000     0.00000     0.00000     0.00000
    10.18481     0.00000     0.00000     0.00000     0.00000     0.00000     0.00000     0.00000     0.00000     0.00000     0.00000
    10.19781     0.00000     0.00000     0.00000     0.00000     0.00000     0.00000     0.00000     0.00000     0.00000     0.00000
    10.20981     0.00000     0.00000     0.00000     0.00000     0.00000     0.00000     0.00000     0.00000     0.00000     0.00000
    10.22281     0.00000     0.00000     0.00000     0.00000     0.00000     0.00000     0.00000     0.00000     0.00000     0.00000
    10.23481     0.00000     0.00000     0.00000     0.00000     0.00000     0.00000     0.00000     0.00000     0.00000     0.00000
    10.24781     0.00000     0.00000     0.00000     0.00000     0.00000     0.00000     0.00000     0.00000     0.00000     0.00000
    10.25981     0.00000     0.00000     0.00000     0.00000     0.00000     0.00000     0.00000     0.00000     0.00000     0.00000
    10.27281     0.00000     0.00000     0.00000     0.00000     0.00000     0.00000     0.00000     0.00000     0.00000     0.00000
    10.28481     0.00000     0.00000     0.00000     0.00000     0.00000     0.00000     0.00000     0.00000     0.00000     0.00000
    10.29781     0.00000     0.00000     0.00000     0.00000     0.00000     0.00000     0.00000     0.00000     0.00000     0.00000
    10.30981     0.00000     0.00000     0.00000     0.00000     0.00000     0.00000     0.00000     0.00000     0.00000     0.00000
    10.32281     0.00000     0.00000     0.00000     0.00000     0.00000     0.00000     0.00000     0.00000     0.00000     0.00000
    10.33481     0.00000     0.00000     0.00000     0.00000     0.00000     0.00000     0.00000     0.00000     0.00000     0.00000
    10.34781     0.00000     0.00000     0.00000     0.00000     0.00000     0.00000     0.00000     0.00000     0.00000     0.00000
    10.35981     0.00000     0.00000     0.00000     0.00000     0.00000     0.00000     0.00000     0.00000     0.00000     0.00000
    10.37281     0.00000     0.00000     0.00000     0.00000     0.00000     0.00000     0.00000     0.00000     0.00000     0.00000
    10.38481     0.00000     0.00000     0.00000     0.00000     0.00000     0.00000     0.00000     0.00000     0.00000     0.00000
    10.39781     0.00000     0.00000     0.00000     0.00000     0.00000     0.00000     0.00000     0.00000     0.00000     0.00000
    10.40981     0.00000     0.00000     0.00000     0.00000     0.00000     0.00000     0.00000     0.00000     0.00000     0.00000
    10.42281     0.00000     0.00000     0.00000     0.00000     0.00000     0.00000     0.00000     0.00000     0.00000     0.00000
    10.43481     0.00000     0.00000     0.00000     0.00000     0.00000     0.00000     0.00000     0.00000     0.00000     0.00000
    10.44781     0.00000     0.00000     0.00000     0.00000     0.00000     0.00000     0.00000     0.00000     0.00000     0.00000
    10.45981     0.00000     0.00000     0.00000     0.00000     0.00000     0.00000     0.00000     0.00000     0.00000     0.00000
    10.47281     0.00000     0.00000     0.00000     0.00000     0.00000     0.00000     0.00000     0.00000     0.00000     0.00000
    10.48481     0.00000     0.00000     0.00000     0.00000     0.00000     0.00000     0.00000     0.00000     0.00000     0.00000
    10.49781     0.00000     0.00000     0.00000     0.00000     0.00000     0.00000     0.00000     0.00000     0.00000     0.00000
    10.50981     0.00000     0.00000     0.00000     0.00000     0.00000     0.00000     0.00000     0.00000     0.00000     0.00000
    10.52281     0.00000     0.00000     0.00000     0.00000     0.00000     0.00000     0.00000     0.00000     0.00000     0.00000
    10.53481     0.00000     0.00000     0.00000     0.00000     0.00000     0.00000     0.00000     0.00000     0.00000     0.00000
    10.54781     0.00000     0.00000     0.00000     0.00000     0.00000     0.00000     0.00000     0.00000     0.00000     0.00000
    10.56081     0.00000     0.00000     0.00000     0.00000     0.00000     0.00000     0.00000     0.00000     0.00000     0.00000
    10.57281     0.00000     0.00000     0.00000     0.00000     0.00000     0.00000     0.00000     0.00000     0.00000     0.00000
    10.58581     0.00000     0.00000     0.00000     0.00000     0.00000     0.00000     0.00000     0.00000     0.00000     0.00000
    10.59781     0.00000     0.00000     0.00000     0.00000     0.00000     0.00000     0.00000     0.00000     0.00000     0.00000
    10.61081     0.00000     0.00000     0.00000     0.00000     0.00000     0.00000     0.00000     0.00000     0.00000     0.00000
    10.62281     0.00000     0.00000     0.00000     0.00000     0.00000     0.00000     0.00000     0.00000     0.00000     0.00000
    10.63581     0.00000     0.00000     0.00000     0.00000     0.00000     0.00000     0.00000     0.00000     0.00000     0.00000
    10.64781     0.00000     0.00000     0.00000     0.00000     0.00000     0.00000     0.00000     0.00000     0.00000     0.00000
    10.66081     0.00000     0.00000     0.00000     0.00000     0.00000     0.00000     0.00000     0.00000     0.00000     0.00000
    10.67281     0.00000     0.00000     0.00000     0.00000     0.00000     0.00000     0.00000     0.00000     0.00000     0.00000
    10.68581     0.00000     0.00000     0.00000     0.00000     0.00000     0.00000     0.00000     0.00000     0.00000     0.00000
    10.69781     0.00000     0.00000     0.00000     0.00000     0.00000     0.00000     0.00000     0.00000     0.00000     0.00000
    10.71081     0.00000     0.00000     0.00000     0.00000     0.00000     0.00000     0.00000     0.00000     0.00000     0.00000
    10.72281     0.00000     0.00000     0.00000     0.00000     0.00000     0.00000     0.00000     0.00000     0.00000     0.00000
    10.73581     0.00000     0.00000     0.00000     0.00000     0.00000     0.00000     0.00000     0.00000     0.00000     0.00000
    10.74781     0.00000     0.00000     0.00000     0.00000     0.00000     0.00000     0.00000     0.00000     0.00000     0.00000
    10.76081     0.00000     0.00000     0.00000     0.00000     0.00000     0.00000     0.00000     0.00000     0.00000     0.00000
    10.77281     0.00000     0.00000     0.00000     0.00000     0.00000     0.00000     0.00000     0.00000     0.00000     0.00000
    10.78581     0.00000     0.00000     0.00000     0.00000     0.00000     0.00000     0.00000     0.00000     0.00000     0.00000
    10.79781     0.00000     0.00000     0.00000     0.00000     0.00000     0.00000     0.00000     0.00000     0.00000     0.00000
    10.81081     0.00000     0.00000     0.00000     0.00000     0.00000     0.00000     0.00000     0.00000     0.00000     0.00000
    10.82281     0.00000     0.00000     0.00000     0.00000     0.00000     0.00000     0.00000     0.00000     0.00000     0.00000
    10.83581     0.00000     0.00000     0.00000     0.00000     0.00000     0.00000     0.00000     0.00000     0.00000     0.00000
    10.84781     0.00000     0.00000     0.00000     0.00000     0.00000     0.00000     0.00000     0.00000     0.00000     0.00000
    10.86081     0.00000     0.00000     0.00000     0.00000     0.00000     0.00000     0.00000     0.00000     0.00000     0.00000
    10.87281     0.00000     0.00000     0.00000     0.00000     0.00000     0.00000     0.00000     0.00000     0.00000     0.00000
    10.88581     0.00000     0.00000     0.00000     0.00000     0.00000     0.00000     0.00000     0.00000     0.00000     0.00000
    10.89781     0.00000     0.00000     0.00000     0.00000     0.00000     0.00000     0.00000     0.00000     0.00000     0.00000
    10.91081     0.00000     0.00000     0.00000     0.00000     0.00000     0.00000     0.00000     0.00000     0.00000     0.00000
    10.92281     0.00000     0.00000     0.00000     0.00000     0.00000     0.00000     0.00000     0.00000     0.00000     0.00000
    10.93581     0.00000     0.00000     0.00000     0.00000     0.00000     0.00000     0.00000     0.00000     0.00000     0.00000
    10.94781     0.00000     0.00000     0.00000     0.00000     0.00000     0.00000     0.00000     0.00000     0.00000     0.00000
    10.96081     0.00000     0.00000     0.00000     0.00000     0.00000     0.00000     0.00000     0.00000     0.00000     0.00000
    10.97281     0.00000     0.00000     0.00000     0.00000     0.00000     0.00000     0.00000     0.00000     0.00000     0.00000
    10.98581     0.00000     0.00000     0.00000     0.00000     0.00000     0.00000     0.00000     0.00000     0.00000     0.00000
    10.99781     0.00000     0.00000     0.00000     0.00000     0.00000     0.00000     0.00000     0.00000     0.00000     0.00000
    11.01081     0.00000     0.00000     0.00000     0.00000     0.00000     0.00000     0.00000     0.00000     0.00000     0.00000
    11.02281     0.00000     0.00000     0.00000     0.00000     0.00000     0.00000     0.00000     0.00000     0.00000     0.00000
    11.03581     0.00000     0.00000     0.00000     0.00000     0.00000     0.00000     0.00000     0.00000     0.00000     0.00000
    11.04781     0.00000     0.00000     0.00000     0.00000     0.00000     0.00000     0.00000     0.00000     0.00000     0.00000
    11.06081     0.00000     0.00000     0.00000     0.00000     0.00000     0.00000     0.00000     0.00000     0.00000     0.00000
    11.07281     0.00000     0.00000     0.00000     0.00000     0.00000     0.00000     0.00000     0.00000     0.00000     0.00000
    11.08581     0.00000     0.00000     0.00000     0.00000     0.00000     0.00000     0.00000     0.00000     0.00000     0.00000
    11.09781     0.00000     0.00000     0.00000     0.00000     0.00000     0.00000     0.00000     0.00000     0.00000     0.00000
    11.11081     0.00000     0.00000     0.00000     0.00000     0.00000     0.00000     0.00000     0.00000     0.00000     0.00000
    11.12281     0.00000     0.00000     0.00000     0.00000     0.00000     0.00000     0.00000     0.00000     0.00000     0.00000
    11.13581     0.00000     0.00000     0.00000     0.00000     0.00000     0.00000     0.00000     0.00000     0.00000     0.00000
    11.14781     0.00000     0.00000     0.00000     0.00000     0.00000     0.00000     0.00000     0.00000     0.00000     0.00000
    11.16081     0.00000     0.00000     0.00000     0.00000     0.00000     0.00000     0.00000     0.00000     0.00000     0.00000
    11.17281     0.00000     0.00000     0.00000     0.00000     0.00000     0.00000     0.00000     0.00000     0.00000     0.00000
    11.18581     0.00000     0.00000     0.00000     0.00000     0.00000     0.00000     0.00000     0.00000     0.00000     0.00000
    11.19781     0.00000     0.00000     0.00000     0.00000     0.00000     0.00000     0.00000     0.00000     0.00000     0.00000
    11.21081     0.00000     0.00000     0.00000     0.00000     0.00000     0.00000     0.00000     0.00000     0.00000     0.00000
    11.22281     0.00000     0.00000     0.00000     0.00000     0.00000     0.00000     0.00000     0.00000     0.00000     0.00000
    11.23581     0.00000     0.00000     0.00000     0.00000     0.00000     0.00000     0.00000     0.00000     0.00000     0.00000
    11.24781     0.00000     0.00000     0.00000     0.00000     0.00000     0.00000     0.00000     0.00000     0.00000     0.00000
    11.26081     0.00000     0.00000     0.00000     0.00000     0.00000     0.00000     0.00000     0.00000     0.00000     0.00000
    11.27281     0.00000     0.00000     0.00000     0.00000     0.00000     0.00000     0.00000     0.00000     0.00000     0.00000
    11.28581     0.00000     0.00000     0.00000     0.00000     0.00000     0.00000     0.00000     0.00000     0.00000     0.00000
    11.29781     0.00000     0.00000     0.00000     0.00000     0.00000     0.00000     0.00000     0.00000     0.00000     0.00000
    11.31081     0.00000     0.00000     0.00000     0.00000     0.00000     0.00000     0.00000     0.00000     0.00000     0.00000
    11.32281     0.00000     0.00000     0.00000     0.00000     0.00000     0.00000     0.00000     0.00000     0.00000     0.00000
    11.33581     0.00000     0.00000     0.00000     0.00000     0.00000     0.00000     0.00000     0.00000     0.00000     0.00000
    11.34781     0.00000     0.00000     0.00000     0.00000     0.00000     0.00000     0.00000     0.00000     0.00000     0.00000
    11.36081     0.00000     0.00000     0.00000     0.00000     0.00000     0.00000     0.00000     0.00000     0.00000     0.00000
    11.37281     0.00000     0.00000     0.00000     0.00000     0.00000     0.00000     0.00000     0.00000     0.00000     0.00000
    11.38581     0.00000     0.00000     0.00000     0.00000     0.00000     0.00000     0.00000     0.00000     0.00000     0.00000
    11.39781     0.00000     0.00000     0.00000     0.00000     0.00000     0.00000     0.00000     0.00000     0.00000     0.00000
    11.41081     0.00000     0.00000     0.00000     0.00000     0.00000     0.00000     0.00000     0.00000     0.00000     0.00000
    11.42281     0.00000     0.00000     0.00000     0.00000     0.00000     0.00000     0.00000     0.00000     0.00000     0.00000
    11.43581     0.00000     0.00000     0.00000     0.00000     0.00000     0.00000     0.00000     0.00000     0.00000     0.00000
    11.44781     0.00000     0.00000     0.00000     0.00000     0.00000     0.00000     0.00000     0.00000     0.00000     0.00000
    11.46081     0.00000     0.00000     0.00000     0.00000     0.00000     0.00000     0.00000     0.00000     0.00000     0.00000
    11.47281     0.00000     0.00000     0.00000     0.00000     0.00000     0.00000     0.00000     0.00000     0.00000     0.00000
    11.48581     0.00000     0.00000     0.00000     0.00000     0.00000     0.00000     0.00000     0.00000     0.00000     0.00000
    11.49781     0.00000     0.00000     0.00000     0.00000     0.00000     0.00000     0.00000     0.00000     0.00000     0.00000
    11.51081     0.00000     0.00000     0.00000     0.00000     0.00000     0.00000     0.00000     0.00000     0.00000     0.00000
    11.52281     0.00000     0.00000     0.00000     0.00000     0.00000     0.00000     0.00000     0.00000     0.00000     0.00000
    11.53581     0.00000     0.00000     0.00000     0.00000     0.00000     0.00000     0.00000     0.00000     0.00000     0.00000
    11.54881     0.00000     0.00000     0.00000     0.00000     0.00000     0.00000     0.00000     0.00000     0.00000     0.00000
    11.56081     0.00000     0.00000     0.00000     0.00000     0.00000     0.00000     0.00000     0.00000     0.00000     0.00000
    11.57381     0.00000     0.00000     0.00000     0.00000     0.00000     0.00000     0.00000     0.00000     0.00000     0.00000
    11.58581     0.00000     0.00000     0.00000     0.00000     0.00000     0.00000     0.00000     0.00000     0.00000     0.00000
    11.59881     0.00000     0.00000     0.00000     0.00000     0.00000     0.00000     0.00000     0.00000     0.00000     0.00000
    11.61081     0.00000     0.00000     0.00000     0.00000     0.00000     0.00000     0.00000     0.00000     0.00000     0.00000
    11.62381     0.00000     0.00000     0.00000     0.00000     0.00000     0.00000     0.00000     0.00000     0.00000     0.00000
    11.63581     0.00000     0.00000     0.00000     0.00000     0.00000     0.00000     0.00000     0.00000     0.00000     0.00000
    11.64881     0.00000     0.00000     0.00000     0.00000     0.00000     0.00000     0.00000     0.00000     0.00000     0.00000
    11.66081     0.00000     0.00000     0.00000     0.00000     0.00000     0.00000     0.00000     0.00000     0.00000     0.00000
    11.67381     0.00000     0.00000     0.00000     0.00000     0.00000     0.00000     0.00000     0.00000     0.00000     0.00000
    11.68581     0.00000     0.00000     0.00000     0.00000     0.00000     0.00000     0.00000     0.00000     0.00000     0.00000
    11.69881     0.00000     0.00000     0.00000     0.00000     0.00000     0.00000     0.00000     0.00000     0.00000     0.00000
    11.71081     0.00000     0.00000     0.00000     0.00000     0.00000     0.00000     0.00000     0.00000     0.00000     0.00000
    11.72381     0.00000     0.00000     0.00000     0.00000     0.00000     0.00000     0.00000     0.00000     0.00000     0.00000
    11.73581     0.00000     0.00000     0.00000     0.00000     0.00000     0.00000     0.00000     0.00000     0.00000     0.00000
    11.74881     0.00000     0.00000     0.00000     0.00000     0.00000     0.00000     0.00000     0.00000     0.00000     0.00000
    11.76081     0.00000     0.00000     0.00000     0.00000     0.00000     0.00000     0.00000     0.00000     0.00000     0.00000
    11.77381     0.00000     0.00000     0.00000     0.00000     0.00000     0.00000     0.00000     0.00000     0.00000     0.00000
    11.78581     0.00000     0.00000     0.00000     0.00000     0.00000     0.00000     0.00000     0.00000     0.00000     0.00000
    11.79881     0.00000     0.00000     0.00000     0.00000     0.00000     0.00000     0.00000     0.00000     0.00000     0.00000
    11.81081     0.00000     0.00000     0.00000     0.00000     0.00000     0.00000     0.00000     0.00000     0.00000     0.00000
    11.82381     0.00000     0.00000     0.00000     0.00000     0.00000     0.00000     0.00000     0.00000     0.00000     0.00000
    11.83581     0.00000     0.00000     0.00000     0.00000     0.00000     0.00000     0.00000     0.00000     0.00000     0.00000
    11.84881     0.00000     0.00000     0.00000     0.00000     0.00000     0.00000     0.00000     0.00000     0.00000     0.00000
    11.86081     0.00000     0.00000     0.00000     0.00000     0.00000     0.00000     0.00000     0.00000     0.00000     0.00000
    11.87381     0.00000     0.00000     0.00000     0.00000     0.00000     0.00000     0.00000     0.00000     0.00000     0.00000
    11.88581     0.00000     0.00000     0.00000     0.00000     0.00000     0.00000     0.00000     0.00000     0.00000     0.00000
    11.89881     0.00000     0.00000     0.00000     0.00000     0.00000     0.00000     0.00000     0.00000     0.00000     0.00000
    11.91081     0.00000     0.00000     0.00000     0.00000     0.00000     0.00000     0.00000     0.00000     0.00000     0.00000
    11.92381     0.00000     0.00000     0.00000     0.00000     0.00000     0.00000     0.00000     0.00000     0.00000     0.00000
    11.93581     0.00000     0.00000     0.00000     0.00000     0.00000     0.00000     0.00000     0.00000     0.00000     0.00000
    11.94881     0.00000     0.00000     0.00000     0.00000     0.00000     0.00000     0.00000     0.00000     0.00000     0.00000
    11.96081     0.00000     0.00000     0.00000     0.00000     0.00000     0.00000     0.00000     0.00000     0.00000     0.00000
    11.97381     0.00000     0.00000     0.00000     0.00000     0.00000     0.00000     0.00000     0.00000     0.00000     0.00000
    11.98581     0.00000     0.00000     0.00000     0.00000     0.00000     0.00000     0.00000     0.00000     0.00000     0.00000
    11.99881     0.00000     0.00000     0.00000     0.00000     0.00000     0.00000     0.00000     0.00000     0.00000     0.00000
    12.01081     0.00000     0.00000     0.00000     0.00000     0.00000     0.00000     0.00000     0.00000     0.00000     0.00000
    12.02381     0.00000     0.00000     0.00000     0.00000     0.00000     0.00000     0.00000     0.00000     0.00000     0.00000
    12.03581     0.00000     0.00000     0.00000     0.00000     0.00000     0.00000     0.00000     0.00000     0.00000     0.00000
    12.04881     0.00000     0.00000     0.00000     0.00000     0.00000     0.00000     0.00000     0.00000     0.00000     0.00000
    12.06081     0.00000     0.00000     0.00000     0.00000     0.00000     0.00000     0.00000     0.00000     0.00000     0.00000
    12.07381     0.00000     0.00000     0.00000     0.00000     0.00000     0.00000     0.00000     0.00000     0.00000     0.00000
    12.08581     0.00000     0.00000     0.00000     0.00000     0.00000     0.00000     0.00000     0.00000     0.00000     0.00000
    12.09881     0.00000     0.00000     0.00000     0.00000     0.00000     0.00000     0.00000     0.00000     0.00000     0.00000
    12.11081     0.00000     0.00000     0.00000     0.00000     0.00000     0.00000     0.00000     0.00000     0.00000     0.00000
    12.12381     0.00000     0.00000     0.00000     0.00000     0.00000     0.00000     0.00000     0.00000     0.00000     0.00000
    12.13581     0.00000     0.00000     0.00000     0.00000     0.00000     0.00000     0.00000     0.00000     0.00000     0.00000
    12.14881     0.00000     0.00000     0.00000     0.00000     0.00000     0.00000     0.00000     0.00000     0.00000     0.00000
    12.16081     0.00000     0.00000     0.00000     0.00000     0.00000     0.00000     0.00000     0.00000     0.00000     0.00000
    12.17381     0.00000     0.00000     0.00000     0.00000     0.00000     0.00000     0.00000     0.00000     0.00000     0.00000
    12.18581     0.00000     0.00000     0.00000     0.00000     0.00000     0.00000     0.00000     0.00000     0.00000     0.00000
    12.19881     0.00000     0.00000     0.00000     0.00000     0.00000     0.00000     0.00000     0.00000     0.00000     0.00000
    12.21081     0.00000     0.00000     0.00000     0.00000     0.00000     0.00000     0.00000     0.00000     0.00000     0.00000
    12.22381     0.00000     0.00000     0.00000     0.00000     0.00000     0.00000     0.00000     0.00000     0.00000     0.00000
    12.23581     0.00000     0.00000     0.00000     0.00000     0.00000     0.00000     0.00000     0.00000     0.00000     0.00000
    12.24881     0.00000     0.00000     0.00000     0.00000     0.00000     0.00000     0.00000     0.00000     0.00000     0.00000
    12.26081     0.00000     0.00000     0.00000     0.00000     0.00000     0.00000     0.00000     0.00000     0.00000     0.00000
    12.27381     0.00000     0.00000     0.00000     0.00000     0.00000     0.00000     0.00000     0.00000     0.00000     0.00000
    12.28581     0.00000     0.00000     0.00000     0.00000     0.00000     0.00000     0.00000     0.00000     0.00000     0.00000
    12.29881     0.00000     0.00000     0.00000     0.00000     0.00000     0.00000     0.00000     0.00000     0.00000     0.00000
    12.31081     0.00000     0.00000     0.00000     0.00000     0.00000     0.00000     0.00000     0.00000     0.00000     0.00000
    12.32381     0.00000     0.00000     0.00000     0.00000     0.00000     0.00000     0.00000     0.00000     0.00000     0.00000
    12.33581     0.00000     0.00000     0.00000     0.00000     0.00000     0.00000     0.00000     0.00000     0.00000     0.00000
    12.34881     0.00000     0.00000     0.00000     0.00000     0.00000     0.00000     0.00000     0.00000     0.00000     0.00000
    12.36081     0.00000     0.00000     0.00000     0.00000     0.00000     0.00000     0.00000     0.00000     0.00000     0.00000
    12.37381     0.00000     0.00000     0.00000     0.00000     0.00000     0.00000     0.00000     0.00000     0.00000     0.00000
    12.38581     0.00000     0.00000     0.00000     0.00000     0.00000     0.00000     0.00000     0.00000     0.00000     0.00000
    12.39881     0.00000     0.00000     0.00000     0.00000     0.00000     0.00000     0.00000     0.00000     0.00000     0.00000
    12.41081     0.00000     0.00000     0.00000     0.00000     0.00000     0.00000     0.00000     0.00000     0.00000     0.00000
    12.42381     0.00000     0.00000     0.00000     0.00000     0.00000     0.00000     0.00000     0.00000     0.00000     0.00000
    12.43581     0.00000     0.00000     0.00000     0.00000     0.00000     0.00000     0.00000     0.00000     0.00000     0.00000
    12.44881     0.00000     0.00000     0.00000     0.00000     0.00000     0.00000     0.00000     0.00000     0.00000     0.00000
    12.46081     0.00000     0.00000     0.00000     0.00000     0.00000     0.00000     0.00000     0.00000     0.00000     0.00000
    12.47381     0.00000     0.00000     0.00000     0.00000     0.00000     0.00000     0.00000     0.00000     0.00000     0.00000
    12.48581     0.00000     0.00000     0.00000     0.00000     0.00000     0.00000     0.00000     0.00000     0.00000     0.00000
    12.49881     0.00000     0.00000     0.00000     0.00000     0.00000     0.00000     0.00000     0.00000     0.00000     0.00000
    12.51081     0.00000     0.00000     0.00000     0.00000     0.00000     0.00000     0.00000     0.00000     0.00000     0.00000
    12.52381     0.00000     0.00000     0.00000     0.00000     0.00000     0.00000     0.00000     0.00000     0.00000     0.00000
    12.53581     0.00000     0.00000     0.00000     0.00000     0.00000     0.00000     0.00000     0.00000     0.00000     0.00000
    12.54881     0.00000     0.00000     0.00000     0.00000     0.00000     0.00000     0.00000     0.00000     0.00000     0.00000
    12.56181     0.00000     0.00000     0.00000     0.00000     0.00000     0.00000     0.00000     0.00000     0.00000     0.00000
    12.57381     0.00000     0.00000     0.00000     0.00000     0.00000     0.00000     0.00000     0.00000     0.00000     0.00000
    12.58681     0.00000     0.00000     0.00000     0.00000     0.00000     0.00000     0.00000     0.00000     0.00000     0.00000
    12.59881     0.00000     0.00000     0.00000     0.00000     0.00000     0.00000     0.00000     0.00000     0.00000     0.00000
    12.61181     0.00000     0.00000     0.00000     0.00000     0.00000     0.00000     0.00000     0.00000     0.00000     0.00000
    12.62381     0.00000     0.00000     0.00000     0.00000     0.00000     0.00000     0.00000     0.00000     0.00000     0.00000
    12.63681     0.00000     0.00000     0.00000     0.00000     0.00000     0.00000     0.00000     0.00000     0.00000     0.00000
    12.64881     0.00000     0.00000     0.00000     0.00000     0.00000     0.00000     0.00000     0.00000     0.00000     0.00000
    12.66181     0.00000     0.00000     0.00000     0.00000     0.00000     0.00000     0.00000     0.00000     0.00000     0.00000
    12.67381     0.00000     0.00000     0.00000     0.00000     0.00000     0.00000     0.00000     0.00000     0.00000     0.00000
    12.68681     0.00000     0.00000     0.00000     0.00000     0.00000     0.00000     0.00000     0.00000     0.00000     0.00000
    12.69881     0.00000     0.00000     0.00000     0.00000     0.00000     0.00000     0.00000     0.00000     0.00000     0.00000
    12.71181     0.00000     0.00000     0.00000     0.00000     0.00000     0.00000     0.00000     0.00000     0.00000     0.00000
    12.72381     0.00000     0.00000     0.00000     0.00000     0.00000     0.00000     0.00000     0.00000     0.00000     0.00000
    12.73681     0.00000     0.00000     0.00000     0.00000     0.00000     0.00000     0.00000     0.00000     0.00000     0.00000
    12.74881     0.00000     0.00000     0.00000     0.00000     0.00000     0.00000     0.00000     0.00000     0.00000     0.00000
    12.76181     0.00000     0.00000     0.00000     0.00000     0.00000     0.00000     0.00000     0.00000     0.00000     0.00000
    12.77381     0.00000     0.00000     0.00000     0.00000     0.00000     0.00000     0.00000     0.00000     0.00000     0.00000
    12.78681     0.00000     0.00000     0.00000     0.00000     0.00000     0.00000     0.00000     0.00000     0.00000     0.00000
    12.79881     0.00000     0.00000     0.00000     0.00000     0.00000     0.00000     0.00000     0.00000     0.00000     0.00000
    12.81181     0.00000     0.00000     0.00000     0.00000     0.00000     0.00000     0.00000     0.00000     0.00000     0.00000
    12.82381     0.00000     0.00000     0.00000     0.00000     0.00000     0.00000     0.00000     0.00000     0.00000     0.00000
    12.83681     0.00000     0.00000     0.00000     0.00000     0.00000     0.00000     0.00000     0.00000     0.00000     0.00000
    12.84881     0.00000     0.00000     0.00000     0.00000     0.00000     0.00000     0.00000     0.00000     0.00000     0.00000
    12.86181     0.00000     0.00000     0.00000     0.00000     0.00000     0.00000     0.00000     0.00000     0.00000     0.00000
    12.87381     0.00000     0.00000     0.00000     0.00000     0.00000     0.00000     0.00000     0.00000     0.00000     0.00000
    12.88681     0.00000     0.00000     0.00000     0.00000     0.00000     0.00000     0.00000     0.00000     0.00000     0.00000
    12.89881     0.00000     0.00000     0.00000     0.00000     0.00000     0.00000     0.00000     0.00000     0.00000     0.00000
    12.91181     0.00000     0.00000     0.00000     0.00000     0.00000     0.00000     0.00000     0.00000     0.00000     0.00000
    12.92381     0.00000     0.00000     0.00000     0.00000     0.00000     0.00000     0.00000     0.00000     0.00000     0.00000
    12.93681     0.00000     0.00000     0.00000     0.00000     0.00000     0.00000     0.00000     0.00000     0.00000     0.00000
    12.94881     0.00000     0.00000     0.00000     0.00000     0.00000     0.00000     0.00000     0.00000     0.00000     0.00000
    12.96181     0.00000     0.00000     0.00000     0.00000     0.00000     0.00000     0.00000     0.00000     0.00000     0.00000
    12.97381     0.00000     0.00000     0.00000     0.00000     0.00000     0.00000     0.00000     0.00000     0.00000     0.00000
    12.98681     0.00000     0.00000     0.00000     0.00000     0.00000     0.00000     0.00000     0.00000     0.00000     0.00000
    12.99881     0.00000     0.00000     0.00000     0.00000     0.00000     0.00000     0.00000     0.00000     0.00000     0.00000
    13.01181     0.00000     0.00000     0.00000     0.00000     0.00000     0.00000     0.00000     0.00000     0.00000     0.00000
    13.02381     0.00000     0.00000     0.00000     0.00000     0.00000     0.00000     0.00000     0.00000     0.00000     0.00000
    13.03681     0.00000     0.00000     0.00000     0.00000     0.00000     0.00000     0.00000     0.00000     0.00000     0.00000
    13.04881     0.00000     0.00000     0.00000     0.00000     0.00000     0.00000     0.00000     0.00000     0.00000     0.00000
    13.06181     0.00000     0.00000     0.00000     0.00000     0.00000     0.00000     0.00000     0.00000     0.00000     0.00000
    13.07381     0.00000     0.00000     0.00000     0.00000     0.00000     0.00000     0.00000     0.00000     0.00000     0.00000
    13.08681     0.00000     0.00000     0.00000     0.00000     0.00000     0.00000     0.00000     0.00000     0.00000     0.00000
    13.09881     0.00000     0.00000     0.00000     0.00000     0.00000     0.00000     0.00000     0.00000     0.00000     0.00000
    13.11181     0.00000     0.00000     0.00000     0.00000     0.00000     0.00000     0.00000     0.00000     0.00000     0.00000
    13.12381     0.00000     0.00000     0.00000     0.00000     0.00000     0.00000     0.00000     0.00000     0.00000     0.00000
    13.13681     0.00000     0.00000     0.00000     0.00000     0.00000     0.00000     0.00000     0.00000     0.00000     0.00000
    13.14881     0.00000     0.00000     0.00000     0.00000     0.00000     0.00000     0.00000     0.00000     0.00000     0.00000
    13.16181     0.00000     0.00000     0.00000     0.00000     0.00000     0.00000     0.00000     0.00000     0.00000     0.00000
    13.17381     0.00000     0.00000     0.00000     0.00000     0.00000     0.00000     0.00000     0.00000     0.00000     0.00000
    13.18681     0.00000     0.00000     0.00000     0.00000     0.00000     0.00000     0.00000     0.00000     0.00000     0.00000
    13.19881     0.00000     0.00000     0.00000     0.00000     0.00000     0.00000     0.00000     0.00000     0.00000     0.00000
    13.21181     0.00000     0.00000     0.00000     0.00000     0.00000     0.00000     0.00000     0.00000     0.00000     0.00000
    13.22381     0.00000     0.00000     0.00000     0.00000     0.00000     0.00000     0.00000     0.00000     0.00000     0.00000
    13.23681     0.00000     0.00000     0.00000     0.00000     0.00000     0.00000     0.00000     0.00000     0.00000     0.00000
    13.24881     0.00000     0.00000     0.00000     0.00000     0.00000     0.00000     0.00000     0.00000     0.00000     0.00000
    13.26181     0.00000     0.00000     0.00000     0.00000     0.00000     0.00000     0.00000     0.00000     0.00000     0.00000
    13.27381     0.00000     0.00000     0.00000     0.00000     0.00000     0.00000     0.00000     0.00000     0.00000     0.00000
    13.28681     0.00000     0.00000     0.00000     0.00000     0.00000     0.00000     0.00000     0.00000     0.00000     0.00000
    13.29881     0.00000     0.00000     0.00000     0.00000     0.00000     0.00000     0.00000     0.00000     0.00000     0.00000
    13.31181     0.00000     0.00000     0.00000     0.00000     0.00000     0.00000     0.00000     0.00000     0.00000     0.00000
    13.32381     0.00000     0.00000     0.00000     0.00000     0.00000     0.00000     0.00000     0.00000     0.00000     0.00000
    13.33681     0.00000     0.00000     0.00000     0.00000     0.00000     0.00000     0.00000     0.00000     0.00000     0.00000
    13.34881     0.00000     0.00000     0.00000     0.00000     0.00000     0.00000     0.00000     0.00000     0.00000     0.00000
    13.36181     0.00000     0.00000     0.00000     0.00000     0.00000     0.00000     0.00000     0.00000     0.00000     0.00000
    13.37381     0.00000     0.00000     0.00000     0.00000     0.00000     0.00000     0.00000     0.00000     0.00000     0.00000
    13.38681     0.00000     0.00000     0.00000     0.00000     0.00000     0.00000     0.00000     0.00000     0.00000     0.00000
    13.39881     0.00000     0.00000     0.00000     0.00000     0.00000     0.00000     0.00000     0.00000     0.00000     0.00000
    13.41181     0.00000     0.00000     0.00000     0.00000     0.00000     0.00000     0.00000     0.00000     0.00000     0.00000
    13.42381     0.00000     0.00000     0.00000     0.00000     0.00000     0.00000     0.00000     0.00000     0.00000     0.00000
    13.43681     0.00000     0.00000     0.00000     0.00000     0.00000     0.00000     0.00000     0.00000     0.00000     0.00000
    13.44881     0.00000     0.00000     0.00000     0.00000     0.00000     0.00000     0.00000     0.00000     0.00000     0.00000
    13.46181     0.00000     0.00000     0.00000     0.00000     0.00000     0.00000     0.00000     0.00000     0.00000     0.00000
    13.47381     0.00000     0.00000     0.00000     0.00000     0.00000     0.00000     0.00000     0.00000     0.00000     0.00000
    13.48681     0.00000     0.00000     0.00000     0.00000     0.00000     0.00000     0.00000     0.00000     0.00000     0.00000
    13.49881     0.00000     0.00000     0.00000     0.00000     0.00000     0.00000     0.00000     0.00000     0.00000     0.00000
    13.51181     0.00000     0.00000     0.00000     0.00000     0.00000     0.00000     0.00000     0.00000     0.00000     0.00000
    13.52381     0.00000     0.00000     0.00000     0.00000     0.00000     0.00000     0.00000     0.00000     0.00000     0.00000
    13.53681     0.00000     0.00000     0.00000     0.00000     0.00000     0.00000     0.00000     0.00000     0.00000     0.00000
