# Supplementary material for: Coherent ultrafast photoemission from a single quantized state of a one-dimensional emitter
Source: Sci Adv. 2023 Oct 12;9(41):eadf4170. doi: 10.1126/sciadv.adf4170 (PMC10569710; doi:10.1126/sciadv.adf4170)
Supplement: Supplementary file 2 — Data file S1 [file sciadv.adf4170_data_file_s1.zip › data and code/data_figure_4/Figure4B/15fsand27fs/0.dat]

-6.489090000000001 0.004702666666666667 0.013528333333333331 0.011487 0.008293666666666666 0.021072666666666667
-6.474070000000001 0.004318333333333333 0.007423 0.011603 0.0046359999999999995 0.012138333333333333
-6.459060000000001 0.006338666666666667 0.005055666666666667 0.012874333333333331 0.003615666666666667 0.007299333333333333
-6.444040000000001 0.011217333333333333 0.005371666666666667 0.014306666666666667 0.004528333333333333 0.006140666666666666
-6.429030000000001 0.01977333333333333 0.007329333333333333 0.015414333333333334 0.007292999999999999 0.007519
-6.414010000000001 0.03228233333333333 0.010178666666666667 0.01661366666666667 0.012523666666666667 0.010274333333333333
-6.399000000000001 0.047807333333333334 0.013884333333333332 0.01924366666666667 0.02137633333333333 0.013764000000000002
-6.383980000000001 0.06428366666666666 0.019655333333333337 0.024940333333333335 0.03492033333333333 0.018378666666666668
-6.368970000000001 0.07953000000000002 0.029942000000000003 0.034563 0.05307666666666667 0.025726666666666665
-6.353950000000001 0.09266833333333332 0.047354333333333325 0.04740233333333334 0.073934 0.03820866666666667
-6.338940000000001 0.10510666666666667 0.07278233333333334 0.06123233333333333 0.09445499999999998 0.05784366666666666
-6.323920000000001 0.11966966666666666 0.10370133333333334 0.07312533333333333 0.11256733333333334 0.08475600000000001
-6.308910000000001 0.13767333333333334 0.133716 0.08077533333333334 0.12860166666666667 0.11568233333333332
-6.293890000000001 0.1561436666666667 0.15420999999999999 0.08368333333333333 0.14383033333333334 0.14336500000000002
-6.278880000000001 0.16860600000000003 0.15821666666666667 0.08341333333333333 0.15726900000000002 0.15847866666666663
-6.263860000000001 0.1697306666666667 0.14477233333333334 0.082091 0.16482166666666667 0.15458133333333332
-6.248850000000001 0.15981166666666666 0.12046000000000001 0.08026133333333334 0.16274733333333333 0.13314266666666666
-6.233830000000001 0.14450066666666667 0.09630266666666665 0.07642366666666667 0.15188866666666667 0.10396066666666665
-6.218820000000001 0.13013866666666665 0.08157233333333332 0.06879733333333335 0.13765366666666667 0.07964533333333332
-6.203800000000001 0.11914 0.07895100000000001 0.05743766666666668 0.12552366666666664 0.06829333333333333
-6.188790000000001 0.10941966666666667 0.084729 0.044556000000000005 0.11673166666666666 0.07011933333333333
-6.173770000000001 0.09785166666666667 0.09368866666666667 0.03316533333333333 0.10821066666666666 0.08004766666666667
-6.158760000000001 0.08447666666666667 0.10401566666666666 0.025660000000000002 0.09673166666666667 0.09324299999999999
-6.143740000000001 0.07353233333333334 0.11725799999999999 0.023419999999999996 0.08324099999999998 0.10822699999999999
-6.128730000000001 0.07021799999999999 0.13347 0.027182333333333333 0.07314566666666668 0.12498433333333331
-6.113710000000001 0.07622566666666666 0.14731866666666665 0.037390999999999994 0.07191266666666665 0.140914
-6.098700000000001 0.08810433333333334 0.150301 0.05388899999999999 0.080196 0.14988333333333334
-6.083680000000001 0.09980166666666665 0.137298 0.07494633333333334 0.09309766666666669 0.14603466666666665
-6.068670000000001 0.106821 0.11099600000000001 0.09649533333333335 0.10409333333333333 0.12833999999999998
-6.053650000000001 0.10833933333333333 0.08038566666666665 0.11318366666666665 0.10958066666666667 0.10171699999999999
-6.038640000000001 0.105731 0.055598999999999996 0.12163199999999999 0.10980699999999999 0.07444066666666667
-6.023620000000001 0.099675 0.04332766666666666 0.12321066666666666 0.10622999999999999 0.054490333333333335
-6.008610000000001 0.08946833333333333 0.04467966666666666 0.12250599999999999 0.09891199999999999 0.046548
-5.993590000000001 0.07536466666666668 0.05517266666666667 0.122239 0.08712299999999999 0.050163666666666676
-5.978580000000001 0.060725999999999995 0.06685133333333333 0.12043099999999998 0.07196700000000002 0.05976566666666667
-5.963560000000001 0.050982 0.07249066666666666 0.11323366666666666 0.057390000000000004 0.06754133333333333
-5.948550000000001 0.050396 0.069945 0.09986233333333333 0.048186 0.068368
-5.933530000000001 0.05994266666666666 0.06323999999999999 0.08371433333333335 0.04732366666666667 0.06318266666666666
-5.918520000000001 0.07767133333333334 0.059323 0.06885933333333334 0.05532600000000001 0.05795166666666665
-5.903500000000001 0.100141 0.063455 0.05658466666666668 0.071167 0.05916433333333333
-5.888490000000001 0.12355466666666666 0.07695099999999999 0.04550333333333333 0.09283100000000001 0.06999433333333333
-5.873470000000001 0.14445733333333333 0.09777833333333334 0.03426833333333333 0.11721000000000001 0.08943566666666668
-5.858460000000001 0.16018766666666667 0.12195566666666666 0.023503 0.14064833333333335 0.11342266666666667
-5.843440000000001 0.16877500000000004 0.14450633333333332 0.015437 0.16013333333333335 0.136314
-5.828430000000001 0.16856166666666667 0.160605 0.012520666666666668 0.17357499999999998 0.15277933333333332
-5.813410000000001 0.1587866666666667 0.16735999999999995 0.016488666666666665 0.17891233333333334 0.16013266666666667
-5.798400000000001 0.14084533333333332 0.16479766666666665 0.027936333333333334 0.17396700000000004 0.1593753333333333
-5.783380000000001 0.11826900000000001 0.155049 0.04571533333333333 0.15798233333333334 0.15332966666666667
-5.768370000000001 0.09463633333333334 0.1410806666666667 0.06680533333333334 0.13303199999999998 0.143716
-5.753350000000001 0.07184600000000002 0.12668566666666664 0.08758466666666666 0.10335366666666666 0.13107233333333332
-5.738340000000001 0.05069066666666666 0.11641200000000002 0.10569466666666667 0.07352800000000001 0.11763033333333332
-5.723320000000001 0.03226999999999999 0.11294866666666666 0.12012833333333332 0.04727633333333334 0.10841499999999998
-5.708310000000001 0.018084333333333334 0.11350833333333334 0.12927833333333333 0.02702266666666666 0.10722566666666665
-5.693290000000001 0.008992 0.11045366666666667 0.13018833333333332 0.013591333333333335 0.11133
-5.678280000000001 0.004753666666666666 0.09736466666666667 0.12127733333333332 0.006326 0.11196366666666667
-5.663260000000001 0.004853333333333333 0.07477166666666665 0.10578933333333333 0.003952 0.10152266666666666
-5.648250000000001 0.009439666666666667 0.049838999999999994 0.09137433333333332 0.005764666666666666 0.08041466666666666
-5.633230000000001 0.019231333333333333 0.03100566666666666 0.08541633333333332 0.012114666666666668 0.056861
-5.618220000000001 0.03415900000000001 0.023482666666666666 0.09035633333333333 0.023613333333333333 0.04077399999999999
-5.603200000000001 0.05171066666666666 0.028280000000000007 0.10293833333333334 0.03948900000000001 0.03774233333333333
-5.588190000000001 0.06683633333333333 0.04300400000000001 0.117538 0.05641600000000001 0.04688899999999999
-5.573170000000001 0.07447366666666667 0.06244733333333334 0.130355 0.06948066666666666 0.06211233333333333
-5.558160000000001 0.073097 0.07968166666666666 0.14071966666666666 0.075183 0.07532633333333334
-5.543140000000001 0.06608800000000001 0.08874366666666669 0.1487706666666667 0.07390000000000002 0.08052166666666666
-5.528130000000001 0.05915666666666666 0.08750233333333333 0.15257633333333334 0.06905966666666667 0.076459
-5.513110000000001 0.056025 0.07798766666666666 0.14828933333333336 0.06378733333333333 0.065976
-5.498100000000001 0.056485 0.06398900000000002 0.1332863333333333 0.058695333333333335 0.05287266666666667
-5.483080000000001 0.05830566666666666 0.04864466666666667 0.10919300000000001 0.05320733333333334 0.039600666666666666
-5.468070000000001 0.06044533333333333 0.034018999999999994 0.081968 0.04817966666666666 0.027374333333333334
-5.453050000000001 0.06428033333333334 0.021861 0.05902033333333333 0.046367 0.017165
-5.438040000000001 0.07238966666666667 0.013933 0.04594566666666667 0.05035266666666667 0.010068333333333334
-5.423020000000001 0.08669533333333336 0.011847 0.045368666666666675 0.060876666666666655 0.007098666666666667
-5.408010000000001 0.10690133333333333 0.016935333333333333 0.05774199999999999 0.07729000000000001 0.009377333333333331
-5.392990000000001 0.12923 0.030200666666666667 0.08148966666666667 0.09850900000000001 0.018572333333333333
-5.377980000000001 0.14659966666666663 0.05179333333333334 0.111465 0.12225000000000001 0.03656533333333333
-5.362960000000001 0.15181033333333332 0.08029066666666668 0.13836133333333336 0.14336333333333331 0.06400233333333333
-5.347950000000001 0.1421903333333333 0.112187 0.152249 0.15462066666666668 0.09852000000000001
-5.332930000000001 0.12154233333333335 0.14164066666666664 0.14881033333333335 0.1509363333333333 0.13398633333333335
-5.317920000000001 0.09746433333333333 0.16094866666666666 0.13264333333333334 0.13339566666666666 0.16157533333333335
-5.302900000000001 0.07693733333333334 0.16297633333333333 0.11400533333333332 0.10857266666666666 0.17263533333333334
-5.287890000000001 0.063986 0.145654 0.10132500000000001 0.08383566666666666 0.1628706666666667
-5.272870000000001 0.05955800000000001 0.11501933333333335 0.09574566666666667 0.06357499999999998 0.13573766666666667
-5.257860000000001 0.062040333333333336 0.08301666666666667 0.09181233333333333 0.04916066666666667 0.10196799999999999
-5.242840000000001 0.067853 0.06086466666666667 0.083176 0.040760000000000005 0.07432466666666668
-5.227830000000001 0.07304599999999999 0.053274999999999996 0.06790066666666668 0.038327333333333345 0.06085433333333333
-5.212810000000001 0.07515033333333333 0.05756266666666666 0.04904366666666667 0.041472999999999996 0.06154933333333333
-5.197800000000001 0.07369200000000001 0.06703766666666668 0.031376333333333326 0.049072 0.070165
-5.182780000000001 0.069062 0.07533266666666667 0.018128333333333337 0.05901766666666666 0.07901366666666666
-5.167770000000001 0.06145066666666667 0.07893900000000001 0.010268999999999999 0.06832666666666666 0.08307933333333334
-5.152750000000001 0.05102066666666667 0.07751100000000001 0.007595666666666666 0.07386933333333333 0.081356
-5.137740000000001 0.03872166666666666 0.073069 0.009904 0.07350433333333334 0.07586733333333333
-5.122720000000001 0.02647233333333333 0.06863066666666667 0.01723966666666667 0.06678066666666667 0.06989566666666666
-5.107710000000001 0.016456000000000002 0.06623866666666667 0.029358000000000002 0.055013000000000006 0.06611566666666667
-5.092690000000001 0.010336666666666668 0.065234 0.04511933333333333 0.040957333333333325 0.06488599999999999
-5.077680000000001 0.009061666666666668 0.06276833333333334 0.06266533333333334 0.028050000000000002 0.06383833333333334
-5.062660000000001 0.013168666666666665 0.05690766666666667 0.08038100000000001 0.01937 0.06003733333333332
-5.047650000000001 0.022765 0.049424333333333334 0.09738266666666666 0.016854333333333336 0.053249
-5.032630000000001 0.036883 0.04517033333333333 0.11296633333333334 0.021203333333333334 0.04701866666666667
-5.017620000000001 0.052704999999999995 0.04833066666666667 0.12582700000000002 0.03183066666666667 0.046198
-5.002600000000001 0.065826 0.05876833333333333 0.13414299999999998 0.04630733333333334 0.053011333333333334
-4.987590000000001 0.07196833333333333 0.07138933333333333 0.13624899999999998 0.06016433333333334 0.06485166666666667
-4.972570000000001 0.06922866666666666 0.078948 0.130981 0.06836533333333333 0.07533066666666667
-4.957560000000001 0.05910066666666667 0.07655233333333333 0.118126 0.06802366666666666 0.07804033333333332
-4.942540000000001 0.045509 0.06469666666666667 0.099442 0.06000433333333334 0.07062366666666667
-4.927530000000001 0.03275633333333333 0.04864766666666666 0.07930933333333333 0.04798066666666667 0.05625733333333332
-4.912510000000001 0.02371366666666667 0.035013333333333334 0.06366033333333333 0.03597533333333334 0.04153766666666668
-4.897500000000001 0.019328333333333333 0.028229999999999998 0.057526 0.02658166666666667 0.032525
-4.882480000000001 0.019453333333333333 0.029125666666666664 0.06276433333333334 0.020658666666666665 0.03183433333333334
-4.867470000000001 0.024085333333333337 0.035533333333333326 0.07725933333333333 0.01812266666666667 0.038117333333333336
-4.852450000000001 0.03355266666666667 0.043948 0.09582733333333333 0.018932666666666664 0.047434000000000004
-4.837440000000001 0.047351 0.051327 0.11216933333333334 0.023626333333333336 0.05550733333333333
-4.822420000000001 0.06296866666666666 0.056385333333333336 0.12120299999999998 0.03275033333333334 0.05983466666666668
-4.807410000000001 0.07657066666666666 0.05977700000000001 0.12076799999999999 0.045741333333333335 0.060877999999999995
-4.792390000000001 0.08542166666666666 0.06323166666666666 0.11197 0.060493000000000005 0.06177333333333333
-4.777380000000001 0.08953666666666667 0.06837366666666665 0.09801133333333335 0.074189 0.06641266666666666
-4.762360000000001 0.09080066666666667 0.075883 0.08246033333333334 0.08462666666666667 0.07670133333333333
-4.747350000000001 0.09061133333333334 0.08494733333333332 0.06860500000000001 0.09085766666666666 0.09039866666666667
-4.732330000000001 0.08861033333333332 0.09286866666666667 0.059922333333333334 0.09302866666666666 0.10141499999999999
-4.717320000000001 0.08343833333333332 0.09556233333333332 0.059931333333333336 0.091882 0.10312366666666667
-4.702300000000001 0.07430866666666668 0.08961700000000003 0.07060466666666666 0.08822066666666667 0.09257533333333332
-4.687290000000001 0.061899333333333334 0.07474266666666667 0.09056066666666668 0.08277799999999999 0.07241633333333333
-4.672270000000001 0.04861666666666667 0.054517666666666666 0.11441833333333334 0.07676633333333334 0.049014
-4.657260000000001 0.03831300000000001 0.03438366666666667 0.13381866666666664 0.07244 0.028564333333333337
-4.642240000000001 0.03511566666666666 0.01860533333333334 0.14017133333333334 0.07227366666666667 0.014280999999999997
-4.627230000000001 0.04114966666666666 0.008589333333333333 0.128881 0.076455 0.006103666666666666
-4.612210000000001 0.05416 0.003376333333333333 0.10257333333333331 0.08113 0.0022256666666666666
-4.597200000000001 0.06736033333333333 0.0011703333333333333 0.06996966666666668 0.08019133333333334 0.0007170000000000002
-4.582180000000001 0.07280566666666664 0.0005423333333333334 0.04070666666666667 0.06996866666666665 0.0003213333333333333
-4.567170000000001 0.06652433333333334 0.0009080000000000001 0.020403333333333332 0.05233600000000001 0.0005970000000000001
-4.552150000000001 0.05104466666666666 0.002573666666666667 0.009693 0.03311166666666667 0.0018206666666666668
-4.537140000000001 0.033133666666666665 0.006570333333333334 0.006503999999999999 0.017686333333333335 0.004944666666666667
-4.522120000000001 0.019206333333333332 0.014195666666666665 0.008561333333333332 0.008279333333333331 0.011329666666666667
-4.507110000000001 0.012584000000000001 0.025987666666666673 0.014112666666666667 0.004457333333333333 0.021951666666666664
-4.492090000000001 0.013745000000000004 0.040641000000000004 0.021369666666666665 0.005189333333333333 0.036206999999999996
-4.477080000000001 0.021494 0.055071 0.028171333333333333 0.010131666666666669 0.05141033333333333
-4.462059999999999 0.033158 0.06606066666666667 0.032588 0.019201333333333338 0.06396366666666667
-4.447050000000001 0.044477333333333334 0.07217766666666667 0.033867 0.031090333333333334 0.07153666666666665
-4.432029999999999 0.050757000000000004 0.07404633333333334 0.03255866666666666 0.04241166666666667 0.074198
-4.417020000000001 0.04940666666666666 0.07292366666666666 0.029688666666666662 0.04889333333333333 0.07340566666666666
-4.401999999999999 0.04160566666666666 0.06948033333333335 0.026003333333333333 0.04806800000000001 0.07033099999999999
-4.386990000000001 0.03143633333333333 0.06404033333333334 0.021901333333333328 0.04105766666666666 0.06546199999999999
-4.371969999999999 0.023366333333333333 0.05751333333333333 0.017822666666666667 0.031637000000000005 0.059477
-4.356960000000001 0.020239 0.051584 0.014428999999999999 0.023675666666666668 0.053718333333333326
-4.341939999999999 0.02285233333333333 0.04782833333333333 0.012602333333333335 0.019566333333333335 0.049640000000000004
-4.326930000000001 0.03022466666666667 0.046690999999999996 0.013344333333333331 0.020337 0.04785300000000001
-4.311909999999999 0.039900000000000005 0.047211 0.017448333333333333 0.026161 0.04773333333333333
-4.296900000000001 0.04885733333333332 0.047744333333333326 0.024746 0.036113 0.047883333333333326
-4.281879999999999 0.055511666666666654 0.04736233333333335 0.033488000000000004 0.04790766666666667 0.04722566666666666
-4.266870000000001 0.06143266666666666 0.04693766666666666 0.040910666666666665 0.059026666666666665 0.04614766666666668
-4.251849999999999 0.07033133333333333 0.04873866666666667 0.044887 0.06872999999999999 0.04657733333333334
-4.236840000000001 0.08440633333333333 0.054381000000000006 0.04508433333333333 0.07861033333333332 0.05052566666666666
-4.221819999999999 0.10134133333333332 0.06304066666666666 0.04249066666666666 0.09029833333333334 0.05820766666666667
-4.206810000000001 0.11517533333333334 0.071795 0.038162 0.10253633333333334 0.06755399999999999
-4.191789999999999 0.12042566666666667 0.07786766666666667 0.03296266666666667 0.11121966666666668 0.07556500000000001
-4.176780000000001 0.11571733333333335 0.08045566666666666 0.02856 0.11263466666666666 0.08019666666666667
-4.161759999999999 0.10422233333333333 0.08067066666666665 0.028146666666666667 0.10653333333333333 0.08122066666666668
-4.146750000000001 0.09153266666666668 0.08040766666666666 0.03551466666666667 0.09631733333333334 0.07998833333333333
-4.131729999999999 0.08317233333333333 0.08167833333333335 0.05244633333333333 0.08714066666666669 0.07897199999999999
-4.116720000000001 0.08252799999999999 0.08615333333333333 0.076083 0.08380800000000001 0.08102999999999999
-4.101699999999999 0.08898200000000002 0.09384033333333333 0.09862533333333333 0.08881633333333334 0.08767
-4.086690000000001 0.09738899999999999 0.10155466666666667 0.11083999999999998 0.10046533333333335 0.09685099999999999
-4.071669999999999 0.10089466666666665 0.103575 0.10757033333333334 0.11265499999999998 0.10283466666666667
-4.056660000000001 0.09619433333333333 0.09534133333333332 0.09125800000000002 0.11816733333333332 0.09958666666666667
-4.041639999999999 0.08668533333333334 0.07722866666666667 0.07051533333333333 0.11400433333333335 0.08542266666666667
-4.026630000000001 0.07980899999999999 0.054835666666666665 0.055146999999999995 0.10391433333333332 0.06469233333333334
-4.011609999999999 0.080502 0.035609 0.051353 0.09495833333333333 0.045027333333333336
-3.9966000000000004 0.08703400000000001 0.025022666666666662 0.059972000000000004 0.091094 0.032712333333333336
-3.9815799999999997 0.09339 0.024907333333333337 0.07760433333333333 0.09039899999999998 0.029798666666666664
-3.9665700000000004 0.09545066666666666 0.03398833333333333 0.09880533333333333 0.08871433333333335 0.03445733333333333
-3.9515499999999997 0.09421299999999998 0.049287 0.11777200000000002 0.08510833333333334 0.043413999999999994
-3.9365400000000004 0.09288133333333334 0.06769000000000001 0.12926033333333334 0.08269033333333332 0.054414
-3.9215199999999997 0.09198933333333333 0.08706 0.12957333333333335 0.084226 0.06708333333333334
-3.9065100000000004 0.08851000000000002 0.10587933333333335 0.117928 0.08810400000000002 0.08186399999999998
-3.8914899999999997 0.07960133333333334 0.12146033333333334 0.09724666666666665 0.08929533333333334 0.09792633333333332
-3.8764800000000004 0.06638533333333334 0.12900533333333333 0.07327700000000001 0.084074 0.111702
-3.8614599999999997 0.053999666666666675 0.1239413333333333 0.052338 0.073783 0.11769433333333333
-3.8464500000000004 0.048444 0.10616633333333331 0.03894766666666667 0.06438200000000001 0.11193033333333334
-3.8314299999999997 0.053243000000000006 0.08156000000000001 0.034290999999999995 0.062351666666666666 0.09549699999999997
-3.8164200000000004 0.06802266666666665 0.05857866666666666 0.035911 0.07021066666666667 0.07448766666666666
-3.8013999999999997 0.08905866666666666 0.042998666666666664 0.03898133333333333 0.08494333333333334 0.05593533333333334
-3.7863900000000004 0.11087266666666665 0.035579 0.038966999999999995 0.10026766666666667 0.04358533333333334
-3.7713699999999997 0.127981 0.03363066666666667 0.03418033333333334 0.11077600000000001 0.03705000000000001
-3.7563600000000004 0.13652566666666666 0.034015666666666666 0.026429333333333336 0.11464466666666667 0.03380333333333333
-3.7413399999999997 0.13520600000000002 0.03529066666666667 0.019146 0.11315999999999998 0.03160366666666666
-3.7263300000000004 0.124863 0.038533666666666674 0.014774 0.10815266666666666 0.030033333333333332
-3.7113099999999997 0.10745999999999999 0.04681033333333332 0.013368666666666668 0.09999033333333333 0.031208999999999997
-3.6963000000000004 0.08558366666666667 0.06342500000000001 0.013209333333333333 0.08786033333333335 0.03918133333333333
-3.6812799999999997 0.062718 0.08969133333333333 0.012440666666666668 0.07169433333333333 0.057672999999999995
-3.6662700000000004 0.04279600000000001 0.123335 0.010422666666666667 0.05356333333333333 0.08721066666666669
-3.6512499999999997 0.028619333333333333 0.157684 0.007998333333333335 0.036950000000000004 0.12354266666666665
-3.6362400000000004 0.020457 0.1824953333333333 0.006853000000000001 0.024654666666666672 0.15836333333333333
-3.6212199999999997 0.01637033333333333 0.18776366666666663 0.008851666666666666 0.017322 0.18202266666666667
-3.6062100000000004 0.013908 0.16967800000000002 0.015536333333333336 0.013718000000000001 0.18703533333333333
-3.5911899999999997 0.011565666666666663 0.13386599999999999 0.027578333333333333 0.012062666666666668 0.17129933333333336
-3.5761800000000004 0.009028000000000001 0.09228599999999999 0.04391966666666667 0.010990666666666668 0.13937799999999997
-3.5611599999999997 0.006547333333333333 0.056048 0.06140166666666667 0.009749333333333334 0.10051466666666667
-3.5461500000000004 0.0043873333333333325 0.030432999999999998 0.07595033333333333 0.008067666666666666 0.06421666666666667
-3.5311299999999997 0.0027029999999999997 0.015051999999999998 0.08495833333333333 0.006017666666666667 0.036405
-3.5161200000000004 0.0016013333333333333 0.006924666666666667 0.088707 0.003960333333333333 0.018394333333333335
-3.5010999999999997 0.001275666666666667 0.0031936666666666667 0.08905733333333332 0.0023179999999999997 0.008464333333333332
-3.4860900000000004 0.0022256666666666666 0.002169666666666667 0.08675466666666667 0.001421 0.004116
-3.4710699999999997 0.005569666666666667 0.0034349999999999997 0.080468 0.0016353333333333335 0.003618
-3.4560600000000004 0.013114666666666667 0.0075643333333333335 0.06886766666666667 0.0037369999999999994 0.0065130000000000006
-3.4410399999999997 0.02677066666666667 0.015636 0.0534 0.009183 0.013302
-3.4260300000000004 0.047215333333333324 0.028393333333333336 0.03878633333333334 0.019938666666666664 0.02459266666666667
-3.4110099999999997 0.07278 0.045402000000000005 0.03090333333333333 0.037374000000000004 0.04012533333333333
-3.3960000000000004 0.09966266666666666 0.06487933333333333 0.033925000000000004 0.06096533333333334 0.05836566666666667
-3.3809799999999997 0.12355266666666666 0.08454133333333334 0.048479999999999995 0.08780233333333333 0.07708299999999998
-3.3659700000000004 0.14103466666666667 0.102906 0.07148366666666667 0.11365333333333334 0.09465533333333333
-3.3509499999999997 0.14963333333333334 0.11967466666666665 0.09794133333333334 0.134568 0.11088733333333334
-3.3359400000000003 0.14738633333333334 0.13456366666666666 0.123889 0.14744733333333332 0.12624666666666667
-3.3209199999999996 0.13359033333333334 0.14563333333333334 0.14792233333333335 0.1497246666666667 0.13990866666666665
-3.3059100000000003 0.11043933333333332 0.1492046666666667 0.1698146666666667 0.13980633333333337 0.14855333333333334
-3.2908899999999996 0.08337766666666667 0.14192599999999997 0.18815466666666664 0.118829 0.1476956666666667
-3.2758800000000003 0.05879033333333335 0.123456 0.19986866666666667 0.09176633333333335 0.13476133333333334
-3.2608599999999996 0.04061666666666667 0.09730533333333333 0.201579 0.06568033333333333 0.11128699999999998
-3.2458500000000003 0.028944 0.06921333333333334 0.19101033333333334 0.04584999999999999 0.08254433333333334
-3.2308299999999996 0.021427000000000005 0.04449366666666667 0.16840066666666662 0.033238 0.054901
-3.2158200000000003 0.015809666666666666 0.026121333333333333 0.1381686666666667 0.02542433333333333 0.032989000000000004
-3.2008000000000005 0.011203999999999999 0.014444666666666668 0.10865666666666667 0.019543333333333336 0.018369666666666666
-3.1857900000000003 0.007691333333333334 0.008058333333333332 0.08795199999999999 0.014307666666666666 0.010065333333333334
-3.1707700000000005 0.005444666666666666 0.005069 0.07868566666666667 0.009903666666666668 0.006047
-3.1557600000000003 0.004345333333333334 0.003996 0.07710966666666667 0.006832666666666667 0.004516
-3.1407400000000005 0.004121333333333334 0.003992 0.07762366666666667 0.005168000000000001 0.0043546666666666655
-3.1257300000000003 0.004423333333333334 0.004532 0.07803299999999999 0.0046106666666666666 0.0048663333333333345
-3.1107100000000005 0.004825333333333333 0.005096333333333333 0.08027500000000001 0.004723333333333333 0.005417
-3.0957000000000003 0.004902 0.005201333333333333 0.08669100000000002 0.005009666666666667 0.005471666666666666
-3.0806800000000005 0.004511 0.004675333333333333 0.09606933333333333 0.005030000000000001 0.0048579999999999995
-3.0656700000000003 0.004016 0.003871 0.10313633333333334 0.004584333333333333 0.0039366666666666664
-3.0506500000000005 0.004268666666666666 0.0036069999999999995 0.10171033333333333 0.003933666666666666 0.003518666666666666
-3.0356400000000003 0.006251999999999999 0.0048779999999999995 0.08904766666666666 0.0038193333333333334 0.0046029999999999995
-3.0206200000000005 0.010511666666666666 0.008478666666666666 0.06804033333333333 0.005201 0.007982999999999999
-3.0056100000000003 0.016454999999999997 0.014350333333333331 0.04558433333333334 0.008780333333333334 0.013699666666666666
-2.9905900000000005 0.022128999999999996 0.021054333333333338 0.028520999999999998 0.01434566666666667 0.020452666666666668
-2.9755800000000003 0.025026 0.026012333333333335 0.02036866666666667 0.020348666666666668 0.025722666666666665
-2.9605600000000005 0.02367733333333333 0.026889 0.020555 0.02432833333333333 0.02707
-2.9455500000000003 0.018720000000000004 0.02322733333333333 0.025530666666666667 0.024343 0.023803666666666667
-2.9305300000000005 0.012362666666666666 0.016755999999999997 0.030553333333333335 0.020355666666666664 0.017484666666666666
-2.9155200000000003 0.006822666666666666 0.010098999999999999 0.031941333333333335 0.014217666666666665 0.010728666666666666
-2.9005000000000005 0.003143333333333333 0.005084 0.028953000000000003 0.008295333333333333 0.005502666666666666
-2.8854900000000003 0.00121 0.0021403333333333335 0.024067 0.004043666666666667 0.002373333333333333
-2.8704700000000005 0.00038866666666666666 0.0007576666666666666 0.021049 0.0016450000000000002 0.0009053333333333336
-2.8554600000000003 0.00010633333333333333 0.0002516666666666667 0.022249666666666668 0.0005573333333333333 0.0004176666666666667
-2.8404400000000005 4e-05 0.00018166666666666673 0.026979666666666666 0.0001566666666666667 0.0004266666666666667
-2.8254300000000003 9.499999999999999e-05 0.0004453333333333334 0.03201433333333333 4.2333333333333344e-05 0.0007176666666666668
-2.8104100000000005 0.000359 0.0012959999999999998 0.03377533333333334 3.766666666666667e-05 0.0012816666666666664
-2.7954000000000003 0.0012099999999999997 0.0033436666666666667 0.030669999999999996 0.00015166666666666668 0.0023849999999999995
-2.7803800000000005 0.0033799999999999998 0.007477666666666668 0.02386433333333333 0.0005706666666666667 0.004735
-2.7653700000000003 0.007922666666666666 0.014373666666666667 0.016017999999999998 0.0017923333333333333 0.009449000000000003
-2.7503500000000005 0.015618333333333335 0.023583666666666663 0.009406 0.004706 0.017463333333333334
-2.7353400000000003 0.02595266666666667 0.032960666666666666 0.004939 0.010371666666666666 0.028381333333333335
-2.7203200000000005 0.03669966666666667 0.039402000000000006 0.002447 0.01923666666666667 0.039740000000000004
-2.7053100000000003 0.04517033333333333 0.040942000000000006 0.0014633333333333334 0.030219666666666666 0.04788866666666667
-2.6902900000000005 0.050785333333333335 0.038489999999999996 0.0017963333333333332 0.040776999999999994 0.05031466666666667
-2.6752800000000003 0.056491 0.03556466666666666 0.003734 0.04875133333333333 0.04774166666666666
-2.6602600000000005 0.06677833333333333 0.03640366666666668 0.007891 0.054806 0.04426099999999999
-2.6452500000000003 0.08350333333333332 0.044171 0.014845 0.06275033333333332 0.04540433333333333
-2.6302300000000005 0.10332433333333332 0.05992666666666667 0.02466866666666667 0.07647699999999999 0.055247000000000004
-2.6152200000000003 0.11927866666666666 0.08176133333333332 0.03675933333333333 0.09590666666666665 0.07388566666666667
-2.6002000000000005 0.12506599999999998 0.10456033333333334 0.05001466666666667 0.11565633333333333 0.09663500000000001
-2.5851900000000003 0.118443 0.12151033333333335 0.06321266666666667 0.12804066666666666 0.11595700000000003
-2.5701700000000005 0.10157999999999999 0.126999 0.075501 0.127693 0.12500366666666665
-2.5551600000000003 0.079112 0.11904766666666669 0.08682233333333333 0.11425433333333333 0.120481
-2.5401400000000005 0.055894666666666676 0.099815 0.09763100000000001 0.09171466666666665 0.10351766666666666
-2.5251300000000003 0.035646333333333335 0.07451933333333334 0.10763033333333333 0.06595033333333332 0.078878
-2.5101100000000005 0.020425333333333334 0.04936133333333333 0.11443166666666667 0.042339666666666664 0.053046333333333334
-2.4951000000000003 0.010569 0.029156 0.11402566666666666 0.024251333333333337 0.031614
-2.4800800000000005 0.005099333333333333 0.015751666666666667 0.10340366666666667 0.012554999999999998 0.017165333333333328
-2.4650700000000003 0.002459666666666667 0.008208333333333333 0.0833083333333333 0.006160666666666666 0.009082999999999999
-2.4500500000000005 0.0012790000000000002 0.0043820000000000005 0.05858066666666666 0.003136333333333333 0.005096666666666668
-2.4350400000000003 0.000714 0.0024170000000000003 0.03549900000000001 0.0017696666666666666 0.0030843333333333335
-2.4200200000000005 0.00041700000000000005 0.0013036666666666667 0.018371000000000002 0.0010633333333333332 0.0018599999999999997
-2.4050100000000003 0.00030266666666666663 0.0006403333333333335 0.008087 0.0006196666666666667 0.0010266666666666666
-2.3899900000000005 0.00038933333333333344 0.0002760000000000001 0.003104 0.0003583333333333334 0.0005090000000000001
-2.3749800000000003 0.0006993333333333333 0.00012133333333333333 0.0013686666666666667 0.00028366666666666666 0.0002886666666666667
-2.3599600000000005 0.0012209999999999999 0.000133 0.0016289999999999998 0.00042066666666666663 0.0003920000000000001
-2.3449500000000003 0.0018316666666666666 0.000371 0.0037106666666666664 0.0007646666666666666 0.000972
-2.3299300000000005 0.0023063333333333334 0.0010646666666666667 0.008077333333333332 0.00126 0.0023380000000000002
-2.3149200000000003 0.002427 0.0026016666666666666 0.014891333333333335 0.0017666666666666668 0.004792
-2.2999000000000005 0.0021453333333333333 0.005328333333333333 0.022982000000000002 0.0020696666666666667 0.008267333333333333
-2.2848900000000003 0.0016213333333333334 0.009138333333333333 0.02965866666666667 0.0020350000000000004 0.012045
-2.2698700000000005 0.0011463333333333332 0.013137333333333334 0.03200833333333333 0.0017056666666666665 0.014892333333333334
-2.2548600000000003 0.0010213333333333333 0.015838 0.028890333333333337 0.0013063333333333334 0.015743
-2.2398400000000005 0.0014923333333333331 0.016014999999999998 0.02182133333333334 0.0011770000000000003 0.014357333333333333
-2.2248300000000003 0.0027873333333333335 0.013601 0.013839333333333334 0.0016406666666666666 0.011410666666666664
-2.2098100000000005 0.005112 0.009718000000000001 0.00751 0.002952 0.007987333333333334
-2.1948000000000003 0.008641000000000001 0.005908333333333333 0.003835666666666667 0.005147 0.004979666666666666
-2.1797800000000005 0.013372333333333335 0.003215333333333333 0.0025163333333333335 0.008010999999999999 0.002845666666666667
-2.1647700000000003 0.018884666666666668 0.00191 0.0027126666666666666 0.011188333333333335 0.001675
-2.1497500000000005 0.024075000000000003 0.001782 0.0035603333333333333 0.014474999999999997 0.0013483333333333333
-2.1347400000000003 0.027319666666666673 0.0026146666666666666 0.004341666666666666 0.01788933333333333 0.0017273333333333335
-2.1197200000000005 0.027256666666666665 0.004481 0.004686 0.021260333333333332 0.002793666666666666
-2.1047100000000003 0.023745333333333337 0.007794333333333333 0.004786666666666666 0.023773 0.004836666666666667
-2.0896900000000005 0.018176666666666667 0.013002000000000001 0.005447666666666667 0.02420366666666667 0.00842
-2.0746800000000003 0.012817333333333335 0.020017999999999998 0.007630333333333335 0.021931333333333334 0.014094333333333335
-2.0596600000000005 0.009724 0.027822333333333334 0.01174 0.017743 0.021832
-2.0446500000000003 0.009907 0.03471166666666667 0.016889 0.013630000000000001 0.030576000000000002
-2.0296300000000005 0.012924333333333335 0.038997666666666674 0.021049000000000002 0.011649333333333334 0.03831066666666667
-2.0146200000000003 0.016984999999999997 0.03962833333333334 0.022216666666666666 0.012685333333333331 0.042703
-1.9996000000000005 0.019696666666666675 0.036404000000000006 0.019936000000000002 0.015853 0.04210800000000001
-1.9845900000000003 0.019371333333333334 0.030009333333333332 0.015976999999999998 0.01893133333333333 0.03646266666666667
-1.9695700000000005 0.016111666666666666 0.02198333333333333 0.013617666666666667 0.019716000000000004 0.027539666666666667
-1.9545600000000003 0.011715 0.014437666666666666 0.016277666666666666 0.017436333333333335 0.018183666666666667
-1.9395400000000005 0.008750666666666665 0.009468666666666669 0.026109666666666677 0.013254666666666666 0.011132333333333333
-1.9245300000000003 0.009610666666666663 0.008824 0.04253366666666668 0.009547666666666668 0.008308
-1.9095100000000005 0.016031666666666666 0.013914333333333336 0.06122066666666667 0.008847 0.011017666666666667
-1.8945000000000003 0.02842766666666667 0.02540233333333334 0.07502800000000001 0.013208666666666669 0.020146333333333332
-1.8794800000000005 0.044649333333333326 0.04195733333333334 0.07766466666666667 0.023597 0.035325333333333334
-1.8644700000000003 0.059546999999999996 0.059098 0.06779299999999999 0.03878333333333334 0.05348099999999999
-1.8494500000000005 0.06690633333333333 0.07024999999999999 0.049946000000000004 0.05445033333333334 0.06859399999999999
-1.8344400000000003 0.063245 0.070358 0.031290000000000005 0.064344 0.07432133333333334
-1.8194200000000005 0.05027866666666666 0.05933966666666667 0.01740066666666667 0.06384366666666666 0.06798766666666668
-1.8044100000000003 0.03361 0.04214033333333334 0.010448666666666667 0.053158 0.05249200000000001
-1.7893900000000005 0.018896000000000003 0.02519966666666667 0.010021666666666668 0.03714666666666667 0.03420766666666666
-1.7743800000000003 0.008967666666666667 0.012740333333333333 0.014637 0.021801000000000004 0.018863333333333336
-1.7593600000000005 0.0037093333333333336 0.005613666666666665 0.022349666666666664 0.01079866666666667 0.008954333333333333
-1.7443500000000003 0.00169 0.002615 0.030836000000000006 0.004676666666666666 0.004043666666666667
-1.7293300000000005 0.0016009999999999996 0.0021823333333333334 0.037824333333333335 0.002267333333333334 0.0024336666666666664
-1.7143200000000003 0.002733666666666666 0.0031893333333333344 0.04203666666666666 0.002332333333333334 0.002525
-1.6993000000000005 0.004743666666666666 0.0048386666666666665 0.043763666666666666 0.004275666666666667 0.0031836666666666667
-1.6842900000000003 0.0074003333333333325 0.006349666666666667 0.044372666666666664 0.008062999999999999 0.0036709999999999994
-1.6692700000000005 0.010934666666666665 0.006997333333333332 0.044798333333333336 0.014021333333333332 0.0035903333333333334
-1.6542600000000003 0.016982333333333332 0.0064540000000000005 0.044377 0.023237333333333336 0.002949333333333333
-1.6392400000000005 0.02916433333333333 0.004986000000000001 0.04130299999999999 0.03816166666666666 0.0020329999999999997
-1.6242300000000003 0.05159033333333333 0.0032366666666666668 0.034534333333333334 0.061673 0.0011813333333333333
-1.6092100000000005 0.08472600000000002 0.001788333333333333 0.025137666666666666 0.09356366666666666 0.0005940000000000002
-1.5942000000000003 0.12130300000000001 0.0008776666666666669 0.015638666666666665 0.126713 0.0002853333333333334
-1.5791800000000005 0.14744266666666667 0.0004263333333333334 0.008234666666666668 0.1481976666666667 0.00016100000000000004
-1.5641700000000003 0.1506776666666667 0.0002463333333333334 0.0036479999999999993 0.14712599999999998 0.00013066666666666668
-1.5491500000000005 0.12902200000000003 0.00020933333333333337 0.0013593333333333333 0.12302333333333332 0.00012533333333333336
-1.5341400000000003 0.09247033333333333 0.00036533333333333334 0.0004223333333333335 0.08636200000000002 0.00013333333333333334
-1.5191200000000005 0.055451999999999994 0.0011363333333333332 0.00010866666666666667 0.050857999999999993 0.00023266666666666667
-1.5041100000000003 0.02784266666666667 0.0037609999999999996 2.1333333333333338e-05 0.025168000000000003 0.0007423333333333332
-1.4890900000000005 0.011814999999999999 0.010867333333333333 4.000000000000001e-06 0.010683000000000002 0.0025933333333333333
-1.4740800000000003 0.004726666666666667 0.026437333333333334 3.3333333333333335e-07 0.004733 0.007932000000000002
-1.4590600000000005 0.003512 0.05380966666666667 2e-06 0.004814 0.020448333333333336
-1.4440500000000003 0.007416333333333334 0.09163733333333332 1.5e-05 0.010958333333333336 0.04417633333333334
-1.4290300000000005 0.01859066666666667 0.13071166666666664 8.066666666666668e-05 0.025786333333333338 0.07999133333333333
-1.4140200000000003 0.04090066666666666 0.15649266666666672 0.00034033333333333333 0.052576333333333336 0.12149000000000001
-1.3990000000000005 0.07703800000000001 0.15786633333333336 0.0011636666666666666 0.09197366666666668 0.1549676666666667
-1.3839900000000003 0.12497266666666665 0.13505466666666666 0.0033146666666666663 0.13938799999999998 0.16629366666666665
-1.3689700000000005 0.17622366666666667 0.09901266666666668 0.007892 0.18530099999999997 0.1504263333333333
-1.3539600000000003 0.21788133333333332 0.06318233333333334 0.015706000000000005 0.218517 0.11497533333333333
-1.3389400000000005 0.23755066666666666 0.035826333333333335 0.026128666666666668 0.22998700000000002 0.07445866666666666
-1.3239300000000003 0.2286576666666667 0.018604666666666665 0.03633566666666666 0.2158506666666667 0.041001333333333334
-1.3089100000000005 0.19385333333333332 0.009768666666666667 0.04223999999999999 0.179557 0.019428333333333332
-1.2939000000000003 0.14464666666666667 0.007712666666666665 0.041046666666666655 0.13161033333333336 0.008659666666666668
-1.2788800000000005 0.09653 0.012877333333333331 0.033345 0.08531899999999999 0.006044
-1.2638700000000003 0.06191433333333333 0.02777333333333333 0.022645333333333337 0.050839999999999996 0.010779
-1.2488500000000005 0.045251000000000006 0.055225666666666666 0.012855333333333333 0.031906666666666667 0.024967
-1.2338400000000003 0.042814333333333336 0.095094 0.006104333333333333 0.026670333333333338 0.05210166666666667
-1.2188200000000005 0.04625 0.141585 0.0024269999999999995 0.03012166666666667 0.09339166666666668
-1.2038100000000003 0.04747233333333334 0.18391366666666667 0.0008233333333333331 0.03605133333333333 0.143843
-1.1887900000000005 0.042512999999999995 0.21071566666666666 0.0002746666666666667 0.038943 0.191497
-1.1737800000000003 0.03241666666666667 0.215509 0.00016833333333333332 0.03605266666666667 0.22187533333333329
-1.1587600000000005 0.02099666666666667 0.19991899999999999 0.00028666666666666673 0.028273 0.22564666666666663
-1.1437500000000003 0.011628666666666666 0.172846 0.0006806666666666667 0.018815666666666668 0.20434900000000003
-1.1287300000000005 0.0055956666666666655 0.14551266666666665 0.0016593333333333332 0.010721333333333333 0.16975133333333334
-1.1137200000000003 0.0024613333333333336 0.12476433333333331 0.0037110000000000003 0.005325333333333333 0.136641
-1.0987000000000005 0.0012950000000000004 0.10968399999999999 0.007222666666666666 0.0024 0.11386666666666669
-1.0836900000000003 0.0015073333333333332 0.094791 0.011963333333333333 0.0011946666666666668 0.10048900000000002
-1.0686700000000005 0.003052333333333333 0.07666400000000001 0.01674833333333333 0.001167 0.089728
-1.0536600000000003 0.006073666666666666 0.057238666666666674 0.020054333333333334 0.0022856666666666663 0.07640733333333334
-1.0386400000000005 0.010339999999999998 0.041096333333333325 0.021583999999999996 0.004777333333333332 0.06071066666666666
-1.0236300000000003 0.014739666666666668 0.030729999999999997 0.023895 0.008648666666666667 0.04592399999999999
-1.0086100000000005 0.017558999999999998 0.024862 0.03241666666666667 0.013152333333333334 0.03424733333333333
-0.9936000000000003 0.017476333333333333 0.02046233333333333 0.052868000000000005 0.016720000000000002 0.02533533333333333
-0.9785800000000004 0.014529333333333333 0.015618000000000002 0.08637 0.017753666666666668 0.01791633333333333
-0.9635700000000003 0.010089666666666667 0.010409666666666668 0.12528233333333336 0.015749 0.011494
-0.9485500000000004 0.005851666666666667 0.005895333333333332 0.1544533333333333 0.011665666666666664 0.006429
-0.9335400000000003 0.0028369999999999997 0.0028083333333333333 0.15980099999999997 0.007221666666666667 0.0030656666666666666
-0.9185200000000004 0.001146 0.001118 0.138295 0.003731666666666667 0.0012323333333333333
-0.9035100000000003 0.0003873333333333334 0.00037300000000000007 0.10007333333333333 0.001611 0.0004156666666666667
-0.8884900000000004 0.00010800000000000001 0.000101 0.06082233333333333 0.000581 0.00011500000000000002
-0.8734800000000003 2.5e-05 2.3333333333333336e-05 0.032064333333333334 0.00017533333333333336 2.733333333333333e-05
-0.8584600000000004 3.666666666666667e-06 3.3333333333333333e-06 0.017680333333333333 4.233333333333333e-05 3.666666666666667e-06
-0.8434500000000003 0.0 0.0 0.016849 7e-06 0.0
-0.8284300000000004 0.0 0.0 0.027835999999999993 3.3333333333333335e-07 0.0
-0.8134200000000003 0.0 0.0 0.048645 0.0 0.0
-0.7984000000000004 0.0 0.0 0.07514233333333334 0.0 0.0
-0.7833900000000003 0.0 0.0 0.100354 0.0 0.0
-0.7683700000000004 0.0 0.0 0.117513 0.0 0.0
-0.7533600000000003 0.0 0.0 0.12541666666666668 0.0 0.0
-0.7383400000000004 0.0 0.0 0.13115000000000002 0.0 0.0
-0.7233300000000003 0.0 0.0 0.145896 0.0 0.0
-0.7083100000000004 3.3333333333333337e-06 3.6666666666666674e-06 0.17521 0.0 3.6666666666666674e-06
-0.6933000000000002 1.1333333333333334e-05 1.1666666666666668e-05 0.2113266666666667 3.3333333333333335e-07 1.2333333333333334e-05
-0.6782800000000004 3.6e-05 3.5666666666666675e-05 0.23557933333333334 7e-06 3.766666666666666e-05
-0.6632700000000002 8.8e-05 8.866666666666666e-05 0.230994 2.3666666666666668e-05 9.266666666666668e-05
-0.6482500000000004 0.00017499999999999997 0.00018100000000000004 0.19492166666666666 6.533333333333333e-05 0.000185
-0.6332400000000002 0.0002993333333333334 0.000307 0.14055600000000001 0.00014266666666666667 0.00031233333333333335
-0.6182200000000004 0.00042233333333333337 0.0004356666666666667 0.086814 0.00026000000000000003 0.00043900000000000005
-0.6032100000000002 0.000499 0.0005156666666666667 0.04659966666666667 0.00039333333333333337 0.0005126666666666667
-0.5881900000000004 0.0004886666666666665 0.0005076666666666667 0.022531 0.0004973333333333334 0.0005000000000000001
-0.5731800000000002 0.00040200000000000007 0.0004163333333333334 0.010474666666666667 0.0005213333333333334 0.00040899999999999997
-0.5581600000000004 0.0002743333333333333 0.0002856666666666667 0.005009666666666667 0.000457 0.000276
-0.5431500000000002 0.0001556666666666667 0.000163 0.0024899999999999996 0.000337 0.00015666666666666666
-0.5281300000000004 7.400000000000001e-05 7.833333333333333e-05 0.001204333333333333 0.00020533333333333336 7.400000000000001e-05
-0.5131200000000002 2.9000000000000004e-05 3.1e-05 0.0005256666666666667 0.00010466666666666669 2.8333333333333335e-05
-0.49810000000000043 9.666666666666668e-06 9.666666666666667e-06 0.00019966666666666665 4.333333333333334e-05 8.333333333333334e-06
-0.48309000000000024 1.3333333333333334e-06 1.3333333333333334e-06 6.333333333333335e-05 1.466666666666667e-05 1.0000000000000002e-06
-0.46807 0.0 0.0 1.5000000000000004e-05 4.000000000000001e-06 0.0
-0.45306000000000024 0.0 0.0 2.3333333333333336e-06 0.0 0.0
-0.43804 0.0 0.0 0.0 0.0 0.0
-0.42303000000000024 0.0 0.0 0.0 0.0 0.0
-0.40801 0.0 0.0 0.0 0.0 0.0
-0.39300000000000024 0.0 0.0 0.0 0.0 0.0
-0.37798 0.0 0.0 0.0 0.0 0.0
-0.36297000000000024 0.0 0.0 0.0 0.0 0.0
-0.34795 0.0 0.0 0.0 0.0 0.0
-0.33294000000000024 0.0 0.0 0.0 0.0 0.0
-0.31792 0.0 0.0 0.0 0.0 0.0
-0.30291000000000023 0.0 0.0 2e-06 0.0 0.0
-0.28789 0.0 0.0 1.4666666666666668e-05 0.0 0.0
-0.27288000000000023 0.0 0.0 6.666666666666667e-05 0.0 0.0
-0.25786 0.0 0.0 0.00025066666666666667 0.0 0.0
-0.24285000000000023 3.3333333333333335e-07 2e-06 0.0007706666666666668 0.0 2e-06
-0.22782999999999998 6.666666666666667e-06 1.8999999999999998e-05 0.0019746666666666667 1.0000000000000002e-06 1.5333333333333334e-05
-0.21282000000000023 3.666666666666666e-05 8.333333333333333e-05 0.004221999999999999 6.666666666666667e-06 6.966666666666668e-05
-0.19779999999999998 0.00015266666666666665 0.0003106666666666667 0.007538333333333332 3.866666666666667e-05 0.0002643333333333333
-0.18279000000000023 0.0005103333333333333 0.0009310000000000001 0.011245 0.00015566666666666666 0.0008096666666666668
-0.16776999999999997 0.0014236666666666666 0.00233 0.014007000000000002 0.000517 0.002071
-0.15276000000000023 0.0033126666666666665 0.004866999999999999 0.014576 0.001434333333333333 0.0044203333333333325
-0.13773999999999997 0.006438333333333333 0.008496333333333333 0.012668333333333334 0.0033209999999999997 0.007877333333333335
-0.12273000000000023 0.010452 0.012384666666666665 0.009196333333333332 0.006412999999999999 0.011727999999999999
-0.10770999999999997 0.014170999999999998 0.01507366666666667 0.005576333333333333 0.010347666666666666 0.014581666666666666
-0.09270000000000023 0.016048 0.015329666666666663 0.002826 0.013943 0.015144333333333334
-0.07767999999999997 0.015179999999999999 0.013021666666666666 0.001194 0.015689333333333333 0.013133666666666667
-0.06267000000000023 0.011991333333333333 0.009235 0.00042100000000000004 0.014752666666666667 0.009519999999999999
-0.04764999999999997 0.007914333333333332 0.005474333333333333 0.000123 0.011581333333333334 0.005758999999999999
-0.032640000000000224 0.004362666666666667 0.0027069999999999998 2.9666666666666665e-05 0.007594666666666666 0.0029096666666666667
-0.01761999999999997 0.0020113333333333333 0.0011209999999999998 5e-06 0.004162666666666666 0.0012303333333333333
-0.0026100000000002233 0.0007793333333333335 0.00039333333333333337 4.666666666666667e-06 0.001904 0.0004376666666666667
0.012410000000000032 0.00027933333333333336 0.000139 1.5666666666666667e-05 0.0007353333333333334 0.00014733333333333335
0.027419999999999778 0.00014966666666666668 9.800000000000001e-05 4.633333333333333e-05 0.00026100000000000006 8.900000000000002e-05
0.04244000000000003 0.0002076666666666667 0.00016933333333333335 0.00011333333333333334 0.00014133333333333334 0.00014233333333333337
0.05744999999999978 0.00036999999999999994 0.0003160000000000001 0.00022666666666666668 0.000198 0.00027666666666666665
0.07247000000000003 0.0005786666666666667 0.000501 0.00037733333333333336 0.00036100000000000005 0.00045766666666666666
0.08747999999999978 0.0007629999999999999 0.0006636666666666667 0.0005256666666666667 0.0005776666666666666 0.000633
0.10250000000000004 0.0008376666666666667 0.0007369999999999999 0.0006106666666666667 0.0007779999999999999 0.0007346666666666668
0.11750999999999978 0.0007716666666666666 0.0006823333333333334 0.0005913333333333334 0.0008746666666666666 0.0007066666666666666
0.13253000000000004 0.0005916666666666668 0.0005276666666666666 0.00047766666666666666 0.000822 0.0005696666666666667
0.14753999999999978 0.00037833333333333333 0.0003426666666666667 0.0003243333333333334 0.0006443333333333333 0.00038466666666666673
0.16256000000000004 0.00020366666666666667 0.000182 0.0001816666666666667 0.00042166666666666665 0.00021633333333333338
0.17756999999999978 8.966666666666667e-05 8.2e-05 8.633333333333335e-05 0.00023333333333333336 0.00010000000000000002
0.19259000000000004 3.3e-05 2.8333333333333332e-05 3.1666666666666666e-05 0.00010533333333333335 3.7999999999999995e-05
0.20759999999999978 8.666666666666668e-06 9e-06 1e-05 4.033333333333333e-05 1.1333333333333334e-05
0.22262000000000004 1.0000000000000002e-06 1.0000000000000002e-06 1.6666666666666669e-06 1.1333333333333334e-05 3.3333333333333337e-06
0.23762999999999979 0.0 0.0 0.0 2.3333333333333336e-06 0.0
0.25265000000000004 0.0 0.0 0.0 0.0 0.0
0.2676599999999998 0.0 0.0 0.0 0.0 0.0
0.28268000000000004 0.0 0.0 0.0 0.0 0.0
0.2976899999999998 0.0 0.0 0.0 0.0 0.0
0.31271000000000004 0.0 0.0 0.0 0.0 0.0
0.3277199999999998 0.0 0.0 0.0 0.0 0.0
0.34274000000000004 0.0 0.0 0.0 0.0 0.0
0.3577499999999998 0.0 0.0 0.0 0.0 0.0
0.37277000000000005 0.0 0.0 0.0 0.0 0.0
0.3877799999999998 6.666666666666667e-07 0.0 0.0 1.3333333333333334e-06 0.0
0.40280000000000005 8.666666666666668e-06 0.0 0.0 1.3666666666666667e-05 0.0
0.4178099999999998 6.033333333333334e-05 0.0 0.0 8.566666666666667e-05 0.0
0.43283000000000005 0.0002956666666666667 0.0 2e-06 0.00039900000000000005 0.0
0.4478399999999998 0.0011816666666666668 0.0 1.7333333333333336e-05 0.001524 0.0
0.46286000000000005 0.003916 0.0 7.5e-05 0.004880333333333334 0.0
0.4778699999999998 0.010846666666666668 0.0 0.0002713333333333334 0.013046666666666668 0.0
0.49289000000000005 0.025079666666666663 0.0 0.0007943333333333334 0.02913366666666667 0.0
0.5078999999999998 0.048442666666666676 1.6666666666666667e-06 0.0019359999999999998 0.054348999999999995 1.6666666666666667e-06
0.52292 0.07817833333333334 9e-06 0.003941999999999999 0.08472600000000002 1.0333333333333335e-05
0.5379299999999998 0.10549099999999999 4.7333333333333336e-05 0.006703333333333334 0.11048066666666666 5.6e-05
0.55295 0.11933733333333335 0.00019300000000000003 0.009522333333333334 0.12095366666666667 0.00021600000000000002
0.5679599999999998 0.11426200000000002 0.000643 0.011297666666666666 0.11258966666666666 0.000691
0.58298 0.09560466666666664 0.0018256666666666664 0.011197333333333333 0.092825 0.0018449999999999999
0.5979899999999998 0.076687 0.004506333333333333 0.009266 0.075524 0.004195999999999999
0.61301 0.06985 0.009845000000000001 0.006407333333333333 0.07146899999999999 0.008282
0.6280199999999998 0.0784 0.019412666666666665 0.003699 0.081446 0.014659333333333335
0.6430400000000001 0.09489833333333333 0.03492166666666667 0.0017840000000000002 0.09650566666666667 0.024251333333333333
0.6580499999999998 0.10642733333333333 0.057132999999999996 0.0007193333333333333 0.10456 0.03868566666666667
0.6730700000000001 0.10324133333333334 0.08370000000000001 0.00024133333333333334 0.09842966666666667 0.05930133333333334
0.6880799999999998 0.08475666666666666 0.10771433333333331 6.966666666666668e-05 0.07952433333333334 0.08431999999999999
0.7031000000000001 0.05852466666666666 0.11993466666666666 3.366666666666667e-05 0.05520666666666666 0.10684266666666666
0.7181099999999998 0.03393533333333333 0.11503033333333335 7.3e-05 0.033097999999999995 0.11738633333333334
0.7331300000000001 0.016521 0.096853 0.00020800000000000004 0.017225666666666663 0.11088633333333335
0.7481399999999998 0.006752666666666667 0.07699600000000001 0.000501 0.007803333333333333 0.091918
0.7631600000000001 0.002318 0.06695666666666668 0.0010056666666666669 0.0030776666666666665 0.07244566666666666
0.7781699999999998 0.000669 0.07031199999999999 0.0016913333333333335 0.0010543333333333336 0.06357733333333333
0.7931900000000001 0.00015933333333333338 0.08077966666666667 0.0023760000000000005 0.00030933333333333334 0.06812533333333334
0.8081999999999998 3.1e-05 0.08729266666666666 0.0027926666666666664 7.633333333333335e-05 0.07933566666666667
0.8232200000000001 6.666666666666667e-06 0.08198533333333333 0.0027483333333333327 1.5e-05 0.08614000000000001
0.8382299999999998 1.5000000000000004e-05 0.06510033333333333 0.0022853333333333332 2.666666666666667e-06 0.08094299999999999
0.8532500000000001 4.7e-05 0.04337033333333332 0.0016586666666666668 6.666666666666667e-06 0.064236
0.8682599999999998 0.000127 0.024265 0.001169 2.733333333333333e-05 0.042821000000000005
0.8832800000000001 0.0002866666666666667 0.011579333333333334 0.000986 8.366666666666666e-05 0.02412133333333333
0.8982899999999998 0.0005363333333333333 0.0050546666666666665 0.0010840000000000001 0.00020633333333333335 0.011812333333333334
0.9133100000000001 0.000839 0.0025076666666666663 0.0012946666666666668 0.0004210000000000001 0.005529
0.9283199999999998 0.0011003333333333336 0.0018056666666666668 0.001414666666666667 0.000715 0.003002333333333334
0.9433400000000001 0.0011979999999999998 0.0016316666666666667 0.001346 0.0010119999999999999 0.002101
0.9583499999999998 0.0010926666666666667 0.0014119999999999998 0.0011630000000000002 0.001196 0.0016209999999999998
0.9733700000000001 0.0008296666666666667 0.00106 0.0011996666666666668 0.0011836666666666666 0.0011563333333333332
0.9883799999999998 0.0005263333333333334 0.0006683333333333334 0.002146 0.0009763333333333333 0.000706
1.0034 0.0002776666666666667 0.00035300000000000007 0.005258333333333334 0.0006723333333333334 0.00036500000000000004
1.0184099999999998 0.00012299999999999998 0.00015366666666666667 0.012397 0.00038800000000000005 0.000157
1.03343 4.566666666666667e-05 5.633333333333334e-05 0.025267333333333333 0.000184 5.833333333333334e-05
1.0484399999999998 1.3666666666666667e-05 2.1333333333333335e-05 0.04376966666666667 7.366666666666668e-05 2.7e-05
1.06346 4.000000000000001e-06 2.9333333333333336e-05 0.06454366666666667 2.366666666666667e-05 5.633333333333334e-05
1.0784699999999998 7e-06 0.00011133333333333333 0.08167066666666667 5.333333333333334e-06 0.00019933333333333334
1.09349 3.566666666666667e-05 0.000388 0.08997133333333333 4e-06 0.0006196666666666667
1.1084999999999998 0.00015033333333333335 0.0011283333333333332 0.08809133333333333 2.5333333333333334e-05 0.001634
1.12352 0.0005080000000000001 0.002755333333333333 0.078455 0.00011199999999999998 0.003656333333333333
1.1385299999999998 0.0014279999999999996 0.005682000000000001 0.06459933333333333 0.00039766666666666667 0.006957333333333333
1.15355 0.0033443333333333333 0.009890333333333334 0.04923199999999999 0.0011636666666666666 0.011279333333333334
1.1685599999999998 0.006544666666666667 0.014530999999999999 0.03437033333333334 0.0028463333333333335 0.015598999999999998
1.18358 0.010741333333333332 0.018018666666666672 0.02186933333333333 0.005832333333333333 0.01839966666666667
1.1985899999999998 0.014831000000000002 0.01884366666666666 0.013 0.009997333333333332 0.018502666666666667
1.21361 0.017340333333333336 0.016617666666666666 0.007735333333333333 0.014403333333333332 0.015833
1.2286199999999998 0.017394999999999997 0.012341666666666667 0.004973666666666668 0.017518333333333334 0.011509666666666666
1.24364 0.015304333333333333 0.007717 0.003472999999999999 0.01816333333333333 0.007090666666666667
1.2586499999999998 0.01218333333333333 0.004056333333333333 0.0026143333333333335 0.016285666666666664 0.0036893333333333335
1.27367 0.009064333333333334 0.0017913333333333331 0.0025879999999999996 0.012912999999999999 0.0016223333333333333
1.2886799999999998 0.006390333333333333 0.0006630000000000001 0.004245666666666666 0.009285333333333333 0.0006
1.3037 0.004212333333333333 0.00020400000000000003 0.008839666666666668 0.006171999999999999 0.00018366666666666667
1.3187099999999998 0.002513 5.1e-05 0.017432 0.003797666666666666 4.866666666666667e-05
1.33373 0.0013143333333333334 1.0666666666666667e-05 0.029929 0.002127333333333333 1.9000000000000004e-05
1.3487399999999998 0.0005923333333333335 4.666666666666667e-06 0.044464333333333335 0.0010566666666666667 5.466666666666666e-05
1.36376 0.00022266666666666667 1.8333333333333333e-05 0.05803566666666667 0.0004540000000000001 0.0002183333333333334
1.3787699999999998 8.133333333333335e-05 9.466666666666669e-05 0.068039 0.00016533333333333336 0.0007323333333333333
1.39379 8.3e-05 0.0003726666666666667 0.07312400000000001 5.166666666666667e-05 0.0020976666666666665
1.4087999999999998 0.000267 0.001189 0.072757 1.5000000000000004e-05 0.005063666666666666
1.42382 0.000892 0.0032089999999999996 0.06677833333333333 1.866666666666667e-05 0.010379333333333332
1.4388299999999998 0.0025480000000000004 0.007344666666666668 0.05594533333333333 9.333333333333333e-05 0.018117333333333333
1.45385 0.006189666666666666 0.014309333333333334 0.042430333333333334 0.00038433333333333326 0.027087000000000003
1.4688599999999998 0.012763333333333333 0.023816666666666663 0.029086 0.0012799999999999999 0.03494566666666667
1.48388 0.02245933333333333 0.03402000000000001 0.01807733333333333 0.0035983333333333336 0.03926466666666666
1.4988899999999998 0.033921 0.04189833333333334 0.010243666666666667 0.008488666666666667 0.038845333333333336
1.5139099999999999 0.04448666666666667 0.04470033333333334 0.005364 0.016864666666666663 0.03417866666666667
1.5289199999999998 0.05163366666666667 0.04145933333333333 0.002735 0.028357 0.026921999999999998
1.5439399999999999 0.054586 0.03349800000000001 0.0015486666666666665 0.04071466666666666 0.018981
1.5589499999999998 0.054310333333333335 0.023575666666666665 0.0011143333333333333 0.05071 0.011898666666666667
1.5739699999999999 0.051905999999999994 0.014425333333333335 0.0009626666666666667 0.05615533333333334 0.006567666666666667
1.5889799999999998 0.047376 0.007661 0.0008756666666666665 0.057067 0.003179333333333333
1.6039999999999999 0.04031366666666667 0.0035943333333333335 0.0008300000000000001 0.054655666666666665 0.001426333333333333
1.6190099999999998 0.03143933333333333 0.0017526666666666667 0.0009050000000000002 0.049608000000000006 0.0008363333333333334
1.6340299999999999 0.022886666666666663 0.001598 0.0011496666666666667 0.04185966666666666 0.0011446666666666667
1.6490399999999998 0.016759 0.0029573333333333335 0.0014983333333333333 0.03192999999999999 0.0024706666666666666
1.6640599999999999 0.013605666666666667 0.005964333333333333 0.0017723333333333334 0.021672000000000004 0.005274
1.6790699999999998 0.012366333333333332 0.010540666666666665 0.001798 0.013482666666666669 0.009996666666666666
1.6940899999999999 0.011486999999999999 0.015794666666666665 0.0015386666666666667 0.008963333333333334 0.016379333333333336
1.7090999999999998 0.010070666666666667 0.020001666666666664 0.001106 0.008259333333333334 0.022945666666666663
1.7241199999999999 0.008167666666666665 0.021471 0.0006626666666666667 0.010294999999999999 0.027358
1.7391299999999998 0.006352666666666667 0.01972133333333333 0.0003313333333333334 0.013304666666666666 0.027772666666666664
1.7541499999999999 0.0051393333333333326 0.015804666666666665 0.0001376666666666667 0.015514333333333333 0.024152000000000003
1.7691599999999998 0.004658 0.011424666666666666 5.633333333333334e-05 0.015869333333333333 0.018263333333333333
1.7841799999999999 0.004639333333333333 0.007772333333333333 4.833333333333334e-05 0.014404999999999998 0.012306666666666667
1.7991899999999998 0.004615666666666666 0.0051526666666666665 0.00010633333333333333 0.011937666666666668 0.007655666666666666
1.8142099999999999 0.004286333333333334 0.0033880000000000004 0.00025333333333333333 0.009320666666666666 0.004597666666666667
1.8292199999999998 0.003738666666666667 0.0023013333333333336 0.0005213333333333334 0.007066333333333333 0.0028576666666666668
1.8442399999999999 0.0033870000000000003 0.0018269999999999998 0.000936 0.005497333333333332 0.002100333333333334
1.8592499999999998 0.003781333333333333 0.0018573333333333332 0.0015566666666666667 0.005198666666666667 0.0020013333333333337
1.8742699999999999 0.005732 0.0021413333333333336 0.0025770000000000003 0.007456333333333334 0.0022043333333333338
1.8892799999999998 0.010930666666666667 0.002392666666666666 0.004507333333333333 0.014667000000000001 0.002353
1.9042999999999999 0.022511666666666666 0.002539 0.008058666666666667 0.030389 0.0022489999999999997
1.9193099999999998 0.044379999999999996 0.003035000000000001 0.013549 0.05796 0.0020276666666666668
1.9343299999999999 0.078284 0.005108000000000001 0.02012333333333333 0.09715266666666665 0.0022779999999999996
1.9493399999999999 0.11998366666666668 0.010801333333333333 0.025652333333333336 0.140763 0.004173333333333334
1.9643599999999999 0.158288 0.022388333333333333 0.027994666666666664 0.17547800000000002 0.009588666666666669
1.9793699999999999 0.180095 0.04094033333333334 0.026867333333333337 0.18910266666666667 0.020713
1.9943899999999999 0.17925166666666667 0.06466366666666665 0.024582666666666666 0.17959166666666668 0.03879233333333333
2.0094 0.161731 0.08861000000000001 0.024638666666666663 0.1572383333333333 0.06238766666666666
2.02442 0.14119299999999999 0.10646666666666667 0.029205333333333326 0.13650233333333334 0.08680833333333333
2.03943 0.12797299999999998 0.11333366666666665 0.03743066666666666 0.12452033333333333 0.10567366666666667
2.05445 0.121503 0.10753433333333334 0.045749 0.11701733333333333 0.11375633333333336
2.06946 0.11324900000000002 0.09121533333333334 0.049987333333333335 0.10490200000000001 0.10912133333333333
2.08448 0.09653700000000001 0.07005700000000001 0.047817333333333344 0.08398633333333333 0.09395999999999999
2.09949 0.07311133333333333 0.05193966666666667 0.04002633333333334 0.058366 0.07425433333333332
2.11451 0.05114299999999999 0.044249333333333335 0.02973599999999999 0.036062333333333335 0.058145666666666665
2.12952 0.03822266666666667 0.050875666666666666 0.020299 0.023094999999999997 0.052791000000000005
2.14454 0.03629533333333333 0.070348 0.013484 0.020985666666666666 0.061119999999999994
2.15955 0.041393333333333324 0.09590833333333333 0.009161333333333332 0.027469 0.08034400000000001
2.17457 0.046919 0.11788799999999999 0.0063343333333333324 0.037914333333333335 0.10296466666666666
2.18958 0.047837666666666674 0.128096 0.004205666666666667 0.04683433333333333 0.11985166666666666
2.2046 0.04322733333333333 0.12418200000000001 0.0025610000000000003 0.050054 0.12450633333333333
2.21961 0.035725333333333324 0.11047866666666666 0.0015426666666666666 0.046799 0.11643033333333334
2.23463 0.028586333333333335 0.094072 0.0014103333333333335 0.03961800000000001 0.10080866666666669
2.24964 0.02319133333333333 0.07931933333333333 0.0025703333333333338 0.031949 0.084123
2.26466 0.019019 0.06604333333333333 0.0056166666666666665 0.025602666666666666 0.06956433333333333
2.27967 0.015402333333333336 0.05255033333333333 0.010990666666666668 0.020472333333333335 0.056615333333333344
2.29469 0.012811666666666666 0.039301 0.018262666666666667 0.016134 0.044373666666666665
2.3097 0.012516666666666669 0.029154000000000006 0.025599666666666666 0.013138666666666665 0.03405433333333333
2.32472 0.015260999999999999 0.024613666666666662 0.030307999999999998 0.012748666666666667 0.027948333333333332
2.33973 0.020285333333333336 0.025455999999999996 0.030435 0.015665666666666668 0.026789000000000004
2.35475 0.025422666666666666 0.028801333333333335 0.02621533333333333 0.02099866666666667 0.028640999999999996
2.36976 0.028269000000000002 0.031125333333333338 0.019898333333333334 0.02639633333333333 0.030293
2.38478 0.02750533333333333 0.030306 0.014085999999999998 0.029216333333333334 0.029494000000000006
2.39979 0.023479333333333335 0.02633733333333333 0.010101333333333334 0.028016666666666665 0.025994666666666666
2.41481 0.017743666666666668 0.020574333333333337 0.007719666666666667 0.02327166666666667 0.020934333333333336
2.42982 0.012166333333333335 0.014603999999999999 0.006049333333333334 0.01683033333333333 0.015638333333333334
2.44484 0.008452333333333334 0.009647333333333334 0.004507333333333334 0.010792333333333333 0.011089333333333333
2.45985 0.008266333333333334 0.0066756666666666666 0.0030943333333333335 0.006744666666666665 0.008169333333333334
2.47487 0.013600333333333334 0.006857333333333334 0.002102666666666667 0.005881333333333334 0.008194666666666666
2.48988 0.026623333333333332 0.011904333333333338 0.0017509999999999997 0.009668000000000001 0.013140000000000004
2.5049 0.04827033333333333 0.023814333333333337 0.001995 0.020109333333333333 0.025200999999999998
2.51991 0.07610333333333334 0.04364366666666667 0.0025476666666666664 0.03882066666666668 0.045512
2.53493 0.10335433333333333 0.069917 0.003029 0.06483799999999999 0.07249766666666664
2.54994 0.12084600000000001 0.09795333333333334 0.003287333333333334 0.09276866666666668 0.101181
2.56496 0.12169733333333331 0.12104433333333335 0.003798666666666667 0.11372 0.12432999999999998
2.57997 0.10547633333333332 0.132746 0.006217333333333334 0.11954400000000001 0.13502766666666668
2.59499 0.07853966666666667 0.12920199999999998 0.013867666666666667 0.10779133333333335 0.1294536666666667
2.61 0.050138 0.110873 0.031586333333333334 0.08334433333333333 0.108884
2.62502 0.02745233333333334 0.08301500000000002 0.06365466666666666 0.055214333333333344 0.07958733333333333
2.64003 0.013073333333333334 0.053631000000000005 0.10938966666666669 0.031319999999999994 0.050058666666666675
2.65505 0.005903 0.029651666666666673 0.15930333333333332 0.015206 0.026869666666666663
2.67006 0.0034146666666666657 0.014103000000000001 0.19696033333333332 0.006333 0.012280666666666665
2.68508 0.003323666666666667 0.00625 0.20847600000000002 0.002318333333333333 0.004954666666666666
2.70009 0.004028 0.0037633333333333334 0.19304466666666667 0.0009173333333333333 0.0023556666666666665
2.71511 0.004517666666666667 0.004524333333333333 0.164291 0.000796 0.002589
2.73012 0.004320333333333333 0.007040333333333333 0.13969766666666666 0.0014016666666666665 0.0047729999999999995
2.74514 0.003464 0.009987 0.127275 0.0025149999999999994 0.008425333333333333
2.76015 0.002325 0.011994000000000001 0.12150666666666667 0.0038596666666666666 0.012639666666666667
2.77517 0.0013093333333333334 0.012059999999999998 0.11123933333333332 0.0049576666666666675 0.015888333333333334
2.79018 0.0006493333333333335 0.010150666666666665 0.09070399999999999 0.005334000000000001 0.016717
2.8052 0.00037833333333333344 0.007177666666666668 0.06344100000000001 0.004815666666666667 0.014754333333333335
2.82021 0.000465 0.004351999999999999 0.037575666666666674 0.0037080000000000004 0.010995333333333333
2.83523 0.0009116666666666666 0.002492 0.01902533333333333 0.0025946666666666666 0.007122333333333334
2.85024 0.0017233333333333337 0.0017933333333333334 0.008896999999999999 0.001994333333333333 0.004424666666666666
2.86526 0.002775 0.0020143333333333337 0.005150333333333334 0.002130666666666667 0.003267666666666667
2.88027 0.0037993333333333334 0.0026953333333333334 0.005335333333333333 0.0028743333333333333 0.003222
2.89529 0.004621333333333333 0.003331 0.008086333333333333 0.0038946666666666665 0.0035403333333333333
2.9103 0.005598 0.0035153333333333334 0.013237333333333334 0.005014333333333333 0.003586
2.92532 0.008092333333333333 0.0031409999999999997 0.020917 0.006724333333333334 0.0031299999999999995
2.94033 0.014362999999999999 0.0024940000000000006 0.030215333333333334 0.010608666666666666 0.002367666666666667
2.95535 0.026642999999999993 0.0021886666666666665 0.038451000000000006 0.019047666666666668 0.0017919999999999995
2.97036 0.04547933333333334 0.0031863333333333336 0.042238333333333336 0.03386633333333333 0.002101
2.98538 0.06853533333333334 0.006888 0.039929000000000006 0.05459866666666668 0.004359666666666666
3.00039 0.09110666666666667 0.015084666666666665 0.03318633333333334 0.07785733333333332 0.010134666666666665
3.01541 0.108101 0.029224333333333335 0.025877666666666667 0.09874000000000001 0.021175999999999997
3.03042 0.11573633333333332 0.04905633333333334 0.021234 0.112889 0.03824266666666667
3.04544 0.112078 0.07153366666666666 0.019834666666666667 0.11741 0.05967566666666667
3.06045 0.097429 0.09122266666666666 0.020061000000000002 0.11076966666666666 0.080964
3.07547 0.07503866666666667 0.102483 0.020172 0.09354133333333332 0.09625033333333334
3.09048 0.05068366666666666 0.102114 0.019903333333333332 0.06952233333333331 0.10109533333333333
3.1055 0.03026966666666667 0.09089233333333334 0.020206 0.044975 0.094676
3.12051 0.017087 0.07306533333333333 0.021682333333333335 0.025595333333333338 0.07999833333333335
3.13553 0.01098866666666667 0.05424833333333334 0.023555333333333334 0.013889333333333333 0.06218133333333334
3.15054 0.009560666666666667 0.03873566666666666 0.024289000000000005 0.009004333333333333 0.045916
3.16556 0.009901999999999998 0.027947666666666666 0.023232333333333334 0.008310999999999999 0.033524000000000005
3.18057 0.009946333333333333 0.020832333333333335 0.021639999999999996 0.009058333333333333 0.024792
3.19559 0.009150333333333333 0.015828000000000002 0.022052 0.009343666666666665 0.018496666666666668
3.2106 0.008556000000000001 0.012677666666666669 0.02655533333333333 0.008555333333333333 0.014267
3.22562 0.010407 0.012884333333333331 0.03555333333333333 0.007422333333333333 0.013372333333333335
3.24063 0.017247 0.018886666666666663 0.048091666666666665 0.0077323333333333315 0.018121333333333333
3.25565 0.030478666666666664 0.03219400000000001 0.06333066666666667 0.011821666666666666 0.030156000000000002
3.27066 0.04848300000000001 0.051219999999999995 0.08110466666666666 0.021677666666666668 0.048266
3.2856799999999997 0.06584300000000001 0.070215 0.10018166666666668 0.03740933333333332 0.067145
3.30069 0.07534733333333335 0.08126166666666666 0.11598200000000002 0.05568766666666666 0.07901700000000002
3.3157099999999997 0.07245133333333334 0.07902966666666665 0.12139166666666666 0.07003533333333335 0.07816766666666665
3.33072 0.058503666666666655 0.06452066666666666 0.11157433333333332 0.07409333333333333 0.06491033333333332
3.3457399999999997 0.03966566666666667 0.044206333333333334 0.088386 0.06588233333333333 0.04523266666666666
3.36075 0.02258133333333333 0.025421666666666665 0.059700333333333334 0.049224666666666674 0.026449
3.3757699999999997 0.010791333333333335 0.012264666666666665 0.03417733333333333 0.030903999999999997 0.012974666666666667
3.39078 0.0043296666666666666 0.004965333333333335 0.016526333333333334 0.016304 0.005337666666666667
3.4057999999999997 0.0014576666666666666 0.0016876666666666665 0.006734666666666667 0.007223333333333334 0.0018416666666666664
3.42081 0.00041266666666666676 0.00048233333333333337 0.002309 0.0026876666666666663 0.0005333333333333334
3.4358299999999997 9.5e-05 0.00011300000000000001 0.0006653333333333333 0.0008410000000000002 0.00012633333333333336
3.45084 1.8666666666666665e-05 1.9333333333333337e-05 0.00015833333333333332 0.00021900000000000004 2.266666666666667e-05
3.4658599999999997 1.966666666666667e-05 2.666666666666667e-06 3.033333333333334e-05 5.466666666666667e-05 3e-06
3.48087 0.00010133333333333333 0.0 3.666666666666667e-06 5.233333333333334e-05 0.0
3.4958899999999997 0.00041066666666666676 0.0 0.0 0.00021 0.0
3.5109 0.0014286666666666662 1.0000000000000002e-06 0.0 0.0007936666666666667 1.0000000000000002e-06
3.52591 0.004137 9e-06 0.0 0.002504333333333333 9.000000000000002e-06
3.54093 0.010000000000000002 5.8333333333333346e-05 0.0 0.006595333333333332 6.266666666666667e-05
3.55594 0.020194666666666663 0.00026966666666666664 0.0 0.014502999999999999 0.000287
3.57096 0.03409966666666666 0.0010043333333333334 0.0 0.026663 0.0010620000000000002
3.58597 0.048242 0.003139333333333334 6.666666666666667e-07 0.04104733333333333 0.003295666666666667
3.60099 0.05750600000000001 0.008176999999999999 5.333333333333334e-06 0.05316733333333334 0.008520666666666668
3.616 0.05872633333333333 0.017795000000000002 3.6666666666666666e-05 0.058673333333333334 0.018406333333333334
3.63102 0.05363399999999999 0.03236566666666667 0.00015966666666666673 0.056958666666666664 0.033225333333333336
3.64603 0.047908 0.04928133333333333 0.0005466666666666669 0.05210333333333334 0.05020533333333333
3.66105 0.046579666666666665 0.06306833333333334 0.0015623333333333333 0.049488 0.06373433333333334
3.67606 0.050037000000000005 0.06860133333333333 0.003736333333333333 0.051126333333333336 0.06871999999999999
3.69108 0.05441433333333333 0.06532466666666667 0.007501 0.054363666666666664 0.06481566666666666
3.70609 0.055767000000000004 0.058289 0.012667666666666666 0.05515866666666667 0.057369333333333335
3.72111 0.053723999999999994 0.054381333333333316 0.018007999999999993 0.052388333333333335 0.05351766666666667
3.73612 0.050923333333333334 0.05717333333333333 0.021677666666666665 0.048565 0.056944
3.75114 0.049361 0.065055 0.022530666666666664 0.04649266666666666 0.065889
3.7661499999999997 0.048065333333333335 0.07361433333333332 0.021543 0.045959 0.07541933333333334
3.78117 0.04466233333333334 0.07901900000000002 0.022066 0.04412366666666667 0.081051
3.7961799999999997 0.038564999999999995 0.07941899999999999 0.028363666666666666 0.038920333333333335 0.08066633333333333
3.8112 0.03188633333333333 0.07448333333333333 0.04303000000000001 0.031441666666666666 0.074363
3.8262099999999997 0.027215000000000003 0.06489833333333334 0.06468233333333333 0.024948 0.063639
3.84123 0.02510833333333333 0.05235566666666667 0.087632 0.021852666666666666 0.05073333333333333
3.8562399999999997 0.023868666666666663 0.039266 0.10468766666666666 0.02183066666666667 0.037991333333333335
3.87126 0.02141633333333333 0.027787000000000003 0.11152333333333334 0.022420000000000002 0.027129999999999998
3.8862699999999997 0.017069 0.018953 0.10908233333333334 0.021203666666666666 0.018793999999999998
3.90129 0.011739666666666669 0.012607666666666666 0.10155833333333333 0.017453333333333335 0.012698666666666665
3.9162999999999997 0.006895666666666667 0.008070333333333334 0.09208066666666667 0.012256333333333334 0.008227333333333331
3.93132 0.003440666666666667 0.004805666666666666 0.08052766666666668 0.0072889999999999995 0.004934999999999999
3.9463299999999997 0.0014573333333333335 0.002560666666666667 0.06555833333333333 0.003665333333333333 0.0026446666666666663
3.96135 0.0005203333333333334 0.001189 0.04779633333333333 0.0015569999999999998 0.00123
3.9763599999999997 0.00015833333333333335 0.00047333333333333336 0.030413999999999997 0.0005556666666666667 0.0004913333333333334
3.99138 4.8666666666666666e-05 0.000164 0.016966 0.000166 0.00016633333333333333
4.00639 6.900000000000002e-05 8.599999999999999e-05 0.009367333333333333 4.633333333333334e-05 6.700000000000002e-05
4.0214099999999995 0.00027066666666666667 0.00020766666666666668 0.007873999999999999 4.1e-05 0.00012900000000000002
4.03642 0.0009866666666666667 0.0007463333333333333 0.012092333333333333 0.00016366666666666667 0.0004776666666666667
4.0514399999999995 0.003038333333333333 0.0023399999999999996 0.021214333333333335 0.0006376666666666667 0.001587
4.06645 0.007852333333333333 0.006201333333333333 0.03309533333333333 0.0020806666666666664 0.004455333333333334
4.0814699999999995 0.017125666666666664 0.013824999999999999 0.04371733333333334 0.005721666666666667 0.010525333333333334
4.09648 0.031564999999999996 0.025954 0.04856899999999999 0.013250000000000001 0.02095333333333333
4.1114999999999995 0.04930166666666667 0.041084666666666665 0.045460999999999994 0.02592933333333333 0.03517833333333334
4.12651 0.06541133333333334 0.054891666666666665 0.036236000000000004 0.042970999999999995 0.049881999999999996
4.1415299999999995 0.07388899999999997 0.06195266666666666 0.025548 0.06048500000000001 0.059804
4.15654 0.07119766666666667 0.05913466666666667 0.01785966666666667 0.07250833333333334 0.060713
4.1715599999999995 0.05862466666666667 0.04782566666666666 0.015100666666666668 0.07420366666666665 0.052326333333333336
4.18657 0.04133833333333334 0.03296399999999999 0.016303333333333333 0.06494333333333333 0.03855733333333333
4.2015899999999995 0.025161666666666672 0.019782000000000004 0.018749666666666664 0.04870533333333333 0.024847333333333336
4.2166 0.013651000000000002 0.011159 0.01968833333333333 0.031444 0.015022666666666663
4.2316199999999995 0.007527 0.007308666666666667 0.017785666666666665 0.017817333333333334 0.009992333333333332
4.24663 0.005913 0.0069500000000000004 0.013568666666666668 0.009636666666666665 0.008515333333333335
4.2616499999999995 0.007845333333333334 0.008560666666666666 0.008693000000000001 0.006550333333333333 0.008766333333333333
4.27666 0.01277066666666667 0.011012666666666667 0.004673999999999999 0.007610666666666667 0.009563666666666666
4.2916799999999995 0.020048 0.013813666666666669 0.002127 0.012143999999999999 0.010859333333333332
4.30669 0.02824066666666667 0.017139333333333333 0.0009173333333333333 0.01946666666666667 0.013407666666666667
4.3217099999999995 0.035215666666666666 0.021388999999999995 0.0007426666666666665 0.028112333333333333 0.017808333333333332
4.33672 0.03897966666666666 0.026507999999999997 0.0016526666666666669 0.03565633333333333 0.02368166666666667
4.3517399999999995 0.038517 0.03165466666666667 0.0042763333333333325 0.03962033333333333 0.029691666666666672
4.36675 0.03405 0.035587999999999995 0.009573666666666666 0.03866166666666667 0.03431533333333334
4.3817699999999995 0.026809000000000003 0.03717499999999999 0.018008000000000003 0.033183666666666674 0.03640566666666667
4.39678 0.018650999999999997 0.035636666666666664 0.028502333333333334 0.02500133333333333 0.035273333333333344
4.4117999999999995 0.011475333333333332 0.03082633333333333 0.038304 0.01644766666666667 0.030797
4.42681 0.006695000000000001 0.023653333333333335 0.04458633333333333 0.009401666666666666 0.023840333333333335
4.4418299999999995 0.005051333333333333 0.016103333333333334 0.046676333333333334 0.004743666666666668 0.016341
4.45684 0.006893333333333333 0.010483666666666667 0.046505000000000005 0.0024899999999999996 0.010596
4.4718599999999995 0.012293666666666668 0.008565333333333333 0.046461999999999996 0.0023890000000000005 0.008362333333333334
4.48687 0.020622000000000005 0.011225666666666667 0.04710233333333333 0.004430666666666667 0.010448
4.5018899999999995 0.029909 0.018322333333333333 0.04737533333333334 0.008890333333333333 0.016659333333333335
4.5169 0.03700666666666666 0.02844733333333333 0.04662466666666667 0.01575966666666667 0.025798333333333333
4.5319199999999995 0.03903266666666667 0.03880666666666667 0.045320000000000006 0.024153 0.035769333333333334
4.54693 0.035113 0.045926 0.043682 0.03223533333333333 0.04408066666666667
4.5619499999999995 0.02694433333333333 0.04713666666666665 0.040589 0.03788066666666667 0.048545
4.57696 0.017624333333333336 0.041965999999999996 0.034666333333333334 0.03950633333333333 0.04782466666666667
4.5919799999999995 0.009817333333333334 0.03235033333333334 0.026135666666666668 0.03664166666666667 0.04185300000000001
4.60699 0.004650333333333334 0.021511999999999996 0.01703033333333333 0.030083000000000006 0.032155666666666666
4.6220099999999995 0.001879333333333333 0.012277666666666664 0.009633333333333334 0.021656666666666668 0.02140833333333333
4.63702 0.0007100000000000002 0.005982999999999999 0.004976333333333333 0.013540333333333331 0.01221733333333333
4.6520399999999995 0.0005303333333333334 0.002479666666666667 0.0027726666666666663 0.007387333333333333 0.005925666666666666
4.66705 0.0013596666666666666 0.0008726666666666669 0.002307333333333333 0.0039246666666666674 0.002435333333333333
4.6820699999999995 0.0041593333333333335 0.00028000000000000003 0.0032600000000000003 0.0034703333333333335 0.0008636666666666669
4.69708 0.01099566666666667 0.0001733333333333334 0.005953 0.006880999999999999 0.00034300000000000004
4.7120999999999995 0.024477000000000002 0.00041933333333333335 0.011063666666666666 0.016108666666666667 0.0004346666666666667
4.72711 0.04594766666666666 0.0012956666666666665 0.019079333333333334 0.033302000000000005 0.0011993333333333335
4.7421299999999995 0.07311666666666666 0.0034996666666666666 0.02985166666666667 0.058449999999999995 0.0032003333333333332
4.75714 0.099488 0.008167333333333334 0.04229600000000001 0.08723966666666666 0.007400333333333333
4.7721599999999995 0.117486 0.016630666666666665 0.05443233333333333 0.11191299999999998 0.014916666666666665
4.78717 0.12353533333333334 0.02990233333333334 0.063898 0.12579233333333334 0.02659566666666667
4.8021899999999995 0.12048 0.04795733333333334 0.06912733333333333 0.12787466666666666 0.042571333333333336
4.8172 0.11449300000000001 0.06904033333333334 0.07031366666666668 0.12286599999999999 0.06174133333333333
4.8322199999999995 0.10925533333333332 0.08955866666666669 0.06885366666666666 0.11623466666666665 0.08142966666666669
4.84723 0.10300366666666666 0.10523633333333333 0.06554399999999999 0.10924333333333335 0.09785399999999998
4.8622499999999995 0.09131933333333335 0.11314199999999999 0.05962533333333333 0.09881133333333335 0.10779566666666665
4.87726 0.07250566666666666 0.11275600000000001 0.05004266666666668 0.08198733333333333 0.110084
4.8922799999999995 0.04990833333333333 0.10495199999999999 0.03742666666666667 0.05999600000000001 0.10519300000000001
4.90729 0.029244000000000003 0.09059366666666667 0.02433533333333333 0.037772999999999994 0.09374966666666666
4.9223099999999995 0.014452333333333334 0.07103266666666666 0.013567999999999997 0.02017933333333333 0.07648633333333331
4.93732 0.005995333333333334 0.04932 0.006486333333333333 0.009082666666666664 0.055652333333333324
4.9523399999999995 0.0020826666666666663 0.029669666666666667 0.002769333333333333 0.0034293333333333333 0.03526666666666666
4.96735 0.0006039999999999999 0.015236 0.0012763333333333333 0.0010856666666666666 0.019136
4.9823699999999995 0.0001476666666666667 0.006633000000000002 0.0009103333333333334 0.0002853333333333334 0.008798
4.99738 3.3333333333333335e-05 0.0025009999999999993 0.0009353333333333333 6.266666666666667e-05 0.003434333333333333
5.0123999999999995 3.433333333333334e-05 0.0010473333333333335 0.0009706666666666668 1.0333333333333335e-05 0.0012430000000000002
5.02741 0.00012533333333333336 0.0010940000000000001 0.000881 2.2333333333333335e-05 0.000761
5.0424299999999995 0.0004226666666666667 0.0022636666666666664 0.0006733333333333334 9.366666666666666e-05 0.0013356666666666669
5.05744 0.0011933333333333336 0.004600333333333333 0.00043400000000000003 0.000324 0.0029376666666666666
5.0724599999999995 0.0028689999999999996 0.007992 0.00025233333333333336 0.0009476666666666665 0.0057016666666666665
5.08747 0.005912333333333334 0.01173733333333333 0.00020466666666666672 0.002360333333333333 0.009408333333333333
5.1024899999999995 0.010596 0.014695999999999997 0.00043933333333333335 0.0050420000000000005 0.013230333333333334
5.1175 0.016878666666666667 0.016132333333333335 0.0012856666666666665 0.009390666666666667 0.016171333333333333
5.1325199999999995 0.024589000000000003 0.01676366666666667 0.0034053333333333336 0.015574000000000001 0.018082
5.14753 0.033710000000000004 0.018956333333333335 0.007693333333333332 0.023583333333333335 0.020449666666666665
5.1625499999999995 0.04420966666666667 0.025539666666666665 0.014735666666666664 0.03333966666666667 0.025865333333333334
5.17756 0.055221000000000006 0.03765966666666667 0.023899 0.04442833333333333 0.03602166666666667
5.1925799999999995 0.06446233333333334 0.053446 0.032826 0.055396 0.049799
5.20759 0.06876466666666667 0.06901433333333333 0.038171 0.063463 0.06369233333333332
5.2226099999999995 0.06575466666666667 0.08120066666666667 0.03756466666666666 0.06545233333333332 0.07461266666666667
5.23762 0.055630000000000006 0.08925433333333332 0.031269000000000005 0.059756666666666666 0.08230133333333334
5.2526399999999995 0.04153 0.09361499999999999 0.022052 0.04777866666666667 0.08830700000000001
5.26765 0.027973000000000005 0.09369266666666667 0.013389333333333333 0.03347933333333333 0.09268333333333335
5.2826699999999995 0.018384666666666667 0.087906 0.0078123333333333335 0.021204333333333335 0.09269233333333335
5.29768 0.013531666666666668 0.07580333333333335 0.006738333333333334 0.013496666666666667 0.08526233333333333
5.3126999999999995 0.011828666666666666 0.059343999999999994 0.011335 0.010306 0.07029599999999998
5.32771 0.010943666666666668 0.041956 0.022909333333333334 0.009782333333333334 0.051206
5.3427299999999995 0.009366333333333334 0.026737333333333335 0.041772333333333335 0.009721666666666667 0.03270266666666667
5.35774 0.0069313333333333345 0.015384333333333333 0.06533333333333333 0.008749666666666666 0.01822333333333333
5.3727599999999995 0.004331666666666666 0.008138 0.08774566666666667 0.006738333333333333 0.008849
5.38777 0.0022706666666666665 0.004308 0.10232599999999999 0.004364000000000001 0.0038309999999999998
5.4027899999999995 0.0009936666666666668 0.002921 0.10503433333333333 0.0023643333333333337 0.0016836666666666666
5.4178 0.0003643333333333333 0.003120333333333334 0.09600433333333333 0.0010706666666666668 0.0011000000000000005
5.4328199999999995 0.00011200000000000003 0.004180333333333333 0.07853633333333335 0.00040533333333333334 0.0012773333333333332
5.44783 2.6000000000000002e-05 0.005372333333333332 0.057274000000000005 0.00012566666666666667 0.001879666666666667
5.4628499999999995 5.333333333333334e-06 0.005989333333333333 0.036837999999999996 3.1666666666666666e-05 0.002817666666666667
5.47786 4.9999999999999996e-06 0.005637333333333332 0.020627999999999997 6.333333333333333e-06 0.003981333333333332
5.4928799999999995 2.800000000000001e-05 0.004447 0.010021333333333333 6.333333333333333e-06 0.005081
5.50789 0.00010266666666666668 0.0029349999999999997 0.004542666666666667 3.7999999999999995e-05 0.0056506666666666676
5.5229099999999995 0.000302 0.0016193333333333333 0.0030943333333333335 0.00012833333333333333 0.005366666666666667
5.53792 0.0007386666666666667 0.0007473333333333335 0.005259666666666667 0.000363 0.004308
5.5529399999999995 0.0015293333333333333 0.0002863333333333334 0.011803999999999999 0.0008613333333333335 0.002905
5.56795 0.002667333333333333 9.266666666666666e-05 0.023933666666666673 0.0017336666666666668 0.001641333333333333
5.5829699999999995 0.003919333333333334 2.4999999999999998e-05 0.04168666666666667 0.002941333333333333 0.0007763333333333333
5.59798 0.004851666666666668 9e-06 0.06260333333333333 0.004204666666666667 0.00031066666666666666
5.6129999999999995 0.005064666666666665 2.8e-05 0.08197000000000002 0.005063000000000001 0.00011800000000000002
5.62801 0.004483666666666667 9.900000000000001e-05 0.09488966666666666 0.0051326666666666665 9.766666666666668e-05
5.6430299999999995 0.003457666666666667 0.00029666666666666665 0.09845900000000002 0.004396666666666666 0.0002246666666666667
5.65804 0.0025546666666666665 0.0007286666666666667 0.09267500000000001 0.0032496666666666668 0.0005776666666666668
5.6730599999999995 0.002229 0.0015030000000000002 0.079867 0.002255333333333333 0.0012536666666666668
5.68807 0.0025993333333333333 0.002592333333333333 0.06355866666666668 0.0018399999999999998 0.002291
5.7030899999999995 0.003408666666666667 0.003754666666666666 0.047304 0.0021346666666666667 0.003502333333333334
5.7181 0.0041533333333333335 0.004589 0.033738333333333335 0.0029199999999999994 0.004495333333333333
5.7331199999999995 0.004371666666666666 0.004802 0.024065 0.0037543333333333335 0.0048776666666666664
5.74813 0.0039306666666666665 0.004491666666666666 0.018129000000000003 0.004171666666666666 0.0045776666666666665
5.7631499999999996 0.003065333333333334 0.0042309999999999995 0.014989666666666667 0.003934333333333333 0.003997333333333334
5.77816 0.0022083333333333334 0.004804666666666666 0.013464 0.0031833333333333336 0.003906
5.7931799999999996 0.0017469999999999999 0.0068189999999999995 0.01243133333333333 0.0023066666666666665 0.005072666666666667
5.80819 0.0019766666666666665 0.010213000000000002 0.011054 0.0016996666666666668 0.007847
5.8232099999999996 0.003150333333333333 0.0141 0.009112666666666666 0.0016603333333333333 0.011797000000000002
5.83822 0.005376000000000001 0.017040666666666666 0.0072239999999999995 0.0024333333333333334 0.015655
5.8532399999999996 0.008378333333333333 0.017884666666666667 0.006725666666666668 0.004206333333333334 0.017861
5.86825 0.011376666666666667 0.016544666666666662 0.009190666666666665 0.0069229999999999995 0.01755533333333333
5.8832699999999996 0.013352000000000001 0.014021 0.015797 0.010035666666666667 0.015209333333333333
5.89828 0.013677666666666666 0.011645 0.026374333333333336 0.012551666666666666 0.012297333333333334
5.9133 0.012577666666666666 0.010193666666666665 0.03862133333333333 0.013537333333333334 0.010174999999999998
5.92831 0.010928666666666666 0.009461333333333332 0.04835633333333334 0.012741333333333334 0.009143333333333333
5.94333 0.009624666666666665 0.008691333333333332 0.05145933333333333 0.010792 0.008536666666666665
5.95834 0.008936666666666667 0.007301 0.04644999999999999 0.008805666666666667 0.007526333333333332
5.97336 0.008438333333333332 0.005346000000000001 0.035516 0.0076630000000000005 0.005850333333333333
5.98837 0.007516333333333333 0.003332 0.02296433333333333 0.007482 0.0038806666666666664
6.00339 0.005948666666666666 0.001752 0.012541666666666668 0.007638 0.0021689999999999995
6.0184 0.004046 0.0007713333333333335 0.005776333333333333 0.007322666666666667 0.0010186666666666669
6.03342 0.002333333333333333 0.0002853333333333334 0.00224 0.006162333333333334 0.0003993333333333333
6.04843 0.0011443333333333334 8.66666666666667e-05 0.0007303333333333334 0.0044199999999999995 0.00012866666666666666
6.06345 0.0005246666666666667 2.1000000000000002e-05 0.00019866666666666673 0.0026723333333333334 3.466666666666667e-05
6.07846 0.0004276666666666667 4.333333333333334e-06 4.9000000000000005e-05 0.0013596666666666668 6.666666666666667e-06
6.09348 0.0010316666666666664 1.1666666666666666e-05 3.233333333333334e-05 0.0006176666666666668 9.333333333333334e-06
6.10849 0.0030826666666666663 3.2e-05 9.533333333333334e-05 0.0004210000000000001 2.7999999999999996e-05
6.12351 0.008143000000000001 7.2e-05 0.0002890000000000001 0.0010013333333333332 6.333333333333335e-05
6.13852 0.018290333333333336 0.00013566666666666667 0.0007323333333333334 0.003413333333333333 0.00012733333333333333
6.15354 0.03495466666666667 0.00022466666666666666 0.0015603333333333333 0.010283666666666668 0.00020833333333333335
6.16855 0.05756533333333332 0.0003610000000000001 0.002796 0.026060333333333328 0.0002946666666666667
6.18357 0.08395099999999998 0.0006543333333333334 0.004227 0.05542266666666667 0.00036866666666666667
6.19858 0.11315133333333333 0.0013656666666666667 0.005425999999999999 0.09926033333333333 0.0004860000000000001
6.2136 0.14725099999999997 0.002936 0.0059503333333333335 0.1506823333333333 0.0008156666666666666
6.22861 0.18753533333333333 0.005788333333333334 0.0056173333333333336 0.19624266666666665 0.0016786666666666664
6.24363 0.22698033333333337 0.009938 0.004613333333333333 0.22366200000000006 0.0034543333333333327
6.25864 0.24907399999999996 0.01461 0.0033299999999999996 0.2292556666666667 0.0063293333333333335
6.27366 0.23856499999999997 0.01834966666666666 0.0021483333333333337 0.21721266666666667 0.00997833333333333
6.28867 0.195004 0.019743 0.0013023333333333333 0.19272999999999998 0.013530333333333333
6.30369 0.1344776666666667 0.018416666666666668 0.000843 0.15849033333333337 0.016004333333333332
6.3187 0.077836 0.01567 0.0006863333333333334 0.11762566666666667 0.01697066666666667
6.33372 0.037787 0.014733999999999997 0.000714 0.076619 0.01707233333333334
6.34873 0.015605666666666669 0.021024666666666667 0.0008443333333333335 0.04292233333333333 0.018514
6.36375 0.006116 0.042077333333333335 0.001147 0.02051333333333333 0.02579966666666667
6.37876 0.0036453333333333333 0.08521033333333333 0.001883 0.008602666666666668 0.04614433333333334
6.39378 0.004589 0.15114699999999998 0.0033606666666666663 0.003918 0.08731033333333334
6.40879 0.007041 0.22672833333333334 0.005672999999999999 0.003348999999999999 0.151055
6.42381 0.009748333333333333 0.285386 0.008407666666666667 0.004952999999999999 0.22543600000000003
6.43882 0.011604 0.3008416666666666 0.010680666666666666 0.007552333333333332 0.28455066666666673
6.45384 0.011883666666666666 0.2654416666666667 0.011692000000000001 0.010133 0.30169299999999993
6.46885 0.010559999999999998 0.19598966666666665 0.011358 0.011714666666666663 0.2679703333333333
6.48387 0.008243333333333333 0.12112366666666664 0.010539999999999999 0.011698666666666666 0.19917333333333334
6.49888 0.005725 0.06276733333333333 0.010476666666666667 0.010146333333333334 0.12387799999999999
6.5139 0.003572333333333333 0.027569666666666662 0.011917333333333334 0.007686666666666666 0.06466566666666666
6.52891 0.002006 0.010942 0.014486 0.005121666666666667 0.028816000000000005
6.54393 0.001007 0.005203333333333334 0.016806666666666668 0.003008 0.011877666666666665
6.55894 0.0004553333333333334 0.004480333333333333 0.017375333333333333 0.0015633333333333332 0.0058709999999999995
6.57396 0.0002096666666666667 0.005445333333333332 0.015566333333333337 0.0007273333333333333 0.004521
6.58897 0.00018666666666666666 0.006431666666666667 0.011962333333333333 0.00035500000000000006 0.004388333333333333
6.60399 0.000373 0.006674666666666666 0.007862666666666667 0.00032433333333333343 0.004154666666666667
6.619 0.0008230000000000001 0.006071333333333334 0.0044143333333333335 0.000594 0.0037110000000000003
6.63402 0.0015623333333333335 0.005013 0.0021169999999999995 0.0011819999999999999 0.003458666666666666
6.64903 0.0024986666666666655 0.004058666666666667 0.0008653333333333335 0.002034666666666667 0.0036990000000000005
6.66405 0.0033680000000000003 0.0035690000000000006 0.00030100000000000005 0.0029539999999999996 0.0043156666666666664
6.67906 0.003885333333333334 0.003490666666666667 8.700000000000001e-05 0.003631 0.004819333333333333
6.69408 0.004001 0.0034746666666666667 2.0666666666666666e-05 0.00387 0.004738999999999999
6.70909 0.003992 0.003192 4e-06 0.003787666666666667 0.003964666666666667
6.72411 0.004265666666666666 0.002552 1.2666666666666667e-05 0.0037936666666666665 0.0027960000000000003
6.73912 0.004975333333333333 0.0017416666666666665 4.2999999999999995e-05 0.0042309999999999995 0.0016766666666666666
6.75414 0.005844666666666666 0.0010213333333333335 0.000123 0.005082666666666667 0.0009043333333333335
6.76915 0.006374666666666667 0.0005406666666666666 0.00029400000000000004 0.005928666666666666 0.0005369999999999999
6.78417 0.006313 0.00032500000000000004 0.000584 0.006307000000000001 0.00047800000000000007
6.79918 0.005872 0.0003113333333333334 0.0009869999999999998 0.006068333333333333 0.0005769999999999999
6.8142 0.005558333333333333 0.000416 0.0014836666666666668 0.005413 0.0006866666666666668
6.82921 0.005861666666666666 0.0005676666666666666 0.0023039999999999996 0.004625333333333333 0.000718
6.84423 0.0070476666666666665 0.0007566666666666666 0.004583 0.003942333333333333 0.0006623333333333335
6.85924 0.009114666666666667 0.0011046666666666668 0.011486 0.0035906666666666665 0.000622
6.87426 0.011812999999999999 0.0018903333333333333 0.02920733333333334 0.004017666666666667 0.0008176666666666667
6.88927 0.014756 0.0034526666666666664 0.06580466666666668 0.005792333333333333 0.0015753333333333335
6.90429 0.017456333333333334 0.005915333333333333 0.12576866666666667 0.009319999999999998 0.003234
6.9193 0.019264666666666666 0.008955333333333336 0.20153233333333337 0.014508666666666668 0.005933999999999999
6.93432 0.019427666666666666 0.011822666666666667 0.2699866666666667 0.020772000000000002 0.00937
6.94933 0.017511666666666665 0.013793000000000001 0.30218266666666665 0.02718133333333333 0.012733999999999999
6.96435 0.013916 0.014575333333333333 0.28251533333333334 0.032518000000000005 0.01512766666666667
6.97936 0.009892000000000001 0.014283999999999998 0.22062500000000002 0.035329666666666676 0.01606166666666667
6.99438 0.007059 0.013080666666666666 0.143913 0.03454566666666666 0.015575333333333332
7.00939 0.007174333333333335 0.011034 0.07841 0.030759666666666668 0.013960666666666666
7.02441 0.012618999999999998 0.008358 0.035686 0.027169333333333334 0.011494666666666663
7.03942 0.026652666666666665 0.005578333333333334 0.013579333333333334 0.028985000000000004 0.008517
7.05444 0.05180933333333333 0.003315333333333333 0.0043616666666666665 0.04111766666666667 0.005555333333333333
7.06945 0.086169 0.0019260000000000002 0.0013080000000000004 0.06468433333333333 0.003146666666666667
7.08447 0.12067733333333333 0.0013800000000000002 0.0007046666666666665 0.09427666666666666 0.0015873333333333334
7.09948 0.14211666666666664 0.001358 0.001143666666666667 0.11904033333333333 0.000847
7.1145 0.14168666666666668 0.0015043333333333332 0.0024103333333333333 0.12892766666666666 0.000722
7.12951 0.12206699999999998 0.001602 0.004762 0.12192933333333333 0.0009713333333333333
7.14453 0.09537133333333332 0.001783 0.008475666666666666 0.10507133333333332 0.0014033333333333333
7.15954 0.07359433333333333 0.0028326666666666665 0.013413000000000001 0.08770266666666668 0.001962666666666667
7.17456 0.06097366666666667 0.006639999999999999 0.018645666666666668 0.07425199999999998 0.0030603333333333333
7.18957 0.054824333333333336 0.016515666666666665 0.02257266666666667 0.06382166666666667 0.006124666666666667
7.20459 0.05233833333333334 0.03647333333333333 0.02365633333333333 0.05566533333333333 0.014143333333333334
7.2196 0.05564333333333333 0.06846533333333335 0.021366666666666666 0.053502 0.03129133333333333
7.23462 0.07013566666666667 0.10844300000000003 0.016597000000000004 0.06374600000000001 0.060626666666666676
7.24963 0.09759366666666666 0.14499966666666667 0.011087666666666666 0.08901166666666667 0.10001366666666665
7.26465 0.13039900000000001 0.16404433333333332 0.006450333333333334 0.12254266666666667 0.13944866666666664
7.27966 0.1533816666666667 0.15745499999999998 0.0034793333333333334 0.14923933333333333 0.16401966666666665
7.29468 0.15353733333333333 0.12859800000000002 0.002133333333333334 0.15446733333333335 0.16264966666666666
7.30969 0.12982033333333332 0.08966633333333333 0.0019066666666666668 0.13428933333333332 0.1359396666666667
7.32471 0.09397433333333333 0.05378799999999999 0.002172333333333334 0.09799466666666667 0.09577299999999998
7.33972 0.061885333333333334 0.028952 0.0024469999999999995 0.06088633333333334 0.05712366666666666
7.35474 0.04377866666666666 0.017608666666666665 0.0025143333333333333 0.034724 0.029894000000000007
7.36975 0.040303 0.019981333333333334 0.0024966666666666674 0.023602 0.017121666666666667
7.38477 0.044908333333333335 0.03667866666666667 0.0027400000000000002 0.025528666666666668 0.01860733333333333
7.39978 0.04904266666666667 0.06763733333333333 0.0035216666666666664 0.03526366666666667 0.03449833333333333
7.4148 0.04706933333333333 0.10835633333333333 0.004783999999999999 0.04607666666666666 0.06492966666666668
7.42981 0.03870833333333334 0.14780533333333332 0.0060146666666666656 0.051604333333333335 0.10620866666666666
7.44483 0.02791066666666667 0.17209733333333335 0.006565999999999999 0.04861433333333333 0.147941
7.45984 0.019391666666666665 0.172415 0.006068 0.03864733333333334 0.17582866666666666
7.47486 0.015818333333333334 0.15040466666666663 0.004712333333333333 0.026733333333333335 0.17945466666666665
7.48987 0.017172000000000003 0.11612 0.0030666666666666663 0.018114333333333336 0.158701
7.50489 0.021662999999999998 0.08095233333333333 0.001668333333333333 0.015774 0.12294933333333333
7.5199 0.026731666666666664 0.05198066666666667 0.0007589999999999999 0.019908666666666668 0.08444533333333332
7.53492 0.02977933333333333 0.031125666666666666 0.00029066666666666667 0.02840033333333333 0.05196666666666667
7.54993 0.029058333333333332 0.017377333333333335 9.566666666666667e-05 0.03748466666666667 0.028864666666666667
7.56495 0.024557999999999993 0.008995333333333333 5.033333333333334e-05 0.04289533333333333 0.014543666666666667
7.57996 0.018040999999999998 0.0043953333333333336 0.00015800000000000002 0.04186733333333333 0.006710666666666667
7.59498 0.011999666666666667 0.0022780000000000005 0.0006546666666666667 0.034792333333333335 0.0029133333333333333
7.60999 0.008496333333333331 0.0017206666666666664 0.0023429999999999996 0.025035333333333337 0.0012653333333333336
7.62501 0.009005666666666667 0.0022706666666666665 0.007017666666666668 0.01698 0.0006403333333333332
7.64002 0.015150999999999998 0.003916333333333332 0.017576333333333336 0.014171666666666666 0.0005546666666666667
7.65504 0.029175 0.006648333333333334 0.036819666666666674 0.018933333333333333 0.0009716666666666668
7.67005 0.05314433333333334 0.009999666666666665 0.06454933333333333 0.03291466666666666 0.002089666666666667
7.68507 0.08670400000000003 0.012918999999999998 0.094845 0.05694666666666666 0.004098
7.70008 0.12450233333333334 0.014477333333333333 0.11718966666666665 0.08918366666666665 0.006972666666666666
7.7151 0.1557043333333333 0.015049666666666666 0.12275366666666665 0.122831 0.010523999999999999
7.73011 0.16811233333333328 0.017133333333333334 0.11112333333333334 0.14664533333333332 0.015020333333333332
7.74513 0.15583699999999998 0.024913 0.09073 0.15041233333333334 0.02209933333333333
7.76014 0.12460699999999998 0.042311666666666664 0.07229366666666667 0.13239833333333334 0.034715
7.77516 0.08934 0.07016966666666667 0.061794333333333326 0.10217966666666668 0.05525433333333334
7.79017 0.06547033333333334 0.10422966666666668 0.059019 0.07560833333333333 0.08275600000000001
7.80519 0.060895000000000005 0.136082 0.060926999999999995 0.065748 0.11207733333333333
7.8202 0.07343366666666666 0.15721133333333331 0.06515966666666666 0.07606866666666666 0.13661900000000002
7.83522 0.09375366666666667 0.16288266666666668 0.07102466666666667 0.09911533333333332 0.15204733333333334
7.85023 0.11124299999999998 0.15293933333333334 0.0786 0.12073633333333333 0.15695733333333334
7.86525 0.11937899999999999 0.130243 0.08733033333333333 0.12829566666666667 0.15063100000000004
7.88026 0.11720366666666666 0.09960566666666668 0.09484966666666668 0.11826133333333334 0.132328
7.89528 0.10669 0.06743766666666667 0.097289 0.09700600000000001 0.103887
7.91029 0.08989633333333331 0.04030733333333334 0.09192499999999999 0.07431800000000001 0.07153233333333334
7.92531 0.068991 0.022790666666666667 0.08018633333333333 0.056038000000000004 0.043486000000000004
7.94032 0.047585999999999996 0.016772000000000002 0.067396 0.042363333333333336 0.025618999999999996
7.95534 0.030266999999999995 0.022539666666666666 0.059033333333333333 0.031322333333333334 0.019636333333333332
7.97035 0.020433333333333328 0.03948533333333333 0.057229 0.022382999999999997 0.024482000000000004
7.98537 0.018707333333333336 0.06496766666666667 0.06050533333333333 0.017021 0.038486
8.00038 0.023031 0.09283766666666668 0.06580866666666667 0.017036 0.05978966666666666
8.0154 0.029815666666666664 0.11446633333333334 0.07022 0.022846666666666668 0.08492133333333335
8.03041 0.035600666666666676 0.12265533333333334 0.07141199999999999 0.032927666666666675 0.10750433333333334
8.04543 0.03887133333333334 0.11536133333333334 0.06780533333333333 0.04458033333333333 0.11961933333333334
8.06044 0.041334333333333334 0.09615533333333334 0.05912933333333334 0.055582 0.116082
8.07546 0.047293999999999996 0.07160066666666666 0.046978 0.06552433333333334 0.09804500000000001
8.09047 0.06053600000000001 0.04817233333333333 0.034388999999999996 0.07551200000000001 0.07240533333333334
8.10549 0.08010366666666666 0.030623333333333336 0.024224999999999997 0.08611900000000001 0.04759366666666667
8.1205 0.098666 0.021762666666666666 0.01770766666666667 0.09540166666666665 0.029720999999999997
8.13552 0.10628466666666664 0.022686 0.014482666666666668 0.09900300000000001 0.02158466666666666
8.15053 0.09760233333333333 0.032496 0.013906666666666666 0.09299766666666667 0.023413999999999997
8.16555 0.07617733333333332 0.04765433333333334 0.016014999999999998 0.077299 0.033389666666666665
8.18056 0.05196900000000001 0.06229733333333334 0.021013666666666663 0.05659166666666668 0.04752766666666667
8.19558 0.03479366666666666 0.07086333333333333 0.027977 0.03788866666666667 0.06032866666666666
8.21059 0.029494000000000003 0.07180766666666667 0.03453166666666667 0.026948000000000003 0.06724033333333333
8.22561 0.03510900000000001 0.06894533333333334 0.038408333333333336 0.026123 0.06762433333333333
8.24062 0.046491 0.06846233333333335 0.039444 0.03405133333333333 0.06542633333333334
8.25564 0.05669 0.07400166666666667 0.03968266666666667 0.04627666666666667 0.06640199999999999
8.27065 0.059913666666666664 0.08399733333333334 0.04119733333333333 0.05671 0.07379066666666668
8.28567 0.05427233333333333 0.09296966666666666 0.04425133333333333 0.06014099999999999 0.08578933333333331
8.30068 0.04252166666666667 0.0952296666666667 0.048113 0.05493 0.09645166666666667
8.3157 0.029996333333333333 0.08844500000000001 0.05348533333333332 0.04376866666666667 0.09951466666666667
8.33071 0.02130166666666667 0.07512133333333333 0.06305566666666666 0.031674999999999995 0.09262066666666666
8.34573 0.01828 0.06106233333333333 0.07856866666666668 0.022813999999999997 0.07899933333333332
8.36074 0.020073 0.05146566666666666 0.09715766666666667 0.01862633333333333 0.06516000000000001
8.37576 0.024353666666666662 0.04739566666666666 0.111331 0.018260666666666665 0.056165333333333324
8.39077 0.028480666666666665 0.04559366666666667 0.11406599999999999 0.020107 0.052284333333333335
8.40579 0.030302333333333334 0.04179033333333334 0.10497733333333334 0.02277566666666667 0.04978333333333333
8.4208 0.028974000000000003 0.03444066666666667 0.09181066666666668 0.025092999999999997 0.044796333333333334
8.43582 0.025611000000000002 0.02555866666666667 0.08526733333333333 0.026103 0.03649933333333333
8.45083 0.023001000000000004 0.01858566666666667 0.09141599999999998 0.025814999999999998 0.02701133333333333
8.46585 0.024182 0.01597933333333333 0.10763500000000001 0.025824666666666666 0.019137333333333336
8.48086 0.030705 0.01844333333333333 0.12468566666666667 0.028606 0.014773000000000003
8.49588 0.04168166666666666 0.025398333333333335 0.132739 0.03571933333333334 0.014978333333333328
8.51089 0.05399266666666666 0.035262 0.12694466666666668 0.04640866666666667 0.020343666666666663
