# Supplementary material for: Coherent ultrafast photoemission from a single quantized state of a one-dimensional emitter
Source: Sci Adv. 2023 Oct 12;9(41):eadf4170. doi: 10.1126/sciadv.adf4170 (PMC10569710; doi:10.1126/sciadv.adf4170)
Supplement: Supplementary file 2 — Data file S1 [file sciadv.adf4170_data_file_s1.zip › data and code/data_figure_4/Figure4B/15fsand27fs/1.dat]

-6.489090000000001 0.005386666666666667 0.014155333333333332 0.042781999999999994 0.00785 0.021079
-6.474070000000001 0.006032 0.010851 0.047152999999999994 0.004216333333333333 0.015290666666666664
-6.459060000000001 0.010824666666666666 0.013547 0.051021333333333335 0.0034426666666666664 0.015872
-6.444040000000001 0.020802 0.021664666666666665 0.052046 0.0052633333333333325 0.022745000000000005
-6.429030000000001 0.03646399999999999 0.03329466666666667 0.048917999999999996 0.010378 0.033828
-6.414010000000001 0.056191 0.045099999999999994 0.04278266666666666 0.020183666666666666 0.04537166666666667
-6.399000000000001 0.07599200000000002 0.05394266666666667 0.037255333333333335 0.03588999999999999 0.05374500000000001
-6.383980000000001 0.09147766666666667 0.059649666666666684 0.036241333333333334 0.05711999999999999 0.058219333333333324
-6.368970000000001 0.100806 0.06609966666666665 0.041287 0.08114033333333334 0.06229500000000001
-6.353950000000001 0.10628766666666668 0.07865766666666667 0.050729666666666666 0.10388566666666667 0.071674
-6.338940000000001 0.11318933333333334 0.09958333333333334 0.061299 0.12263666666666666 0.08988366666666665
-6.323920000000001 0.12637066666666666 0.125266 0.07048133333333334 0.13810766666666668 0.11503866666666665
-6.308910000000001 0.14644966666666667 0.1474943333333333 0.07804266666666666 0.1534403333333333 0.1400036666666667
-6.293890000000001 0.16821566666666668 0.15771833333333332 0.08586466666666666 0.17018833333333336 0.15566366666666667
-6.278880000000001 0.18313366666666667 0.15152733333333337 0.09628099999999999 0.18503866666666668 0.15535
-6.263860000000001 0.18483333333333332 0.13106933333333334 0.10964166666666667 0.19131599999999999 0.1383056666666667
-6.248850000000001 0.17320066666666667 0.10424200000000002 0.122702 0.18454100000000004 0.11054866666666666
-6.233830000000001 0.15361833333333333 0.08092366666666664 0.12970066666666666 0.166675 0.082251
-6.218820000000001 0.13240733333333335 0.06806366666666668 0.12580366666666665 0.14449233333333333 0.062739
-6.203800000000001 0.11294033333333335 0.06652966666666667 0.11025066666666669 0.12413199999999998 0.056003666666666674
-6.188790000000001 0.09540733333333332 0.07183333333333333 0.08689966666666668 0.107294 0.059620333333333324
-6.173770000000001 0.07937 0.07849666666666667 0.06219266666666667 0.09207600000000002 0.06769599999999999
-6.158760000000001 0.06619766666666668 0.08457366666666664 0.042249999999999996 0.07680066666666668 0.07562033333333334
-6.143740000000001 0.058980333333333336 0.09222766666666665 0.030782 0.062952 0.08282700000000001
-6.128730000000001 0.06008433333333334 0.10379166666666666 0.028615 0.05469433333333332 0.09143100000000001
-6.113710000000001 0.06864866666666666 0.117352 0.034363000000000005 0.055504 0.10242233333333332
-6.098700000000001 0.08041033333333333 0.12648 0.04539233333333334 0.06483233333333333 0.11322366666666665
-6.083680000000001 0.09011099999999998 0.12450300000000003 0.058566999999999994 0.07779466666666668 0.11877
-6.068670000000001 0.09439966666666666 0.109572 0.07085466666666668 0.08821933333333333 0.11475899999999999
-6.053650000000001 0.09294899999999999 0.08641199999999999 0.08025400000000002 0.09236733333333333 0.10076066666666668
-6.038640000000001 0.08732166666666667 0.06401133333333334 0.087087 0.09019633333333334 0.08138233333333332
-6.023620000000001 0.07906166666666666 0.050928666666666664 0.09410099999999999 0.08371433333333332 0.06462133333333332
-6.008610000000001 0.06916066666666666 0.050992333333333334 0.10399699999999999 0.07478533333333331 0.057711
-5.993590000000001 0.059245000000000006 0.061437 0.11593166666666668 0.06470100000000001 0.06259200000000001
-5.978580000000001 0.05259266666666666 0.07465666666666668 0.1250143333333333 0.05534866666666668 0.07437033333333334
-5.963560000000001 0.05303100000000001 0.08308966666666666 0.1262446666666667 0.04949966666666666 0.08475333333333333
-5.948550000000001 0.06256300000000001 0.08445266666666668 0.11903599999999999 0.04953366666666668 0.08841399999999999
-5.933530000000001 0.07997699999999999 0.083027 0.10722866666666668 0.05624033333333333 0.08718033333333333
-5.918520000000001 0.10149433333333334 0.08574533333333335 0.09487033333333333 0.06922266666666665 0.08797733333333335
-5.903500000000001 0.12258100000000001 0.09649466666666667 0.08268333333333332 0.08772633333333334 0.09648033333333332
-5.888490000000001 0.139526 0.11365566666666665 0.06886866666666668 0.11018299999999999 0.11260600000000003
-5.873470000000001 0.15034933333333333 0.13228166666666666 0.05254733333333334 0.13315166666666664 0.13139066666666663
-5.858460000000001 0.154689 0.14791066666666666 0.035685 0.15202900000000003 0.1473016666666667
-5.843440000000001 0.15281 0.158505 0.021885333333333333 0.16346899999999998 0.15750099999999997
-5.828430000000001 0.14484366666666665 0.16385566666666665 0.014079666666666667 0.16665200000000005 0.1621446666666667
-5.813410000000001 0.131245 0.164168 0.013433 0.16216633333333336 0.16277066666666667
-5.798400000000001 0.11381500000000003 0.15931266666666666 0.019601333333333328 0.15057033333333336 0.1604916666666667
-5.783380000000001 0.09522766666666667 0.14898466666666668 0.03112166666666667 0.13257233333333332 0.154848
-5.768370000000001 0.07727433333333332 0.133383 0.04579433333333334 0.10990033333333331 0.14404433333333333
-5.753350000000001 0.060090666666666674 0.11437133333333335 0.061530999999999995 0.08512133333333334 0.12697966666666666
-5.738340000000001 0.04343566666666667 0.09577033333333333 0.07731166666666667 0.060877999999999995 0.10578566666666665
-5.723320000000001 0.028181666666666667 0.08138266666666666 0.09289133333333335 0.039495999999999996 0.08585533333333334
-5.708310000000001 0.015991 0.07181133333333331 0.10749366666666667 0.022783999999999995 0.07217066666666666
-5.693290000000001 0.007974 0.06382733333333333 0.119523 0.011555000000000001 0.065082
-5.678280000000001 0.0041069999999999995 0.05352733333333333 0.12815933333333332 0.005430666666666668 0.060135333333333325
-5.663260000000001 0.003913999999999999 0.040133999999999996 0.13466933333333334 0.003463 0.052396333333333336
-5.648250000000001 0.007399333333333335 0.026463 0.14130933333333334 0.005166333333333333 0.040837000000000005
-5.633230000000001 0.015093999999999998 0.01639233333333333 0.1489376666666667 0.010945333333333335 0.028752
-5.618220000000001 0.026999 0.012443000000000001 0.156092 0.02145266666666667 0.020737
-5.603200000000001 0.04122766666666666 0.015111999999999999 0.1604246666666667 0.03608033333333333 0.019489666666666666
-5.588190000000001 0.05388133333333334 0.023245666666666668 0.16085800000000003 0.05188099999999999 0.024616666666666665
-5.573170000000001 0.060982999999999996 0.03428699999999999 0.15847766666666668 0.06436266666666667 0.033169
-5.558160000000001 0.061399 0.04481566666666667 0.155344 0.07024699999999999 0.04123266666666667
-5.543140000000001 0.058044000000000005 0.05182433333333333 0.15215233333333336 0.06975266666666666 0.04590566666666667
-5.528130000000001 0.055864000000000004 0.05400266666666667 0.14712566666666668 0.06600833333333334 0.046408000000000005
-5.513110000000001 0.05828433333333334 0.05172966666666666 0.13723733333333332 0.062081000000000004 0.043554999999999996
-5.498100000000001 0.065512 0.04599733333333332 0.12100133333333334 0.059077000000000005 0.03831233333333333
-5.483080000000001 0.07582366666666668 0.03774966666666666 0.100443 0.05731699999999999 0.03124766666666667
-5.468070000000001 0.08755933333333334 0.02830766666666667 0.08055366666666668 0.058383333333333336 0.023114000000000003
-5.453050000000001 0.09954366666666666 0.019965666666666666 0.06642566666666666 0.06462333333333334 0.015408000000000002
-5.438040000000001 0.11063700000000001 0.01590366666666667 0.06038966666666667 0.07642533333333332 0.010151333333333333
-5.423020000000001 0.120158 0.01976033333333333 0.061581000000000004 0.091056 0.009607333333333334
-5.408010000000001 0.12851700000000002 0.03496866666666666 0.06776033333333334 0.10491266666666664 0.016635
-5.392990000000001 0.13626366666666664 0.06322166666666668 0.076891 0.11651966666666665 0.034794
-5.377980000000001 0.142206 0.10206133333333332 0.086924 0.12656566666666666 0.06668099999999999
-5.362960000000001 0.14340366666666665 0.14384233333333332 0.09499600000000001 0.1351473333333333 0.11058100000000003
-5.347950000000001 0.13752866666666666 0.17832399999999998 0.09782466666666667 0.14007033333333335 0.15828666666666666
-5.332930000000001 0.12487966666666667 0.19737066666666664 0.09325866666666667 0.13848966666666665 0.197173
-5.317920000000001 0.10802266666666668 0.19774233333333335 0.081604 0.12977599999999997 0.21601466666666666
-5.302900000000001 0.09032366666666666 0.18057066666666663 0.06571 0.11591033333333334 0.21015
-5.287890000000001 0.075118 0.1500753333333333 0.049722666666666665 0.09942899999999999 0.18278933333333333
-5.272870000000001 0.06520366666666667 0.11331166666666667 0.037129 0.08203400000000001 0.14295333333333332
-5.257860000000001 0.061760666666666665 0.07929466666666668 0.029239999999999995 0.065391 0.10218133333333332
-5.242840000000001 0.06347633333333332 0.05590966666666668 0.025071333333333334 0.05204400000000001 0.07076866666666666
-5.227830000000001 0.06736333333333334 0.04652466666666667 0.022496666666666665 0.04470166666666667 0.054317
-5.212810000000001 0.07069600000000001 0.04910066666666666 0.019677666666666663 0.044747 0.052196999999999986
-5.197800000000001 0.07199566666666667 0.058251000000000004 0.01597233333333333 0.051556666666666674 0.05903633333333332
-5.182780000000001 0.07051766666666666 0.06815133333333333 0.012078333333333337 0.06258333333333335 0.06810500000000001
-5.167770000000001 0.06552000000000001 0.074519 0.009640000000000001 0.073904 0.07433833333333334
-5.152750000000001 0.05659899999999999 0.07540533333333332 0.010619333333333333 0.08128566666666666 0.07553899999999998
-5.137740000000001 0.044560999999999996 0.07140666666666667 0.01664133333333333 0.08165166666666668 0.07214666666666666
-5.122720000000001 0.03163400000000001 0.06516066666666666 0.028274999999999998 0.074236 0.06640499999999999
-5.107710000000001 0.020771333333333333 0.05955666666666666 0.04428533333333333 0.06080800000000001 0.06107133333333333
-5.092690000000001 0.014658000000000001 0.05567333333333333 0.06161666666666667 0.045027666666666674 0.057703
-5.077680000000001 0.015323666666666664 0.052554000000000003 0.07688633333333333 0.03118 0.055723666666666664
-5.062660000000001 0.024084 0.049440000000000005 0.08872 0.022835666666666664 0.05373766666666666
-5.047650000000001 0.04118333333333333 0.047984333333333344 0.09885666666666666 0.022235333333333336 0.051894333333333334
-5.032630000000001 0.064845 0.05173266666666666 0.11049666666666666 0.030470666666666663 0.052788999999999996
-5.017620000000001 0.09060966666666667 0.063027 0.125299 0.04741533333333333 0.05947033333333333
-5.002600000000001 0.11201933333333333 0.08005233333333334 0.14151633333333333 0.07074266666666666 0.07237566666666666
-4.987590000000001 0.12288366666666667 0.09650766666666666 0.15463533333333335 0.09514666666666667 0.08761033333333333
-4.972570000000001 0.11999800000000001 0.1046 0.15967833333333334 0.11362266666666668 0.09820333333333335
-4.957560000000001 0.10481233333333334 0.09972133333333334 0.1538183333333333 0.12068966666666665 0.09804566666666667
-4.942540000000001 0.08287800000000001 0.08357666666666666 0.13805533333333334 0.11505033333333334 0.08608866666666666
-4.927530000000001 0.06122733333333333 0.06324899999999999 0.11711566666666665 0.09973800000000001 0.06740133333333334
-4.912510000000001 0.04509899999999999 0.046844 0.09768599999999998 0.08016600000000002 0.05008066666666666
-4.897500000000001 0.036130666666666665 0.03919333333333333 0.08588466666666666 0.06163200000000001 0.04046933333333334
-4.882480000000001 0.03316566666666666 0.04040266666666666 0.08489266666666669 0.04756799999999999 0.040309000000000005
-4.867470000000001 0.034694666666666665 0.04745200000000001 0.09357366666666667 0.039184000000000004 0.04721866666666667
-4.852450000000001 0.04039133333333333 0.05695133333333334 0.10687633333333332 0.03650866666666666 0.05728566666666666
-4.837440000000001 0.050627 0.06706266666666666 0.11834266666666667 0.03967166666666667 0.06752433333333334
-4.822420000000001 0.06525133333333333 0.07775333333333334 0.123246 0.048997666666666655 0.07676866666666665
-4.807410000000001 0.08323366666666666 0.08974433333333333 0.12034566666666667 0.06394866666666667 0.085418
-4.792390000000001 0.10282300000000001 0.10302233333333334 0.11126333333333333 0.08244733333333333 0.094778
-4.777380000000001 0.12107866666666668 0.11589033333333333 0.09849966666666665 0.101179 0.10612533333333332
-4.762360000000001 0.13367166666666672 0.125343 0.08406866666666667 0.11619966666666666 0.11914466666666666
-4.747350000000001 0.13673866666666665 0.12873099999999998 0.069907 0.12384999999999999 0.130598
-4.732330000000001 0.12969466666666665 0.12518166666666664 0.05896599999999999 0.12245033333333333 0.13519899999999999
-4.717320000000001 0.11570633333333333 0.115334 0.054837 0.11386133333333334 0.128666
-4.702300000000001 0.09898633333333334 0.10010766666666668 0.05960433333333334 0.102968 0.11057900000000001
-4.687290000000001 0.08238566666666668 0.08047133333333334 0.071751 0.09515433333333333 0.08479433333333335
-4.672270000000001 0.06832799999999999 0.05847066666666667 0.08600499999999998 0.09460366666666668 0.05743600000000001
-4.657260000000001 0.061415333333333336 0.03750266666666667 0.09535166666666668 0.10437700000000001 0.034027999999999996
-4.642240000000001 0.06838566666666666 0.02083866666666667 0.09422366666666666 0.12574300000000002 0.017467333333333335
-4.627230000000001 0.09334700000000001 0.009911000000000001 0.08142366666666669 0.154709 0.007704666666666668
-4.612210000000001 0.13135366666666667 0.004024666666666666 0.06081766666666666 0.17959133333333335 0.0029143333333333334
-4.597200000000001 0.16689933333333332 0.001505 0.038984 0.1856256666666667 0.0010103333333333334
-4.582180000000001 0.18151166666666665 0.0010186666666666666 0.021469 0.16531233333333337 0.0006433333333333332
-4.567170000000001 0.16611633333333328 0.002381666666666666 0.010633333333333333 0.12479033333333332 0.0015813333333333332
-4.552150000000001 0.12741166666666667 0.006993333333333334 0.006193333333333334 0.07925133333333334 0.004940999999999999
-4.537140000000001 0.082285 0.017829 0.007127666666666668 0.04231700000000001 0.013352333333333334
-4.522120000000001 0.04633466666666666 0.03827766666666667 0.012803 0.01946566666666667 0.03038166666666667
-4.507110000000001 0.027030666666666665 0.06935166666666667 0.02270033333333333 0.009332 0.05827999999999999
-4.492090000000001 0.024579666666666666 0.10677833333333334 0.03544366666666666 0.008675999999999998 0.09479833333333333
-4.477080000000001 0.035743 0.141451 0.048570666666666665 0.015628 0.132025
-4.462059999999999 0.05551733333333333 0.16465966666666668 0.05946366666666667 0.02943866666666667 0.16014333333333333
-4.447050000000001 0.07703433333333334 0.17399166666666668 0.06650433333333335 0.04816333333333333 0.17399799999999999
-4.432029999999999 0.092753 0.174009 0.06937333333333331 0.067259 0.17623866666666663
-4.417020000000001 0.09780100000000001 0.17096200000000003 0.068544 0.08115399999999999 0.17370600000000003
-4.401999999999999 0.09267266666666665 0.16753366666666666 0.064995 0.08684333333333333 0.17111899999999997
-4.386990000000001 0.08239966666666666 0.16250966666666666 0.060133333333333344 0.08577666666666665 0.16849133333333333
-4.371969999999999 0.07277233333333334 0.15422433333333335 0.05527233333333333 0.08180666666666667 0.16352500000000003
-4.356960000000001 0.06718666666666667 0.143141 0.050941999999999994 0.07765999999999999 0.15500366666666665
-4.341939999999999 0.06623 0.131281 0.047182999999999996 0.073848 0.1437603333333333
-4.326930000000001 0.068782 0.12020133333333334 0.044889666666666675 0.07053133333333333 0.13143366666666664
-4.311909999999999 0.07267533333333334 0.10991733333333333 0.046347666666666676 0.06899866666666667 0.11910466666666666
-4.296900000000001 0.07520133333333333 0.09951233333333334 0.053661 0.07057300000000001 0.10684366666666668
-4.281879999999999 0.074837 0.08861633333333332 0.066602 0.07454966666666668 0.09448866666666668
-4.266870000000001 0.07305933333333334 0.07851866666666665 0.08244000000000001 0.07848366666666666 0.08280700000000002
-4.251849999999999 0.07353266666666666 0.07172666666666667 0.097898 0.08093900000000001 0.073821
-4.236840000000001 0.07855433333333334 0.07002033333333334 0.11048933333333334 0.08316966666666664 0.06960233333333332
-4.221819999999999 0.08633533333333335 0.07280433333333335 0.117715 0.08726433333333333 0.07055600000000001
-4.206810000000001 0.09218033333333334 0.077384 0.11645833333333334 0.09282233333333334 0.07484099999999999
-4.191789999999999 0.09221866666666667 0.08076733333333334 0.10489599999999998 0.096344 0.079354
-4.176780000000001 0.085809 0.08109966666666667 0.08552533333333333 0.09415200000000003 0.08122066666666666
-4.161759999999999 0.07490033333333332 0.077761 0.06568033333333333 0.085478 0.078743
-4.146750000000001 0.062069000000000006 0.07083766666666666 0.05422133333333334 0.07278299999999999 0.07167300000000001
-4.131729999999999 0.04945599999999999 0.061070000000000006 0.056759666666666674 0.05968033333333334 0.061128333333333326
-4.116720000000001 0.038738666666666664 0.04996833333333332 0.07236733333333331 0.04881833333333333 0.04923999999999999
-4.101699999999999 0.03099766666666667 0.039449333333333336 0.09348533333333334 0.041116666666666676 0.038358333333333335
-4.086690000000001 0.02636333333333333 0.030806999999999998 0.10940466666666665 0.036135999999999995 0.029945000000000003
-4.071669999999999 0.024335333333333334 0.024091666666666667 0.11212300000000003 0.03299166666666667 0.023936666666666665
-4.056660000000001 0.025047999999999997 0.018560666666666666 0.10124533333333334 0.031431 0.01930833333333333
-4.041639999999999 0.030073999999999997 0.013733333333333332 0.08449633333333333 0.03254966666666667 0.015340666666666667
-4.026630000000001 0.041228 0.010097666666666668 0.07320133333333333 0.03829266666666666 0.012467333333333334
-4.011609999999999 0.05801 0.009002666666666666 0.075949 0.04951533333333333 0.012061333333333335
-3.9966000000000004 0.07644333333333334 0.012153999999999998 0.09450533333333332 0.064069 0.015482000000000001
-3.9815799999999997 0.09150633333333331 0.020891666666666663 0.12401066666666667 0.07745733333333334 0.023093333333333334
-3.9665700000000004 0.10122333333333335 0.03544766666666667 0.15630133333333332 0.08653666666666666 0.034016000000000005
-3.9515499999999997 0.10769033333333335 0.05450666666666666 0.18341100000000002 0.09253199999999999 0.04678799999999999
-3.9365400000000004 0.11335866666666666 0.07572166666666667 0.1990863333333333 0.09946100000000001 0.06046533333333334
-3.9215199999999997 0.11694399999999999 0.09681433333333334 0.19915133333333335 0.10902433333333335 0.07503933333333333
-3.9065100000000004 0.11410699999999997 0.11585666666666666 0.18257033333333333 0.11757533333333334 0.09065966666666667
-3.8914899999999997 0.10234900000000002 0.13022366666666665 0.15303833333333333 0.11875566666666665 0.10620499999999998
-3.8764800000000004 0.08471166666666667 0.13606733333333335 0.11889366666666668 0.10929133333333335 0.11853833333333336
-3.8614599999999997 0.06869233333333333 0.13054766666666665 0.09028266666666666 0.09249666666666666 0.12357133333333334
-3.8464500000000004 0.06174433333333335 0.115304 0.07482033333333332 0.07664866666666667 0.11922799999999999
-3.8314299999999997 0.06718700000000001 0.09692266666666668 0.07395966666666666 0.06982666666666668 0.10779799999999999
-3.8164200000000004 0.082998 0.08267866666666669 0.08204766666666667 0.07504000000000001 0.09479166666666666
-3.8013999999999997 0.10353466666666665 0.07551366666666666 0.08921200000000001 0.08885499999999999 0.08473433333333331
-3.7863900000000004 0.12245033333333336 0.073157 0.08714766666666669 0.10406666666666667 0.07820966666666666
-3.7713699999999997 0.13495200000000002 0.07144066666666667 0.07406066666666668 0.11431166666666666 0.07292833333333333
-3.7563600000000004 0.138813 0.06784433333333334 0.05498333333333334 0.11728066666666667 0.06662599999999999
-3.7413399999999997 0.134211 0.06277033333333333 0.037440666666666664 0.11455900000000001 0.058732
-3.7263300000000004 0.12264966666666668 0.059135 0.026303000000000003 0.10883999999999999 0.050617
-3.7113099999999997 0.10587733333333335 0.06106766666666665 0.021638 0.101156 0.04560466666666667
-3.6963000000000004 0.08589766666666665 0.07187766666666669 0.020228333333333334 0.090584 0.04834499999999999
-3.6812799999999997 0.06575666666666667 0.09195300000000001 0.018643000000000003 0.07637433333333332 0.062480999999999995
-3.6662700000000004 0.04939433333333334 0.11798933333333332 0.015498666666666668 0.06011866666666666 0.08767566666666668
-3.6512499999999997 0.039769666666666675 0.14371699999999998 0.011779333333333333 0.045443 0.11851699999999998
-3.6362400000000004 0.03705666666666666 0.1615606666666667 0.009757333333333333 0.035679 0.146565
-3.6212199999999997 0.038856666666666664 0.1651983333333333 0.011736333333333333 0.031943000000000006 0.16409599999999996
-3.6062100000000004 0.04199033333333334 0.15268866666666667 0.019269666666666668 0.03325266666666667 0.166949
-3.5911899999999997 0.043920999999999995 0.127822 0.032568 0.03761733333333334 0.15526633333333334
-3.5761800000000004 0.04295166666666666 0.09784866666666667 0.04992933333333333 0.04255966666666667 0.13253066666666669
-3.5611599999999997 0.03822166666666667 0.06933733333333333 0.06788066666666667 0.045187 0.10388666666666667
-3.5461500000000004 0.030176666666666668 0.04574533333333333 0.08254800000000001 0.043066333333333325 0.07454966666666667
-3.5311299999999997 0.020709666666666668 0.027894333333333333 0.09157166666666665 0.035804666666666665 0.04861166666666667
-3.5161200000000004 0.012255 0.015476666666666666 0.094765 0.025531666666666664 0.028521333333333333
-3.5010999999999997 0.006513 0.007858999999999998 0.09294466666666666 0.015505333333333333 0.015027333333333335
-3.4860900000000004 0.0041136666666666665 0.004312666666666665 0.086422 0.008166999999999999 0.007588999999999999
-3.4710699999999997 0.005239666666666668 0.004301666666666666 0.07507000000000001 0.004378000000000001 0.0051916666666666665
-3.4560600000000004 0.010284666666666668 0.007796333333333334 0.05974366666666666 0.004098333333333333 0.007134666666666667
-3.4410399999999997 0.01958 0.015099000000000001 0.04325766666666666 0.0074323333333333325 0.013241666666666669
-3.4260300000000004 0.03225933333333334 0.025970666666666666 0.029799333333333337 0.014741666666666665 0.023176999999999996
-3.4110099999999997 0.045495333333333325 0.03877033333333333 0.023446333333333333 0.025792666666666672 0.035566
-3.3960000000000004 0.05534133333333333 0.050509000000000005 0.026822333333333333 0.038668999999999995 0.047711666666666666
-3.3809799999999997 0.058966666666666674 0.05807266666666667 0.040408999999999994 0.04987733333333333 0.05650066666666667
-3.3659700000000004 0.05637700000000002 0.059918999999999986 0.06234133333333333 0.05601199999999999 0.05994833333333333
-3.3509499999999997 0.05007799999999999 0.057035666666666665 0.08900866666666668 0.05575933333333334 0.058370666666666654
-3.3359400000000003 0.04314366666666668 0.052400333333333333 0.11618466666666667 0.05039666666666667 0.05432866666666666
-3.3209199999999996 0.037496 0.049303333333333345 0.13994066666666666 0.04253833333333334 0.051295999999999994
-3.3059100000000003 0.033591 0.04951266666666666 0.15700933333333336 0.03465733333333333 0.05166366666666666
-3.2908899999999996 0.03105166666666668 0.05235366666666666 0.1653903333333333 0.028495000000000003 0.05540433333333334
-3.2758800000000003 0.029445000000000006 0.055274666666666666 0.165222 0.02517433333333334 0.060151333333333334
-3.2608599999999996 0.028749999999999998 0.055812666666666656 0.15832199999999996 0.025034999999999998 0.062983
-3.2458500000000003 0.02955 0.05378066666666667 0.14627866666666664 0.027392999999999997 0.06287666666666666
-3.2308299999999996 0.033006999999999995 0.05167766666666666 0.12952933333333333 0.030973666666666663 0.06162566666666667
-3.2158200000000003 0.04012233333333333 0.05238233333333333 0.10912733333333333 0.03522099999999999 0.06190433333333333
-3.2008000000000005 0.05028333333333333 0.05608933333333334 0.088801 0.041027999999999995 0.06418700000000001
-3.1857900000000003 0.060538000000000015 0.059844 0.073869 0.04949966666666666 0.06601033333333334
-3.1707700000000005 0.06733233333333333 0.060592 0.06759266666666666 0.05983233333333335 0.06491066666666666
-3.1557600000000003 0.06958566666666668 0.05858866666666667 0.06919366666666665 0.06906733333333333 0.06163300000000001
-3.1407400000000005 0.06962366666666667 0.057003666666666675 0.07558933333333334 0.07467133333333334 0.05948166666666667
-3.1257300000000003 0.070117 0.05797466666666667 0.08433899999999998 0.07687633333333334 0.060275666666666665
-3.1107100000000005 0.07047233333333332 0.05964333333333334 0.09430033333333335 0.07755233333333332 0.06165133333333335
-3.0957000000000003 0.06710400000000001 0.05764133333333334 0.10408633333333332 0.07685666666666666 0.059027
-3.0806800000000005 0.057472999999999996 0.049419000000000005 0.11086866666666666 0.07232766666666667 0.050026666666666664
-3.0656700000000003 0.043228 0.03673766666666667 0.11100966666666666 0.06178166666666666 0.03671166666666667
-3.0506500000000005 0.02931366666666666 0.024299000000000005 0.10195233333333334 0.04655933333333333 0.023897333333333333
-3.0356400000000003 0.020530666666666666 0.016493999999999998 0.08414366666666667 0.03127933333333333 0.015886333333333332
-3.0206200000000005 0.018827 0.015304333333333333 0.06163366666666667 0.020791666666666667 0.014535999999999999
-3.0056100000000003 0.02272166666666666 0.019939666666666665 0.040605 0.017444666666666667 0.01907733333333333
-2.9905900000000005 0.028378333333333332 0.027344000000000004 0.02655 0.020351666666666664 0.026607
-2.9755800000000003 0.031516 0.033283 0.022075666666666667 0.026133999999999998 0.03297866666666667
-2.9605600000000005 0.029688999999999997 0.03429733333333333 0.026225999999999996 0.030499 0.03460066666666666
-2.9455500000000003 0.023449333333333332 0.029603 0.03494333333333333 0.030349333333333332 0.030411000000000004
-2.9305300000000005 0.015485333333333332 0.021357 0.04259 0.02534666666666667 0.022332
-2.9155200000000003 0.008539333333333335 0.012870999999999999 0.044538 0.017702333333333334 0.013703666666666666
-2.9005000000000005 0.003935999999999999 0.0064776666666666646 0.039846999999999994 0.010325666666666667 0.0070223333333333336
-2.8854900000000003 0.0015116666666666668 0.002725666666666666 0.03174633333333333 0.005031333333333333 0.003014666666666667
-2.8704700000000005 0.0004863333333333333 0.0009613333333333335 0.02527733333333334 0.0020473333333333333 0.0010940000000000001
-2.8554600000000003 0.00013333333333333334 0.0002943333333333333 0.02402366666666667 0.0006963333333333334 0.00037500000000000006
-2.8404400000000005 3.866666666666667e-05 0.00012866666666666666 0.028501666666666665 0.00019733333333333338 0.00020100000000000003
-2.8254300000000003 5.1666666666666664e-05 0.00022733333333333337 0.03680666666666667 4.833333333333334e-05 0.0002676666666666668
-2.8104100000000005 0.00019666666666666666 0.0006583333333333334 0.046334 2.366666666666667e-05 0.0004963333333333334
-2.7954000000000003 0.000638 0.0017546666666666667 0.054711 7.733333333333333e-05 0.001045
-2.7803800000000005 0.0017623333333333334 0.004047333333333333 0.05967533333333333 0.00028666666666666673 0.002344333333333334
-2.7653700000000003 0.004096333333333335 0.008037333333333334 0.058984666666666664 0.0009013333333333334 0.005163666666666668
-2.7503500000000005 0.008020000000000001 0.013774333333333335 0.05165233333333333 0.002373333333333333 0.010421333333333333
-2.7353400000000003 0.013312000000000001 0.020681666666666668 0.03927166666666666 0.005298666666666666 0.018699999999999998
-2.7203200000000005 0.018997666666666666 0.028021 0.025608999999999996 0.010119333333333333 0.029728333333333332
-2.7053100000000003 0.024121999999999998 0.03568033333333333 0.014442333333333335 0.016940333333333335 0.042139
-2.6902900000000005 0.029269666666666673 0.044230000000000005 0.007757666666666666 0.025835 0.053787999999999996
-2.6752800000000003 0.03740966666666666 0.05382600000000001 0.005738666666666667 0.03776000000000001 0.062678
-2.6602600000000005 0.05271766666666666 0.06351066666666667 0.007804333333333332 0.05484833333333334 0.068406
-2.6452500000000003 0.07757266666666668 0.07239133333333334 0.013447999999999996 0.07881866666666666 0.07325066666666666
-2.6302300000000005 0.10974533333333335 0.08135200000000002 0.022420666666666665 0.10820733333333334 0.08107199999999999
-2.6152200000000003 0.14216166666666666 0.092426 0.034674 0.13744533333333334 0.09371599999999998
-2.6002000000000005 0.16576800000000003 0.10567800000000001 0.04997833333333334 0.15950400000000003 0.10797000000000002
-2.5851900000000003 0.17364366666666664 0.11710499999999999 0.06692533333333332 0.1697026666666667 0.11676766666666666
-2.5701700000000005 0.163725 0.120479 0.08192799999999999 0.16698766666666665 0.11411733333333333
-2.5551600000000003 0.13901066666666667 0.11171766666666666 0.09003033333333331 0.15242233333333333 0.09929466666666668
-2.5401400000000005 0.10603733333333333 0.09192666666666667 0.08794566666666666 0.128088 0.07675566666666667
-2.5251300000000003 0.07265633333333335 0.06676566666666667 0.076599 0.09777466666666666 0.05289200000000001
-2.5101100000000005 0.045345333333333335 0.043044 0.06050199999999999 0.06727799999999999 0.032795333333333336
-2.4951000000000003 0.02701366666666667 0.025257999999999996 0.04448566666666666 0.042383333333333335 0.018782333333333335
-2.4800800000000005 0.01669066666666667 0.014274666666666665 0.031151333333333333 0.025971 0.010590999999999998
-2.4650700000000003 0.011299 0.008371333333333335 0.020834666666666665 0.017060333333333337 0.006465000000000001
-2.4500500000000005 0.008029666666666666 0.005240666666666667 0.013032 0.012509333333333336 0.0044160000000000015
-2.4350400000000003 0.005606000000000001 0.0033013333333333328 0.0073890000000000015 0.009467333333333333 0.003114
-2.4200200000000005 0.0041916666666666665 0.001920333333333333 0.003689666666666667 0.006716333333333333 0.002039333333333333
-2.4050100000000003 0.004848000000000001 0.0009833333333333335 0.0016126666666666665 0.004458666666666667 0.0011686666666666666
-2.3899900000000005 0.009130666666666667 0.00044033333333333343 0.000702 0.0035413333333333334 0.0005906666666666667
-2.3749800000000003 0.018524000000000002 0.00024133333333333342 0.0006340000000000001 0.0050876666666666666 0.00035566666666666673
-2.3599600000000005 0.03308833333333333 0.0004336666666666667 0.0014686666666666665 0.010390333333333335 0.0005373333333333335
-2.3449500000000003 0.049808666666666675 0.0014723333333333333 0.0037503333333333343 0.02032866666666667 0.0014756666666666666
-2.3299300000000005 0.06272366666666666 0.004648666666666666 0.008219333333333334 0.03399466666666666 0.003988666666666666
-2.3149200000000003 0.066006 0.012414333333333335 0.015099 0.047655 0.009580333333333333
-2.2999000000000005 0.05807433333333333 0.027840666666666663 0.023199666666666667 0.05583466666666667 0.02029866666666667
-2.2848900000000003 0.04288933333333333 0.05237833333333333 0.02980933333333333 0.054667333333333325 0.03799366666666667
-2.2698700000000005 0.02714833333333333 0.08265600000000001 0.032028 0.04480066666666667 0.06253933333333334
-2.2548600000000003 0.016236999999999998 0.109366 0.02878466666666667 0.030989666666666662 0.08978866666666666
-2.2398400000000005 0.012391000000000001 0.12130433333333336 0.021658000000000004 0.018870666666666664 0.11133
-2.2248300000000003 0.015319 0.11280633333333334 0.01371566666666667 0.011999333333333332 0.118126
-2.2098100000000005 0.023573 0.08813366666666668 0.007525333333333336 0.011182666666666667 0.10653899999999998
-2.1948000000000003 0.03546000000000001 0.05843900000000001 0.004117333333333333 0.015417666666666666 0.08152100000000001
-2.1797800000000005 0.04952633333333334 0.034402 0.0032169999999999994 0.022994999999999998 0.05352266666666667
-2.1647700000000003 0.06451266666666666 0.02108233333333333 0.003992333333333333 0.03245266666666667 0.031958333333333325
-2.1497500000000005 0.07848666666666666 0.017958666666666668 0.005460000000000001 0.04327066666666667 0.020851666666666664
-2.1347400000000003 0.08801133333333334 0.02191833333333333 0.0067139999999999995 0.05557766666666667 0.019135333333333334
-2.1197200000000005 0.08903733333333334 0.030277333333333337 0.007249 0.068497 0.023642
-2.1047100000000003 0.07969 0.04229333333333333 0.007374999999999999 0.07864333333333333 0.03204933333333333
-2.0896900000000005 0.06237333333333332 0.05861133333333334 0.008316 0.08124633333333332 0.044209000000000005
-2.0746800000000003 0.042921 0.078803 0.011557333333333334 0.07366999999999999 0.06116699999999999
-2.0596600000000005 0.027346000000000002 0.09906466666666666 0.01769866666666667 0.05810233333333333 0.08246033333333334
-2.0446500000000003 0.018885333333333327 0.11282433333333333 0.025424 0.04054766666666667 0.10392666666666667
-2.0296300000000005 0.017149666666666667 0.11450066666666665 0.03166833333333333 0.02707333333333333 0.11858299999999998
-2.0146200000000003 0.019148666666666665 0.10312433333333335 0.03339633333333334 0.020506000000000003 0.12033566666666667
-1.9996000000000005 0.021127999999999997 0.082634 0.02991566666666667 0.019708999999999997 0.10765966666666665
-1.9845900000000003 0.020499 0.059145666666666666 0.02395466666666667 0.021137666666666666 0.08450099999999999
-1.9695700000000005 0.016933666666666666 0.037898999999999995 0.02080666666666666 0.021286999999999997 0.05796433333333335
-1.9545600000000003 0.012105 0.021879333333333337 0.026701 0.018617666666666664 0.034738333333333336
-1.9395400000000005 0.008436333333333332 0.01204 0.046855999999999995 0.013981 0.018614666666666668
-1.9245300000000003 0.008014333333333335 0.008221333333333334 0.08245166666666667 0.009621333333333332 0.010364333333333333
-1.9095100000000005 0.012141666666666665 0.010034333333333336 0.12678399999999998 0.007839999999999998 0.009215333333333332
-1.8945000000000003 0.020954000000000004 0.01694733333333333 0.16479166666666664 0.010260666666666666 0.014176666666666667
-1.8794800000000005 0.03273333333333333 0.027510333333333328 0.17979433333333336 0.017475000000000004 0.023983333333333332
-1.8644700000000003 0.043609666666666665 0.038532666666666666 0.1644526666666667 0.028403333333333333 0.03607266666666667
-1.8494500000000005 0.04899333333333333 0.045655666666666664 0.12629100000000001 0.039777 0.046203999999999995
-1.8344400000000003 0.04631866666666666 0.045601333333333334 0.08234133333333334 0.04701266666666667 0.05004733333333333
-1.8194200000000005 0.036839 0.03837033333333333 0.04842033333333333 0.046760333333333334 0.04579766666666666
-1.8044100000000003 0.024652 0.027206999999999995 0.032707999999999994 0.03919333333333334 0.035416
-1.7893900000000005 0.013923666666666668 0.016334666666666667 0.03631533333333333 0.027788 0.023295666666666666
-1.7743800000000003 0.006835666666666667 0.008615 0.05625966666666668 0.01680766666666667 0.013562999999999999
-1.7593600000000005 0.0036190000000000003 0.0049759999999999995 0.08660966666666668 0.00893633333333333 0.008490000000000001
-1.7443500000000003 0.0038876666666666664 0.005395333333333334 0.11864699999999999 0.0048523333333333335 0.008615333333333332
-1.7293300000000005 0.007720000000000001 0.009814999999999999 0.14276633333333333 0.004416 0.013480666666666669
-1.7143200000000003 0.015553 0.017961666666666667 0.15228999999999998 0.007907666666666667 0.021614000000000005
-1.6993000000000005 0.026920666666666666 0.02827266666666666 0.14647566666666664 0.01614533333333333 0.030173000000000002
-1.6842900000000003 0.03926166666666667 0.03734766666666667 0.13023833333333332 0.02926233333333333 0.03548233333333333
-1.6692700000000005 0.04847933333333333 0.04128533333333332 0.11047133333333334 0.045221666666666674 0.034960000000000005
-1.6542600000000003 0.051760000000000014 0.03820100000000001 0.09162633333333334 0.05986699999999999 0.02885466666666666
-1.6392400000000005 0.050353999999999996 0.029683 0.074154 0.06947633333333333 0.019992
-1.6242300000000003 0.04918266666666667 0.01957633333333333 0.056728333333333346 0.073697 0.011754666666666667
-1.6092100000000005 0.05273099999999999 0.011348666666666667 0.03934800000000001 0.07530533333333334 0.006130666666666665
-1.5942000000000003 0.06066033333333333 0.006363666666666667 0.023925666666666665 0.07647799999999999 0.0032923333333333333
-1.5791800000000005 0.06745866666666665 0.004049333333333333 0.012487333333333333 0.07580633333333335 0.002341
-1.5641700000000003 0.06678033333333332 0.0031119999999999997 0.005528333333333334 0.06978466666666668 0.0022080000000000003
-1.5491500000000005 0.056591999999999996 0.0025369999999999998 0.0020673333333333333 0.057033999999999994 0.002153
-1.5341400000000003 0.040441666666666674 0.0019736666666666665 0.0006463333333333334 0.04027566666666667 0.0018666666666666666
-1.5191200000000005 0.024249999999999997 0.0016246666666666666 0.0001686666666666667 0.024265 0.0014203333333333333
-1.5041100000000003 0.012196999999999998 0.0021506666666666666 3.533333333333333e-05 0.012454333333333333 0.0011060000000000002
-1.4890900000000005 0.005253666666666667 0.004685 4.000000000000001e-06 0.0056366666666666666 0.0014346666666666668
-1.4740800000000003 0.002407 0.01081933333333333 0.0 0.003043 0.003305
-1.4590600000000005 0.0027523333333333336 0.021885 0.0 0.004217 0.008161
-1.4440500000000003 0.006939999999999999 0.037352 1.0333333333333333e-05 0.010347333333333335 0.017641333333333332
-1.4290300000000005 0.017529000000000003 0.05360133333333334 5.466666666666666e-05 0.024239666666666666 0.032223999999999996
-1.4140200000000003 0.037924999999999986 0.06489333333333333 0.00023833333333333337 0.048507999999999996 0.04956
-1.3990000000000005 0.06958166666666665 0.06675 0.0008130000000000001 0.08240800000000002 0.06425299999999999
-1.3839900000000003 0.10881266666666664 0.05900033333333334 0.002311 0.11968799999999999 0.07039566666666668
-1.3689700000000005 0.14625366666666667 0.045556999999999986 0.005486000000000001 0.1502326666666667 0.06534333333333334
-1.3539600000000003 0.17062300000000002 0.031355999999999995 0.010901000000000001 0.16511699999999999 0.051533666666666665
-1.3389400000000005 0.17450533333333332 0.019618666666666666 0.018101 0.160991 0.03462666666666667
-1.3239300000000003 0.157845 0.011445666666666666 0.025130666666666666 0.1406366666666667 0.01990633333333334
-1.3089100000000005 0.12746866666666665 0.006987666666666666 0.02915966666666667 0.110706 0.009980666666666667
-1.2939000000000003 0.094207 0.006776666666666666 0.028284666666666666 0.07917466666666667 0.005078333333333334
-1.2788800000000005 0.06948 0.012607666666666666 0.022936666666666664 0.053483333333333334 0.004891999999999999
-1.2638700000000003 0.061782 0.027463666666666664 0.015550999999999999 0.039303 0.010365666666666667
-1.2488500000000005 0.07325566666666666 0.053827666666666676 0.008822333333333331 0.03983566666666667 0.024288666666666674
-1.2338400000000003 0.09756933333333333 0.09050433333333333 0.004216 0.054935 0.04978066666666667
-1.2188200000000005 0.12148066666666665 0.13049933333333336 0.0017863333333333333 0.07954433333333334 0.08692166666666666
-1.2038100000000003 0.13133699999999998 0.1629816666666667 0.0009040000000000002 0.103521 0.12958933333333333
-1.1887900000000005 0.12111933333333334 0.17910633333333337 0.000945 0.11551733333333332 0.16617533333333329
-1.1737800000000003 0.09543366666666667 0.17755966666666667 0.0015223333333333334 0.10961633333333334 0.18536600000000003
-1.1587600000000005 0.064907 0.16562200000000002 0.0023890000000000005 0.08892933333333333 0.18343833333333331
-1.1437500000000003 0.03870166666666666 0.15497499999999997 0.003355333333333334 0.06249933333333332 0.167434
-1.1287300000000005 0.02060166666666667 0.15432466666666667 0.004410666666666666 0.038789333333333335 0.15124533333333334
-1.1137200000000003 0.009977999999999999 0.1628496666666667 0.005877333333333333 0.021727666666666666 0.14656533333333333
-1.0987000000000005 0.004618 0.16987233333333335 0.008228999999999998 0.011183333333333333 0.154575
-1.0836900000000003 0.002591666666666666 0.16283 0.011539333333333334 0.005422666666666668 0.164799
-1.0686700000000005 0.0028013333333333336 0.13766033333333333 0.014983666666666666 0.0028293333333333334 0.16328800000000004
-1.0536600000000003 0.0047090000000000005 0.10190199999999999 0.017186333333333335 0.002433 0.14373666666666668
-1.0386400000000005 0.007789666666666667 0.06791566666666667 0.017412999999999998 0.0037700000000000003 0.11155799999999999
-1.0236300000000003 0.011058333333333333 0.04369433333333333 0.016772000000000002 0.0064533333333333335 0.07797933333333333
-1.0086100000000005 0.013165666666666666 0.029525333333333337 0.018192333333333328 0.009727000000000001 0.05120733333333334
-0.9936000000000003 0.013104666666666666 0.02127133333333333 0.024835999999999993 0.012347333333333332 0.03291000000000001
-0.9785800000000004 0.010893333333333331 0.015155666666666668 0.037589 0.013107333333333334 0.020789000000000002
-0.9635700000000003 0.007564 0.009814333333333333 0.05323766666666666 0.011627000000000004 0.01243766666666667
-0.9485500000000004 0.0043876666666666665 0.005495 0.065202 0.008614333333333335 0.006704333333333332
-0.9335400000000003 0.002124 0.002604666666666666 0.067342 0.005332 0.0031416666666666663
-0.9185200000000004 0.0008583333333333335 0.0010356666666666665 0.05826900000000001 0.0027533333333333338 0.0012519999999999999
-0.9035100000000003 0.0002896666666666667 0.0003443333333333333 0.042270666666666665 0.00119 0.0004203333333333333
-0.8884900000000004 7.900000000000001e-05 9.433333333333334e-05 0.02615533333333334 0.00043000000000000004 0.00011633333333333337
-0.8734800000000003 1.6e-05 1.8999999999999998e-05 0.015446999999999995 0.00012800000000000002 2.466666666666667e-05
-0.8584600000000004 1.0000000000000002e-06 2.666666666666667e-06 0.013340000000000001 3.133333333333334e-05 3.3333333333333333e-06
-0.8434500000000003 0.0 0.0 0.022157666666666673 3e-06 0.0
-0.8284300000000004 0.0 0.0 0.044275666666666665 3.3333333333333335e-07 0.0
-0.8134200000000003 0.0 0.0 0.08018033333333333 0.0 0.0
-0.7984000000000004 0.0 0.0 0.12493033333333334 0.0 0.0
-0.7833900000000003 0.0 0.0 0.16718166666666667 0.0 0.0
-0.7683700000000004 0.0 0.0 0.19411333333333333 0.0 0.0
-0.7533600000000003 0.0 0.0 0.20010433333333336 0.0 0.0
-0.7383400000000004 4e-06 2.3333333333333336e-06 0.19188866666666665 0.0 4.333333333333334e-06
-0.7233300000000003 2.7000000000000002e-05 2.4666666666666665e-05 0.184217 0.0 2.8333333333333335e-05
-0.7083100000000004 0.000123 0.00011233333333333336 0.18796533333333335 1.3333333333333333e-05 0.00012133333333333336
-0.6933000000000002 0.0004216666666666667 0.000384 0.20047299999999996 7.133333333333332e-05 0.0004173333333333334
-0.6782800000000004 0.0012243333333333336 0.001119 0.20730266666666664 0.00027566666666666674 0.0011980000000000005
-0.6632700000000002 0.002963666666666667 0.002709 0.19446833333333333 0.0008583333333333335 0.002876333333333333
-0.6482500000000004 0.005982333333333333 0.005483 0.1600043333333333 0.0022299999999999998 0.005761666666666667
-0.6332400000000002 0.010091 0.009265 0.11471333333333332 0.004817 0.009649999999999999
-0.6182200000000004 0.014214333333333334 0.013073333333333333 0.07301366666666667 0.008700666666666666 0.013498666666666666
-0.6032100000000002 0.01672533333333333 0.015414333333333332 0.04342533333333333 0.013124333333333333 0.015768
-0.5881900000000004 0.016437999999999998 0.015180333333333332 0.026096333333333332 0.016537333333333334 0.015386666666666667
-0.5731800000000002 0.013491999999999999 0.012487333333333331 0.016625333333333332 0.017401666666666666 0.012540333333333332
-0.5581600000000004 0.009255666666666667 0.008577333333333333 0.010803666666666666 0.015299333333333331 0.008536333333333333
-0.5431500000000002 0.005297333333333334 0.004922999999999999 0.006590333333333334 0.011231999999999997 0.004855333333333333
-0.5281300000000004 0.002533666666666666 0.002358 0.003544333333333333 0.006887666666666666 0.002303
-0.5131200000000002 0.001013 0.0009446666666666667 0.00163 0.0035276666666666664 0.0009160000000000001
-0.49810000000000043 0.00033866666666666675 0.00031766666666666667 0.0006306666666666666 0.00151 0.00030433333333333343
-0.48309000000000024 9.233333333333333e-05 8.566666666666667e-05 0.00020300000000000003 0.0005390000000000001 8.066666666666667e-05
-0.46807 2.066666666666667e-05 1.8e-05 5.400000000000001e-05 0.000162 1.7666666666666668e-05
-0.45306000000000024 1.0000000000000002e-06 1.0000000000000002e-06 9.666666666666668e-06 3.766666666666666e-05 1.0000000000000002e-06
-0.43804 0.0 0.0 0.0 7.333333333333334e-06 0.0
-0.42303000000000024 0.0 0.0 0.0 0.0 0.0
-0.40801 0.0 0.0 0.0 0.0 0.0
-0.39300000000000024 0.0 0.0 0.0 0.0 0.0
-0.37798 0.0 0.0 0.0 0.0 0.0
-0.36297000000000024 0.0 0.0 0.0 0.0 0.0
-0.34795 0.0 0.0 0.0 0.0 0.0
-0.33294000000000024 0.0 0.0 0.0 0.0 0.0
-0.31792 0.0 0.0 0.0 0.0 0.0
-0.30291000000000023 0.0 0.0 3.3333333333333335e-07 0.0 0.0
-0.28789 0.0 0.0 8.333333333333334e-06 0.0 0.0
-0.27288000000000023 0.0 0.0 4.6666666666666665e-05 0.0 0.0
-0.25786 0.0 0.0 0.000175 0.0 0.0
-0.24285000000000023 0.0 3.3333333333333335e-07 0.0005406666666666667 0.0 3.3333333333333335e-07
-0.22782999999999998 1e-06 4.9999999999999996e-06 0.0013803333333333332 0.0 3e-06
-0.21282000000000023 1.566666666666667e-05 4.1000000000000014e-05 0.002953 1e-06 3.433333333333334e-05
-0.19779999999999998 7.033333333333333e-05 0.00015833333333333335 0.005272666666666666 1.566666666666667e-05 0.000132
-0.18279000000000023 0.0002326666666666667 0.000476 0.007863333333333333 7.166666666666667e-05 0.0004163333333333333
-0.16776999999999997 0.0006529999999999998 0.001192 0.009796666666666667 0.0002376666666666667 0.0010596666666666667
-0.15276000000000023 0.0015203333333333332 0.0024953333333333338 0.010193666666666667 0.0006563333333333333 0.002262
-0.13773999999999997 0.002950999999999999 0.0043490000000000004 0.008859333333333334 0.0015196666666666666 0.004031666666666667
-0.12273000000000023 0.004792666666666667 0.006337666666666668 0.006430666666666668 0.002937666666666667 0.006
-0.10770999999999997 0.006495000000000002 0.007716333333333333 0.003900666666666666 0.004738666666666666 0.0074600000000000005
-0.09270000000000023 0.007358666666666666 0.007847333333333333 0.001974666666666667 0.006383333333333333 0.0077486666666666685
-0.07767999999999997 0.006959333333333334 0.006663333333333333 0.000834 0.007184666666666667 0.006722666666666668
-0.06267000000000023 0.005501333333333333 0.004727666666666667 0.0002943333333333333 0.006755333333333333 0.004871
-0.04764999999999997 0.003630333333333333 0.0028046666666666675 8.666666666666667e-05 0.0053040000000000006 0.002947666666666667
-0.032640000000000224 0.002016333333333333 0.001402333333333333 2.7000000000000002e-05 0.0034806666666666666 0.0014986666666666668
-0.01761999999999997 0.0009933333333333333 0.0006403333333333332 4.100000000000001e-05 0.001921333333333333 0.0006783333333333333
-0.0026100000000002233 0.000648 0.000467 0.00016600000000000005 0.0009386666666666665 0.000423
0.012410000000000032 0.0010663333333333334 0.0009320000000000001 0.0005526666666666667 0.0005953333333333333 0.0007543333333333332
0.027419999999999778 0.0026063333333333333 0.0024 0.0015756666666666662 0.000971666666666667 0.001976
0.04244000000000003 0.0058323333333333335 0.005438666666666666 0.0037573333333333334 0.002419 0.004660999999999999
0.05744999999999978 0.011000666666666666 0.01035 0.007475666666666666 0.0055299999999999985 0.009245666666666668
0.07247000000000003 0.017348333333333334 0.016442000000000002 0.012430333333333331 0.010655666666666667 0.015321666666666667
0.08747999999999978 0.022845666666666667 0.021824999999999997 0.017264 0.017169333333333335 0.021209333333333334
0.10250000000000004 0.02513233333333333 0.024198666666666663 0.02003133333333333 0.02310766666666666 0.024525333333333336
0.11750999999999978 0.023094999999999997 0.02241033333333333 0.019411333333333333 0.025975666666666668 0.023689333333333333
0.13253000000000004 0.017725333333333333 0.01733933333333333 0.015709 0.024387666666666672 0.019109666666666667
0.14753999999999978 0.011364 0.011201 0.010622 0.019128 0.012878666666666668
0.16256000000000004 0.0060869999999999995 0.006044333333333334 0.005995666666666666 0.012530000000000001 0.007247333333333332
0.17756999999999978 0.0027213333333333334 0.002724 0.002829 0.006856333333333334 0.0034060000000000006
0.19259000000000004 0.0010163333333333335 0.001026 0.0011123333333333334 0.003133333333333333 0.001337
0.20759999999999978 0.00031600000000000004 0.00032100000000000005 0.00036633333333333337 0.0011976666666666668 0.0004383333333333334
0.22262000000000004 7.866666666666668e-05 8.133333333333335e-05 0.0001006666666666667 0.000381 0.00011933333333333335
0.23762999999999979 1.6e-05 1.6333333333333335e-05 2.166666666666667e-05 9.966666666666667e-05 2.6e-05
0.25265000000000004 6.666666666666667e-07 6.666666666666667e-07 1.0000000000000002e-06 2.1333333333333338e-05 2e-06
0.2676599999999998 0.0 0.0 0.0 1.0000000000000002e-06 0.0
0.28268000000000004 0.0 0.0 0.0 0.0 0.0
0.2976899999999998 0.0 0.0 0.0 0.0 0.0
0.31271000000000004 0.0 0.0 0.0 0.0 0.0
0.3277199999999998 0.0 0.0 0.0 0.0 0.0
0.34274000000000004 0.0 0.0 0.0 0.0 0.0
0.3577499999999998 0.0 0.0 0.0 0.0 0.0
0.37277000000000005 0.0 0.0 0.0 0.0 0.0
0.3877799999999998 0.0 0.0 0.0 0.0 0.0
0.40280000000000005 5e-06 0.0 0.0 7.666666666666667e-06 0.0
0.4178099999999998 4.333333333333334e-05 0.0 0.0 6.133333333333335e-05 0.0
0.43283000000000005 0.00021000000000000006 0.0 3.3333333333333335e-07 0.0002783333333333334 0.0
0.4478399999999998 0.0008326666666666668 0.0 3.3333333333333333e-06 0.0010739999999999999 0.0
0.46286000000000005 0.002763 0.0 3.433333333333334e-05 0.0034386666666666663 0.0
0.4778699999999998 0.0076486666666666665 0.0 0.00012833333333333333 0.009193999999999999 0.0
0.49289000000000005 0.017685 0.0 0.0003813333333333334 0.020530999999999997 0.0
0.5078999999999998 0.03416333333333334 3.3333333333333335e-07 0.0009246666666666667 0.03830066666666666 3.3333333333333335e-07
0.52292 0.05513933333333333 1e-06 0.0018860000000000003 0.05973233333333334 1.3333333333333334e-06
0.5379299999999998 0.074449 1.2333333333333338e-05 0.0032026666666666666 0.07798333333333334 1.6000000000000006e-05
0.55295 0.08440266666666665 6.566666666666669e-05 0.004552 0.085733 6.866666666666668e-05
0.5679599999999998 0.08143166666666667 0.00023 0.005401333333333333 0.08094266666666666 0.00022066666666666673
0.58298 0.06989433333333334 0.0006899999999999997 0.005351666666666668 0.06969966666666666 0.0006056666666666666
0.5979899999999998 0.06008333333333333 0.0018423333333333332 0.004429333333333335 0.06277066666666666 0.0014393333333333337
0.61301 0.061469 0.004462666666666667 0.003063666666666667 0.06812199999999999 0.0030633333333333333
0.6280199999999998 0.07612599999999999 0.009855333333333332 0.0017659999999999998 0.08496166666666666 0.006109333333333334
0.6430400000000001 0.09677633333333335 0.019738333333333333 0.0008523333333333333 0.103703 0.011772666666666666
0.6580499999999998 0.110952 0.03518133333333333 0.00034333333333333335 0.11222766666666667 0.021754
0.6730700000000001 0.109059 0.05475466666666667 0.00011566666666666667 0.10402933333333332 0.037205999999999996
0.6880799999999998 0.09050433333333333 0.07330199999999999 3.633333333333334e-05 0.08197566666666667 0.056548999999999995
0.7031000000000001 0.06314866666666667 0.08380000000000001 3.866666666666667e-05 0.05500266666666666 0.07429766666666665
0.7181099999999998 0.037007666666666675 0.08235566666666667 0.00012300000000000004 0.031589 0.083337
0.7331300000000001 0.01821266666666666 0.07234066666666666 0.0003603333333333334 0.015625333333333335 0.08029433333333333
0.7481399999999998 0.0075250000000000004 0.063218 0.0008669999999999999 0.006696333333333332 0.06932233333333333
0.7631600000000001 0.002610666666666666 0.06411366666666667 0.0017493333333333332 0.002497333333333333 0.06026499999999999
0.7781699999999998 0.0007576666666666668 0.076907 0.0029409999999999996 0.0008096666666666667 0.061928333333333335
0.7931900000000001 0.00018866666666666668 0.09421866666666666 0.004143999999999999 0.00022766666666666668 0.07557799999999999
0.8081999999999998 5.833333333333333e-05 0.10411666666666668 0.004918666666666667 5.7e-05 0.09341333333333333
0.8232200000000001 0.00010733333333333334 0.09852566666666668 0.005045666666666667 1.8666666666666672e-05 0.10352866666666666
0.8382299999999998 0.0003933333333333333 0.07868666666666667 0.004870666666666666 5.1e-05 0.09817033333333333
0.8532500000000001 0.0012593333333333334 0.053385666666666665 0.005382 0.0002223333333333334 0.079035
0.8682599999999998 0.003380666666666666 0.03236566666666667 0.007826 0.0007673333333333333 0.055312000000000014
0.8832800000000001 0.0075756666666666654 0.020969666666666664 0.012929 0.0022396666666666667 0.03682300000000001
0.8982899999999998 0.014181000000000001 0.019164666666666667 0.020010333333333335 0.005436333333333333 0.02822933333333333
0.9133100000000001 0.02217166666666667 0.023347333333333335 0.026709999999999998 0.011033 0.027928333333333333
0.9283199999999998 0.028951333333333336 0.028563 0.030034333333333336 0.018697666666666668 0.030670000000000006
0.9433400000000001 0.03158166666666667 0.030579 0.028277666666666666 0.026469333333333334 0.031301333333333334
0.9583499999999998 0.028773 0.027620333333333337 0.02229733333333333 0.031302666666666666 0.027506333333333337
0.9733700000000001 0.021895666666666667 0.020880999999999993 0.014891999999999999 0.030914333333333332 0.020355999999999996
0.9883799999999998 0.013919666666666667 0.013195666666666665 0.009025666666666666 0.02550233333333334 0.012605666666666666
1.0034 0.00739 0.006963 0.0066560000000000005 0.017573333333333333 0.006524333333333334
1.0184099999999998 0.0032786666666666663 0.003070666666666667 0.008808666666666666 0.010114666666666668 0.0028213333333333337
1.03343 0.0012153333333333332 0.0011323333333333333 0.015982666666666666 0.004862666666666667 0.00102
1.0484399999999998 0.00037566666666666667 0.00035099999999999997 0.027774 0.001953 0.00031166666666666674
1.06346 9.633333333333333e-05 9.700000000000003e-05 0.042167 0.0006536666666666667 9.333333333333334e-05
1.0784699999999998 2.2e-05 5.466666666666668e-05 0.05569899999999999 0.0001836666666666667 7.933333333333334e-05
1.09349 1.4000000000000003e-05 0.00013433333333333336 0.06513266666666666 4.0333333333333336e-05 0.00020700000000000002
1.1084999999999998 5.033333333333332e-05 0.00038433333333333326 0.06896066666666667 1.366666666666667e-05 0.0005453333333333333
1.12352 0.00016633333333333336 0.0009273333333333335 0.06722966666666669 3.733333333333334e-05 0.0012236666666666667
1.1385299999999998 0.00046666666666666677 0.0019006666666666664 0.060433333333333346 0.00013 0.0023343333333333337
1.15355 0.0010983333333333333 0.0032869999999999996 0.04933766666666666 0.0003866666666666667 0.003792333333333334
1.1685599999999998 0.0021523333333333334 0.004796999999999999 0.035796 0.0009483333333333334 0.005251333333333333
1.18358 0.0035460000000000005 0.005906 0.022688666666666666 0.0019426666666666665 0.006201333333333333
1.1985899999999998 0.004928333333333335 0.0061323333333333325 0.012519333333333332 0.003344666666666667 0.0062383333333333344
1.21361 0.005847333333333333 0.0053679999999999995 0.006143666666666666 0.004842666666666666 0.005340666666666666
1.2286199999999998 0.006018333333333334 0.0039576666666666675 0.002856 0.005947 0.003880666666666667
1.24364 0.005536333333333333 0.0024586666666666663 0.001435666666666667 0.006271 0.002389
1.2586499999999998 0.004709000000000001 0.001284333333333333 0.001002 0.005785333333333335 0.001242333333333333
1.27367 0.0037856666666666663 0.0005633333333333333 0.0013773333333333333 0.0047873333333333335 0.0005459999999999998
1.2886799999999998 0.0028729999999999997 0.00020733333333333338 0.00306 0.0036396666666666674 0.00020133333333333334
1.3037 0.0019983333333333337 6.166666666666666e-05 0.007036666666666667 0.002568 6.066666666666666e-05
1.3187099999999998 0.0012343333333333336 1.2000000000000009e-05 0.014309333333333334 0.0016633333333333333 1.3333333333333342e-05
1.33373 0.0006593333333333333 1.3333333333333334e-06 0.02516533333333333 0.0009683333333333334 1.1000000000000001e-05
1.3487399999999998 0.00030000000000000003 2.3333333333333336e-06 0.03865566666666667 0.0004903333333333333 5.6e-05
1.36376 0.00011633333333333332 2.0000000000000005e-05 0.05290266666666667 0.00021566666666666666 0.00022733333333333337
1.3787699999999998 4.833333333333335e-05 0.00010866666666666667 0.06579366666666667 7.933333333333334e-05 0.0007720000000000001
1.39379 8.266666666666665e-05 0.000406 0.07512866666666668 2.4333333333333336e-05 0.0022043333333333333
1.4087999999999998 0.00029700000000000006 0.0012893333333333333 0.07838033333333333 5.333333333333334e-06 0.005299333333333334
1.42382 0.0009910000000000001 0.0034446666666666666 0.07356666666666668 1.5000000000000004e-05 0.010772666666666665
1.4388299999999998 0.0028183333333333333 0.007772666666666667 0.061085999999999994 8.466666666666667e-05 0.01856266666666667
1.45385 0.006748666666666665 0.014843666666666672 0.04442466666666667 0.0003430000000000001 0.027182000000000005
1.4688599999999998 0.013676 0.024054000000000002 0.028331333333333333 0.0011480000000000001 0.03401366666666666
1.48388 0.023496999999999997 0.033188666666666665 0.016177333333333335 0.003247333333333334 0.03664333333333334
1.4988899999999998 0.03437166666666667 0.03916166666666667 0.008847666666666665 0.007730333333333334 0.03433566666666667
1.5139099999999999 0.043175000000000005 0.039721000000000006 0.005463333333333333 0.015480333333333334 0.028341333333333333
1.5289199999999998 0.047315333333333334 0.03483233333333334 0.004565666666666667 0.026204333333333333 0.020861
1.5439399999999999 0.046493333333333345 0.026553 0.004823 0.037713333333333335 0.013810000000000001
1.5589499999999998 0.04257933333333334 0.017673333333333333 0.005241333333333333 0.046643000000000004 0.008241333333333333
1.5739699999999999 0.037704 0.010313666666666665 0.0052376666666666665 0.050501 0.004475666666666667
1.5889799999999998 0.032660666666666664 0.005350333333333333 0.004724999999999999 0.04916600000000001 0.0023956666666666666
1.6039999999999999 0.027252333333333326 0.002714666666666667 0.004053 0.04434000000000001 0.0017620000000000001
1.6190099999999998 0.02174866666666667 0.001987333333333333 0.0037346666666666665 0.03777466666666667 0.002384
1.6340299999999999 0.017426333333333332 0.002868666666666667 0.004083333333333333 0.030322000000000005 0.004186333333333334
1.6490399999999998 0.015738333333333333 0.005314 0.0049173333333333335 0.022555 0.007153333333333333
1.6640599999999999 0.017083 0.009329333333333332 0.005646 0.015609000000000003 0.011161333333333332
1.6790699999999998 0.02046633333333333 0.014551000000000001 0.005677000000000001 0.011033333333333334 0.015803666666666664
1.6940899999999999 0.024108333333333336 0.019994333333333336 0.004843666666666666 0.010055 0.02025633333333333
1.7090999999999998 0.026333333333333334 0.02419700000000001 0.003468666666666667 0.012973 0.02343066666666667
1.7241199999999999 0.026279 0.025978999999999995 0.0020826666666666663 0.018989333333333337 0.02450433333333333
1.7391299999999998 0.024233666666666664 0.02521066666666667 0.0010523333333333333 0.02635933333333334 0.02350533333333333
1.7541499999999999 0.021444666666666667 0.02281866666666666 0.0005013333333333334 0.032931666666666665 0.021286666666666662
1.7691599999999998 0.019251666666666663 0.019917999999999998 0.000422 0.03689066666666666 0.01882366666666667
1.7841799999999999 0.018129333333333334 0.017053 0.0009830000000000001 0.037459 0.016547666666666665
1.7991899999999998 0.017676333333333336 0.014436333333333334 0.002714666666666667 0.03499666666666666 0.014561666666666667
1.8142099999999999 0.01772633333333333 0.012819333333333334 0.006509333333333334 0.030645666666666665 0.013475333333333337
1.8292199999999998 0.01923966666666667 0.013717 0.013085000000000003 0.026041666666666668 0.014717
1.8442399999999999 0.023719999999999998 0.018445333333333334 0.021990000000000003 0.023316999999999994 0.019596333333333334
1.8592499999999998 0.031393 0.02658433333333333 0.030915666666666675 0.024768000000000002 0.027700000000000002
1.8742699999999999 0.04026433333333333 0.03520433333333333 0.03646099999999999 0.03188266666666667 0.03608266666666667
1.8892799999999998 0.047671000000000005 0.040139999999999995 0.036341000000000005 0.04449499999999999 0.040561999999999994
1.9042999999999999 0.05345866666666666 0.03869566666666667 0.031165333333333337 0.06135566666666667 0.03849933333333333
1.9193099999999998 0.061354999999999986 0.03176466666666667 0.023979000000000007 0.08154433333333334 0.030753333333333334
1.9343299999999999 0.07611166666666665 0.02342 0.017843666666666664 0.10448700000000001 0.02105933333333333
1.9493399999999999 0.09818133333333336 0.018545 0.013917333333333335 0.127582 0.013676333333333334
1.9643599999999999 0.12108566666666665 0.020490666666666664 0.011575999999999998 0.14460733333333328 0.011581666666666667
1.9793699999999999 0.135012 0.029923 0.009939 0.14874700000000002 0.016119333333333333
1.9943899999999999 0.13438666666666668 0.04466866666666667 0.00905 0.13872233333333334 0.02716166666666667
2.0094 0.12267566666666664 0.06042033333333333 0.009763 0.12133566666666665 0.042809
2.02442 0.10944199999999998 0.07233700000000001 0.012778666666666666 0.10638366666666667 0.05929766666666666
2.03943 0.10184199999999999 0.07687166666666666 0.017728666666666667 0.09836366666666668 0.07204100000000001
2.05445 0.09874733333333333 0.07286166666666666 0.022985000000000002 0.09336933333333333 0.077417
2.06946 0.093051 0.06182466666666667 0.026337999999999997 0.08412800000000001 0.07414866666666665
2.08448 0.07938533333333335 0.047713 0.026234666666666673 0.06742066666666664 0.06380466666666665
2.09949 0.05920366666666667 0.035999333333333335 0.02270833333333333 0.046569333333333345 0.050541666666666665
2.11451 0.039027666666666676 0.031784 0.01730233333333333 0.02784866666666667 0.03998266666666666
2.12952 0.02488733333333333 0.037648333333333325 0.011982999999999999 0.015689666666666664 0.03706466666666666
2.14454 0.018643999999999997 0.05228233333333333 0.007965666666666668 0.010919 0.04379866666666667
2.15955 0.018204333333333336 0.07061766666666666 0.005354333333333333 0.011807000000000002 0.058165666666666664
2.17457 0.019945 0.08583933333333332 0.0036506666666666658 0.015627666666666665 0.07482466666666666
2.18958 0.02115166666666667 0.09271166666666666 0.0024089999999999997 0.019719999999999998 0.08739633333333334
2.2046 0.021148999999999994 0.09045433333333333 0.0014956666666666666 0.022334666666666666 0.09156800000000002
2.21961 0.020728666666666666 0.08270866666666668 0.0010433333333333336 0.023197000000000002 0.08738166666666668
2.23463 0.020619666666666665 0.07414833333333332 0.001374 0.023171666666666667 0.078648
2.24964 0.02049966666666667 0.06666133333333332 0.003093 0.02301466666666667 0.06949633333333334
2.26466 0.019631333333333334 0.058946666666666675 0.007096666666666667 0.022521000000000006 0.06130133333333333
2.27967 0.018357 0.04971933333333333 0.014113333333333334 0.021122333333333337 0.053183666666666664
2.29469 0.018844333333333334 0.04072166666666667 0.023761333333333332 0.019397000000000005 0.04514633333333333
2.3097 0.024090666666666666 0.036172 0.03383233333333333 0.019778999999999998 0.03970633333333333
2.32472 0.03586500000000001 0.03938433333333333 0.040995333333333335 0.025576333333333333 0.040027999999999994
2.33973 0.05290633333333335 0.049965666666666665 0.042959000000000004 0.03868566666666666 0.04675333333333333
2.35475 0.07077266666666666 0.06377366666666667 0.04043766666666668 0.05757066666666667 0.05701900000000001
2.36976 0.083665 0.07533833333333334 0.036728 0.07690266666666666 0.066437
2.38478 0.08718533333333335 0.08054866666666666 0.034924 0.089703 0.07181900000000001
2.39979 0.08027366666666665 0.077865 0.03531666666666666 0.09096766666666668 0.072067
2.41481 0.065383 0.06801766666666667 0.03545 0.08032666666666666 0.06722800000000001
2.42982 0.04712533333333334 0.053371999999999996 0.03266533333333334 0.061879666666666666 0.057789
2.44484 0.030423333333333333 0.03736133333333333 0.026558666666666664 0.041676000000000005 0.045164666666666665
2.45985 0.019034333333333334 0.023624333333333337 0.019283000000000005 0.024852 0.03229433333333333
2.47487 0.015087666666666666 0.015114333333333334 0.01387 0.014230999999999999 0.023023
2.48988 0.01931966666666667 0.013664333333333334 0.012335333333333334 0.010710666666666669 0.020659000000000004
2.5049 0.031136666666666667 0.020099333333333334 0.014674333333333334 0.014380666666666668 0.026764333333333334
2.51991 0.04807766666666666 0.034057333333333335 0.01896666666666667 0.024959999999999996 0.040542666666666664
2.53493 0.06547133333333333 0.05321733333333333 0.02235233333333334 0.04098933333333333 0.058793000000000005
2.54994 0.07746266666666668 0.07307333333333332 0.022656666666666665 0.05879266666666665 0.07667000000000002
2.56496 0.079517 0.08810500000000002 0.019910333333333332 0.072831 0.08917366666666666
2.57997 0.07080833333333333 0.09389433333333333 0.016723333333333333 0.07797733333333333 0.09269033333333333
2.59499 0.054633666666666664 0.08872233333333333 0.017511999999999996 0.07231966666666666 0.08599866666666665
2.61 0.03647000000000001 0.07411366666666666 0.027106333333333333 0.058195666666666666 0.07070233333333334
2.62502 0.021073333333333336 0.054273 0.048797666666666656 0.040659999999999995 0.050915999999999996
2.64003 0.010727333333333334 0.034482 0.08149433333333332 0.02466133333333333 0.03173433333333333
2.65505 0.0052893333333333325 0.018847 0.11753633333333334 0.012974666666666667 0.01694266666666667
2.67006 0.0033896666666666667 0.008911333333333332 0.144521 0.0059173333333333335 0.007721
2.68508 0.0034709999999999997 0.0039956666666666665 0.15243366666666666 0.0023743333333333333 0.003114
2.70009 0.0042450000000000005 0.0025576666666666664 0.14119033333333333 0.0009586666666666668 0.0015083333333333335
2.71511 0.004773333333333333 0.0032776666666666666 0.12119199999999998 0.0006860000000000001 0.001716666666666667
2.73012 0.004575 0.005214333333333333 0.10517866666666667 0.0010756666666666666 0.0032223333333333336
2.74514 0.0036813333333333338 0.007472666666666667 0.09838333333333331 0.001904666666666667 0.005745333333333334
2.76015 0.002503666666666667 0.009051333333333331 0.09584999999999998 0.002934 0.008700000000000001
2.77517 0.001532 0.009213333333333334 0.08872966666666667 0.003810333333333333 0.011071000000000001
2.79018 0.0012216666666666665 0.007984333333333335 0.07284166666666667 0.004214333333333333 0.011921999999999999
2.8052 0.0021393333333333334 0.006316333333333332 0.05160033333333333 0.004183333333333333 0.011242
2.82021 0.005266000000000001 0.005798000000000001 0.03228433333333333 0.004424333333333333 0.010389333333333334
2.83523 0.011919999999999998 0.008225999999999999 0.02070733333333333 0.006357333333333334 0.011711999999999998
2.85024 0.022822 0.015038333333333332 0.018787333333333333 0.011746999999999999 0.017407000000000002
2.86526 0.03656 0.026320333333333334 0.024945000000000002 0.021680333333333333 0.027919666666666666
2.88027 0.04897833333333334 0.03962999999999999 0.035139666666666666 0.035108 0.04071866666666667
2.89529 0.055011333333333336 0.050129 0.044145666666666666 0.04811100000000001 0.05073266666666666
2.9103 0.05230666666666666 0.053028 0.04771033333333333 0.05550733333333334 0.053093000000000015
2.92532 0.04358233333333334 0.04690266666666666 0.044786 0.054499 0.04648833333333333
2.94033 0.035296666666666664 0.03481566666666667 0.037674 0.04734366666666666 0.034094666666666655
2.95535 0.033806666666666665 0.022191333333333334 0.02975966666666667 0.040377333333333335 0.02122466666666667
2.97036 0.042006666666666664 0.013691666666666666 0.023107 0.039946333333333334 0.012176999999999999
2.98538 0.058609 0.011864000000000001 0.01818733333333333 0.04879866666666667 0.009068999999999997
3.00039 0.07947233333333334 0.017662333333333335 0.015086333333333335 0.065387 0.012678333333333335
3.01541 0.09937833333333333 0.031002000000000005 0.014238 0.08561866666666668 0.02338133333333333
3.03042 0.11299333333333333 0.05023366666666666 0.015820999999999998 0.10453566666666667 0.04067600000000001
3.04544 0.11562266666666665 0.07152733333333332 0.01895066666666667 0.11675200000000001 0.061988999999999995
3.06045 0.105069 0.08956399999999999 0.021990333333333337 0.11722933333333334 0.0824633333333333
3.07547 0.083785 0.09960733333333333 0.023951666666666666 0.10388166666666666 0.09669466666666668
3.09048 0.05868633333333333 0.09958666666666667 0.025480666666666662 0.08011333333333333 0.10128633333333334
3.1055 0.037699333333333335 0.09086233333333334 0.028115333333333336 0.05383766666666666 0.09634833333333334
3.12051 0.02571933333333333 0.07747799999999999 0.03234466666666667 0.033108 0.08514566666666666
3.13553 0.022922999999999995 0.06415566666666667 0.03662666666666667 0.022105666666666666 0.07222266666666664
3.15054 0.025723 0.053853000000000005 0.038589 0.020256 0.060972
3.16556 0.029154 0.04638766666666667 0.037558666666666664 0.023772666666666668 0.05204333333333332
3.18057 0.02939133333333333 0.03951266666666666 0.035954666666666676 0.027849000000000006 0.04387633333333333
3.19559 0.02547033333333333 0.031565333333333334 0.03805133333333333 0.028775 0.034942666666666664
3.2106 0.01932233333333333 0.023241666666666664 0.046865000000000004 0.025431333333333337 0.02568266666666667
3.22562 0.014300333333333333 0.017163666666666667 0.06175233333333333 0.019460333333333336 0.018503666666666665
3.24063 0.01331933333333333 0.016147 0.07876599999999999 0.014016333333333332 0.01622933333333333
3.25565 0.017617333333333332 0.021485333333333335 0.09356699999999998 0.012032666666666665 0.020393666666666668
3.27066 0.026101333333333327 0.03187 0.10401066666666665 0.015030333333333333 0.030070333333333334
3.2856799999999997 0.035395 0.043226999999999995 0.10985166666666665 0.022509333333333336 0.04152666666666666
3.30069 0.041088 0.05019066666666667 0.11034866666666668 0.03178366666666667 0.049419666666666674
3.3157099999999997 0.04018566666666666 0.049092000000000004 0.10342833333333332 0.03874733333333334 0.049625999999999997
3.33072 0.032987666666666665 0.040297 0.087866 0.039921333333333336 0.041844333333333344
3.3457399999999997 0.02270966666666667 0.027737333333333333 0.06590800000000001 0.034613 0.02958833333333333
3.36075 0.013103333333333335 0.016008 0.04285400000000001 0.025237000000000002 0.01754366666666667
3.3757699999999997 0.006337333333333333 0.007743 0.023870333333333337 0.015473666666666667 0.008715
3.39078 0.0025696666666666663 0.0031403333333333335 0.011312666666666667 0.007975333333333333 0.00363
3.4057999999999997 0.0008710000000000001 0.0010683333333333335 0.004539666666666666 0.003457666666666667 0.0012673333333333332
3.42081 0.0002466666666666667 0.00030400000000000007 0.001539333333333333 0.001259 0.00037
3.4358299999999997 5.966666666666667e-05 7.166666666666668e-05 0.0004410000000000001 0.0003863333333333334 8.900000000000001e-05
3.45084 1.1333333333333336e-05 8.666666666666668e-06 0.00010366666666666669 0.00010033333333333334 1.5333333333333338e-05
3.4658599999999997 2.6000000000000002e-05 0.0 1.9000000000000004e-05 3.0000000000000004e-05 3.3333333333333335e-07
3.48087 0.00013800000000000002 0.0 1.0000000000000002e-06 6.900000000000001e-05 0.0
3.4958899999999997 0.0005803333333333334 0.0 0.0 0.00030766666666666675 0.0
3.5109 0.002013666666666667 1.0000000000000002e-06 0.0 0.0011593333333333332 1.0000000000000002e-06
3.52591 0.005831000000000001 1.1333333333333334e-05 0.0 0.0036469999999999996 1.1333333333333334e-05
3.54093 0.014092333333333335 6.833333333333335e-05 0.0 0.009603333333333334 7.300000000000001e-05
3.55594 0.028464333333333335 0.000313 0.0 0.021125333333333333 0.000333
3.57096 0.04810166666666667 0.0011683333333333333 0.0 0.03886333333333334 0.0012316666666666667
3.58597 0.06818600000000001 0.003640666666666666 3.3333333333333335e-07 0.05993433333333333 0.0038086666666666672
3.60099 0.08177500000000001 0.009481000000000002 6e-06 0.077999 0.009847666666666666
3.616 0.08492033333333332 0.020631000000000004 4.333333333333334e-05 0.08717900000000002 0.02127133333333333
3.63102 0.08088699999999999 0.037559 0.00019 0.087348 0.03843133333333334
3.64603 0.07837166666666667 0.05732366666666666 0.0006336666666666667 0.08518933333333334 0.05820099999999999
3.66105 0.08423366666666668 0.07385299999999999 0.0017859999999999998 0.08854633333333332 0.07434333333333334
3.67606 0.09722166666666668 0.08179066666666665 0.0042179999999999995 0.09888266666666666 0.08155466666666666
3.69108 0.10907000000000001 0.08148233333333335 0.008369666666666666 0.10961866666666667 0.08041866666666665
3.70609 0.11225433333333333 0.07979866666666666 0.013944666666666664 0.1126173333333333 0.07818766666666667
3.72111 0.10665566666666666 0.08491166666666666 0.019554333333333333 0.106179 0.08344433333333331
3.73612 0.09836266666666668 0.09942033333333335 0.02316366666666667 0.09613300000000001 0.09905433333333334
3.75114 0.09237166666666667 0.11837066666666668 0.023532 0.08908366666666669 0.11986366666666666
3.7661499999999997 0.08785200000000001 0.1335256666666667 0.021592 0.08566299999999999 0.136779
3.78117 0.080931 0.13913766666666666 0.02060366666666667 0.081066 0.14292333333333332
3.7961799999999997 0.07090066666666667 0.1342026666666666 0.02481433333333333 0.07158633333333334 0.13679366666666665
3.8112 0.062222 0.12133033333333333 0.037308 0.059501000000000005 0.12165733333333334
3.8262099999999997 0.060230666666666675 0.105091 0.058131999999999996 0.05139666666666666 0.10340733333333334
3.84123 0.06549733333333332 0.09073433333333332 0.083824 0.052236 0.08816299999999999
3.8562399999999997 0.07250833333333333 0.08192533333333334 0.109082 0.06081266666666666 0.07955733333333334
3.87126 0.07373533333333335 0.07823933333333333 0.12977733333333336 0.07022466666666666 0.076575
3.8862699999999997 0.06526533333333333 0.075073 0.14453333333333332 0.07260466666666668 0.074114
3.90129 0.049207 0.06725133333333333 0.15307833333333334 0.06444666666666667 0.06680333333333334
3.9162999999999997 0.031339 0.053283000000000004 0.15333433333333335 0.048422666666666656 0.053146000000000006
3.93132 0.016799666666666664 0.036244000000000005 0.14173 0.030642 0.03626566666666666
3.9463299999999997 0.007566666666666667 0.020862 0.11728766666666667 0.016300666666666668 0.020935
3.96135 0.0028606666666666663 0.010092666666666666 0.08476833333333333 0.007278666666666667 0.010159
3.9763599999999997 0.0009063333333333333 0.0040886666666666675 0.05267 0.0027270000000000003 0.004130333333333333
3.99138 0.00023933333333333331 0.0013883333333333332 0.028036333333333337 0.0008559999999999999 0.0014046666666666667
4.00639 6.3e-05 0.0004023333333333334 0.013295333333333334 0.000224 0.00040200000000000007
4.0214099999999995 5.666666666666667e-05 0.00013233333333333337 0.007112000000000001 5.233333333333334e-05 0.00011800000000000001
4.03642 0.0001856666666666667 0.0001736666666666667 0.007006666666666665 3.7000000000000005e-05 0.00011533333333333335
4.0514399999999995 0.0005769999999999999 0.0005093333333333334 0.010841666666666666 0.00011700000000000001 0.00033466666666666665
4.06645 0.0015159999999999998 0.0013713333333333336 0.016643333333333333 0.00038433333333333337 0.0009513333333333334
4.0814699999999995 0.003394666666666666 0.0031286666666666667 0.022073666666666665 0.0010793333333333336 0.002304
4.09648 0.006443333333333332 0.006025333333333332 0.024832333333333335 0.002551333333333334 0.00472
4.1114999999999995 0.010417 0.009817999999999999 0.023961000000000003 0.005136666666666666 0.008180333333333335
4.12651 0.01437 0.013546999999999998 0.02066166666666667 0.00879533333333333 0.012029333333333331
4.1415299999999995 0.016953333333333334 0.01589 0.017571999999999997 0.012858666666666666 0.01507
4.15654 0.017203333333333334 0.016019000000000002 0.016905666666666666 0.01609333333333333 0.016264000000000004
4.1715599999999995 0.015246 0.01432 0.018991666666666667 0.01730466666666667 0.015556666666666668
4.18657 0.012353666666666664 0.012221333333333334 0.022165666666666663 0.016159333333333335 0.014043333333333333
4.2015899999999995 0.010195666666666665 0.011196666666666666 0.024019666666666665 0.013527666666666664 0.013166000000000002
4.2166 0.009874333333333334 0.01173733333333333 0.022905666666666664 0.011028666666666668 0.013617999999999998
4.2316199999999995 0.011543999999999999 0.013223333333333335 0.01885233333333333 0.010067333333333334 0.014903666666666667
4.24663 0.015035999999999997 0.014682333333333332 0.013286 0.01123433333333333 0.015994333333333336
4.2616499999999995 0.020834666666666668 0.015862333333333336 0.007984000000000002 0.014580333333333332 0.016458333333333335
4.27666 0.030386333333333335 0.017771 0.004084 0.02054366666666667 0.017283333333333328
4.2916799999999995 0.044839666666666674 0.022413333333333334 0.0018093333333333331 0.030395666666666665 0.02076833333333333
4.30669 0.06319733333333334 0.031787666666666665 0.0008596666666666667 0.04524533333333334 0.029318333333333335
4.3217099999999995 0.08163733333333333 0.04646666666666666 0.0010363333333333333 0.06406966666666666 0.043695666666666674
4.33672 0.09488066666666668 0.064596 0.0027439999999999995 0.08271566666666667 0.06192466666666666
4.3517399999999995 0.09851833333333332 0.08241533333333333 0.007239666666666668 0.09523533333333334 0.08001233333333334
4.36675 0.09092100000000002 0.09592866666666668 0.016245333333333334 0.09685833333333331 0.09387033333333333
4.3817699999999995 0.07399766666666666 0.10204833333333334 0.030608 0.08652 0.10051800000000001
4.39678 0.052588666666666666 0.09882566666666667 0.048615 0.06746233333333333 0.09803366666666666
4.4117999999999995 0.032382666666666664 0.08597266666666667 0.06585933333333334 0.04559033333333332 0.08597066666666665
4.42681 0.017504000000000002 0.06607033333333333 0.07796466666666668 0.026542 0.06664233333333333
4.4418299999999995 0.009379666666666668 0.04453733333333333 0.08424233333333332 0.013407666666666667 0.04530733333333333
4.45684 0.007567333333333333 0.02737766666666667 0.08803266666666666 0.006502 0.028017000000000004
4.4718599999999995 0.011167666666666666 0.018543 0.09261066666666666 0.004816333333333334 0.018883666666666667
4.48687 0.019224 0.018952666666666666 0.097407 0.007527999999999999 0.018947000000000002
4.5018899999999995 0.030037666666666674 0.026884333333333336 0.09925900000000001 0.014302333333333332 0.02648033333333333
4.5169 0.040456666666666675 0.03845966666666667 0.096781 0.024315333333333335 0.03758966666666666
4.5319199999999995 0.04653500000000001 0.04849633333333334 0.09174233333333331 0.03522 0.04724266666666666
4.54693 0.045563333333333324 0.05241466666666668 0.08582766666666666 0.04342633333333334 0.051204999999999994
4.5619499999999995 0.037872333333333334 0.04848133333333334 0.07784466666666669 0.045939999999999995 0.048071
4.57696 0.026655999999999996 0.03853666666666666 0.06543466666666665 0.04213233333333334 0.039560000000000005
4.5919799999999995 0.01585 0.02644133333333333 0.04877466666666666 0.033888999999999996 0.028892666666666664
4.60699 0.007948 0.015707 0.031315666666666665 0.024139000000000004 0.018869666666666667
4.6220099999999995 0.003359666666666666 0.008090333333333333 0.017072333333333335 0.015287000000000002 0.011017000000000002
4.63702 0.0012373333333333333 0.0036083333333333336 0.007964 0.008605000000000002 0.005701333333333333
4.6520399999999995 0.0005786666666666667 0.0013873333333333333 0.003589 0.004334333333333333 0.002583333333333333
4.66705 0.0009479999999999998 0.0004683333333333334 0.0027823333333333324 0.002212 0.001017666666666667
4.6820699999999995 0.0027576666666666665 0.00017333333333333342 0.004987 0.00205 0.00038166666666666666
4.69708 0.007357 0.00023633333333333335 0.010482666666666668 0.004301 0.00028633333333333337
4.7120999999999995 0.016681333333333333 0.0007663333333333332 0.019516333333333333 0.010309 0.0007293333333333335
4.72711 0.032174666666666664 0.0023553333333333334 0.031063000000000004 0.021786333333333335 0.002208
4.7421299999999995 0.05314699999999999 0.006134666666666668 0.04241566666666666 0.039414333333333336 0.005749333333333333
4.75714 0.07592766666666666 0.013505333333333333 0.050483999999999994 0.06135866666666666 0.012669333333333333
4.7721599999999995 0.09510266666666665 0.025292666666666668 0.054102333333333336 0.083229 0.023718666666666666
4.78717 0.10641333333333333 0.040695666666666665 0.05524133333333334 0.10008366666666667 0.03810299999999999
4.8021899999999995 0.1090766666666667 0.05698433333333333 0.05760399999999999 0.10908933333333333 0.05328
4.8172 0.10546933333333332 0.07058999999999999 0.06335566666666666 0.11055466666666668 0.06607333333333333
4.8322199999999995 0.09836900000000001 0.07887666666666668 0.07080833333333333 0.10647699999999997 0.07425233333333334
4.84723 0.08847066666666666 0.08122066666666668 0.07511933333333333 0.0981646666666667 0.077305
4.8622499999999995 0.07478233333333334 0.07879299999999999 0.07177199999999999 0.08543799999999999 0.076105
4.87726 0.057298333333333326 0.07329933333333334 0.05997366666666667 0.06823033333333335 0.07199866666666667
4.8922799999999995 0.03854766666666667 0.065648 0.04321033333333333 0.048491666666666676 0.065808
4.90729 0.022286999999999998 0.055691 0.026697333333333337 0.029944666666666668 0.05738066666666667
4.9223099999999995 0.010931 0.043405000000000006 0.014265333333333333 0.015805999999999997 0.046389333333333324
4.93732 0.004515666666666667 0.030091999999999997 0.007069333333333334 0.007063333333333333 0.033645999999999995
4.9523399999999995 0.0015666666666666663 0.018107333333333333 0.004272 0.0026556666666666664 0.021297333333333335
4.96735 0.00045533333333333336 0.009311666666666666 0.00438 0.0008356666666666666 0.011555333333333336
4.9823699999999995 0.0001106666666666667 0.004103333333333333 0.005906666666666666 0.00022000000000000003 0.005331333333333333
4.99738 4.233333333333334e-05 0.0017516666666666668 0.007532666666666666 4.800000000000001e-05 0.002174
5.0123999999999995 0.00010100000000000002 0.0014099999999999996 0.008213333333333333 2.1000000000000006e-05 0.0011323333333333335
5.02741 0.00038366666666666665 0.0029100000000000007 0.007512333333333333 7.166666666666667e-05 0.0016723333333333334
5.0424299999999995 0.0012540000000000003 0.006853666666666667 0.005746 0.0002890000000000001 0.004062333333333334
5.05744 0.0034650000000000006 0.014023666666666665 0.0036786666666666665 0.0009813333333333334 0.009141333333333333
5.0724599999999995 0.008093000000000001 0.024206000000000002 0.0020213333333333333 0.0027886666666666667 0.01752533333333333
5.08747 0.016076 0.035201 0.0011573333333333336 0.006721666666666666 0.02841333333333333
5.1024899999999995 0.027391 0.04327033333333333 0.001382 0.013777000000000001 0.039021666666666656
5.1175 0.040562666666666664 0.04541966666666666 0.003406 0.024248333333333334 0.04572066666666666
5.1325199999999995 0.05344633333333334 0.04202566666666666 0.008754333333333334 0.037177999999999996 0.046655666666666665
5.14753 0.064714 0.037291 0.019525333333333332 0.05076466666666666 0.04377366666666667
5.1625499999999995 0.074571 0.03674 0.03699666666666668 0.06354366666666666 0.04194166666666666
5.17756 0.08353233333333333 0.043528000000000004 0.05947466666666666 0.07495966666666669 0.04546266666666667
5.1925799999999995 0.09051999999999999 0.05654066666666667 0.081123 0.08448433333333331 0.054861999999999994
5.20759 0.09253033333333333 0.07176800000000001 0.09389533333333334 0.09023666666666669 0.06705566666666667
5.2226099999999995 0.08665033333333333 0.085599 0.092179 0.08923600000000001 0.078668
5.23762 0.07274733333333332 0.09659100000000001 0.07671033333333334 0.07967433333333333 0.088814
5.2526399999999995 0.05450766666666666 0.10407033333333333 0.05408466666666666 0.06311266666666666 0.09800333333333332
5.26765 0.03757066666666667 0.10613166666666667 0.032381 0.04437066666666666 0.104881
5.2826699999999995 0.026255333333333332 0.10029733333333332 0.01684266666666667 0.02893633333333333 0.10544566666666665
5.29768 0.021302333333333333 0.08617999999999999 0.008823666666666667 0.020003666666666666 0.09631033333333333
5.3126999999999995 0.020195333333333336 0.066655 0.007508333333333334 0.017288333333333336 0.07819133333333333
5.32771 0.019430333333333334 0.04622066666666666 0.011795333333333331 0.017896666666666665 0.05583433333333333
5.3427299999999995 0.016863666666666666 0.028653666666666664 0.020677333333333332 0.018404666666666666 0.03489133333333332
5.35774 0.01253766666666667 0.015843 0.032410999999999995 0.016741333333333334 0.019019999999999995
5.3727599999999995 0.007846666666666665 0.007967333333333333 0.04406266666666667 0.012929333333333333 0.009005333333333332
5.38777 0.004110666666666666 0.004233999999999999 0.05232333333333334 0.008380333333333332 0.003704
5.4027899999999995 0.001801 0.0035966666666666664 0.05496 0.004542666666666666 0.0013863333333333332
5.4178 0.0006580000000000001 0.005084666666666668 0.051555666666666666 0.002057666666666667 0.0007013333333333333
5.4328199999999995 0.00019933333333333332 0.007725999999999999 0.043266000000000006 0.0007790000000000001 0.0009740000000000001
5.44783 5.0333333333333335e-05 0.010305666666666668 0.032254 0.00024533333333333335 0.0020649999999999996
5.4628499999999995 1.0333333333333333e-05 0.011585 0.021100999999999998 6.233333333333334e-05 0.004024333333333334
5.47786 4.333333333333334e-06 0.010897333333333334 0.011960333333333333 1.4333333333333336e-05 0.006619333333333335
5.4928799999999995 2.733333333333333e-05 0.008570666666666667 0.005876999999999999 1.0333333333333333e-05 0.009123
5.50789 0.00010633333333333333 0.005633 0.002757333333333333 4.2333333333333344e-05 0.010517333333333332
5.5229099999999995 0.000338 0.003094333333333333 0.0021353333333333333 0.0001566666666666667 0.010134999999999998
5.53792 0.0008886666666666667 0.0014233333333333335 0.004022 0.0004610000000000001 0.008168666666666664
5.5529399999999995 0.0019493333333333333 0.000544 0.009276 0.0011480000000000001 0.005503
5.56795 0.003578 0.00017600000000000002 0.019148666666666665 0.002395333333333333 0.0030989999999999998
5.5829699999999995 0.005498000000000001 5.133333333333334e-05 0.034162 0.004191333333333333 0.001463
5.59798 0.007064000000000001 3.966666666666667e-05 0.05305 0.006148333333333334 0.000593
5.6129999999999995 0.007626999999999999 0.000126 0.07268166666666667 0.007558 0.0002716666666666667
5.62801 0.007046 0.0004433333333333334 0.08910766666666668 0.007802 0.00036433333333333337
5.6430299999999995 0.0059303333333333335 0.001307333333333333 0.09894400000000002 0.006843666666666666 0.000984666666666667
5.65804 0.005405666666666667 0.003225333333333333 0.10034733333333336 0.005375666666666666 0.002542333333333334
5.6730599999999995 0.0064906666666666646 0.0066613333333333325 0.09343533333333334 0.004471333333333333 0.005555666666666665
5.68807 0.009452 0.011530333333333333 0.08026666666666667 0.005085666666666667 0.010172666666666667
5.7030899999999995 0.013452666666666665 0.016780000000000003 0.06430833333333334 0.00755 0.01564066666666666
5.7181 0.016811666666666666 0.020635666666666667 0.04930466666666667 0.011301 0.020219
5.7331199999999995 0.017947333333333333 0.021654666666666666 0.03802033333333334 0.014899333333333332 0.022063666666666665
5.74813 0.016436 0.019891666666666672 0.03149766666666667 0.016724333333333334 0.020574333333333337
5.7631499999999996 0.013236 0.017082 0.029148000000000004 0.015992333333333334 0.017028333333333333
5.77816 0.009906 0.015732333333333338 0.029169 0.013288333333333334 0.014019333333333332
5.7931799999999996 0.007675666666666667 0.017757666666666665 0.02919266666666667 0.010055333333333335 0.014084000000000001
5.80819 0.007275666666666666 0.02334266666666667 0.027192666666666667 0.007611000000000001 0.01837466666666666
5.8232099999999996 0.009227333333333332 0.030564666666666667 0.022679333333333333 0.006716333333333334 0.025881
5.83822 0.013804999999999996 0.036240999999999995 0.017156333333333336 0.007844333333333333 0.033600333333333336
5.8532399999999996 0.02040933333333334 0.03777433333333334 0.013435333333333332 0.011399 0.037963666666666666
5.86825 0.02717866666666667 0.03484966666666667 0.014297 0.017318666666666666 0.03703733333333333
5.8832699999999996 0.031632 0.02951633333333333 0.02134866666666666 0.024346 0.03188133333333334
5.89828 0.032192 0.02457433333333333 0.03400266666666666 0.030119333333333335 0.02567466666666667
5.9133 0.029285333333333333 0.021599333333333335 0.04886266666666667 0.03232633333333333 0.021248
5.92831 0.02497766666666667 0.020118333333333332 0.060384333333333345 0.030280000000000005 0.019171
5.94333 0.021399333333333333 0.018484999999999994 0.06347033333333332 0.02542166666666667 0.01795333333333333
5.95834 0.019293666666666667 0.015497666666666668 0.056584666666666665 0.020379666666666664 0.015832
5.97336 0.017823999999999996 0.011308 0.04272433333333333 0.017243333333333333 0.012280999999999999
5.98837 0.015668666666666668 0.007020000000000001 0.02728933333333333 0.01635666666666667 0.008127333333333332
6.00339 0.012301666666666666 0.0036713333333333333 0.014725666666666666 0.016381 0.004528333333333333
6.0184 0.008331333333333333 0.0016133333333333332 0.0067016666666666665 0.015535 0.002116
6.03342 0.004788666666666668 0.0005930000000000001 0.0025709999999999995 0.012989666666666668 0.0008290000000000002
6.04843 0.002348666666666667 0.00018400000000000005 0.0008306666666666666 0.009278000000000002 0.00027266666666666666
6.06345 0.001058 6.033333333333334e-05 0.00022666666666666668 0.0055843333333333335 8.133333333333335e-05
6.07846 0.0006296666666666667 5.166666666666668e-05 6.600000000000002e-05 0.002820333333333333 4.4e-05
6.09348 0.0007703333333333333 0.00013066666666666665 7.3e-05 0.001202666666666667 0.00010166666666666667
6.10849 0.001334 0.00033766666666666667 0.00023533333333333338 0.00046 0.0002813333333333333
6.12351 0.002326333333333333 0.0007286666666666666 0.0007090000000000001 0.0002676666666666667 0.0006473333333333333
6.13852 0.003827 0.0013183333333333332 0.0017963333333333332 0.0005003333333333333 0.001262
6.15354 0.005929666666666667 0.002003333333333334 0.0038280000000000002 0.001324666666666667 0.002056333333333333
6.16855 0.008619 0.0025900000000000003 0.006907999999999999 0.0031583333333333333 0.002797333333333333
6.18357 0.011845 0.002958333333333333 0.010584666666666666 0.006444333333333331 0.003211333333333333
6.19858 0.015763666666666662 0.0032846666666666666 0.013876666666666669 0.011256666666666667 0.0031773333333333332
6.2136 0.020844333333333336 0.004103 0.015688666666666667 0.017013 0.0029370000000000004
6.22861 0.02720166666666667 0.006059666666666666 0.015447999999999998 0.022648333333333333 0.003062333333333333
6.24363 0.033569999999999996 0.009401999999999999 0.013378666666666665 0.027268 0.0041853333333333334
6.25864 0.03726766666666667 0.013554 0.010334000000000001 0.03051233333333333 0.006630666666666666
6.27366 0.03591 0.017166000000000004 0.007374333333333332 0.03214033333333333 0.010104666666666668
6.28867 0.029436666666666667 0.01876433333333333 0.005368 0.03150133333333333 0.013720000000000001
6.30369 0.020335333333333334 0.017697333333333332 0.004690333333333334 0.027935 0.016455666666666667
6.3187 0.011828333333333333 0.014642000000000004 0.005122 0.021769 0.01772033333333333
6.33372 0.005944 0.011384666666666666 0.0059756666666666665 0.014604333333333332 0.017671666666666665
6.34873 0.0030920000000000014 0.010134666666666665 0.006570333333333333 0.008384 0.017134999999999997
6.36375 0.002912666666666667 0.012737999999999998 0.0068119999999999995 0.004313999999999999 0.017404333333333334
6.37876 0.005123333333333333 0.020004 0.0074216666666666676 0.0026440000000000005 0.019953000000000002
6.39378 0.009582333333333333 0.031045333333333335 0.009556666666666666 0.003238333333333333 0.025810333333333334
6.40879 0.015741333333333333 0.042888333333333334 0.013858333333333335 0.006045333333333333 0.034679666666666664
6.42381 0.02212466666666667 0.05124666666666666 0.019633666666666664 0.01098866666666667 0.044307666666666676
6.43882 0.026671666666666666 0.052570000000000006 0.024952 0.017395333333333332 0.050936666666666665
6.45384 0.027801666666666666 0.04620733333333334 0.027819999999999998 0.02368633333333333 0.05115599999999999
6.46885 0.025342666666666666 0.034793666666666674 0.027692666666666674 0.02782633333333334 0.044157
6.48387 0.020464333333333338 0.02251066666666667 0.025968666666666664 0.028376000000000002 0.032493
6.49888 0.014806666666666668 0.012732666666666666 0.025068 0.025281666666666668 0.020404666666666668
6.5139 0.009645666666666667 0.006862333333333334 0.026693 0.01978733333333333 0.011297333333333331
6.52891 0.005634999999999999 0.0046746666666666655 0.03050433333333333 0.013667000000000002 0.006380666666666667
6.54393 0.0029216666666666666 0.005201333333333334 0.03414866666666667 0.008330666666666667 0.005034666666666667
6.55894 0.0013413333333333333 0.007204666666666667 0.03479866666666666 0.004471999999999999 0.005798666666666666
6.57396 0.0005943333333333333 0.009311999999999999 0.031075333333333333 0.0021316666666666667 0.007127333333333334
6.58897 0.0004326666666666668 0.010333666666666665 0.023941 0.0010086666666666668 0.007836666666666665
6.60399 0.0007636666666666665 0.009744666666666667 0.01580633333333333 0.0007843333333333334 0.007472666666666667
6.619 0.0016303333333333335 0.008041333333333333 0.008918666666666667 0.001297 0.006408
6.63402 0.0030766666666666672 0.006353333333333334 0.004294000000000001 0.0025196666666666674 0.005463
6.64903 0.004901 0.005715666666666667 0.0017613333333333335 0.004320666666666667 0.005226333333333333
6.66405 0.006607333333333332 0.006376333333333334 0.000612 0.006267333333333332 0.005620333333333333
6.67906 0.007725 0.007716666666666667 0.0001836666666666667 0.007739333333333333 0.006025333333333332
6.69408 0.008276666666666667 0.00868 4.6000000000000014e-05 0.008392 0.005809333333333334
6.70909 0.008988666666666667 0.008462333333333334 1.4666666666666668e-05 0.008605 0.004806
6.72411 0.010720333333333333 0.007004999999999999 3.766666666666667e-05 0.009333333333333332 0.003371
6.73912 0.013581999999999999 0.004899333333333334 0.00012333333333333334 0.011308999999999998 0.0020323333333333335
6.75414 0.01648233333333333 0.0029226666666666667 0.0003503333333333333 0.014202666666666667 0.0011576666666666667
6.76915 0.017786333333333335 0.0015476666666666666 0.0008296666666666668 0.016617333333333335 0.0008236666666666668
6.78417 0.016609 0.0008583333333333332 0.0016376666666666666 0.017071666666666666 0.0008993333333333335
6.79918 0.013635666666666664 0.0006973333333333332 0.002700333333333333 0.015126333333333334 0.0011826666666666665
6.8142 0.010789 0.0008543333333333335 0.0037226666666666662 0.011619999999999998 0.001435
6.82921 0.010093999999999999 0.0011743333333333334 0.004347333333333332 0.007953666666666668 0.001508
6.84423 0.012626333333333335 0.0016933333333333334 0.004466333333333333 0.005241 0.0014190000000000001
6.85924 0.018003666666666664 0.00283 0.004544333333333333 0.004123666666666667 0.00145
6.87426 0.024542333333333326 0.005467666666666667 0.005710333333333333 0.005102333333333334 0.002211333333333334
6.88927 0.03014733333333334 0.010669666666666666 0.009326 0.008670333333333334 0.0046760000000000005
6.90429 0.03331566666666666 0.018841666666666666 0.016139333333333335 0.014914333333333333 0.009955999999999998
6.9193 0.033563 0.028872000000000002 0.025203666666666673 0.023024999999999997 0.01862566666666667
6.93432 0.031156999999999997 0.03811799999999999 0.033549999999999996 0.031240333333333335 0.02979033333333334
6.94933 0.026780000000000005 0.043846333333333334 0.037492 0.037665 0.04082033333333333
6.96435 0.021567000000000003 0.0449 0.03503833333333333 0.04108 0.048515666666666665
6.97936 0.01691266666666667 0.04195566666666666 0.02736166666666667 0.041173 0.05096033333333332
6.99438 0.013912000000000002 0.036376 0.017851333333333334 0.03832566666666667 0.048290333333333345
7.00939 0.013120666666666666 0.029214333333333332 0.009727666666666667 0.03367166666666667 0.04190833333333333
7.02441 0.015248000000000001 0.021401999999999997 0.004434333333333332 0.029450333333333332 0.033340666666666664
7.03942 0.021931 0.014199333333333333 0.0017080000000000003 0.028816666666666668 0.023996333333333335
7.05444 0.034967000000000005 0.008985666666666668 0.0006303333333333332 0.034756666666666665 0.015334999999999996
7.06945 0.053832000000000005 0.006555666666666666 0.00045799999999999997 0.04821533333333334 0.008656666666666667
7.08447 0.07383933333333334 0.006687333333333335 0.0009676666666666667 0.06649533333333334 0.004625666666666667
7.09948 0.08805166666666667 0.008266 0.002512 0.08407200000000001 0.0031723333333333334
7.1145 0.09278199999999999 0.009786333333333334 0.006045666666666667 0.096544 0.003818
7.12951 0.091575 0.010084333333333332 0.013021000000000001 0.10457500000000003 0.005867666666666666
7.14453 0.09249433333333333 0.008977999999999998 0.024722 0.11260833333333332 0.008396333333333334
7.15954 0.10016399999999999 0.007567666666666667 0.04094366666666667 0.12251333333333334 0.010414333333333333
7.17456 0.11047666666666665 0.008043666666666666 0.05867 0.129303 0.011542666666666668
7.18957 0.11399500000000001 0.013452333333333334 0.07240733333333334 0.12504900000000002 0.012971000000000002
7.20459 0.105152 0.027033000000000005 0.07674966666666667 0.107463 0.017855
7.2196 0.08801099999999999 0.05051066666666667 0.06975333333333332 0.08373533333333333 0.030332000000000005
7.23462 0.07299833333333332 0.081423 0.05430100000000001 0.06554733333333333 0.05290033333333334
7.24963 0.068014 0.11174266666666667 0.03619966666666666 0.060309333333333326 0.083014
7.26465 0.07222866666666666 0.13052033333333335 0.020756000000000004 0.066189 0.11175766666666669
7.27966 0.07745533333333335 0.13003266666666666 0.010516333333333334 0.07419133333333333 0.12736266666666668
7.29468 0.07524533333333334 0.11070800000000003 0.005272333333333334 0.07486233333333334 0.12247600000000002
7.30969 0.063421 0.08067866666666666 0.003408333333333333 0.06463166666666667 0.09932033333333333
7.32471 0.04700233333333333 0.050498666666666664 0.003190333333333334 0.04716333333333334 0.06794866666666667
7.33972 0.033787666666666674 0.02779133333333333 0.003418333333333334 0.029611666666666658 0.03939866666666667
7.35474 0.028979333333333333 0.015566333333333333 0.0036006666666666665 0.017775666666666665 0.020069666666666663
7.36975 0.032558000000000004 0.014090333333333333 0.003942666666666667 0.01390733333333333 0.011312666666666667
7.38477 0.03996633333333333 0.02333966666666667 0.005090666666666668 0.017242999999999998 0.012564999999999998
7.39978 0.04515333333333334 0.04335066666666667 0.007575333333333333 0.02498466666666667 0.024143666666666667
7.4148 0.04431366666666667 0.07225366666666667 0.011196333333333334 0.032993 0.047071
7.42981 0.03818033333333334 0.104287 0.014754333333333333 0.03708966666666667 0.08023166666666667
7.44483 0.031144999999999996 0.13073133333333334 0.016601666666666667 0.03519933333333333 0.117582
7.45984 0.027896999999999998 0.14381999999999998 0.015720666666666668 0.028784 0.14871433333333334
7.47486 0.030432333333333336 0.1407253333333333 0.012472666666666667 0.022056999999999997 0.16344666666666666
7.48987 0.03735166666666667 0.12422000000000001 0.008280333333333334 0.01964766666666667 0.15727633333333335
7.50489 0.045252 0.10009666666666667 0.004594 0.02441066666666667 0.13341233333333333
7.5199 0.050601 0.07400166666666666 0.002134333333333333 0.03629633333333333 0.10028633333333332
7.53492 0.051046333333333326 0.05002733333333333 0.0008260000000000001 0.05209 0.06705
7.54993 0.046105 0.030718666666666665 0.0002686666666666667 0.06607666666666666 0.040051333333333335
7.56495 0.037299 0.017229666666666664 9.433333333333334e-05 0.07232933333333334 0.02165066666666667
7.57996 0.027511666666666663 0.009292 0.0001256666666666667 0.06786033333333334 0.010943999999999999
7.59498 0.019536666666666664 0.0055316666666666665 0.0004683333333333334 0.054612999999999995 0.005493666666666666
7.60999 0.014985333333333331 0.004325999999999999 0.0016536666666666668 0.03836366666666667 0.0029143333333333334
7.62501 0.014463333333333335 0.004623666666666666 0.004903 0.025419000000000004 0.0016836666666666666
7.64002 0.01855266666666667 0.006157666666666666 0.012143 0.019751 0.0011923333333333334
7.65504 0.028131999999999997 0.008965666666666667 0.025161666666666672 0.022342666666666667 0.001416333333333333
7.67005 0.04336400000000001 0.012591 0.04364166666666667 0.032126 0.0025686666666666674
7.68507 0.06229799999999999 0.015783666666666665 0.06343199999999999 0.04692799999999999 0.004833000000000001
7.70008 0.08044733333333333 0.01728066666666667 0.07752233333333333 0.06365033333333332 0.008060000000000001
7.7151 0.09203366666666665 0.01708033333333333 0.08032866666666667 0.07807066666666666 0.01174266666666667
7.73011 0.09253766666666664 0.017225 0.072115 0.08537866666666669 0.015581666666666664
7.74513 0.08144033333333332 0.021091666666666665 0.05922666666666667 0.08229733333333332 0.020330333333333332
7.76014 0.063366 0.03145466666666666 0.0498 0.06968133333333333 0.027952333333333336
7.77516 0.04636833333333333 0.048355666666666665 0.04916133333333333 0.053291666666666675 0.040205000000000005
7.79017 0.038106 0.06831433333333332 0.05816133333333333 0.04139400000000001 0.056589
7.80519 0.042227 0.08583166666666667 0.07384966666666666 0.040608 0.07374166666666666
7.8202 0.056774 0.096345 0.090706 0.052367333333333335 0.08744266666666668
7.83522 0.07521833333333335 0.098075 0.10239599999999999 0.07167766666666667 0.09514566666666664
7.85023 0.08985033333333332 0.09152566666666667 0.10475866666666668 0.08915166666666667 0.09639700000000001
7.86525 0.095783 0.07815699999999999 0.09807466666666667 0.09627466666666668 0.09118933333333334
7.88026 0.09253433333333334 0.060216000000000006 0.08617366666666668 0.09063666666666667 0.07933699999999999
7.89528 0.08233133333333334 0.04114366666666667 0.07323733333333332 0.07669966666666667 0.061965
7.91029 0.06769666666666668 0.024973999999999996 0.061864 0.061238000000000015 0.042718
7.92531 0.05094266666666667 0.014905000000000002 0.053543333333333325 0.04819433333333334 0.02650733333333333
7.94032 0.03497133333333333 0.012769 0.049415999999999995 0.03763166666666667 0.017010666666666667
7.95534 0.023159 0.019547333333333337 0.04969133333333333 0.028447666666666666 0.015582333333333335
7.97035 0.018126333333333335 0.035473 0.05307566666666666 0.021023999999999998 0.021934
7.98537 0.020606333333333334 0.05864933333333333 0.05754866666666667 0.017459333333333334 0.03526933333333334
8.00038 0.029136 0.08381899999999999 0.061517333333333334 0.020029333333333333 0.054384666666666664
8.0154 0.040462666666666675 0.103498 0.063968 0.029567000000000003 0.07665533333333333
8.03041 0.05075366666666666 0.11162266666666668 0.06386766666666667 0.044753666666666664 0.09711933333333334
8.04543 0.05774699999999999 0.10661833333333331 0.06021633333333334 0.06271533333333333 0.10941266666666663
8.06044 0.06281466666666667 0.09137599999999999 0.05299133333333333 0.08060333333333335 0.10887700000000002
8.07546 0.07087633333333333 0.07093633333333332 0.04390633333333334 0.09699766666666668 0.095537
8.09047 0.08665900000000001 0.05043133333333334 0.035694666666666666 0.11169166666666668 0.074149
8.10549 0.109153 0.034367999999999996 0.030254000000000003 0.12391433333333332 0.05153766666666667
8.1205 0.12939466666666666 0.026511 0.027352666666666667 0.13080999999999998 0.03371166666666667
8.13552 0.135427 0.02923466666666667 0.025257666666666668 0.12816766666666665 0.024603999999999997
8.15053 0.12144066666666667 0.042265666666666674 0.022668666666666663 0.11359133333333332 0.025980333333333334
8.16555 0.09268566666666667 0.061430666666666654 0.019925666666666668 0.08954433333333332 0.037252999999999994
8.18056 0.06175066666666666 0.07923333333333335 0.018404666666666666 0.06325599999999999 0.054855333333333346
8.19558 0.040486666666666664 0.08854866666666666 0.01889633333333333 0.043298666666666666 0.07246966666666667
8.21059 0.03472566666666667 0.08749233333333332 0.020961333333333335 0.03566133333333333 0.08355566666666667
8.22561 0.043728666666666666 0.08119666666666667 0.023832333333333334 0.041554 0.08543400000000001
8.24062 0.061722666666666676 0.07808 0.027638666666666666 0.05703466666666667 0.081467
8.25564 0.07975799999999998 0.08366433333333333 0.03317733333333334 0.074216 0.07891933333333334
8.27065 0.08894433333333333 0.09673366666666668 0.040273 0.08447166666666668 0.08379966666666668
8.28567 0.08493933333333334 0.11020800000000001 0.04684666666666667 0.08293033333333334 0.09652599999999999
8.30068 0.07060899999999999 0.11553199999999998 0.05042733333333334 0.07117533333333333 0.11122733333333334
8.3157 0.05392233333333333 0.10780433333333334 0.050800333333333336 0.05586966666666667 0.11910833333333333
8.33071 0.042319666666666665 0.08867566666666668 0.050588 0.04420933333333334 0.11395266666666666
8.34573 0.03820166666666667 0.06500833333333335 0.052677333333333326 0.03962 0.09622366666666668
8.36074 0.038668 0.044309666666666664 0.05704833333333333 0.04045466666666666 0.07252333333333334
8.37576 0.03889833333333333 0.030388333333333337 0.060466 0.04207466666666666 0.050821
8.39077 0.03585300000000001 0.02252466666666667 0.059634 0.04052333333333333 0.035562
8.40579 0.029677333333333333 0.017830999999999996 0.05479366666666666 0.034983 0.026484666666666667
8.4208 0.022697000000000002 0.014211666666666666 0.05046500000000001 0.027520666666666672 0.020982999999999998
8.43582 0.01772733333333333 0.011511333333333333 0.05249533333333333 0.021049333333333333 0.016923666666666667
8.45083 0.017020666666666667 0.010883666666666668 0.06372133333333334 0.017865666666666665 0.013667333333333333
8.46585 0.02188633333333333 0.013719333333333335 0.08141366666666666 0.019431333333333335 0.011615000000000002
8.48086 0.03233066666666667 0.021042333333333333 0.098347 0.026430666666666665 0.011743999999999997
8.49588 0.046598999999999995 0.033005 0.106762 0.038345 0.015554999999999998
8.51089 0.061241333333333335 0.048162 0.10272233333333335 0.05290733333333334 0.024557666666666665
