# Supplementary material for: Coherent ultrafast photoemission from a single quantized state of a one-dimensional emitter
Source: Sci Adv. 2023 Oct 12;9(41):eadf4170. doi: 10.1126/sciadv.adf4170 (PMC10569710; doi:10.1126/sciadv.adf4170)
Supplement: Supplementary file 2 — Data file S1 [file sciadv.adf4170_data_file_s1.zip › data and code/data_figure_4/Figure4B/15fsand27fs/10.dat]

-6.489090000000001 0.07217433333333333 0.022687333333333337 0.052044999999999994 0.044168 0.015251666666666667
-6.474070000000001 0.08198699999999999 0.022217999999999998 0.053542 0.029976999999999997 0.015152333333333334
-6.459060000000001 0.08407266666666667 0.026335333333333325 0.052075 0.026400666666666666 0.01928466666666667
-6.444040000000001 0.08055966666666667 0.03403233333333333 0.047974333333333334 0.034824 0.027484000000000005
-6.429030000000001 0.07763866666666666 0.04335633333333334 0.04185166666666666 0.053860666666666675 0.03779733333333334
-6.414010000000001 0.07930333333333334 0.051276666666666665 0.035037000000000006 0.07924099999999999 0.04678266666666667
-6.399000000000001 0.08371133333333333 0.055079333333333334 0.02983766666666666 0.10451833333333334 0.051357666666666676
-6.383980000000001 0.08560433333333332 0.05463833333333333 0.02844833333333333 0.12308333333333335 0.05124133333333334
-6.368970000000001 0.08185999999999999 0.05332166666666667 0.03126266666666667 0.130726 0.049878
-6.353950000000001 0.07469366666666667 0.05603333333333334 0.03645866666666667 0.12735133333333332 0.052506000000000004
-6.338940000000001 0.07011533333333334 0.06562 0.04152200000000001 0.11710766666666668 0.06249633333333334
-6.323920000000001 0.07353966666666666 0.08057866666666666 0.045552 0.10683199999999998 0.07867366666666667
-6.308910000000001 0.08593366666666666 0.09569300000000003 0.050123 0.10283466666666666 0.09544733333333334
-6.293890000000001 0.10278966666666665 0.104805 0.057813333333333335 0.10721099999999999 0.10561466666666668
-6.278880000000001 0.11664833333333334 0.103936 0.06934566666666667 0.11630800000000002 0.10423966666666666
-6.263860000000001 0.12153266666666666 0.09344000000000002 0.08176033333333334 0.12312733333333332 0.09147699999999999
-6.248850000000001 0.11614000000000001 0.07820533333333334 0.08961566666666669 0.12222466666666668 0.07282300000000001
-6.233830000000001 0.10345033333333334 0.065349 0.08852266666666668 0.11292766666666668 0.05642033333333333
-6.218820000000001 0.08776833333333332 0.060228 0.07821233333333334 0.09843799999999998 0.048947000000000004
-6.203800000000001 0.07234166666666667 0.06325199999999999 0.06251333333333334 0.08247433333333333 0.052339000000000004
-6.188790000000001 0.059195 0.07012566666666668 0.046675 0.06705233333333332 0.06319433333333334
-6.173770000000001 0.05035999999999999 0.07571366666666668 0.034668333333333336 0.05283700000000001 0.07532133333333334
-6.158760000000001 0.04817266666666666 0.07831366666666666 0.02827666666666667 0.04070900000000001 0.08386066666666665
-6.143740000000001 0.05377933333333333 0.08035466666666666 0.02770433333333333 0.032674 0.08784566666666668
-6.128730000000001 0.06482433333333332 0.08482166666666666 0.032217666666666665 0.03131866666666667 0.089148
-6.113710000000001 0.07515033333333333 0.091181 0.04009066666666668 0.03806433333333334 0.089286
-6.098700000000001 0.078003 0.09493266666666665 0.04841933333333333 0.05141733333333334 0.08760033333333332
-6.083680000000001 0.07052166666666668 0.09112133333333333 0.053889 0.06654166666666667 0.082205
-6.068670000000001 0.055507666666666663 0.07836266666666665 0.05453633333333333 0.07717000000000002 0.072243
-6.053650000000001 0.03887066666666668 0.060093 0.051133 0.07881533333333332 0.05916633333333333
-6.038640000000001 0.025535333333333333 0.04269466666666667 0.047003333333333334 0.07108366666666667 0.04664733333333334
-6.023620000000001 0.017407999999999996 0.03235633333333333 0.04612666666666666 0.057371 0.03937733333333334
-6.008610000000001 0.014356333333333334 0.032508999999999996 0.050667333333333335 0.04247233333333333 0.040877666666666666
-5.993590000000001 0.016466666666666668 0.042562666666666665 0.05950166666666667 0.030307333333333335 0.050903666666666667
-5.978580000000001 0.025447666666666667 0.05791833333333333 0.06897500000000001 0.023144333333333333 0.064409
-5.963560000000001 0.043978333333333335 0.07181533333333333 0.07550200000000001 0.02223133333333334 0.07391900000000001
-5.948550000000001 0.07314833333333333 0.078913 0.07783233333333335 0.028720333333333334 0.07452733333333333
-5.933530000000001 0.10951633333333335 0.07857666666666667 0.07695666666666666 0.04410966666666667 0.06749666666666668
-5.918520000000001 0.14436133333333334 0.07484166666666665 0.073963 0.06961233333333333 0.058964
-5.903500000000001 0.16711299999999998 0.07283533333333334 0.06839133333333333 0.10399733333333334 0.05500366666666667
-5.888490000000001 0.17149533333333336 0.07495999999999998 0.05898133333333334 0.141241 0.05766000000000001
-5.873470000000001 0.15932000000000002 0.08000266666666667 0.04586866666666667 0.17115033333333332 0.06484666666666666
-5.858460000000001 0.13829100000000003 0.08490133333333331 0.031646 0.18443400000000001 0.07269466666666666
-5.843440000000001 0.11592933333333333 0.08697733333333332 0.020151333333333337 0.17855199999999996 0.07784666666666666
-5.828430000000001 0.09547366666666667 0.08506433333333334 0.014573 0.15860433333333335 0.078597
-5.813410000000001 0.076758 0.079615 0.01656133333333333 0.132573 0.07522166666666666
-5.798400000000001 0.05934833333333333 0.07199133333333332 0.026163000000000002 0.10612366666666666 0.06944
-5.783380000000001 0.04398899999999999 0.06335866666666666 0.041772333333333335 0.08152800000000002 0.06297500000000002
-5.768370000000001 0.031601333333333335 0.054041000000000006 0.06030633333333333 0.05959066666666667 0.056209333333333326
-5.753350000000001 0.02214633333333333 0.04400400000000001 0.078476 0.04102166666666666 0.048336000000000004
-5.738340000000001 0.014892666666666669 0.03383033333333333 0.09458866666666667 0.026372000000000003 0.038935333333333336
-5.723320000000001 0.009262 0.024799666666666668 0.10854933333333333 0.015668 0.029052333333333336
-5.708310000000001 0.005154000000000001 0.017924333333333334 0.11959866666666666 0.008463666666666668 0.020576999999999998
-5.693290000000001 0.002596 0.013151 0.12443066666666665 0.004105333333333333 0.014657333333333335
-5.678280000000001 0.0015140000000000002 0.009684 0.11899633333333334 0.0018896666666666664 0.011024999999999998
-5.663260000000001 0.0018656666666666667 0.006948 0.10284000000000001 0.001231 0.008758999999999998
-5.648250000000001 0.0038916666666666665 0.005181666666666668 0.081283 0.0018903333333333335 0.007586999999999999
-5.633230000000001 0.007999 0.005360000000000001 0.06264566666666667 0.003994333333333333 0.008560666666666666
-5.618220000000001 0.014187333333333331 0.008883666666666666 0.053306000000000006 0.007740000000000001 0.013708333333333333
-5.603200000000001 0.021408 0.017043666666666665 0.054923999999999994 0.012828333333333334 0.024850999999999998
-5.588190000000001 0.027542999999999998 0.03003433333333334 0.065171 0.01815433333333333 0.04187733333333333
-5.573170000000001 0.030477666666666667 0.045921333333333335 0.07981499999999998 0.022143999999999997 0.061456
-5.558160000000001 0.029580333333333333 0.06068199999999999 0.09389566666666666 0.023780000000000003 0.077973
-5.543140000000001 0.026324 0.07006666666666667 0.10235433333333331 0.023328333333333333 0.08698733333333335
-5.528130000000001 0.023367666666666665 0.07207733333333334 0.101423 0.022013333333333333 0.088819
-5.513110000000001 0.023010333333333334 0.06801366666666665 0.09082933333333333 0.020984333333333334 0.08888000000000001
-5.498100000000001 0.026414666666666666 0.06163 0.07476633333333332 0.020749000000000004 0.09395700000000001
-5.483080000000001 0.034005 0.05780266666666667 0.059936666666666666 0.021749999999999995 0.10707133333333332
-5.468070000000001 0.04607733333333333 0.061355 0.051747999999999995 0.025054333333333335 0.12423599999999999
-5.453050000000001 0.06266733333333334 0.07492866666666666 0.05126733333333333 0.03191933333333333 0.13583099999999998
-5.438040000000001 0.08306266666666669 0.09609966666666667 0.054963333333333336 0.042475666666666675 0.132735
-5.423020000000001 0.10557066666666666 0.11699766666666665 0.057541333333333326 0.05512266666666666 0.11350400000000001
-5.408010000000001 0.12738633333333332 0.129055 0.05572933333333333 0.06770033333333333 0.08643533333333335
-5.392990000000001 0.14453866666666668 0.1295366666666667 0.050105 0.07941266666666667 0.06438933333333334
-5.377980000000001 0.15275166666666667 0.12326700000000002 0.043758000000000005 0.09147999999999999 0.05688166666666667
-5.362960000000001 0.14974666666666667 0.11759933333333332 0.039483 0.10548433333333333 0.06546466666666667
-5.347950000000001 0.13702966666666666 0.11615966666666667 0.03807599999999999 0.12075733333333333 0.08426766666666666
-5.332930000000001 0.11900266666666667 0.11707399999999998 0.03869500000000001 0.13359566666666664 0.10383166666666664
-5.317920000000001 0.10026 0.11553033333333333 0.04057733333333334 0.13929766666666668 0.11550866666666668
-5.302900000000001 0.08393533333333333 0.10729699999999999 0.04457866666666666 0.135248 0.11453233333333333
-5.287890000000001 0.07199233333333334 0.09113733333333333 0.05325200000000001 0.12239266666666666 0.10105233333333334
-5.272870000000001 0.065527 0.069711 0.06910133333333333 0.10459366666666665 0.07939500000000001
-5.257860000000001 0.06411666666666667 0.04842133333333334 0.09201866666666667 0.08689433333333334 0.05610633333333334
-5.242840000000001 0.06562599999999999 0.03262966666666666 0.11760133333333336 0.07350933333333334 0.03737566666666667
-5.227830000000001 0.06754966666666666 0.02511933333333333 0.1376396666666667 0.06632433333333333 0.026773
-5.212810000000001 0.06854000000000002 0.025435 0.14344733333333334 0.06482333333333332 0.02447566666666667
-5.197800000000001 0.06829566666666667 0.030980333333333335 0.13095966666666667 0.067207 0.028073000000000004
-5.182780000000001 0.06631999999999999 0.038387666666666674 0.10404833333333334 0.07122033333333334 0.03410666666666667
-5.167770000000001 0.061449333333333335 0.04432966666666667 0.07284333333333334 0.07412333333333333 0.039331000000000005
-5.152750000000001 0.052838 0.04621933333333332 0.047939999999999997 0.07305766666666666 0.04144666666666666
-5.137740000000001 0.04118666666666667 0.043123333333333326 0.03498999999999999 0.06645066666666667 0.03958266666666666
-5.122720000000001 0.028822333333333335 0.03631266666666667 0.033156333333333336 0.05520499999999999 0.03454466666666667
-5.107710000000001 0.018655333333333333 0.028595333333333337 0.03721966666666667 0.042394 0.028478666666666666
-5.092690000000001 0.013134 0.022811333333333333 0.041327 0.031684 0.02394333333333333
-5.077680000000001 0.013922 0.020855 0.04233733333333334 0.025706666666666666 0.022943666666666664
-5.062660000000001 0.021957666666666667 0.02386433333333333 0.041023000000000004 0.025182 0.026763
-5.047650000000001 0.03732100000000001 0.032726 0.04048733333333333 0.029247333333333334 0.036165333333333334
-5.032630000000001 0.058644666666666664 0.04788666666666666 0.043188333333333336 0.03676833333333333 0.051381
-5.017620000000001 0.08274899999999999 0.06861066666666667 0.04888966666666666 0.047489 0.07155833333333333
-5.002600000000001 0.10485166666666666 0.09221633333333333 0.05503433333333334 0.061578333333333325 0.09399633333333335
-4.987590000000001 0.11950633333333334 0.11376499999999999 0.05878666666666667 0.07779766666666667 0.11365133333333335
-4.972570000000001 0.12216033333333334 0.12675033333333333 0.058999333333333334 0.09242766666666666 0.12394433333333335
-4.957560000000001 0.11122166666666669 0.12573666666666666 0.056531666666666654 0.10055333333333333 0.11987099999999999
-4.942540000000001 0.08946166666666668 0.11007566666666667 0.05295300000000001 0.09881866666666667 0.10177666666666667
-4.927530000000001 0.06324933333333334 0.08545433333333333 0.04930966666666666 0.08730366666666667 0.07628133333333334
-4.912510000000001 0.03961866666666666 0.06117400000000001 0.04619866666666666 0.069361 0.052845333333333334
-4.897500000000001 0.023253000000000006 0.045063666666666675 0.044626000000000006 0.049884 0.038772
-4.882480000000001 0.015630333333333333 0.040240333333333336 0.04604066666666666 0.033382333333333326 0.03666333333333334
-4.867470000000001 0.016290333333333334 0.045584666666666655 0.05127666666666666 0.022821333333333336 0.04528033333333334
-4.852450000000001 0.024473 0.058295 0.059884666666666676 0.019615 0.06175333333333332
-4.837440000000001 0.039873000000000006 0.07565033333333335 0.07065533333333333 0.024386333333333336 0.08263033333333333
-4.822420000000001 0.062579 0.094748 0.08219833333333333 0.03753566666666667 0.10345566666666665
-4.807410000000001 0.09224566666666668 0.11153133333333334 0.09252866666666668 0.05916533333333333 0.11872833333333334
-4.792390000000001 0.12631033333333336 0.12150833333333333 0.09842433333333332 0.08835133333333332 0.12426399999999999
-4.777380000000001 0.1582136666666667 0.12253966666666669 0.096341 0.12190366666666667 0.12058200000000001
-4.762360000000001 0.17845900000000003 0.11702966666666667 0.08499733333333333 0.15330033333333332 0.11323733333333334
-4.747350000000001 0.179696 0.11038133333333335 0.06720066666666666 0.17387 0.108363
-4.732330000000001 0.16196833333333335 0.10636666666666666 0.048918 0.17712866666666663 0.10723533333333335
-4.717320000000001 0.13266366666666665 0.10378666666666667 0.03619333333333333 0.16328333333333334 0.10535500000000002
-4.702300000000001 0.101105 0.09771766666666665 0.032383999999999996 0.139046 0.09679933333333332
-4.687290000000001 0.07320299999999999 0.08426200000000002 0.037158333333333335 0.11256566666666666 0.07954233333333333
-4.672270000000001 0.05056366666666666 0.06415433333333334 0.04696066666666665 0.088533 0.05698266666666666
-4.657260000000001 0.03291600000000001 0.042229333333333334 0.05630900000000001 0.06767533333333334 0.035107
-4.642240000000001 0.02008933333333333 0.023743666666666666 0.059898333333333345 0.04943466666666667 0.018458333333333334
-4.627230000000001 0.012026 0.011329333333333334 0.05513166666666667 0.034031 0.008242333333333334
-4.612210000000001 0.008022666666666668 0.004569666666666666 0.04351166666666668 0.02219066666666667 0.003117333333333333
-4.597200000000001 0.006560999999999999 0.001563 0.029579666666666667 0.014016333333333334 0.0010033333333333333
-4.582180000000001 0.0059696666666666665 0.0005013333333333333 0.018328666666666667 0.00871 0.000321
-4.567170000000001 0.005212 0.00034399999999999996 0.013333666666666666 0.005253666666666667 0.0002873333333333334
-4.552150000000001 0.004212 0.0008216666666666667 0.016642 0.0029896666666666665 0.0008216666666666668
-4.537140000000001 0.0037473333333333326 0.0023286666666666664 0.029171333333333334 0.0017050000000000001 0.002453333333333333
-4.522120000000001 0.005309333333333334 0.005869666666666665 0.049952333333333335 0.001559 0.006355
-4.507110000000001 0.01104 0.012907 0.07505099999999999 0.0032146666666666656 0.014084666666666665
-4.492090000000001 0.023347 0.024790666666666666 0.09851066666666666 0.008107333333333334 0.02674033333333333
-4.477080000000001 0.04353733333333333 0.04156033333333333 0.115774 0.018213 0.04356433333333333
-4.462059999999999 0.069819 0.060815999999999995 0.12614466666666665 0.03471966666666667 0.06110300000000001
-4.447050000000001 0.09640800000000001 0.077909 0.131088 0.05622499999999999 0.07433166666666666
-4.432029999999999 0.11546599999999999 0.08807966666666664 0.130579 0.078248 0.079562
-4.417020000000001 0.12112300000000001 0.08919499999999998 0.12258933333333334 0.09545933333333333 0.07676866666666667
-4.401999999999999 0.11268266666666667 0.08264766666666665 0.10657233333333332 0.10498833333333332 0.06908299999999999
-4.386990000000001 0.09459499999999998 0.07171533333333333 0.08591933333333333 0.10730033333333336 0.060059
-4.371969999999999 0.07348433333333333 0.059416333333333335 0.066145 0.10387466666666666 0.05153933333333334
-4.356960000000001 0.054676333333333334 0.047695 0.051280666666666655 0.09509333333333334 0.043882000000000004
-4.341939999999999 0.040563 0.037745 0.04269233333333333 0.080967 0.03746866666666667
-4.326930000000001 0.031154666666666667 0.030351333333333334 0.04078533333333333 0.06319966666666667 0.03376699999999999
-4.311909999999999 0.025420333333333333 0.02610233333333333 0.04625899999999999 0.045441333333333334 0.035512
-4.296900000000001 0.022355666666666666 0.025937999999999996 0.05875966666666667 0.03134666666666667 0.04608
-4.281879999999999 0.021667000000000002 0.03192066666666667 0.07479433333333335 0.022775666666666663 0.06786933333333334
-4.266870000000001 0.02421033333333333 0.047051333333333334 0.08843000000000001 0.019772666666666664 0.099501
-4.251849999999999 0.031698333333333335 0.07312266666666667 0.09507633333333332 0.021763666666666664 0.1339066666666667
-4.236840000000001 0.04551766666666667 0.10732200000000004 0.09435833333333334 0.028242000000000007 0.160203
-4.221819999999999 0.06536066666666666 0.14085266666666665 0.08889466666666666 0.03818666666666667 0.16957200000000003
-4.206810000000001 0.08854133333333333 0.16245533333333337 0.08078133333333333 0.04928233333333334 0.16049366666666667
-4.191789999999999 0.110317 0.16520833333333335 0.07038733333333334 0.058604666666666666 0.13886766666666667
-4.176780000000001 0.12507000000000001 0.15075033333333332 0.05851733333333333 0.06480000000000001 0.11336600000000001
-4.161759999999999 0.12844333333333333 0.127198 0.04860333333333333 0.06981666666666665 0.09059533333333335
-4.146750000000001 0.11983766666666668 0.103442 0.045739666666666665 0.07790666666666665 0.07349
-4.131729999999999 0.10354999999999999 0.08520000000000001 0.05301100000000001 0.09203033333333331 0.06258066666666667
-4.116720000000001 0.08668766666666668 0.07455266666666668 0.06830366666666668 0.110427 0.05772666666666667
-4.101699999999999 0.07464133333333334 0.07070666666666667 0.08450366666666667 0.126662 0.058293333333333336
-4.086690000000001 0.06772566666666666 0.07043399999999998 0.093582 0.13348266666666667 0.06205766666666667
-4.071669999999999 0.06209166666666667 0.068983 0.09186166666666667 0.12733833333333336 0.06495500000000001
-4.056660000000001 0.05393533333333334 0.06256633333333333 0.082425 0.10991166666666666 0.063053
-4.041639999999999 0.04294233333333333 0.050928 0.07252966666666667 0.08648033333333335 0.05555366666666668
-4.026630000000001 0.03219533333333333 0.037815666666666664 0.068154 0.06317366666666667 0.046148333333333326
-4.011609999999999 0.025608000000000002 0.029070666666666668 0.07023133333333335 0.044873 0.041155000000000004
-3.9966000000000004 0.025913 0.02981433333333333 0.07538099999999999 0.03407633333333334 0.04561333333333333
-3.9815799999999997 0.03459233333333333 0.042239666666666675 0.07968766666666666 0.031183999999999996 0.05972333333333334
-3.9665700000000004 0.05228666666666667 0.06412633333333333 0.08150033333333333 0.035902666666666666 0.07811333333333333
-3.9515499999999997 0.077765 0.08878133333333334 0.08099433333333335 0.04822733333333333 0.09285333333333333
-3.9365400000000004 0.10602466666666667 0.10749266666666667 0.07818866666666667 0.06746033333333332 0.09831766666666669
-3.9215199999999997 0.12849399999999997 0.11389933333333332 0.07222966666666668 0.09009599999999998 0.09402566666666665
-3.9065100000000004 0.13677033333333333 0.107044 0.06263599999999998 0.109315 0.08325266666666667
-3.8914899999999997 0.12757933333333335 0.09075733333333334 0.05062866666666667 0.11770266666666668 0.06969500000000001
-3.8764800000000004 0.10471566666666665 0.07053033333333335 0.03917466666666667 0.11149033333333333 0.055624
-3.8614599999999997 0.07663 0.05090966666666668 0.031641 0.09292333333333333 0.04228533333333333
-3.8464500000000004 0.051876000000000005 0.03481566666666667 0.03014766666666667 0.06887866666666667 0.030795999999999997
-3.8314299999999997 0.03566933333333334 0.023757333333333335 0.034249666666666664 0.04700066666666666 0.022265333333333335
-3.8164200000000004 0.029066333333333336 0.018031333333333337 0.04070766666666667 0.032096 0.017353000000000004
-3.8013999999999997 0.030160666666666665 0.01683866666666667 0.044982 0.02501866666666667 0.01597166666666667
-3.7863900000000004 0.03574866666666667 0.018618666666666665 0.04394666666666667 0.024065999999999997 0.017351333333333333
-3.7713699999999997 0.042403666666666666 0.02151066666666667 0.03804866666666666 0.027202666666666663 0.020288333333333332
-3.7563600000000004 0.04711933333333333 0.023804333333333334 0.031049333333333328 0.033236666666666664 0.023345666666666664
-3.7413399999999997 0.04795366666666667 0.024524666666666663 0.027388666666666662 0.041410666666666665 0.025303000000000003
-3.7263300000000004 0.04473033333333334 0.024311000000000003 0.029088 0.05021966666666667 0.026142333333333333
-3.7113099999999997 0.039286333333333326 0.02585833333333333 0.03430966666666667 0.056987 0.028034999999999997
-3.6963000000000004 0.035211 0.03308766666666667 0.038618999999999994 0.059077000000000005 0.03489633333333333
-3.6812799999999997 0.036941666666666664 0.04897233333333333 0.038196 0.05596033333333333 0.049869666666666666
-3.6662700000000004 0.04786566666666667 0.072912 0.032628333333333336 0.05031033333333333 0.07211066666666666
-3.6512499999999997 0.067466 0.09944033333333333 0.025310999999999997 0.046858999999999984 0.09564966666666666
-3.6362400000000004 0.08961466666666666 0.12000866666666667 0.021333666666666664 0.04975533333333334 0.11210566666666667
-3.6212199999999997 0.10476766666666668 0.12771266666666667 0.024718333333333332 0.06050233333333333 0.11592466666666668
-3.6062100000000004 0.10573766666666666 0.12151566666666666 0.03633666666666667 0.07735566666666666 0.10790133333333332
-3.5911899999999997 0.09238766666666669 0.10606899999999998 0.052957333333333335 0.09562866666666667 0.09384266666666667
-3.5761800000000004 0.07085366666666666 0.08734966666666666 0.06815666666666667 0.10852033333333333 0.07960433333333333
-3.5611599999999997 0.048612666666666665 0.06874633333333334 0.07563133333333333 0.10962099999999998 0.06719233333333331
-3.5461500000000004 0.030346 0.051027666666666666 0.07315433333333334 0.09665366666666667 0.05519433333333334
-3.5311299999999997 0.017368666666666664 0.03463333333333333 0.06371333333333333 0.073464 0.04209066666666665
-3.5161200000000004 0.009219333333333331 0.020897666666666665 0.052572999999999995 0.047793666666666665 0.028599333333333327
-3.5010999999999997 0.0051263333333333334 0.011280333333333333 0.04322166666666667 0.02659766666666667 0.017066666666666667
-3.4860900000000004 0.004893 0.006446333333333334 0.03592533333333334 0.013037666666666666 0.009605
-3.4710699999999997 0.009359000000000003 0.006467666666666667 0.02925833333333333 0.0069960000000000005 0.007184000000000001
-3.4560600000000004 0.020261333333333336 0.011532000000000002 0.022288666666666665 0.007554666666666666 0.010133333333333333
-3.4410399999999997 0.038802 0.021903333333333334 0.015358666666666665 0.014805999999999998 0.018527
-3.4260300000000004 0.06331033333333333 0.036797666666666666 0.009506000000000002 0.029597000000000002 0.031654666666666664
-3.4110099999999997 0.08796533333333335 0.053383999999999994 0.005625333333333333 0.05133033333333333 0.047098666666666664
-3.3960000000000004 0.10498866666666666 0.06723233333333335 0.004189 0.07583733333333334 0.060874000000000004
-3.3809799999999997 0.10952333333333333 0.07444999999999999 0.005600666666666667 0.09578166666666667 0.06910766666666666
-3.3659700000000004 0.10326466666666666 0.073973 0.010713 0.104417 0.07017766666666668
-3.3509499999999997 0.09323966666666667 0.06827600000000002 0.020832 0.09985333333333334 0.06566366666666666
-3.3359400000000003 0.08672600000000001 0.06207066666666667 0.03662666666666667 0.08599399999999999 0.05950333333333333
-3.3209199999999996 0.08647366666666666 0.05996966666666667 0.05623933333333333 0.06974333333333334 0.05608566666666667
-3.3059100000000003 0.08950866666666667 0.06423166666666667 0.07436466666666666 0.05749033333333333 0.05816966666666666
-3.2908899999999996 0.090004 0.07339733333333334 0.084214 0.05348833333333333 0.06547733333333333
-3.2758800000000003 0.08370766666666667 0.08252266666666667 0.08174033333333333 0.05924499999999999 0.07440566666666665
-3.2608599999999996 0.07070866666666668 0.08560166666666666 0.06842366666666667 0.07248866666666665 0.07954366666666667
-3.2458500000000003 0.054665 0.07926666666666667 0.04999533333333332 0.08668833333333331 0.07677533333333333
-3.2308299999999996 0.03995933333333333 0.06513499999999998 0.03248733333333333 0.09359933333333333 0.06603433333333333
-3.2158200000000003 0.029376 0.04852800000000001 0.01932533333333333 0.08839066666666669 0.05122533333333334
-3.2008000000000005 0.023582 0.034695666666666666 0.011102666666666669 0.07305633333333333 0.03738766666666667
-3.1857900000000003 0.02189966666666666 0.02611933333333333 0.006953333333333334 0.05459933333333334 0.027767666666666666
-3.1707700000000005 0.023523666666666672 0.022824333333333332 0.005791333333333333 0.039981 0.023327000000000004
-3.1557600000000003 0.028388000000000004 0.024225 0.0068720000000000005 0.03263566666666667 0.023925666666666665
-3.1407400000000005 0.03667633333333333 0.029725 0.009980000000000001 0.032713 0.028876333333333334
-3.1257300000000003 0.047107666666666666 0.037581666666666666 0.015486333333333331 0.038762666666666674 0.036150999999999996
-3.1107100000000005 0.05588166666666668 0.04418999999999999 0.024364 0.04813900000000001 0.04206833333333333
-3.0957000000000003 0.058287666666666654 0.04557166666666666 0.03790433333333334 0.05655666666666667 0.04288199999999999
-3.0806800000000005 0.05212166666666667 0.040144000000000006 0.05664399999999999 0.05917066666666667 0.037331
-3.0656700000000003 0.03957466666666667 0.029918333333333335 0.07828333333333333 0.053458000000000006 0.027510333333333335
-3.0506500000000005 0.025612999999999997 0.018934666666666662 0.09659133333333333 0.04115066666666667 0.017226333333333333
-3.0356400000000003 0.014628666666666667 0.010528333333333334 0.10367366666666669 0.02697033333333333 0.009503
-3.0206200000000005 0.008348666666666666 0.005892666666666668 0.09525966666666669 0.015413000000000003 0.005335666666666667
-3.0056100000000003 0.006019666666666668 0.0044139999999999995 0.07444166666666667 0.008473666666666666 0.004101333333333333
-2.9905900000000005 0.005794333333333334 0.004681333333333333 0.04982366666666667 0.005667000000000001 0.004501666666666667
-2.9755800000000003 0.005938 0.005316666666666666 0.029788 0.005271333333333333 0.005242333333333333
-2.9605600000000005 0.005482999999999999 0.005394333333333333 0.01807866666666667 0.005547666666666668 0.005425666666666666
-2.9455500000000003 0.0043103333333333336 0.004640666666666665 0.013577666666666665 0.005376333333333334 0.004758333333333334
-2.9305300000000005 0.002842666666666667 0.0033476666666666663 0.012938333333333333 0.004463666666666667 0.0035186666666666673
-2.9155200000000003 0.0015660000000000001 0.0020196666666666666 0.013481666666666668 0.0031133333333333334 0.0022929999999999995
-2.9005000000000005 0.0007213333333333333 0.0010353333333333332 0.014926333333333335 0.001815333333333333 0.0017606666666666669
-2.8854900000000003 0.00027633333333333335 0.0005400000000000001 0.019464333333333337 0.0008833333333333332 0.002860666666666668
-2.8704700000000005 9.299999999999998e-05 0.0006506666666666668 0.03010766666666666 0.0003586666666666667 0.007404
-2.8554600000000003 6.133333333333332e-05 0.0019229999999999996 0.047833333333333346 0.00011966666666666667 0.018340999999999996
-2.8404400000000005 0.0001936666666666667 0.005841 0.06911966666666666 3.3666666666666674e-05 0.03862666666666667
-2.8254300000000003 0.000782 0.01511933333333333 0.08639200000000001 8.333333333333334e-06 0.06810300000000001
-2.8104100000000005 0.0026756666666666665 0.032757666666666664 0.09214933333333335 1.2333333333333336e-05 0.10036533333333333
-2.7954000000000003 0.007694666666666666 0.059371333333333325 0.08394833333333333 6.966666666666666e-05 0.12370600000000001
-2.7803800000000005 0.018505 0.09007966666666668 0.06587666666666665 0.000299 0.12785499999999997
-2.7653700000000003 0.03729266666666667 0.114655 0.04515299999999999 0.0011126666666666665 0.11172933333333333
-2.7503500000000005 0.063075 0.12305633333333335 0.027538000000000003 0.00346 0.08481666666666668
-2.7353400000000003 0.08991099999999999 0.11293966666666666 0.015241333333333336 0.009175333333333334 0.060683333333333325
-2.7203200000000005 0.10905399999999998 0.09214733333333333 0.007872 0.02066866666666667 0.048656000000000005
-2.7053100000000003 0.11503266666666664 0.073367 0.004265666666666667 0.03953366666666667 0.050018333333333324
-2.6902900000000005 0.110351 0.06549466666666669 0.003675666666666667 0.06427066666666667 0.05931533333333334
-2.6752800000000003 0.103273 0.06856533333333334 0.006139333333333333 0.08926033333333333 0.06828433333333334
-2.6602600000000005 0.10015866666666667 0.075356 0.012180333333333333 0.10729099999999998 0.07036666666666666
-2.6452500000000003 0.10017966666666665 0.07762733333333333 0.022143000000000003 0.11479833333333334 0.06417
-2.6302300000000005 0.09756933333333334 0.072084 0.03544066666666667 0.11475833333333331 0.05364566666666667
-2.6152200000000003 0.08817433333333331 0.06160133333333332 0.050497 0.113449 0.04450666666666667
-2.6002000000000005 0.07308100000000001 0.051383666666666675 0.06528366666666668 0.11392633333333335 0.03977833333333333
-2.5851900000000003 0.056697 0.04431033333333334 0.07794399999999999 0.11315133333333335 0.038274999999999997
-2.5701700000000005 0.042799666666666666 0.03955433333333333 0.08699799999999999 0.10570066666666665 0.03663833333333333
-2.5551600000000003 0.032869999999999996 0.034683000000000005 0.09156566666666667 0.08954633333333331 0.03246166666666667
-2.5401400000000005 0.02715533333333333 0.028333333333333335 0.09169166666666667 0.06807499999999998 0.025738000000000004
-2.5251300000000003 0.026001 0.021095333333333324 0.08816199999999998 0.04745866666666666 0.01823066666666667
-2.5101100000000005 0.029469333333333333 0.014563666666666667 0.081656 0.032821 0.011891000000000004
-2.4951000000000003 0.035893999999999995 0.009919666666666665 0.07218 0.026007333333333334 0.007731666666666666
-2.4800800000000005 0.041453 0.007186333333333333 0.05964066666666666 0.025413333333333333 0.005605333333333333
-2.4650700000000003 0.042118 0.005599333333333334 0.044924000000000006 0.02718233333333333 0.004658
-2.4500500000000005 0.036464 0.004339333333333333 0.030145333333333326 0.027345333333333336 0.003992666666666667
-2.4350400000000003 0.026584333333333335 0.0030696666666666667 0.017689 0.023965 0.0031509999999999993
-2.4200200000000005 0.016301666666666666 0.001884333333333333 0.008964666666666668 0.01779833333333334 0.002159
-2.4050100000000003 0.008574666666666666 0.000991 0.003921 0.011130666666666667 0.0012846666666666668
-2.3899900000000005 0.004312666666666667 0.0004713333333333334 0.0016516666666666667 0.005958333333333334 0.0007953333333333332
-2.3749800000000003 0.0029500000000000004 0.000383 0.0013133333333333335 0.0030453333333333344 0.001037
-2.3599600000000005 0.0034293333333333337 0.0009833333333333332 0.002867 0.0021950000000000003 0.0028559999999999996
-2.3449500000000003 0.004698000000000002 0.0032486666666666658 0.007279666666666666 0.0028459999999999996 0.008102999999999997
-2.3299300000000005 0.005831333333333333 0.009345999999999998 0.015976333333333335 0.004384333333333334 0.01970766666666667
-2.3149200000000003 0.0061746666666666694 0.02255333333333334 0.029416 0.00607 0.040172000000000006
-2.2999000000000005 0.005682666666666667 0.04550500000000001 0.04530100000000001 0.0071259999999999995 0.06849166666666666
-2.2848900000000003 0.0051713333333333325 0.07677766666666666 0.05834333333333334 0.007105333333333333 0.09770333333333332
-2.2698700000000005 0.006415666666666666 0.10832966666666666 0.06287866666666667 0.0063823333333333345 0.11669433333333333
-2.2548600000000003 0.012094666666666668 0.12784266666666666 0.05685133333333334 0.0064013333333333335 0.11685100000000001
-2.2398400000000005 0.025202666666666665 0.12624799999999997 0.043687 0.009749666666666665 0.09830733333333333
-2.2248300000000003 0.04720066666666667 0.1044863333333333 0.030361666666666665 0.019858 0.06976433333333333
-2.2098100000000005 0.07536366666666666 0.07301600000000001 0.023784333333333338 0.03967966666666667 0.042229333333333334
-2.1948000000000003 0.10194 0.04462166666666667 0.028375666666666664 0.06886366666666666 0.022848333333333328
-2.1797800000000005 0.11766133333333334 0.027553666666666667 0.044987333333333344 0.10127433333333334 0.013575666666666665
-2.1647700000000003 0.11776999999999999 0.02357033333333334 0.06983633333333333 0.12638066666666664 0.013412666666666666
-2.1497500000000005 0.10502900000000001 0.029664666666666666 0.09424700000000001 0.13555 0.020476
-2.1347400000000003 0.08651733333333333 0.040192 0.10766099999999999 0.12810399999999997 0.032020999999999994
-2.1197200000000005 0.06799366666666667 0.048812333333333326 0.10378566666666665 0.11086733333333333 0.04378766666666666
-2.1047100000000003 0.051494 0.05100566666666668 0.085073 0.09168633333333334 0.050924
-2.0896900000000005 0.037123666666666666 0.04640299999999999 0.061159333333333336 0.07403433333333333 0.05074133333333333
-2.0746800000000003 0.02556566666666667 0.038664666666666674 0.042411000000000004 0.05759699999999999 0.04476133333333334
-2.0596600000000005 0.018426999999999995 0.03267966666666666 0.03403066666666667 0.04214366666666667 0.03777833333333334
-2.0446500000000003 0.016879333333333336 0.03140166666666667 0.034444999999999996 0.029569333333333333 0.034433
-2.0296300000000005 0.020253666666666666 0.03445666666666667 0.037838666666666666 0.022547666666666667 0.036165
-2.0146200000000003 0.025741666666666663 0.03882766666666666 0.03841066666666667 0.022038666666666665 0.040716333333333334
-1.9996000000000005 0.029546666666666666 0.04073533333333333 0.033812999999999996 0.026091333333333338 0.04425366666666667
-1.9845900000000003 0.028965 0.03789333333333333 0.02595666666666667 0.03062866666666667 0.04453733333333334
-1.9695700000000005 0.023969333333333336 0.031083333333333334 0.019189333333333333 0.03173666666666667 0.04295466666666667
-1.9545600000000003 0.017081999999999996 0.023980666666666664 0.017602666666666662 0.027948333333333332 0.04355066666666666
-1.9395400000000005 0.011799666666666665 0.02141966666666667 0.023103000000000002 0.020886333333333337 0.049481
-1.9245300000000003 0.011192333333333334 0.027226666666666666 0.034527333333333333 0.013863666666666666 0.05984299999999999
-1.9095100000000005 0.017519999999999997 0.042399666666666676 0.047593666666666666 0.009979 0.07019733333333335
-1.8945000000000003 0.03175033333333333 0.06388766666666666 0.056412 0.011091999999999998 0.076367
-1.8794800000000005 0.052242 0.08480599999999999 0.05655699999999999 0.01774266666666667 0.077646
-1.8644700000000003 0.07342466666666667 0.097093 0.047808333333333335 0.029005 0.07591066666666667
-1.8494500000000005 0.08714533333333332 0.09566866666666667 0.03406466666666667 0.04234566666666666 0.07221733333333333
-1.8344400000000003 0.08712733333333335 0.08124700000000001 0.02049133333333333 0.05443466666666666 0.06539933333333334
-1.8194200000000005 0.07331166666666668 0.059546666666666664 0.010492333333333331 0.06272233333333334 0.05417466666666667
-1.8044100000000003 0.051900666666666664 0.03768466666666667 0.004796666666666667 0.06632433333333333 0.039717999999999996
-1.7893900000000005 0.03099266666666667 0.020748666666666672 0.0024439999999999996 0.065243 0.025539666666666665
-1.7743800000000003 0.01602066666666667 0.010624 0.0021233333333333334 0.05938166666666667 0.015381
-1.7593600000000005 0.008652333333333335 0.007267666666666666 0.002899666666666666 0.04912033333333333 0.011723333333333334
-1.7443500000000003 0.008792 0.010651999999999998 0.004345666666666666 0.03676866666666667 0.015874333333333334
-1.7293300000000005 0.016866666666666672 0.021591333333333334 0.0065783333333333345 0.026718000000000006 0.028061000000000003
-1.7143200000000003 0.03381533333333333 0.04032500000000001 0.010388333333333333 0.02391966666666667 0.04634633333333333
-1.6993000000000005 0.05852933333333334 0.06381 0.017042333333333333 0.031814 0.06530966666666667
-1.6842900000000003 0.08513633333333333 0.08456499999999999 0.027425666666666664 0.05030366666666667 0.077267
-1.6692700000000005 0.10384033333333334 0.09373533333333332 0.04059733333333333 0.07424166666666668 0.07654733333333333
-1.6542600000000003 0.10651300000000001 0.086932 0.053005333333333335 0.09420533333333334 0.06349633333333334
-1.6392400000000005 0.09279333333333332 0.06758033333333334 0.059746666666666656 0.10107566666666665 0.044163999999999995
-1.6242300000000003 0.07057133333333333 0.04431366666666667 0.057569666666666665 0.09203733333333333 0.025920333333333333
-1.6092100000000005 0.050020999999999996 0.025039 0.04721266666666667 0.07249366666666666 0.013200333333333335
-1.5942000000000003 0.03684166666666666 0.013003666666666667 0.032876666666666665 0.05169666666666666 0.006459
-1.5791800000000005 0.03026166666666667 0.007140333333333334 0.01941733333333333 0.036239 0.003846666666666666
-1.5641700000000003 0.026154000000000004 0.004725666666666667 0.009713 0.027083 0.0031713333333333333
-1.5491500000000005 0.021292 0.0035313333333333334 0.004110666666666667 0.02149533333333333 0.0029440000000000004
-1.5341400000000003 0.01520433333333333 0.002551333333333333 0.001471 0.016669 0.0025106666666666667
-1.5191200000000005 0.009238333333333336 0.0016273333333333337 0.00044433333333333336 0.011675333333333336 0.0018336666666666666
-1.5041100000000003 0.004723666666666667 0.0009086666666666667 0.00011000000000000002 0.0070796666666666655 0.0011373333333333335
-1.4890900000000005 0.002028 0.0005139999999999999 2.1333333333333338e-05 0.0036496666666666665 0.0006396666666666667
-1.4740800000000003 0.000742 0.0004986666666666667 3.3333333333333333e-06 0.0016096666666666666 0.00048433333333333325
-1.4590600000000005 0.000275 0.0009296666666666665 3.3333333333333335e-07 0.0006756666666666666 0.0008463333333333333
-1.4440500000000003 0.00023900000000000004 0.002024 5.333333333333334e-06 0.000446 0.002055666666666666
-1.4290300000000005 0.0005096666666666666 0.0042 3.7e-05 0.0007026666666666668 0.0046166666666666665
-1.4140200000000003 0.0011630000000000002 0.007855999999999998 0.000154 0.0013566666666666666 0.008873333333333334
-1.3990000000000005 0.0023919999999999996 0.012989999999999996 0.0005256666666666668 0.0023890000000000005 0.014452333333333334
-1.3839900000000003 0.004433 0.018600333333333333 0.001498 0.0037400000000000003 0.019866333333333333
-1.3689700000000005 0.007520333333333335 0.022745333333333336 0.0035563333333333337 0.005371 0.022996333333333334
-1.3539600000000003 0.011694666666666666 0.023541 0.007060666666666665 0.007417999999999998 0.022373333333333335
-1.3389400000000005 0.016509333333333334 0.020503999999999998 0.011710333333333333 0.010204 0.018267
-1.3239300000000003 0.020816 0.014987999999999998 0.016234666666666665 0.013967666666666663 0.012503333333333332
-1.3089100000000005 0.023179666666666664 0.009198 0.018809 0.01836433333333333 0.007175333333333333
-1.2939000000000003 0.022960666666666667 0.004817333333333332 0.018222000000000002 0.022275 0.0034679999999999997
-1.2788800000000005 0.021253 0.002395 0.014759333333333331 0.02448766666666667 0.0014900000000000002
-1.2638700000000003 0.02056733333333333 0.0017243333333333334 0.010017999999999999 0.025027999999999998 0.0008146666666666664
-1.2488500000000005 0.023093666666666665 0.0024899999999999996 0.005783666666666667 0.025752333333333335 0.0010896666666666665
-1.2338400000000003 0.028845 0.004605000000000001 0.0031756666666666665 0.02916033333333333 0.002319666666666666
-1.2188200000000005 0.03527299999999999 0.008167333333333334 0.0026559999999999995 0.03601533333333333 0.004784999999999999
-1.2038100000000003 0.038906333333333334 0.01312 0.004587333333333334 0.044038 0.008785
-1.1887900000000005 0.037736 0.01888233333333333 0.009493333333333333 0.04924633333333334 0.01417733333333333
-1.1737800000000003 0.032284 0.024260000000000004 0.017424000000000002 0.04888 0.020056
-1.1587600000000005 0.024687999999999998 0.027908666666666672 0.026949999999999998 0.043153000000000004 0.02486766666666667
-1.1437500000000003 0.017074 0.029193 0.034938000000000004 0.034401333333333325 0.027236666666666666
-1.1287300000000005 0.010732999999999998 0.028579333333333335 0.03809366666666667 0.025105333333333334 0.026955666666666666
-1.1137200000000003 0.006194000000000001 0.027023333333333333 0.03528066666666666 0.016797333333333334 0.02515666666666666
-1.0987000000000005 0.003637333333333333 0.025031333333333343 0.028472333333333332 0.010236000000000002 0.023311666666666665
-1.0836900000000003 0.003204333333333333 0.02266366666666667 0.021105333333333334 0.0058056666666666664 0.022157333333333338
-1.0686700000000005 0.005177000000000001 0.02030233333333333 0.015554333333333333 0.0037423333333333336 0.021657333333333337
-1.0536600000000003 0.009767999999999999 0.019007 0.012030666666666665 0.0042183333333333335 0.02174233333333333
-1.0386400000000005 0.016471333333333334 0.019623333333333336 0.009483 0.007370333333333334 0.022554666666666664
-1.0236300000000003 0.023448333333333335 0.02156166666666667 0.007042000000000001 0.012920333333333332 0.023768333333333332
-1.0086100000000005 0.027931 0.022820666666666666 0.004654 0.019543666666666668 0.024132999999999998
-0.9936000000000003 0.027799000000000008 0.021521666666666668 0.002699666666666667 0.024825333333333328 0.02224766666666667
-0.9785800000000004 0.02310733333333333 0.017388333333333336 0.0014483333333333334 0.026358666666666662 0.017877333333333335
-0.9635700000000003 0.016047666666666672 0.011844999999999998 0.000831 0.023380333333333336 0.012232666666666668
-0.9485500000000004 0.009306666666666664 0.006761333333333333 0.0005970000000000001 0.01732166666666667 0.007057666666666667
-0.9335400000000003 0.0045049999999999995 0.0032280000000000004 0.0004973333333333334 0.010719999999999999 0.0034123333333333328
-0.9185200000000004 0.0018216666666666667 0.0012870000000000002 0.00040366666666666665 0.005541000000000001 0.001379333333333333
-0.9035100000000003 0.0006166666666666667 0.0004296666666666667 0.00029000000000000006 0.0023886666666666665 0.0004676666666666667
-0.8884900000000004 0.00017200000000000003 0.00011933333333333334 0.00018533333333333333 0.0008636666666666666 0.00013000000000000002
-0.8734800000000003 3.766666666666667e-05 2.4666666666666665e-05 0.00013566666666666667 0.00025833333333333334 2.8333333333333335e-05
-0.8584600000000004 5.666666666666667e-06 4e-06 0.00019400000000000003 6.400000000000001e-05 4.333333333333334e-06
-0.8434500000000003 0.0 0.0 0.00042566666666666675 1.1333333333333334e-05 0.0
-0.8284300000000004 0.0 0.0 0.0009096666666666667 6.666666666666667e-07 0.0
-0.8134200000000003 0.0 0.0 0.0017050000000000004 0.0 0.0
-0.7984000000000004 0.0 0.0 0.0027329999999999998 0.0 0.0
-0.7833900000000003 0.0 0.0 0.003764666666666667 0.0 0.0
-0.7683700000000004 0.0 0.0 0.004476 0.0 0.0
-0.7533600000000003 0.0 0.0 0.004637666666666667 0.0 0.0
-0.7383400000000004 1.3666666666666667e-05 1.2333333333333336e-05 0.004268666666666667 0.0 1.2333333333333336e-05
-0.7233300000000003 7.3e-05 6.433333333333333e-05 0.0036426666666666664 6e-06 6.533333333333333e-05
-0.7083100000000004 0.00030700000000000004 0.0002673333333333333 0.0030816666666666674 4.0333333333333336e-05 0.00027566666666666663
-0.6933000000000002 0.001075 0.0009436666666666667 0.0027673333333333326 0.000185 0.0009566666666666666
-0.6782800000000004 0.0031093333333333337 0.002731999999999999 0.0027423333333333336 0.0006936666666666668 0.002746333333333333
-0.6632700000000002 0.007518 0.006617 0.003075333333333333 0.0021460000000000003 0.0065963333333333325
-0.6482500000000004 0.015182666666666667 0.013388666666666667 0.004020999999999999 0.005547 0.013208333333333338
-0.6332400000000002 0.025600333333333336 0.022623666666666663 0.005868333333333333 0.012001 0.022122
-0.6182200000000004 0.03605833333333333 0.03192966666666667 0.008499666666666666 0.021670000000000005 0.030943333333333333
-0.6032100000000002 0.04242933333333333 0.03764433333333333 0.011116333333333336 0.03269133333333333 0.03614833333333333
-0.5881900000000004 0.04170100000000001 0.03706933333333333 0.012519333333333332 0.041189333333333335 0.035274
-0.5731800000000002 0.03423266666666666 0.030492333333333337 0.011913333333333333 0.043345999999999996 0.028751000000000006
-0.5581600000000004 0.023474666666666665 0.020946999999999997 0.009504666666666666 0.03810633333333333 0.019574666666666667
-0.5431500000000002 0.013441999999999999 0.012020333333333333 0.006344666666666667 0.027979666666666663 0.011132666666666667
-0.5281300000000004 0.006432333333333333 0.005761 0.003539 0.01715766666666667 0.005287333333333333
-0.5131200000000002 0.002568666666666666 0.002303666666666667 0.001647 0.008785999999999999 0.002097666666666666
-0.49810000000000043 0.0008616666666666667 0.0007713333333333334 0.0006383333333333334 0.003759333333333333 0.0006923333333333334
-0.48309000000000024 0.00023533333333333335 0.0002126666666666667 0.00020700000000000004 0.001343 0.000189
-0.46807 5.399999999999999e-05 4.733333333333334e-05 5.266666666666666e-05 0.0004006666666666667 4.2000000000000004e-05
-0.45306000000000024 8e-06 7.333333333333334e-06 9.333333333333334e-06 9.933333333333331e-05 6.666666666666667e-06
-0.43804 0.0 0.0 0.0 2.0666666666666673e-05 0.0
-0.42303000000000024 0.0 0.0 0.0 2.3333333333333336e-06 0.0
-0.40801 0.0 0.0 0.0 0.0 0.0
-0.39300000000000024 0.0 0.0 0.0 0.0 0.0
-0.37798 0.0 0.0 0.0 0.0 0.0
-0.36297000000000024 0.0 0.0 0.0 0.0 0.0
-0.34795 0.0 0.0 0.0 0.0 0.0
-0.33294000000000024 0.0 0.0 0.0 0.0 0.0
-0.31792 0.0 0.0 0.0 0.0 0.0
-0.30291000000000023 0.0 0.0 3.666666666666667e-06 0.0 0.0
-0.28789 0.0 0.0 3.2e-05 0.0 0.0
-0.27288000000000023 0.0 0.0 0.00014633333333333338 0.0 0.0
-0.25786 0.0 0.0 0.0005500000000000001 0.0 0.0
-0.24285000000000023 0.0 3.3333333333333335e-07 0.0016770000000000003 0.0 0.0
-0.22782999999999998 6.666666666666667e-07 1.3333333333333333e-05 0.004291333333333332 0.0 1.0333333333333333e-05
-0.21282000000000023 1.2333333333333334e-05 6.4e-05 0.009172999999999999 6.666666666666667e-07 5.5999999999999986e-05
-0.19779999999999998 6.400000000000001e-05 0.00022833333333333337 0.016385 1.6000000000000003e-05 0.00020933333333333332
-0.18279000000000023 0.00021600000000000002 0.000699 0.02443966666666667 8.1e-05 0.0006553333333333334
-0.16776999999999997 0.0006056666666666668 0.0017423333333333331 0.030443666666666667 0.0002656666666666667 0.001666
-0.15276000000000023 0.001409 0.003635 0.031674666666666663 0.0007443333333333333 0.0035529999999999997
-0.13773999999999997 0.0027379999999999995 0.006347666666666666 0.02753066666666667 0.0017206666666666668 0.006330666666666666
-0.12273000000000023 0.004444 0.009250333333333334 0.019986333333333335 0.0033229999999999996 0.009425666666666667
-0.10770999999999997 0.006026333333333333 0.011261666666666666 0.012118333333333335 0.005359999999999999 0.011719666666666665
-0.09270000000000023 0.006825666666666666 0.011451333333333332 0.006140333333333333 0.007222000000000001 0.012168999999999998
-0.07767999999999997 0.006452666666666666 0.009724666666666666 0.002595 0.008128333333333333 0.010554666666666665
-0.06267000000000023 0.005101999999999999 0.006899333333333335 0.0009190000000000001 0.0076419999999999995 0.007647666666666666
-0.04764999999999997 0.003368 0.004088333333333332 0.00026866666666666673 0.006000333333333334 0.004625666666666666
-0.032640000000000224 0.0018636666666666667 0.002029 6.933333333333334e-05 0.003937666666666667 0.002340333333333333
-0.01761999999999997 0.0008873333333333334 0.0008516666666666667 3.3333333333333335e-05 0.002156666666666667 0.0009973333333333334
-0.0026100000000002233 0.0004406666666666667 0.0003503333333333334 9.4e-05 0.001009 0.0003946666666666667
0.012410000000000032 0.0004693333333333334 0.00028700000000000004 0.00031466666666666676 0.000456 0.00025800000000000004
0.027419999999999778 0.0010126666666666667 0.0005876666666666668 0.0008953333333333333 0.00038866666666666666 0.000471
0.04244000000000003 0.0022393333333333336 0.0012963333333333334 0.002141666666666667 0.00078 0.001061
0.05744999999999978 0.004224 0.0024573333333333326 0.004266333333333333 0.0017389999999999999 0.002097
0.07247000000000003 0.006656333333333333 0.003904666666666667 0.007097000000000001 0.0033393333333333335 0.0034710000000000006
0.08747999999999978 0.008767333333333332 0.005186666666666667 0.009857333333333333 0.005383000000000001 0.004807666666666666
0.10250000000000004 0.00964 0.005748333333333333 0.01143433333333333 0.007245 0.005561333333333334
0.11750999999999978 0.008863333333333332 0.005324999999999999 0.011079333333333332 0.008144 0.005371333333333333
0.13253000000000004 0.006802333333333333 0.004116333333333334 0.008967 0.007645 0.0043296666666666666
0.14753999999999978 0.0043619999999999996 0.0026556666666666673 0.0060616666666666675 0.005996666666666667 0.002919
0.16256000000000004 0.002333666666666666 0.001435666666666667 0.0034229999999999994 0.003928666666666666 0.0016426666666666668
0.17756999999999978 0.0010396666666666666 0.0006473333333333333 0.0016136666666666665 0.002151333333333333 0.0007713333333333334
0.19259000000000004 0.0003876666666666667 0.00024133333333333334 0.0006339999999999999 0.0009776666666666666 0.00030266666666666663
0.20759999999999978 0.00011733333333333332 7.3e-05 0.000212 0.00037266666666666676 9.7e-05
0.22262000000000004 2.866666666666667e-05 1.5333333333333334e-05 5.566666666666668e-05 0.00011733333333333332 2.900000000000001e-05
0.23762999999999979 4.333333333333334e-06 1.6666666666666667e-06 1e-05 2.566666666666667e-05 3e-06
0.25265000000000004 0.0 3.3333333333333335e-07 6.666666666666667e-07 4.333333333333334e-06 3.3333333333333335e-07
0.2676599999999998 0.0 0.0 0.0 3.3333333333333335e-07 0.0
0.28268000000000004 0.0 0.0 0.0 0.0 0.0
0.2976899999999998 0.0 0.0 0.0 0.0 0.0
0.31271000000000004 0.0 0.0 0.0 0.0 0.0
0.3277199999999998 0.0 0.0 0.0 0.0 0.0
0.34274000000000004 0.0 0.0 0.0 0.0 0.0
0.3577499999999998 0.0 0.0 0.0 0.0 0.0
0.37277000000000005 0.0 0.0 0.0 0.0 0.0
0.3877799999999998 0.0 0.0 0.0 0.0 0.0
0.40280000000000005 0.0 0.0 0.0 0.0 0.0
0.4178099999999998 0.0 0.0 0.0 3.3333333333333335e-07 0.0
0.43283000000000005 4.333333333333334e-06 0.0 5e-06 6e-06 0.0
0.4478399999999998 2.566666666666667e-05 0.0 3.1666666666666666e-05 2.9666666666666672e-05 0.0
0.46286000000000005 8.733333333333333e-05 0.0 0.00013166666666666668 9.666666666666665e-05 0.0
0.4778699999999998 0.00024433333333333333 0.0 0.000468 0.0002613333333333333 0.0
0.49289000000000005 0.0005653333333333334 0.0 0.0013563333333333335 0.0005856666666666667 0.0
0.5078999999999998 0.001093333333333333 4e-06 0.003311666666666666 0.0010913333333333333 5e-06
0.52292 0.0017739999999999998 3.0333333333333333e-05 0.006736000000000001 0.0017026666666666663 3.800000000000001e-05
0.5379299999999998 0.0024326666666666663 0.000139 0.011458333333333333 0.0022306666666666664 0.00016933333333333335
0.55295 0.0029126666666666663 0.0005353333333333334 0.016281000000000004 0.0024779999999999997 0.0006460000000000001
0.5679599999999998 0.0033643333333333333 0.001714 0.019314666666666664 0.002442 0.0020239999999999998
0.58298 0.004502999999999999 0.004608333333333333 0.019140666666666663 0.0024666666666666665 0.005319333333333331
0.5979899999999998 0.007616333333333333 0.010346666666666665 0.015843333333333334 0.003263999999999999 0.011667333333333335
0.61301 0.013959999999999998 0.019422666666666664 0.010952333333333333 0.0058200000000000005 0.02138966666666666
0.6280199999999998 0.023641666666666665 0.03053 0.0063213333333333325 0.011112 0.032800666666666665
0.6430400000000001 0.03457866666666667 0.04025233333333333 0.0030543333333333325 0.019455 0.042141000000000005
0.6580499999999998 0.042770666666666665 0.044672666666666666 0.0012303333333333333 0.029630666666666673 0.045527
0.6730700000000001 0.04448600000000001 0.04196866666666666 0.00042766666666666664 0.038577 0.04165833333333333
0.6880799999999998 0.038844666666666666 0.03370700000000001 0.00016133333333333337 0.042605666666666674 0.032768
0.7031000000000001 0.028452666666666664 0.023502666666666665 0.000228 0.039726333333333336 0.022754666666666666
0.7181099999999998 0.017478 0.014579333333333335 0.0007019999999999999 0.031166333333333334 0.014535999999999999
0.7331300000000001 0.008999666666666666 0.008425666666666666 0.002010333333333333 0.020525333333333336 0.008982999999999998
0.7481399999999998 0.0038819999999999996 0.0050479999999999995 0.004837999999999999 0.011329333333333334 0.00568
0.7631600000000001 0.0014033333333333333 0.003835999999999999 0.009743333333333333 0.005235 0.004050666666666667
0.7781699999999998 0.0004266666666666666 0.004013 0.016388999999999997 0.002022666666666667 0.0037563333333333333
0.7931900000000001 0.00010966666666666667 0.004723333333333333 0.023044000000000002 0.0006563333333333334 0.004420999999999999
0.8081999999999998 3.6666666666666666e-05 0.005187666666666666 0.027118 0.00017633333333333335 0.005429000000000001
0.8232200000000001 7.966666666666669e-05 0.004974333333333332 0.02687233333333333 4.533333333333334e-05 0.006086333333333333
0.8382299999999998 0.00030033333333333333 0.0042650000000000006 0.022949666666666667 4.933333333333334e-05 0.006077999999999999
0.8532500000000001 0.0009676666666666666 0.003827 0.01831666666666667 0.000183 0.005859
0.8682599999999998 0.002590333333333334 0.004755999999999999 0.016519 0.0006343333333333333 0.006592666666666667
0.8832800000000001 0.0058063333333333335 0.008061666666666667 0.01959433333333333 0.0018540000000000002 0.009552666666666666
0.8982899999999998 0.010867333333333336 0.014024333333333335 0.026735666666666668 0.0044989999999999995 0.015185999999999998
0.9133100000000001 0.016990999999999996 0.021473000000000003 0.034443666666666664 0.009129333333333333 0.022277666666666664
0.9283199999999998 0.022190333333333333 0.027793333333333333 0.038383999999999995 0.015471666666666667 0.028085999999999996
0.9433400000000001 0.024204 0.030118 0.03609366666666667 0.021907333333333334 0.02979433333333333
0.9583499999999998 0.022052666666666665 0.02727533333333333 0.028604000000000008 0.025901000000000004 0.026451000000000002
0.9733700000000001 0.016784333333333335 0.020635000000000004 0.019649333333333335 0.025584 0.01962533333333333
0.9883799999999998 0.010669000000000001 0.01304 0.013400666666666668 0.021105 0.012163333333333333
1.0034 0.005665666666666668 0.006881 0.012887666666666665 0.014543 0.006293999999999999
1.0184099999999998 0.002511333333333333 0.0030373333333333333 0.019552 0.008373333333333333 0.002722666666666666
1.03343 0.0009299999999999999 0.0011213333333333333 0.033030000000000004 0.004023999999999999 0.0009913333333333334
1.0484399999999998 0.00028700000000000004 0.00035966666666666666 0.05048799999999999 0.0016173333333333333 0.00033266666666666677
1.06346 7.333333333333333e-05 0.00016666666666666666 0.066833 0.000539 0.000228
1.0784699999999998 1.8e-05 0.00031533333333333337 0.07698533333333332 0.00015033333333333335 0.0005553333333333334
1.09349 2.5000000000000005e-05 0.0009583333333333333 0.07894200000000001 3.4e-05 0.0015986666666666669
1.1084999999999998 0.00010366666666666669 0.002571999999999999 0.07457433333333334 1.2666666666666667e-05 0.003937666666666667
1.12352 0.0003493333333333334 0.005804999999999999 0.06738 4.2e-05 0.008116333333333333
1.1385299999999998 0.0009886666666666668 0.010947666666666666 0.060178666666666665 0.00015166666666666668 0.014019999999999998
1.15355 0.002339333333333333 0.01728566666666666 0.05531200000000001 0.00044799999999999994 0.020293333333333333
1.1685599999999998 0.004683333333333334 0.022857666666666665 0.05593033333333333 0.0011279999999999999 0.024628666666666667
1.18358 0.008036333333333333 0.025324333333333338 0.06477066666666667 0.002413666666666667 0.025098333333333337
1.1985899999999998 0.012055666666666664 0.023523999999999996 0.080414 0.004512333333333333 0.021502666666666666
1.21361 0.016308 0.01833133333333333 0.09544333333333334 0.007503666666666666 0.015514666666666668
1.2286199999999998 0.020534666666666666 0.011992666666666667 0.10022066666666668 0.011385000000000001 0.009445000000000002
1.24364 0.02448933333333334 0.006591666666666667 0.08991866666666667 0.01599533333333333 0.004869
1.2586499999999998 0.02734566666666666 0.0030426666666666666 0.06822733333333335 0.02071566666666667 0.002124666666666666
1.27367 0.02773633333333333 0.0011819999999999999 0.04432633333333334 0.02424666666666667 0.0007863333333333332
1.2886799999999998 0.02475 0.000386 0.02676933333333333 0.024996000000000004 0.0002456666666666667
1.3037 0.018983999999999997 0.00010566666666666668 0.01976366666666667 0.022239666666666665 6.566666666666666e-05
1.3187099999999998 0.01235233333333333 2.2666666666666668e-05 0.023255333333333333 0.016836 2.4333333333333333e-05
1.33373 0.006764333333333333 5.666666666666667e-06 0.034363000000000005 0.010756 6.766666666666667e-05
1.3487399999999998 0.0031063333333333333 2.1000000000000002e-05 0.04849099999999999 0.005769666666666667 0.00031600000000000004
1.36376 0.0012069999999999997 0.00012133333333333333 0.060749000000000004 0.0025900000000000003 0.0012743333333333333
1.3787699999999998 0.00043966666666666666 0.0005536666666666668 0.068131 0.0009756666666666667 0.004308666666666666
1.39379 0.00038300000000000004 0.0020906666666666665 0.07072933333333334 0.00030533333333333335 0.012314666666666666
1.4087999999999998 0.0011303333333333332 0.006663999999999999 0.07070833333333333 9.266666666666668e-05 0.02983633333333333
1.42382 0.0037066666666666667 0.017979333333333333 0.06992899999999999 8.3e-05 0.061532666666666666
1.4388299999999998 0.010394000000000002 0.04126266666666667 0.06861833333333332 0.0003153333333333333 0.10868799999999998
1.45385 0.024598 0.08091133333333334 0.06611066666666666 0.001256 0.16574300000000003
1.4688599999999998 0.04917333333333333 0.13630699999999998 0.06287000000000001 0.004226333333333333 0.22048366666666666
1.48388 0.08329966666666667 0.1984906666666667 0.06183233333333333 0.011900666666666667 0.25893533333333335
1.4988899999999998 0.12029333333333335 0.2513596666666667 0.06713766666666666 0.028171333333333336 0.27142133333333335
1.5139099999999999 0.14980533333333332 0.278134 0.08036233333333336 0.056197333333333335 0.25561433333333333
1.5289199999999998 0.16444966666666666 0.2695676666666667 0.09752433333333332 0.09482866666666667 0.21611333333333335
1.5439399999999999 0.16510333333333332 0.22869566666666669 0.11032466666666667 0.13635999999999998 0.16277066666666667
1.5589499999999998 0.15882566666666664 0.16925533333333329 0.11131266666666666 0.16931033333333334 0.10813666666666667
1.5739699999999999 0.15119000000000002 0.1088816666666667 0.09868600000000002 0.18553299999999998 0.063513
1.5889799999999998 0.141684 0.06133433333333333 0.07705899999999999 0.185013 0.03538533333333333
1.6039999999999999 0.12736133333333333 0.032569999999999995 0.054315333333333334 0.1731673333333333 0.02487766666666667
1.6190099999999998 0.109782 0.022133000000000003 0.03729266666666666 0.154366 0.029689
1.6340299999999999 0.09641033333333333 0.026793333333333332 0.028828000000000003 0.12970133333333334 0.04569466666666667
1.6490399999999998 0.09447333333333335 0.04260333333333333 0.027259666666666665 0.10066533333333334 0.067011
1.6640599999999999 0.10378066666666669 0.06454166666666666 0.028172 0.07271366666666669 0.086414
1.6790699999999998 0.11593999999999999 0.08609866666666668 0.027340333333333338 0.054029 0.09750333333333333
1.6940899999999999 0.12061699999999999 0.10081333333333332 0.023057333333333336 0.05094266666666667 0.09746333333333333
1.7090999999999998 0.11285399999999998 0.10502433333333334 0.016448666666666667 0.06415433333333333 0.08801600000000002
1.7241199999999999 0.09537366666666668 0.09948133333333332 0.009838666666666666 0.08775866666666668 0.07413633333333332
1.7391299999999998 0.07540399999999998 0.08843633333333334 0.004925666666666667 0.11152766666666666 0.06156233333333332
1.7541499999999999 0.05971566666666666 0.07670833333333334 0.002083666666666667 0.125715 0.05404
1.7691599999999998 0.05121666666666667 0.06666200000000001 0.0008416666666666669 0.12599933333333335 0.05139833333333334
1.7841799999999999 0.048209999999999996 0.05746066666666667 0.0006306666666666666 0.114706 0.050047666666666664
1.7991899999999998 0.04642833333333333 0.047310000000000005 0.0012596666666666665 0.09754133333333331 0.04606400000000001
1.8142099999999999 0.042696333333333336 0.036387333333333334 0.0029256666666666663 0.07924266666666667 0.03863866666666667
1.8292199999999998 0.03741300000000001 0.027349000000000005 0.005857333333333334 0.062120999999999996 0.030620666666666664
1.8442399999999999 0.033586 0.023126666666666667 0.009833333333333333 0.047638666666666676 0.02587633333333333
1.8592499999999998 0.033383333333333334 0.024253999999999998 0.013794666666666669 0.03773666666666667 0.025929333333333335
1.8742699999999999 0.03576233333333333 0.028154000000000002 0.016176333333333334 0.033843333333333336 0.02878966666666667
1.8892799999999998 0.037372333333333334 0.030747999999999998 0.015884 0.03502433333333333 0.030591999999999998
1.9042999999999999 0.035696 0.02914933333333333 0.013104666666666664 0.037904999999999994 0.028501666666666665
1.9193099999999998 0.031187666666666666 0.023364666666666666 0.009205999999999997 0.038904999999999995 0.022527666666666668
1.9343299999999999 0.026375666666666672 0.01576033333333333 0.005752666666666667 0.036562333333333336 0.014960666666666666
1.9493399999999999 0.023290333333333333 0.009072333333333332 0.003813000000000001 0.03174933333333333 0.008379666666666667
1.9643599999999999 0.021804333333333335 0.004761666666666666 0.004085333333333334 0.02605833333333333 0.0040943333333333335
1.9793699999999999 0.020355 0.002823666666666666 0.007653000000000001 0.02049166666666667 0.0020613333333333334
1.9943899999999999 0.017720333333333334 0.0024646666666666662 0.01636333333333333 0.015408333333333335 0.0015733333333333335
2.0094 0.014074999999999999 0.002836 0.03199233333333334 0.011139666666666664 0.001911666666666666
2.02442 0.010520999999999999 0.0033179999999999998 0.05425366666666666 0.008069 0.002549000000000001
2.03943 0.007985333333333334 0.0035666666666666668 0.07905966666666668 0.006263666666666667 0.0031436666666666666
2.05445 0.006559666666666668 0.0034606666666666666 0.09907300000000001 0.005286 0.0034786666666666664
2.06946 0.005764000000000001 0.0030646666666666665 0.107192 0.004511333333333333 0.0034850000000000003
2.08448 0.005288333333333333 0.0026369999999999996 0.10078466666666668 0.0036253333333333337 0.0032656666666666667
2.09949 0.005532666666666667 0.002591 0.08337166666666666 0.0028136666666666666 0.0031353333333333333
2.11451 0.007551333333333333 0.0033453333333333334 0.062284000000000006 0.002656333333333333 0.003526333333333333
2.12952 0.012329666666666668 0.005082666666666667 0.04414433333333334 0.0038616666666666673 0.004762333333333333
2.14454 0.019770000000000003 0.007517666666666667 0.031615 0.006971666666666667 0.006755333333333334
2.15955 0.028043000000000002 0.009912999999999998 0.023547 0.01194233333333333 0.008924
2.17457 0.034099333333333336 0.011436 0.01751266666666667 0.017724999999999998 0.010476666666666665
2.18958 0.03548633333333333 0.011729666666666666 0.012124999999999999 0.022445666666666666 0.010936999999999999
2.2046 0.032078 0.011156999999999999 0.007476666666666667 0.024406666666666667 0.010502000000000001
2.21961 0.02605666666666667 0.010498 0.004278666666666666 0.023260999999999993 0.009886666666666665
2.23463 0.020081666666666668 0.010273666666666665 0.003170333333333333 0.020174666666666664 0.009773333333333332
2.24964 0.01550966666666667 0.010332999999999998 0.004789 0.016745333333333334 0.010241
2.26466 0.01223666666666667 0.010163333333333333 0.010015 0.013822999999999997 0.010813999999999997
2.27967 0.009879666666666665 0.009668000000000001 0.01951666666666667 0.011406 0.01108
2.29469 0.008810333333333331 0.009687666666666666 0.032529666666666665 0.009515333333333332 0.011462
2.3097 0.010174 0.011648333333333335 0.045879333333333334 0.008948333333333332 0.013205999999999999
2.32472 0.015167333333333333 0.016639 0.054963666666666654 0.011167666666666666 0.017473
2.33973 0.024268666666666668 0.024582666666666666 0.056667666666666665 0.017533666666666666 0.024297000000000003
2.35475 0.03669733333333333 0.03423933333333333 0.05188266666666667 0.028337666666666664 0.03243433333333333
2.36976 0.050191000000000006 0.043745 0.04488733333333333 0.042087 0.04025133333333333
2.38478 0.061218666666666664 0.05121299999999999 0.03979733333333334 0.055459666666666664 0.046648
2.39979 0.06598966666666665 0.054860000000000006 0.037427 0.06420866666666668 0.05095066666666668
2.41481 0.062299 0.053229 0.035452333333333336 0.06498333333333335 0.05221
2.42982 0.05106666666666667 0.046105 0.03136133333333334 0.05718633333333333 0.04951066666666667
2.44484 0.036202666666666675 0.03538433333333334 0.025160000000000002 0.043515 0.043609666666666665
2.45985 0.022585333333333336 0.024941333333333333 0.019621666666666662 0.028607666666666667 0.038392
2.47487 0.013763 0.019519666666666668 0.018521999999999997 0.016663333333333332 0.040140999999999996
2.48988 0.011214333333333333 0.023716 0.024431333333333336 0.009948333333333333 0.05427233333333334
2.5049 0.015089 0.04093800000000001 0.03689733333333333 0.008999333333333335 0.08098533333333333
2.51991 0.02511266666666667 0.07125766666666666 0.051674000000000005 0.013709666666666669 0.112794
2.53493 0.04050033333333334 0.10860099999999999 0.062084 0.024007999999999998 0.13703533333333331
2.54994 0.058868333333333335 0.14069800000000002 0.06274966666666666 0.039629666666666674 0.14314866666666667
2.56496 0.07535466666666667 0.15462700000000001 0.05325066666666667 0.059089666666666665 0.129377
2.57997 0.08378933333333333 0.14482033333333336 0.03841766666666667 0.078603 0.10282233333333334
2.59499 0.08011333333333334 0.11644466666666667 0.02504133333333333 0.092206 0.07343799999999999
2.61 0.06560366666666666 0.08108433333333334 0.01813666666666667 0.09417533333333335 0.04806699999999999
2.62502 0.046691333333333335 0.04932333333333332 0.019407666666666663 0.08280433333333334 0.029052333333333333
2.64003 0.031405 0.026387333333333332 0.027438999999999995 0.062114 0.016065
2.65505 0.025497333333333334 0.012510666666666668 0.03843366666666667 0.03953366666666667 0.007969333333333332
2.67006 0.030519666666666667 0.0054726666666666665 0.04736900000000001 0.021421666666666665 0.003490333333333333
2.68508 0.04359333333333333 0.0028740000000000003 0.05024633333333333 0.010509 0.0014226666666666665
2.70009 0.05818533333333333 0.0031213333333333327 0.04642133333333333 0.006660666666666666 0.0008196666666666667
2.71511 0.06657433333333333 0.005435333333333334 0.038893333333333335 0.009214 0.00117
2.73012 0.06399 0.009190666666666668 0.031888999999999994 0.018166 0.0023206666666666666
2.74514 0.05144000000000001 0.013280333333333333 0.027659666666666673 0.033105333333333334 0.004165333333333334
2.76015 0.03455633333333333 0.016085333333333333 0.025379000000000002 0.051086333333333324 0.006307666666666667
2.77517 0.019407333333333332 0.016298999999999998 0.022742 0.06598666666666667 0.008005666666666666
2.79018 0.009172666666666666 0.013829666666666665 0.018413000000000002 0.07125766666666668 0.008523666666666667
2.8052 0.003833333333333334 0.009893666666666665 0.013025000000000002 0.06434366666666666 0.007668
2.82021 0.0019259999999999998 0.006169333333333334 0.008304333333333334 0.048698 0.006010000000000001
2.83523 0.0020666666666666667 0.0038763333333333328 0.005744666666666667 0.031197333333333334 0.0045466666666666685
2.85024 0.003425333333333334 0.003383333333333334 0.005927333333333334 0.017632333333333337 0.004112333333333333
2.86526 0.005390000000000001 0.004405333333333333 0.008513333333333333 0.010123666666666666 0.004928999999999999
2.88027 0.0072046666666666665 0.006174333333333332 0.012404666666666668 0.007610999999999999 0.006514999999999999
2.89529 0.008094333333333334 0.007699999999999998 0.016135 0.007692333333333333 0.007906
2.9103 0.007713666666666665 0.008124333333333332 0.018538000000000002 0.008183666666666665 0.008217333333333333
2.92532 0.006481333333333333 0.007187 0.019397666666666667 0.007937666666666668 0.007186666666666666
2.94033 0.005414333333333333 0.0053546666666666656 0.019287666666666665 0.007037666666666668 0.005279333333333334
2.95535 0.005571666666666667 0.003496 0.018675666666666667 0.006403333333333332 0.003330666666666667
2.97036 0.00761 0.002421000000000001 0.017434666666666668 0.007076333333333334 0.0020606666666666664
2.98538 0.01160566666666667 0.002710000000000001 0.015314999999999997 0.009648 0.0019406666666666667
3.00039 0.017068333333333335 0.004827 0.012725666666666668 0.014051666666666667 0.003343
3.01541 0.022922333333333333 0.009093999999999998 0.010724333333333336 0.019662666666666665 0.0066706666666666685
3.03042 0.027536666666666668 0.015447333333333332 0.010174333333333332 0.02531333333333333 0.012146999999999998
3.04544 0.02919866666666666 0.023097666666666666 0.011033333333333334 0.029340666666666668 0.01940066666666667
3.06045 0.027104000000000003 0.03057733333333333 0.012604666666666665 0.030088666666666663 0.027298333333333327
3.07547 0.022223 0.03629866666666667 0.014470666666666665 0.026956666666666667 0.03426733333333334
3.09048 0.017178666666666665 0.03939833333333334 0.017026 0.021233999999999996 0.03912433333333333
3.1055 0.015096000000000002 0.04042833333333333 0.020878666666666667 0.015723333333333332 0.04182933333333332
3.12051 0.018053666666666666 0.041175 0.025639333333333333 0.013462333333333335 0.04359966666666667
3.13553 0.025891 0.04339133333333334 0.029524 0.016324666666666664 0.045977666666666674
3.15054 0.035757000000000004 0.046995333333333326 0.03055 0.024105666666666668 0.049220999999999994
3.16556 0.04310766666666667 0.04948866666666667 0.028363000000000003 0.034128000000000006 0.051434
3.18057 0.044221 0.047748000000000006 0.025013666666666667 0.042028333333333334 0.04976733333333332
3.19559 0.03876333333333333 0.04089500000000001 0.02389233333333333 0.04393500000000001 0.04308100000000001
3.2106 0.03041566666666667 0.03167733333333333 0.027643333333333336 0.039003666666666666 0.03363466666666667
3.22562 0.025066666666666668 0.025332 0.03671 0.030227333333333332 0.026394333333333332
3.24063 0.02810666666666667 0.026970666666666664 0.04935966666666666 0.022940999999999996 0.02661800000000001
3.25565 0.041944 0.03908999999999999 0.062769 0.022466999999999997 0.03728066666666667
3.27066 0.06410833333333334 0.059597 0.07405133333333333 0.03213366666666667 0.056959666666666665
3.2856799999999997 0.08682366666666666 0.08125966666666666 0.08050399999999998 0.05163966666666666 0.07898133333333333
3.30069 0.099947 0.09435766666666669 0.07982666666666667 0.07573966666666669 0.09363300000000001
3.3157099999999997 0.09685233333333335 0.09221533333333333 0.07113666666666665 0.09510066666666665 0.09351666666666666
3.33072 0.07883033333333332 0.075655 0.05609466666666667 0.10075166666666666 0.07841600000000001
3.3457399999999997 0.053862333333333325 0.052071 0.038656666666666666 0.08978166666666666 0.055162333333333334
3.36075 0.030888666666666665 0.030061666666666664 0.023071333333333336 0.06725866666666666 0.032543333333333334
3.3757699999999997 0.014863000000000005 0.014555999999999998 0.011854 0.04234533333333334 0.016100333333333335
3.39078 0.006001333333333333 0.005910333333333334 0.005222333333333333 0.022403333333333334 0.006677333333333333
3.4057999999999997 0.0020326666666666666 0.002011333333333333 0.001966 0.009954666666666667 0.0023203333333333335
3.42081 0.0005773333333333336 0.0005750000000000001 0.000629 0.0037163333333333328 0.000676
3.4358299999999997 0.0001346666666666667 0.00013500000000000003 0.00017100000000000006 0.0011666666666666668 0.00016100000000000004
3.45084 2.5000000000000005e-05 2.2666666666666668e-05 3.6666666666666666e-05 0.0003046666666666667 2.9333333333333336e-05
3.4658599999999997 9.333333333333334e-06 2.666666666666667e-06 4.666666666666667e-06 6.866666666666668e-05 4.333333333333334e-06
3.48087 3.4e-05 0.0 0.0 2.7999999999999996e-05 0.0
3.4958899999999997 0.00015066666666666665 0.0 0.0 8.166666666666668e-05 0.0
3.5109 0.0005306666666666668 0.0 0.0 0.00030833333333333337 0.0
3.52591 0.0015386666666666667 3e-06 0.0 0.0009769999999999998 3.3333333333333333e-06
3.54093 0.003723666666666667 1.9333333333333333e-05 0.0 0.002571666666666667 2.1000000000000002e-05
3.55594 0.007519666666666666 9.3e-05 0.0 0.005657666666666668 9.700000000000001e-05
3.57096 0.012699666666666666 0.00035033333333333336 0.0 0.010404666666666668 0.00036633333333333337
3.58597 0.017974666666666663 0.0010983333333333335 2.3333333333333336e-06 0.016022666666666664 0.0011396666666666666
3.60099 0.021456999999999997 0.0028636666666666663 1.7333333333333336e-05 0.020769 0.0029529999999999995
3.616 0.022005333333333335 0.006233333333333335 9e-05 0.022971666666666668 0.006378666666666667
3.63102 0.020313333333333336 0.011340666666666666 0.00037366666666666673 0.022423333333333333 0.011519
3.64603 0.018534333333333333 0.017285666666666664 0.00126 0.020749333333333335 0.017424
3.66105 0.018510333333333333 0.02217766666666667 0.0035613333333333335 0.020041333333333335 0.02217
3.67606 0.020214666666666662 0.024295000000000004 0.008440999999999999 0.020978 0.024065333333333334
3.69108 0.02191433333333333 0.023537999999999996 0.016801999999999997 0.022315333333333336 0.023084
3.70609 0.021841666666666662 0.02175766666666667 0.028081000000000005 0.02223033333333333 0.021159
3.72111 0.019744 0.021285666666666665 0.03945833333333333 0.02009966666666667 0.020702999999999996
3.73612 0.016849 0.023039666666666667 0.04663066666666667 0.016944666666666667 0.022668
3.75114 0.014571666666666669 0.025965333333333337 0.046488999999999996 0.014242666666666666 0.025981333333333335
3.7661499999999997 0.013571 0.02826766666666667 0.03952366666666666 0.012622 0.028682333333333334
3.78117 0.014047333333333334 0.028973333333333334 0.029756333333333333 0.011811 0.029573
3.7961799999999997 0.016578333333333337 0.02840833333333333 0.022218666666666668 0.011697333333333334 0.028865
3.8112 0.022014333333333334 0.02755866666666667 0.020089999999999993 0.013109666666666665 0.027649000000000003
3.8262099999999997 0.030173000000000002 0.027316 0.023585000000000002 0.017309 0.02706966666666667
3.84123 0.03876433333333333 0.028217000000000002 0.030717 0.024527000000000004 0.027847
3.8562399999999997 0.04403633333333333 0.030234666666666667 0.03905933333333334 0.032836333333333335 0.029972666666666665
3.87126 0.043119666666666674 0.032410666666666664 0.047199666666666674 0.038682666666666664 0.032361666666666664
3.8862699999999997 0.03602166666666666 0.032911 0.05477566666666666 0.03900166666666667 0.033063666666666665
3.90129 0.025577999999999997 0.030118999999999996 0.061084000000000006 0.03334866666666667 0.030391333333333336
3.9162999999999997 0.015405333333333335 0.024016333333333337 0.06398266666666666 0.024104000000000004 0.024311000000000006
3.93132 0.007859666666666666 0.016356666666666665 0.060835666666666656 0.014707333333333334 0.016608666666666667
3.9463299999999997 0.0033933333333333333 0.009414 0.050946 0.007574 0.009585666666666666
3.96135 0.001236666666666667 0.004554666666666666 0.03684266666666667 0.0032843333333333335 0.004647999999999999
3.9763599999999997 0.00038066666666666663 0.001844 0.022818 0.0012003333333333334 0.001887
3.99138 9.700000000000001e-05 0.0006253333333333335 0.012352666666666668 0.000371 0.0006416666666666668
4.00639 2.9e-05 0.00018433333333333336 0.006876999999999999 9.300000000000002e-05 0.00018566666666666672
4.0214099999999995 5.066666666666667e-05 8.400000000000001e-05 0.006403666666666666 2.266666666666667e-05 6.766666666666667e-05
4.03642 0.00017900000000000001 0.0001723333333333333 0.010668333333333333 2.8666666666666664e-05 0.00011366666666666666
4.0514399999999995 0.0005626666666666667 0.0005363333333333333 0.019172666666666664 0.00010433333333333333 0.00036800000000000005
4.06645 0.0014860000000000001 0.0014453333333333334 0.030203 0.000349 0.0010546666666666666
4.0814699999999995 0.0033366666666666675 0.003289333333333333 0.040332999999999994 0.0009856666666666666 0.002545666666666666
4.09648 0.0063626666666666675 0.006332666666666668 0.045852000000000004 0.0023453333333333334 0.005199333333333333
4.1114999999999995 0.010342333333333334 0.010331333333333333 0.04565633333333334 0.004738 0.009007333333333334
4.12651 0.014388333333333336 0.014369666666666666 0.043105333333333336 0.008159333333333333 0.013359333333333334
4.1415299999999995 0.017282999999999996 0.017351333333333333 0.04471866666666667 0.012024666666666666 0.017315333333333335
4.15654 0.018386666666666666 0.01909766666666667 0.05613933333333332 0.015271666666666668 0.02064966666666667
4.1715599999999995 0.018569666666666665 0.021235 0.07783233333333332 0.017054666666666666 0.024995666666666663
4.18657 0.020278666666666664 0.026833333333333327 0.10339133333333334 0.01766866666666667 0.033896666666666665
4.2015899999999995 0.02627366666666667 0.038666666666666655 0.12192666666666667 0.019024666666666672 0.05104633333333333
4.2166 0.037533333333333335 0.05730433333333333 0.124034 0.023864999999999994 0.07740933333333334
4.2316199999999995 0.05203699999999999 0.08056233333333335 0.10767100000000003 0.03389266666666667 0.1090086666666667
4.24663 0.06606166666666666 0.10446266666666668 0.079332 0.04809533333333333 0.13715466666666665
4.2616499999999995 0.07730866666666666 0.12419333333333332 0.04943933333333334 0.063204 0.15180699999999997
4.27666 0.08654 0.13463499999999998 0.025986333333333334 0.07650833333333334 0.14692933333333333
4.2916799999999995 0.09540466666666667 0.13193333333333332 0.011498 0.08817166666666666 0.12461966666666667
4.30669 0.10288599999999999 0.11640633333333333 0.0042899999999999995 0.09984766666666665 0.09441499999999999
4.3217099999999995 0.105013 0.09368099999999999 0.0014039999999999999 0.11075433333333336 0.067392
4.33672 0.09842733333333333 0.07155366666666668 0.0005803333333333334 0.11625366666666666 0.04981666666666666
4.3517399999999995 0.08360966666666665 0.05511699999999999 0.0007016666666666667 0.11133166666666666 0.04133166666666667
4.36675 0.06432533333333333 0.044858666666666665 0.001416 0.09522266666666666 0.03786466666666666
4.3817699999999995 0.044934 0.03830966666666666 0.0026390000000000003 0.07222066666666667 0.03543166666666667
4.39678 0.028470666666666665 0.03271033333333333 0.004162000000000001 0.04855633333333334 0.03181066666666667
4.4117999999999995 0.01650233333333333 0.026476333333333338 0.005554666666666667 0.02893566666666667 0.026393000000000003
4.42681 0.009687333333333334 0.019540666666666668 0.006371666666666668 0.015252666666666668 0.019752
4.4418299999999995 0.008457333333333332 0.013011 0.006486666666666668 0.0071709999999999986 0.013241333333333332
4.45684 0.013526666666666664 0.008391999999999998 0.006208 0.0033756666666666666 0.008456666666666666
4.4718599999999995 0.025600666666666664 0.006936333333333333 0.006029333333333334 0.002689666666666666 0.006583
4.48687 0.043918 0.009329666666666668 0.006296666666666667 0.004698666666666666 0.008089333333333334
4.5018899999999995 0.06452800000000002 0.015600000000000004 0.007167000000000001 0.009799666666666667 0.012657333333333335
4.5169 0.08051533333333334 0.02480633333333333 0.008699666666666668 0.018693000000000005 0.019122333333333335
4.5319199999999995 0.08525466666666667 0.03474566666666667 0.010706333333333335 0.03160866666666666 0.025663
4.54693 0.07662533333333334 0.04233833333333333 0.012539666666666668 0.047556666666666664 0.030381
4.5619499999999995 0.05846333333333333 0.044809666666666664 0.013216000000000002 0.06373433333333334 0.032024333333333335
4.57696 0.03785399999999999 0.04112266666666666 0.012091333333333334 0.07567166666666666 0.030251666666666663
4.5919799999999995 0.020789333333333333 0.03260266666666667 0.009441333333333333 0.07878433333333333 0.025581666666666673
4.60699 0.009675666666666667 0.022224333333333336 0.006275 0.07110233333333334 0.019182
4.6220099999999995 0.003816333333333333 0.012954666666666666 0.00362 0.05506133333333333 0.012584333333333333
4.63702 0.0012860000000000003 0.0064266666666666665 0.0019736666666666665 0.036308 0.007129333333333333
4.6520399999999995 0.0004293333333333334 0.0027006666666666663 0.0013206666666666666 0.020292333333333336 0.003452666666666667
4.66705 0.00036100000000000005 0.0009660000000000002 0.0015363333333333336 0.009662666666666665 0.0014223333333333334
4.6820699999999995 0.0009106666666666666 0.00031300000000000007 0.0027356666666666666 0.004207666666666666 0.0005176666666666667
4.69708 0.0024243333333333335 0.00020200000000000003 0.0052373333333333326 0.002547666666666666 0.0002656666666666667
4.7120999999999995 0.005593666666666665 0.0004960000000000001 0.009162 0.0036343333333333336 0.0004906666666666666
4.72711 0.011044 0.0014860000000000001 0.013955666666666667 0.0071963333333333315 0.001424666666666667
4.7421299999999995 0.018808 0.0038473333333333332 0.018371333333333333 0.013259000000000002 0.003687333333333333
4.75714 0.027848 0.008414333333333334 0.021220666666666665 0.021380000000000003 0.008075333333333332
4.7721599999999995 0.03619633333333332 0.015600666666666669 0.022499666666666664 0.030251333333333335 0.014976999999999997
4.78717 0.04174766666666667 0.024725 0.023894333333333333 0.037969 0.023714
4.8021899999999995 0.04329366666666668 0.033912333333333336 0.027934333333333332 0.042782 0.032468666666666667
4.8172 0.04107799999999999 0.040940333333333336 0.03615366666666666 0.043827 0.039162333333333334
4.8322199999999995 0.036358666666666664 0.044517999999999995 0.04734066666666666 0.041375666666666665 0.042660333333333335
4.84723 0.030420333333333334 0.044849 0.05735633333333333 0.036373666666666665 0.043244
4.8622499999999995 0.023961999999999997 0.043148666666666675 0.06119833333333335 0.029812 0.04206633333333333
4.87726 0.017380666666666666 0.04051966666666666 0.05623466666666666 0.02251466666666667 0.040155666666666666
4.8922799999999995 0.011274000000000001 0.037102666666666666 0.044077 0.015327333333333335 0.03765666666666667
4.90729 0.006377 0.03227466666666667 0.02941 0.009190666666666668 0.03385466666666667
4.9223099999999995 0.00309 0.025671999999999997 0.016984000000000003 0.004766 0.028088666666666665
4.93732 0.0012670000000000001 0.01804766666666667 0.009345666666666667 0.0021053333333333336 0.020738333333333327
4.9523399999999995 0.00043766666666666666 0.010951666666666667 0.006676 0.000788 0.013272
4.96735 0.000125 0.005657999999999999 0.007785 0.0002466666666666667 0.007247
4.9823699999999995 2.9e-05 0.002492333333333333 0.010898999999999999 6.300000000000001e-05 0.0033549999999999995
4.99738 2.5000000000000005e-05 0.0010366666666666669 0.013987333333333333 1.3333333333333335e-05 0.0013616666666666666
5.0123999999999995 9.433333333333334e-05 0.0007490000000000001 0.015268999999999998 1.0666666666666669e-05 0.000675
5.02741 0.00034733333333333334 0.001441 0.013965666666666666 5.6666666666666664e-05 0.0009159999999999999
5.0424299999999995 0.0010946666666666667 0.0033530000000000005 0.010675666666666668 0.00022700000000000002 0.0021460000000000003
5.05744 0.002886333333333333 0.0068256666666666665 0.006822999999999999 0.0007443333333333334 0.004738666666666666
5.0724599999999995 0.006447666666666667 0.011742333333333332 0.0036646666666666663 0.002062666666666667 0.008938666666666668
5.08747 0.012246 0.017007666666666664 0.0017539999999999997 0.004830333333333333 0.014273666666666667
5.1024899999999995 0.019949333333333336 0.020808 0.001095 0.00964 0.019310666666666663
5.1175 0.02827966666666667 0.021658666666666663 0.0017076666666666666 0.016546333333333333 0.022265333333333335
5.1325199999999995 0.03572266666666667 0.01963033333333333 0.004034666666666667 0.024825333333333335 0.022204333333333336
5.14753 0.04155266666666667 0.016554333333333334 0.008855 0.03330233333333334 0.019975999999999997
5.1625499999999995 0.04604166666666666 0.014826000000000002 0.016639333333333336 0.041077999999999996 0.017752333333333332
5.17756 0.049543 0.015834333333333332 0.026568666666666668 0.04776933333333333 0.01746466666666667
5.1925799999999995 0.051461 0.019094000000000003 0.036041666666666666 0.05287533333333334 0.01941366666666667
5.20759 0.050375666666666666 0.022857999999999996 0.04154766666666666 0.05513833333333333 0.022267
5.2226099999999995 0.045255000000000004 0.02552233333333333 0.040691000000000005 0.053005 0.024421
5.23762 0.036625000000000005 0.026604000000000006 0.033834666666666666 0.04593700000000001 0.025326
5.2526399999999995 0.02662266666666667 0.026460666666666664 0.023867333333333338 0.03534233333333334 0.025450333333333335
5.26765 0.017941333333333333 0.025391999999999994 0.014277333333333333 0.024111333333333332 0.025212666666666664
5.2826699999999995 0.012382666666666669 0.02326533333333333 0.007309666666666667 0.015095999999999998 0.024229333333333332
5.29768 0.010038333333333335 0.019953 0.0034183333333333336 0.009761333333333334 0.021796
5.3126999999999995 0.009558333333333334 0.015757333333333335 0.0020176666666666667 0.007786000000000001 0.017778000000000002
5.32771 0.009226000000000002 0.011384666666666664 0.0023639999999999998 0.007668333333333332 0.012889666666666667
5.3427299999999995 0.008015666666666667 0.007547999999999999 0.003929666666666667 0.007743 0.008224
5.35774 0.005962666666666667 0.0047286666666666675 0.006291000000000001 0.007004666666666667 0.004595666666666666
5.3727599999999995 0.003732333333333333 0.0031653333333333334 0.00894 0.005403666666666667 0.0022803333333333343
5.38777 0.0019553333333333332 0.003003333333333333 0.011261333333333333 0.0035013333333333333 0.001116666666666667
5.4027899999999995 0.0008563333333333335 0.004435666666666668 0.012680333333333333 0.0018976666666666664 0.0008026666666666667
5.4178 0.00031266666666666677 0.007532333333333334 0.012767666666666667 0.0008569999999999999 0.0011636666666666666
5.4328199999999995 9.433333333333333e-05 0.011762 0.011420000000000001 0.0003240000000000001 0.002314333333333333
5.44783 2.200000000000001e-05 0.015759000000000002 0.008953666666666667 0.00010266666666666668 0.0046106666666666666
5.4628499999999995 6.333333333333333e-06 0.017778333333333333 0.006074999999999999 2.4666666666666665e-05 0.008369333333333335
5.47786 2.3000000000000003e-05 0.01680066666666667 0.003529 1.0333333333333333e-05 0.013283666666666668
5.4928799999999995 0.000117 0.013277333333333334 0.0017583333333333335 4.0333333333333336e-05 0.018035000000000002
5.50789 0.0004356666666666666 0.008771333333333334 0.0008343333333333333 0.00016900000000000002 0.020694333333333332
5.5229099999999995 0.0013560000000000002 0.004845666666666667 0.0006613333333333334 0.000593 0.019963000000000005
5.53792 0.003517333333333333 0.0022373333333333334 0.0013316666666666665 0.0017256666666666668 0.016137666666666668
5.5529399999999995 0.007659333333333335 0.0008633333333333335 0.003378666666666667 0.004240333333333333 0.010917
5.56795 0.013964666666666669 0.0002793333333333334 0.007899333333333333 0.00876 0.0061786666666666665
5.5829699999999995 0.021310666666666665 7.700000000000001e-05 0.016509333333333334 0.015212333333333335 0.0029256666666666667
5.59798 0.02721933333333333 2.233333333333334e-05 0.030764666666666662 0.022171999999999994 0.0011666666666666665
5.6129999999999995 0.02911 5.166666666666667e-05 0.05090300000000001 0.02710333333333333 0.00043366666666666673
5.62801 0.026113666666666664 0.00018933333333333335 0.07419933333333333 0.027775 0.00032633333333333337
5.6430299999999995 0.019802666666666666 0.0006203333333333333 0.09453333333333334 0.023884666666666665 0.0008333333333333333
5.65804 0.013115666666666666 0.001753 0.10486066666666669 0.017350333333333336 0.002512333333333334
5.6730599999999995 0.008493333333333334 0.004371 0.10168633333333334 0.010964666666666668 0.006645666666666667
5.68807 0.006867666666666667 0.009673333333333334 0.087888 0.006768999999999999 0.014989666666666667
5.7030899999999995 0.007955 0.018967666666666667 0.07088333333333334 0.005348666666666666 0.028739000000000004
5.7181 0.011220000000000003 0.032722999999999995 0.057874666666666665 0.006249 0.04670866666666667
5.7331199999999995 0.016628333333333335 0.04919466666666667 0.05236666666666666 0.008842999999999998 0.06427233333333333
5.74813 0.024451 0.06389500000000001 0.054143000000000004 0.013072666666666668 0.07496499999999999
5.7631499999999996 0.03406633333333334 0.07148 0.06091366666666667 0.019585 0.074762
5.77816 0.04294866666666666 0.069505 0.06910166666666667 0.028813666666666668 0.065584
5.7931799999999996 0.047536333333333326 0.06078499999999999 0.07398133333333333 0.039463000000000005 0.054378
5.80819 0.04597333333333334 0.05161666666666667 0.071256 0.048037666666666666 0.048057666666666665
5.8232099999999996 0.04012566666666666 0.047192666666666674 0.059916333333333335 0.050893666666666657 0.048698666666666675
5.83822 0.03454033333333333 0.04843299999999999 0.043455 0.047339000000000006 0.052913
5.8532399999999996 0.03310133333333334 0.052673333333333336 0.027741000000000002 0.04070633333333333 0.05550633333333334
5.86825 0.03642933333333333 0.05695300000000001 0.017471666666666667 0.03595833333333333 0.05417166666666667
5.8832699999999996 0.04205233333333333 0.06071466666666666 0.014318666666666669 0.035926 0.05137433333333333
5.89828 0.04677766666666668 0.06546366666666666 0.017154666666666665 0.039626333333333326 0.051939
5.9133 0.04916333333333334 0.071725 0.02309933333333333 0.043614 0.05826733333333334
5.92831 0.050216 0.07661533333333333 0.028555666666666663 0.04499500000000001 0.06726
5.94333 0.05174766666666667 0.07519666666666665 0.030458 0.04373133333333334 0.07205266666666667
5.95834 0.05383466666666667 0.06483066666666666 0.027629333333333336 0.042537666666666675 0.06734233333333334
5.97336 0.05399266666666667 0.047864666666666666 0.021223333333333334 0.044317666666666665 0.05346866666666668
5.98837 0.049297999999999995 0.029883333333333335 0.013777666666666667 0.04907233333333334 0.035709
6.00339 0.03933433333333333 0.015682333333333333 0.007548333333333334 0.05314166666666666 0.01998366666666667
6.0184 0.026860666666666665 0.006901333333333335 0.003483666666666667 0.05199466666666666 0.009359
6.03342 0.015738999999999996 0.0025496666666666667 0.0013526666666666665 0.043968333333333325 0.003671
6.04843 0.008605000000000002 0.0008103333333333334 0.00044266666666666673 0.031519 0.0012140000000000002
6.06345 0.006350333333333333 0.00031400000000000004 0.00013166666666666668 0.019004 0.00037533333333333337
6.07846 0.009012333333333334 0.0004593333333333334 8.833333333333334e-05 0.009634666666666665 0.0002653333333333334
6.09348 0.01630033333333333 0.0012953333333333332 0.0002726666666666667 0.0042060000000000005 0.0006456666666666666
6.10849 0.026975333333333334 0.0033406666666666667 0.0009546666666666666 0.0019816666666666663 0.0017676666666666665
6.12351 0.03805533333333333 0.007212333333333333 0.0028706666666666668 0.002180333333333333 0.004112333333333333
6.13852 0.04555366666666665 0.013017666666666667 0.007220333333333332 0.004861333333333333 0.008008666666666666
6.15354 0.046723666666666656 0.01964033333333333 0.015204666666666667 0.010823 0.013022
6.16855 0.04182466666666666 0.024797999999999997 0.026837999999999997 0.020572 0.017683333333333332
6.18357 0.033585333333333335 0.026327333333333335 0.03975599999999999 0.032865 0.02007533333333333
6.19858 0.025040000000000003 0.023894666666666668 0.04951033333333333 0.044184 0.019093999999999996
6.2136 0.01795133333333333 0.019570333333333335 0.051996999999999995 0.05023533333333332 0.015371000000000001
6.22861 0.012802333333333334 0.016613333333333334 0.046251333333333325 0.048798666666666664 0.010882333333333334
6.24363 0.00935933333333333 0.017478333333333332 0.03507933333333334 0.041399 0.0077610000000000005
6.25864 0.007100333333333332 0.022372 0.022984666666666664 0.03197166666666667 0.007339999999999999
6.27366 0.005431666666666666 0.029135666666666664 0.013446333333333336 0.023898333333333334 0.010059666666666666
6.28867 0.003952333333333333 0.03430933333333333 0.007781333333333333 0.018162666666666667 0.015830999999999998
6.30369 0.0026320000000000002 0.035125333333333335 0.005566666666666667 0.013906666666666663 0.024101666666666667
6.3187 0.001754 0.03132133333333334 0.005597333333333333 0.010134 0.03356966666666667
6.33372 0.0018713333333333336 0.025544666666666667 0.0066626666666666666 0.0066883333333333335 0.04221333333333333
6.34873 0.004059333333333334 0.021849666666666663 0.008225666666666668 0.0041273333333333335 0.048366333333333324
6.36375 0.010314333333333333 0.023304666666666665 0.011195333333333333 0.003271333333333333 0.05211033333333334
6.37876 0.02334066666666667 0.03025033333333333 0.01828133333333333 0.0052176666666666665 0.05521700000000001
6.39378 0.04498733333333333 0.040231666666666666 0.03314333333333334 0.011658333333333333 0.059265
6.40879 0.07362633333333334 0.04956733333333333 0.05795733333333334 0.024581333333333334 0.063926
6.42381 0.10268666666666665 0.055307666666666665 0.09069333333333333 0.044769666666666666 0.06710766666666666
6.43882 0.122819 0.056142000000000004 0.12443399999999999 0.06984033333333331 0.06649299999999998
6.45384 0.12716666666666668 0.05201733333333334 0.1500213333333333 0.09369933333333334 0.06078733333333334
6.46885 0.11539133333333333 0.04373866666666667 0.160456 0.108898 0.05035533333333333
6.48387 0.09304233333333331 0.033249666666666663 0.15413500000000002 0.11058666666666665 0.03747866666666666
6.49888 0.06743666666666666 0.023819 0.13572700000000001 0.09896266666666668 0.025949666666666666
6.5139 0.04412333333333333 0.019338000000000004 0.114491 0.07855633333333333 0.019832999999999996
6.52891 0.02593133333333333 0.022925666666666664 0.09982966666666666 0.05544433333333333 0.022012666666666666
6.54393 0.013527666666666669 0.035375333333333335 0.09551866666666667 0.034697 0.032877333333333335
6.55894 0.006241333333333334 0.053682333333333346 0.09694966666666667 0.019142666666666665 0.04931166666666666
6.57396 0.002795333333333333 0.07101766666666666 0.09486266666666668 0.009392000000000001 0.06500866666666667
6.58897 0.0020740000000000003 0.07974099999999999 0.08293099999999999 0.004647666666666665 0.07362366666666667
6.60399 0.0036806666666666663 0.07655733333333332 0.06232266666666667 0.003909666666666667 0.07370900000000001
6.619 0.007894333333333333 0.065755 0.039611 0.0067663333333333325 0.07120199999999999
6.63402 0.014896333333333333 0.057221333333333325 0.021155 0.013254666666666666 0.07588966666666666
6.64903 0.023653333333333335 0.06037066666666666 0.009474333333333333 0.022746333333333334 0.093431
6.66405 0.031586 0.07810266666666665 0.0035499999999999998 0.032904 0.11918800000000002
6.67906 0.035867 0.10426933333333332 0.0011163333333333335 0.04016433333333333 0.13965033333333335
6.69408 0.03581333333333333 0.12640433333333334 0.0002956666666666668 0.042091 0.14152266666666666
6.70909 0.034159666666666665 0.1326806666666667 8.266666666666667e-05 0.03969433333333334 0.12140499999999999
6.72411 0.03566433333333333 0.119009 0.00010033333333333335 0.03712033333333333 0.08767933333333335
6.73912 0.04391966666666667 0.091056 0.0003040000000000001 0.03849933333333334 0.05361966666666666
6.75414 0.05875366666666667 0.05982166666666667 0.0008556666666666667 0.044676999999999994 0.028823666666666668
6.76915 0.07586733333333333 0.03493400000000001 0.0020176666666666667 0.052876 0.015828333333333333
6.78417 0.08884333333333333 0.02073866666666667 0.003974 0.05926633333333333 0.012053666666666664
6.79918 0.09265100000000001 0.016513000000000003 0.006538333333333334 0.06166333333333333 0.013163000000000001
6.8142 0.08704066666666664 0.018654666666666663 0.008990000000000001 0.059849333333333345 0.015190666666666665
6.82921 0.077336 0.022674333333333335 0.010320999999999999 0.054388 0.015553666666666669
6.84423 0.07124 0.024876666666666665 0.009904 0.046399333333333334 0.013510333333333336
6.85924 0.07332599999999999 0.023791666666666666 0.007965333333333333 0.038667 0.009989
6.87426 0.08186866666666667 0.020681666666666668 0.005441333333333332 0.035996333333333325 0.006671999999999999
6.88927 0.09077533333333333 0.018427666666666665 0.0033736666666666676 0.043182000000000005 0.005042333333333333
6.90429 0.09442066666666668 0.019371333333333338 0.002409 0.06143433333333334 0.005882333333333333
6.9193 0.09073200000000001 0.023753666666666666 0.0026873333333333332 0.08610933333333333 0.009269333333333334
6.93432 0.08067533333333335 0.029905333333333336 0.003952333333333333 0.10824300000000002 0.01460066666666667
6.94933 0.06653533333333334 0.035658333333333334 0.005608 0.11968200000000001 0.020755333333333334
6.96435 0.05115166666666667 0.03962500000000001 0.006861 0.11787933333333332 0.026476
6.97936 0.03751166666666667 0.04113266666666667 0.007066 0.106044 0.030790666666666675
6.99438 0.027508333333333326 0.03958299999999999 0.006091666666666665 0.08943566666666668 0.03298066666666667
7.00939 0.02099333333333334 0.034562666666666665 0.004406666666666666 0.07199299999999999 0.032355666666666665
7.02441 0.016410666666666667 0.02671766666666666 0.0027363333333333332 0.055723 0.028538666666666664
7.03942 0.012456333333333331 0.018036666666666663 0.0016953333333333332 0.04157233333333333 0.022123666666666663
7.05444 0.008938666666666666 0.010848333333333333 0.0017746666666666668 0.030031333333333337 0.014810666666666666
7.06945 0.006320666666666666 0.006501333333333333 0.003593 0.021292333333333333 0.008507333333333334
7.08447 0.004829333333333335 0.0049306666666666665 0.008001999999999999 0.015236 0.004308999999999999
7.09948 0.0041979999999999995 0.005093000000000001 0.015582 0.011367666666666667 0.002283333333333333
7.1145 0.0040290000000000005 0.005686666666666667 0.025669666666666664 0.008956666666666667 0.0019063333333333334
7.12951 0.004194666666666666 0.005738999999999999 0.035795 0.007364999999999999 0.0025103333333333336
7.14453 0.004827 0.004948666666666667 0.04265166666666666 0.0063100000000000005 0.0034689999999999994
7.15954 0.005902999999999999 0.0036326666666666664 0.04417533333333334 0.005677666666666667 0.004221333333333333
7.17456 0.006973333333333333 0.002417 0.040819999999999995 0.005268333333333332 0.004467666666666667
7.18957 0.0073873333333333326 0.0019103333333333331 0.034741333333333325 0.004745333333333333 0.004416333333333333
7.20459 0.0067729999999999995 0.0026056666666666663 0.027957333333333334 0.003935 0.004859666666666667
7.2196 0.005401333333333333 0.004932333333333333 0.021454666666666667 0.003003333333333333 0.006878999999999999
7.23462 0.003936333333333333 0.009090666666666665 0.015790000000000002 0.0023029999999999995 0.011177666666666666
7.24963 0.0029389999999999998 0.014609666666666665 0.012085000000000002 0.0020636666666666668 0.017347666666666667
7.26465 0.0025193333333333335 0.020021 0.01238366666666667 0.002227 0.02354333333333333
7.27966 0.002422333333333333 0.023252666666666665 0.019154 0.0024809999999999997 0.02719833333333333
7.29468 0.0023686666666666665 0.022826 0.033843333333333336 0.002506333333333333 0.026554333333333333
7.30969 0.0023856666666666666 0.018884 0.054840999999999994 0.0022066666666666667 0.021868
7.32471 0.002933 0.013155666666666668 0.07659366666666667 0.0017770000000000002 0.015188666666666665
7.33972 0.0047406666666666665 0.007752666666666667 0.09216600000000001 0.001674666666666667 0.008915666666666667
7.35474 0.008354666666666668 0.004026666666666666 0.09856266666666666 0.0024950000000000003 0.004532666666666667
7.36975 0.013477999999999999 0.0023506666666666663 0.09990733333333335 0.0048643333333333325 0.0023903333333333333
7.38477 0.018721666666666668 0.0026676666666666663 0.10428266666666668 0.009077333333333333 0.002479666666666666
7.39978 0.022212666666666662 0.0051783333333333325 0.11621900000000002 0.014557666666666665 0.005305333333333332
7.4148 0.023181666666666666 0.010663333333333332 0.13177299999999997 0.019620000000000002 0.012407000000000001
7.42981 0.02317866666666667 0.020457999999999997 0.14074233333333336 0.022187333333333333 0.025998666666666663
7.44483 0.025638333333333336 0.035930000000000004 0.13422366666666666 0.021265 0.04754599999999999
7.45984 0.03362733333333333 0.05736666666666667 0.11117866666666669 0.018004000000000003 0.075551
7.47486 0.047304000000000006 0.08222466666666665 0.078886 0.015418333333333334 0.10408299999999998
7.48987 0.06300866666666666 0.10420999999999998 0.047585 0.01694533333333333 0.12420833333333334
7.50489 0.07495333333333334 0.11523333333333334 0.02428433333333333 0.024843999999999998 0.12874499999999997
7.5199 0.07853900000000001 0.11033533333333331 0.010448000000000002 0.03890466666666667 0.11727166666666668
7.53492 0.07303033333333334 0.09196733333333332 0.003781666666666667 0.05576199999999999 0.09688199999999998
7.54993 0.06176333333333333 0.06918033333333334 0.0011513333333333336 0.06958566666666668 0.07731500000000001
7.56495 0.050041666666666665 0.05178933333333334 0.0003036666666666667 0.07466833333333334 0.06431433333333333
7.57996 0.04213599999999999 0.044231333333333324 0.00011566666666666667 0.06879033333333333 0.05684566666666667
7.59498 0.039079 0.04394233333333334 0.00024399999999999997 0.05495766666666667 0.050054999999999995
7.60999 0.03869433333333334 0.04466733333333333 0.0008216666666666666 0.039842666666666665 0.04045300000000001
7.62501 0.037976 0.04163066666666666 0.002401 0.030092333333333332 0.028527000000000004
7.64002 0.035844 0.03445266666666667 0.005898666666666666 0.02913033333333333 0.017268666666666665
7.65504 0.03368933333333333 0.026112333333333338 0.012174666666666669 0.03609666666666667 0.009281000000000003
7.67005 0.03333866666666666 0.01964866666666666 0.021234999999999997 0.046784000000000006 0.005321
7.68507 0.03473866666666667 0.015883666666666667 0.031697 0.05582733333333333 0.004710999999999999
7.70008 0.035832333333333334 0.013779999999999995 0.04150866666666666 0.059181999999999985 0.006290333333333333
7.7151 0.03439066666666667 0.012392999999999998 0.04979100000000001 0.05567033333333334 0.009168
7.73011 0.029730666666666666 0.012385333333333332 0.05783233333333334 0.04683233333333334 0.013292333333333333
7.74513 0.022990999999999998 0.015997666666666667 0.06766866666666667 0.03549033333333333 0.01996266666666667
7.76014 0.016317666666666668 0.025673666666666664 0.07950900000000002 0.024343999999999998 0.03139866666666667
7.77516 0.011987333333333334 0.042027 0.09141133333333333 0.015311666666666666 0.04867899999999999
7.79017 0.011976333333333334 0.062243666666666676 0.10187 0.009506999999999998 0.06917066666666666
7.80519 0.017636666666666665 0.08028166666666668 0.11192266666666667 0.0074470000000000005 0.08624399999999999
7.8202 0.029152333333333336 0.08954866666666667 0.12330633333333332 0.009272333333333334 0.09277166666666667
7.83522 0.044757000000000005 0.08665433333333333 0.134361 0.014886666666666666 0.08605999999999998
7.85023 0.06056333333333333 0.073221 0.13910233333333333 0.023946666666666668 0.069602
7.86525 0.071717 0.054432666666666664 0.131698 0.035852 0.05015133333333333
7.88026 0.07451333333333333 0.03587233333333333 0.11196733333333332 0.04958 0.033479
7.89528 0.06820266666666666 0.021239333333333336 0.08607166666666667 0.06315500000000002 0.02288266666666667
7.91029 0.05524733333333333 0.012193333333333334 0.06236199999999999 0.073238 0.02091566666666667
7.92531 0.040179999999999993 0.009706666666666669 0.046962666666666666 0.07593633333333333 0.03171233333333333
7.94032 0.028141333333333334 0.015866666666666668 0.04208566666666667 0.069159 0.06068566666666666
7.95534 0.02399366666666667 0.03467333333333333 0.04666 0.05473133333333333 0.11012299999999998
7.97035 0.031941333333333335 0.07026533333333335 0.05741133333333334 0.03792866666666666 0.17268533333333333
7.98537 0.054581 0.122072 0.06989433333333332 0.02472933333333333 0.22921033333333335
8.00038 0.09066733333333335 0.180055 0.07951633333333331 0.019353333333333333 0.25667566666666664
8.0154 0.13297166666666665 0.2257643333333333 0.08274433333333334 0.023886000000000004 0.242953
8.03041 0.16948033333333334 0.24145133333333335 0.07815700000000002 0.03919566666666666 0.19555200000000003
8.04543 0.18903033333333333 0.22120966666666664 0.06693466666666666 0.065242 0.135666
8.06044 0.18757866666666667 0.174496 0.05233266666666667 0.09973499999999999 0.08341199999999999
8.07546 0.16950266666666666 0.11920633333333332 0.03829633333333334 0.13663366666666668 0.04776766666666667
8.09047 0.143084 0.07107599999999999 0.027869666666666668 0.16698566666666667 0.027167666666666663
8.10549 0.114998 0.03762266666666667 0.022027666666666664 0.18298399999999998 0.016038999999999998
8.1205 0.08839633333333335 0.018900333333333335 0.019658333333333333 0.18197999999999998 0.010004666666666665
8.13552 0.06431433333333333 0.01131933333333333 0.018721333333333333 0.16655366666666666 0.007173333333333333
8.15053 0.043541 0.010786999999999998 0.017925666666666666 0.14134633333333335 0.007095000000000001
8.16555 0.02721566666666666 0.013782333333333334 0.017496666666666667 0.11072733333333333 0.009409666666666667
8.18056 0.016409333333333335 0.017483666666666668 0.018404333333333335 0.07907366666666667 0.013161333333333332
8.19558 0.011716333333333332 0.020045999999999998 0.02082466666666667 0.051274 0.016899
8.21059 0.01307 0.021142 0.023511999999999995 0.031557666666666664 0.019375333333333338
8.22561 0.01955166666666667 0.02188 0.024882666666666668 0.021688999999999996 0.020310666666666664
8.24062 0.02897133333333334 0.023751333333333333 0.024675999999999997 0.020434333333333332 0.020485
8.25564 0.03778966666666666 0.027275333333333335 0.024452333333333336 0.02441266666666667 0.021065666666666667
8.27065 0.042243 0.031449333333333336 0.026197666666666668 0.029535 0.022788
8.28567 0.04040033333333333 0.034305666666666665 0.030566333333333338 0.032361 0.025534666666666667
8.30068 0.03350733333333333 0.03408566666666666 0.036601999999999996 0.031280999999999996 0.02841633333333333
8.3157 0.025204000000000004 0.030393999999999994 0.04293033333333333 0.026941666666666666 0.030110333333333333
8.33071 0.01913866666666667 0.024555333333333332 0.048864000000000005 0.021575666666666667 0.029550000000000003
8.34573 0.016925 0.018883333333333332 0.05401366666666667 0.01744366666666667 0.026705333333333338
8.36074 0.017847333333333333 0.015228333333333335 0.057176333333333336 0.015542666666666666 0.022893
8.37576 0.020020333333333338 0.013964666666666665 0.05643900000000001 0.015485000000000002 0.020071666666666665
8.39077 0.02177566666666667 0.014292666666666667 0.05092566666666667 0.016326333333333335 0.019783000000000002
8.40579 0.022572333333333337 0.015544333333333334 0.042306 0.017274333333333333 0.022695666666666666
8.4208 0.023225000000000006 0.018261000000000003 0.034305333333333334 0.017776 0.028662000000000007
8.43582 0.02554033333333333 0.023706666666666664 0.030438000000000007 0.017424333333333333 0.03649933333333333
8.45083 0.031126 0.03207266666666667 0.03206833333333334 0.016361 0.043617666666666666
8.46585 0.03980633333333334 0.041222333333333326 0.03834200000000001 0.015839 0.04670333333333333
8.48086 0.049166333333333326 0.04770200000000001 0.047563 0.01808433333333333 0.04402733333333333
8.49588 0.056039666666666675 0.04952766666666667 0.05819466666666666 0.025155666666666666 0.03738233333333333
8.51089 0.05879533333333333 0.04796966666666667 0.06841699999999999 0.037348000000000006 0.03145333333333333
