# Supplementary material for: Coherent ultrafast photoemission from a single quantized state of a one-dimensional emitter
Source: Sci Adv. 2023 Oct 12;9(41):eadf4170. doi: 10.1126/sciadv.adf4170 (PMC10569710; doi:10.1126/sciadv.adf4170)
Supplement: Supplementary file 2 — Data file S1 [file sciadv.adf4170_data_file_s1.zip › data and code/data_figure_4/Figure4B/15fsand27fs/11.dat]

-6.489090000000001 0.042447333333333344 0.040776333333333324 0.10570233333333333 0.020627000000000003 0.03488500000000001
-6.474070000000001 0.04889033333333333 0.03526266666666667 0.10156666666666667 0.014045333333333333 0.028797999999999997
-6.459060000000001 0.05162666666666667 0.03217833333333334 0.08950533333333334 0.014888999999999998 0.025479666666666668
-6.444040000000001 0.052072999999999994 0.03329733333333333 0.07406966666666666 0.023316000000000003 0.026597666666666672
-6.429030000000001 0.054373 0.038203 0.058997999999999995 0.039033 0.031580333333333335
-6.414010000000001 0.061142 0.04425766666666667 0.04677966666666667 0.060109333333333334 0.03792399999999999
-6.399000000000001 0.07057533333333334 0.048561666666666656 0.039699 0.08211633333333332 0.042985666666666665
-6.383980000000001 0.07773733333333334 0.05055866666666667 0.03943666666666667 0.09903933333333334 0.04610733333333333
-6.368970000000001 0.07889366666666667 0.05316633333333333 0.04523766666666666 0.10616 0.04962899999999999
-6.353950000000001 0.07498566666666666 0.06093433333333333 0.05317499999999999 0.10311833333333334 0.057683333333333336
-6.338940000000001 0.07136133333333335 0.07653533333333333 0.058238666666666675 0.09462500000000001 0.07329433333333334
-6.323920000000001 0.07403666666666667 0.098332 0.057829 0.088146 0.09562833333333334
-6.308910000000001 0.08512499999999999 0.12050933333333333 0.05352200000000002 0.08976566666666667 0.11916099999999999
-6.293890000000001 0.10075666666666666 0.13544733333333334 0.04953300000000001 0.10045266666666668 0.13560966666666668
-6.278880000000001 0.113154 0.137129 0.04922833333333332 0.11497066666666665 0.1378603333333333
-6.263860000000001 0.11570833333333332 0.12436366666666664 0.05270366666666667 0.12475800000000002 0.12413833333333332
-6.248850000000001 0.10709199999999999 0.101967 0.05706066666666667 0.12341366666666667 0.09956000000000001
-6.233830000000001 0.091182 0.07854666666666667 0.05873566666666666 0.11063566666666665 0.07368133333333333
-6.218820000000001 0.073617 0.06178500000000001 0.055880000000000006 0.09142533333333333 0.055349
-6.203800000000001 0.05845566666666668 0.05452900000000001 0.04918166666666667 0.07184766666666667 0.04843966666666666
-6.188790000000001 0.047487666666666664 0.05460366666666667 0.041068 0.05546333333333333 0.05113366666666666
-6.173770000000001 0.041640666666666666 0.05832133333333333 0.03433033333333334 0.04297933333333333 0.05880766666666666
-6.158760000000001 0.042153666666666666 0.06426966666666667 0.031233666666666667 0.034193 0.06795599999999999
-6.143740000000001 0.04995566666666667 0.07366466666666668 0.033182666666666666 0.029953666666666663 0.07773233333333333
-6.128730000000001 0.06363366666666667 0.08700899999999999 0.04043 0.03239366666666667 0.08804700000000001
-6.113710000000001 0.07858133333333334 0.10081633333333334 0.051430666666666666 0.04324833333333334 0.09686533333333332
-6.098700000000001 0.08889766666666668 0.10833599999999999 0.06254833333333333 0.06162666666666667 0.10022400000000001
-6.083680000000001 0.09085633333333334 0.104065 0.06931566666666668 0.08302033333333331 0.09508666666666664
-6.068670000000001 0.08473699999999999 0.08795233333333335 0.06889733333333335 0.10070066666666667 0.08197333333333331
-6.053650000000001 0.07366533333333333 0.06568833333333332 0.061997666666666666 0.10882199999999999 0.06495566666666666
-6.038640000000001 0.06108433333333333 0.045481 0.05253000000000001 0.10512433333333335 0.04989233333333333
-6.023620000000001 0.04924033333333333 0.03428266666666666 0.045331 0.09153766666666667 0.042425666666666674
-6.008610000000001 0.03948566666666666 0.03548633333333333 0.043443999999999997 0.07265733333333332 0.045962333333333334
-5.993590000000001 0.033574 0.04807333333333333 0.046662666666666665 0.053538 0.05944133333333334
-5.978580000000001 0.034602 0.06660766666666668 0.05226466666666666 0.03835833333333334 0.07643233333333334
-5.963560000000001 0.046397 0.08294933333333333 0.05722033333333333 0.03028733333333333 0.08780966666666669
-5.948550000000001 0.07097333333333333 0.09020466666666667 0.06007466666666668 0.03192333333333334 0.08744899999999999
-5.933530000000001 0.10545966666666666 0.08684399999999999 0.06094333333333334 0.04525866666666666 0.07651933333333333
-5.918520000000001 0.1411656666666667 0.07732166666666669 0.06000733333333333 0.07051066666666667 0.06220533333333333
-5.903500000000001 0.16709333333333334 0.06838266666666667 0.05639666666666667 0.10414133333333334 0.05213400000000001
-5.888490000000001 0.176237 0.06453666666666667 0.048984 0.13812266666666667 0.04981800000000001
-5.873470000000001 0.16963233333333333 0.066376 0.038104000000000006 0.16276666666666667 0.05427733333333334
-5.858460000000001 0.154154 0.071829 0.026196000000000004 0.17218699999999998 0.062332000000000005
-5.843440000000001 0.13644533333333334 0.07808833333333334 0.016672 0.16753933333333335 0.07069633333333332
-5.828430000000001 0.11901933333333332 0.08282433333333333 0.012427999999999998 0.15470499999999998 0.07699433333333332
-5.813410000000001 0.10143633333333334 0.08474033333333333 0.015433 0.13882366666666668 0.08020166666666668
-5.798400000000001 0.08358166666666667 0.08352433333333331 0.027072666666666665 0.12146266666666666 0.08056066666666667
-5.783380000000001 0.06672766666666667 0.07917033333333334 0.04805866666666667 0.10220633333333333 0.07859100000000001
-5.768370000000001 0.05202933333333334 0.07150066666666666 0.07746766666666667 0.08137233333333334 0.07396166666666666
-5.753350000000001 0.03934200000000001 0.06069499999999999 0.11171299999999999 0.06060966666666666 0.06574833333333333
-5.738340000000001 0.027998000000000002 0.048201666666666663 0.14444099999999999 0.04181000000000001 0.05404966666666666
-5.723320000000001 0.018038666666666665 0.036449333333333334 0.16800300000000004 0.026338000000000004 0.04102566666666667
-5.708310000000001 0.010211333333333334 0.027242 0.176173 0.014865999999999999 0.029714666666666667
-5.693290000000001 0.00508 0.02063666666666667 0.166827 0.007412 0.021835333333333335
-5.678280000000001 0.0025753333333333327 0.015526666666666668 0.143067 0.003374666666666666 0.016914666666666668
-5.663260000000001 0.0023536666666666662 0.011148333333333333 0.11211433333333334 0.0019146666666666665 0.013523333333333333
-5.648250000000001 0.004332666666666666 0.007853666666666667 0.08256599999999997 0.0024693333333333334 0.011084333333333333
-5.633230000000001 0.008727666666666667 0.006877666666666667 0.061398999999999995 0.005000000000000001 0.010699999999999998
-5.618220000000001 0.015420999999999999 0.009732333333333334 0.05203166666666667 0.009632 0.014550666666666667
-5.603200000000001 0.023228666666666665 0.017609 0.05399733333333333 0.01595166666666667 0.024474666666666662
-5.588190000000001 0.029832000000000008 0.03045233333333334 0.06378933333333334 0.02253933333333333 0.04023066666666667
-5.573170000000001 0.03292466666666667 0.046022333333333346 0.07610399999999999 0.027406666666666673 0.058415666666666664
-5.558160000000001 0.031826999999999994 0.060075 0.08529866666666668 0.029215333333333333 0.07356866666666667
-5.543140000000001 0.02808933333333333 0.06833333333333334 0.08714533333333332 0.028241333333333337 0.08163966666666665
-5.528130000000001 0.024498000000000006 0.06909133333333332 0.080546 0.025999333333333333 0.08345166666666666
-5.513110000000001 0.023328333333333336 0.06424600000000001 0.06835 0.023960000000000002 0.08476466666666667
-5.498100000000001 0.025537666666666667 0.058299000000000004 0.05650166666666666 0.022737999999999994 0.09222766666666667
-5.483080000000001 0.03132566666666666 0.056673999999999995 0.051522666666666675 0.02268233333333333 0.10786533333333334
-5.468070000000001 0.04102133333333333 0.06396199999999999 0.057056 0.024752 0.12616900000000003
-5.453050000000001 0.05519700000000002 0.08143266666666667 0.07113433333333334 0.030353333333333336 0.13656
-5.438040000000001 0.07419533333333334 0.104533 0.086266 0.040111 0.13056966666666667
-5.423020000000001 0.09762433333333334 0.12391033333333332 0.09345933333333332 0.05311000000000001 0.10867666666666669
-5.408010000000001 0.12366433333333333 0.13157166666666667 0.08804 0.067753 0.08084533333333334
-5.392990000000001 0.14812766666666663 0.12746733333333335 0.07249533333333333 0.08336366666666667 0.06030333333333333
-5.377980000000001 0.16479366666666667 0.11959666666666666 0.053887 0.10078633333333334 0.055997
-5.362960000000001 0.16824200000000003 0.11710799999999999 0.03861766666666667 0.12088766666666666 0.06895033333333335
-5.347950000000001 0.15741133333333338 0.12305366666666666 0.029204 0.14211933333333332 0.09304000000000001
-5.332930000000001 0.136272 0.1329006666666667 0.024836333333333332 0.15960566666666665 0.11829866666666668
-5.317920000000001 0.11102133333333335 0.13830933333333334 0.024027999999999997 0.167229 0.13483799999999999
-5.302900000000001 0.08689666666666666 0.13242033333333333 0.026818666666666668 0.16122466666666668 0.136304
-5.287890000000001 0.06711566666666666 0.11357733333333334 0.03528933333333333 0.14251066666666665 0.12187433333333333
-5.272870000000001 0.05309699999999999 0.08608966666666665 0.052138000000000004 0.11621833333333333 0.09619166666666666
-5.257860000000001 0.04470533333333334 0.05778233333333333 0.07777699999999999 0.08919766666666668 0.06716199999999999
-5.242840000000001 0.04067366666666667 0.03587533333333334 0.10748899999999999 0.067132 0.04258
-5.227830000000001 0.03984133333333333 0.02409766666666667 0.131276 0.05273466666666667 0.027277000000000003
-5.212810000000001 0.042171 0.022586666666666668 0.138425 0.04594266666666667 0.022421000000000003
-5.197800000000001 0.048216 0.029322666666666667 0.12455366666666666 0.04547966666666667 0.026550000000000004
-5.182780000000001 0.057316333333333344 0.041049333333333334 0.09516499999999999 0.049904 0.03674733333333333
-5.167770000000001 0.06634766666666667 0.05328433333333334 0.062025666666666666 0.057184666666666654 0.04896033333333335
-5.152750000000001 0.07063366666666666 0.060925999999999994 0.035628 0.063963 0.05835033333333333
-5.137740000000001 0.066709 0.060431000000000006 0.020346666666666666 0.06632099999999999 0.060815999999999995
-5.122720000000001 0.05487399999999999 0.05202433333333333 0.014817 0.06197366666666666 0.05524866666666666
-5.107710000000001 0.03929333333333333 0.03965366666666667 0.015139000000000001 0.05208233333333333 0.044412999999999994
-5.092690000000001 0.02563233333333333 0.028447 0.017765333333333334 0.04076500000000001 0.03327033333333333
-5.077680000000001 0.018420333333333334 0.022153999999999997 0.020936666666666666 0.03262166666666667 0.026285333333333334
-5.062660000000001 0.020067666666666664 0.022461 0.02475433333333333 0.030179333333333332 0.025881333333333336
-5.047650000000001 0.03133466666666666 0.029735 0.03019933333333333 0.03329200000000001 0.032683666666666666
-5.032630000000001 0.05173233333333334 0.04354666666666667 0.037712333333333334 0.040701666666666664 0.046182999999999995
-5.017620000000001 0.07893566666666665 0.06250466666666667 0.04624399999999999 0.051859333333333334 0.06492366666666667
-5.002600000000001 0.10782033333333334 0.08382966666666666 0.05358333333333334 0.06677366666666666 0.08598233333333333
-4.987590000000001 0.130676 0.10300566666666668 0.05769199999999999 0.08402266666666666 0.10443533333333334
-4.972570000000001 0.13968033333333332 0.11428133333333333 0.05800366666666666 0.09940133333333331 0.11404533333333333
-4.957560000000001 0.130995 0.11283466666666667 0.055472 0.10733233333333335 0.11011233333333331
-4.942540000000001 0.107502 0.09810733333333334 0.051387999999999996 0.10410733333333336 0.09300400000000002
-4.927530000000001 0.07758833333333334 0.07526666666666666 0.04623700000000001 0.09025599999999998 0.06893733333333334
-4.912510000000001 0.050429999999999996 0.052882333333333344 0.03997300000000001 0.07013766666666667 0.04675133333333333
-4.897500000000001 0.031641666666666665 0.03841266666666667 0.03318833333333335 0.04949966666666667 0.033302
-4.882480000000001 0.022379 0.034951333333333334 0.027887999999999993 0.03297766666666667 0.030965000000000003
-4.867470000000001 0.021604 0.04089966666666667 0.026897333333333336 0.02310133333333333 0.03790166666666666
-4.852450000000001 0.028463 0.05183599999999999 0.03256766666666667 0.020980999999999996 0.049777
-4.837440000000001 0.04288366666666666 0.06310566666666666 0.04542966666666667 0.02750733333333333 0.06173966666666667
-4.822420000000001 0.06464166666666667 0.07208333333333332 0.063093 0.04353233333333333 0.070382
-4.807410000000001 0.09221633333333333 0.07892966666666666 0.080112 0.06873100000000001 0.07520133333333333
-4.792390000000001 0.12185266666666666 0.08525566666666666 0.08990233333333333 0.10006433333333334 0.078594
-4.777380000000001 0.14722000000000002 0.09190533333333335 0.08822066666666667 0.131288 0.084036
-4.762360000000001 0.16090333333333331 0.09806233333333333 0.07570633333333335 0.1541816666666667 0.093273
-4.747350000000001 0.1584276666666667 0.10232566666666668 0.05736766666666667 0.16170999999999996 0.10448833333333334
-4.732330000000001 0.14179399999999998 0.10388533333333333 0.03958933333333334 0.15204600000000001 0.11284766666666667
-4.717320000000001 0.11829033333333334 0.10208566666666667 0.027099333333333333 0.1304786666666667 0.11311633333333333
-4.702300000000001 0.09503133333333333 0.09540233333333334 0.021648333333333332 0.10646233333333331 0.10257933333333334
-4.687290000000001 0.07472266666666667 0.08224166666666667 0.022251333333333335 0.087286 0.08267333333333333
-4.672270000000001 0.056529 0.06332066666666666 0.026157666666666666 0.07396600000000002 0.05838866666666667
-4.657260000000001 0.039683 0.042444666666666665 0.02993133333333333 0.062846 0.035716333333333336
-4.642240000000001 0.025255000000000003 0.024359666666666665 0.030719 0.050577666666666674 0.018747000000000003
-4.627230000000001 0.014886333333333335 0.011849666666666668 0.027413000000000003 0.03710966666666667 0.008382
-4.612210000000001 0.008979333333333334 0.0048586666666666665 0.021135 0.024696 0.003174333333333333
-4.597200000000001 0.006361333333333332 0.001681 0.014537999999999999 0.015224333333333335 0.001019
-4.582180000000001 0.0052516666666666675 0.0005223333333333334 0.010783000000000003 0.008954 0.00030100000000000005
-4.567170000000001 0.004367333333333334 0.000266 0.013186999999999999 0.005071999999999999 0.00017833333333333335
-4.552150000000001 0.003309333333333334 0.000495 0.025413666666666668 0.0027176666666666664 0.00040800000000000005
-4.537140000000001 0.0023483333333333333 0.001274666666666667 0.05059066666666666 0.0013646666666666666 0.0011316666666666667
-4.522120000000001 0.0020856666666666667 0.0029473333333333335 0.08827966666666667 0.0007626666666666668 0.002747
-4.507110000000001 0.0032996666666666665 0.0059186666666666676 0.131528 0.0008686666666666668 0.005710666666666668
-4.492090000000001 0.007035 0.010464999999999999 0.16843900000000003 0.0018933333333333337 0.010273666666666665
-4.477080000000001 0.014501999999999998 0.016556 0.18909366666666666 0.0043089999999999995 0.016160666666666667
-4.462059999999999 0.026464 0.023877000000000002 0.191861 0.008658666666666667 0.022664666666666663
-4.447050000000001 0.042250666666666666 0.031996666666666666 0.18229499999999998 0.015364000000000004 0.02912633333333333
-4.432029999999999 0.05915400000000001 0.04056333333333333 0.16658766666666666 0.024678 0.03544233333333333
-4.417020000000001 0.07314000000000001 0.049235 0.14786266666666667 0.036932999999999994 0.042034333333333326
-4.401999999999999 0.08087 0.05748766666666667 0.128326 0.052334000000000006 0.049182
-4.386990000000001 0.08144833333333334 0.06450166666666667 0.11167200000000001 0.06984533333333334 0.05640866666666667
-4.371969999999999 0.076253 0.069366 0.10100700000000001 0.08606700000000002 0.06255933333333334
-4.356960000000001 0.06728733333333332 0.07137999999999999 0.09535733333333334 0.09587166666666666 0.06643766666666667
-4.341939999999999 0.056106 0.07020200000000001 0.09052466666666666 0.09522800000000002 0.06759633333333334
-4.326930000000001 0.04413733333333335 0.066076 0.08402799999999999 0.08412333333333334 0.067098
-4.311909999999999 0.033190000000000004 0.060261666666666665 0.07800733333333333 0.066904 0.06811133333333334
-4.296900000000001 0.025083333333333336 0.05555233333333333 0.07626333333333334 0.049715 0.07554866666666668
-4.281879999999999 0.021195 0.05640266666666666 0.07890933333333333 0.037225666666666664 0.093845
-4.266870000000001 0.02264266666666666 0.06806899999999999 0.081101 0.03131333333333334 0.12328566666666667
-4.251849999999999 0.03054233333333333 0.09371433333333332 0.07731533333333333 0.03201966666666667 0.15728566666666666
-4.236840000000001 0.045470000000000003 0.13020099999999998 0.06622233333333333 0.038780666666666665 0.18398733333333334
-4.221819999999999 0.06632999999999999 0.16626033333333332 0.051115333333333325 0.05016433333333334 0.192454
-4.206810000000001 0.08976999999999999 0.18707866666666667 0.036542333333333336 0.06297466666666666 0.17912166666666668
-4.191789999999999 0.11075166666666666 0.18350533333333333 0.02532 0.07295933333333335 0.14934366666666668
-4.176780000000001 0.123928 0.15803866666666663 0.018428666666666666 0.07766566666666666 0.11334799999999999
-4.161759999999999 0.12544766666666668 0.12213933333333335 0.016407333333333333 0.07893566666666665 0.08047
-4.146750000000001 0.11469200000000002 0.08797533333333334 0.019884000000000002 0.08187233333333334 0.055732000000000004
-4.131729999999999 0.09510966666666666 0.062378333333333334 0.028610333333333335 0.09032666666666665 0.039914000000000005
-4.116720000000001 0.07290266666666669 0.04640299999999999 0.04012866666666667 0.10256766666666668 0.03150233333333333
-4.101699999999999 0.05379133333333332 0.037870999999999995 0.04989 0.11156100000000001 0.028288333333333335
-4.086690000000001 0.040167666666666664 0.033551 0.05346633333333333 0.11010133333333333 0.027881999999999997
-4.071669999999999 0.030959666666666663 0.030345 0.04937199999999999 0.09627966666666668 0.02783866666666667
-4.056660000000001 0.023999666666666662 0.026209666666666662 0.04003833333333333 0.074452 0.02643
-4.041639999999999 0.018332000000000005 0.021047333333333338 0.030159666666666664 0.051695333333333336 0.023785666666666667
-4.026630000000001 0.014822 0.016851333333333336 0.023856333333333337 0.033637999999999994 0.022390666666666663
-4.011609999999999 0.015521000000000002 0.017063333333333333 0.022993666666666673 0.02287333333333334 0.026180000000000002
-3.9966000000000004 0.023074666666666667 0.025477333333333334 0.027364 0.019903 0.038358333333333335
-3.9815799999999997 0.040272999999999996 0.044472 0.03569166666666668 0.02496066666666667 0.058896333333333335
-3.9665700000000004 0.06851533333333332 0.07264566666666666 0.046279666666666656 0.03896033333333333 0.08337800000000001
-3.9515499999999997 0.10479933333333331 0.10333333333333333 0.05686933333333333 0.06241533333333334 0.10461166666666667
-3.9365400000000004 0.13996766666666666 0.12650499999999998 0.06457233333333333 0.09266533333333332 0.11635400000000001
-3.9215199999999997 0.161635 0.13400966666666667 0.06665433333333334 0.12210900000000001 0.11624733333333333
-3.9065100000000004 0.16130133333333332 0.12434833333333334 0.06201833333333333 0.140511 0.10590733333333335
-3.8914899999999997 0.14014200000000002 0.10284466666666667 0.052114 0.14075333333333334 0.08914399999999999
-3.8764800000000004 0.10828499999999999 0.07774400000000001 0.04047133333333334 0.12349800000000002 0.07025233333333333
-3.8614599999999997 0.07857166666666666 0.056087 0.031111333333333328 0.09675033333333331 0.053204333333333326
-3.8464500000000004 0.05994466666666667 0.041991 0.02679066666666667 0.07106499999999999 0.04116466666666666
-3.8314299999999997 0.05454833333333334 0.03666766666666667 0.02777066666666667 0.05423000000000001 0.03584333333333333
-3.8164200000000004 0.058760333333333345 0.038640999999999995 0.031682666666666665 0.048564333333333334 0.03685
-3.8013999999999997 0.066528 0.04430666666666667 0.03481666666666667 0.051392 0.041708333333333326
-3.7863900000000004 0.07261333333333335 0.049441 0.03440733333333333 0.05769800000000001 0.046912999999999996
-3.7713699999999997 0.07417466666666667 0.05109466666666667 0.030547999999999995 0.06321299999999999 0.04969333333333334
-3.7563600000000004 0.07071433333333334 0.04847133333333333 0.02616633333333333 0.06613533333333334 0.048990000000000006
-3.7413399999999997 0.06327200000000001 0.04258133333333334 0.024918666666666665 0.06676333333333334 0.04526600000000001
-3.7263300000000004 0.05379633333333332 0.035762 0.028418999999999993 0.065803 0.04016733333333334
-3.7113099999999997 0.044791 0.03150533333333334 0.034779333333333336 0.06316466666666667 0.036709000000000006
-3.6963000000000004 0.039326 0.03379033333333334 0.039655666666666665 0.05834333333333333 0.03886799999999999
-3.6812799999999997 0.04092933333333333 0.04522166666666667 0.03930533333333333 0.05194733333333334 0.049382999999999996
-3.6662700000000004 0.052265000000000006 0.06466733333333333 0.033349333333333335 0.04656966666666667 0.06684866666666665
-3.6512499999999997 0.07228533333333333 0.086203 0.02508700000000001 0.045644000000000004 0.08492266666666667
-3.6362400000000004 0.09424466666666666 0.10110066666666666 0.019354999999999997 0.051153 0.09534133333333333
-3.6212199999999997 0.107949 0.10261833333333333 0.01995133333333333 0.062186666666666675 0.09298666666666668
-3.6062100000000004 0.10601200000000001 0.090108 0.027994666666666668 0.075378 0.07902033333333333
-3.5911899999999997 0.08894966666666665 0.069066 0.04143766666666667 0.08616133333333333 0.05945366666666666
-3.5761800000000004 0.06420866666666666 0.047016333333333334 0.055633333333333326 0.09004600000000001 0.040787
-3.5611599999999997 0.040436 0.029143666666666665 0.06540266666666666 0.08414366666666666 0.026568333333333336
-3.5461500000000004 0.022635 0.016884666666666666 0.067925 0.06901 0.017005
-3.5311299999999997 0.011476333333333335 0.009271 0.064271 0.048938333333333334 0.010714
-3.5161200000000004 0.005358666666666667 0.0048080000000000015 0.058090666666666665 0.02969933333333333 0.006445666666666666
-3.5010999999999997 0.0024503333333333334 0.0024056666666666666 0.05255533333333333 0.015351 0.0036160000000000007
-3.4860900000000004 0.0015556666666666668 0.0014750000000000002 0.04822566666666666 0.006836666666666666 0.002088
-3.4710699999999997 0.0022413333333333335 0.001847666666666667 0.043469 0.002972666666666666 0.0018673333333333333
-3.4560600000000004 0.004634666666666667 0.0036416666666666663 0.03662666666666667 0.0022270000000000002 0.003089
-3.4410399999999997 0.009045 0.007075000000000001 0.02779366666666667 0.003812333333333333 0.005903
-3.4260300000000004 0.015466333333333334 0.012045 0.018878 0.007655999999999999 0.010225333333333331
-3.4110099999999997 0.02329433333333333 0.017923333333333333 0.012239333333333331 0.013796333333333332 0.015495000000000002
-3.3960000000000004 0.03164566666666666 0.02380633333333333 0.009350666666666667 0.021739333333333336 0.02082833333333333
-3.3809799999999997 0.03998333333333333 0.029265333333333327 0.010422666666666669 0.030378 0.025688333333333334
-3.3659700000000004 0.04853733333333333 0.034833666666666666 0.014898999999999999 0.03848033333333333 0.030452000000000003
-3.3509499999999997 0.05794366666666668 0.04169666666666667 0.022308666666666668 0.04519233333333333 0.03629533333333333
-3.3359400000000003 0.068291 0.05066766666666667 0.03279133333333333 0.050071 0.04427133333333333
-3.3209199999999996 0.07816233333333335 0.061186 0.046784666666666676 0.052937 0.05419333333333332
-3.3059100000000003 0.08453533333333332 0.07108500000000001 0.06382700000000001 0.054203333333333346 0.06419233333333334
-3.2908899999999996 0.08410566666666666 0.07721666666666667 0.08147466666666667 0.05540066666666666 0.07128333333333334
-3.2758800000000003 0.07553966666666666 0.07677733333333334 0.09550533333333333 0.058605 0.072628
-3.2608599999999996 0.06077599999999999 0.06881266666666667 0.10151266666666665 0.06434533333333334 0.06697299999999999
-3.2458500000000003 0.04404233333333332 0.055001 0.09701433333333331 0.06985900000000002 0.055397999999999996
-3.2308299999999996 0.02942 0.039059666666666666 0.08292133333333333 0.07034800000000001 0.04097266666666667
-3.2158200000000003 0.019114999999999997 0.024995 0.06355633333333334 0.062819 0.027388666666666672
-3.2008000000000005 0.013366 0.015509000000000002 0.04503233333333334 0.04887699999999998 0.017569333333333333
-3.1857900000000003 0.011516666666666668 0.011755666666666668 0.03280333333333334 0.03363766666666667 0.013194999999999997
-3.1707700000000005 0.013101333333333333 0.014268666666666667 0.029971666666666667 0.022336666666666664 0.015244333333333334
-3.1557600000000003 0.01823066666666667 0.02358033333333333 0.03704233333333333 0.018002666666666667 0.024311333333333334
-3.1407400000000005 0.026894999999999995 0.039214 0.05239733333333334 0.02140866666666667 0.03966066666666667
-3.1257300000000003 0.03752166666666667 0.05775899999999999 0.07270233333333334 0.03161666666666667 0.057548999999999996
-3.1107100000000005 0.04642199999999999 0.07258300000000001 0.09384133333333335 0.04559466666666667 0.07132333333333334
-3.0957000000000003 0.04942133333333333 0.07696833333333333 0.11295366666666666 0.058024 0.07463933333333334
-3.0806800000000005 0.04482033333333334 0.06869866666666666 0.12971033333333332 0.063149 0.065799
-3.0656700000000003 0.03496033333333333 0.05187066666666666 0.14431133333333335 0.058281333333333324 0.04909133333333334
-3.0506500000000005 0.024867666666666666 0.034100000000000005 0.15365633333333337 0.045824 0.03189499999999999
-3.0356400000000003 0.019241 0.02194933333333333 0.15124400000000002 0.03178333333333334 0.020325
-3.0206200000000005 0.020128999999999998 0.018220666666666663 0.132713 0.022117999999999995 0.016900000000000002
-3.0056100000000003 0.026203 0.021884666666666667 0.10144733333333335 0.019843333333333334 0.020669333333333335
-2.9905900000000005 0.033508333333333334 0.02922033333333333 0.067532 0.024251 0.028174666666666667
-2.9755800000000003 0.03743333333333333 0.03534733333333333 0.04104766666666667 0.03163833333333334 0.03473933333333334
-2.9605600000000005 0.03531600000000001 0.03637266666666667 0.026323666666666665 0.037061666666666666 0.03641133333333333
-2.9455500000000003 0.02790333333333333 0.03138766666666667 0.021363000000000004 0.03691433333333334 0.03199566666666666
-2.9305300000000005 0.018425000000000004 0.022642 0.02105666666666666 0.030835333333333333 0.023525
-2.9155200000000003 0.010160666666666669 0.013647666666666667 0.020973000000000006 0.021535333333333337 0.014565999999999997
-2.9005000000000005 0.00468 0.006888333333333331 0.019557666666666664 0.012561333333333334 0.008044333333333332
-2.8854900000000003 0.0018013333333333334 0.0030046666666666668 0.018197 0.006120666666666667 0.005546666666666667
-2.8704700000000005 0.0005826666666666667 0.0015303333333333336 0.01951233333333334 0.002489666666666667 0.008338666666666664
-2.8554600000000003 0.00018766666666666668 0.0022266666666666667 0.02507033333333333 0.0008453333333333334 0.018537000000000005
-2.8404400000000005 0.00020300000000000003 0.006077333333333334 0.03413266666666667 0.0002406666666666667 0.03848666666666666
-2.8254300000000003 0.0007056666666666668 0.01564033333333333 0.04420566666666667 6.066666666666667e-05 0.06773266666666666
-2.8104100000000005 0.0024193333333333332 0.03403433333333334 0.05272766666666668 3.9333333333333345e-05 0.09983900000000002
-2.7954000000000003 0.006998333333333332 0.06217933333333334 0.05818733333333334 0.00014800000000000002 0.12332466666666667
-2.7803800000000005 0.016963000000000002 0.09554100000000001 0.05972900000000001 0.0005913333333333334 0.12835233333333332
-2.7653700000000003 0.03446800000000001 0.12400633333333332 0.05648166666666666 0.002018 0.11433899999999998
-2.7503500000000005 0.05877033333333334 0.13708900000000002 0.04810066666666667 0.005850999999999999 0.09100299999999999
-2.7353400000000003 0.08425366666666667 0.13126933333333335 0.035988 0.014489000000000002 0.07144166666666665
-2.7203200000000005 0.10200166666666668 0.11289599999999998 0.02321433333333333 0.030699 0.063856
-2.7053100000000003 0.10546100000000001 0.09375666666666665 0.012835000000000001 0.05581699999999999 0.06843333333333333
-2.6902900000000005 0.09600900000000001 0.083305 0.006304666666666666 0.08753933333333334 0.07982766666666666
-2.6752800000000003 0.08297866666666667 0.08364066666666665 0.0034496666666666664 0.11950233333333335 0.09150333333333334
-2.6602600000000005 0.07773933333333334 0.09049033333333333 0.0034903333333333336 0.144374 0.099661
-2.6452500000000003 0.08685066666666666 0.09874233333333333 0.006014666666666666 0.15860266666666664 0.10546900000000001
-2.6302300000000005 0.109377 0.10739033333333334 0.011311333333333333 0.16445133333333337 0.113772
-2.6152200000000003 0.13870666666666667 0.11921666666666668 0.020164 0.1672626666666667 0.127881
-2.6002000000000005 0.16616299999999998 0.13547233333333333 0.033002333333333335 0.17073433333333335 0.14454
-2.5851900000000003 0.18374433333333334 0.151516 0.04858200000000001 0.17436400000000002 0.15471233333333334
-2.5701700000000005 0.18583966666666668 0.1584503333333333 0.06327500000000001 0.17415266666666665 0.15020666666666666
-2.5551600000000003 0.17111866666666664 0.14961066666666667 0.07228033333333332 0.16525166666666669 0.12991266666666665
-2.5401400000000005 0.144368 0.12587766666666667 0.072516 0.14544533333333334 0.10022
-2.5251300000000003 0.11561866666666668 0.09528966666666668 0.06472466666666668 0.11788166666666668 0.07048333333333331
-2.5101100000000005 0.09489833333333333 0.067702 0.052633 0.09052233333333334 0.04800366666666667
-2.4951000000000003 0.08565766666666667 0.048892000000000005 0.040139 0.07145966666666666 0.035410666666666674
-2.4800800000000005 0.08279133333333334 0.038440999999999996 0.02926033333333334 0.06332766666666667 0.030718000000000002
-2.4650700000000003 0.077583 0.03207766666666667 0.020297 0.06174333333333333 0.029318666666666666
-2.4500500000000005 0.06500066666666666 0.02586566666666667 0.013050999999999998 0.059175666666666675 0.026940666666666672
-2.4350400000000003 0.046814 0.018639000000000003 0.007534666666666666 0.05085766666666667 0.021888666666666664
-2.4200200000000005 0.028782333333333337 0.011532999999999996 0.003802333333333333 0.037528000000000006 0.015163000000000001
-2.4050100000000003 0.015834333333333332 0.006027666666666666 0.0016619999999999998 0.023522 0.008847333333333336
-2.3899900000000005 0.009836666666666667 0.0026516666666666663 0.0006660000000000001 0.012920666666666665 0.004350333333333333
-2.3749800000000003 0.010189333333333331 0.0010190000000000002 0.00040400000000000006 0.007552999999999999 0.0019089999999999999
-2.3599600000000005 0.015103666666666666 0.0004943333333333334 0.0007300000000000001 0.007384999999999998 0.001114
-2.3449500000000003 0.021963 0.0007693333333333335 0.0017856666666666665 0.011561 0.0016636666666666664
-2.3299300000000005 0.027497333333333335 0.0020559999999999997 0.0038636666666666676 0.01858 0.0037186666666666674
-2.3149200000000003 0.028910666666666664 0.005022333333333334 0.007039000000000002 0.025886333333333338 0.007600333333333333
-2.2999000000000005 0.02544333333333333 0.010346333333333334 0.010709666666666666 0.030301333333333336 0.013225999999999996
-2.2848900000000003 0.018843999999999996 0.017900000000000003 0.013639999999999998 0.029671333333333334 0.019528
-2.2698700000000005 0.012091666666666669 0.025978333333333332 0.014581 0.024346333333333338 0.02459566666666667
-2.2548600000000003 0.007680999999999999 0.031650333333333336 0.013295 0.016942666666666665 0.026663666666666665
-2.2398400000000005 0.006789666666666667 0.03238866666666667 0.011146666666666666 0.010617666666666668 0.025127999999999998
-2.2248300000000003 0.009534999999999998 0.027883333333333336 0.011024333333333334 0.0074420000000000016 0.020795333333333332
-2.2098100000000005 0.015499333333333332 0.020319333333333335 0.016935 0.008009333333333334 0.015261333333333333
-2.1948000000000003 0.024025666666666664 0.012893333333333335 0.03311833333333334 0.01182033333333333 0.010132333333333332
-2.1797800000000005 0.034286333333333335 0.007979 0.061778000000000007 0.017855666666666662 0.006563333333333334
-2.1647700000000003 0.04506366666666666 0.006337333333333332 0.09948099999999999 0.025138999999999998 0.005137
-2.1497500000000005 0.054352333333333336 0.007438333333333334 0.135308 0.03332399999999999 0.005849666666666667
-2.1347400000000003 0.05940633333333333 0.010090333333333333 0.1547926666666667 0.042506 0.008140666666666666
-2.1197200000000005 0.05790933333333333 0.013141000000000002 0.14884833333333336 0.052022 0.011033000000000003
-2.1047100000000003 0.049688 0.016032666666666664 0.12038600000000002 0.05936666666666668 0.013636666666666667
-2.0896900000000005 0.037367666666666674 0.01896933333333333 0.082154 0.06105533333333333 0.015741333333333336
-2.0746800000000003 0.025121333333333336 0.022407 0.047892666666666674 0.055229 0.017945
-2.0596600000000005 0.016548999999999998 0.026223 0.024902333333333335 0.043586 0.020995
-2.0446500000000003 0.013229333333333336 0.029513666666666667 0.013026000000000003 0.030635000000000003 0.024910333333333333
-2.0296300000000005 0.014441333333333334 0.031132 0.008220333333333333 0.020928000000000002 0.028699000000000006
-2.0146200000000003 0.017760666666666668 0.030362000000000007 0.006389666666666665 0.016570666666666668 0.030940333333333337
-1.9996000000000005 0.020220666666666665 0.027171333333333332 0.005201666666666668 0.01660033333333333 0.030864000000000003
-1.9845900000000003 0.019776333333333333 0.022219333333333334 0.004130666666666668 0.01815566666666667 0.029291333333333332
-1.9695700000000005 0.016327666666666667 0.01693266666666667 0.0037390000000000006 0.018394 0.02882533333333333
-1.9545600000000003 0.01151733333333333 0.013475666666666667 0.0049696666666666665 0.016078666666666668 0.03256766666666667
-1.9395400000000005 0.007609 0.014339666666666667 0.008557666666666667 0.011922666666666666 0.04165633333333333
-1.9245300000000003 0.0064976666666666655 0.021421000000000003 0.014501666666666666 0.007676333333333333 0.05336133333333334
-1.9095100000000005 0.009519666666666668 0.03458666666666666 0.021480666666666672 0.004912 0.06204933333333334
-1.8945000000000003 0.017359333333333334 0.05053533333333334 0.027024666666666662 0.004442333333333334 0.06296033333333334
-1.8794800000000005 0.029322666666666667 0.063328 0.028692 0.006430333333333333 0.05569600000000001
-1.8644700000000003 0.042419000000000005 0.06735233333333332 0.025666333333333333 0.010659666666666668 0.044009666666666676
-1.8494500000000005 0.05176966666666667 0.06084400000000001 0.019348333333333332 0.016681333333333336 0.032391
-1.8344400000000003 0.053142666666666664 0.046872333333333335 0.012338333333333333 0.024017333333333335 0.023123333333333333
-1.8194200000000005 0.04582833333333333 0.03095366666666667 0.006831 0.032181 0.01617333333333333
-1.8044100000000003 0.03318666666666667 0.01765 0.003728666666666667 0.040161333333333334 0.010849666666666665
-1.7893900000000005 0.020230666666666668 0.008914666666666666 0.0028803333333333333 0.045881 0.0070599999999999994
-1.7743800000000003 0.010634666666666669 0.004708333333333333 0.0036910000000000003 0.046745999999999996 0.005555333333333333
-1.7593600000000005 0.005729666666666666 0.004678333333333332 0.005536666666666666 0.04161266666666666 0.007750666666666667
-1.7443500000000003 0.005576000000000001 0.009420666666666666 0.007946333333333335 0.032391666666666666 0.015533
-1.7293300000000005 0.010403666666666665 0.020467000000000003 0.010839999999999999 0.023550666666666664 0.030245999999999995
-1.7143200000000003 0.020699000000000002 0.03855566666666667 0.014827333333333331 0.01999633333333333 0.05063733333333333
-1.6993000000000005 0.035711 0.06100200000000001 0.021008000000000002 0.024952666666666668 0.07126333333333333
-1.6842900000000003 0.051850999999999994 0.08075766666666667 0.03000066666666667 0.038467333333333326 0.08400066666666667
-1.6692700000000005 0.06331099999999999 0.08949266666666666 0.040522666666666665 0.05654233333333333 0.08291466666666666
-1.6542600000000003 0.06556599999999999 0.08325066666666667 0.049010333333333336 0.071939 0.068664
-1.6392400000000005 0.059063333333333336 0.06565199999999999 0.05139433333333333 0.07777766666666668 0.04811633333333334
-1.6242300000000003 0.04925 0.04535199999999999 0.04598000000000001 0.07218600000000001 0.029580666666666665
-1.6092100000000005 0.042354666666666665 0.030044 0.034835333333333336 0.059720333333333334 0.018121666666666664
-1.5942000000000003 0.04069866666666666 0.022375666666666665 0.022276333333333335 0.04769466666666667 0.014218000000000003
-1.5791800000000005 0.041585333333333335 0.020147333333333337 0.01201 0.040646999999999996 0.0152
-1.5641700000000003 0.04036399999999999 0.019345333333333332 0.005455000000000001 0.03781966666666666 0.017396333333333337
-1.5491500000000005 0.03449800000000001 0.017139333333333336 0.0020913333333333335 0.03531466666666667 0.017902666666666667
-1.5341400000000003 0.02511266666666667 0.013105333333333332 0.0006716666666666667 0.030108000000000006 0.015672
-1.5191200000000005 0.015385000000000001 0.008454999999999999 0.0001836666666666667 0.022235333333333333 0.011504666666666667
-1.5041100000000003 0.007899666666666668 0.004587 4.0333333333333336e-05 0.013921666666666666 0.007081666666666667
-1.4890900000000005 0.0034019999999999996 0.0021559999999999995 5.333333333333334e-06 0.007326333333333334 0.0037406666666666673
-1.4740800000000003 0.0012336666666666668 0.001136 3.3333333333333335e-07 0.003251333333333334 0.002021
-1.4590600000000005 0.00041500000000000006 0.0014213333333333333 0.0 0.0012693333333333335 0.002126
-1.4440500000000003 0.00025800000000000004 0.003428666666666667 4e-06 0.0005926666666666666 0.0045573333333333325
-1.4290300000000005 0.0005006666666666667 0.008316333333333334 2.800000000000001e-05 0.0006293333333333332 0.010397666666666668
-1.4140200000000003 0.0012713333333333333 0.01745 0.000123 0.0011083333333333333 0.020558
-1.3990000000000005 0.0031040000000000004 0.030972 0.0004323333333333334 0.0019416666666666666 0.034271
-1.3839900000000003 0.007134666666666666 0.04623066666666666 0.0012180000000000001 0.003219666666666667 0.04795166666666666
-1.3689700000000005 0.015127 0.057845999999999995 0.002887 0.0054919999999999995 0.056237
-1.3539600000000003 0.028676666666666673 0.060584666666666655 0.005736333333333334 0.010102999999999997 0.055233333333333336
-1.3389400000000005 0.04734166666666666 0.05305933333333333 0.009523333333333333 0.01906266666666667 0.04539866666666667
-1.3239300000000003 0.066874 0.038845000000000005 0.013216 0.033630999999999994 0.03121233333333333
-1.3089100000000005 0.080034 0.023773 0.015330333333333335 0.052111 0.017950333333333336
-1.2939000000000003 0.08086833333333333 0.012187333333333333 0.014866666666666669 0.068899 0.008634666666666667
-1.2788800000000005 0.06930466666666665 0.005313333333333333 0.012052333333333332 0.07698533333333334 0.003503333333333333
-1.2638700000000003 0.05143900000000001 0.002171333333333333 0.008184 0.07283400000000001 0.001272
-1.2488500000000005 0.03506966666666667 0.0012319999999999998 0.004709666666666666 0.05930633333333334 0.0006116666666666667
-1.2338400000000003 0.02466166666666667 0.0014123333333333336 0.002509333333333334 0.04348533333333334 0.000723
-1.2188200000000005 0.019915666666666665 0.002165333333333333 0.0018796666666666664 0.03141666666666667 0.0012883333333333332
-1.2038100000000003 0.017874666666666667 0.003234999999999999 0.0029843333333333336 0.024684666666666664 0.0022080000000000003
-1.1887900000000005 0.015899666666666666 0.004455333333333334 0.006062666666666666 0.021169333333333328 0.0033893333333333336
-1.1737800000000003 0.013046333333333333 0.005627333333333332 0.011122000000000003 0.018112999999999997 0.004628666666666667
-1.1587600000000005 0.009687666666666666 0.006587333333333334 0.017295333333333333 0.014300333333333333 0.005654666666666667
-1.1437500000000003 0.006531 0.007287666666666667 0.022754666666666663 0.010134666666666665 0.006292999999999999
-1.1287300000000005 0.004010333333333334 0.007821000000000002 0.02575366666666667 0.0064646666666666654 0.006590666666666666
-1.1137200000000003 0.0022589999999999993 0.008242666666666666 0.02610166666666666 0.003769333333333333 0.006805666666666666
-1.0987000000000005 0.0012733333333333333 0.008435999999999999 0.025438333333333334 0.0020463333333333336 0.007168666666666667
-1.0836900000000003 0.0010240000000000002 0.008308666666666666 0.025662666666666663 0.0011166666666666666 0.007699
-1.0686700000000005 0.001544333333333333 0.008091666666666667 0.026966333333333332 0.0008643333333333334 0.008342333333333332
-1.0536600000000003 0.002872333333333333 0.008366999999999998 0.027544333333333334 0.0013150000000000002 0.009184999999999999
-1.0386400000000005 0.0048259999999999996 0.009501333333333332 0.025389666666666668 0.002570666666666667 0.01036333333333333
-1.0236300000000003 0.006869666666666665 0.011104000000000001 0.02021266666666667 0.004595999999999999 0.011652999999999998
-1.0086100000000005 0.008182666666666668 0.012107999999999997 0.013644333333333335 0.006980333333333334 0.012313000000000001
-0.9936000000000003 0.008143333333333334 0.011556333333333333 0.007777666666666667 0.008872333333333333 0.011594000000000002
-0.9785800000000004 0.006768666666666668 0.009378 0.0037970000000000005 0.009422333333333333 0.009409666666666667
-0.9635700000000003 0.004701333333333333 0.006396666666666667 0.001677 0.008357333333333331 0.006469666666666667
-0.9485500000000004 0.002728 0.0036546666666666667 0.0007703333333333334 0.006188 0.0037386666666666666
-0.9335400000000003 0.0013196666666666667 0.0017463333333333332 0.0004363333333333334 0.0038283333333333333 0.0018096666666666667
-0.9185200000000004 0.0005306666666666666 0.0006953333333333335 0.0002946666666666667 0.0019783333333333332 0.0007303333333333334
-0.9035100000000003 0.00018 0.00022966666666666665 0.00019800000000000002 0.0008536666666666669 0.00024566666666666666
-0.8884900000000004 5.000000000000001e-05 6.333333333333335e-05 0.00012199999999999998 0.00030599999999999996 6.766666666666668e-05
-0.8734800000000003 1.0666666666666667e-05 1.3000000000000003e-05 8.5e-05 9.033333333333335e-05 1.4333333333333337e-05
-0.8584600000000004 6.666666666666667e-07 6.666666666666667e-07 0.00011300000000000002 2.0666666666666666e-05 6.666666666666667e-07
-0.8434500000000003 0.0 0.0 0.00024300000000000002 1.6666666666666667e-06 0.0
-0.8284300000000004 0.0 0.0 0.0005323333333333336 3.3333333333333335e-07 0.0
-0.8134200000000003 0.0 0.0 0.0010176666666666667 0.0 0.0
-0.7984000000000004 0.0 0.0 0.0016776666666666667 0.0 0.0
-0.7833900000000003 0.0 0.0 0.0023743333333333333 0.0 0.0
-0.7683700000000004 0.0 0.0 0.0029083333333333335 0.0 0.0
-0.7533600000000003 0.0 0.0 0.003109666666666666 0.0 0.0
-0.7383400000000004 6.333333333333333e-06 8.666666666666668e-06 0.002973333333333333 0.0 9e-06
-0.7233300000000003 3.9e-05 5.2000000000000004e-05 0.0026656666666666664 4.333333333333334e-06 5.300000000000001e-05
-0.7083100000000004 0.00017 0.00022833333333333334 0.0024206666666666665 2.7000000000000006e-05 0.00023633333333333338
-0.6933000000000002 0.0005996666666666668 0.0008000000000000001 0.0024390000000000006 0.00012333333333333334 0.0008253333333333335
-0.6782800000000004 0.0017386666666666664 0.002312666666666667 0.002981333333333333 0.00045700000000000005 0.0023706666666666663
-0.6632700000000002 0.0042049999999999995 0.005604333333333334 0.004586666666666666 0.0014070000000000005 0.005694333333333333
-0.6482500000000004 0.008499666666666666 0.011344 0.008143333333333332 0.0036453333333333338 0.011411666666666665
-0.6332400000000002 0.014331000000000002 0.01916366666666667 0.014348333333333333 0.007883999999999999 0.019111333333333334
-0.6182200000000004 0.020190999999999997 0.027054333333333326 0.022652000000000002 0.014243 0.026728333333333333
-0.6032100000000002 0.023752666666666665 0.03189566666666667 0.030653 0.021481666666666666 0.031227333333333336
-0.5881900000000004 0.023348000000000004 0.031406666666666666 0.034963999999999995 0.027067666666666667 0.030468666666666665
-0.5731800000000002 0.019163999999999997 0.025834666666666666 0.033417666666666665 0.02848633333333333 0.024834333333333337
-0.5581600000000004 0.013142 0.017747333333333334 0.026710666666666667 0.02504333333333333 0.016908333333333334
-0.5431500000000002 0.007523333333333334 0.010186333333333334 0.017842333333333335 0.018386666666666666 0.009615333333333332
-0.5281300000000004 0.0035993333333333337 0.00488 0.009956 0.011277333333333334 0.004565666666666666
-0.5131200000000002 0.0014383333333333333 0.001958 0.004637666666666666 0.005775666666666667 0.0018139999999999999
-0.49810000000000043 0.00048200000000000006 0.0006573333333333333 0.0018073333333333335 0.0024720000000000002 0.0006026666666666667
-0.48309000000000024 0.000132 0.00018 0.0005836666666666667 0.0008856666666666667 0.00016200000000000006
-0.46807 2.833333333333334e-05 4.2666666666666676e-05 0.00015700000000000002 0.0002586666666666667 3.733333333333334e-05
-0.45306000000000024 4.666666666666667e-06 5.666666666666667e-06 3.566666666666667e-05 6.333333333333333e-05 5.666666666666667e-06
-0.43804 0.0 0.0 5e-06 1.1333333333333334e-05 0.0
-0.42303000000000024 0.0 0.0 0.0 3.3333333333333335e-07 0.0
-0.40801 0.0 0.0 0.0 0.0 0.0
-0.39300000000000024 0.0 0.0 0.0 0.0 0.0
-0.37798 0.0 0.0 0.0 0.0 0.0
-0.36297000000000024 0.0 0.0 0.0 0.0 0.0
-0.34795 0.0 0.0 0.0 0.0 0.0
-0.33294000000000024 0.0 0.0 0.0 0.0 0.0
-0.31792 0.0 0.0 0.0 0.0 0.0
-0.30291000000000023 0.0 0.0 5.333333333333334e-06 0.0 0.0
-0.28789 0.0 0.0 4e-05 0.0 0.0
-0.27288000000000023 0.0 0.0 0.0001716666666666667 0.0 0.0
-0.25786 0.0 0.0 0.0006490000000000001 0.0 0.0
-0.24285000000000023 2.3333333333333336e-06 8.333333333333334e-06 0.001979 0.0 6.666666666666667e-06
-0.22782999999999998 1.7e-05 5.366666666666666e-05 0.005064 2.3333333333333336e-06 4.4000000000000006e-05
-0.21282000000000023 9e-05 0.00022833333333333337 0.010832666666666666 2.033333333333334e-05 0.0001996666666666667
-0.19779999999999998 0.0003553333333333333 0.0008243333333333334 0.019344000000000007 9.700000000000001e-05 0.000732
-0.18279000000000023 0.00118 0.0024643333333333336 0.02884733333333333 0.0003863333333333334 0.0022370000000000003
-0.16776999999999997 0.0032969999999999996 0.006162333333333333 0.03593366666666666 0.0012746666666666666 0.005711333333333333
-0.15276000000000023 0.007673333333333334 0.01287466666666667 0.03739233333333333 0.003530333333333333 0.012186000000000002
-0.13773999999999997 0.014909 0.022468333333333333 0.032496333333333335 0.008168333333333333 0.021714666666666674
-0.12273000000000023 0.024207333333333334 0.032749 0.023593000000000006 0.01577066666666667 0.03232433333333334
-0.10770999999999997 0.03281866666666667 0.03986533333333333 0.014303666666666666 0.025441666666666665 0.04018566666666667
-0.09270000000000023 0.037165000000000004 0.040537666666666666 0.007242999999999999 0.03428233333333334 0.04173433333333333
-0.07767999999999997 0.03515733333333333 0.034432 0.003064666666666667 0.038581333333333336 0.03619866666666667
-0.06267000000000023 0.02778033333333333 0.024427333333333332 0.001081666666666667 0.03627 0.026227999999999998
-0.04764999999999997 0.018335 0.014476666666666667 0.0003213333333333334 0.028481333333333324 0.015871000000000003
-0.032640000000000224 0.010128666666666666 0.007182333333333333 8.133333333333335e-05 0.018682333333333332 0.008036
-0.01761999999999997 0.004774 0.0030589999999999997 4.9333333333333344e-05 0.010251333333333335 0.0034530000000000003
-0.0026100000000002233 0.0022546666666666665 0.0014116666666666668 0.0001356666666666667 0.004781333333333334 0.0014729999999999997
0.012410000000000032 0.0020929999999999994 0.0015566666666666667 0.00045866666666666663 0.002175333333333333 0.0013080000000000001
0.027419999999999778 0.004270666666666667 0.0035156666666666665 0.001310666666666667 0.0018619999999999997 0.002813333333333333
0.04244000000000003 0.009347333333333334 0.007850000000000001 0.0031236666666666674 0.0037319999999999996 0.006490333333333332
0.05744999999999978 0.017597333333333336 0.014916000000000002 0.0062239999999999995 0.008309333333333334 0.012836333333333335
0.07247000000000003 0.027736 0.023704666666666666 0.010349333333333334 0.01596566666666667 0.021274666666666667
0.08747999999999978 0.036529 0.031461 0.014373333333333332 0.02571366666666667 0.029446333333333335
0.10250000000000004 0.04018566666666666 0.034883333333333336 0.016674666666666667 0.034605 0.034049333333333334
0.11750999999999978 0.036928333333333334 0.03230633333333334 0.016158 0.03889833333333334 0.03288666666666667
0.13253000000000004 0.02834266666666667 0.024992666666666663 0.013077 0.03652366666666667 0.026532333333333335
0.14753999999999978 0.018172333333333332 0.016148333333333334 0.008845666666666667 0.028646666666666668 0.01787766666666667
0.16256000000000004 0.009730666666666667 0.008719666666666669 0.004993 0.018769333333333336 0.010062666666666668
0.17756999999999978 0.004346666666666666 0.003928999999999999 0.0023539999999999998 0.010270333333333333 0.004729666666666666
0.19259000000000004 0.0016223333333333333 0.0014733333333333334 0.0009303333333333335 0.004692 0.0018586666666666662
0.20759999999999978 0.0005036666666666667 0.000462 0.0003023333333333334 0.001789333333333333 0.0006056666666666668
0.22262000000000004 0.00013333333333333334 0.000121 7.766666666666667e-05 0.000565 0.00016466666666666667
0.23762999999999979 2.733333333333333e-05 2.4666666666666665e-05 1.4000000000000003e-05 0.00014933333333333335 3.800000000000001e-05
0.25265000000000004 3.666666666666667e-06 3.666666666666667e-06 2.3333333333333336e-06 3.2e-05 5e-06
0.2676599999999998 0.0 0.0 0.0 4.333333333333334e-06 0.0
0.28268000000000004 0.0 0.0 0.0 0.0 0.0
0.2976899999999998 0.0 0.0 0.0 0.0 0.0
0.31271000000000004 0.0 0.0 0.0 0.0 0.0
0.3277199999999998 0.0 0.0 0.0 0.0 0.0
0.34274000000000004 0.0 0.0 0.0 0.0 0.0
0.3577499999999998 0.0 0.0 0.0 0.0 0.0
0.37277000000000005 0.0 0.0 0.0 0.0 0.0
0.3877799999999998 0.0 0.0 0.0 0.0 0.0
0.40280000000000005 0.0 0.0 0.0 0.0 0.0
0.4178099999999998 0.0 0.0 0.0 0.0 0.0
0.43283000000000005 6.666666666666667e-07 0.0 3.3333333333333335e-07 1.3333333333333334e-06 0.0
0.4478399999999998 7e-06 0.0 3.3333333333333333e-06 9e-06 0.0
0.46286000000000005 3.133333333333334e-05 0.0 2.1666666666666667e-05 3.3333333333333335e-05 0.0
0.4778699999999998 8.866666666666666e-05 0.0 8.999999999999999e-05 9.400000000000002e-05 0.0
0.49289000000000005 0.00020700000000000007 0.0 0.00026933333333333334 0.00021 0.0
0.5078999999999998 0.0004006666666666667 3.3333333333333335e-07 0.0006586666666666667 0.0003936666666666666 3.3333333333333335e-07
0.52292 0.0006536666666666667 9.000000000000002e-06 0.001338 0.0006163333333333333 1.1333333333333332e-05
0.5379299999999998 0.0009036666666666666 5.5000000000000016e-05 0.00228 0.0008063333333333335 6.566666666666665e-05
0.55295 0.0011140000000000002 0.0002063333333333333 0.003235666666666666 0.0008983333333333332 0.00025133333333333333
0.5679599999999998 0.001406 0.0006703333333333334 0.003840333333333334 0.0008966666666666668 0.0007923333333333331
0.58298 0.0021750000000000003 0.0017926666666666666 0.003803666666666666 0.0009446666666666667 0.0020750000000000005
0.5979899999999998 0.004139 0.004029666666666666 0.0031493333333333334 0.0013613333333333335 0.004555
0.61301 0.008013333333333334 0.007551666666666666 0.0021763333333333335 0.002620666666666667 0.008341999999999999
0.6280199999999998 0.013883 0.011847333333333333 0.0012573333333333332 0.005246333333333333 0.012781999999999998
0.6430400000000001 0.020558666666666663 0.015558666666666665 0.0006053333333333335 0.009458 0.016383333333333337
0.6580499999999998 0.025665666666666666 0.017136333333333333 0.0002436666666666667 0.014698666666666665 0.017601
0.6730700000000001 0.026908333333333333 0.015894333333333333 0.00010366666666666669 0.01941466666666667 0.015923666666666666
0.6880799999999998 0.02366566666666667 0.012483999999999999 0.000134 0.02165833333333334 0.01223433333333333
0.7031000000000001 0.017449 0.008390666666666666 0.00046900000000000007 0.020335 0.008127333333333332
0.7181099999999998 0.010787666666666668 0.0049310000000000005 0.0015996666666666668 0.016032333333333336 0.004818333333333333
0.7331300000000001 0.005586 0.0026533333333333335 0.004618999999999999 0.010590666666666667 0.00269
0.7481399999999998 0.0024246666666666666 0.0014930000000000002 0.011143666666666665 0.005861666666666667 0.0015463333333333332
0.7631600000000001 0.0008820000000000002 0.0011343333333333333 0.02246266666666667 0.0027109999999999994 0.0010733333333333333
0.7781699999999998 0.0002666666666666667 0.0012366666666666667 0.03782033333333333 0.0010483333333333332 0.001056666666666667
0.7931900000000001 6.7e-05 0.0014986666666666666 0.05319766666666667 0.0003363333333333334 0.0013279999999999998
0.8081999999999998 1.9333333333333337e-05 0.0016636666666666668 0.06251566666666668 8.966666666666669e-05 0.0016766666666666668
0.8232200000000001 3.633333333333333e-05 0.0015979999999999996 0.06141366666666667 1.9333333333333337e-05 0.0018943333333333336
0.8382299999999998 0.00014299999999999995 0.0013563333333333335 0.050534 1.8333333333333333e-05 0.0018879999999999997
0.8532500000000001 0.00046566666666666664 0.0011746666666666667 0.03511766666666667 7.133333333333334e-05 0.001795
0.8682599999999998 0.001249666666666667 0.0013793333333333335 0.021269666666666666 0.0002486666666666667 0.0019653333333333337
0.8832800000000001 0.002800666666666667 0.0022576666666666665 0.012450666666666665 0.0007256666666666666 0.0027793333333333333
0.8982899999999998 0.005244333333333333 0.0038853333333333335 0.008655333333333333 0.001769 0.004366666666666666
0.9133100000000001 0.008197 0.005935666666666667 0.007869 0.003582333333333333 0.006382
0.9283199999999998 0.010705999999999999 0.007678 0.007821333333333335 0.006076666666666665 0.008042999999999998
0.9433400000000001 0.011679666666666666 0.008318333333333332 0.007199666666666668 0.008601999999999999 0.008526666666666665
0.9583499999999998 0.010638666666666666 0.007532666666666665 0.005966333333333333 0.010174666666666667 0.007572
0.9733700000000001 0.008098 0.005700000000000001 0.0051670000000000015 0.010045999999999996 0.005616
0.9883799999999998 0.005149 0.0036030000000000003 0.006581666666666666 0.008287666666666667 0.0034823333333333325
1.0034 0.0027323333333333327 0.0019013333333333334 0.012417666666666667 0.005710333333333333 0.0017996666666666669
1.0184099999999998 0.001212 0.0008356666666666665 0.024527666666666666 0.0032856666666666663 0.0007810000000000001
1.03343 0.0004486666666666667 0.0003199999999999999 0.04278166666666667 0.001584 0.000306
1.0484399999999998 0.00013866666666666669 0.00015066666666666665 0.063486 0.0006326666666666667 0.00020933333333333337
1.06346 3.366666666666667e-05 0.00028833333333333337 0.08001433333333334 0.00021433333333333333 0.0005546666666666666
1.0784699999999998 6e-06 0.0010326666666666665 0.08656099999999999 6.133333333333334e-05 0.0018916666666666663
1.09349 7e-06 0.0033383333333333333 0.08220366666666666 1.3333333333333338e-05 0.005608333333333332
1.1084999999999998 3.3e-05 0.009073333333333333 0.07119433333333333 8.666666666666668e-06 0.013954
1.12352 0.00012000000000000002 0.020660999999999995 0.05934066666666667 4.8666666666666666e-05 0.029089
1.1385299999999998 0.0003613333333333334 0.03941700000000001 0.05067166666666667 0.00017833333333333335 0.05089433333333334
1.15355 0.0009386666666666668 0.063048 0.04761266666666666 0.0005376666666666668 0.07480066666666667
1.1685599999999998 0.0022036666666666667 0.08458500000000001 0.05261899999999999 0.001421 0.09249233333333333
1.18358 0.004848666666666667 0.09524866666666666 0.06725300000000001 0.0033139999999999997 0.09640033333333334
1.1985899999999998 0.010101333333333334 0.090091 0.08858233333333332 0.0069900000000000006 0.08485499999999999
1.21361 0.01966 0.07163233333333334 0.10760100000000002 0.013633000000000001 0.063229
1.2286199999999998 0.034616666666666664 0.047913000000000004 0.11357766666666666 0.02462333333333333 0.03997866666666667
1.24364 0.053433999999999995 0.026986666666666666 0.10167733333333334 0.04050566666666667 0.021494666666666665
1.2586499999999998 0.07075833333333333 0.012805666666666668 0.07660133333333333 0.059187 0.009844333333333333
1.27367 0.07934766666666666 0.005121 0.048781333333333336 0.07507633333333331 0.0038460000000000005
1.2886799999999998 0.07484433333333333 0.0017276666666666664 0.027289333333333332 0.08133866666666667 0.0012783333333333334
1.3037 0.05916866666666666 0.0004940000000000001 0.015876333333333333 0.07452066666666667 0.0003630000000000001
1.3187099999999998 0.039143000000000004 0.00011633333333333333 0.013678666666666665 0.057407333333333345 8.899999999999998e-05
1.33373 0.021647333333333338 2.5000000000000005e-05 0.017731666666666663 0.03706766666666667 4.966666666666667e-05
1.3487399999999998 0.010005666666666664 1.1666666666666668e-05 0.024693 0.020032666666666664 0.0001546666666666667
1.36376 0.0038666666666666663 5.933333333333334e-05 0.03171533333333333 0.009053333333333332 0.0006363333333333335
1.3787699999999998 0.0012673333333333334 0.00027933333333333336 0.037097333333333336 0.003418 0.0022023333333333335
1.39379 0.00046466666666666667 0.0010873333333333334 0.04047599999999999 0.0010773333333333334 0.006496666666666666
1.4087999999999998 0.0005886666666666668 0.003584 0.04219 0.00028933333333333334 0.016356333333333337
1.42382 0.0017706666666666667 0.010065 0.042453000000000005 0.00010300000000000002 0.035345999999999995
1.4388299999999998 0.0051006666666666665 0.024206999999999996 0.04111533333333333 0.00021899999999999998 0.06596933333333334
1.45385 0.012538666666666665 0.05005566666666667 0.03814966666666667 0.0008476666666666668 0.10713499999999998
1.4688599999999998 0.02621266666666667 0.08937766666666666 0.03453666666666667 0.0028576666666666663 0.15261233333333332
1.48388 0.046683333333333334 0.13834033333333332 0.033036333333333334 0.008099 0.19204266666666667
1.4988899999999998 0.07120966666666667 0.18608433333333335 0.038114666666666665 0.019243666666666666 0.21440966666666667
1.5139099999999999 0.09394400000000001 0.21772833333333336 0.05420866666666667 0.03845633333333333 0.21239533333333338
1.5289199999999998 0.10930966666666668 0.22136000000000006 0.08234666666666669 0.06486333333333333 0.18582433333333334
1.5439399999999999 0.11613633333333331 0.19497366666666666 0.116903 0.093102 0.14246533333333333
1.5589499999999998 0.11813900000000001 0.14817300000000003 0.14577233333333334 0.11551233333333334 0.094892
1.5739699999999999 0.11943766666666665 0.096758 0.156157 0.12745833333333334 0.05471633333333334
1.5889799999999998 0.11978399999999999 0.05428799999999999 0.14312033333333332 0.13052933333333333 0.028033333333333337
1.6039999999999999 0.11525666666666666 0.026898333333333333 0.11374899999999998 0.12949899999999998 0.015193666666666666
1.6190099999999998 0.10387266666666668 0.014048 0.08238799999999999 0.126213 0.013871999999999999
1.6340299999999999 0.08961466666666668 0.012667000000000003 0.06079633333333334 0.11771766666666666 0.022107666666666668
1.6490399999999998 0.08009166666666667 0.020544999999999997 0.05156266666666666 0.10083466666666667 0.038976000000000004
1.6640599999999999 0.08044533333333333 0.036893999999999996 0.049143000000000006 0.07758400000000001 0.062833
1.6790699999999998 0.08965533333333335 0.060456333333333334 0.046028 0.055455000000000004 0.08896433333333334
1.6940899999999999 0.10170599999999999 0.08697033333333333 0.038361666666666655 0.042928999999999995 0.10921766666666666
1.7090999999999998 0.10931266666666667 0.10856733333333334 0.027275666666666667 0.04492533333333333 0.11545566666666668
1.7241199999999999 0.10743333333333333 0.11692033333333335 0.016313 0.06084133333333333 0.10493133333333332
1.7391299999999998 0.09551066666666667 0.10859233333333335 0.008171666666666666 0.08486066666666667 0.08272433333333333
1.7541499999999999 0.07768633333333334 0.08764566666666666 0.0034679999999999997 0.107713 0.058217666666666675
1.7691599999999998 0.060027333333333335 0.06267199999999999 0.0014256666666666667 0.12013000000000001 0.03877933333333334
1.7841799999999999 0.04649466666666667 0.041008333333333334 0.0011523333333333331 0.11709433333333333 0.026382666666666665
1.7991899999999998 0.037124333333333336 0.025637666666666666 0.0024126666666666667 0.10022366666666667 0.019098333333333335
1.8142099999999999 0.029918999999999998 0.016282000000000005 0.005621333333333334 0.07616333333333335 0.01463033333333333
1.8292199999999998 0.023776000000000005 0.011854666666666668 0.011268333333333335 0.052409666666666674 0.012275
1.8442399999999999 0.019294 0.011519333333333335 0.01891066666666667 0.03402966666666666 0.012384000000000001
1.8592499999999998 0.01729466666666667 0.014154333333333335 0.02652033333333333 0.022876999999999998 0.014822333333333333
1.8742699999999999 0.01724833333333333 0.017775333333333334 0.031067 0.018346333333333333 0.018072333333333336
1.8892799999999998 0.017518666666666665 0.019938666666666664 0.030406333333333344 0.018290000000000004 0.019875666666666666
1.9042999999999999 0.016813333333333333 0.019073666666666666 0.02488166666666667 0.019918333333333333 0.018728333333333333
1.9193099999999998 0.015233999999999998 0.015391333333333335 0.017075000000000003 0.02096066666666667 0.014868666666666665
1.9343299999999999 0.013848333333333332 0.01059933333333333 0.010015333333333331 0.020498666666666665 0.009951333333333335
1.9493399999999999 0.013399 0.006645666666666665 0.005672333333333333 0.01880133333333333 0.005777666666666666
1.9643599999999999 0.013539999999999998 0.004641999999999999 0.005013333333333332 0.016451666666666667 0.0033583333333333325
1.9793699999999999 0.01329166666666667 0.004654333333333332 0.009095666666666667 0.013788 0.002807333333333333
1.9943899999999999 0.012034 0.006042333333333334 0.019685666666666664 0.011046 0.0037563333333333333
2.0094 0.010064333333333335 0.007902666666666665 0.03816666666666667 0.008643666666666666 0.005626333333333332
2.02442 0.008212666666666668 0.009397333333333332 0.06312566666666666 0.007023666666666667 0.007746
2.03943 0.007072 0.009986666666666668 0.08864866666666668 0.0062443333333333335 0.009438333333333333
2.05445 0.006555333333333334 0.009516666666666666 0.10597233333333331 0.005864666666666667 0.010222333333333332
2.06946 0.006148 0.008261333333333332 0.10833833333333334 0.005298666666666668 0.009996
2.08448 0.005545333333333333 0.006906000000000001 0.09536333333333334 0.004330333333333334 0.009121666666666665
2.09949 0.005106666666666666 0.006453666666666666 0.07312566666666666 0.0032690000000000006 0.008456333333333335
2.11451 0.0057023333333333336 0.007823666666666666 0.050008666666666673 0.002767666666666667 0.009073333333333333
2.12952 0.008163333333333333 0.011281999999999999 0.03197633333333332 0.003526666666666666 0.011640666666666667
2.14454 0.012539333333333331 0.015964 0.020550000000000002 0.006024999999999999 0.01573
2.15955 0.017718333333333336 0.020033333333333334 0.014017666666666666 0.010195000000000001 0.019722666666666666
2.17457 0.021791 0.021639999999999996 0.009904999999999999 0.015122666666666666 0.02166066666666666
2.18958 0.023241 0.02007433333333333 0.006727333333333333 0.019170666666666666 0.02052633333333333
2.2046 0.021995333333333332 0.016198999999999998 0.0042373333333333325 0.02086233333333333 0.016911
2.21961 0.01936566666666667 0.011738 0.002918333333333333 0.019875333333333335 0.012462666666666667
2.23463 0.016813 0.008155666666666667 0.003684666666666667 0.01719833333333333 0.008765666666666666
2.24964 0.01492033333333333 0.0061200000000000004 0.008117 0.014258333333333335 0.006642333333333333
2.26466 0.013614999999999999 0.005918666666666666 0.018491333333333335 0.011970000000000001 0.006403666666666666
2.27967 0.01343 0.008435999999999999 0.03660766666666667 0.010824333333333333 0.008741999999999998
2.29469 0.016388000000000003 0.015803 0.06131699999999999 0.011923999999999997 0.015495333333333335
2.3097 0.025524666666666664 0.03082066666666667 0.08671466666666668 0.017810333333333334 0.029275666666666665
2.32472 0.04321966666666667 0.05496333333333334 0.10385266666666665 0.032010666666666666 0.051535000000000004
2.33973 0.06906366666666666 0.08598766666666666 0.10625933333333334 0.05683833333333334 0.08017900000000001
2.35475 0.09858766666666667 0.11742833333333332 0.09492733333333332 0.09041133333333333 0.10914900000000001
2.36976 0.12397100000000001 0.14106333333333335 0.07770766666666667 0.12508400000000003 0.13118700000000003
2.38478 0.13690300000000002 0.1507 0.06315033333333334 0.14960666666666667 0.1416206666666667
2.39979 0.13246866666666668 0.1444006666666667 0.05451666666666667 0.15468766666666667 0.13968533333333333
2.41481 0.111903 0.12438333333333333 0.04916500000000001 0.13835066666666668 0.12695033333333333
2.42982 0.08216266666666666 0.09587 0.04278766666666666 0.10703699999999998 0.1060113333333333
2.44484 0.052337 0.065678 0.03374433333333334 0.07157900000000002 0.08107366666666667
2.45985 0.02937 0.04043933333333332 0.023953666666666665 0.041418 0.05862233333333334
2.47487 0.016061666666666665 0.024913666666666664 0.01675 0.021127666666666666 0.045865
2.48988 0.012030666666666667 0.02161933333333333 0.014378333333333332 0.010714333333333333 0.047411666666666664
2.5049 0.01595833333333333 0.03129133333333333 0.01671766666666667 0.008162333333333334 0.06231266666666667
2.51991 0.02698733333333334 0.052370999999999994 0.021458666666666664 0.011740333333333332 0.08328700000000001
2.53493 0.044345666666666665 0.07932999999999998 0.025238666666666666 0.020841666666666665 0.099545
2.54994 0.06563999999999999 0.10250499999999999 0.02541733333333333 0.035453333333333344 0.10256233333333334
2.56496 0.08546133333333335 0.11202733333333331 0.021587666666666668 0.05472333333333333 0.09094299999999998
2.57997 0.09643166666666667 0.10379733333333334 0.015584333333333334 0.07533366666666667 0.07023233333333333
2.59499 0.09331200000000002 0.08198499999999999 0.010093666666666667 0.091106 0.048165000000000006
2.61 0.07705666666666668 0.05562333333333332 0.00709 0.09543966666666666 0.029984666666666666
2.62502 0.05489766666666665 0.032699 0.007154333333333333 0.08561200000000001 0.01719666666666667
2.64003 0.03610966666666667 0.016811999999999997 0.009627333333333331 0.06522733333333335 0.009085333333333334
2.65505 0.027287666666666665 0.007685999999999998 0.013022333333333332 0.04200166666666667 0.004361
2.67006 0.030150666666666666 0.0034136666666666673 0.015580000000000002 0.022915333333333336 0.0019066666666666668
2.68508 0.041649000000000005 0.0022586666666666666 0.016109333333333333 0.011102999999999998 0.0009080000000000002
2.70009 0.05514366666666667 0.0033316666666666664 0.014670333333333334 0.006425000000000001 0.0009143333333333334
2.71511 0.063029 0.006326666666666666 0.012448333333333332 0.007879666666666665 0.0018666666666666666
2.73012 0.060606 0.01082566666666667 0.010798999999999998 0.015027666666666665 0.003917
2.74514 0.04875533333333334 0.01563866666666667 0.010196666666666668 0.027305666666666666 0.007044333333333333
2.76015 0.03279366666666667 0.018916000000000002 0.010045666666666665 0.04218566666666667 0.010635666666666665
2.77517 0.018500333333333337 0.019151333333333336 0.009388666666666668 0.054591999999999995 0.013450333333333335
2.79018 0.009005999999999998 0.016314666666666665 0.007823666666666665 0.05910033333333334 0.014327333333333333
2.8052 0.004615333333333333 0.011981999999999998 0.005888333333333334 0.05366100000000001 0.013111666666666667
2.82021 0.004486666666666667 0.008491333333333333 0.0047139999999999994 0.041357333333333336 0.011086000000000002
2.83523 0.008069333333333335 0.007864999999999999 0.005525 0.028430999999999998 0.010453666666666665
2.85024 0.014960000000000001 0.011227333333333332 0.009173666666666667 0.020474333333333334 0.013145666666666667
2.86526 0.023868333333333328 0.01836 0.015616000000000001 0.019792333333333332 0.019602666666666668
2.88027 0.03195066666666666 0.027259666666666668 0.023400333333333335 0.024979333333333336 0.027993666666666663
2.89529 0.03582466666666668 0.03438833333333333 0.029884666666666664 0.03199366666666667 0.03469166666666667
2.9103 0.03386633333333333 0.036359333333333334 0.032660333333333326 0.036246 0.036256666666666666
2.92532 0.02764166666666667 0.03215266666666667 0.03117833333333334 0.03515900000000001 0.03173366666666667
2.94033 0.02105233333333334 0.023855000000000005 0.026969666666666663 0.02971366666666667 0.023262999999999995
2.95535 0.017853666666666664 0.015151666666666667 0.022230666666666666 0.023608666666666663 0.01444566666666667
2.97036 0.019703000000000005 0.009174333333333333 0.01848166666666667 0.020643666666666668 0.008171
2.98538 0.025852 0.007533333333333335 0.016597666666666667 0.022509666666666664 0.005755666666666665
3.00039 0.034129 0.010628333333333335 0.017683333333333332 0.028435333333333326 0.007507666666666667
3.01541 0.042061 0.01808966666666667 0.02294366666666667 0.036289666666666665 0.013361333333333333
3.03042 0.04739266666666666 0.028567333333333333 0.03220133333333333 0.043664666666666664 0.022684333333333327
3.04544 0.048287666666666666 0.03953566666666666 0.042559 0.048228 0.033685
3.06045 0.04392133333333333 0.047938666666666664 0.04929666666666667 0.04799166666666667 0.043527666666666666
3.07547 0.035366 0.051535 0.04898533333333333 0.04225299999999999 0.04947866666666667
3.09048 0.025635333333333336 0.04988766666666666 0.042112666666666666 0.032551333333333335 0.05027966666666666
3.1055 0.018382999999999997 0.044374333333333335 0.032598999999999996 0.02224133333333333 0.04666466666666667
3.12051 0.016057333333333333 0.037415000000000004 0.02458433333333333 0.014785333333333336 0.040749
3.13553 0.018757000000000003 0.031336666666666665 0.019728333333333334 0.012086000000000001 0.034871
3.15054 0.024196333333333334 0.027267666666666666 0.017132666666666664 0.013917666666666665 0.030440000000000002
3.16556 0.028797000000000007 0.02465933333333333 0.015279333333333332 0.018272 0.027313333333333335
3.18057 0.02958566666666667 0.022009333333333332 0.013752666666666665 0.022246333333333337 0.024236999999999998
3.19559 0.025947333333333333 0.018343333333333333 0.01341 0.023375000000000003 0.020228
3.2106 0.01996 0.014264666666666663 0.015339333333333333 0.020941666666666667 0.015683
3.22562 0.015131333333333335 0.011733999999999998 0.019844999999999998 0.016385666666666666 0.012425333333333333
3.24063 0.014571333333333334 0.012967 0.026291 0.012488 0.012717
3.25565 0.019595333333333336 0.019109666666666667 0.03366033333333333 0.012008333333333333 0.017935333333333334
3.27066 0.028965999999999995 0.02913233333333334 0.04091533333333334 0.016522666666666668 0.027433333333333334
3.2856799999999997 0.03894500000000001 0.03949266666666667 0.04672133333333333 0.025565333333333336 0.03803066666666667
3.30069 0.044772000000000006 0.04549766666666667 0.04924099999999999 0.03623733333333334 0.04503633333333334
3.3157099999999997 0.04334433333333334 0.04406533333333333 0.046837000000000004 0.044003 0.04490533333333334
3.33072 0.035216000000000004 0.035790666666666665 0.03941033333333333 0.045064333333333345 0.03757233333333334
3.3457399999999997 0.02399333333333333 0.02435966666666666 0.02889833333333334 0.03880000000000001 0.02635133333333333
3.36075 0.013703999999999997 0.013895000000000001 0.018288333333333334 0.028069333333333335 0.015492666666666667
3.3757699999999997 0.006561999999999998 0.006640666666666667 0.009919666666666667 0.017069333333333332 0.007633666666666666
3.39078 0.0026346666666666667 0.0026600000000000005 0.004592333333333334 0.008723 0.0031526666666666665
3.4057999999999997 0.0008863333333333334 0.0008913333333333332 0.001806666666666667 0.0037493333333333333 0.0010896666666666665
3.42081 0.0002476666666666667 0.0002506666666666667 0.0006020000000000001 0.0013540000000000002 0.00031366666666666674
3.4358299999999997 5.6666666666666664e-05 5.733333333333334e-05 0.00016866666666666668 0.00041299999999999996 7.3e-05
3.45084 8.333333333333334e-06 8.333333333333334e-06 3.600000000000001e-05 0.00010133333333333332 1.2333333333333336e-05
3.4658599999999997 2.666666666666667e-06 0.0 5e-06 2e-05 3.3333333333333335e-07
3.48087 1.8666666666666665e-05 0.0 0.0 1.0666666666666669e-05 0.0
3.4958899999999997 8.200000000000001e-05 0.0 0.0 3.933333333333334e-05 0.0
3.5109 0.0002923333333333334 0.0 0.0 0.00015666666666666666 0.0
3.52591 0.0008486666666666666 0.0 0.0 0.000491 0.0
3.54093 0.002052 6e-06 0.0 0.0013009999999999999 6.333333333333333e-06
3.55594 0.004143666666666667 2.933333333333334e-05 0.0 0.0028613333333333334 3.266666666666666e-05
3.57096 0.0070076666666666655 0.00011833333333333334 0.0 0.0052643333333333335 0.00012733333333333336
3.58597 0.009926333333333334 0.0003766666666666667 5e-06 0.008114666666666668 0.00040166666666666665
3.60099 0.01187466666666667 0.0009830000000000001 3.9333333333333345e-05 0.010542333333333332 0.0010389999999999998
3.616 0.012257999999999998 0.002139666666666667 0.0002 0.011728333333333334 0.0022483333333333327
3.63102 0.011513333333333332 0.0038943333333333334 0.0008126666666666667 0.011619666666666664 0.004063333333333334
3.64603 0.010891333333333334 0.005958 0.002743666666666666 0.011095333333333336 0.006165
3.66105 0.011483333333333337 0.007721333333333333 0.007775666666666666 0.011273 0.007919333333333332
3.67606 0.013439666666666667 0.008688999999999999 0.018492333333333333 0.012583 0.00883
3.69108 0.0162 0.009043666666666667 0.03694066666666666 0.014655333333333331 0.009113
3.70609 0.019544666666666665 0.009785666666666666 0.06200433333333333 0.017201666666666664 0.009856000000000002
3.72111 0.024114333333333335 0.012264666666666667 0.08745033333333334 0.020831 0.012509333333333332
3.73612 0.030469000000000003 0.017504000000000002 0.10368066666666667 0.02652433333333333 0.018147333333333335
3.75114 0.03752633333333334 0.025828333333333328 0.10341399999999998 0.033966666666666666 0.02698566666666667
3.7661499999999997 0.042440000000000005 0.03679233333333333 0.08706666666666667 0.040606666666666666 0.038251999999999994
3.78117 0.042829000000000006 0.049031666666666675 0.06267266666666667 0.04314899999999999 0.05023466666666666
3.7961799999999997 0.03922033333333333 0.06013566666666667 0.040444999999999995 0.04050366666666667 0.06047466666666666
3.8112 0.034973333333333335 0.06720966666666665 0.02698566666666667 0.03525166666666667 0.06650666666666669
3.8262099999999997 0.03341300000000001 0.06823099999999999 0.02327833333333333 0.031866000000000005 0.06691633333333334
3.84123 0.034964 0.06326166666666666 0.026252666666666664 0.03310333333333334 0.062052333333333334
3.8562399999999997 0.036928 0.05441166666666667 0.031490000000000004 0.03781233333333333 0.05380466666666666
3.87126 0.035918000000000005 0.044384 0.03531733333333333 0.041839999999999995 0.044429333333333335
3.8862699999999997 0.03056933333333333 0.03489333333333333 0.035972666666666674 0.041203333333333335 0.03533133333333333
3.90129 0.022282000000000003 0.026294666666666668 0.03361666666666666 0.034868666666666666 0.026839666666666668
3.9162999999999997 0.01378733333333333 0.018476666666666666 0.029312 0.025045666666666667 0.01894733333333333
3.93132 0.007211 0.011679999999999998 0.023994333333333336 0.015210666666666667 0.012015333333333334
3.9463299999999997 0.003179666666666666 0.006452666666666666 0.018221333333333332 0.007795333333333333 0.00665
3.96135 0.0011816666666666668 0.003051 0.012551666666666666 0.0033666666666666662 0.0031513333333333337
3.9763599999999997 0.00036900000000000013 0.0012239999999999998 0.007768999999999999 0.0012250000000000002 0.001266
3.99138 0.00010233333333333336 0.00042033333333333343 0.004716333333333334 0.0003776666666666667 0.0004310000000000001
4.00639 5.866666666666667e-05 0.0001566666666666667 0.004169666666666666 9.700000000000001e-05 0.00014633333333333336
4.0214099999999995 0.00018800000000000004 0.0002126666666666667 0.0070663333333333325 4.0666666666666675e-05 0.00014333333333333337
4.03642 0.0006763333333333337 0.000715 0.014509333333333336 0.000115 0.00046333333333333334
4.0514399999999995 0.002088666666666667 0.0022570000000000003 0.026857333333333334 0.00044600000000000005 0.00155
4.06645 0.0054333333333333326 0.0060009999999999985 0.042174666666666666 0.0014663333333333334 0.004373999999999999
4.0814699999999995 0.011945333333333334 0.013432999999999999 0.055702666666666664 0.004051333333333334 0.010381000000000001
4.09648 0.022236333333333334 0.025351000000000002 0.061981999999999995 0.009453333333333334 0.020783
4.1114999999999995 0.03515166666666667 0.040363666666666666 0.058675333333333336 0.018654 0.035129
4.12651 0.04728766666666666 0.054309 0.04882866666666666 0.031244333333333332 0.050227
4.1415299999999995 0.054293999999999995 0.06188600000000001 0.039344666666666674 0.044533333333333334 0.060945
4.15654 0.05343866666666666 0.06008333333333334 0.03671900000000001 0.054178 0.06330933333333334
4.1715599999999995 0.04557133333333334 0.05061966666666666 0.043253 0.05646399999999999 0.05775566666666667
4.18657 0.034777999999999996 0.039202 0.05577033333333334 0.05077333333333334 0.04979300000000001
4.2015899999999995 0.025971000000000004 0.03232066666666667 0.06724233333333335 0.040204000000000004 0.047241
4.2166 0.022341666666666666 0.034456 0.07065000000000002 0.02972866666666667 0.055938999999999996
4.2316199999999995 0.024654333333333334 0.04711633333333333 0.06319399999999999 0.023439333333333326 0.07620433333333333
4.24663 0.03238633333333333 0.06867266666666667 0.04772566666666666 0.023050666666666664 0.10156866666666667
4.2616499999999995 0.04513533333333333 0.09371733333333335 0.030328999999999995 0.028472666666666667 0.12089266666666666
4.27666 0.062186000000000005 0.11333133333333333 0.016184999999999998 0.03944433333333333 0.12418266666666665
4.2916799999999995 0.08040133333333332 0.11867866666666667 0.007256 0.05577399999999999 0.10898033333333336
4.30669 0.09352066666666665 0.10672500000000003 0.002771 0.075454 0.08196466666666666
4.3217099999999995 0.09525 0.08274866666666666 0.0010739999999999999 0.09286900000000002 0.05399766666666666
4.33672 0.08397366666666667 0.056564333333333335 0.000936 0.100522 0.033082999999999994
4.3517399999999995 0.06415766666666668 0.036000666666666674 0.001961333333333333 0.09404833333333333 0.021182333333333338
4.36675 0.042960000000000005 0.023458000000000003 0.004301666666666667 0.07567533333333334 0.015913666666666666
4.3817699999999995 0.025674999999999996 0.01706366666666666 0.008077333333333334 0.05252433333333333 0.013855666666666662
4.39678 0.014027000000000003 0.013701666666666668 0.012785333333333333 0.03170133333333333 0.012510333333333337
4.4117999999999995 0.007403333333333333 0.011080000000000001 0.01718266666666667 0.016814333333333334 0.010688000000000001
4.42681 0.004830333333333333 0.008352333333333331 0.020007 0.007936333333333333 0.008246666666666664
4.4418299999999995 0.006178333333333335 0.005794 0.020947 0.003482 0.005768999999999999
4.45684 0.012365666666666665 0.004197666666666667 0.020830666666666664 0.0018866666666666665 0.004128000000000001
4.4718599999999995 0.024562666666666663 0.004406666666666667 0.02061 0.0023850000000000004 0.004117333333333333
4.48687 0.042439 0.007054 0.020311000000000003 0.005118333333333334 0.006209000000000001
4.5018899999999995 0.06244466666666666 0.012277666666666666 0.019172666666666668 0.010807666666666665 0.010322
4.5169 0.07807266666666667 0.019380333333333333 0.01672066666666666 0.020070333333333336 0.015615
4.5319199999999995 0.08297266666666667 0.026622666666666673 0.013418000000000001 0.03264500000000001 0.020591333333333336
4.54693 0.074988 0.031683 0.010166333333333335 0.046949333333333336 0.02371166666666667
4.5619499999999995 0.05762733333333333 0.03270333333333334 0.007519666666666669 0.060066666666666664 0.024120666666666665
4.57696 0.03764366666666666 0.029277333333333332 0.005468666666666666 0.06832533333333334 0.021894333333333335
4.5919799999999995 0.02087933333333333 0.022685999999999998 0.0038346666666666668 0.06861833333333335 0.017796333333333334
4.60699 0.009825666666666667 0.015151999999999999 0.0025946666666666666 0.06019133333333334 0.012887666666666667
4.6220099999999995 0.003916333333333332 0.008683 0.0018203333333333335 0.04561433333333334 0.008218666666666668
4.63702 0.001331 0.0042443333333333335 0.0014846666666666667 0.02958766666666666 0.004554666666666666
4.6520399999999995 0.00042500000000000014 0.001764333333333333 0.0014376666666666667 0.016324333333333333 0.002166
4.66705 0.00027333333333333344 0.000621 0.0015166666666666666 0.007677666666666667 0.0008810000000000002
4.6820699999999995 0.0006066666666666668 0.00019100000000000006 0.001731666666666667 0.0032586666666666667 0.0003096666666666667
4.69708 0.001576333333333333 7.833333333333333e-05 0.0022533333333333338 0.0017929999999999999 0.00011800000000000002
4.7120999999999995 0.0035380000000000003 0.0001396666666666667 0.0032503333333333334 0.0022833333333333334 0.0001436666666666667
4.72711 0.006739666666666666 0.0004116666666666668 0.0046686666666666665 0.004287 0.00039466666666666665
4.7421299999999995 0.010957333333333335 0.001087 0.006180666666666667 0.007547333333333334 0.0010343333333333333
4.75714 0.015366333333333336 0.002462666666666667 0.007478333333333333 0.011519666666666668 0.0023309999999999997
4.7721599999999995 0.018924333333333335 0.004805666666666666 0.008688666666666667 0.015312333333333336 0.0045256666666666666
4.78717 0.02104733333333333 0.008199666666666668 0.010534666666666666 0.018117333333333333 0.007678999999999999
4.8021899999999995 0.02197233333333333 0.012407 0.013994666666666671 0.019734666666666668 0.011588
4.8172 0.022389333333333334 0.016919666666666666 0.019388999999999997 0.020571999999999997 0.015854666666666666
4.8322199999999995 0.02258133333333334 0.021111666666666664 0.025658000000000004 0.02104633333333333 0.01997233333333333
4.84723 0.022017999999999996 0.024494333333333337 0.03049166666666667 0.020971 0.023509999999999996
4.8622499999999995 0.019835000000000002 0.02681866666666667 0.031561666666666675 0.019631666666666665 0.026178
4.87726 0.015852333333333333 0.027941999999999998 0.028083666666666667 0.016575 0.027806666666666667
4.8922799999999995 0.010938 0.027515000000000005 0.021374999999999998 0.012225333333333335 0.02807233333333333
4.90729 0.006413666666666667 0.025024 0.014025000000000001 0.007724999999999999 0.026407666666666666
4.9223099999999995 0.0031686666666666664 0.020405333333333334 0.008409666666666668 0.004131999999999999 0.022470666666666663
4.93732 0.0013169999999999996 0.014536333333333335 0.005873666666666667 0.0018593333333333335 0.016814
4.9523399999999995 0.00045600000000000013 0.008883666666666666 0.006745666666666666 0.0007046666666666666 0.010836999999999998
4.96735 0.00013099999999999999 0.004620333333333333 0.010575666666666666 0.000221 0.005942666666666667
4.9823699999999995 3.6e-05 0.002112 0.016035333333333332 5.8333333333333326e-05 0.002787333333333334
4.99738 3.433333333333334e-05 0.0011656666666666666 0.020905 1.2000000000000002e-05 0.00126
5.0123999999999995 0.00014200000000000004 0.0017156666666666666 0.022884000000000005 2.166666666666667e-05 0.0010873333333333334
5.02741 0.0005453333333333333 0.004369666666666666 0.020943999999999997 0.00012033333333333335 0.002449666666666667
5.0424299999999995 0.0017810000000000002 0.010468666666666666 0.016013666666666666 0.000477 0.006324333333333334
5.05744 0.004892666666666667 0.021297666666666666 0.010242 0.0016053333333333334 0.014236666666666667
5.0724599999999995 0.011311333333333333 0.03644466666666666 0.005537 0.004537 0.027088
5.08747 0.022083666666666668 0.05243266666666667 0.002791 0.010794999999999999 0.043505333333333326
5.1024899999999995 0.03650333333333333 0.06348066666666667 0.00224 0.021672000000000004 0.05897166666666666
5.1175 0.051337 0.064776 0.004467666666666667 0.03679333333333334 0.06753033333333332
5.1325199999999995 0.06199299999999999 0.055936666666666655 0.011171999999999998 0.053110333333333336 0.065485
5.14753 0.06532133333333333 0.041395333333333326 0.024920333333333333 0.06568966666666665 0.05417966666666667
5.1625499999999995 0.06170666666666667 0.02728866666666667 0.04735266666666667 0.07062166666666667 0.03908500000000001
5.17756 0.05428366666666666 0.017708333333333333 0.07631066666666667 0.06751 0.026032666666666662
5.1925799999999995 0.04625133333333333 0.013275666666666667 0.10428766666666665 0.059248666666666665 0.017942
5.20759 0.038878 0.012319 0.12084366666666665 0.04936666666666666 0.014413666666666667
5.2226099999999995 0.031807666666666665 0.012920333333333332 0.11867933333333335 0.03978466666666667 0.013633333333333332
5.23762 0.024587 0.014136000000000001 0.09871933333333333 0.030790333333333326 0.014274333333333333
5.2526399999999995 0.01769 0.015902333333333334 0.06949433333333334 0.022409999999999996 0.015971
5.26765 0.012283666666666667 0.018241666666666663 0.041413666666666675 0.01534733333333333 0.018541
5.2826699999999995 0.009234666666666665 0.020599333333333334 0.02104766666666667 0.010671666666666666 0.021198
5.29768 0.008402333333333335 0.02191266666666667 0.009685666666666669 0.008951333333333332 0.022563666666666666
5.3126999999999995 0.008657 0.021196333333333338 0.0054606666666666675 0.009652666666666665 0.02149
5.32771 0.008634666666666667 0.018249666666666668 0.006071000000000001 0.011266000000000002 0.017898
5.3427299999999995 0.0075893333333333325 0.013898666666666669 0.009865666666666665 0.012075666666666667 0.012859333333333332
5.35774 0.005663 0.009476333333333333 0.015554333333333337 0.011118666666666666 0.007928666666666667
5.3727599999999995 0.003548666666666666 0.006075666666666666 0.021697999999999995 0.008617000000000001 0.004259000000000001
5.38777 0.0018579999999999996 0.00418 0.02671866666666667 0.0055889999999999985 0.0021896666666666666
5.4027899999999995 0.0008146666666666667 0.003836333333333333 0.029319999999999995 0.003032 0.0014539999999999998
5.4178 0.00029900000000000006 0.004878000000000001 0.02879366666666667 0.0013733333333333334 0.0015963333333333337
5.4328199999999995 9.16666666666667e-05 0.006842333333333333 0.02520133333333333 0.0005186666666666667 0.002274666666666667
5.44783 2.1000000000000002e-05 0.008855000000000002 0.019442000000000004 0.00016400000000000003 0.0033536666666666663
5.4628499999999995 3e-06 0.009878666666666668 0.013036333333333336 4.133333333333334e-05 0.004833333333333334
5.47786 1.3333333333333335e-05 0.009300666666666669 0.007509999999999999 6.666666666666667e-06 0.006618666666666666
5.4928799999999995 6.566666666666666e-05 0.0073406666666666655 0.003700333333333333 2.5e-05 0.008271666666666667
5.50789 0.000241 0.004846 0.001628333333333333 9.466666666666669e-05 0.009101333333333333
5.5229099999999995 0.0007016666666666666 0.0026733333333333336 0.0009076666666666668 0.0003083333333333334 0.0086
5.53792 0.0017346666666666667 0.0012353333333333335 0.0012856666666666667 0.0008416666666666665 0.0068829999999999985
5.5529399999999995 0.0036136666666666674 0.00047700000000000005 0.0029273333333333334 0.001952 0.00464
5.56795 0.006344333333333335 0.0001546666666666667 0.006451666666666666 0.0038286666666666664 0.0026209999999999996
5.5829699999999995 0.009379 5.000000000000001e-05 0.012681666666666666 0.006353333333333333 0.001243666666666667
5.59798 0.011680666666666667 5.5e-05 0.02229433333333333 0.008919666666666664 0.0005233333333333334
5.6129999999999995 0.012294333333333334 0.00021033333333333337 0.03523933333333333 0.010583666666666665 0.00031700000000000006
5.62801 0.011116666666666667 0.0007496666666666668 0.050141333333333336 0.010633666666666665 0.0006343333333333333
5.6430299999999995 0.009212666666666666 0.0022373333333333334 0.064064 0.009186 0.0019006666666666664
5.65804 0.008337333333333334 0.00563 0.07340366666666667 0.0073076666666666654 0.005140666666666667
5.6730599999999995 0.010061666666666667 0.01201333333333333 0.075793 0.006563333333333334 0.011830000000000002
5.68807 0.014861999999999997 0.021881666666666667 0.07169166666666667 0.008369333333333335 0.023127666666666664
5.7030899999999995 0.02168833333333333 0.03435733333333334 0.06414433333333333 0.013282666666666665 0.03850033333333334
5.7181 0.02847033333333333 0.04707233333333332 0.056766000000000004 0.020495666666666666 0.05473833333333333
5.7331199999999995 0.03349166666666666 0.057010000000000005 0.05162466666666666 0.027903 0.06675233333333334
5.74813 0.03655833333333334 0.06188966666666667 0.04878166666666666 0.03331633333333334 0.07048966666666666
5.7631499999999996 0.03855666666666668 0.06145633333333333 0.047304333333333344 0.03608233333333333 0.066219
5.77816 0.03984 0.05816333333333333 0.04607166666666667 0.037401 0.059441
5.7931799999999996 0.039635666666666666 0.05663600000000001 0.04376433333333333 0.038701 0.05796233333333334
5.80819 0.037573666666666665 0.06130866666666667 0.039053000000000004 0.03986966666666667 0.066728
5.8232099999999996 0.03551733333333333 0.07333266666666667 0.031662666666666665 0.03979033333333333 0.08384466666666666
5.83822 0.037216 0.08914566666666666 0.023252333333333337 0.038686 0.10104033333333334
5.8532399999999996 0.045644333333333335 0.10240966666666666 0.016922666666666666 0.03938066666666666 0.10904133333333334
5.86825 0.060391999999999994 0.10826666666666668 0.015711 0.045532333333333334 0.104325
5.8832699999999996 0.07730466666666666 0.106705 0.021247666666666665 0.05828766666666666 0.09187600000000001
5.89828 0.09081566666666667 0.10201733333333333 0.03286566666666666 0.07439699999999999 0.08118966666666666
5.9133 0.09754200000000002 0.09826066666666665 0.04713933333333333 0.08759833333333332 0.07856933333333332
5.92831 0.09839266666666667 0.09498166666666669 0.058554666666666665 0.09261599999999999 0.08215866666666669
5.94333 0.096975 0.087785 0.061991000000000004 0.08910233333333331 0.08399033333333333
5.95834 0.09526999999999998 0.07337366666666666 0.05570066666666666 0.08215400000000002 0.07703666666666667
5.97336 0.09113199999999999 0.05336600000000001 0.042400999999999994 0.07822400000000002 0.06072233333333333
5.98837 0.08075600000000001 0.03308133333333333 0.02730466666666666 0.07941599999999999 0.040431666666666664
6.00339 0.06337666666666666 0.017303333333333337 0.014852666666666669 0.08143666666666667 0.022597333333333334
6.0184 0.04283466666666667 0.007604333333333334 0.006815 0.07757766666666667 0.010574
6.03342 0.024652 0.0028016666666666667 0.002635666666666667 0.06482933333333334 0.004141333333333333
6.04843 0.012297333333333332 0.0008720000000000002 0.0008580000000000001 0.046224999999999995 0.0013640000000000002
6.06345 0.006157999999999999 0.0002616666666666667 0.00025400000000000005 0.02779666666666667 0.00038866666666666666
6.07846 0.00494 0.00019866666666666673 0.0001646666666666667 0.014039333333333332 0.00015033333333333335
6.09348 0.007161333333333333 0.00047533333333333336 0.000483 0.005989 0.00023666666666666668
6.10849 0.011521666666666664 0.0012133333333333332 0.0017043333333333335 0.0023186666666666664 0.0006286666666666666
6.12351 0.016552666666666667 0.002625 0.005113000000000001 0.0013356666666666664 0.0014593333333333333
6.13852 0.02066766666666667 0.004735000000000001 0.012867333333333335 0.002116333333333333 0.002841666666666667
6.15354 0.02279866666666667 0.0071516666666666655 0.027136333333333335 0.004548333333333334 0.0046166666666666665
6.16855 0.022805000000000002 0.009058333333333333 0.048045333333333336 0.008763 0.006272333333333334
6.18357 0.021226666666666668 0.009725666666666667 0.07156333333333334 0.014329666666666664 0.007128333333333334
6.19858 0.018663333333333334 0.009158000000000001 0.08994700000000001 0.019903333333333335 0.006815333333333334
6.2136 0.015585333333333335 0.008355666666666667 0.09583933333333333 0.023691999999999994 0.005593
6.22861 0.012500666666666667 0.008848333333333331 0.08710499999999999 0.02462933333333333 0.004255333333333333
6.24363 0.009869333333333334 0.011789666666666669 0.06806166666666667 0.023124 0.0037246666666666665
6.25864 0.007808999999999999 0.017131666666666667 0.04616600000000001 0.020614666666666663 0.004698999999999999
6.27366 0.006091333333333334 0.023318 0.027504000000000004 0.018260666666666668 0.0076226666666666665
6.28867 0.004461666666666667 0.027821000000000005 0.014682 0.016131333333333334 0.012705
6.30369 0.002965666666666667 0.028565666666666666 0.007423666666666666 0.013614999999999997 0.019719333333333335
6.3187 0.0019126666666666667 0.025380333333333335 0.0041196666666666664 0.010423666666666666 0.02761066666666667
6.33372 0.0018159999999999997 0.020350666666666666 0.003151333333333333 0.0070153333333333335 0.03452633333333333
6.34873 0.003572666666666667 0.016644666666666665 0.003677 0.0043040000000000005 0.03876866666666667
6.36375 0.008746 0.016648 0.006109666666666666 0.0032029999999999993 0.040156
6.37876 0.019344999999999998 0.020657 0.012244333333333331 0.004649 0.04021233333333333
6.39378 0.036504999999999996 0.02690666666666667 0.024579666666666666 0.009928 0.040717
6.40879 0.058550333333333336 0.032771666666666664 0.04459966666666667 0.020395 0.042119333333333335
6.42381 0.080222 0.036197 0.07076833333333334 0.03625066666666666 0.04332233333333333
6.43882 0.09480666666666669 0.036362333333333344 0.09793333333333334 0.055136333333333336 0.042701333333333334
6.45384 0.09796666666666667 0.033370000000000004 0.11914099999999998 0.07214766666666667 0.03912366666666666
6.46885 0.089994 0.027914666666666664 0.128717 0.08202633333333333 0.03262333333333333
6.48387 0.07466900000000001 0.021458 0.12475333333333333 0.08198400000000002 0.024715666666666667
6.49888 0.056432 0.016496999999999998 0.110112 0.07288433333333331 0.018260333333333333
6.5139 0.03871533333333333 0.016277666666666666 0.0916443333333333 0.05807433333333333 0.01670366666666667
6.52891 0.023784666666666673 0.023838666666666668 0.07698033333333333 0.041517 0.022924333333333335
6.54393 0.012870000000000003 0.04026033333333333 0.069928 0.026461 0.037653666666666676
6.55894 0.006155333333333332 0.06260933333333334 0.068004 0.014918333333333336 0.057825666666666664
6.57396 0.003015333333333333 0.083494 0.06493199999999999 0.007595333333333333 0.07656700000000002
6.58897 0.002836000000000001 0.09432633333333333 0.05607433333333334 0.004317333333333334 0.086837
6.60399 0.005739 0.09131466666666666 0.041865333333333324 0.004881666666666667 0.08734066666666668
6.619 0.012544999999999999 0.07940233333333334 0.026498999999999995 0.009711000000000001 0.08549366666666666
6.63402 0.023693000000000006 0.07021100000000001 0.014104333333333333 0.019447666666666672 0.09313233333333332
6.64903 0.037591999999999993 0.07514933333333333 0.006296666666666667 0.03344066666666667 0.11684333333333333
6.66405 0.050173333333333334 0.09813433333333331 0.002353 0.04835733333333334 0.15045466666666665
6.67906 0.057013333333333326 0.13212833333333332 0.0007363333333333333 0.05904600000000001 0.17684866666666668
6.69408 0.05707866666666667 0.16177966666666668 0.00018933333333333337 0.062067333333333335 0.17933366666666667
6.70909 0.054554333333333344 0.171764 4.266666666666667e-05 0.05910733333333334 0.153755
6.72411 0.05632266666666666 0.15592333333333333 2.6000000000000005e-05 0.056470000000000006 0.11075833333333333
6.73912 0.06677899999999998 0.12056766666666666 6.833333333333336e-05 0.06031433333333333 0.06697033333333333
6.75414 0.08425133333333333 0.07935533333333335 0.0001976666666666667 0.07176300000000001 0.034157
6.76915 0.10185033333333336 0.04457333333333334 0.000468 0.08643733333333334 0.015081666666666667
6.78417 0.11170866666666668 0.021725666666666667 0.0009223333333333333 0.09841666666666665 0.006439
6.79918 0.10961266666666665 0.009888666666666667 0.0015200000000000003 0.10421266666666668 0.003536
6.8142 0.09732633333333332 0.005230333333333334 0.0020926666666666667 0.10302299999999999 0.002898666666666667
6.82921 0.08162966666666664 0.004020333333333333 0.0024013333333333334 0.09484 0.0027029999999999997
6.84423 0.07034399999999999 0.003914666666666667 0.002313666666666666 0.08018966666666667 0.002323333333333334
6.85924 0.06758633333333332 0.003997 0.0019006666666666666 0.06197166666666667 0.0017830000000000003
6.87426 0.07152666666666667 0.004416000000000001 0.001442 0.04588766666666667 0.0014126666666666667
6.88927 0.07644699999999999 0.0058133333333333335 0.0013200000000000002 0.037817333333333335 0.001611333333333333
6.90429 0.07718433333333333 0.008656333333333332 0.0019123333333333332 0.040149 0.0027229999999999993
6.9193 0.07202933333333333 0.012738666666666669 0.003495 0.050239000000000006 0.004906333333333333
6.93432 0.06226133333333334 0.017179666666666666 0.006007666666666666 0.06206866666666667 0.008030333333333332
6.94933 0.05031033333333334 0.020982 0.008846333333333335 0.06986099999999999 0.011595999999999999
6.96435 0.038633999999999995 0.02352633333333333 0.010938333333333333 0.071046 0.014956666666666667
6.97936 0.029210333333333335 0.024517999999999998 0.011313333333333335 0.06655366666666666 0.017546333333333334
6.99438 0.022855000000000004 0.023636666666666674 0.009779333333333336 0.058824666666666664 0.018902333333333333
7.00939 0.018813666666666666 0.020657333333333337 0.007077666666666666 0.049924333333333334 0.018598
7.02441 0.015548666666666665 0.015980333333333333 0.0043486666666666665 0.040981000000000004 0.016408333333333337
7.03942 0.012094666666666668 0.010823666666666667 0.0025013333333333337 0.032517 0.012711333333333333
7.05444 0.008624 0.006586 0.002088666666666667 0.024828000000000003 0.008500333333333334
7.06945 0.005836333333333333 0.004099666666666666 0.0036216666666666667 0.018239666666666668 0.004882666666666665
7.08447 0.004130666666666667 0.003323666666666667 0.007798333333333334 0.013102999999999998 0.0024916666666666668
7.09948 0.0033299999999999996 0.0035986666666666667 0.015061999999999997 0.009513333333333334 0.0013739999999999998
7.1145 0.0030573333333333333 0.0040869999999999995 0.024615666666666668 0.007187666666666666 0.0012293333333333334
7.12951 0.0031336666666666665 0.004142999999999999 0.03387 0.0057013333333333326 0.0016793333333333335
7.14453 0.003597666666666667 0.003578333333333333 0.039432666666666664 0.0047736666666666665 0.0023443333333333333
7.15954 0.004400666666666666 0.002629666666666667 0.03927133333333333 0.004253333333333334 0.002865333333333333
7.17456 0.005205333333333334 0.0017699999999999999 0.034090999999999996 0.003927000000000001 0.0030616666666666665
7.18957 0.005511333333333334 0.001449 0.026573999999999997 0.003526333333333333 0.003117
7.20459 0.005046666666666667 0.002069333333333333 0.01930166666666667 0.0029116666666666666 0.0036373333333333336
7.2196 0.003999999999999999 0.003991333333333333 0.013518 0.002192 0.005459999999999999
7.23462 0.0028656666666666665 0.007407666666666667 0.009535666666666668 0.0016159999999999998 0.009122666666666668
7.24963 0.002062 0.011947333333333336 0.007860333333333334 0.0013703333333333334 0.014281999999999998
7.26465 0.0016910000000000002 0.016418000000000002 0.009923666666666667 0.0014103333333333335 0.019429333333333333
7.27966 0.0015816666666666668 0.01911 0.017867000000000004 0.0015366666666666666 0.022461666666666665
7.29468 0.001544333333333333 0.018788666666666665 0.033181333333333334 0.0015429999999999999 0.021935
7.30969 0.0016149999999999997 0.015566333333333331 0.05455000000000001 0.0013643333333333333 0.01806466666666667
7.32471 0.0021333333333333334 0.010856 0.07691433333333333 0.0011346666666666664 0.012547333333333332
7.33972 0.003660333333333333 0.006398666666666666 0.09399766666666667 0.001171 0.007365999999999999
7.35474 0.006597 0.0033220000000000003 0.10343833333333334 0.0019343333333333333 0.0037413333333333335
7.36975 0.010714333333333331 0.001928333333333334 0.10950933333333333 0.0039169999999999995 0.001975
7.38477 0.014907666666666668 0.002183666666666667 0.11939166666666666 0.007368666666666666 0.0020453333333333335
7.39978 0.01769966666666667 0.004264666666666667 0.13572633333333334 0.011836666666666665 0.0044006666666666664
7.4148 0.01848 0.008884333333333334 0.15263900000000002 0.015961333333333334 0.010334999999999999
7.42981 0.01849166666666667 0.017234666666666665 0.159324 0.018051 0.021756333333333336
7.44483 0.020445333333333333 0.03059 0.14803766666666665 0.017302333333333333 0.039962666666666674
7.45984 0.02675 0.04927366666666666 0.11977066666666666 0.014658333333333336 0.06375566666666667
7.47486 0.03744033333333333 0.07111633333333334 0.08337833333333333 0.012556666666666667 0.08817133333333332
7.48987 0.049501333333333335 0.09062333333333333 0.049565333333333336 0.013775666666666667 0.10567566666666668
7.50489 0.05832333333333333 0.10067099999999998 0.025028666666666668 0.020104 0.11023966666666667
7.5199 0.06041933333333334 0.09690499999999999 0.010691666666666665 0.03128466666666666 0.10167066666666666
7.53492 0.05558666666666666 0.08157366666666667 0.003850333333333333 0.04455966666666667 0.08623
7.54993 0.04690600000000001 0.06284466666666667 0.0011686666666666666 0.05526266666666667 0.07222866666666668
7.56495 0.038825 0.049524000000000006 0.0003106666666666667 0.058959 0.06405666666666668
7.57996 0.034568999999999996 0.04534533333333334 0.00013333333333333337 0.05411166666666667 0.059817666666666665
7.59498 0.03439466666666667 0.047355999999999995 0.0003003333333333334 0.043324666666666664 0.05440066666666667
7.60999 0.03586466666666666 0.049082999999999995 0.0010166666666666668 0.03209033333333334 0.04463333333333333
7.62501 0.03610566666666667 0.04567633333333333 0.0029783333333333337 0.025863000000000004 0.03165166666666667
7.64002 0.03431533333333334 0.036959 0.007319666666666667 0.027427333333333335 0.019124
7.65504 0.03211666666666667 0.026393999999999997 0.015109666666666665 0.03589533333333334 0.010054333333333334
7.67005 0.031497 0.017657666666666665 0.026352333333333335 0.04732566666666667 0.00524
7.68507 0.03259266666666667 0.012180333333333331 0.039278999999999994 0.05662 0.0038756666666666666
7.70008 0.033545000000000005 0.009304333333333333 0.051241999999999996 0.05992499999999999 0.004695333333333333
7.7151 0.03223666666666667 0.008076000000000002 0.061035666666666676 0.05620733333333334 0.006813333333333334
7.73011 0.027954333333333335 0.00869 0.07024500000000002 0.04713233333333334 0.010248333333333333
7.74513 0.021674000000000006 0.012697000000000002 0.081552 0.03560066666666666 0.01621566666666667
7.76014 0.015333999999999999 0.022004 0.09550533333333334 0.024335000000000002 0.026657666666666666
7.77516 0.011002000000000001 0.037129 0.10980366666666666 0.015203 0.04245466666666667
7.79017 0.010417000000000001 0.055709666666666664 0.12224199999999999 0.009212 0.06118266666666667
7.80519 0.014742000000000002 0.07245733333333333 0.1334356666666667 0.006730666666666667 0.07691133333333333
7.8202 0.024120333333333337 0.08144100000000001 0.1451623333333333 0.007707 0.08325600000000001
7.83522 0.03708366666666666 0.079418 0.15588299999999997 0.011898666666666667 0.077753
7.85023 0.05037366666666667 0.067639 0.15954733333333335 0.018996999999999997 0.06341533333333332
7.86525 0.059866666666666665 0.050688 0.15018433333333334 0.028658999999999997 0.046201000000000006
7.88026 0.06235400000000001 0.03366433333333334 0.127695 0.04029233333333334 0.03129766666666666
7.89528 0.05712366666666666 0.02008 0.09858900000000001 0.052329333333333325 0.021803999999999997
7.91029 0.046229 0.01162 0.07164766666666665 0.06174599999999999 0.020315666666666666
7.92531 0.033528 0.009337333333333333 0.053262000000000004 0.064848 0.03088966666666667
7.94032 0.023388333333333334 0.015289666666666667 0.045728333333333336 0.05956966666666666 0.058555
7.95534 0.019960666666666665 0.033303 0.04784666666666667 0.04750466666666667 0.10511066666666667
7.97035 0.026960333333333333 0.06730533333333333 0.05614233333333334 0.033485999999999995 0.16324966666666668
7.98537 0.04700800000000001 0.11686466666666666 0.06616466666666668 0.02309433333333333 0.215043
8.00038 0.07962966666666667 0.17281933333333335 0.073678 0.020361999999999998 0.2397713333333333
8.0154 0.11897033333333333 0.2182503333333333 0.075658 0.027190333333333334 0.227388
8.03041 0.15422199999999997 0.23664899999999997 0.07095933333333333 0.04400733333333333 0.18578299999999998
8.04543 0.17434699999999997 0.22182466666666664 0.06048866666666667 0.070095 0.13444933333333334
8.06044 0.17431833333333333 0.18115133333333336 0.04678 0.10288766666666666 0.09069833333333333
8.07546 0.15753533333333333 0.12992166666666669 0.033006999999999995 0.13693799999999998 0.06096566666666667
8.09047 0.1323106666666667 0.08248833333333332 0.021807333333333335 0.164567 0.04240033333333333
8.10549 0.10609233333333333 0.046965 0.014376666666666671 0.17895366666666668 0.029724000000000004
8.1205 0.08235333333333332 0.02512366666666667 0.010375333333333332 0.17746733333333337 0.02007733333333333
8.13552 0.06147266666666666 0.014919333333333333 0.008657333333333333 0.16202833333333333 0.013405
8.15053 0.04321533333333332 0.012904666666666667 0.008285 0.13677166666666668 0.010528333333333334
8.16555 0.028274 0.015467000000000002 0.009074 0.10617399999999999 0.011485
8.18056 0.018156 0.019466333333333332 0.011172999999999999 0.07502266666666667 0.015149333333333336
8.19558 0.014337333333333334 0.02289866666666667 0.014248666666666666 0.04842266666666668 0.0197
8.21059 0.01757 0.0255 0.01725833333333333 0.03050533333333333 0.02361966666666667
8.22561 0.027231 0.028492666666666666 0.019365666666666666 0.022907333333333335 0.026491999999999998
8.24062 0.04067433333333333 0.033174666666666665 0.021204666666666667 0.02438066666666667 0.02903966666666667
8.25564 0.053176666666666664 0.039497 0.025078000000000003 0.031456333333333336 0.03228966666666667
8.27065 0.059621 0.045725666666666664 0.03330966666666667 0.03962666666666667 0.036609
8.28567 0.057479666666666665 0.049361 0.04590333333333333 0.04475733333333333 0.04137433333333333
8.30068 0.048773666666666673 0.04858133333333334 0.05976999999999999 0.04473066666666667 0.04522033333333334
8.3157 0.03895 0.04338499999999999 0.07057699999999997 0.04043699999999999 0.04657966666666666
8.33071 0.03329766666666666 0.03589933333333333 0.07565300000000001 0.035068666666666665 0.04454433333333333
8.34573 0.03379766666666666 0.02932366666666666 0.075097 0.03186733333333333 0.039757
8.36074 0.03862 0.025988666666666667 0.070296 0.03203633333333333 0.034392
8.37576 0.044034000000000004 0.025842 0.06218766666666667 0.03457666666666667 0.03085066666666667
8.39077 0.04683533333333334 0.026841000000000004 0.05140100000000001 0.03774366666666666 0.030225333333333333
8.40579 0.045781333333333334 0.02704766666666666 0.039518000000000005 0.04027100000000001 0.03202533333333333
8.4208 0.041853666666666664 0.026564666666666664 0.02928233333333333 0.041243 0.03517
8.43582 0.037734333333333335 0.027296333333333336 0.023327666666666667 0.03976766666666667 0.03865366666666667
8.45083 0.036445 0.03077 0.02278466666666667 0.03569733333333334 0.04120433333333332
8.46585 0.039481333333333334 0.036317999999999996 0.027222999999999997 0.030776000000000008 0.04116566666666667
8.48086 0.045853333333333336 0.041703666666666674 0.035487333333333336 0.028330000000000004 0.037821
8.49588 0.052984 0.045539333333333334 0.046260333333333334 0.03138 0.03292199999999999
8.51089 0.05866800000000001 0.04883233333333333 0.05758766666666667 0.04055533333333334 0.030406333333333334
