# Supplementary material for: Coherent ultrafast photoemission from a single quantized state of a one-dimensional emitter
Source: Sci Adv. 2023 Oct 12;9(41):eadf4170. doi: 10.1126/sciadv.adf4170 (PMC10569710; doi:10.1126/sciadv.adf4170)
Supplement: Supplementary file 2 — Data file S1 [file sciadv.adf4170_data_file_s1.zip › data and code/data_figure_4/Figure4B/15fsand27fs/12.dat]

-6.489090000000001 0.056477 0.03213666666666667 0.073084 0.027781 0.03318633333333334
-6.474070000000001 0.06188266666666667 0.032100333333333335 0.07490599999999999 0.019986000000000004 0.031027333333333334
-6.459060000000001 0.06507366666666667 0.03733466666666667 0.07224199999999999 0.020401000000000002 0.03439366666666666
-6.444040000000001 0.06820666666666668 0.049031666666666675 0.066638 0.029024333333333333 0.04498166666666666
-6.429030000000001 0.07591400000000001 0.06524866666666666 0.05933599999999999 0.04507166666666667 0.060801
-6.414010000000001 0.08962366666666664 0.08065133333333332 0.05160300000000002 0.06656933333333333 0.07623466666666667
-6.399000000000001 0.10461533333333332 0.08941166666666668 0.045466333333333345 0.09001533333333332 0.085186
-6.383980000000001 0.113091 0.08989733333333333 0.043026999999999996 0.11048133333333335 0.08556966666666667
-6.368970000000001 0.11054300000000002 0.08676066666666667 0.04469100000000001 0.122875 0.08155333333333334
-6.353950000000001 0.09958533333333335 0.08758766666666667 0.04830533333333333 0.12447300000000001 0.080867
-6.338940000000001 0.08812899999999999 0.09654733333333335 0.050512666666666664 0.117237 0.08897366666666667
-6.323920000000001 0.08391566666666667 0.11071400000000002 0.04946033333333333 0.10768133333333332 0.104644
-6.308910000000001 0.08946000000000001 0.122086 0.04635766666666666 0.10321966666666665 0.12042766666666667
-6.293890000000001 0.10060633333333333 0.12316833333333334 0.044345666666666665 0.10703533333333336 0.12729966666666667
-6.278880000000001 0.10938933333333334 0.11150266666666668 0.04561566666666668 0.115453 0.12012800000000001
-6.263860000000001 0.109276 0.09049733333333335 0.04941533333333333 0.12046266666666665 0.100342
-6.248850000000001 0.09906966666666667 0.06698899999999999 0.052642666666666664 0.11567333333333332 0.07464
-6.233830000000001 0.08274200000000001 0.04765133333333334 0.05236266666666666 0.10074166666666665 0.05110599999999999
-6.218820000000001 0.06583466666666667 0.03621166666666666 0.04805666666666667 0.08073599999999999 0.03546833333333334
-6.203800000000001 0.051964 0.032606666666666666 0.041785 0.061707333333333336 0.029435999999999997
-6.188790000000001 0.042063333333333335 0.034280333333333336 0.036477333333333334 0.046887 0.03136400000000001
-6.173770000000001 0.03598933333333333 0.03876666666666668 0.034079 0.036264666666666674 0.038406333333333334
-6.158760000000001 0.03415 0.04567999999999999 0.035074999999999995 0.028738000000000003 0.04853833333333333
-6.143740000000001 0.03741366666666667 0.056096 0.03929266666666666 0.024213333333333333 0.060881666666666674
-6.128730000000001 0.04559333333333334 0.06973266666666667 0.046533333333333336 0.02402133333333333 0.07402533333333335
-6.113710000000001 0.05632533333333334 0.08272066666666665 0.05592866666666666 0.029654999999999994 0.08454866666666667
-6.098700000000001 0.06583366666666667 0.08890166666666666 0.06492466666666666 0.04106366666666667 0.08797
-6.083680000000001 0.07097066666666668 0.08404766666666667 0.06974633333333333 0.055806666666666664 0.08186566666666666
-6.068670000000001 0.07066266666666668 0.06918966666666668 0.067719 0.06971466666666665 0.06795999999999999
-6.053650000000001 0.06576699999999999 0.050105333333333335 0.05941300000000001 0.07855566666666668 0.05137533333333334
-6.038640000000001 0.057986 0.03401200000000001 0.04852233333333333 0.07977300000000001 0.03811466666666667
-6.023620000000001 0.049015 0.026420000000000003 0.03961133333333333 0.073366 0.033003333333333336
-6.008610000000001 0.040576999999999995 0.02969566666666667 0.03546266666666666 0.06156866666666667 0.038233
-5.993590000000001 0.03506733333333334 0.04265533333333334 0.03582866666666667 0.047828666666666665 0.05201833333333334
-5.978580000000001 0.036029 0.060404 0.03812499999999999 0.03579466666666667 0.06814366666666666
-5.963560000000001 0.04712366666666667 0.07548033333333334 0.03944466666666667 0.028739 0.07830633333333334
-5.948550000000001 0.06948700000000001 0.08131400000000001 0.03831133333333333 0.029325333333333325 0.07706066666666667
-5.933530000000001 0.09907033333333333 0.076246 0.035033666666666664 0.03933833333333333 0.06553800000000003
-5.918520000000001 0.12682566666666667 0.06452666666666666 0.030662333333333333 0.05890700000000001 0.05035266666666667
-5.903500000000001 0.1430743333333333 0.05304633333333334 0.025859000000000004 0.08521 0.038676666666666665
-5.888490000000001 0.14342 0.04681666666666666 0.020717 0.111843 0.03414000000000001
-5.873470000000001 0.13111033333333333 0.04688633333333334 0.015373666666666667 0.1308426666666667 0.036270000000000004
-5.858460000000001 0.11359299999999999 0.05127533333333334 0.010542666666666667 0.1369916666666667 0.04241700000000001
-5.843440000000001 0.09682600000000001 0.056964 0.0074860000000000005 0.130861 0.04966233333333334
-5.828430000000001 0.08252566666666666 0.061342999999999995 0.007662333333333333 0.11750533333333334 0.055790333333333324
-5.813410000000001 0.06981933333333332 0.06287166666666667 0.012490333333333334 0.10210766666666667 0.05958466666666666
-5.798400000000001 0.05806433333333332 0.061174 0.023057666666666664 0.08706400000000002 0.06068433333333333
-5.783380000000001 0.04756199999999999 0.05659833333333333 0.039595666666666675 0.07246133333333332 0.05905833333333334
-5.768370000000001 0.03847966666666667 0.049697 0.06117233333333334 0.05801833333333333 0.054544999999999996
-5.753350000000001 0.030214000000000005 0.04116633333333333 0.086269 0.04400566666666668 0.04708766666666666
-5.738340000000001 0.022144666666666667 0.03218066666666667 0.11355366666666665 0.031090333333333334 0.03750200000000001
-5.723320000000001 0.014549999999999999 0.024193333333333334 0.14136233333333334 0.02003766666666667 0.027694666666666666
-5.708310000000001 0.008334 0.018130999999999998 0.165833 0.01152366666666667 0.019692
-5.693290000000001 0.0041846666666666655 0.013827333333333336 0.1802433333333333 0.005839 0.014379333333333336
-5.678280000000001 0.002172666666666667 0.010474333333333334 0.17822566666666664 0.0027396666666666663 0.011182333333333334
-5.663260000000001 0.0020993333333333333 0.0075896666666666664 0.15919866666666663 0.001733333333333333 0.009028333333333334
-5.648250000000001 0.003983 0.0055000000000000005 0.13057566666666667 0.002564 0.007555333333333332
-5.633230000000001 0.008098000000000001 0.005206333333333333 0.10398133333333334 0.005393 0.007646
-5.618220000000001 0.014429666666666667 0.008016 0.08863466666666667 0.010516999999999999 0.011014666666666666
-5.603200000000001 0.021934666666666665 0.015084666666666668 0.087098 0.017595000000000003 0.019195
-5.588190000000001 0.02851433333333333 0.026652999999999996 0.09520266666666664 0.025194 0.032231
-5.573170000000001 0.032073000000000004 0.04114333333333333 0.10476200000000001 0.031230666666666664 0.047787
-5.558160000000001 0.03201366666666667 0.05518233333333333 0.10762800000000002 0.034309 0.06182233333333333
-5.543140000000001 0.029861666666666672 0.06508766666666667 0.09962866666666667 0.03471033333333333 0.07111066666666668
-5.528130000000001 0.02810033333333333 0.068926 0.08242466666666666 0.033913 0.07576766666666666
-5.513110000000001 0.028307333333333334 0.067339 0.06193333333333335 0.03298666666666667 0.07936333333333333
-5.498100000000001 0.030395 0.06298000000000001 0.04478733333333333 0.03180666666666667 0.08624133333333335
-5.483080000000001 0.03360300000000001 0.05969833333333334 0.035414666666666664 0.029970999999999994 0.09795466666666666
-5.468070000000001 0.037977000000000004 0.06182633333333333 0.034846 0.028206999999999996 0.11113033333333333
-5.453050000000001 0.044678333333333334 0.07212366666666667 0.04069333333333333 0.028338666666666665 0.11848600000000001
-5.438040000000001 0.05497266666666667 0.08866833333333334 0.04804233333333333 0.031814 0.11335133333333336
-5.423020000000001 0.06903400000000001 0.104148 0.05176166666666668 0.03861133333333333 0.09499366666666664
-5.408010000000001 0.08514899999999997 0.11028066666666665 0.04931066666666666 0.047700666666666676 0.07007300000000001
-5.392990000000001 0.09962033333333334 0.10440500000000001 0.041985999999999996 0.05837766666666666 0.048572
-5.377980000000001 0.107887 0.09172599999999999 0.03331033333333333 0.07066933333333333 0.03786
-5.362960000000001 0.10687500000000001 0.080769 0.026288666666666672 0.08428266666666667 0.039558666666666666
-5.347950000000001 0.097058 0.07667266666666667 0.02203933333333333 0.09714666666666667 0.05020666666666666
-5.332930000000001 0.08215166666666666 0.078274 0.020503333333333335 0.10558433333333334 0.06378066666666667
-5.317920000000001 0.06680766666666667 0.080142 0.02192366666666667 0.10641333333333333 0.07411333333333334
-5.302900000000001 0.054508333333333346 0.07683999999999999 0.027556333333333335 0.09925399999999998 0.07675233333333333
-5.287890000000001 0.046942666666666674 0.06632966666666666 0.039072333333333334 0.08701966666666668 0.07029400000000001
-5.272870000000001 0.04418966666666666 0.050977999999999996 0.05725933333333333 0.07433933333333333 0.056932333333333335
-5.257860000000001 0.045028666666666675 0.03605033333333332 0.08061066666666668 0.06521233333333333 0.04167866666666667
-5.242840000000001 0.047794333333333335 0.027098333333333332 0.10454399999999998 0.06124766666666666 0.030451999999999996
-5.227830000000001 0.05155866666666667 0.028245 0.12181766666666667 0.061370999999999995 0.028134333333333327
-5.212810000000001 0.056405333333333335 0.041682 0.12528633333333333 0.0633 0.037601
-5.197800000000001 0.062220666666666674 0.067154 0.1122096666666667 0.065594 0.059248666666666665
-5.182780000000001 0.06739133333333333 0.10030466666666667 0.08684166666666668 0.068055 0.08995466666666666
-5.167770000000001 0.06906966666666667 0.131599 0.05834766666666667 0.07026 0.12206533333333333
-5.152750000000001 0.06490966666666667 0.14900499999999997 0.03545133333333333 0.07045033333333334 0.14462433333333335
-5.137740000000001 0.054810666666666674 0.1445953333333333 0.02227533333333333 0.06666799999999999 0.14824400000000001
-5.122720000000001 0.04133933333333333 0.12004966666666665 0.017940333333333332 0.05910033333333334 0.13095833333333334
-5.107710000000001 0.028719666666666664 0.08564033333333333 0.018926 0.051254000000000015 0.09983333333333334
-5.092690000000001 0.02133366666666667 0.05340066666666667 0.021899666666666665 0.04855633333333333 0.06645433333333334
-5.077680000000001 0.02258066666666667 0.030715000000000003 0.025522333333333327 0.05493000000000001 0.04018933333333333
-5.062660000000001 0.03422000000000001 0.019015999999999998 0.030659000000000002 0.069475 0.024761333333333333
-5.047650000000001 0.05567933333333334 0.016561333333333334 0.038971 0.08599366666666668 0.019561666666666665
-5.032630000000001 0.08345966666666665 0.02135833333333333 0.05100033333333333 0.09682666666666664 0.022681333333333335
-5.017620000000001 0.111538 0.031973666666666664 0.06522866666666667 0.09838300000000001 0.03246266666666667
-5.002600000000001 0.13308133333333333 0.04652566666666667 0.07902566666666666 0.09318733333333334 0.04681333333333334
-4.987590000000001 0.14271466666666666 0.06146933333333333 0.09056166666666665 0.08644466666666667 0.06184466666666666
-4.972570000000001 0.13835466666666668 0.07185899999999999 0.09996433333333334 0.08112966666666667 0.07207666666666666
-4.957560000000001 0.122254 0.07367766666666667 0.10817933333333335 0.07654166666666667 0.07308566666666667
-4.942540000000001 0.10070700000000002 0.06677333333333332 0.11461133333333333 0.07078333333333334 0.06477966666666667
-4.927530000000001 0.08148633333333334 0.055747000000000005 0.11630633333333333 0.06367433333333333 0.05221200000000001
-4.912510000000001 0.06978133333333332 0.04749333333333334 0.11048499999999999 0.057140666666666666 0.04285366666666667
-4.897500000000001 0.06560866666666666 0.047114666666666666 0.098083 0.053323 0.042384000000000005
-4.882480000000001 0.06540133333333333 0.05529733333333333 0.08406300000000001 0.05248333333333333 0.05200733333333333
-4.867470000000001 0.066453 0.06860199999999998 0.07371766666666665 0.052999 0.06843500000000001
-4.852450000000001 0.069523 0.082111 0.068934 0.05367633333333333 0.08595533333333336
-4.837440000000001 0.076985 0.09236433333333333 0.06785199999999998 0.05592266666666667 0.09927233333333332
-4.822420000000001 0.08896333333333334 0.09878866666666666 0.06751566666666667 0.06302766666666666 0.10566199999999999
-4.807410000000001 0.10221266666666666 0.10293566666666669 0.06613633333333334 0.07695266666666667 0.10580366666666667
-4.792390000000001 0.11267333333333333 0.10656399999999998 0.06333799999999999 0.09590599999999999 0.10328333333333334
-4.777380000000001 0.11837933333333334 0.11052 0.059084000000000005 0.11507266666666666 0.10298366666666668
-4.762360000000001 0.119709 0.115011 0.05321133333333334 0.12934666666666667 0.10849766666666666
-4.747350000000001 0.11770833333333332 0.12005366666666667 0.046157666666666666 0.13571766666666668 0.1193473333333333
-4.732330000000001 0.11290266666666667 0.12464733333333335 0.039753666666666666 0.13414666666666666 0.13013933333333336
-4.717320000000001 0.10517233333333334 0.12571033333333334 0.03669466666666666 0.12697366666666665 0.133107
-4.702300000000001 0.09409066666666667 0.11892066666666666 0.038754000000000004 0.11711300000000001 0.12287566666666666
-4.687290000000001 0.07934133333333332 0.10193666666666666 0.045271 0.10595500000000001 0.10005433333333334
-4.672270000000001 0.06155966666666667 0.077074 0.05323800000000001 0.092829 0.07086866666666668
-4.657260000000001 0.04295499999999999 0.050471999999999996 0.058622 0.07664566666666667 0.04325533333333333
-4.642240000000001 0.02661866666666667 0.02829566666666667 0.058153666666666666 0.05803233333333334 0.022594000000000006
-4.627230000000001 0.014864333333333335 0.013474000000000003 0.05092766666666666 0.039627666666666665 0.010048
-4.612210000000001 0.008054666666666667 0.0054273333333333335 0.03897666666666666 0.024417333333333333 0.003790666666666666
-4.597200000000001 0.004884333333333334 0.0018486666666666666 0.026403666666666666 0.013834333333333334 0.0012096666666666666
-4.582180000000001 0.003566666666666667 0.0005543333333333333 0.017774 0.007437666666666666 0.0003423333333333333
-4.567170000000001 0.0028069999999999996 0.00024266666666666667 0.017268999999999996 0.003885333333333333 0.0001476666666666667
-4.552150000000001 0.00211 0.00038566666666666675 0.028864666666666663 0.0019563333333333334 0.0002616666666666667
-4.537140000000001 0.001573333333333333 0.0009359999999999999 0.05564999999999999 0.0009409999999999999 0.0006906666666666668
-4.522120000000001 0.001645 0.0020606666666666664 0.09683966666666667 0.000504 0.0016049999999999999
-4.507110000000001 0.003025333333333333 0.003914666666666666 0.144495 0.0005520000000000001 0.0031843333333333337
-4.492090000000001 0.006716333333333333 0.006534333333333334 0.1849026666666667 0.0012146666666666668 0.005483333333333334
-4.477080000000001 0.013879 0.009858333333333334 0.20617866666666668 0.002832 0.008373
-4.462059999999999 0.025144666666666666 0.013911 0.2058043333333333 0.005849333333333333 0.011718333333333332
-4.447050000000001 0.03959833333333333 0.01887333333333333 0.190402 0.010702999999999999 0.015586999999999998
-4.432029999999999 0.054121333333333334 0.024796666666666665 0.16854833333333333 0.017677000000000002 0.020212666666666664
-4.417020000000001 0.06413 0.031147999999999995 0.145288 0.026855666666666667 0.025588333333333334
-4.401999999999999 0.065896 0.03674633333333333 0.12297933333333333 0.03773400000000001 0.03112466666666667
-4.386990000000001 0.059041666666666666 0.040445 0.10406766666666667 0.04852066666666666 0.03587666666666667
-4.371969999999999 0.047059 0.042151333333333325 0.090608 0.056153999999999996 0.03936566666666666
-4.356960000000001 0.035254 0.043246666666666676 0.08194566666666667 0.05784333333333333 0.042243666666666665
-4.341939999999999 0.027776999999999996 0.045749000000000005 0.07521333333333333 0.053451000000000005 0.046232
-4.326930000000001 0.025908333333333335 0.050816999999999994 0.068847 0.04626700000000001 0.05336900000000001
-4.311909999999999 0.028383333333333333 0.05818266666666668 0.06463366666666667 0.04101900000000001 0.065494
-4.296900000000001 0.033232333333333336 0.06758433333333333 0.06524633333333334 0.04078566666666666 0.084439
-4.281879999999999 0.040091999999999996 0.08116366666666666 0.070105 0.045652 0.11182633333333335
-4.266870000000001 0.051391666666666676 0.103929 0.074699 0.05428133333333333 0.14710066666666666
-4.251849999999999 0.07091733333333333 0.13977433333333336 0.07434433333333335 0.06653933333333334 0.18477033333333331
-4.236840000000001 0.10011900000000001 0.18499799999999997 0.06803266666666667 0.08395066666666667 0.21451499999999998
-4.221819999999999 0.134877 0.22576333333333337 0.05832600000000001 0.10689133333333332 0.22608699999999998
-4.206810000000001 0.16579166666666664 0.2445416666666667 0.048214 0.13149766666666665 0.21556133333333335
-4.191789999999999 0.18244700000000005 0.23210066666666668 0.03900933333333333 0.15047366666666667 0.187572
-4.176780000000001 0.17903299999999997 0.19425699999999999 0.031132666666666673 0.15789666666666666 0.151894
-4.161759999999999 0.1574936666666667 0.14712333333333333 0.025768000000000003 0.15354866666666667 0.11785899999999999
-4.146750000000001 0.12639933333333334 0.10603466666666667 0.024914666666666665 0.14262199999999997 0.090815
-4.131729999999999 0.09648333333333334 0.07837833333333334 0.029634333333333335 0.13145 0.07216633333333335
-4.116720000000001 0.07556266666666667 0.06402600000000001 0.03829666666666666 0.12340633333333334 0.06132866666666667
-4.101699999999999 0.06546266666666667 0.05907633333333333 0.04671066666666667 0.11778766666666665 0.05698400000000001
-4.086690000000001 0.06224099999999999 0.05843333333333333 0.05039700000000001 0.11152266666666666 0.056740666666666675
-4.071669999999999 0.05959166666666666 0.05708666666666667 0.04743333333333333 0.10172800000000001 0.05693066666666667
-4.056660000000001 0.053323 0.05166600000000001 0.03960600000000001 0.08745166666666666 0.05403499999999999
-4.041639999999999 0.04383033333333334 0.04209433333333334 0.030884 0.07019866666666667 0.047213333333333336
-4.026630000000001 0.035154666666666674 0.03181966666666667 0.024782666666666668 0.053330666666666665 0.039565333333333334
-4.011609999999999 0.03218766666666666 0.026376999999999998 0.022643666666666666 0.040709999999999996 0.036791000000000004
-3.9966000000000004 0.038849333333333326 0.03133933333333334 0.02398233333333333 0.035363000000000006 0.044111000000000004
-3.9815799999999997 0.05792633333333333 0.05027833333333333 0.027915000000000002 0.039296333333333336 0.063255
-3.9665700000000004 0.09040666666666666 0.08239766666666665 0.034223666666666666 0.054249 0.09117899999999998
-3.9515499999999997 0.1326726666666667 0.12073200000000002 0.04312066666666667 0.08121899999999999 0.12108666666666666
-3.9365400000000004 0.173995 0.15336399999999997 0.054261 0.11756266666666668 0.145006
-3.9215199999999997 0.1992536666666666 0.16882066666666667 0.06589833333333334 0.15439433333333336 0.15643166666666666
-3.9065100000000004 0.19740300000000002 0.16230999999999998 0.074902 0.17864266666666664 0.15213133333333334
-3.8914899999999997 0.1690486666666667 0.137803 0.07796633333333333 0.18016633333333332 0.1332316666666667
-3.8764800000000004 0.12608233333333332 0.10468166666666665 0.073609 0.15830533333333333 0.10502366666666665
-3.8614599999999997 0.083895 0.07246466666666666 0.06375499999999998 0.12215033333333333 0.07502966666666668
-3.8464500000000004 0.053200666666666674 0.047488 0.05300233333333333 0.08464766666666668 0.049943
-3.8314299999999997 0.03700733333333333 0.03227 0.04551533333333334 0.05576733333333334 0.03341499999999999
-3.8164200000000004 0.032565 0.026272999999999998 0.04207866666666666 0.039216999999999995 0.025775666666666665
-3.8013999999999997 0.03498333333333334 0.027108 0.040089999999999994 0.033269 0.025183666666666667
-3.7863900000000004 0.03987699999999999 0.03167133333333333 0.036378333333333325 0.03385233333333333 0.02902033333333334
-3.7713699999999997 0.044327 0.03690466666666667 0.030050666666666666 0.037358 0.03469433333333334
-3.7563600000000004 0.04683233333333332 0.040151 0.02303433333333333 0.04178 0.03975433333333334
-3.7413399999999997 0.046975 0.03973033333333333 0.018184666666666665 0.046156333333333334 0.042056666666666666
-3.7263300000000004 0.04510966666666667 0.036012333333333334 0.01697566666666667 0.04948299999999999 0.040907
-3.7113099999999997 0.042278333333333334 0.032007 0.01846833333333333 0.050438666666666666 0.03833966666666666
-3.6963000000000004 0.040589 0.032269000000000006 0.020113666666666665 0.048284 0.038676
-3.6812799999999997 0.04345299999999999 0.040286999999999996 0.01962333333333333 0.044030999999999994 0.045661
-3.6662700000000004 0.05427733333333333 0.05578400000000001 0.016492333333333335 0.040601666666666675 0.059068999999999976
-3.6512499999999997 0.07335233333333332 0.07382333333333335 0.012134000000000002 0.04134866666666667 0.07382400000000001
-3.6362400000000004 0.09550766666666667 0.08684466666666667 0.00872 0.04803966666666666 0.08279533333333333
-3.6212199999999997 0.11188866666666666 0.08895133333333333 0.007909333333333334 0.05985833333333333 0.08145233333333332
-3.6062100000000004 0.11549233333333334 0.07950666666666666 0.010134666666666665 0.07397999999999999 0.07058733333333334
-3.5911899999999997 0.10552666666666669 0.06297233333333332 0.014574666666666663 0.08657933333333333 0.055095333333333336
-3.5761800000000004 0.08665199999999998 0.045335333333333325 0.019502000000000002 0.09344166666666666 0.04020766666666666
-3.5611599999999997 0.06483066666666666 0.03052666666666666 0.023079666666666665 0.09099166666666664 0.028593666666666667
-3.5461500000000004 0.044330666666666664 0.019550333333333333 0.024333 0.078382 0.020166666666666663
-3.5311299999999997 0.027423999999999997 0.011829333333333332 0.023583 0.058772333333333336 0.013793666666666668
-3.5161200000000004 0.015136666666666666 0.006601333333333333 0.021955999999999996 0.03793333333333333 0.008756666666666666
-3.5010999999999997 0.007605333333333334 0.003409 0.020338666666666668 0.020960666666666666 0.005038
-3.4860900000000004 0.004345 0.0019476666666666666 0.018780666666666668 0.010034333333333333 0.0028443333333333324
-3.4710699999999997 0.004859 0.0020543333333333334 0.016735333333333335 0.004686 0.002304
-3.4560600000000004 0.009083 0.0037609999999999996 0.013807666666666668 0.0035866666666666673 0.003509
-3.4410399999999997 0.017068666666666673 0.007160333333333334 0.010224333333333332 0.005912999999999999 0.006528666666666666
-3.4260300000000004 0.027946666666666665 0.012008666666666666 0.006750000000000001 0.011522333333333336 0.011130333333333332
-3.4110099999999997 0.03928600000000001 0.017432666666666666 0.004233000000000001 0.020052 0.016491333333333334
-3.3960000000000004 0.04789600000000001 0.022179666666666667 0.003307666666666667 0.029977666666666666 0.021321666666666666
-3.3809799999999997 0.05179433333333334 0.02532533333333333 0.004548666666666667 0.03864833333333333 0.02456633333333334
-3.3659700000000004 0.05171533333333333 0.02697533333333333 0.008827666666666666 0.043541 0.026155666666666667
-3.3509499999999997 0.050754 0.028364 0.017350333333333332 0.043726 0.027216999999999998
-3.3359400000000003 0.05242299999999999 0.03149866666666667 0.030760333333333334 0.04031800000000001 0.029741000000000007
-3.3209199999999996 0.058579000000000006 0.03861266666666666 0.047604333333333346 0.03587133333333334 0.035988
-3.3059100000000003 0.068596 0.051231 0.063496 0.03367 0.04768133333333333
-3.2908899999999996 0.07997300000000002 0.06861666666666669 0.07272133333333333 0.037288 0.06455666666666666
-3.2758800000000003 0.08957166666666666 0.08639966666666667 0.07166099999999999 0.04949933333333334 0.08288833333333333
-3.2608599999999996 0.09443266666666666 0.09751633333333333 0.06123766666666667 0.06993 0.09589266666666667
-3.2458500000000003 0.092196 0.09624533333333334 0.046123333333333336 0.09303233333333333 0.09725999999999999
-3.2308299999999996 0.08212299999999999 0.08244333333333335 0.03166566666666667 0.10935233333333333 0.08566133333333334
-3.2158200000000003 0.066256 0.06184133333333333 0.02152033333333334 0.11094833333333334 0.065912
-3.2008000000000005 0.04892733333333333 0.041927000000000006 0.017173666666666667 0.09687733333333333 0.04547233333333334
-3.1857900000000003 0.03425399999999999 0.027441333333333335 0.018620333333333332 0.07373533333333332 0.02973633333333333
-3.1707700000000005 0.024007333333333332 0.019293 0.02502966666666667 0.05060233333333333 0.020330333333333336
-3.1557600000000003 0.017750333333333333 0.016347333333333335 0.03516033333333334 0.033419333333333336 0.016480333333333336
-3.1407400000000005 0.014360000000000003 0.017211666666666667 0.04772933333333333 0.023374 0.016757333333333336
-3.1257300000000003 0.01287966666666667 0.020348333333333333 0.061715333333333344 0.018847 0.01944733333333333
-3.1107100000000005 0.012371333333333333 0.023556999999999998 0.07691333333333335 0.017658333333333335 0.022257333333333334
-3.0957000000000003 0.011746 0.024451000000000004 0.09451000000000001 0.017801 0.022899333333333334
-3.0806800000000005 0.010238333333333332 0.021872666666666665 0.116321 0.01749 0.020311333333333337
-3.0656700000000003 0.007905 0.01663333333333333 0.14139366666666664 0.015586000000000004 0.015324000000000003
-3.0506500000000005 0.005522333333333334 0.010854333333333332 0.162674 0.012158999999999998 0.009924999999999998
-3.0356400000000003 0.0039896666666666665 0.006479666666666667 0.169015 0.008334000000000001 0.005886
-3.0206200000000005 0.0037233333333333337 0.004349666666666667 0.15326033333333333 0.005415333333333334 0.003961666666666666
-3.0056100000000003 0.004506333333333333 0.004202666666666665 0.11904533333333335 0.004132 0.003903333333333333
-2.9905900000000005 0.005625 0.005130666666666667 0.07886966666666666 0.004362 0.004875
-2.9755800000000003 0.006239333333333334 0.006063 0.045436 0.00536 0.005876333333333332
-2.9605600000000005 0.005878666666666668 0.0062050000000000004 0.024628 0.006179333333333332 0.006132333333333335
-2.9455500000000003 0.004641333333333333 0.005351000000000001 0.015065666666666668 0.006131 0.005384333333333336
-2.9305300000000005 0.0030640000000000003 0.0038573333333333337 0.012070666666666667 0.005118333333333332 0.003973666666666666
-2.9155200000000003 0.0016896666666666666 0.002327 0.011703999999999999 0.0035703333333333338 0.002539333333333333
-2.9005000000000005 0.0007773333333333331 0.0011846666666666663 0.012774333333333334 0.0020829999999999998 0.0017500000000000003
-2.8854900000000003 0.000299 0.0005856666666666665 0.01677766666666667 0.001013333333333333 0.0023723333333333326
-2.8704700000000005 9.866666666666668e-05 0.0005923333333333334 0.026195999999999997 0.0004116666666666666 0.005758333333333333
-2.8554600000000003 4.666666666666667e-05 0.0016209999999999998 0.04182833333333333 0.00013700000000000002 0.014128666666666666
-2.8404400000000005 0.00011566666666666667 0.004921333333333333 0.06057266666666666 3.9000000000000006e-05 0.029730333333333327
-2.8254300000000003 0.0004563333333333334 0.012810666666666666 0.07574266666666667 1.2666666666666668e-05 0.05245166666666667
-2.8104100000000005 0.0015853333333333333 0.028053333333333326 0.08067233333333333 2.933333333333334e-05 0.07745699999999998
-2.7954000000000003 0.004601999999999999 0.05171166666666667 0.07318933333333334 0.00013533333333333333 0.09599666666666667
-2.7803800000000005 0.011204 0.08056899999999999 0.056932666666666666 0.0005390000000000001 0.100673
-2.7653700000000003 0.022894666666666667 0.10677433333333333 0.038438 0.0018123333333333331 0.09134933333333332
-2.7503500000000005 0.03937866666666666 0.12158633333333334 0.022902666666666672 0.0051393333333333326 0.07577000000000002
-2.7353400000000003 0.057269333333333325 0.12090333333333335 0.012282333333333333 0.012426333333333334 0.063802
-2.7203200000000005 0.071191 0.10788666666666667 0.006067666666666667 0.025633333333333338 0.060675
-2.7053100000000003 0.07744300000000001 0.09054433333333332 0.0029690000000000003 0.04520133333333333 0.06484866666666667
-2.6902900000000005 0.07721966666666669 0.07650133333333334 0.001994 0.06836500000000001 0.07082066666666666
-2.6752800000000003 0.075613 0.06896566666666668 0.0027213333333333334 0.08928333333333334 0.07343200000000001
-2.6602600000000005 0.07689333333333333 0.066259 0.005145 0.102188 0.07086933333333333
-2.6452500000000003 0.080886 0.06482466666666667 0.009363 0.105654 0.06538933333333334
-2.6302300000000005 0.08414266666666667 0.06304333333333333 0.015271333333333336 0.10387966666666668 0.061544999999999996
-2.6152200000000003 0.08395533333333333 0.06223366666666666 0.022612999999999998 0.10299566666666665 0.062535
-2.6002000000000005 0.08055266666666668 0.06404633333333334 0.031113333333333333 0.10559500000000002 0.06725566666666667
-2.5851900000000003 0.07565933333333334 0.06743266666666667 0.040470666666666676 0.10874666666666669 0.070791
-2.5701700000000005 0.07020433333333333 0.06883233333333333 0.04999833333333333 0.10708666666666665 0.06830766666666667
-2.5551600000000003 0.06432933333333334 0.06546533333333332 0.058538 0.09760033333333333 0.05899833333333335
-2.5401400000000005 0.05939400000000001 0.058419666666666675 0.06483533333333333 0.08212833333333333 0.04681366666666667
-2.5251300000000003 0.058814000000000005 0.05237499999999999 0.067965 0.066425 0.03794866666666667
-2.5101100000000005 0.065513 0.05198966666666668 0.06730233333333334 0.057183 0.037214000000000004
-2.4951000000000003 0.07783966666666665 0.057735 0.062350666666666665 0.058255666666666664 0.04519233333333333
-2.4800800000000005 0.08860666666666668 0.06477733333333334 0.05314133333333334 0.06770999999999999 0.05738466666666666
-2.4650700000000003 0.089466 0.06629533333333333 0.04083666666666667 0.07802400000000001 0.06624
-2.4500500000000005 0.07725500000000002 0.058651 0.027756999999999993 0.08047200000000003 0.06563300000000001
-2.4350400000000003 0.05624266666666667 0.043893 0.016428 0.07105033333333334 0.05479966666666667
-2.4200200000000005 0.034385 0.02756533333333333 0.008368666666666667 0.05285200000000001 0.038344333333333334
-2.4050100000000003 0.017776666666666666 0.014491333333333332 0.0036516666666666663 0.03296833333333333 0.022469333333333334
-2.3899900000000005 0.008172666666666665 0.006400666666666666 0.0014249999999999998 0.017304333333333328 0.011134000000000002
-2.3749800000000003 0.004189666666666666 0.002513 0.0007530000000000001 0.007898333333333334 0.0051463333333333335
-2.3599600000000005 0.0035510000000000003 0.0014516666666666666 0.0011803333333333338 0.0037363333333333333 0.0038396666666666666
-2.3449500000000003 0.0043549999999999995 0.002729 0.002841666666666667 0.0028820000000000004 0.007162999999999999
-2.3299300000000005 0.005288666666666667 0.007377999999999999 0.006199 0.003659666666666666 0.016500333333333336
-2.3149200000000003 0.005597666666666667 0.017699666666666666 0.011406000000000001 0.004887 0.033431999999999996
-2.2999000000000005 0.005215333333333337 0.035657999999999995 0.017547333333333328 0.005706333333333333 0.05692166666666666
-2.2848900000000003 0.005005333333333333 0.060073333333333326 0.022590333333333334 0.005708000000000001 0.08108800000000001
-2.2698700000000005 0.0068790000000000006 0.084617 0.024368333333333332 0.0052253333333333336 0.09665233333333333
-2.2548600000000003 0.013844 0.09966199999999997 0.022218 0.005561333333333334 0.09647833333333332
-2.2398400000000005 0.029314000000000003 0.09817933333333334 0.017820666666666665 0.009101666666666668 0.08076299999999999
-2.2248300000000003 0.05490633333333334 0.080952 0.014691000000000001 0.019108000000000003 0.05683666666666667
-2.2098100000000005 0.08728466666666666 0.056034 0.01691866666666667 0.038387333333333336 0.03381966666666667
-2.1948000000000003 0.11727233333333334 0.033046 0.027769666666666668 0.066521 0.017383333333333337
-2.1797800000000005 0.13415966666666665 0.017781666666666664 0.04789133333333333 0.09736066666666665 0.008551
-2.1647700000000003 0.13299233333333332 0.011018666666666666 0.07325600000000002 0.12043333333333334 0.005728999999999999
-2.1497500000000005 0.11785233333333335 0.010448000000000002 0.09509066666666666 0.12710333333333332 0.0068533333333333345
-2.1347400000000003 0.09757066666666668 0.012860666666666668 0.10384166666666667 0.11673233333333331 0.010111666666666666
-2.1197200000000005 0.07852633333333332 0.015424333333333333 0.095478 0.09645166666666667 0.013737
-2.1047100000000003 0.06187600000000001 0.016393666666666664 0.07458266666666667 0.07491099999999999 0.016115333333333332
-2.0896900000000005 0.04643866666666666 0.015634 0.051236 0.05660333333333334 0.016483999999999995
-2.0746800000000003 0.03235266666666667 0.014400666666666666 0.034503666666666676 0.041694999999999996 0.015506000000000002
-2.0596600000000005 0.021589 0.014381 0.02789 0.029382333333333333 0.014919666666666666
-2.0446500000000003 0.015952 0.016562 0.029062666666666664 0.020133 0.016314333333333333
-2.0296300000000005 0.015328666666666668 0.020581999999999996 0.032558 0.015155333333333333 0.019955333333333332
-2.0146200000000003 0.017507333333333333 0.024745 0.033356000000000004 0.014774666666666667 0.024488999999999997
-1.9996000000000005 0.019422666666666668 0.026827 0.029657 0.017529333333333334 0.027855333333333333
-1.9845900000000003 0.018868000000000003 0.025463333333333338 0.02352833333333333 0.020606000000000006 0.029033
-1.9695700000000005 0.015626666666666667 0.021328000000000003 0.019469333333333335 0.021373999999999997 0.029279
-1.9545600000000003 0.011305000000000003 0.017244 0.022120333333333336 0.018874000000000005 0.03154
-1.9395400000000005 0.008333333333333333 0.01713866666666667 0.034152 0.014284333333333333 0.03804799999999999
-1.9245300000000003 0.009038333333333334 0.024554 0.054479666666666676 0.010082333333333332 0.04818533333333333
-1.9095100000000005 0.015264333333333335 0.041086666666666674 0.07725100000000001 0.008824666666666666 0.058979333333333335
-1.8945000000000003 0.027771 0.06484433333333334 0.09340466666666666 0.012462666666666669 0.06782866666666666
-1.8794800000000005 0.04495766666666666 0.08974433333333334 0.09542800000000001 0.021886333333333334 0.07442733333333333
-1.8644700000000003 0.061961 0.10724833333333335 0.08224166666666669 0.036143666666666664 0.07940466666666665
-1.8494500000000005 0.07210033333333335 0.11041766666666668 0.059763666666666666 0.05189466666666667 0.08158733333333332
-1.8344400000000003 0.07071433333333332 0.09791033333333334 0.03663133333333334 0.06445533333333334 0.07792533333333333
-1.8194200000000005 0.05841866666666666 0.07469933333333335 0.01899 0.070331 0.06656233333333333
-1.8044100000000003 0.040633333333333334 0.04893666666666667 0.008473666666666666 0.06905966666666667 0.049488000000000004
-1.7893900000000005 0.023788 0.027478000000000002 0.003573333333333333 0.062437999999999994 0.03158533333333333
-1.7743800000000003 0.011756333333333332 0.013287333333333335 0.001987 0.05249166666666667 0.01737366666666667
-1.7593600000000005 0.005054 0.005860000000000001 0.0019733333333333334 0.040642 0.008807333333333334
-1.7443500000000003 0.0023163333333333326 0.003243333333333334 0.002600666666666667 0.028392666666666667 0.0054913333333333324
-1.7293300000000005 0.0020593333333333336 0.0037153333333333335 0.0035563333333333332 0.017720666666666666 0.006044999999999997
-1.7143200000000003 0.003379333333333334 0.006167000000000001 0.005019333333333333 0.010362333333333333 0.008900999999999997
-1.6993000000000005 0.005698666666666667 0.009602666666666664 0.007494333333333334 0.006922666666666665 0.012368999999999996
-1.6842900000000003 0.00835 0.012768333333333335 0.01144 0.006765333333333334 0.014722666666666667
-1.6692700000000005 0.010613000000000001 0.014414333333333335 0.01665766666666667 0.008485666666666667 0.014803
-1.6542600000000003 0.012313666666666667 0.014244666666666668 0.021889333333333334 0.010603666666666667 0.012793
-1.6392400000000005 0.01446566666666667 0.013462 0.025142333333333333 0.012316333333333334 0.010278333333333336
-1.6242300000000003 0.018917 0.014255 0.02485866666666667 0.014131333333333336 0.009473
-1.6092100000000005 0.026795666666666666 0.01827166666666667 0.02099766666666667 0.017655666666666667 0.012116333333333335
-1.5942000000000003 0.03672566666666666 0.02505533333333333 0.015088 0.024189000000000002 0.018477666666666667
-1.5791800000000005 0.04472333333333333 0.03178633333333334 0.009200999999999999 0.03295633333333333 0.026722
-1.5641700000000003 0.04655233333333332 0.034816 0.004746333333333333 0.040633333333333334 0.03336566666666666
-1.5491500000000005 0.04082966666666667 0.03216466666666667 0.0020740000000000003 0.04319266666666667 0.035062
-1.5341400000000003 0.030023333333333336 0.024893000000000002 0.0007670000000000001 0.03882866666666667 0.030832333333333337
-1.5191200000000005 0.018479666666666665 0.016113333333333334 0.00023533333333333335 0.029303000000000003 0.02266366666666667
-1.5041100000000003 0.009513333333333334 0.008744666666666668 5.966666666666666e-05 0.018520666666666668 0.013949666666666666
-1.4890900000000005 0.004101333333333334 0.004101666666666667 1.1333333333333336e-05 0.009792333333333332 0.007330666666666666
-1.4740800000000003 0.001489666666666667 0.0020959999999999998 0.0 0.004343333333333334 0.0038246666666666668
-1.4590600000000005 0.0004883333333333335 0.002390666666666666 0.0 0.0016560000000000001 0.0036173333333333326
-1.4440500000000003 0.00026366666666666666 0.005492666666666666 5.666666666666667e-06 0.0006580000000000001 0.007346333333333332
-1.4290300000000005 0.000509 0.01308 3.866666666666667e-05 0.0005176666666666667 0.016547666666666665
-1.4140200000000003 0.0014253333333333334 0.027195000000000007 0.00016366666666666667 0.0008599999999999999 0.032583666666666664
-1.3990000000000005 0.0038513333333333325 0.048057333333333334 0.0005606666666666667 0.0016306666666666668 0.05416933333333332
-1.3839900000000003 0.009570666666666667 0.07157366666666667 0.0015956666666666665 0.0031356666666666664 0.075655
-1.3689700000000005 0.021278666666666664 0.08949166666666666 0.0037989999999999994 0.006361 0.08862733333333334
-1.3539600000000003 0.04130433333333334 0.09372499999999999 0.007555333333333333 0.013366333333333334 0.08698699999999998
-1.3389400000000005 0.06881966666666667 0.08212433333333333 0.012561666666666665 0.026972000000000003 0.07147900000000001
-1.3239300000000003 0.09735800000000001 0.06016266666666668 0.017459333333333334 0.048785666666666665 0.049147666666666666
-1.3089100000000005 0.11624233333333332 0.036845333333333334 0.020285333333333332 0.07616 0.028261333333333336
-1.2939000000000003 0.11682200000000001 0.018891666666666664 0.019700666666666665 0.10083633333333332 0.013600000000000003
-1.2788800000000005 0.09894266666666666 0.008215666666666666 0.015993666666666666 0.11247066666666666 0.005502333333333332
-1.2638700000000003 0.07131266666666666 0.0032973333333333335 0.010857666666666665 0.10563366666666665 0.0019793333333333334
-1.2488500000000005 0.04529400000000001 0.0018429999999999998 0.006167999999999999 0.08413866666666668 0.0009266666666666667
-1.2338400000000003 0.028115333333333332 0.002238333333333334 0.0029683333333333324 0.05825533333333333 0.0011363333333333332
-1.2188200000000005 0.020836000000000004 0.0037853333333333333 0.001302 0.037498666666666666 0.002211
-1.2038100000000003 0.020617666666666666 0.006187666666666669 0.0007703333333333333 0.02573066666666667 0.004131
-1.1887900000000005 0.023638333333333334 0.009072666666666666 0.0009746666666666666 0.021547 0.006808000000000001
-1.1737800000000003 0.026539333333333335 0.011768333333333332 0.0016710000000000002 0.021482666666666664 0.009790333333333335
-1.1587600000000005 0.026904333333333325 0.013474333333333333 0.002715 0.022406000000000006 0.012254999999999999
-1.1437500000000003 0.02379366666666667 0.013750000000000002 0.004058333333333334 0.02222266666666667 0.013431000000000002
-1.1287300000000005 0.018067 0.012809666666666665 0.005971666666666668 0.019911666666666668 0.013134999999999997
-1.1137200000000003 0.011805333333333333 0.011368333333333333 0.009206333333333334 0.015653000000000004 0.01196433333333333
-1.0987000000000005 0.007123666666666667 0.010197000000000001 0.014567666666666666 0.010682 0.010922000000000003
-1.0836900000000003 0.005396 0.010072666666666669 0.021915333333333335 0.0065983333333333345 0.010973333333333333
-1.0686700000000005 0.007345666666666666 0.011922333333333335 0.029299 0.004695333333333333 0.012956
-1.0536600000000003 0.013161333333333339 0.016615333333333333 0.03357966666666666 0.005844333333333334 0.01747066666666667
-1.0386400000000005 0.021984000000000004 0.023967999999999993 0.032473333333333326 0.010579333333333331 0.02432666666666667
-1.0236300000000003 0.03125133333333333 0.031808666666666666 0.026336666666666664 0.018666000000000006 0.031667
-1.0086100000000005 0.03721733333333334 0.036606 0.017884666666666667 0.028261666666666664 0.03629833333333333
-0.9936000000000003 0.037037999999999995 0.035665333333333334 0.010172666666666667 0.03589966666666667 0.03556133333333333
-0.9785800000000004 0.03079233333333333 0.029166 0.0048846666666666665 0.03812000000000001 0.02939366666666667
-0.9635700000000003 0.021379000000000002 0.019956333333333336 0.0020296666666666666 0.033811666666666663 0.020379
-0.9485500000000004 0.01239766666666667 0.011412333333333333 0.0007943333333333333 0.025052666666666668 0.011820666666666667
-0.9335400000000003 0.006006333333333332 0.005450333333333334 0.000345 0.015499333333333339 0.0057333333333333325
-0.9185200000000004 0.002428666666666667 0.002174 0.00018933333333333337 0.008013666666666667 0.0023203333333333335
-0.9035100000000003 0.0008233333333333334 0.0007263333333333333 0.00011633333333333335 0.003457666666666666 0.0007853333333333333
-0.8884900000000004 0.00023266666666666672 0.0002006666666666667 7.100000000000002e-05 0.0012493333333333334 0.00022166666666666675
-0.8734800000000003 5.1666666666666664e-05 4.399999999999999e-05 5.333333333333334e-05 0.0003773333333333334 4.9666666666666656e-05
-0.8584600000000004 8.666666666666668e-06 6.666666666666667e-06 7.933333333333334e-05 9.499999999999999e-05 8e-06
-0.8434500000000003 0.0 0.0 0.00017833333333333335 1.9666666666666673e-05 0.0
-0.8284300000000004 0.0 0.0 0.00038166666666666666 3e-06 0.0
-0.8134200000000003 0.0 0.0 0.0007076666666666668 0.0 0.0
-0.7984000000000004 0.0 0.0 0.0011246666666666666 0.0 0.0
-0.7833900000000003 0.0 0.0 0.0015293333333333335 0.0 0.0
-0.7683700000000004 0.0 0.0 0.0017959999999999999 0.0 0.0
-0.7533600000000003 0.0 0.0 0.001843 0.0 0.0
-0.7383400000000004 3.3333333333333335e-07 6.666666666666667e-07 0.0016833333333333331 0.0 6.666666666666667e-07
-0.7233300000000003 4.666666666666666e-06 6e-06 0.0014376666666666663 3.3333333333333335e-07 8e-06
-0.7083100000000004 2.433333333333333e-05 3.5333333333333336e-05 0.0012466666666666665 2e-06 3.7e-05
-0.6933000000000002 8.966666666666665e-05 0.00013133333333333337 0.0012126666666666668 1.4333333333333342e-05 0.000136
-0.6782800000000004 0.0002596666666666667 0.00037799999999999997 0.0014629999999999999 6.533333333333333e-05 0.00037799999999999997
-0.6632700000000002 0.0006260000000000003 0.0009143333333333335 0.002261 0.00019400000000000003 0.0009096666666666665
-0.6482500000000004 0.001269 0.001849333333333334 0.004030333333333333 0.0005103333333333333 0.0018279999999999998
-0.6332400000000002 0.0021400000000000004 0.003125666666666667 0.007103666666666667 0.001103 0.0030629999999999993
-0.6182200000000004 0.0030163333333333322 0.004411 0.011218333333333332 0.0019916666666666668 0.004281999999999999
-0.6032100000000002 0.003549000000000001 0.005201666666666666 0.015182666666666669 0.003008333333333333 0.0050026666666666665
-0.5881900000000004 0.003487333333333333 0.005123666666666668 0.017320000000000002 0.0037909999999999997 0.00488
-0.5731800000000002 0.002864666666666667 0.004211333333333333 0.016552333333333332 0.003988333333333334 0.003979666666666667
-0.5581600000000004 0.001962666666666667 0.0028939999999999994 0.013231666666666666 0.003505666666666667 0.002709333333333333
-0.5431500000000002 0.0011233333333333334 0.0016599999999999998 0.008836333333333333 0.0025746666666666665 0.0015393333333333335
-0.5281300000000004 0.0005359999999999999 0.0007963333333333335 0.004931333333333334 0.0015773333333333334 0.0007313333333333332
-0.5131200000000002 0.0002136666666666667 0.0003176666666666667 0.002296 0.0008096666666666667 0.0002893333333333333
-0.49810000000000043 7.2e-05 0.00010566666666666666 0.0008923333333333335 0.0003466666666666665 9.366666666666665e-05
-0.48309000000000024 2.0333333333333337e-05 2.8666666666666664e-05 0.0002886666666666668 0.00012166666666666664 2.6666666666666663e-05
-0.46807 2e-06 4.666666666666667e-06 7.800000000000001e-05 3.9666666666666664e-05 2.9999999999999997e-06
-0.45306000000000024 3.3333333333333335e-07 3.3333333333333335e-07 1.5000000000000004e-05 8.666666666666668e-06 3.3333333333333335e-07
-0.43804 0.0 0.0 1.3333333333333334e-06 1.0000000000000002e-06 0.0
-0.42303000000000024 0.0 0.0 0.0 0.0 0.0
-0.40801 0.0 0.0 0.0 0.0 0.0
-0.39300000000000024 0.0 0.0 0.0 0.0 0.0
-0.37798 0.0 0.0 0.0 0.0 0.0
-0.36297000000000024 0.0 0.0 0.0 0.0 0.0
-0.34795 0.0 0.0 0.0 0.0 0.0
-0.33294000000000024 0.0 0.0 0.0 0.0 0.0
-0.31792 0.0 0.0 0.0 0.0 0.0
-0.30291000000000023 0.0 0.0 3.3333333333333335e-07 0.0 0.0
-0.28789 0.0 0.0 4.333333333333333e-06 0.0 0.0
-0.27288000000000023 0.0 0.0 2.7666666666666664e-05 0.0 0.0
-0.25786 0.0 0.0 0.00011433333333333334 0.0 0.0
-0.24285000000000023 3.3333333333333335e-07 3.3333333333333333e-06 0.0003506666666666667 0.0 3e-06
-0.22782999999999998 1e-05 2.3000000000000003e-05 0.0008979999999999999 3.3333333333333335e-07 1.8e-05
-0.21282000000000023 5.7999999999999994e-05 0.00010500000000000003 0.0019216666666666666 9e-06 9.266666666666668e-05
-0.19779999999999998 0.0002333333333333334 0.0003876666666666667 0.0034323333333333345 5.5e-05 0.0003506666666666667
-0.18279000000000023 0.0007916666666666668 0.0011603333333333335 0.005120666666666666 0.0002193333333333334 0.0010720000000000003
-0.16776999999999997 0.0022046666666666664 0.002896 0.006378666666666668 0.0007380000000000002 0.002719666666666667
-0.15276000000000023 0.005127666666666667 0.006048666666666667 0.006636333333333332 0.0020406666666666668 0.005811666666666668
-0.13773999999999997 0.009966 0.010555333333333335 0.005765999999999999 0.0047220000000000005 0.010361333333333335
-0.12273000000000023 0.016181666666666667 0.015384000000000002 0.004188333333333334 0.009119 0.015416333333333334
-0.10770999999999997 0.021936 0.018726666666666666 0.0025356666666666665 0.014713333333333333 0.019168333333333332
-0.09270000000000023 0.024838333333333337 0.01904433333333333 0.0012829999999999999 0.019821333333333337 0.019907666666666664
-0.07767999999999997 0.02349933333333333 0.016173333333333335 0.0005416666666666665 0.02230766666666667 0.017266666666666666
-0.06267000000000023 0.018568000000000005 0.011477 0.00018566666666666664 0.020971666666666666 0.012509999999999999
-0.04764999999999997 0.012253666666666666 0.006802000000000001 5.733333333333333e-05 0.01646766666666667 0.007570999999999999
-0.032640000000000224 0.006767 0.003382666666666667 2.5666666666666673e-05 0.010807333333333334 0.003839333333333333
-0.01761999999999997 0.0031769999999999993 0.0014686666666666667 7.066666666666667e-05 0.005928000000000001 0.0016713333333333337
-0.0026100000000002233 0.0014613333333333334 0.0007883333333333335 0.0002813333333333333 0.0027703333333333334 0.0007920000000000001
0.012410000000000032 0.001243333333333333 0.0011476666666666668 0.0009663333333333333 0.0012836666666666667 0.0009283333333333334
0.027419999999999778 0.002424666666666666 0.0027949999999999993 0.002770666666666667 0.0011613333333333334 0.0022146666666666664
0.04244000000000003 0.005267999999999999 0.006292666666666667 0.006598333333333334 0.0023866666666666667 0.00517
0.05744999999999978 0.00990466666666667 0.011971999999999998 0.013143000000000004 0.005335 0.010247
0.07247000000000003 0.015614333333333332 0.019025000000000004 0.021852 0.010254333333333332 0.016981666666666666
0.08747999999999978 0.02056566666666667 0.025256666666666667 0.030351666666666666 0.016517999999999998 0.023506333333333334
0.10250000000000004 0.022625333333333334 0.02800566666666667 0.035215333333333335 0.022230666666666666 0.027176666666666665
0.11750999999999978 0.020791 0.025933333333333343 0.03412566666666667 0.024987 0.026245333333333332
0.13253000000000004 0.015956666666666664 0.020062666666666666 0.027619 0.02345866666666667 0.02117666666666667
0.14753999999999978 0.010229333333333335 0.012962666666666667 0.018676000000000005 0.01840366666666667 0.014268333333333334
0.16256000000000004 0.005478333333333335 0.0069960000000000005 0.010548 0.012052666666666666 0.00803
0.17756999999999978 0.0024466666666666664 0.003157666666666667 0.004974666666666667 0.006594666666666666 0.003773666666666666
0.19259000000000004 0.0009143333333333333 0.0011866666666666664 0.001959333333333333 0.003014333333333333 0.0014873333333333333
0.20759999999999978 0.0002853333333333334 0.000374 0.0006413333333333335 0.0011526666666666666 0.0004860000000000001
0.22262000000000004 7.366666666666668e-05 9.66666666666667e-05 0.00017366666666666667 0.00036833333333333336 0.00013166666666666668
0.23762999999999979 1.4333333333333337e-05 1.866666666666667e-05 3.966666666666668e-05 9.533333333333335e-05 2.8e-05
0.25265000000000004 3.3333333333333335e-07 2.666666666666667e-06 6.333333333333333e-06 1.7333333333333336e-05 4e-06
0.2676599999999998 0.0 0.0 0.0 2.666666666666667e-06 0.0
0.28268000000000004 0.0 0.0 0.0 0.0 0.0
0.2976899999999998 0.0 0.0 0.0 0.0 0.0
0.31271000000000004 0.0 0.0 0.0 0.0 0.0
0.3277199999999998 0.0 0.0 0.0 0.0 0.0
0.34274000000000004 0.0 0.0 0.0 0.0 0.0
0.3577499999999998 0.0 0.0 0.0 0.0 0.0
0.37277000000000005 0.0 0.0 0.0 0.0 0.0
0.3877799999999998 0.0 0.0 0.0 0.0 0.0
0.40280000000000005 0.0 0.0 0.0 0.0 0.0
0.4178099999999998 0.0 0.0 0.0 0.0 0.0
0.43283000000000005 2.0000000000000003e-06 0.0 7.333333333333334e-06 2.0000000000000003e-06 0.0
0.4478399999999998 1.1000000000000003e-05 0.0 4.9e-05 1.3333333333333338e-05 0.0
0.46286000000000005 3.9000000000000006e-05 0.0 0.000211 4.500000000000001e-05 0.0
0.4778699999999998 0.00011033333333333334 0.0 0.0007386666666666667 0.00012166666666666667 0.0
0.49289000000000005 0.0002563333333333334 0.0 0.0021660000000000004 0.0002733333333333334 0.0
0.5078999999999998 0.0004976666666666668 0.0 0.005279333333333332 0.000514 0.0
0.52292 0.0008053333333333331 6.666666666666667e-07 0.010754999999999999 0.0008023333333333334 6.666666666666667e-07
0.5379299999999998 0.0010893333333333336 1.4666666666666671e-05 0.018286666666666666 0.00105 1.6333333333333335e-05
0.55295 0.001249 7.3e-05 0.025970666666666666 0.0011543333333333332 7.599999999999999e-05
0.5679599999999998 0.0012490000000000001 0.000228 0.030816 0.0010973333333333334 0.00024033333333333337
0.58298 0.001211 0.0006123333333333333 0.030540666666666674 0.0009726666666666666 0.0006330000000000001
0.5979899999999998 0.0013606666666666667 0.0013846666666666666 0.025274666666666664 0.0009590000000000001 0.0013953333333333333
0.61301 0.001939 0.002620666666666667 0.017476 0.0012513333333333332 0.0025676666666666664
0.6280199999999998 0.002988666666666667 0.004183000000000001 0.010093666666666667 0.0019473333333333335 0.0039696666666666665
0.6430400000000001 0.004246 0.005657 0.004868333333333334 0.0029909999999999997 0.005196666666666667
0.6580499999999998 0.005209666666666667 0.006556666666666666 0.0019673333333333335 0.004143999999999999 0.0058330000000000005
0.6730700000000001 0.005404666666666667 0.006620333333333331 0.0006996666666666667 0.00502 0.005751999999999999
0.6880799999999998 0.0047129999999999984 0.005938666666666665 0.00039533333333333337 0.005251 0.005180666666666666
0.7031000000000001 0.003447666666666667 0.004834000000000001 0.0009173333333333332 0.004706666666666665 0.0044403333333333335
0.7181099999999998 0.002114 0.003651333333333333 0.0030309999999999994 0.0035896666666666664 0.0037016666666666665
0.7331300000000001 0.0010846666666666672 0.0026660000000000004 0.008730333333333333 0.0023186666666666672 0.002998666666666666
0.7481399999999998 0.00046533333333333344 0.002088333333333333 0.021046666666666665 0.001261666666666667 0.0023953333333333335
0.7631600000000001 0.00016666666666666666 0.002043333333333333 0.04239566666666666 0.0005763333333333332 0.002077
0.7781699999999998 4.8666666666666666e-05 0.002458333333333333 0.07133933333333334 0.00021966666666666668 0.0022343333333333325
0.7931900000000001 1.6000000000000003e-05 0.003034333333333333 0.10028666666666668 6.966666666666669e-05 0.0028413333333333324
0.8081999999999998 2.933333333333334e-05 0.003388333333333333 0.11780933333333334 2e-05 0.0035989999999999993
0.8232200000000001 0.00013033333333333335 0.0033120000000000003 0.11578433333333332 1.5000000000000002e-05 0.004124666666666666
0.8382299999999998 0.0005016666666666666 0.0030356666666666665 0.09562733333333333 6.833333333333335e-05 0.0043360000000000004
0.8532500000000001 0.0016196666666666666 0.003303333333333333 0.06755566666666665 0.0002813333333333333 0.004797999999999999
0.8682599999999998 0.004346333333333333 0.005255333333333333 0.043500666666666674 0.0009863333333333334 0.006727666666666666
0.8832800000000001 0.009744333333333332 0.010058666666666664 0.030212333333333334 0.002863333333333333 0.011468666666666667
0.8982899999999998 0.018240666666666665 0.018076666666666668 0.027302000000000003 0.006959333333333333 0.019429
0.9133100000000001 0.028520999999999998 0.02788333333333333 0.029681999999999997 0.014123333333333333 0.029036333333333327
0.9283199999999998 0.037245666666666656 0.03614333333333333 0.031482 0.023938000000000004 0.036783666666666666
0.9433400000000001 0.040624 0.03917733333333333 0.029261 0.033889333333333334 0.03907133333333333
0.9583499999999998 0.03701466666666666 0.035482 0.023261333333333335 0.040072 0.03469433333333334
0.9733700000000001 0.02816933333333333 0.02684466666666667 0.016464333333333334 0.03958133333333333 0.02574266666666667
0.9883799999999998 0.017904666666666666 0.016963 0.012589333333333338 0.032653333333333326 0.015955666666666667
1.0034 0.009504666666666668 0.008953666666666665 0.014616333333333337 0.022499333333333333 0.008260999999999998
1.0184099999999998 0.004214 0.003948999999999999 0.023993666666666674 0.012950666666666666 0.0035756666666666667
1.03343 0.0015623333333333331 0.0014686666666666665 0.03973033333333333 0.006226333333333335 0.0013243333333333334
1.0484399999999998 0.00048033333333333337 0.00053 0.05744066666666667 0.0024976666666666663 0.0005753333333333334
1.06346 0.00012533333333333334 0.0005173333333333334 0.07032400000000001 0.0008366666666666667 0.0008870000000000002
1.0784699999999998 3.733333333333334e-05 0.001606 0.07279466666666669 0.00023500000000000005 0.002835
1.09349 6.166666666666667e-05 0.005168666666666667 0.06430666666666666 6.4e-05 0.008404333333333335
1.1084999999999998 0.0002353333333333334 0.014145999999999999 0.04963666666666667 6.3e-05 0.021035333333333333
1.12352 0.0007923333333333335 0.03250466666666667 0.03549433333333333 0.00022633333333333332 0.044279
1.1385299999999998 0.002251 0.062715 0.027116333333333333 0.000803 0.07844666666666665
1.15355 0.005398666666666666 0.10167000000000001 0.027747666666666667 0.0023769999999999998 0.11720966666666667
1.1685599999999998 0.011074 0.13860333333333333 0.039554 0.0059633333333333335 0.14800499999999997
1.18358 0.019825333333333337 0.15903733333333334 0.06269033333333333 0.012757666666666669 0.15831766666666663
1.1985899999999998 0.03195733333333334 0.153711 0.09232433333333331 0.023680333333333334 0.14379866666666666
1.21361 0.04791566666666667 0.12523800000000002 0.11768533333333335 0.039012333333333336 0.111143
1.2286199999999998 0.06803966666666666 0.086072 0.12685233333333334 0.058489333333333324 0.073219
1.24364 0.09062 0.04992566666666666 0.11476333333333333 0.08115800000000001 0.041152666666666664
1.2586499999999998 0.10982866666666666 0.024447333333333335 0.087038 0.10404566666666668 0.019732999999999997
1.27367 0.117281 0.010107333333333333 0.055692 0.12090766666666666 0.008069333333333333
1.2886799999999998 0.10777499999999998 0.003522666666666666 0.031200333333333333 0.12418066666666668 0.002805
1.3037 0.084027 0.001036 0.017970333333333335 0.11031066666666665 0.0008273333333333333
1.3187099999999998 0.055153333333333325 0.000254 0.015046 0.083494 0.00020866666666666673
1.33373 0.03035866666666667 5.2999999999999994e-05 0.01897966666666667 0.05337133333333333 6.266666666666665e-05
1.3487399999999998 0.013987000000000001 1.1666666666666668e-05 0.025790999999999998 0.02866666666666667 0.00010800000000000001
1.36376 0.0053879999999999996 4.1666666666666665e-05 0.03202466666666667 0.012901333333333336 0.00040833333333333336
1.3787699999999998 0.0017506666666666666 0.00019100000000000003 0.035577 0.004856333333333333 0.0014213333333333335
1.39379 0.000565 0.000747 0.036059 0.0015303333333333334 0.004222666666666666
1.4087999999999998 0.0005076666666666668 0.002474333333333333 0.03422500000000001 0.00040866666666666666 0.010729333333333332
1.42382 0.001417666666666667 0.007006666666666667 0.031031333333333334 0.0001266666666666667 0.02349833333333333
1.4388299999999998 0.004113999999999999 0.017044666666666663 0.027366 0.0002086666666666667 0.04470466666666666
1.45385 0.010284999999999999 0.035818666666666665 0.024544333333333335 0.0007819999999999999 0.074477
1.4688599999999998 0.02192033333333333 0.06528700000000001 0.024869333333333334 0.002623333333333333 0.10955533333333335
1.48388 0.03995899999999999 0.10359133333333334 0.031586 0.007403333333333333 0.14313766666666666
1.4988899999999998 0.06262966666666665 0.14326699999999998 0.047592666666666665 0.01753066666666667 0.16646466666666668
1.5139099999999999 0.08522433333333333 0.17258433333333334 0.07297633333333332 0.03492066666666667 0.17182299999999998
1.5289199999999998 0.10240666666666667 0.18058466666666667 0.10301066666666667 0.058829 0.15628766666666666
1.5439399999999999 0.11157866666666666 0.16342566666666666 0.12868100000000002 0.08456233333333334 0.12411733333333333
1.5589499999999998 0.11381133333333332 0.127298 0.14059100000000002 0.10544966666666666 0.08540199999999999
1.5739699999999999 0.11124733333333332 0.08506966666666667 0.13405066666666665 0.11717966666666665 0.051119
1.5889799999999998 0.10433666666666667 0.049112666666666666 0.11216333333333334 0.120231 0.02833233333333333
1.6039999999999999 0.092677 0.026120333333333336 0.08446066666666668 0.117422 0.01894133333333333
1.6190099999999998 0.07830233333333333 0.016913666666666667 0.061747333333333335 0.109816 0.021553000000000003
1.6340299999999999 0.06654633333333333 0.019382000000000003 0.050265 0.096298 0.033409
1.6490399999999998 0.062654 0.030737000000000004 0.04887333333333334 0.07705633333333335 0.05078766666666667
1.6640599999999999 0.06737733333333333 0.04766533333333333 0.05097166666666666 0.05624466666666668 0.06883766666666666
1.6790699999999998 0.07609666666666669 0.06580433333333333 0.049583666666666665 0.04047566666666666 0.08225933333333332
1.6940899999999999 0.08216999999999999 0.08012033333333334 0.04186633333333334 0.03502566666666666 0.08685333333333332
1.7090999999999998 0.08111566666666666 0.086339 0.029886999999999997 0.041037000000000004 0.08115433333333334
1.7241199999999999 0.07248966666666665 0.08259133333333332 0.017886333333333334 0.05512966666666667 0.067189
1.7391299999999998 0.05909333333333333 0.07031266666666668 0.008955999999999999 0.07085499999999999 0.04973633333333334
1.7541499999999999 0.04501366666666667 0.05367633333333333 0.003765333333333333 0.08138533333333334 0.03395266666666666
1.7691599999999998 0.033576999999999996 0.037421 0.0013970000000000002 0.08238833333333334 0.022789333333333335
1.7841799999999999 0.025981999999999998 0.024605333333333333 0.0006863333333333334 0.07366666666666667 0.016208666666666666
1.7991899999999998 0.02140833333333333 0.015958666666666666 0.0009793333333333331 0.05866033333333333 0.012519999999999998
1.8142099999999999 0.018548000000000002 0.011004333333333333 0.0021496666666666665 0.04224633333333332 0.010449333333333335
1.8292199999999998 0.017129333333333337 0.009345333333333334 0.004287333333333334 0.028506333333333335 0.009985666666666667
1.8442399999999999 0.017863 0.010786666666666667 0.007188 0.019734333333333336 0.011701
1.8592499999999998 0.020976666666666664 0.014609333333333334 0.010079 0.016591666666666664 0.015423666666666667
1.8742699999999999 0.02516166666666667 0.01898033333333333 0.011808 0.018464666666666667 0.019569
1.8892799999999998 0.028302333333333332 0.021519000000000003 0.011555999999999999 0.023664000000000004 0.021813000000000003
1.9042999999999999 0.029389 0.020675000000000002 0.009463333333333334 0.02992433333333333 0.020640666666666672
1.9193099999999998 0.029567666666666662 0.016817333333333333 0.006537666666666667 0.035394999999999996 0.016437666666666666
1.9343299999999999 0.030948333333333335 0.011950666666666667 0.004018666666666667 0.039251000000000015 0.011113666666666666
1.9493399999999999 0.03420466666666666 0.008417666666666665 0.0029813333333333332 0.04121166666666667 0.006797999999999999
1.9643599999999999 0.03754933333333333 0.0076679999999999995 0.004585333333333333 0.040744333333333334 0.004805
1.9793699999999999 0.038144333333333336 0.009883333333333333 0.010769999999999998 0.03725866666666667 0.005521
1.9943899999999999 0.03463066666666667 0.014114333333333336 0.024204000000000003 0.031173000000000003 0.008667333333333334
2.0094 0.028246666666666666 0.018749000000000005 0.046552666666666666 0.024298666666666666 0.013393333333333333
2.02442 0.021699333333333334 0.022152 0.07548533333333333 0.018756000000000002 0.018357666666666668
2.03943 0.017029666666666665 0.023251666666666667 0.10311966666666668 0.015437 0.022089333333333336
2.05445 0.014426333333333334 0.02193566666666667 0.118928 0.013596666666666667 0.023608333333333335
2.06946 0.012809666666666667 0.019118 0.11625833333333332 0.01188 0.022953666666666664
2.08448 0.011394333333333333 0.016796666666666668 0.09710066666666667 0.009626999999999998 0.021454666666666667
2.09949 0.010765 0.017778000000000002 0.07053599999999997 0.0074523333333333325 0.02169266666666667
2.11451 0.012686000000000001 0.024685000000000002 0.046480333333333325 0.006902666666666667 0.026718333333333334
2.12952 0.018811 0.03815733333333333 0.030219000000000003 0.009792 0.03815966666666666
2.14454 0.029049 0.05523833333333334 0.021413666666666664 0.01745333333333333 0.05414266666666667
2.15955 0.04061833333333333 0.06976866666666666 0.016748333333333334 0.02966066666666667 0.06894033333333333
2.17457 0.048983000000000006 0.07547266666666669 0.013163333333333332 0.043661 0.07585166666666666
2.18958 0.05049966666666667 0.06994366666666667 0.009451333333333334 0.05459800000000001 0.07156199999999999
2.2046 0.04496700000000001 0.056073 0.005943 0.058040333333333326 0.05827066666666666
2.21961 0.035567 0.03977133333333333 0.003442333333333333 0.052983333333333334 0.041800333333333335
2.23463 0.02627966666666667 0.026102333333333335 0.0025913333333333335 0.042451666666666665 0.027623333333333333
2.24964 0.019324000000000004 0.017093333333333335 0.003934000000000001 0.03106266666666667 0.018252333333333336
2.26466 0.014859 0.012316999999999998 0.008133666666666668 0.021987 0.013454
2.27967 0.012604666666666669 0.010936999999999999 0.015644 0.016124333333333334 0.012163666666666666
2.29469 0.013346666666666666 0.013280333333333335 0.02572199999999999 0.013633666666666664 0.014292000000000001
2.3097 0.019045666666666666 0.02082833333333333 0.035876 0.01565333333333333 0.020976666666666668
2.32472 0.03171266666666667 0.03486833333333333 0.042889666666666666 0.024554333333333334 0.03329633333333333
2.33973 0.051892999999999995 0.054994666666666664 0.04529933333333334 0.04248333333333334 0.05062866666666667
2.35475 0.07751900000000002 0.07863000000000002 0.045215666666666675 0.06909533333333333 0.070372
2.36976 0.10356966666666666 0.10183466666666667 0.047157 0.099959 0.08943333333333334
2.38478 0.122948 0.12018633333333333 0.05420933333333333 0.12697799999999998 0.10563066666666666
2.39979 0.12893 0.12923433333333334 0.06468 0.14133466666666666 0.11716199999999999
2.41481 0.11853333333333335 0.125412 0.07253866666666667 0.137633 0.12118333333333334
2.42982 0.094771 0.10821499999999998 0.07177766666666667 0.116874 0.11457933333333337
2.44484 0.065512 0.08191533333333334 0.061000666666666675 0.08612199999999999 0.09736233333333334
2.45985 0.03934933333333333 0.054365666666666666 0.04428 0.054822333333333334 0.075069
2.47487 0.021738333333333335 0.033388999999999995 0.027913666666666663 0.030227 0.05679266666666667
2.48988 0.014150333333333332 0.023845000000000005 0.016415 0.015132666666666668 0.04999966666666667
2.5049 0.015969333333333332 0.027060999999999998 0.010773000000000003 0.00879 0.055987333333333326
2.51991 0.02651933333333334 0.041143 0.009278666666666668 0.009467666666666668 0.06888833333333334
2.53493 0.045206 0.060759999999999995 0.00934833333333333 0.016275333333333333 0.07909766666666666
2.54994 0.06959533333333333 0.07768399999999999 0.009022666666666667 0.02934133333333333 0.07908433333333334
2.56496 0.09344766666666666 0.08398733333333333 0.007627 0.04827966666666665 0.06773933333333333
2.57997 0.10780199999999998 0.07662233333333333 0.005644999999999999 0.06998733333333333 0.049944666666666665
2.59499 0.10587400000000001 0.05916433333333334 0.004081666666666667 0.08788100000000001 0.032192666666666675
2.61 0.08812099999999999 0.03886333333333334 0.003848666666666667 0.09446033333333334 0.018561333333333332
2.62502 0.062423333333333345 0.02187766666666667 0.005384333333333333 0.08618666666666666 0.009802666666666666
2.64003 0.039008 0.01065133333333333 0.00851 0.06638833333333333 0.004805333333333333
2.65505 0.02479 0.004553666666666666 0.012329 0.043031666666666676 0.0021799999999999996
2.67006 0.021263666666666663 0.0018286666666666666 0.015428333333333337 0.023496 0.0009106666666666667
2.68508 0.025541 0.0010053333333333331 0.016611333333333332 0.011073333333333333 0.0003940000000000001
2.70009 0.03244933333333334 0.0012803333333333336 0.01568433333333333 0.005388666666666667 0.0003290000000000001
2.71511 0.036687 0.0023436666666666666 0.013655 0.004799 0.0006166666666666667
2.73012 0.03513833333333334 0.003961999999999999 0.011894 0.008082666666666667 0.001269
2.74514 0.028200999999999997 0.005672333333333333 0.011053666666666667 0.014355333333333333 0.0022643333333333335
2.76015 0.018920666666666665 0.006804333333333333 0.010665666666666665 0.022028 0.003394
2.77517 0.010623 0.006826666666666666 0.009814666666666668 0.028372333333333333 0.004258333333333335
2.79018 0.00505 0.005744333333333333 0.008052666666666668 0.030564333333333336 0.004488000000000001
2.8052 0.0022203333333333333 0.004116333333333334 0.005770666666666666 0.027557333333333336 0.004032333333333333
2.82021 0.001411 0.0026936666666666667 0.003842 0.02089933333333333 0.003241
2.83523 0.001953666666666667 0.002062333333333333 0.0030303333333333337 0.013631666666666669 0.0027160000000000014
2.85024 0.003455666666666667 0.0024639999999999996 0.0036960000000000005 0.008327666666666667 0.002961666666666667
2.86526 0.005482 0.003780666666666667 0.005722333333333333 0.005946666666666667 0.004088666666666667
2.88027 0.007333333333333334 0.005532 0.008483666666666665 0.005951333333333333 0.005699666666666666
2.89529 0.008226666666666667 0.006960666666666667 0.01104 0.007007 0.007020666666666667
2.9103 0.007796333333333334 0.0073560000000000006 0.012622 0.007779333333333334 0.007327333333333333
2.92532 0.006433333333333333 0.006511666666666667 0.013081333333333334 0.007551 0.006414333333333333
2.94033 0.005092333333333334 0.004859333333333334 0.012842999999999999 0.006499666666666667 0.0047153333333333335
2.95535 0.004776666666666666 0.0031930000000000005 0.012305000000000003 0.00548 0.0029886666666666672
2.97036 0.006066333333333332 0.0022703333333333334 0.011522666666666665 0.005436666666666667 0.0019016666666666663
2.98538 0.008998333333333336 0.002623333333333333 0.010543666666666666 0.006933333333333334 0.0018866666666666665
3.00039 0.01311 0.004633333333333333 0.009873333333333335 0.009984333333333335 0.00328
3.01541 0.017454 0.008445333333333334 0.010376666666666666 0.014115666666666669 0.006346333333333333
3.03042 0.020693333333333334 0.01367966666666667 0.012495666666666665 0.018397 0.011012000000000001
3.04544 0.021548333333333336 0.019248666666666674 0.015625 0.02146066666666667 0.01653433333333333
3.06045 0.019530666666666672 0.023607000000000006 0.018512999999999998 0.021988 0.021508333333333334
3.07547 0.015458333333333333 0.025509666666666667 0.02047766666666667 0.01953366666666667 0.024500000000000004
3.09048 0.011176666666666666 0.024728666666666666 0.022180000000000002 0.015033000000000001 0.024870000000000003
3.1055 0.008647666666666666 0.022210999999999995 0.02494733333333333 0.010421999999999999 0.023176
3.12051 0.009049999999999999 0.019554333333333333 0.029081333333333334 0.007598333333333332 0.020819666666666667
3.13553 0.012277000000000001 0.018090666666666668 0.03299666666666667 0.007608666666666667 0.019188666666666666
3.15054 0.016862 0.018038666666666668 0.03427533333333333 0.010306666666666665 0.018753666666666665
3.16556 0.020530999999999997 0.018382666666666665 0.03181933333333333 0.014414333333333331 0.018801333333333337
3.18057 0.021363666666666666 0.017726000000000002 0.027052333333333334 0.017930333333333333 0.018058
3.19559 0.01911133333333333 0.015561666666666666 0.02312466666666667 0.019058000000000002 0.01591633333333333
3.2106 0.015615333333333332 0.013054666666666668 0.022872 0.017359333333333334 0.013263333333333337
3.22562 0.014137 0.012797 0.027287999999999996 0.014254 0.012471333333333333
3.24063 0.01800066666666667 0.017772999999999997 0.03564933333333333 0.012575000000000001 0.01648
3.25565 0.029009666666666666 0.029775333333333334 0.046672666666666675 0.015485666666666665 0.027346000000000002
3.27066 0.045803333333333335 0.047498 0.059230333333333336 0.025130333333333334 0.044343333333333325
3.2856799999999997 0.06309366666666666 0.065605 0.07165366666666666 0.041050333333333335 0.06275566666666668
3.30069 0.07350866666666667 0.07651300000000001 0.080632 0.05900800000000001 0.07515566666666666
3.3157099999999997 0.07192066666666666 0.07492233333333333 0.08196300000000001 0.07198 0.07561133333333332
3.33072 0.058992 0.06151499999999999 0.07337900000000001 0.07391400000000001 0.06379166666666666
3.3457399999999997 0.04054833333333333 0.042335 0.05685300000000001 0.06380499999999999 0.04511633333333333
3.36075 0.023353333333333334 0.02441933333333333 0.037704999999999995 0.04629300000000001 0.026741000000000004
3.3757699999999997 0.011267000000000001 0.011806000000000002 0.021263333333333335 0.02823933333333333 0.013280333333333333
3.39078 0.004553999999999999 0.004781666666666666 0.010156 0.014482999999999998 0.005525333333333335
3.4057999999999997 0.0015390000000000002 0.0016226666666666668 0.004098 0.006245333333333334 0.0019249999999999996
3.42081 0.00043933333333333335 0.0004630000000000001 0.0013926666666666666 0.002266666666666667 0.0005606666666666669
3.4358299999999997 0.000101 0.00010899999999999999 0.0003956666666666667 0.0006903333333333334 0.00013633333333333333
3.45084 1.6333333333333335e-05 1.7000000000000003e-05 9.566666666666667e-05 0.0001736666666666667 2.4333333333333336e-05
3.4658599999999997 5.333333333333334e-06 1.6666666666666667e-06 1.6000000000000003e-05 3.7e-05 3.3333333333333333e-06
3.48087 1.9333333333333337e-05 0.0 2.0000000000000003e-06 1.4000000000000003e-05 0.0
3.4958899999999997 9.033333333333334e-05 0.0 0.0 4.9e-05 0.0
3.5109 0.0003176666666666667 0.0 0.0 0.00018766666666666668 0.0
3.52591 0.0009183333333333335 1.3333333333333334e-06 0.0 0.0006013333333333334 1.3333333333333334e-06
3.54093 0.002224 1.0666666666666667e-05 0.0 0.001584 1.0666666666666667e-05
3.55594 0.004489333333333333 6.066666666666667e-05 0.0 0.0034826666666666665 6.400000000000001e-05
3.57096 0.007580666666666666 0.00023600000000000002 0.0 0.0064069999999999995 0.0002446666666666667
3.58597 0.010731333333333336 0.000742666666666667 6e-06 0.009869666666666667 0.0007623333333333335
3.60099 0.012812 0.0019339999999999997 4.633333333333333e-05 0.012794999999999999 0.001964333333333333
3.616 0.013147333333333334 0.004212333333333333 0.00023400000000000008 0.014161666666666666 0.004245333333333334
3.63102 0.012153666666666667 0.007664666666666667 0.0009413333333333334 0.013846 0.007672333333333332
3.64603 0.011129 0.011685333333333334 0.0031593333333333326 0.012864333333333335 0.011609666666666666
3.66105 0.011195 0.015025666666666666 0.008879333333333333 0.012512666666666668 0.014805666666666665
3.67606 0.012395333333333336 0.016564 0.020946666666666666 0.013239666666666669 0.016161666666666664
3.69108 0.013832666666666667 0.016310666666666664 0.04147566666666667 0.01435633333333333 0.015757
3.70609 0.014678000000000002 0.01565633333333333 0.06898333333333334 0.014904000000000002 0.015017
3.72111 0.014990999999999996 0.016389 0.09638166666666666 0.014714000000000001 0.015769000000000002
3.73612 0.015515333333333332 0.019516000000000002 0.11319333333333333 0.014537666666666664 0.019053333333333332
3.75114 0.016770999999999998 0.025101000000000002 0.11189100000000002 0.015080666666666666 0.02488366666666666
3.7661499999999997 0.018738666666666667 0.03320766666666666 0.09353033333333333 0.016253666666666666 0.03313766666666666
3.78117 0.021645333333333336 0.044498333333333334 0.06723833333333333 0.017672 0.044242333333333335
3.7961799999999997 0.026730333333333335 0.05923100000000001 0.044025666666666664 0.019980666666666667 0.058419
3.8112 0.03537966666666666 0.07521166666666666 0.030532666666666663 0.025374999999999998 0.07377666666666667
3.8262099999999997 0.04694566666666666 0.08733600000000002 0.027167666666666663 0.03604333333333333 0.08567233333333334
3.84123 0.05753333333333333 0.090255 0.030416333333333333 0.05132666666666666 0.088943
3.8562399999999997 0.06185799999999999 0.08229066666666668 0.036357999999999994 0.06633633333333332 0.08165599999999999
3.87126 0.05700033333333334 0.06663999999999999 0.042933 0.07409066666666668 0.06659333333333332
3.8862699999999997 0.04462266666666667 0.04878233333333334 0.04979733333333333 0.07024033333333334 0.049001333333333334
3.90129 0.029604999999999996 0.03291566666666666 0.056408000000000014 0.05619700000000001 0.03313633333333334
3.9162999999999997 0.01664066666666667 0.020650666666666668 0.06048800000000001 0.037896000000000006 0.020782000000000002
3.93132 0.007929333333333335 0.011929333333333335 0.058925333333333337 0.02153966666666667 0.011986
3.9463299999999997 0.0032053333333333335 0.0061993333333333345 0.050449 0.010325333333333332 0.006220000000000001
3.96135 0.0011006666666666667 0.0028266666666666666 0.03718733333333333 0.004177333333333334 0.002835
3.9763599999999997 0.0003193333333333333 0.001108 0.023392 0.0014269999999999999 0.001112
3.99138 8.299999999999998e-05 0.00037300000000000007 0.012724333333333334 0.0004113333333333333 0.00037400000000000004
4.00639 5.166666666666667e-05 0.000134 0.006738666666666667 0.000101 0.00012033333333333336
4.0214099999999995 0.00016133333333333334 0.00016400000000000003 0.005375333333333333 3.6e-05 0.00010833333333333336
4.03642 0.0005903333333333333 0.0005466666666666668 0.008124333333333334 9.566666666666668e-05 0.000344
4.0514399999999995 0.0018423333333333334 0.0017346666666666665 0.014338333333333331 0.0003646666666666668 0.0011639999999999999
4.06645 0.004842333333333333 0.004668666666666666 0.02259166666666667 0.0012146666666666666 0.003321999999999999
4.0814699999999995 0.010755999999999998 0.010599666666666665 0.030229666666666665 0.0033836666666666663 0.008005666666666666
4.09648 0.020282999999999995 0.020316333333333336 0.034291999999999996 0.00798 0.01629433333333333
4.1114999999999995 0.03252666666666667 0.032891333333333335 0.03359433333333333 0.015958333333333335 0.02804233333333334
4.12651 0.044455666666666664 0.04501766666666667 0.03001033333333334 0.027145333333333334 0.04086533333333333
4.1415299999999995 0.05186833333333333 0.052148999999999994 0.027562666666666666 0.039379000000000004 0.05051666666666666
4.15654 0.051722666666666674 0.051262999999999996 0.029674666666666665 0.048803 0.05327433333333333
4.1715599999999995 0.044184 0.04318066666666666 0.036766999999999994 0.05175866666666666 0.048853333333333325
4.18657 0.03262433333333333 0.032378 0.045741 0.04705666666666666 0.04147333333333333
4.2015899999999995 0.021641666666666667 0.024608 0.051733666666666664 0.036884999999999994 0.038065999999999996
4.2166 0.014972000000000001 0.02461166666666666 0.05100733333333333 0.025518666666666672 0.04466933333333333
4.2316199999999995 0.01500866666666667 0.034969 0.043176 0.017114333333333332 0.06279300000000002
4.24663 0.023765666666666668 0.055274 0.03116666666666667 0.014521666666666665 0.08737266666666668
4.2616499999999995 0.04320333333333334 0.08090299999999999 0.01910266666666666 0.019832333333333334 0.108152
4.27666 0.07320133333333335 0.10325 0.009913333333333333 0.035213999999999995 0.115279
4.2916799999999995 0.10835966666666667 0.11363566666666665 0.004353333333333334 0.06180466666666667 0.106041
4.30669 0.13774266666666665 0.10906999999999999 0.0016663333333333335 0.09651333333333331 0.08678133333333335
4.3217099999999995 0.15008133333333332 0.09425533333333332 0.0007553333333333334 0.13000166666666665 0.06769166666666668
4.33672 0.14105766666666666 0.07744400000000001 0.0009673333333333334 0.14986366666666667 0.05547766666666667
4.3517399999999995 0.11579 0.06439466666666666 0.002277 0.14803733333333335 0.05037266666666667
4.36675 0.08436899999999999 0.05594033333333334 0.005049333333333333 0.12608633333333333 0.048706
4.3817699999999995 0.055416333333333324 0.049834 0.009484666666666667 0.09343566666666667 0.046732
4.39678 0.03311166666666667 0.04348833333333334 0.014982666666666668 0.06079666666666667 0.04242733333333333
4.4117999999999995 0.018102999999999998 0.035542333333333335 0.020054999999999996 0.03497066666666667 0.035389666666666666
4.42681 0.009527666666666667 0.026266333333333333 0.023133333333333332 0.017813333333333334 0.026480999999999994
4.4418299999999995 0.006347666666666667 0.017178000000000002 0.023793333333333333 0.008055333333333333 0.017468333333333332
4.45684 0.007901333333333333 0.010038666666666668 0.023022 0.0033983333333333326 0.010226000000000002
4.4718599999999995 0.013785333333333333 0.0059 0.022151333333333332 0.0018853333333333328 0.005841999999999999
4.48687 0.023044666666666665 0.004820333333333334 0.021618000000000002 0.0024039999999999995 0.0043490000000000004
4.5018899999999995 0.03327166666666667 0.006178 0.02095666666666667 0.004639333333333332 0.005044666666666667
4.5169 0.04079533333333333 0.00898833333333333 0.01978733333333333 0.008621666666666665 0.006888666666666666
4.5319199999999995 0.042388333333333326 0.01204566666666667 0.018312000000000002 0.014273000000000003 0.0088
4.54693 0.03733866666666666 0.014140999999999999 0.01680433333333333 0.021000000000000005 0.009933333333333332
4.5619499999999995 0.027890999999999996 0.014438333333333333 0.015047999999999999 0.027561333333333334 0.009897666666666666
4.57696 0.01767133333333333 0.012816 0.012615666666666666 0.03215833333333334 0.008796333333333331
4.5919799999999995 0.009495 0.00987 0.009541000000000001 0.033056 0.007020333333333333
4.60699 0.004325 0.006573666666666666 0.0064936666666666676 0.029590000000000005 0.005017666666666666
4.6220099999999995 0.0016696666666666667 0.0037623333333333337 0.004213666666666667 0.022808666666666668 0.003178
4.63702 0.0005546666666666667 0.0018426666666666667 0.0029776666666666662 0.015006666666666666 0.0017573333333333336
4.6520399999999995 0.0001943333333333333 0.0007690000000000002 0.0025919999999999997 0.008388333333333333 0.0008406666666666666
4.66705 0.000203 0.00027633333333333335 0.0027949999999999997 0.004007 0.00034800000000000006
4.6820699999999995 0.0005603333333333334 0.00010666666666666667 0.0036469999999999996 0.0017876666666666666 0.0001453333333333334
4.69708 0.0015306666666666667 0.0001486666666666667 0.0055383333333333335 0.0012029999999999999 0.00015566666666666672
4.7120999999999995 0.0036009999999999996 0.0004906666666666667 0.008757666666666665 0.001924333333333333 0.00046933333333333343
4.72711 0.007300000000000001 0.0014923333333333331 0.01293 0.00403 0.0014249999999999998
4.7421299999999995 0.012833000000000002 0.003837 0.016941333333333333 0.007793333333333332 0.003679333333333333
4.75714 0.019706 0.008273999999999998 0.019698666666666663 0.013287666666666666 0.007971666666666667
4.7721599999999995 0.026611333333333334 0.015013333333333333 0.021303999999999997 0.019997333333333332 0.014524
4.78717 0.031804000000000006 0.023003 0.023534000000000003 0.026704666666666665 0.022337666666666665
4.8021899999999995 0.033945666666666666 0.029972333333333333 0.02881733333333333 0.03178633333333333 0.02920266666666667
4.8172 0.032783 0.03358433333333333 0.03810633333333334 0.03394933333333334 0.032836333333333335
4.8322199999999995 0.029160333333333333 0.03293766666666667 0.04926066666666666 0.03284766666666667 0.032354999999999995
4.84723 0.024239666666666663 0.029077 0.057623 0.029100333333333336 0.02875033333333333
4.8622499999999995 0.018854000000000003 0.024039 0.058772333333333336 0.023736666666666666 0.023985000000000003
4.87726 0.013502666666666665 0.019463666666666667 0.051514333333333336 0.01773 0.019649333333333335
4.8922799999999995 0.008676 0.01583233333333333 0.038692333333333336 0.011937333333333335 0.016251333333333333
4.90729 0.004876 0.012747 0.025314666666666666 0.007096999999999998 0.013423333333333332
4.9223099999999995 0.0023529999999999996 0.00970933333333333 0.015962666666666667 0.003655666666666667 0.010599666666666667
4.93732 0.000963 0.006677999999999999 0.013489000000000001 0.0016083333333333334 0.007621666666666666
4.9523399999999995 0.0003323333333333334 0.004013333333333335 0.019126999999999998 0.0005996666666666666 0.004816666666666666
4.96735 9.633333333333335e-05 0.0020903333333333334 0.032350666666666666 0.000186 0.002629333333333333
4.9823699999999995 3.266666666666666e-05 0.001075 0.04983633333333334 5.000000000000001e-05 0.0013016666666666665
4.99738 7.466666666666666e-05 0.0010509999999999999 0.065163 1.7e-05 0.000901
5.0123999999999995 0.0003283333333333334 0.0025526666666666666 0.07136733333333334 5.6e-05 0.001728
5.02741 0.0012153333333333332 0.006956333333333332 0.065321 0.000264 0.004767333333333333
5.0424299999999995 0.0037836666666666665 0.016429000000000003 0.049945 0.0010143333333333334 0.011922333333333333
5.05744 0.009909 0.03267266666666667 0.03190533333333333 0.003263666666666667 0.02528033333333334
5.0724599999999995 0.021851333333333337 0.054561666666666654 0.017063666666666664 0.008825 0.04520799999999999
5.08747 0.040627 0.07655233333333333 0.007801999999999999 0.020071666666666665 0.06822100000000002
5.1024899999999995 0.06377866666666666 0.090314 0.003640333333333333 0.038446 0.08698566666666667
5.1175 0.08474566666666666 0.08972366666666666 0.0034449999999999997 0.062110000000000005 0.09386533333333333
5.1325199999999995 0.09567833333333332 0.07531866666666666 0.007037333333333334 0.08483199999999999 0.08596166666666669
5.14753 0.09242266666666668 0.05394633333333334 0.01532666666666667 0.09836800000000001 0.06724733333333335
5.1625499999999995 0.077402 0.03399233333333333 0.029022666666666665 0.09750266666666667 0.04576066666666666
5.17756 0.057615 0.020531 0.04667566666666667 0.083656 0.028484666666666665
5.1925799999999995 0.039765333333333326 0.013994999999999999 0.06360466666666667 0.06353266666666667 0.018117333333333333
5.20759 0.026903666666666666 0.012085 0.07342533333333331 0.04426233333333333 0.013566666666666668
5.2226099999999995 0.018630333333333336 0.012355000000000001 0.07177366666666667 0.029592999999999998 0.012449333333333333
5.23762 0.013372666666666666 0.013638666666666667 0.059378 0.019688666666666667 0.013186
5.2526399999999995 0.010194 0.015869 0.041548999999999996 0.013283333333333334 0.015369333333333334
5.26765 0.009118999999999999 0.019114 0.024616999999999997 0.009560000000000003 0.018852666666666667
5.2826699999999995 0.010287333333333334 0.022726000000000003 0.012515333333333333 0.008523333333333332 0.022746999999999996
5.29768 0.013057333333333336 0.025291 0.006000333333333332 0.010226 0.02534833333333333
5.3126999999999995 0.015794333333333334 0.025335666666666663 0.004050666666666666 0.013902 0.02504433333333333
5.32771 0.016687333333333332 0.022415 0.005456 0.017705333333333333 0.021452333333333334
5.3427299999999995 0.014930333333333332 0.017480333333333337 0.009341666666666667 0.019477666666666664 0.01574
5.35774 0.011206666666666667 0.012310999999999999 0.014823666666666667 0.018065999999999995 0.009866000000000002
5.3727599999999995 0.0070353333333333335 0.008550333333333333 0.020638666666666663 0.014027000000000001 0.005382666666666666
5.38777 0.0036876666666666663 0.007258333333333333 0.025327 0.009104666666666667 0.002861
5.4027899999999995 0.0016176666666666668 0.009046666666666666 0.027670333333333335 0.004934999999999999 0.002093666666666667
5.4178 0.0005909999999999999 0.014019333333333335 0.02705833333333333 0.0022366666666666668 0.002686
5.4328199999999995 0.00017900000000000001 0.021181666666666665 0.02359166666666667 0.0008473333333333335 0.004503333333333333
5.44783 4.433333333333334e-05 0.028024 0.018143333333333334 0.00026533333333333335 0.007811333333333334
5.4628499999999995 1.0333333333333333e-05 0.03142233333333334 0.012139666666666665 7.3e-05 0.012909
5.47786 2.3333333333333336e-05 0.02957333333333333 0.0069819999999999995 2.166666666666667e-05 0.019382
5.4928799999999995 0.00010499999999999999 0.023295333333333335 0.003424333333333334 4.8333333333333354e-05 0.025519999999999998
5.50789 0.0003750000000000001 0.015342333333333331 0.0014596666666666666 0.00018766666666666668 0.028799333333333333
5.5229099999999995 0.0011023333333333334 0.008448333333333334 0.0006690000000000001 0.000613 0.02750333333333333
5.53792 0.0027446666666666665 0.0038859999999999997 0.0007030000000000001 0.001698666666666667 0.022091333333333334
5.5529399999999995 0.005751 0.001494666666666667 0.0015596666666666667 0.004008333333333333 0.014875666666666669
5.56795 0.010145333333333333 0.0004823333333333334 0.0036773333333333332 0.007991333333333333 0.008382
5.5829699999999995 0.015059666666666667 0.0001376666666666667 0.007875 0.013460333333333333 0.003958333333333334
5.59798 0.018807000000000004 6.933333333333334e-05 0.015017999999999997 0.019129 0.0015913333333333333
5.6129999999999995 0.019812666666666662 0.0002036666666666667 0.025343 0.022911000000000004 0.0006683333333333334
5.62801 0.017837 0.0007120000000000001 0.03752966666666667 0.023135000000000003 0.0007400000000000001
5.6430299999999995 0.014451333333333332 0.002157333333333333 0.048417999999999996 0.019854666666666666 0.0020033333333333335
5.65804 0.012298333333333331 0.005525666666666666 0.05425299999999998 0.015017666666666669 0.005518666666666667
5.6730599999999995 0.013700666666666667 0.012104666666666665 0.05306266666666667 0.011473000000000002 0.013124000000000002
5.68807 0.019450666666666668 0.022909 0.046113333333333326 0.011530333333333333 0.026643999999999998
5.7030899999999995 0.028413000000000004 0.037862 0.037092 0.016023000000000003 0.04622066666666667
5.7181 0.038346333333333336 0.055265 0.029701333333333326 0.02396033333333333 0.06857833333333334
5.7331199999999995 0.04766966666666667 0.07178733333333333 0.02586033333333333 0.033019666666666676 0.08712999999999999
5.74813 0.05650733333333333 0.08341799999999999 0.025589333333333335 0.041144 0.09513200000000001
5.7631499999999996 0.065445 0.08744266666666665 0.027799333333333332 0.048175666666666665 0.09046933333333333
5.77816 0.07310966666666667 0.08477866666666668 0.030822999999999996 0.055604999999999995 0.078167
5.7931799999999996 0.07617000000000002 0.08031800000000001 0.032550666666666665 0.06398833333333334 0.06781400000000001
5.80819 0.07283900000000001 0.07966833333333333 0.031167666666666666 0.070967 0.06721466666666666
5.8232099999999996 0.06606966666666665 0.08442666666666666 0.02642266666666666 0.07310699999999999 0.07697333333333335
5.83822 0.062159000000000006 0.09059766666666667 0.020306666666666664 0.07012466666666667 0.090044
5.8532399999999996 0.06550966666666665 0.09198833333333332 0.016316 0.06652533333333334 0.09672633333333332
5.86825 0.07468466666666668 0.08538733333333333 0.01791033333333333 0.06796366666666669 0.09157
5.8832699999999996 0.08359466666666668 0.07282366666666666 0.027044666666666665 0.07577233333333333 0.07689066666666668
5.89828 0.08633766666666667 0.05942033333333333 0.042887333333333326 0.08524933333333334 0.060270333333333335
5.9133 0.08147633333333332 0.04925266666666666 0.06110266666666667 0.08929166666666667 0.04840300000000001
5.92831 0.07239666666666666 0.042703 0.07482799999999999 0.08397966666666666 0.04264400000000001
5.94333 0.06391066666666667 0.037249333333333336 0.07798233333333333 0.071327 0.039523666666666665
5.95834 0.058229333333333334 0.030432 0.068991 0.057437 0.03483433333333333
5.97336 0.05365733333333333 0.022018 0.051747 0.04795266666666667 0.027135666666666666
5.98837 0.046959999999999995 0.013676333333333334 0.032871 0.04435433333333334 0.018058666666666667
6.00339 0.036814333333333345 0.007189 0.017662000000000004 0.043565 0.010127
6.0184 0.024971333333333335 0.003176666666666667 0.008013333333333334 0.04099300000000001 0.004761666666666667
6.03342 0.014485999999999999 0.001178 0.0030686666666666666 0.034265333333333335 0.0018736666666666665
6.04843 0.007447 0.00037300000000000007 0.0009910000000000001 0.024540333333333334 0.0006203333333333334
6.06345 0.0042636666666666665 0.00012866666666666666 0.00029333333333333343 0.014836666666666668 0.00018233333333333337
6.07846 0.004412666666666666 0.00014266666666666673 0.0001976666666666667 0.007541666666666667 9.033333333333335e-05
6.09348 0.0071913333333333326 0.00038733333333333333 0.0006053333333333334 0.003258666666666667 0.000182
6.10849 0.011687333333333334 0.0009936666666666668 0.0021506666666666666 0.0013483333333333335 0.0004890000000000001
6.12351 0.01644 0.002144333333333333 0.00652 0.0010126666666666671 0.0011353333333333332
6.13852 0.019656000000000003 0.0038743333333333334 0.016582 0.0019086666666666668 0.0022136666666666667
6.15354 0.020127999999999997 0.005844666666666666 0.03552566666666667 0.004159666666666667 0.0035946666666666666
6.16855 0.017967999999999998 0.007383333333333334 0.06431166666666667 0.007888000000000001 0.0048846666666666665
6.18357 0.014380333333333334 0.007853 0.09887399999999999 0.012598333333333335 0.005545666666666667
6.19858 0.010671666666666666 0.007184666666666667 0.12996666666666667 0.01693933333333333 0.005279
6.2136 0.007633333333333331 0.0060533333333333324 0.14726699999999998 0.019261999999999998 0.004255666666666667
6.22861 0.005451 0.005543333333333334 0.145094 0.018725 0.0030416666666666665
6.24363 0.004012666666666667 0.006519666666666665 0.125221 0.015911666666666668 0.0022580000000000005
6.25864 0.003077333333333334 0.009093666666666667 0.09505266666666667 0.012327000000000001 0.002338666666666667
6.27366 0.0023750000000000004 0.012456333333333331 0.06344233333333334 0.009266333333333333 0.0035339999999999994
6.28867 0.001739666666666667 0.015180333333333334 0.037145333333333336 0.007090333333333335 0.005988999999999999
6.30369 0.0011683333333333335 0.016084666666666667 0.019131000000000002 0.005460666666666667 0.009682666666666666
6.3187 0.0007973333333333333 0.015209333333333333 0.008938333333333333 0.003994333333333333 0.014289666666666668
6.33372 0.0009066666666666666 0.014192000000000001 0.004304333333333333 0.0026513333333333332 0.019236
6.34873 0.0020160000000000004 0.015515000000000003 0.0030293333333333335 0.0016829999999999998 0.02418
6.36375 0.005068333333333333 0.020907666666666668 0.004157666666666667 0.00148 0.029314666666666666
6.37876 0.011250333333333333 0.029764000000000002 0.008216 0.0026196666666666673 0.03484633333333333
6.39378 0.021191333333333336 0.03883533333333333 0.01655066666666667 0.0060019999999999995 0.03985066666666666
6.40879 0.03376066666666667 0.04387633333333333 0.029887333333333328 0.01265666666666667 0.04215999999999999
6.42381 0.04560299999999999 0.04238266666666667 0.046772999999999995 0.022889333333333328 0.039899666666666674
6.43882 0.05247166666666667 0.035184 0.06328166666666665 0.035232000000000006 0.03322966666666667
6.45384 0.05178466666666667 0.025473333333333337 0.07460233333333335 0.04623433333333333 0.024360999999999997
6.46885 0.04428633333333334 0.016552 0.07756 0.051891 0.016027333333333334
6.48387 0.03326066666666667 0.010459666666666667 0.072172 0.05002366666666667 0.010199333333333335
6.49888 0.022265666666666666 0.008363666666666665 0.06150033333333333 0.04162433333333334 0.008211333333333334
6.5139 0.013452666666666667 0.011668000000000001 0.05026966666666667 0.030083333333333337 0.011552333333333335
6.52891 0.0073676666666666665 0.022262999999999998 0.042702000000000004 0.019001666666666663 0.022054333333333336
6.54393 0.003672333333333333 0.041035333333333326 0.040240000000000005 0.010562 0.040411666666666665
6.55894 0.0018076666666666664 0.065273 0.040658 0.005269333333333334 0.06375499999999999
6.57396 0.0014846666666666667 0.087641 0.03981933333333333 0.0027029999999999997 0.08499333333333334
6.58897 0.003064666666666667 0.09933866666666666 0.03489233333333333 0.0025483333333333334 0.09654133333333334
6.60399 0.007846666666666665 0.09640833333333336 0.026276333333333332 0.005332666666666666 0.09690333333333334
6.619 0.017703 0.08398100000000003 0.016730333333333333 0.012578 0.09410166666666665
6.63402 0.03358133333333334 0.07427099999999999 0.008949333333333333 0.025846333333333336 0.10111333333333333
6.64903 0.053373666666666666 0.07934066666666668 0.004012 0.044624333333333335 0.125368
6.66405 0.071338 0.10340233333333335 0.0015043333333333332 0.06462133333333334 0.1605123333333333
6.67906 0.08117033333333333 0.139104 0.0004723333333333334 0.07897000000000001 0.18832733333333337
6.69408 0.08126233333333334 0.17029933333333336 0.00012366666666666665 0.08300866666666668 0.19094166666666665
6.70909 0.077207 0.18082199999999998 3.233333333333333e-05 0.07888533333333334 0.16380033333333335
6.72411 0.07803399999999999 0.16417733333333334 3.333333333333334e-05 0.074939 0.11821466666666668
6.73912 0.08881 0.12700166666666665 0.00010166666666666665 0.07936733333333333 0.07202733333333335
6.75414 0.10617800000000002 0.08373166666666669 0.0002886666666666667 0.09370266666666667 0.03805766666666667
6.76915 0.12078266666666666 0.047413333333333335 0.000676 0.11214166666666665 0.019578
6.78417 0.12416466666666669 0.023962 0.001336 0.126833 0.013092333333333333
6.79918 0.11445733333333334 0.012479333333333334 0.0021939999999999998 0.13321066666666667 0.01304033333333333
6.8142 0.09705866666666665 0.008780999999999999 0.003019333333333333 0.13048466666666667 0.014621333333333335
6.82921 0.08103933333333334 0.008548 0.003469 0.11900366666666666 0.014866333333333334
6.84423 0.07397833333333333 0.008811000000000001 0.003347 0.09957833333333332 0.012860333333333333
6.85924 0.07772233333333332 0.008289000000000001 0.002767 0.07547166666666666 0.009376333333333332
6.87426 0.087301 0.007134333333333334 0.002165333333333333 0.052985666666666674 0.005856333333333333
6.88927 0.09417733333333335 0.006255333333333333 0.0021653333333333333 0.03849633333333334 0.0034423333333333333
6.90429 0.09202233333333334 0.006449999999999999 0.003437666666666666 0.034605000000000004 0.0025336666666666663
6.9193 0.08034433333333332 0.007817666666666665 0.006506333333333334 0.038896333333333324 0.0029669999999999996
6.93432 0.06332866666666666 0.009806333333333335 0.011296333333333332 0.04588833333333332 0.004315333333333333
6.94933 0.04607066666666667 0.011709666666666667 0.01669033333333333 0.050495333333333337 0.006072666666666667
6.96435 0.03191133333333333 0.013055666666666667 0.020679000000000003 0.05047366666666667 0.007807333333333334
6.97936 0.022057666666666663 0.013609666666666666 0.021411666666666666 0.046467666666666664 0.009193000000000002
6.99438 0.016119 0.013142999999999998 0.01852866666666667 0.04031233333333333 0.009979333333333335
7.00939 0.012712 0.011501 0.01341 0.03349866666666667 0.009901666666666668
7.02441 0.010271333333333332 0.008903333333333334 0.008179333333333334 0.02683 0.008803333333333335
7.03942 0.007888000000000001 0.006009 0.00447 0.020692333333333333 0.006861000000000001
7.05444 0.005547000000000001 0.003603666666666667 0.0030329999999999997 0.015325 0.004609
7.06945 0.003663666666666667 0.0021356666666666664 0.004273 0.010919666666666668 0.0026476666666666667
7.08447 0.0024913333333333332 0.0015853333333333336 0.008718999999999998 0.007613 0.0013373333333333334
7.09948 0.0019416666666666668 0.0016129999999999999 0.016671333333333333 0.0053823333333333345 0.0006916666666666668
7.1145 0.0017833333333333336 0.0017916666666666667 0.027099333333333333 0.004011333333333333 0.0005510000000000001
7.12951 0.0019103333333333333 0.0018073333333333335 0.03698833333333333 0.0032166666666666667 0.0007043333333333333
7.14453 0.0023293333333333334 0.001562 0.04245833333333333 0.002806333333333333 0.0009763333333333333
7.15954 0.0029746666666666663 0.0011639999999999997 0.04123400000000001 0.0026466666666666665 0.0012063333333333336
7.17456 0.0035976666666666665 0.0008400000000000003 0.034280333333333336 0.0025650000000000004 0.001350666666666667
7.18957 0.0038416666666666664 0.0008539999999999999 0.024939333333333334 0.0023680000000000003 0.0015656666666666668
7.20459 0.0035180000000000003 0.0014923333333333331 0.01644033333333333 0.0019770000000000005 0.002258666666666666
7.2196 0.0027716666666666658 0.0030836666666666664 0.010332333333333332 0.0014766666666666667 0.003991333333333334
7.23462 0.0019333333333333333 0.005827333333333333 0.006745666666666666 0.0010553333333333333 0.007131666666666666
7.24963 0.001318 0.009477000000000001 0.005711999999999998 0.0008370000000000002 0.011383
7.26465 0.0010013333333333335 0.013097 0.008132333333333333 0.0008090000000000001 0.015554333333333331
7.27966 0.0008879999999999999 0.015314666666666666 0.015731666666666665 0.0008556666666666668 0.017990333333333334
7.29468 0.0008733333333333335 0.015105666666666665 0.029804333333333332 0.0008536666666666667 0.017563000000000002
7.30969 0.000989 0.012548333333333331 0.04918066666666667 0.000763 0.014456333333333331
7.32471 0.0014986666666666666 0.008766333333333333 0.06927900000000001 0.0006723333333333333 0.010035333333333334
7.33972 0.002812666666666667 0.005176 0.084375 0.0008073333333333335 0.005887666666666666
7.35474 0.005236 0.0026839999999999998 0.09242733333333333 0.001518 0.0029863333333333335
7.36975 0.008574 0.0015583333333333339 0.09780133333333335 0.0032033333333333328 0.001575
7.38477 0.011943666666666667 0.0017859999999999998 0.10802333333333333 0.006077999999999999 0.001647333333333334
7.39978 0.014146 0.0035736666666666664 0.12647533333333336 0.009783333333333335 0.0035773333333333334
7.4148 0.014644333333333336 0.007587 0.14773533333333333 0.013191666666666666 0.008476666666666665
7.42981 0.014338333333333335 0.014935 0.16012233333333334 0.014913000000000001 0.01799833333333333
7.44483 0.015316666666666668 0.026808 0.15379933333333332 0.014265333333333335 0.033360666666666663
7.45984 0.019494 0.043556666666666674 0.12788833333333333 0.011992666666666667 0.05379266666666666
7.47486 0.027086999999999996 0.06336266666666665 0.09097633333333333 0.010051000000000001 0.07533
7.48987 0.036089333333333334 0.08138766666666668 0.054982666666666666 0.010669000000000001 0.09155899999999999
7.50489 0.043202 0.09112166666666668 0.028101 0.015289666666666665 0.09677666666666666
7.5199 0.04569666666666667 0.08823833333333335 0.012105333333333334 0.02381166666666667 0.08977299999999998
7.53492 0.04293933333333333 0.07413600000000001 0.0043876666666666665 0.03417233333333334 0.07497366666666666
7.54993 0.03661400000000001 0.05566233333333334 0.001337 0.042783333333333326 0.059422666666666665
7.56495 0.029653666666666665 0.040680000000000015 0.000365 0.04607233333333333 0.04798766666666667
7.57996 0.024600666666666673 0.03312133333333333 0.00017933333333333337 0.04260833333333333 0.04079033333333334
7.59498 0.02232866666666667 0.03149033333333333 0.00045866666666666663 0.03421233333333334 0.034861
7.60999 0.021982 0.03131066666666667 0.0015683333333333335 0.02510133333333333 0.02771266666666667
7.62501 0.022264999999999997 0.028997666666666665 0.004587 0.019677333333333335 0.019418333333333336
7.64002 0.022902666666666672 0.02407633333333333 0.011238 0.020527333333333335 0.011807666666666666
7.65504 0.024752666666666666 0.018484999999999998 0.023090000000000003 0.027615333333333332 0.0065969999999999996
7.67005 0.028380333333333337 0.014252999999999998 0.03992966666666666 0.03842066666666667 0.004357333333333335
7.68507 0.03273633333333333 0.011863666666666666 0.05859666666666667 0.048896 0.004693666666666667
7.70008 0.03547133333333333 0.010543 0.07423766666666667 0.05505666666666666 0.006763
7.7151 0.034637666666666664 0.009703333333333333 0.08397800000000001 0.054648666666666665 0.009762666666666668
7.73011 0.030007000000000002 0.010042666666666667 0.08952133333333333 0.04800766666666667 0.013442
7.74513 0.023073333333333335 0.013534 0.09534400000000001 0.03748733333333333 0.018733999999999994
7.76014 0.01610733333333333 0.022262333333333335 0.10406833333333335 0.02611933333333333 0.027552000000000007
7.77516 0.011277 0.036777 0.11432366666666667 0.016404333333333333 0.04112066666666667
7.79017 0.010249999999999999 0.05469033333333333 0.12345166666666668 0.009822000000000001 0.057681666666666666
7.80519 0.014012666666666666 0.07083666666666667 0.131041 0.006924666666666666 0.07204966666666665
7.8202 0.02249 0.079553 0.1383386666666667 0.007677 0.07837166666666669
7.83522 0.034065000000000005 0.07782199999999999 0.144359 0.011754666666666665 0.07416733333333332
7.85023 0.045551 0.066811 0.14435900000000002 0.018666333333333333 0.06186733333333334
7.86525 0.05321833333333334 0.05072700000000001 0.13354100000000002 0.027751666666666668 0.04656000000000001
7.88026 0.054485666666666654 0.034266 0.11196733333333332 0.03807633333333333 0.03269266666666667
7.89528 0.04913833333333333 0.020774333333333336 0.08514599999999999 0.04807266666666666 0.022957333333333333
7.91029 0.039253666666666666 0.011968666666666666 0.06030533333333333 0.055278 0.019649666666666666
7.92531 0.028175000000000002 0.008852666666666667 0.04261366666666667 0.05692166666666666 0.026286999999999998
7.94032 0.019422000000000002 0.013095666666666669 0.034081 0.05161133333333333 0.04721066666666665
7.95534 0.016156666666666666 0.027799666666666674 0.03430966666666667 0.04084566666666666 0.08418833333333332
7.97035 0.021081666666666665 0.05628466666666666 0.04134466666666667 0.028697666666666666 0.131613
7.98537 0.03596 0.09838266666666669 0.05213766666666666 0.019805333333333338 0.1749923333333333
8.00038 0.060207000000000004 0.14664833333333332 0.06294833333333334 0.017470666666666666 0.19703900000000005
8.0154 0.08937866666666666 0.18685000000000002 0.07003500000000001 0.023148333333333333 0.188815
8.03041 0.11555533333333332 0.20466 0.07073733333333335 0.036929000000000003 0.15622166666666668
8.04543 0.13081433333333334 0.19411466666666666 0.064555 0.05796099999999999 0.11517266666666666
8.06044 0.13167066666666666 0.160761 0.053532666666666666 0.08415133333333337 0.08006466666666667
8.07546 0.12075433333333334 0.11724266666666666 0.04144866666666667 0.11163766666666668 0.05617633333333334
8.09047 0.10420333333333334 0.07598433333333335 0.031947333333333335 0.135183 0.040946333333333335
8.10549 0.08720666666666667 0.04461866666666667 0.026635000000000002 0.149946 0.030027333333333333
8.1205 0.07164299999999998 0.025586666666666664 0.024535666666666667 0.153282 0.021619666666666666
8.13552 0.05694833333333334 0.017922666666666667 0.023346 0.14495033333333335 0.016644666666666665
8.15053 0.04262633333333333 0.018955666666666666 0.021487333333333334 0.126353 0.016592999999999997
8.16555 0.029907333333333338 0.02516066666666667 0.01920833333333333 0.10043833333333335 0.021557
8.18056 0.021567333333333334 0.032898666666666666 0.017845333333333335 0.07215766666666665 0.029704666666666667
8.19558 0.020687 0.039673 0.018238 0.04775066666666667 0.03815866666666666
8.21059 0.029243000000000005 0.045316666666666665 0.020167000000000004 0.03260233333333333 0.044823999999999996
8.22561 0.046719000000000004 0.05153766666666667 0.023541666666666666 0.02936566666666667 0.04965733333333333
8.24062 0.06888533333333333 0.059700333333333334 0.030247333333333334 0.03727766666666667 0.05415166666666667
8.25564 0.08814799999999999 0.06886266666666667 0.04415500000000001 0.05239599999999999 0.05946566666666667
8.27065 0.09668966666666665 0.07596933333333333 0.06810833333333334 0.06840766666666667 0.06518600000000001
8.28567 0.09118566666666666 0.07777866666666666 0.09957600000000001 0.07858666666666667 0.06978833333333333
8.30068 0.075357 0.072754 0.12934666666666667 0.07889633333333332 0.071652
8.3157 0.05769766666666666 0.06183133333333333 0.14604733333333333 0.07037099999999999 0.06958433333333333
8.33071 0.045982999999999996 0.04810299999999999 0.14375833333333332 0.058363333333333337 0.06309899999999999
8.34573 0.04286433333333333 0.03553633333333333 0.12565666666666664 0.04873966666666667 0.05310233333333333
8.36074 0.04559666666666667 0.02700333333333333 0.100429 0.044066333333333325 0.04212966666666667
8.37576 0.049119 0.02289333333333333 0.07578766666666666 0.043043333333333336 0.03319966666666667
8.39077 0.04955633333333333 0.021423000000000005 0.055454333333333335 0.042918000000000005 0.028042666666666667
8.40579 0.04590033333333333 0.020591333333333336 0.04058066666666667 0.04193933333333334 0.02651233333333333
8.4208 0.039712333333333336 0.019948666666666667 0.031807999999999996 0.03967266666666667 0.027424666666666667
8.43582 0.03400700000000001 0.02066233333333333 0.029419000000000004 0.03619566666666667 0.029484
8.45083 0.031911666666666665 0.023963333333333333 0.03244466666666666 0.03205033333333333 0.031370666666666665
8.46585 0.03533566666666667 0.029870333333333332 0.03878466666666667 0.028952666666666665 0.031858333333333336
8.48086 0.04413400000000001 0.03761633333333334 0.046573333333333335 0.02964933333333333 0.030906000000000003
8.49588 0.056478000000000014 0.04707266666666667 0.05515533333333333 0.03641466666666667 0.03078333333333333
8.51089 0.06979566666666666 0.05904133333333334 0.06427066666666667 0.04940766666666666 0.03549
