# Supplementary material for: Coherent ultrafast photoemission from a single quantized state of a one-dimensional emitter
Source: Sci Adv. 2023 Oct 12;9(41):eadf4170. doi: 10.1126/sciadv.adf4170 (PMC10569710; doi:10.1126/sciadv.adf4170)
Supplement: Supplementary file 2 — Data file S1 [file sciadv.adf4170_data_file_s1.zip › data and code/data_figure_4/Figure4B/15fsand27fs/13.dat]

-6.489090000000001 0.021317 0.07905033333333332 0.032196333333333334 0.02145633333333333 0.08706166666666666
-6.474070000000001 0.022648999999999992 0.06484566666666666 0.033732 0.02336533333333333 0.06982666666666666
-6.459060000000001 0.028027333333333338 0.05103966666666667 0.03433633333333333 0.03348433333333334 0.052974666666666656
-6.444040000000001 0.03904166666666666 0.043859666666666665 0.034313 0.04944666666666666 0.04363700000000001
-6.429030000000001 0.057575999999999995 0.04474033333333333 0.033822333333333336 0.06771033333333332 0.043663333333333346
-6.414010000000001 0.08240266666666667 0.04997433333333333 0.033088 0.08513066666666667 0.049431
-6.399000000000001 0.10778566666666664 0.054206333333333336 0.032894 0.100115 0.05523666666666667
-6.383980000000001 0.12638333333333332 0.05489566666666666 0.03434433333333333 0.11204266666666667 0.05748233333333333
-6.368970000000001 0.1343943333333333 0.054203999999999995 0.037761333333333334 0.11979999999999999 0.05695333333333334
-6.353950000000001 0.134137 0.05678066666666667 0.041880333333333325 0.12195466666666666 0.057629
-6.338940000000001 0.13143300000000002 0.065344 0.04452333333333334 0.11845233333333334 0.06314166666666667
-6.323920000000001 0.130501 0.077898 0.04459366666666666 0.111764 0.07354033333333333
-6.308910000000001 0.13114800000000001 0.08871833333333332 0.043483 0.10558733333333334 0.08479466666666666
-6.293890000000001 0.13007766666666667 0.09201733333333333 0.04401366666666666 0.10213599999999999 0.09112966666666668
-6.278880000000001 0.12409533333333332 0.085445 0.04769033333333333 0.10045533333333334 0.08848633333333335
-6.263860000000001 0.11238833333333333 0.071306 0.052857 0.09733766666666667 0.07692600000000001
-6.248850000000001 0.09676533333333333 0.055106333333333334 0.05574366666666666 0.09016133333333333 0.06068733333333333
-6.233830000000001 0.08025466666666667 0.04267333333333334 0.05350666666666667 0.07899300000000001 0.046030666666666664
-6.218820000000001 0.06531899999999999 0.03737100000000001 0.046485 0.066158 0.038149999999999996
-6.203800000000001 0.05301766666666667 0.03887666666666667 0.037802333333333334 0.054102000000000004 0.038801333333333334
-6.188790000000001 0.04351499999999999 0.044169 0.030968666666666665 0.04384166666666666 0.04598033333333333
-6.173770000000001 0.03731166666666666 0.050244666666666674 0.027883666666666664 0.035227666666666664 0.05590733333333334
-6.158760000000001 0.035699333333333326 0.05649966666666666 0.028643666666666668 0.028296666666666668 0.06576033333333334
-6.143740000000001 0.039786 0.06437366666666668 0.032658 0.024223000000000005 0.07477466666666667
-6.128730000000001 0.04875633333333333 0.07439033333333334 0.03945533333333333 0.02496066666666667 0.08266866666666668
-6.113710000000001 0.05916966666666667 0.08363966666666665 0.048175666666666686 0.03177666666666667 0.08756866666666667
-6.098700000000001 0.06656333333333334 0.08686933333333333 0.05659033333333334 0.043726999999999995 0.08637833333333332
-6.083680000000001 0.06814866666666668 0.08044933333333334 0.06145066666666667 0.05732633333333334 0.07744633333333334
-6.068670000000001 0.06414800000000001 0.06542433333333333 0.06042966666666668 0.06801499999999999 0.06253933333333334
-6.053650000000001 0.05685766666666667 0.046988 0.053978000000000005 0.07241566666666667 0.046128999999999996
-6.038640000000001 0.048632333333333326 0.031422 0.04533966666666667 0.06977033333333334 0.033113000000000004
-6.023620000000001 0.04085866666666666 0.023320000000000004 0.038576000000000006 0.06166833333333332 0.027126333333333332
-6.008610000000001 0.03436300000000001 0.024426000000000003 0.03615 0.05073433333333334 0.029602000000000003
-5.993590000000001 0.030590333333333337 0.033481 0.03760133333333334 0.03957566666666666 0.03897533333333334
-5.978580000000001 0.032167999999999995 0.04638100000000001 0.04019633333333333 0.030457 0.05045133333333333
-5.963560000000001 0.04196633333333333 0.05734633333333334 0.04093633333333333 0.02536133333333334 0.05781466666666667
-5.948550000000001 0.060742 0.06159300000000001 0.03845366666666667 0.025913999999999993 0.05705633333333334
-5.933530000000001 0.08496466666666666 0.05817366666666666 0.03336833333333333 0.03321266666666667 0.049071333333333335
-5.918520000000001 0.10708666666666668 0.050388999999999996 0.027233999999999994 0.04752566666666667 0.038698
-5.903500000000001 0.11908266666666667 0.043165999999999996 0.02125633333333333 0.06743166666666665 0.031053999999999995
-5.888490000000001 0.11724533333333333 0.039788666666666674 0.015869333333333333 0.08879733333333333 0.028557000000000003
-5.873470000000001 0.10433566666666666 0.04065799999999999 0.011154666666666669 0.10536 0.030716000000000004
-5.858460000000001 0.08709966666666666 0.04422166666666667 0.007385000000000001 0.11182533333333332 0.035684999999999995
-5.843440000000001 0.07156466666666667 0.048434333333333336 0.005216666666666666 0.107357 0.041606333333333335
-5.828430000000001 0.06023500000000002 0.05169133333333334 0.005674333333333334 0.09581599999999997 0.04711633333333333
-5.813410000000001 0.052715666666666654 0.05313533333333334 0.010246 0.08254433333333333 0.051283666666666665
-5.798400000000001 0.04773366666666667 0.05254666666666666 0.02095666666666667 0.07082166666666666 0.053536333333333325
-5.783380000000001 0.04402633333333334 0.04992233333333333 0.039856333333333334 0.06101633333333334 0.05337866666666667
-5.768370000000001 0.040095 0.045152333333333336 0.06760433333333334 0.05191966666666667 0.050255999999999995
-5.753350000000001 0.03447633333333334 0.038286 0.10159466666666667 0.04234166666666666 0.04390966666666667
-5.738340000000001 0.026766666666666668 0.030139999999999997 0.13499799999999998 0.032008666666666664 0.03505333333333334
-5.723320000000001 0.018152999999999996 0.02223666666666667 0.15865866666666664 0.021756333333333336 0.02552266666666667
-5.708310000000001 0.010559 0.015872666666666663 0.165608 0.012983 0.017401333333333335
-5.693290000000001 0.005300666666666665 0.011339666666666668 0.1551796666666667 0.006724333333333332 0.011786999999999999
-5.678280000000001 0.0025993333333333333 0.008110000000000001 0.13325066666666666 0.0031569999999999997 0.008401999999999998
-5.663260000000001 0.002129 0.005656666666666667 0.10886299999999997 0.0018819999999999996 0.006347333333333332
-5.648250000000001 0.0036993333333333336 0.0040149999999999995 0.09027966666666667 0.0025680000000000004 0.005105
-5.633230000000001 0.007438666666666666 0.003753333333333333 0.08312233333333333 0.005310333333333333 0.0050286666666666665
-5.618220000000001 0.013272666666666667 0.005735666666666666 0.09014966666666667 0.010345666666666666 0.007116666666666665
-5.603200000000001 0.020239999999999998 0.010733 0.11067633333333332 0.01733166666666667 0.012294333333333332
-5.588190000000001 0.026382000000000003 0.01886166666666667 0.13887166666666667 0.024807000000000003 0.020583666666666663
-5.573170000000001 0.029655333333333332 0.028987 0.16340866666666667 0.030602999999999998 0.030548000000000002
-5.558160000000001 0.02936 0.03878 0.17167866666666667 0.03315 0.039803666666666675
-5.543140000000001 0.026717666666666664 0.04579866666666667 0.15737299999999996 0.032553 0.046601666666666666
-5.528130000000001 0.023929333333333334 0.04885666666666667 0.125022 0.03030333333333333 0.051301666666666676
-5.513110000000001 0.022480666666666666 0.04852533333333333 0.08679333333333333 0.02775966666666667 0.05622399999999999
-5.498100000000001 0.022337333333333334 0.04669766666666666 0.05467633333333333 0.025181999999999993 0.06372800000000002
-5.483080000000001 0.022770666666666665 0.046118 0.034874333333333334 0.022253666666666665 0.073916
-5.468070000000001 0.023719666666666674 0.04974866666666666 0.027342666666666664 0.019291 0.0835283333333333
-5.453050000000001 0.02618333333333333 0.05901999999999999 0.028171666666666668 0.017532000000000002 0.08721200000000001
-5.438040000000001 0.03138533333333334 0.07154633333333334 0.03209 0.01819233333333333 0.08097333333333334
-5.423020000000001 0.03973366666666667 0.081138 0.03451766666666666 0.021476 0.06546733333333334
-5.408010000000001 0.050226 0.081744 0.03323666666666667 0.026623333333333336 0.046122
-5.392990000000001 0.060538666666666664 0.07236966666666667 0.028958333333333332 0.03288166666666666 0.02971266666666666
-5.377980000000001 0.06770933333333334 0.05793800000000002 0.024135000000000007 0.04035300000000001 0.02052733333333333
-5.362960000000001 0.06945333333333335 0.04533633333333333 0.020967999999999997 0.04973333333333334 0.01903833333333333
-5.347950000000001 0.06536233333333334 0.03861566666666667 0.02028933333333333 0.060897 0.02295066666666667
-5.332930000000001 0.05699966666666667 0.037341666666666676 0.02194533333333333 0.07166099999999999 0.02896466666666667
-5.317920000000001 0.04690199999999999 0.03819966666666666 0.026031333333333337 0.07836333333333334 0.03401866666666667
-5.302900000000001 0.037484 0.03764266666666667 0.03370066666666667 0.07808266666666668 0.035946
-5.287890000000001 0.03045333333333334 0.03384733333333333 0.04653933333333334 0.070782 0.03395133333333333
-5.272870000000001 0.026475000000000002 0.027519333333333333 0.064767 0.059387666666666665 0.028976999999999996
-5.257860000000001 0.025071 0.021641 0.08575700000000001 0.047944999999999995 0.023781999999999994
-5.242840000000001 0.025333333333333326 0.020697 0.10423366666666668 0.039433333333333334 0.022630666666666667
-5.227830000000001 0.02703766666666667 0.030042333333333334 0.11420133333333332 0.03484233333333333 0.030622333333333338
-5.212810000000001 0.031174666666666666 0.055063 0.11158499999999999 0.03394333333333333 0.052708
-5.197800000000001 0.03902266666666666 0.09847500000000001 0.096485 0.03673266666666666 0.09153533333333334
-5.182780000000001 0.05029666666666667 0.15554500000000002 0.07379266666666667 0.043672666666666665 0.14384199999999997
-5.167770000000001 0.06197066666666666 0.21106366666666665 0.05129166666666666 0.05424733333333334 0.19766933333333336
-5.152750000000001 0.06911899999999999 0.24396533333333334 0.03602333333333333 0.06552966666666667 0.23472800000000002
-5.137740000000001 0.067801 0.23954099999999995 0.031129000000000007 0.07321666666666668 0.23954799999999998
-5.122720000000001 0.058185000000000014 0.1999106666666667 0.03491366666666666 0.07525799999999999 0.20970666666666674
-5.107710000000001 0.045462 0.142611 0.042309333333333324 0.07522733333333333 0.15799033333333332
-5.092690000000001 0.037768 0.08857366666666665 0.048054999999999994 0.08154666666666667 0.10400033333333332
-5.077680000000001 0.04274599999999999 0.050668 0.049965666666666665 0.10146699999999999 0.06272466666666666
-5.062660000000001 0.06424466666666666 0.031166333333333338 0.050063 0.13354966666666668 0.039323
-5.047650000000001 0.09989633333333332 0.02629233333333333 0.05242933333333334 0.16555466666666666 0.031547
-5.032630000000001 0.14070033333333334 0.031236333333333335 0.059650333333333326 0.181657 0.034771
-5.017620000000001 0.17419533333333334 0.042019333333333325 0.07094366666666667 0.17416499999999996 0.044810333333333334
-5.002600000000001 0.19025766666666666 0.055092666666666665 0.08348200000000001 0.14883233333333334 0.05798866666666667
-4.987590000000001 0.18549333333333334 0.06657566666666667 0.095371 0.11880566666666666 0.070151
-4.972570000000001 0.16328766666666664 0.07249766666666667 0.10710333333333334 0.09405933333333331 0.07664466666666668
-4.957560000000001 0.1309483333333333 0.070295 0.11979766666666665 0.07656533333333333 0.074179
-4.942540000000001 0.09680166666666666 0.06064100000000001 0.131693 0.063355 0.063152
-4.927530000000001 0.06801933333333335 0.04774766666666667 0.1372 0.051844666666666664 0.048131999999999994
-4.912510000000001 0.04881700000000001 0.037365666666666665 0.130739 0.042038000000000006 0.03549433333333333
-4.897500000000001 0.039707000000000006 0.03395600000000001 0.11211333333333331 0.03532 0.030185000000000003
-4.882480000000001 0.03890399999999999 0.03911933333333333 0.087666 0.032548 0.03412433333333333
-4.867470000000001 0.04479566666666667 0.052126 0.065731 0.033682 0.046826000000000007
-4.852450000000001 0.056883666666666666 0.07125366666666665 0.051159333333333334 0.038933 0.06678966666666668
-4.837440000000001 0.07439066666666667 0.09427699999999999 0.04377433333333333 0.049437666666666664 0.09170966666666666
-4.822420000000001 0.09483100000000001 0.11767433333333331 0.04059566666666667 0.06615100000000002 0.117343
-4.807410000000001 0.11468033333333333 0.13613666666666666 0.03858866666666667 0.08793866666666665 0.13709166666666667
-4.792390000000001 0.13100666666666666 0.14425166666666664 0.03586866666666666 0.11127833333333334 0.1447733333333333
-4.777380000000001 0.14165699999999998 0.1399753333333333 0.031711 0.13175699999999999 0.13926033333333335
-4.762360000000001 0.1444393333333333 0.12675666666666666 0.026334 0.14547666666666667 0.12614599999999998
-4.747350000000001 0.1379196666666667 0.11154099999999999 0.020744666666666668 0.14950566666666668 0.11344899999999998
-4.732330000000001 0.12344033333333333 0.09978266666666664 0.016443000000000003 0.14269066666666666 0.10514966666666667
-4.717320000000001 0.10508199999999998 0.09180833333333334 0.014888333333333333 0.12700233333333333 0.09878266666666667
-4.702300000000001 0.08673633333333332 0.08364033333333333 0.016876000000000002 0.10724666666666667 0.08898500000000001
-4.687290000000001 0.06967033333333333 0.07125166666666666 0.022120666666666663 0.08815233333333335 0.07290766666666666
-4.672270000000001 0.053279333333333324 0.05423266666666666 0.029106999999999997 0.07165566666666666 0.05252766666666667
-4.657260000000001 0.03759033333333333 0.035875000000000004 0.035297333333333326 0.057051666666666674 0.032669
-4.642240000000001 0.024127333333333337 0.020313333333333333 0.037945999999999994 0.04335133333333333 0.017362333333333334
-4.627230000000001 0.014613666666666665 0.009764333333333331 0.03549133333333334 0.030866 0.007837666666666666
-4.612210000000001 0.009387666666666666 0.003964 0.028669000000000004 0.02067 0.0029923333333333325
-4.597200000000001 0.0072116666666666674 0.0013650000000000001 0.020374999999999997 0.01330733333333333 0.0009683333333333334
-4.582180000000001 0.006288666666666667 0.0004446666666666668 0.014484666666666668 0.008362333333333334 0.0002986666666666667
-4.567170000000001 0.0053553333333333335 0.0003046666666666667 0.015015 0.005064666666666666 0.0002110000000000001
-4.552150000000001 0.004118666666666666 0.0006823333333333334 0.025996000000000002 0.002856 0.0005203333333333333
-4.537140000000001 0.003045 0.0017473333333333332 0.05070133333333334 0.001503 0.0014226666666666667
-4.522120000000001 0.003003333333333333 0.003928999999999999 0.088803 0.0009500000000000001 0.003390666666666667
-4.507110000000001 0.0051066666666666665 0.007619333333333334 0.13319366666666663 0.0013383333333333335 0.006902666666666666
-4.492090000000001 0.010677333333333334 0.012914333333333333 0.17093866666666666 0.003135666666666667 0.012118666666666666
-4.477080000000001 0.020822999999999994 0.01947166666666667 0.19011466666666665 0.007129 0.018592
-4.462059999999999 0.035474 0.026638 0.18730033333333335 0.013968666666666662 0.02535433333333333
-4.447050000000001 0.052442333333333334 0.03364233333333334 0.16833833333333334 0.023467333333333337 0.03143533333333333
-4.432029999999999 0.067669 0.039739333333333335 0.1423116666666667 0.034299 0.036303999999999996
-4.417020000000001 0.07692766666666667 0.04423200000000001 0.11589333333333332 0.04466566666666667 0.039889999999999995
-4.401999999999999 0.07821366666666665 0.04670333333333334 0.09282866666666664 0.05338366666666667 0.04234766666666667
-4.386990000000001 0.07288566666666667 0.04745733333333334 0.075624 0.06002333333333334 0.04404966666666666
-4.371969999999999 0.06469866666666665 0.04783933333333334 0.06528933333333335 0.064113 0.04586766666666667
-4.356960000000001 0.057578000000000004 0.04993166666666667 0.060060999999999996 0.06486533333333333 0.049254000000000006
-4.341939999999999 0.053961999999999996 0.0554 0.056516666666666666 0.062323666666666666 0.055637666666666676
-4.326930000000001 0.05422966666666666 0.064134 0.05287233333333333 0.058565 0.065509
-4.311909999999999 0.05691966666666667 0.07416566666666667 0.050508666666666674 0.057005 0.07830933333333334
-4.296900000000001 0.05980333333333333 0.08355733333333334 0.05174566666666666 0.05984433333333334 0.09351433333333332
-4.281879999999999 0.061968666666666665 0.09300766666666666 0.056228999999999994 0.06640399999999999 0.11169233333333331
-4.266870000000001 0.06561566666666667 0.10632366666666668 0.06040666666666666 0.074455 0.13362533333333332
-4.251849999999999 0.075048 0.127056 0.060538666666666664 0.08326766666666667 0.15742366666666668
-4.236840000000001 0.092703 0.153364 0.05578733333333333 0.09455533333333332 0.17685433333333334
-4.221819999999999 0.11551033333333334 0.17617666666666668 0.048141666666666666 0.109457 0.18368599999999996
-4.206810000000001 0.13520966666666664 0.1838493333333333 0.04000566666666667 0.12478633333333332 0.17289233333333337
-4.191789999999999 0.14301866666666666 0.170329 0.032668 0.1335883333333333 0.14632933333333334
-4.176780000000001 0.13496633333333333 0.13974933333333334 0.027005 0.13044833333333333 0.11183833333333333
-4.161759999999999 0.11406566666666666 0.10336633333333332 0.024723666666666665 0.11650666666666666 0.07881166666666667
-4.146750000000001 0.08813833333333335 0.07222766666666666 0.02807666666666667 0.09894666666666668 0.05385566666666667
-4.131729999999999 0.06543133333333334 0.052089 0.037859 0.08562266666666667 0.039246333333333334
-4.116720000000001 0.05092166666666666 0.043157999999999995 0.051571 0.079783 0.034034
-4.101699999999999 0.044812333333333336 0.04226166666666667 0.06384133333333333 0.07902133333333333 0.035587
-4.086690000000001 0.043427 0.04474033333333333 0.069702 0.07825133333333333 0.04028666666666667
-4.071669999999999 0.041902 0.045922000000000004 0.06839466666666667 0.07348333333333333 0.04406033333333333
-4.056660000000001 0.037246999999999995 0.04279200000000001 0.06431166666666666 0.06372533333333333 0.043803999999999996
-4.041639999999999 0.029868000000000002 0.03544533333333333 0.06359266666666666 0.05069433333333332 0.03918866666666667
-4.026630000000001 0.022840000000000003 0.02712533333333333 0.069021 0.037527 0.03336533333333334
-4.011609999999999 0.02007633333333334 0.02292033333333333 0.07765466666666666 0.027523333333333334 0.03164433333333333
-3.9966000000000004 0.02523866666666667 0.028013000000000003 0.08356999999999999 0.023416333333333334 0.03893100000000001
-3.9815799999999997 0.041413666666666675 0.045935666666666666 0.08320799999999999 0.027458 0.05723266666666667
-3.9665700000000004 0.06992966666666667 0.07629366666666668 0.078057 0.04172633333333333 0.08435833333333333
-3.9515499999999997 0.10750266666666668 0.11270066666666666 0.072244 0.06710666666666666 0.1143
-3.9365400000000004 0.14421333333333333 0.14349966666666664 0.06812333333333333 0.10057233333333332 0.138905
-3.9215199999999997 0.1663803333333333 0.15688466666666664 0.06453166666666667 0.1333 0.15042599999999998
-3.9065100000000004 0.16432633333333335 0.14774900000000002 0.058905000000000006 0.1532133333333333 0.14446566666666663
-3.8914899999999997 0.13895033333333331 0.12055966666666666 0.050391 0.15171633333333331 0.12241900000000001
-3.8764800000000004 0.10105166666666669 0.08599366666666668 0.04098766666666668 0.12937966666666667 0.09131400000000002
-3.8614599999999997 0.06413100000000001 0.05442766666666668 0.03425333333333334 0.095444 0.06026766666666668
-3.8464500000000004 0.03721866666666667 0.031622333333333336 0.032870666666666666 0.061827999999999994 0.03601266666666667
-3.8314299999999997 0.022633000000000004 0.018569999999999996 0.03668899999999999 0.036835999999999994 0.020884666666666666
-3.8164200000000004 0.018137 0.013729333333333335 0.04243 0.022896666666666666 0.014033666666666665
-3.8013999999999997 0.020080999999999998 0.015058666666666665 0.04551633333333334 0.018165999999999998 0.013634666666666666
-3.7863900000000004 0.025177666666666664 0.02059633333333333 0.042980000000000004 0.019459666666666663 0.01807733333333333
-3.7713699999999997 0.030959000000000004 0.02800466666666667 0.035393666666666664 0.024176333333333334 0.025621666666666668
-3.7563600000000004 0.035795666666666656 0.03426266666666667 0.02621666666666667 0.030609666666666667 0.033639333333333334
-3.7413399999999997 0.038879000000000004 0.03663433333333333 0.019289333333333335 0.03727133333333333 0.038940999999999996
-3.7263300000000004 0.04006766666666666 0.03453366666666667 0.016448 0.042356666666666674 0.03969033333333334
-3.7113099999999997 0.03978833333333333 0.030545 0.016803333333333333 0.04413133333333333 0.03726333333333333
-3.6963000000000004 0.039502333333333334 0.02924333333333334 0.017831333333333334 0.042071 0.03589966666666667
-3.6812799999999997 0.04221133333333334 0.034376333333333335 0.017249 0.0377 0.039699000000000005
-3.6662700000000004 0.05156033333333334 0.04633233333333333 0.014457 0.03425833333333334 0.04929066666666667
-3.6512499999999997 0.06907133333333333 0.061674 0.01063 0.03516433333333333 0.06106966666666667
-3.6362400000000004 0.09186833333333334 0.07523299999999998 0.007738333333333334 0.042480333333333335 0.06988433333333331
-3.6212199999999997 0.11361166666666667 0.08357799999999999 0.007457666666666666 0.05645400000000001 0.07313666666666666
-3.6062100000000004 0.12817633333333334 0.08690400000000001 0.01064 0.07591733333333335 0.07260866666666664
-3.5911899999999997 0.13230433333333333 0.08726366666666666 0.017157 0.09805766666666667 0.07222166666666667
-3.5761800000000004 0.12528566666666666 0.08512466666666667 0.025814000000000004 0.11744633333333333 0.07363166666666666
-3.5611599999999997 0.107953 0.07843766666666667 0.03453200000000001 0.12659800000000002 0.07413166666666668
-3.5461500000000004 0.08314033333333333 0.065489 0.041332 0.11989399999999999 0.06917866666666667
-3.5311299999999997 0.056096999999999994 0.04787033333333333 0.04557633333333333 0.09808533333333333 0.056958999999999996
-3.5161200000000004 0.032676666666666666 0.030030666666666664 0.04829733333333334 0.06858433333333333 0.040278
-3.5010999999999997 0.016506 0.016186 0.05086533333333333 0.04076933333333334 0.024279333333333333
-3.4860900000000004 0.008045333333333333 0.008118 0.053061 0.020708333333333332 0.012895333333333333
-3.4710699999999997 0.005980666666666666 0.005541000000000001 0.05272799999999999 0.009605666666666667 0.007405666666666666
-3.4560600000000004 0.009053666666666666 0.007597666666666666 0.047691000000000004 0.005863666666666668 0.0073613333333333334
-3.4410399999999997 0.01657166666666667 0.013646 0.03814366666666667 0.0077670000000000005 0.011873333333333331
-3.4260300000000004 0.027548999999999994 0.022818666666666668 0.027082000000000002 0.014516333333333334 0.019862666666666664
-3.4110099999999997 0.039953333333333334 0.033362666666666665 0.018487333333333335 0.025458999999999996 0.029580333333333333
-3.3960000000000004 0.05110933333333334 0.04290066666666666 0.015080666666666666 0.038858 0.038714666666666675
-3.3809799999999997 0.059206666666666664 0.049652999999999996 0.017386333333333334 0.051732666666666656 0.04537599999999999
-3.3659700000000004 0.06431766666666666 0.05359799999999999 0.02421733333333333 0.061172000000000004 0.049274666666666675
-3.3509499999999997 0.06785666666666666 0.056332333333333325 0.03399466666666666 0.06590599999999999 0.05183366666666667
-3.3359400000000003 0.07095100000000001 0.059676666666666676 0.04600633333333334 0.06646266666666666 0.05500599999999999
-3.3209199999999996 0.07325266666666665 0.06408733333333333 0.06055966666666667 0.06409499999999999 0.059653666666666674
-3.3059100000000003 0.07309966666666669 0.06817800000000002 0.07768633333333333 0.05991766666666666 0.06471366666666668
-3.2908899999999996 0.06880733333333335 0.069568 0.09536733333333335 0.05521666666666667 0.06778766666666666
-3.2758800000000003 0.060094999999999996 0.06646866666666668 0.10920733333333335 0.05168866666666667 0.06670366666666667
-3.2608599999999996 0.04861966666666666 0.059055666666666666 0.11422433333333333 0.05045566666666667 0.061053333333333334
-3.2458500000000003 0.03725533333333333 0.04976666666666666 0.10762433333333334 0.05070733333333335 0.052741
-3.2308299999999996 0.028717666666666673 0.04217233333333334 0.09056333333333334 0.050040999999999995 0.045035
-3.2158200000000003 0.024443999999999997 0.038787333333333326 0.06782533333333335 0.046802 0.040508999999999996
-3.2008000000000005 0.024230333333333333 0.03934966666666666 0.045575 0.04192966666666666 0.039328666666666665
-3.1857900000000003 0.026688333333333335 0.04118 0.028652999999999998 0.03806233333333334 0.039523
-3.1707700000000005 0.03046833333333333 0.04173533333333333 0.019102333333333336 0.03699566666666666 0.039237666666666664
-3.1557600000000003 0.03544533333333333 0.040981000000000004 0.016496666666666666 0.03848766666666666 0.038735666666666654
-3.1407400000000005 0.042385 0.04095 0.019425666666666667 0.041454 0.03976033333333333
-3.1257300000000003 0.050892999999999994 0.04285766666666667 0.026950666666666668 0.04542033333333333 0.042845666666666664
-3.1107100000000005 0.057902666666666665 0.045020666666666674 0.03955333333333333 0.050057666666666674 0.045699666666666666
-3.0957000000000003 0.05908266666666666 0.04403366666666667 0.059204 0.05363700000000001 0.044764
-3.0806800000000005 0.05239733333333333 0.038025333333333335 0.08750266666666667 0.053169666666666664 0.038414
-3.0656700000000003 0.04022066666666667 0.028499000000000003 0.12178933333333333 0.046821 0.028488333333333334
-3.0506500000000005 0.027951666666666663 0.019264999999999997 0.15240533333333334 0.03604500000000001 0.018950666666666664
-3.0356400000000003 0.020629 0.013966000000000003 0.16596133333333332 0.025037000000000007 0.01340966666666667
-3.0206200000000005 0.020365 0.014375666666666669 0.15441966666666668 0.018143000000000003 0.013574333333333332
-3.0056100000000003 0.025701333333333333 0.019905333333333334 0.12198266666666667 0.017629333333333337 0.018915666666666667
-2.9905900000000005 0.032559333333333336 0.027780999999999997 0.08254666666666667 0.022779333333333332 0.026832999999999996
-2.9755800000000003 0.03629166666666667 0.03395433333333333 0.05017800000000001 0.030285333333333334 0.033383333333333334
-2.9605600000000005 0.03421866666666667 0.03501733333333334 0.03141066666666667 0.03565466666666666 0.035053
-2.9455500000000003 0.027032999999999998 0.030229666666666665 0.024501666666666665 0.03554933333333333 0.030810333333333332
-2.9305300000000005 0.017849666666666663 0.021809333333333333 0.02368433333333334 0.029702000000000003 0.022643000000000003
-2.9155200000000003 0.009847 0.013147333333333334 0.023992000000000006 0.020744333333333333 0.013962
-2.9005000000000005 0.004533999999999999 0.006627666666666666 0.024131 0.01210366666666667 0.0074596666666666665
-2.8854900000000003 0.0017443333333333332 0.0028499999999999992 0.026563 0.005896333333333333 0.004290333333333333
-2.8704700000000005 0.0005616666666666666 0.001277 0.03511633333333333 0.0023983333333333335 0.004848
-2.8554600000000003 0.00016400000000000003 0.0014216666666666668 0.051291333333333335 0.0008153333333333333 0.009821333333333333
-2.8404400000000005 0.00011133333333333333 0.003639666666666666 0.07173266666666667 0.0002323333333333334 0.020140333333333336
-2.8254300000000003 0.00034300000000000004 0.009464333333333333 0.08911266666666666 6.5e-05 0.035478
-2.8104100000000005 0.0012426666666666669 0.021142 0.09647766666666666 7.166666666666667e-05 0.05264
-2.7954000000000003 0.003779333333333332 0.040204666666666666 0.09162566666666666 0.00028966666666666664 0.06623466666666666
-2.7803800000000005 0.009707333333333337 0.065556 0.07773099999999998 0.0010956666666666664 0.07235133333333334
-2.7653700000000003 0.02100266666666667 0.092631 0.060096000000000004 0.0034783333333333333 0.072467
-2.7503500000000005 0.038328333333333325 0.11491266666666666 0.04281700000000001 0.009293999999999998 0.073159
-2.7353400000000003 0.059072333333333324 0.12718966666666667 0.027971999999999997 0.020985333333333342 0.08095866666666666
-2.7203200000000005 0.077175 0.12839466666666668 0.016463 0.040230333333333326 0.09694433333333333
-2.7053100000000003 0.08634233333333334 0.12218500000000002 0.008584666666666666 0.065905 0.11600133333333333
-2.6902900000000005 0.08502533333333333 0.11455933333333332 0.004055 0.09332033333333332 0.1305643333333333
-2.6752800000000003 0.07870466666666666 0.10964733333333333 0.002220666666666667 0.11639799999999999 0.135033
-2.6602600000000005 0.07671966666666667 0.10699133333333334 0.0025529999999999997 0.13160633333333333 0.12810333333333332
-2.6452500000000003 0.085813 0.10336533333333334 0.005161666666666666 0.13991800000000004 0.11318733333333333
-2.6302300000000005 0.10552999999999998 0.09726166666666666 0.010823333333333332 0.14447600000000002 0.09690566666666665
-2.6152200000000003 0.128543 0.09082066666666666 0.020394000000000002 0.14680366666666664 0.08548199999999999
-2.6002000000000005 0.14512699999999998 0.08697966666666665 0.033827666666666666 0.145707 0.08076533333333333
-2.5851900000000003 0.148443 0.08575633333333332 0.049384333333333336 0.13935666666666666 0.07952366666666667
-2.5701700000000005 0.13745166666666667 0.08409466666666668 0.06417133333333333 0.12729366666666667 0.07673633333333334
-2.5551600000000003 0.11666266666666665 0.07924733333333332 0.07574299999999999 0.11057833333333335 0.06980000000000001
-2.5401400000000005 0.09396166666666668 0.07205733333333333 0.083353 0.09151566666666665 0.06045299999999999
-2.5251300000000003 0.077589 0.06707666666666667 0.08733733333333334 0.074068 0.053691666666666665
-2.5101100000000005 0.07241866666666666 0.06897199999999999 0.087505 0.06345999999999999 0.05474233333333334
-2.4951000000000003 0.07683366666666668 0.07783433333333334 0.082636 0.06336133333333333 0.06515933333333333
-2.4800800000000005 0.08305966666666667 0.08748700000000001 0.07178599999999999 0.07214000000000001 0.08032299999999999
-2.4650700000000003 0.08217466666666669 0.08931700000000001 0.055986666666666664 0.082227 0.09102466666666667
-2.4500500000000005 0.070385 0.07882000000000002 0.03844100000000001 0.08447766666666665 0.089326
-2.4350400000000003 0.05109966666666666 0.05887366666666667 0.022896666666666662 0.07452833333333335 0.07418066666666667
-2.4200200000000005 0.03141766666666667 0.036921333333333334 0.011703666666666668 0.05547999999999999 0.051715
-2.4050100000000003 0.01701866666666667 0.019382666666666666 0.005103666666666667 0.03473933333333333 0.030197666666666664
-2.3899900000000005 0.009883666666666669 0.008525333333333333 0.0019339999999999995 0.018621333333333333 0.014827666666666668
-2.3749800000000003 0.009222333333333332 0.0032376666666666665 0.0007986666666666666 0.009570666666666668 0.006444333333333332
-2.3599600000000005 0.013040333333333336 0.0014536666666666667 0.0008340000000000001 0.006995999999999999 0.003581666666666666
-2.3449500000000003 0.018771000000000003 0.001956333333333333 0.0018266666666666663 0.009185666666666667 0.005067666666666666
-2.3299300000000005 0.023462000000000004 0.005006666666666667 0.003933999999999999 0.014187333333333333 0.01107333333333333
-2.3149200000000003 0.024688 0.011991 0.007188 0.019636333333333335 0.022352
-2.2999000000000005 0.02184966666666667 0.024235 0.011001666666666667 0.022974666666666668 0.038162
-2.2848900000000003 0.016645 0.04101 0.014091333333333332 0.02254533333333333 0.054669666666666665
-2.2698700000000005 0.01216933333333333 0.05808166666666667 0.015138666666666668 0.018722333333333334 0.06578233333333332
-2.2548600000000003 0.011584666666666665 0.06887 0.013804 0.013818666666666667 0.06667333333333333
-2.2398400000000005 0.01721 0.06843400000000001 0.011312000000000001 0.010964666666666666 0.05717933333333334
-2.2248300000000003 0.029920999999999996 0.057208 0.010170999999999998 0.012924999999999999 0.04185333333333333
-2.2098100000000005 0.048421666666666675 0.04096766666666666 0.013498333333333334 0.021328999999999994 0.026744333333333335
-2.1948000000000003 0.06933233333333333 0.027248000000000005 0.024011666666666664 0.035967333333333344 0.016296333333333336
-2.1797800000000005 0.08906266666666665 0.021621666666666668 0.04238133333333335 0.054345 0.012668
-2.1647700000000003 0.10608533333333335 0.02609833333333333 0.06521766666666667 0.07275233333333332 0.016659999999999998
-2.1497500000000005 0.12062666666666666 0.03896600000000001 0.08483333333333334 0.08877166666666667 0.028023333333333334
-2.1347400000000003 0.13155066666666665 0.05502866666666666 0.09273766666666665 0.10246933333333334 0.04440366666666666
-2.1197200000000005 0.13446733333333333 0.06713066666666667 0.08522633333333333 0.11421633333333334 0.060517333333333326
-2.1047100000000003 0.12461000000000003 0.06972666666666667 0.06617999999999999 0.1214 0.06985566666666666
-2.0896900000000005 0.102011 0.062396 0.044268 0.11889533333333334 0.06869133333333334
-2.0746800000000003 0.07329233333333333 0.049906 0.027275333333333332 0.10380400000000001 0.058879999999999995
-2.0596600000000005 0.04783933333333334 0.03857633333333334 0.018312 0.079465 0.04652566666666666
-2.0446500000000003 0.03218733333333333 0.03227533333333333 0.015887 0.05407066666666668 0.03756533333333334
-2.0296300000000005 0.027113333333333333 0.031025999999999998 0.016307 0.03547866666666667 0.034217000000000004
-2.0146200000000003 0.028559666666666664 0.03214466666666667 0.016222666666666666 0.026894999999999995 0.034662
-1.9996000000000005 0.030791333333333334 0.03227133333333334 0.014183333333333334 0.026249 0.035353
-1.9845900000000003 0.02965066666666667 0.029341333333333334 0.010792333333333333 0.02848666666666667 0.03392833333333333
-1.9695700000000005 0.024377333333333338 0.02365733333333333 0.0077993333333333335 0.028822333333333335 0.030811666666666668
-1.9545600000000003 0.017172333333333338 0.01770233333333333 0.006927 0.025211 0.028587666666666667
-1.9395400000000005 0.011249333333333333 0.014789333333333333 0.009126 0.018773666666666668 0.029598333333333334
-1.9245300000000003 0.009200000000000002 0.017491333333333334 0.014191 0.012358000000000003 0.033826
-1.9095100000000005 0.012452666666666666 0.026527000000000002 0.020574000000000002 0.008638333333333333 0.039090666666666676
-1.8945000000000003 0.02121366666666667 0.04008933333333334 0.025715000000000002 0.009212 0.043206666666666664
-1.8794800000000005 0.033846 0.053972666666666676 0.027200333333333333 0.01446233333333333 0.045738999999999995
-1.8644700000000003 0.04641366666666667 0.06301266666666666 0.024247000000000005 0.023496333333333334 0.047350333333333335
-1.8494500000000005 0.05379733333333333 0.063575 0.018202999999999993 0.033947333333333336 0.04782733333333333
-1.8344400000000003 0.05253233333333333 0.05544433333333333 0.011507333333333335 0.042585 0.04554966666666667
-1.8194200000000005 0.043179999999999996 0.041797999999999995 0.006157 0.04693033333333334 0.039190333333333334
-1.8044100000000003 0.029876000000000003 0.027203666666666664 0.0028773333333333333 0.046446999999999995 0.029528666666666672
-1.7893900000000005 0.017451 0.01532 0.0013633333333333336 0.04219733333333333 0.019287666666666665
-1.7743800000000003 0.008858666666666666 0.007761999999999999 0.0009723333333333334 0.03555 0.011382
-1.7593600000000005 0.004804666666666666 0.004541 0.0011633333333333333 0.027636 0.0076033333333333335
-1.7443500000000003 0.005124666666666666 0.005286666666666666 0.001673 0.019778 0.008562333333333333
-1.7293300000000005 0.010081000000000001 0.009935 0.002556333333333334 0.013887666666666668 0.014059333333333332
-1.7143200000000003 0.02028633333333333 0.018316333333333334 0.0043033333333333335 0.012074666666666666 0.02279633333333333
-1.6993000000000005 0.035123999999999996 0.028902 0.007885666666666668 0.015803 0.03192633333333334
-1.6842900000000003 0.05111633333333333 0.038305000000000006 0.01438233333333333 0.024925666666666665 0.03763733333333333
-1.6692700000000005 0.06256233333333333 0.042678 0.024052 0.036894 0.037263000000000004
-1.6542600000000003 0.064959 0.040473666666666665 0.03521899999999999 0.047165 0.031264
-1.6392400000000005 0.058712333333333346 0.034032999999999994 0.044233 0.05153166666666667 0.023129666666666663
-1.6242300000000003 0.049193999999999995 0.028243 0.0472 0.04922133333333333 0.01732833333333333
-1.6092100000000005 0.042602999999999995 0.027157000000000008 0.042582999999999996 0.043714333333333334 0.016931666666666664
-1.5942000000000003 0.04124133333333334 0.03119166666666667 0.03239233333333333 0.03998633333333333 0.02229666666666667
-1.5791800000000005 0.042373 0.03692666666666666 0.02073666666666667 0.040329 0.030850333333333334
-1.5641700000000003 0.041281000000000005 0.03957 0.011155666666666668 0.042643 0.038109
-1.5491500000000005 0.03537166666666667 0.03631966666666666 0.005033 0.04257566666666667 0.03995133333333334
-1.5341400000000003 0.025805333333333336 0.028055000000000007 0.001910666666666666 0.037397 0.03510966666666667
-1.5191200000000005 0.01584366666666667 0.018141 0.0006066666666666667 0.027988333333333337 0.025797
-1.5041100000000003 0.008150333333333334 0.009811666666666666 0.0001566666666666667 0.01763266666666667 0.015838666666666668
-1.4890900000000005 0.0035123333333333335 0.004460999999999999 3.666666666666668e-05 0.009313333333333333 0.008149666666666666
-1.4740800000000003 0.0012706666666666667 0.0017906666666666668 4.333333333333334e-06 0.004124333333333332 0.0036023333333333333
-1.4590600000000005 0.000407 0.0008763333333333332 0.0 0.0015553333333333335 0.0016473333333333335
-1.4440500000000003 0.00018233333333333334 0.001051 3.3333333333333335e-07 0.00058 0.0014830000000000002
-1.4290300000000005 0.00026199999999999997 0.002154 6.333333333333333e-06 0.000387 0.0026749999999999994
-1.4140200000000003 0.0005826666666666668 0.004297333333333333 3.5000000000000004e-05 0.0005703333333333334 0.005074333333333334
-1.3990000000000005 0.0012480000000000002 0.007446333333333332 0.00012533333333333336 0.0009643333333333332 0.008348333333333334
-1.3839900000000003 0.002472666666666666 0.010969999999999999 0.00036066666666666663 0.0015053333333333333 0.011583999999999999
-1.3689700000000005 0.004553666666666667 0.013619333333333334 0.0008576666666666665 0.0022506666666666664 0.013496333333333332
-1.3539600000000003 0.0077156666666666675 0.014202333333333338 0.0017190000000000003 0.0034210000000000004 0.013189333333333334
-1.3389400000000005 0.011755333333333338 0.012405666666666669 0.0028703333333333337 0.005400666666666666 0.010798000000000002
-1.3239300000000003 0.015734666666666664 0.009072333333333333 0.004004333333333334 0.008442333333333331 0.0074013333333333335
-1.3089100000000005 0.018216333333333334 0.0055576666666666665 0.004669333333333334 0.012209333333333332 0.004244333333333334
-1.2939000000000003 0.01818233333333333 0.0028990000000000005 0.004550666666666666 0.015594333333333333 0.0020516666666666665
-1.2788800000000005 0.016005000000000002 0.0014256666666666664 0.0037133333333333337 0.017266 0.0008776666666666668
-1.2638700000000003 0.013425666666666664 0.001075 0.002537666666666667 0.016754666666666664 0.0005096666666666666
-1.2488500000000005 0.012587666666666667 0.0017973333333333335 0.001493 0.015047 0.0008153333333333334
-1.2338400000000003 0.01493 0.0038870000000000003 0.0008903333333333333 0.014057999999999998 0.0020083333333333333
-1.2188200000000005 0.020773000000000003 0.007909666666666667 0.0009339999999999998 0.015443666666666666 0.004671666666666666
-1.2038100000000003 0.029389000000000002 0.014200666666666667 0.0018413333333333333 0.019772 0.009495000000000002
-1.1887900000000005 0.03890733333333332 0.02217766666666667 0.003910666666666667 0.026593 0.016633333333333337
-1.1737800000000003 0.04628233333333333 0.02988433333333333 0.007202666666666667 0.03461466666666667 0.02497466666666667
-1.1587600000000005 0.04825866666666667 0.034604666666666666 0.011160000000000002 0.041639 0.032036
-1.1437500000000003 0.04333533333333333 0.03444766666666666 0.014504 0.04485833333333333 0.03507466666666667
-1.1287300000000005 0.03312366666666667 0.029708 0.01592333333333333 0.042227333333333325 0.03288866666666667
-1.1137200000000003 0.021438000000000002 0.022606333333333332 0.01501033333333333 0.034127000000000005 0.026736666666666666
-1.0987000000000005 0.011851999999999998 0.015711333333333334 0.012624 0.023435666666666667 0.019386666666666663
-1.0836900000000003 0.006052333333333334 0.010595333333333333 0.010149 0.013674666666666667 0.013311666666666668
-1.0686700000000005 0.003936 0.007653666666666667 0.008414999999999999 0.007045666666666667 0.009587666666666666
-1.0536600000000003 0.004592000000000001 0.006680666666666667 0.0072889999999999995 0.003943333333333333 0.008110333333333334
-1.0386400000000005 0.006921666666666667 0.007188666666666665 0.006170666666666666 0.003694333333333333 0.008224333333333333
-1.0236300000000003 0.009668333333333334 0.008356333333333332 0.004738 0.005344333333333334 0.009060333333333332
-1.0086100000000005 0.011482333333333332 0.009140333333333334 0.003154 0.007802666666666665 0.009602333333333333
-0.9936000000000003 0.011422333333333335 0.008746666666666665 0.0017926666666666668 0.009855000000000001 0.009087999999999997
-0.9785800000000004 0.009495999999999997 0.007105999999999999 0.0008736666666666667 0.010452666666666667 0.007398
-0.9635700000000003 0.006594666666666667 0.004849333333333334 0.00039166666666666663 0.009272 0.005092666666666666
-0.9485500000000004 0.003822333333333333 0.0027716666666666675 0.00019199999999999995 0.006869999999999999 0.002945
-0.9335400000000003 0.0018553333333333338 0.0013233333333333333 0.00011433333333333335 0.004248666666666666 0.0014263333333333335
-0.9185200000000004 0.0007499999999999999 0.0005260000000000001 8.066666666666667e-05 0.0021960000000000005 0.0005763333333333334
-0.9035100000000003 0.0002546666666666667 0.00017233333333333334 5.400000000000001e-05 0.0009476666666666666 0.00019466666666666672
-0.8884900000000004 7.033333333333333e-05 4.666666666666667e-05 3.4e-05 0.00034433333333333337 5.4000000000000005e-05
-0.8734800000000003 1.4666666666666671e-05 1e-05 2.2e-05 9.900000000000001e-05 1.1333333333333334e-05
-0.8584600000000004 1.0000000000000002e-06 1.0000000000000002e-06 3.166666666666667e-05 2.3666666666666675e-05 1.0000000000000002e-06
-0.8434500000000003 0.0 0.0 7.066666666666666e-05 2e-06 0.0
-0.8284300000000004 0.0 0.0 0.00016033333333333335 3.3333333333333335e-07 0.0
-0.8134200000000003 0.0 0.0 0.00031133333333333333 0.0 0.0
-0.7984000000000004 0.0 0.0 0.0005186666666666666 0.0 0.0
-0.7833900000000003 0.0 0.0 0.000744 0.0 0.0
-0.7683700000000004 0.0 0.0 0.0009170000000000002 0.0 0.0
-0.7533600000000003 0.0 0.0 0.000982333333333333 0.0 0.0
-0.7383400000000004 7.333333333333334e-06 3.666666666666667e-06 0.000928 0.0 5e-06
-0.7233300000000003 4.133333333333334e-05 2.7e-05 0.0008086666666666665 2.3333333333333336e-06 2.966666666666667e-05
-0.7083100000000004 0.00017933333333333335 0.00012433333333333334 0.0006906666666666666 1.9666666666666673e-05 0.00013633333333333336
-0.6933000000000002 0.000631 0.00043466666666666675 0.0006356666666666666 8.866666666666666e-05 0.0004693333333333335
-0.6782800000000004 0.0018199999999999998 0.001258 0.0006833333333333333 0.000339 0.0013533333333333333
-0.6632700000000002 0.004403000000000001 0.0030420000000000004 0.0009123333333333334 0.0010506666666666665 0.0032453333333333336
-0.6482500000000004 0.008890333333333333 0.006158666666666666 0.00145 0.0027243333333333334 0.006510666666666669
-0.6332400000000002 0.014996 0.010407999999999999 0.002407666666666667 0.005888 0.010902000000000002
-0.6182200000000004 0.021122333333333337 0.014690333333333335 0.0037086666666666674 0.010632666666666669 0.015246666666666667
-0.6032100000000002 0.02485266666666667 0.017322999999999998 0.004971000000000001 0.016038 0.01780966666666667
-0.5881900000000004 0.024422999999999997 0.017057666666666662 0.005647333333333333 0.020211666666666666 0.017379666666666668
-0.5731800000000002 0.02005133333333333 0.014029333333333335 0.005390333333333332 0.02127266666666667 0.014164333333333334
-0.5581600000000004 0.013749333333333332 0.009641 0.004305000000000001 0.018699 0.009646
-0.5431500000000002 0.007873999999999999 0.005533666666666668 0.0028763333333333336 0.013728999999999998 0.005483666666666667
-0.5281300000000004 0.0037656666666666663 0.002650666666666667 0.0016040000000000004 0.008419666666666666 0.0026060000000000002
-0.5131200000000002 0.0015049999999999998 0.0010593333333333334 0.0007456666666666665 0.004313333333333334 0.0010343333333333333
-0.49810000000000043 0.0005023333333333334 0.00035400000000000004 0.00028766666666666676 0.0018446666666666661 0.00033833333333333334
-0.48309000000000024 0.00013833333333333335 9.399999999999998e-05 9.700000000000003e-05 0.0006630000000000001 9e-05
-0.46807 2.9e-05 2.1333333333333338e-05 2.0000000000000005e-05 0.00019666666666666674 2.1000000000000006e-05
-0.45306000000000024 3.666666666666667e-06 3.666666666666667e-06 2.666666666666667e-06 4.466666666666668e-05 2.666666666666667e-06
-0.43804 0.0 0.0 3.3333333333333335e-07 7.333333333333334e-06 0.0
-0.42303000000000024 0.0 0.0 0.0 0.0 0.0
-0.40801 0.0 0.0 0.0 0.0 0.0
-0.39300000000000024 0.0 0.0 0.0 0.0 0.0
-0.37798 0.0 0.0 0.0 0.0 0.0
-0.36297000000000024 0.0 0.0 0.0 0.0 0.0
-0.34795 0.0 0.0 0.0 0.0 0.0
-0.33294000000000024 0.0 0.0 0.0 0.0 0.0
-0.31792 0.0 0.0 0.0 0.0 0.0
-0.30291000000000023 0.0 0.0 3.666666666666667e-06 0.0 0.0
-0.28789 0.0 0.0 2.233333333333334e-05 0.0 0.0
-0.27288000000000023 0.0 0.0 0.00010866666666666666 0.0 0.0
-0.25786 0.0 0.0 0.0004050000000000001 0.0 0.0
-0.24285000000000023 0.0 3.3333333333333335e-07 0.0012456666666666666 0.0 3.3333333333333335e-07
-0.22782999999999998 1.0000000000000002e-06 1.0333333333333335e-05 0.003186333333333333 0.0 6.666666666666667e-06
-0.21282000000000023 1.2e-05 4.933333333333334e-05 0.0068130000000000005 6.666666666666667e-07 4.2333333333333344e-05
-0.19779999999999998 6.300000000000003e-05 0.00019166666666666673 0.012162000000000003 1.6333333333333335e-05 0.00016400000000000003
-0.18279000000000023 0.00021466666666666672 0.0005756666666666667 0.018139333333333334 7.8e-05 0.0005033333333333334
-0.16776999999999997 0.0006020000000000001 0.0014406666666666667 0.022595333333333332 0.0002666666666666667 0.0012833333333333334
-0.15276000000000023 0.0013990000000000003 0.0030173333333333332 0.023510333333333334 0.0007420000000000001 0.0027456666666666667
-0.13773999999999997 0.0027166666666666663 0.005265666666666667 0.020436666666666665 0.001711 0.004896333333333333
-0.12273000000000023 0.0044076666666666665 0.007671 0.014833333333333336 0.0033036666666666657 0.007285666666666668
-0.10770999999999997 0.005980333333333334 0.009344 0.008995333333333333 0.005329666666666666 0.009063
-0.09270000000000023 0.006772666666666666 0.009500333333333333 0.004552 0.007183 0.009409000000000002
-0.07767999999999997 0.006405999999999999 0.008065333333333334 0.0019270000000000001 0.008085333333333332 0.008159333333333333
-0.06267000000000023 0.005057000000000001 0.005726333333333333 0.0006753333333333333 0.0075976666666666675 0.005914999999999999
-0.04764999999999997 0.0033413333333333333 0.003390666666666667 0.00019966666666666673 0.005962999999999999 0.00358
-0.032640000000000224 0.0018446666666666665 0.0016806666666666667 5.1666666666666664e-05 0.003912333333333333 0.0018103333333333337
-0.01761999999999997 0.0008670000000000001 0.000706 2.0333333333333334e-05 0.0021456666666666664 0.0007716666666666667
-0.0026100000000002233 0.00040833333333333336 0.0002986666666666667 5.466666666666666e-05 0.000994 0.000311
0.012410000000000032 0.0003760000000000001 0.0002656666666666667 0.0001936666666666667 0.00043666666666666675 0.00023300000000000003
0.027419999999999778 0.0007710000000000002 0.0005616666666666667 0.0005503333333333333 0.00032700000000000003 0.0004596666666666667
0.04244000000000003 0.0016896666666666668 0.0012456666666666664 0.0013143333333333334 0.0005989999999999999 0.0010486666666666667
0.05744999999999978 0.003179333333333334 0.0023696666666666666 0.0026219999999999993 0.0013256666666666666 0.0020766666666666668
0.07247000000000003 0.005012000000000001 0.003762333333333333 0.0043553333333333335 0.0025403333333333337 0.0034420000000000006
0.08747999999999978 0.006596666666666666 0.004994333333333334 0.006048333333333334 0.004092666666666667 0.004763666666666667
0.10250000000000004 0.007257666666666666 0.005538 0.007016666666666668 0.0055063333333333336 0.005508666666666667
0.11750999999999978 0.006671333333333334 0.005129 0.006802000000000001 0.006191666666666667 0.005319000000000001
0.13253000000000004 0.0051203333333333335 0.003966000000000001 0.005504333333333332 0.005813666666666666 0.004291333333333332
0.14753999999999978 0.003283333333333333 0.0025636666666666664 0.0037239999999999994 0.004556 0.0028913333333333343
0.16256000000000004 0.001755 0.0013826666666666664 0.0021026666666666667 0.002985 0.0016283333333333332
0.17756999999999978 0.000783 0.0006213333333333333 0.0009886666666666666 0.0016346666666666666 0.0007643333333333334
0.19259000000000004 0.00029066666666666667 0.00023366666666666666 0.0003866666666666666 0.0007443333333333333 0.0002986666666666666
0.20759999999999978 9.500000000000003e-05 7.133333333333335e-05 0.000126 0.000284 9.533333333333332e-05
0.22262000000000004 1.7666666666666668e-05 1.4666666666666673e-05 3.5333333333333336e-05 9.166666666666667e-05 2.900000000000001e-05
0.23762999999999979 1.3333333333333334e-06 1.6666666666666667e-06 4.333333333333334e-06 2.4333333333333336e-05 3e-06
0.25265000000000004 0.0 3.3333333333333335e-07 6.666666666666667e-07 1.6666666666666667e-06 3.3333333333333335e-07
0.2676599999999998 0.0 0.0 0.0 3.3333333333333335e-07 0.0
0.28268000000000004 0.0 0.0 0.0 0.0 0.0
0.2976899999999998 0.0 0.0 0.0 0.0 0.0
0.31271000000000004 0.0 0.0 0.0 0.0 0.0
0.3277199999999998 0.0 0.0 0.0 0.0 0.0
0.34274000000000004 0.0 0.0 0.0 0.0 0.0
0.3577499999999998 0.0 0.0 0.0 0.0 0.0
0.37277000000000005 0.0 0.0 0.0 0.0 0.0
0.3877799999999998 0.0 0.0 0.0 0.0 0.0
0.40280000000000005 0.0 0.0 0.0 0.0 0.0
0.4178099999999998 0.0 0.0 2.3333333333333336e-06 0.0 0.0
0.43283000000000005 0.0 0.0 1.8000000000000004e-05 6.666666666666667e-07 0.0
0.4478399999999998 2.666666666666667e-06 0.0 0.0001 3e-06 0.0
0.46286000000000005 1.3666666666666667e-05 0.0 0.0004166666666666667 1.5666666666666667e-05 0.0
0.4778699999999998 4.266666666666667e-05 0.0 0.0014563333333333334 4.8666666666666666e-05 0.0
0.49289000000000005 0.00010200000000000001 0.0 0.004248666666666666 0.00010833333333333334 0.0
0.5078999999999998 0.000199 3.666666666666667e-06 0.010354333333333333 0.000206 3.666666666666667e-06
0.52292 0.00032633333333333337 2.4333333333333336e-05 0.02108166666666667 0.00032233333333333343 2.9333333333333336e-05
0.5379299999999998 0.00046200000000000006 0.00011266666666666666 0.03585633333333334 0.00042333333333333334 0.00013000000000000002
0.55295 0.0006166666666666666 0.00044100000000000004 0.05093033333333333 0.00048233333333333337 0.0004916666666666666
0.5679599999999998 0.0009366666666666667 0.0014333333333333336 0.060428333333333334 0.0005373333333333335 0.0015623333333333331
0.58298 0.001793666666666667 0.003846333333333333 0.05988433333333334 0.0007416666666666668 0.004099666666666666
0.5979899999999998 0.0038543333333333337 0.008624666666666666 0.04956666666666666 0.001458666666666667 0.008991333333333332
0.61301 0.007773999999999999 0.016153333333333336 0.034272 0.003315333333333333 0.016468
0.6280199999999998 0.013612 0.025290333333333335 0.019789333333333332 0.0070680000000000005 0.025204
0.6430400000000001 0.020187333333333335 0.03310266666666667 0.009547666666666668 0.013095666666666669 0.032245666666666666
0.6580499999999998 0.025188 0.03625633333333333 0.003848 0.020683999999999998 0.03451033333333333
0.6730700000000001 0.026375 0.03328433333333333 0.0013056666666666666 0.027606333333333337 0.03096466666666667
0.6880799999999998 0.023170333333333334 0.025677666666666675 0.0004223333333333334 0.031020666666666672 0.02338233333333334
0.7031000000000001 0.01706866666666667 0.016735 0.0003316666666666667 0.02926866666666667 0.014990666666666668
0.7181099999999998 0.010539999999999999 0.009309333333333331 0.0008800000000000002 0.023147000000000004 0.008306666666666667
0.7331300000000001 0.005451999999999999 0.004547999999999999 0.0024976666666666667 0.015328666666666662 0.004125
0.7481399999999998 0.002362 0.002143 0.006028333333333333 0.008493 0.0019963333333333335
0.7631600000000001 0.0008560000000000002 0.0012663333333333335 0.012160333333333332 0.003932 0.001146
0.7781699999999998 0.00025833333333333334 0.001181 0.020488666666666665 0.0015219999999999997 0.001001
0.7931900000000001 6.633333333333335e-05 0.0013639999999999998 0.02884433333333333 0.0004890000000000001 0.001218
0.8081999999999998 1.7666666666666668e-05 0.0015063333333333333 0.033946000000000004 0.00013133333333333337 0.0015359999999999998
0.8232200000000001 3.4000000000000007e-05 0.0014593333333333333 0.033493666666666665 3.2000000000000005e-05 0.0017493333333333334
0.8382299999999998 0.0001246666666666667 0.0012936666666666667 0.027979333333333335 2.0333333333333334e-05 0.0017963333333333334
0.8532500000000001 0.00040333333333333334 0.0012816666666666666 0.02056466666666667 7.533333333333333e-05 0.0018653333333333332
0.8682599999999998 0.0010783333333333335 0.0018406666666666667 0.014990999999999999 0.0002706666666666667 0.002387666666666666
0.8832800000000001 0.0024216666666666666 0.0033603333333333337 0.013393999999999998 0.000785 0.003830666666666667
0.8982899999999998 0.004530333333333333 0.005970333333333333 0.015410666666666668 0.0019183333333333337 0.006350999999999999
0.9133100000000001 0.007081666666666668 0.009185666666666667 0.018723333333333335 0.003890666666666667 0.009432666666666666
0.9283199999999998 0.009247666666666664 0.011898333333333334 0.020538333333333336 0.006589666666666666 0.011928999999999999
0.9433400000000001 0.010086666666666669 0.012896666666666669 0.01926133333333333 0.009330333333333333 0.012664333333333333
0.9583499999999998 0.009190333333333333 0.011682 0.015364666666666667 0.011031000000000003 0.011245666666666664
0.9733700000000001 0.006992 0.008834666666666666 0.010953000000000001 0.010896 0.008341333333333334
0.9883799999999998 0.004448666666666667 0.005584 0.008617666666666664 0.008989666666666668 0.005169999999999999
1.0034 0.0023636666666666667 0.0029456666666666667 0.010551666666666666 0.006193666666666667 0.0026779999999999994
1.0184099999999998 0.0010446666666666666 0.001304 0.018106 0.003564666666666667 0.0011589999999999999
1.03343 0.0003893333333333334 0.0004826666666666668 0.031051999999999993 0.0017163333333333336 0.0004253333333333333
1.0484399999999998 0.00012033333333333336 0.00016866666666666666 0.046716 0.0006860000000000001 0.0001673333333333333
1.06346 3.200000000000001e-05 0.00015066666666666665 0.060392999999999995 0.00023000000000000003 0.00021800000000000004
1.0784699999999998 2.6666666666666667e-05 0.0004736666666666667 0.06776033333333334 6.700000000000003e-05 0.0007100000000000001
1.09349 0.00010899999999999998 0.001605666666666667 0.067758 3.266666666666666e-05 0.0022299999999999998
1.1084999999999998 0.0004323333333333333 0.004685 0.06297333333333333 8.333333333333334e-05 0.006004
1.12352 0.0014496666666666666 0.011519000000000003 0.057416 0.000344 0.013744666666666667
1.1385299999999998 0.004071 0.02390433333333334 0.05479 0.0012073333333333333 0.026822999999999996
1.15355 0.009536 0.041864333333333344 0.05924933333333334 0.0035473333333333333 0.04464133333333333
1.1685599999999998 0.018715000000000002 0.06187733333333335 0.07613066666666665 0.008703999999999998 0.06336499999999999
1.18358 0.030862333333333332 0.07714966666666666 0.10865966666666665 0.017877666666666667 0.07663299999999999
1.1985899999999998 0.043004999999999995 0.08109300000000001 0.15152700000000002 0.030870333333333333 0.07884300000000001
1.21361 0.051212999999999995 0.07181466666666667 0.18872066666666668 0.045062666666666674 0.06885733333333334
1.2286199999999998 0.05315733333333333 0.053546 0.20144033333333333 0.05616466666666667 0.050934000000000014
1.24364 0.04953466666666666 0.03358766666666667 0.18140866666666666 0.060746666666666664 0.03184166666666667
1.2586499999999998 0.04286266666666667 0.017708333333333333 0.13728333333333334 0.058334333333333335 0.016781333333333332
1.27367 0.03516066666666666 0.007844 0.08796699999999999 0.051024 0.0074466666666666665
1.2886799999999998 0.027135666666666666 0.0029123333333333336 0.050101000000000014 0.04135166666666666 0.0027736666666666665
1.3037 0.01912666666666667 0.000905 0.030898666666666668 0.030994 0.0008683333333333335
1.3187099999999998 0.01191166666666667 0.00023566666666666668 0.029208 0.021070666666666668 0.00023166666666666667
1.33373 0.006393 5.4000000000000005e-05 0.03969466666666667 0.012662333333333333 8.233333333333333e-05
1.3487399999999998 0.0029163333333333333 1.9666666666666673e-05 0.05573166666666666 0.006580666666666668 0.00017666666666666671
1.36376 0.0011193333333333333 7.000000000000001e-05 0.071116 0.0029160000000000006 0.0006850000000000001
1.3787699999999998 0.0003856666666666667 0.00031533333333333337 0.08154333333333333 0.0010866666666666668 0.0023369999999999997
1.39379 0.00022966666666666667 0.0012066666666666669 0.08518066666666667 0.00034066666666666674 0.006753666666666666
1.4087999999999998 0.0005600000000000001 0.003900333333333333 0.08178233333333335 9.366666666666666e-05 0.016620666666666666
1.42382 0.001842 0.01073966666666667 0.07182266666666667 6.1000000000000005e-05 0.03506100000000001
1.4388299999999998 0.0053026666666666665 0.025317333333333338 0.05697200000000001 0.00021200000000000003 0.064007
1.45385 0.012958666666666667 0.05145533333333334 0.040663 0.0008443333333333333 0.10229233333333335
1.4688599999999998 0.026913999999999993 0.09077933333333334 0.027251 0.0028353333333333334 0.14497133333333334
1.48388 0.04765066666666667 0.1399276666666667 0.020326666666666666 0.007999333333333334 0.18418433333333334
1.4988899999999998 0.07237266666666667 0.1892463333333333 0.02179033333333334 0.018966333333333328 0.21075733333333338
1.5139099999999999 0.095443 0.22477699999999998 0.031779 0.03790533333333334 0.21639866666666668
1.5289199999999998 0.11174333333333333 0.23379933333333333 0.04835666666666667 0.06418566666666667 0.197247
1.5439399999999999 0.12046700000000002 0.211734 0.06698666666666667 0.09303333333333333 0.15743733333333332
1.5589499999999998 0.12496366666666665 0.16574466666666668 0.08110766666666665 0.11764066666666667 0.10866400000000002
1.5739699999999999 0.12809066666666669 0.11137566666666668 0.085069 0.133923 0.06437666666666668
1.5889799999999998 0.1281056666666667 0.06400466666666665 0.07800033333333335 0.14290899999999998 0.033089
1.6039999999999999 0.12032366666666669 0.031839 0.06532866666666667 0.14750066666666667 0.016241
1.6190099999999998 0.102949 0.015102 0.055601 0.14717733333333333 0.010870333333333334
1.6340299999999999 0.08042333333333333 0.009912666666666665 0.054571666666666664 0.13761566666666666 0.013289666666666665
1.6490399999999998 0.06057433333333333 0.012277666666666666 0.061041 0.11614266666666667 0.020745333333333334
1.6640599999999999 0.048835333333333335 0.019535 0.067903 0.08644733333333333 0.030998333333333336
1.6790699999999998 0.045289 0.029765999999999997 0.067569 0.057202666666666666 0.04140666666666667
1.6940899999999999 0.04612333333333333 0.04079766666666666 0.05746433333333333 0.036518 0.048839
1.7090999999999998 0.047007 0.05006699999999999 0.04111366666666667 0.02782566666666667 0.05099733333333333
1.7241199999999999 0.045524 0.05561200000000001 0.02462833333333334 0.02971733333333333 0.048196
1.7391299999999998 0.04184600000000001 0.05721733333333333 0.012343333333333336 0.038101 0.04355366666666667
1.7541499999999999 0.03793033333333333 0.05614633333333333 0.005215 0.04838166666666667 0.04064000000000001
1.7691599999999998 0.035628 0.05343333333333334 0.0020563333333333328 0.05686566666666667 0.040435333333333344
1.7841799999999999 0.034922333333333326 0.04873133333333333 0.0014023333333333331 0.061395000000000005 0.040633
1.7991899999999998 0.03402 0.04138366666666667 0.0026569999999999996 0.06120799999999999 0.03822066666666667
1.8142099999999999 0.03141 0.03241333333333333 0.006109 0.056481666666666666 0.03265166666666666
1.8292199999999998 0.027716666666666664 0.024790333333333334 0.01223 0.04830433333333333 0.026538666666666665
1.8442399999999999 0.025236666666666664 0.02144 0.02052566666666667 0.03901100000000001 0.02332366666666667
1.8592499999999998 0.025557999999999994 0.022943333333333336 0.028779666666666665 0.031816333333333335 0.024314333333333334
1.8742699999999999 0.027951 0.026899333333333338 0.03371533333333333 0.02916033333333333 0.027602666666666668
1.8892799999999998 0.03009266666666667 0.02948833333333333 0.032993 0.031115333333333335 0.029578999999999998
1.9042999999999999 0.030527666666666665 0.02804733333333333 0.026987999999999998 0.03546966666666666 0.027646333333333335
1.9193099999999998 0.03007166666666667 0.022712000000000003 0.018509333333333332 0.03957299999999999 0.021926333333333332
1.9343299999999999 0.030725000000000002 0.016015333333333333 0.010874666666666666 0.041967 0.014780333333333333
1.9493399999999999 0.03324433333333334 0.011007999999999997 0.006309999999999999 0.04232666666666666 0.008947
1.9643599999999999 0.03600866666666667 0.00958066666666667 0.0060869999999999995 0.04048566666666666 0.006118
1.9793699999999999 0.03640533333333333 0.011977666666666663 0.011760666666666664 0.036277333333333335 0.006752333333333332
1.9943899999999999 0.03326233333333333 0.017067666666666665 0.02570966666666667 0.030343333333333337 0.010476000000000003
2.0094 0.027914333333333333 0.022922 0.04956733333333333 0.024450000000000006 0.016286333333333337
2.02442 0.02295466666666667 0.027538666666666663 0.080976 0.020418333333333327 0.022623333333333336
2.03943 0.02007 0.029523000000000004 0.11166966666666668 0.01864133333333333 0.02772733333333333
2.05445 0.018951000000000003 0.028558666666666663 0.13027133333333332 0.017843333333333333 0.03034233333333334
2.06946 0.018186666666666667 0.025787333333333336 0.1291193333333333 0.016339999999999997 0.030452666666666666
2.08448 0.017273666666666673 0.02415766666666667 0.10963366666666667 0.013636333333333334 0.029922666666666667
2.09949 0.018032333333333334 0.028202333333333336 0.08118866666666666 0.011082333333333336 0.032736666666666664
2.11451 0.024225333333333335 0.042407999999999994 0.054609333333333336 0.011497 0.04385333333333333
2.12952 0.03937333333333334 0.06803033333333335 0.036095999999999996 0.01832933333333333 0.06609966666666668
2.14454 0.06351799999999999 0.10009366666666668 0.02571233333333333 0.03445433333333334 0.096295
2.15955 0.09104733333333333 0.127766 0.020014666666666667 0.059952000000000005 0.124535
2.17457 0.112261 0.13979866666666665 0.015622 0.08984333333333334 0.13892566666666664
2.18958 0.11911133333333332 0.13169833333333333 0.011155333333333331 0.11458399999999999 0.13334733333333332
2.2046 0.11094999999999998 0.10862866666666668 0.006959999999999999 0.12505133333333335 0.11155633333333334
2.21961 0.09453833333333334 0.08130966666666666 0.0038820000000000005 0.11879266666666667 0.08405033333333334
2.23463 0.07797066666666667 0.05873366666666667 0.002493 0.10145566666666667 0.06078766666666667
2.24964 0.06475766666666666 0.04382833333333334 0.003123 0.08165166666666666 0.045921
2.26466 0.053680666666666675 0.034589 0.0061790000000000005 0.06462033333333334 0.03782166666666667
2.27967 0.04321366666666667 0.028285333333333332 0.012006999999999999 0.050887 0.03291566666666666
2.29469 0.034903333333333335 0.02463 0.020171666666666664 0.039798 0.029583000000000005
2.3097 0.03262133333333333 0.025639000000000006 0.028938333333333337 0.03289400000000001 0.029154999999999997
2.32472 0.03935366666666666 0.03335833333333334 0.03601466666666666 0.033688 0.03389966666666666
2.33973 0.054649333333333334 0.04761166666666668 0.04048533333333334 0.04470833333333333 0.04433133333333333
2.35475 0.07427000000000002 0.06552 0.04426 0.064687 0.058320000000000004
2.36976 0.09172666666666668 0.08261333333333336 0.05077566666666666 0.08778100000000001 0.07247833333333335
2.38478 0.100733 0.09436599999999998 0.061389333333333324 0.10550466666666665 0.08384166666666666
2.39979 0.09770533333333334 0.09728933333333334 0.072667 0.110648 0.09016533333333335
2.41481 0.08328033333333333 0.08988066666666668 0.07801966666666667 0.10093133333333333 0.08943433333333334
2.42982 0.06204766666666666 0.07360133333333334 0.07278133333333334 0.07996066666666667 0.08058133333333332
2.44484 0.04036700000000001 0.052936000000000004 0.05807733333333332 0.054931999999999995 0.06532233333333333
2.45985 0.023506333333333337 0.033722999999999996 0.039988666666666665 0.03276466666666666 0.04885633333333334
2.47487 0.014111333333333332 0.02084233333333333 0.025235 0.01737066666666667 0.03789733333333334
2.48988 0.012638333333333331 0.017046333333333333 0.0175 0.009456999999999998 0.037195
2.5049 0.018813333333333335 0.023085333333333333 0.016541999999999998 0.008073 0.046804
2.51991 0.032514 0.03764566666666667 0.019403666666666666 0.012281666666666666 0.061562333333333344
2.53493 0.05313033333333333 0.05650600000000001 0.022261 0.02180033333333333 0.07343666666666666
2.54994 0.07781433333333335 0.07265166666666666 0.022292 0.03652199999999999 0.07595233333333334
2.56496 0.100204 0.07911066666666668 0.01889666666666667 0.05531833333333333 0.06784733333333334
2.57997 0.11194766666666668 0.073094 0.013582 0.07473533333333335 0.05296766666666667
2.59499 0.10734333333333333 0.057633666666666666 0.008631333333333331 0.08889866666666667 0.03685566666666667
2.61 0.08767233333333332 0.039083333333333345 0.005711333333333334 0.09188599999999998 0.023337333333333335
2.62502 0.06088899999999999 0.022997666666666663 0.0053026666666666665 0.08158633333333333 0.013612333333333334
2.64003 0.036504999999999996 0.011845999999999999 0.006885666666666666 0.06168566666666667 0.0072953333333333325
2.65505 0.020438333333333333 0.005396999999999999 0.009331 0.03947933333333333 0.0035363333333333336
2.67006 0.013515999999999999 0.0022703333333333334 0.011307333333333332 0.021322999999999998 0.0015396666666666668
2.68508 0.013116333333333332 0.0011469999999999998 0.011844666666666667 0.009805 0.0006796666666666669
2.70009 0.015455000000000003 0.0012159999999999996 0.010859 0.004182333333333332 0.0005576666666666666
2.71511 0.017174333333333337 0.002105 0.009121333333333334 0.0025386666666666665 0.001028
2.73012 0.016403666666666664 0.0035386666666666665 0.0076279999999999985 0.0033406666666666667 0.002119
2.74514 0.013169333333333333 0.0050863333333333325 0.006836666666666666 0.005676666666666667 0.003800333333333333
2.76015 0.008860333333333333 0.006132666666666666 0.006465 0.008682333333333335 0.005722333333333333
2.77517 0.005051666666666666 0.006203 0.005917333333333333 0.011219333333333333 0.007232666666666666
2.79018 0.002685666666666667 0.005342666666666666 0.004936333333333333 0.012171333333333334 0.007738666666666665
2.8052 0.002104333333333333 0.004204666666666666 0.003893333333333333 0.011220333333333334 0.0072629999999999995
2.82021 0.0035863333333333333 0.0038529999999999997 0.003665 0.009260666666666669 0.006722666666666668
2.83523 0.007625000000000001 0.005482666666666666 0.005343666666666666 0.008089333333333334 0.007672999999999998
2.85024 0.014488666666666669 0.010057 0.009832333333333334 0.009561333333333333 0.011549
2.86526 0.023185666666666667 0.017620999999999998 0.017182 0.014637666666666669 0.018632
2.88027 0.031040333333333336 0.026536999999999998 0.025940333333333333 0.022513 0.02722566666666667
2.89529 0.034805333333333334 0.03356833333333333 0.033327333333333334 0.030459333333333335 0.03393266666666666
2.9103 0.032892333333333336 0.03550733333333333 0.036796999999999996 0.034958666666666666 0.03551466666666666
2.92532 0.026822 0.03138633333333333 0.03580066666666667 0.034008666666666666 0.03108866666666667
2.94033 0.020358666666666667 0.023214000000000002 0.03191666666666667 0.028762 0.022757666666666666
2.95535 0.017127666666666666 0.014484333333333333 0.027198999999999997 0.022831 0.013987666666666669
2.97036 0.018713333333333335 0.008008 0.022586000000000002 0.019865666666666667 0.007451666666666666
2.98538 0.02437833333333333 0.0049696666666666665 0.018023666666666667 0.021386 0.004117666666666666
3.00039 0.032069 0.005415 0.013554666666666665 0.026543666666666667 0.0038953333333333327
3.01541 0.039493 0.009096333333333335 0.009853666666666669 0.033231666666666666 0.006557666666666667
3.03042 0.04460066666666667 0.015686333333333333 0.007729666666666668 0.03930533333333333 0.012027000000000003
3.04544 0.04570666666666666 0.024433333333333338 0.0076079999999999984 0.04288733333333334 0.019995333333333334
3.06045 0.04202033333333334 0.03386633333333334 0.009781666666666666 0.04247133333333333 0.029428999999999997
3.07547 0.034631999999999996 0.042108666666666676 0.015093333333333332 0.037580999999999996 0.038633999999999995
3.09048 0.026810666666666667 0.047814 0.024927666666666664 0.029708000000000002 0.046038666666666665
3.1055 0.022828000000000005 0.05124466666666667 0.039787 0.022290333333333332 0.05125066666666666
3.12051 0.025818333333333335 0.05437833333333332 0.05733566666666667 0.01932533333333333 0.05548633333333333
3.13553 0.035834 0.05933200000000001 0.07207833333333333 0.023535666666666667 0.06051133333333333
3.15054 0.04906499999999999 0.06586 0.078017 0.034822 0.066458
3.16556 0.059173 0.07038300000000001 0.07278866666666668 0.04949533333333334 0.070576
3.18057 0.060747333333333334 0.06836466666666666 0.05968933333333334 0.061255666666666674 0.06881200000000001
3.19559 0.052745 0.05821999999999999 0.04557133333333333 0.06431200000000001 0.05932
3.2106 0.03912266666666667 0.04303733333333333 0.03640999999999999 0.05702600000000001 0.044554666666666666
3.22562 0.026090666666666668 0.028569666666666667 0.034151 0.042977999999999995 0.029870333333333336
3.24063 0.018555 0.019676333333333334 0.036909 0.028484000000000002 0.020226666666666664
3.25565 0.01821366666666667 0.018144999999999998 0.041353 0.018921 0.017811999999999998
3.27066 0.023549999999999998 0.022494666666666666 0.04495999999999999 0.016546333333333333 0.021606666666666666
3.2856799999999997 0.030758666666666674 0.02897 0.046444 0.020459 0.028149333333333335
3.30069 0.035410000000000004 0.033222 0.04507966666666667 0.027414333333333332 0.033065333333333335
3.3157099999999997 0.034574 0.032391333333333334 0.04035933333333333 0.03315866666666666 0.03313633333333334
3.33072 0.02838066666666667 0.026562333333333334 0.03257366666666666 0.034262 0.027949333333333336
3.3457399999999997 0.01954666666666667 0.018274666666666665 0.023211000000000002 0.02986666666666667 0.01978133333333333
3.36075 0.011288666666666666 0.010542666666666669 0.014372333333333336 0.021907666666666666 0.01174066666666667
3.3757699999999997 0.005464999999999999 0.005098333333333334 0.007658000000000001 0.013516666666666668 0.0058390000000000004
3.39078 0.0022183333333333334 0.0020663333333333328 0.0034883333333333337 0.007016333333333334 0.002434333333333333
3.4057999999999997 0.0007543333333333333 0.0007003333333333334 0.0013516666666666666 0.0030596666666666663 0.0008503333333333333
3.42081 0.00021500000000000005 0.00020000000000000004 0.0004410000000000001 0.0011216666666666666 0.00025033333333333336
3.4358299999999997 4.566666666666666e-05 4.366666666666666e-05 0.00011933333333333334 0.0003453333333333334 5.666666666666667e-05
3.45084 8.333333333333334e-06 7e-06 2.5333333333333334e-05 8.7e-05 9.666666666666668e-06
3.4658599999999997 5.333333333333334e-06 3.3333333333333335e-07 4.000000000000001e-06 1.833333333333334e-05 3.3333333333333335e-07
3.48087 2.966666666666667e-05 0.0 0.0 1.5666666666666667e-05 0.0
3.4958899999999997 0.00013733333333333338 0.0 0.0 7.066666666666667e-05 0.0
3.5109 0.0004870000000000001 0.0 0.0 0.0002670000000000001 0.0
3.52591 0.00141 2e-06 0.0 0.0008476666666666668 2e-06
3.54093 0.0034099999999999994 1.2e-05 0.0 0.0022290000000000005 1.2666666666666667e-05
3.55594 0.006889000000000001 6.566666666666669e-05 0.0 0.004902333333333333 7.100000000000002e-05
3.57096 0.011639333333333333 0.00025000000000000006 0.0 0.00902 0.000264
3.58597 0.016475333333333335 0.0007830000000000001 4e-06 0.013890666666666664 0.0008210000000000001
3.60099 0.019685 0.002039 3.066666666666667e-05 0.018015333333333338 0.0021243333333333335
3.616 0.020228666666666666 0.004439333333333333 0.00015666666666666666 0.019963999999999996 0.004592666666666667
3.63102 0.018770333333333333 0.008081999999999999 0.0006403333333333334 0.019579 0.008293666666666666
3.64603 0.017301666666666667 0.012334333333333333 0.002165333333333333 0.018291 0.012561333333333332
3.66105 0.017486333333333336 0.015878666666666666 0.006135333333333332 0.017902333333333336 0.016032333333333332
3.67606 0.019224333333333333 0.017555 0.014587000000000001 0.01894566666666667 0.017550999999999997
3.69108 0.020766 0.017409666666666667 0.029128 0.020212333333333336 0.017210666666666662
3.70609 0.020341 0.016905666666666666 0.04886400000000001 0.019969 0.01654633333333333
3.72111 0.01766033333333333 0.017847999999999996 0.068891 0.01760066666666667 0.017436666666666666
3.73612 0.014074333333333331 0.02114966666666667 0.08165799999999998 0.014059333333333332 0.020813
3.75114 0.011555 0.026754333333333335 0.08149300000000001 0.010926666666666666 0.026568
3.7661499999999997 0.011971666666666665 0.03494033333333334 0.06883733333333333 0.009404333333333332 0.034791
3.78117 0.017337666666666664 0.047123 0.05020566666666667 0.010394666666666667 0.04673633333333333
3.7961799999999997 0.029968999999999992 0.064439 0.033851 0.015548666666666664 0.063622
3.8112 0.05094933333333333 0.08486833333333334 0.025087 0.027557 0.08379433333333333
3.8262099999999997 0.07735933333333335 0.10225566666666668 0.024573666666666664 0.04839333333333333 0.10146266666666667
3.84123 0.10112666666666667 0.10953600000000001 0.029570333333333334 0.07600333333333334 0.10954466666666668
3.8562399999999997 0.112414 0.10378166666666666 0.036317999999999996 0.10250399999999998 0.104692
3.87126 0.105865 0.087999 0.04197466666666667 0.11710233333333334 0.08944266666666666
3.8862699999999997 0.08442100000000001 0.06812633333333332 0.04534366666666667 0.11288033333333332 0.06958633333333333
3.90129 0.057034666666666664 0.04889600000000001 0.046266999999999996 0.091739 0.050045333333333324
3.9162999999999997 0.032663333333333336 0.032497333333333336 0.04456933333333334 0.06287433333333334 0.03326133333333334
3.93132 0.015864 0.019642333333333335 0.03979033333333334 0.036356999999999993 0.020091666666666667
3.9463299999999997 0.006537000000000001 0.010521333333333334 0.03201766666666666 0.01774433333333333 0.010765
3.96135 0.002279666666666666 0.004887666666666666 0.022659000000000002 0.007313333333333335 0.005006
3.9763599999999997 0.0006743333333333334 0.0019369999999999997 0.013913000000000002 0.0025459999999999997 0.0019846666666666663
3.99138 0.00017133333333333334 0.0006493333333333334 0.007588999999999999 0.000747 0.0006653333333333334
4.00639 4.1e-05 0.0001886666666666667 0.004458666666666667 0.000186 0.00019166666666666667
4.0214099999999995 4.266666666666667e-05 8.366666666666669e-05 0.004627333333333334 3.9e-05 6.666666666666667e-05
4.03642 0.00014833333333333332 0.00016833333333333332 0.008093333333333334 2.4666666666666665e-05 0.00010766666666666668
4.0514399999999995 0.0004696666666666666 0.000532 0.014615666666666667 9.066666666666664e-05 0.0003446666666666667
4.06645 0.001257 0.0014486666666666667 0.022932333333333332 0.000307 0.0010026666666666667
4.0814699999999995 0.002847 0.0033253333333333334 0.030422666666666664 0.000871 0.0024450000000000006
4.09648 0.005486666666666666 0.006460333333333334 0.03419166666666666 0.0021 0.005044999999999999
4.1114999999999995 0.009008333333333333 0.010615666666666669 0.03312733333333333 0.004293333333333333 0.008830000000000001
4.12651 0.012636666666666664 0.01478566666666667 0.029083333333333336 0.007487999999999999 0.013124333333333333
4.1415299999999995 0.015187666666666667 0.01754366666666667 0.025734333333333335 0.011169333333333335 0.016685999999999996
4.15654 0.015748333333333333 0.018026 0.025906 0.014287333333333338 0.01851866666666667
4.1715599999999995 0.014414000000000001 0.016782666666666668 0.02955633333333333 0.015746666666666666 0.018918666666666663
4.18657 0.012448333333333334 0.01575133333333333 0.03390933333333333 0.015208 0.019902999999999997
4.2015899999999995 0.011624333333333332 0.01725 0.03553399999999999 0.013504666666666665 0.02438733333333333
4.2166 0.013338333333333334 0.02285833333333333 0.032597 0.012302666666666665 0.03445233333333334
4.2316199999999995 0.01830033333333333 0.03289766666666667 0.025804333333333335 0.013166333333333335 0.049561999999999995
4.24663 0.027052333333333338 0.046269333333333336 0.017535333333333333 0.016898000000000003 0.06578066666666667
4.2616499999999995 0.040441 0.060164 0.010198 0.023784333333333334 0.07695966666666668
4.27666 0.05860633333333332 0.07025133333333332 0.005064 0.03439766666666667 0.07802066666666667
4.2916799999999995 0.078839 0.07242466666666666 0.0021423333333333338 0.04938200000000001 0.06842499999999999
4.30669 0.09491833333333331 0.06565433333333333 0.0007826666666666669 0.06764166666666666 0.05277866666666666
4.3217099999999995 0.10016366666666668 0.05312333333333333 0.00029500000000000007 0.084653 0.03762733333333333
4.33672 0.092142 0.040054000000000006 0.0002553333333333333 0.09377433333333333 0.027308
4.3517399999999995 0.07437200000000001 0.03025266666666666 0.0005413333333333333 0.09054866666666667 0.022314
4.36675 0.053412666666666664 0.024482999999999998 0.001189 0.07599466666666667 0.020646333333333333
4.3817699999999995 0.03466233333333334 0.021309666666666664 0.002244 0.055707 0.019942000000000005
4.39678 0.02053333333333333 0.018810333333333335 0.003577666666666667 0.03594033333333333 0.018604333333333337
4.4117999999999995 0.011192666666666667 0.015751666666666667 0.004885666666666666 0.020542666666666664 0.015981999999999996
4.42681 0.005997666666666666 0.012006666666666669 0.005892 0.010453333333333334 0.012344333333333334
4.4418299999999995 0.004338666666666666 0.008425666666666666 0.006631666666666667 0.004866666666666667 0.008707999999999999
4.45684 0.006053666666666666 0.006319666666666666 0.007524333333333333 0.002565666666666666 0.006457333333333333
4.4718599999999995 0.011271999999999999 0.006958333333333334 0.009214999999999997 0.002794333333333333 0.006878999999999998
4.48687 0.01977033333333333 0.011085333333333332 0.012451333333333333 0.005488333333333333 0.010692333333333333
4.5018899999999995 0.030040666666666663 0.01841266666666667 0.018104000000000002 0.010922 0.017540666666666666
4.5169 0.039017333333333334 0.027073333333333335 0.02679433333333333 0.018826000000000002 0.025536
4.5319199999999995 0.04323166666666667 0.03392833333333333 0.037714333333333336 0.027643666666666664 0.031615333333333336
4.54693 0.04080899999999999 0.03606766666666667 0.04770233333333332 0.034775 0.03311066666666666
4.5619499999999995 0.032778666666666664 0.032615666666666675 0.052366 0.037879666666666666 0.029463
4.57696 0.02235833333333333 0.025210666666666666 0.049119666666666666 0.03617433333333333 0.022461666666666668
4.5919799999999995 0.012929000000000001 0.016746 0.03943833333333334 0.030622333333333328 0.014846
4.60699 0.006324 0.009604666666666668 0.027901 0.02311666666666667 0.008619
4.6220099999999995 0.002612 0.004769666666666667 0.018885 0.015536666666666666 0.004448333333333333
4.63702 0.0009173333333333335 0.002057 0.014029000000000003 0.009226 0.0020513333333333334
4.6520399999999995 0.00031066666666666666 0.0007683333333333334 0.012353666666666669 0.004796333333333333 0.0008466666666666668
4.66705 0.00022933333333333332 0.00025000000000000006 0.012215666666666665 0.002206 0.0003093333333333334
4.6820699999999995 0.0005443333333333334 8.366666666666669e-05 0.013089666666666668 0.001062 0.00011366666666666667
4.69708 0.0014463333333333333 8.900000000000001e-05 0.015812666666666666 0.0010043333333333332 9.566666666666668e-05
4.7120999999999995 0.003334666666666666 0.0002846666666666667 0.021289666666666665 0.001951 0.00027433333333333335
4.72711 0.006576666666666669 0.000868 0.028834000000000002 0.0040876666666666665 0.000836
4.7421299999999995 0.011175333333333332 0.002252666666666667 0.03582833333333333 0.007577666666666666 0.0021746666666666668
4.75714 0.016509999999999997 0.004935 0.03933166666666667 0.012226666666666667 0.004764
4.7721599999999995 0.02138733333333333 0.009170000000000003 0.03857833333333334 0.017293333333333334 0.008845666666666668
4.78717 0.024569333333333335 0.014586999999999998 0.036187 0.021693999999999998 0.014026333333333333
4.8021899999999995 0.025339666666666667 0.020114666666666666 0.036753 0.024418000000000002 0.01925366666666667
4.8172 0.023862 0.024469 0.04365166666666666 0.024977000000000003 0.02330833333333333
4.8322199999999995 0.020921666666666665 0.026858333333333335 0.056144 0.02352733333333333 0.025508
4.84723 0.017322999999999998 0.027353999999999996 0.06894733333333333 0.020625333333333336 0.025990333333333334
4.8622499999999995 0.013513 0.026614000000000002 0.07504599999999999 0.016856 0.02540466666666667
4.87726 0.009730333333333334 0.025238000000000003 0.07022233333333333 0.012694666666666665 0.024339999999999997
4.8922799999999995 0.006282 0.023281666666666666 0.055870666666666666 0.008625333333333334 0.022873666666666667
4.90729 0.003543666666666667 0.020347333333333335 0.037826666666666675 0.0051656666666666665 0.020587
4.9223099999999995 0.0017136666666666665 0.016227333333333333 0.022425000000000004 0.0026746666666666668 0.01708566666666667
4.93732 0.000703 0.011422666666666664 0.013443000000000002 0.0011819999999999999 0.012616333333333332
4.9523399999999995 0.000241 0.006937333333333332 0.011604333333333333 0.00043866666666666674 0.008075
4.96735 6.666666666666668e-05 0.0035989999999999993 0.015601999999999996 0.00013633333333333333 0.004414333333333334
4.9823699999999995 1.9666666666666673e-05 0.001650666666666667 0.022768333333333335 3.5333333333333336e-05 0.0020846666666666665
4.99738 4.0333333333333336e-05 0.0009343333333333335 0.029464 9e-06 0.0010183333333333333
5.0123999999999995 0.0001723333333333334 0.0014063333333333334 0.03220866666666667 2.8e-05 0.001072333333333333
5.02741 0.0006423333333333334 0.003527333333333333 0.029472999999999992 0.00013500000000000006 0.0024959999999999995
5.0424299999999995 0.0019619999999999998 0.008287 0.022531 0.000516 0.0060816666666666675
5.05744 0.005044999999999999 0.01650366666666667 0.014395 0.0016486666666666668 0.012761666666666668
5.0724599999999995 0.010946333333333334 0.027651666666666668 0.007711333333333333 0.004411000000000001 0.022620333333333333
5.08747 0.02007633333333333 0.03896533333333333 0.003584 0.009945666666666665 0.033860666666666664
5.1024899999999995 0.03132466666666667 0.046287999999999996 0.0019073333333333334 0.01896266666666667 0.04289833333333334
5.1175 0.04196933333333333 0.04658433333333333 0.002481666666666667 0.030753 0.04623033333333333
5.1325199999999995 0.04912433333333333 0.04036399999999999 0.005879333333333333 0.04285633333333332 0.04291433333333334
5.14753 0.05162233333333334 0.031594333333333335 0.013522666666666667 0.052197999999999994 0.035527
5.1625499999999995 0.05057866666666667 0.02508066666666666 0.02662866666666667 0.057022666666666666 0.028540999999999997
5.17756 0.047928666666666654 0.023493 0.044268 0.05774733333333333 0.025363333333333335
5.1925799999999995 0.044663666666666664 0.02624066666666667 0.06203666666666666 0.055834333333333326 0.026465
5.20759 0.04047933333333334 0.030770000000000006 0.07322766666666668 0.052096666666666666 0.02989466666666667
5.2226099999999995 0.03496766666666667 0.035044666666666675 0.07276133333333333 0.04632766666666666 0.03366366666666666
5.23762 0.02897366666666667 0.03920066666666667 0.06083433333333333 0.03851966666666666 0.037754
5.2526399999999995 0.02495933333333333 0.044969 0.04277833333333333 0.03015233333333333 0.04390033333333333
5.26765 0.025941666666666665 0.05349600000000001 0.02532866666666667 0.02425633333333333 0.053186000000000004
5.2826699999999995 0.033406000000000005 0.063416 0.012763666666666666 0.024191000000000004 0.06375899999999998
5.29768 0.04532566666666667 0.070869 0.005908333333333334 0.03160266666666666 0.070975
5.3126999999999995 0.05615933333333333 0.07175933333333333 0.003605333333333334 0.044558999999999994 0.07022500000000001
5.32771 0.059793 0.06467766666666666 0.004444999999999999 0.057397000000000004 0.06027
5.3427299999999995 0.05363233333333333 0.05203499999999999 0.007422000000000001 0.06334533333333332 0.04433700000000001
5.35774 0.040280666666666666 0.03829133333333334 0.011659333333333332 0.05879433333333333 0.02794333333333333
5.3727599999999995 0.025289000000000002 0.027221333333333333 0.016065333333333334 0.04566666666666666 0.015591333333333337
5.38777 0.01326333333333333 0.02079733333333333 0.019449333333333332 0.029640666666666662 0.008987
5.4027899999999995 0.005810666666666667 0.019850999999999997 0.02092066666666666 0.016072333333333334 0.0075239999999999994
5.4178 0.002126333333333333 0.02447166666666667 0.02013366666666667 0.007277666666666666 0.009698
5.4328199999999995 0.0006470000000000001 0.03318366666666667 0.01730233333333333 0.0027523333333333336 0.014249333333333333
5.44783 0.00016900000000000004 0.042185333333333325 0.013155666666666664 0.000868 0.020711333333333328
5.4628499999999995 5.066666666666667e-05 0.046657666666666674 0.008731 0.00023500000000000002 0.029149666666666674
5.47786 9.533333333333334e-05 0.04370366666666667 0.004995333333333333 8.966666666666667e-05 0.039045666666666666
5.4928799999999995 0.000379 0.03436399999999999 0.0024519999999999998 0.00017233333333333337 0.04802466666666667
5.50789 0.0012889999999999998 0.022616 0.0010826666666666667 0.000615 0.052258000000000006
5.5229099999999995 0.003704 0.012445333333333333 0.0006296666666666667 0.0019446666666666666 0.04900800000000001
5.53792 0.008986666666666665 0.0057280000000000005 0.0009249999999999999 0.005220000000000001 0.039013
5.5529399999999995 0.018409999999999996 0.0022013333333333334 0.002062333333333333 0.011908999999999998 0.02615433333333334
5.56795 0.031817000000000005 0.0007096666666666667 0.004366 0.023041000000000002 0.014709666666666666
5.5829699999999995 0.04634833333333333 0.00019333333333333344 0.008128 0.037771 0.006925999999999999
5.59798 0.05687166666666667 5.2666666666666675e-05 0.013392333333333334 0.052399666666666664 0.0027350000000000005
5.6129999999999995 0.058744666666666674 4.933333333333333e-05 0.019787 0.06144166666666666 0.0009343333333333335
5.62801 0.05109766666666667 0.0001706666666666667 0.02645066666666667 0.06080499999999999 0.0003980000000000001
5.6430299999999995 0.037559999999999996 0.0005183333333333332 0.03213166666666666 0.05074933333333334 0.0005623333333333333
5.65804 0.023758333333333333 0.0013646666666666664 0.03552966666666666 0.03580366666666667 0.001476
5.6730599999999995 0.013870666666666667 0.003086666666666667 0.035883 0.021661666666666666 0.0036199999999999995
5.68807 0.009094666666666666 0.006094333333333335 0.033576999999999996 0.012003666666666668 0.0076370000000000006
5.7030899999999995 0.008394333333333334 0.010627999999999997 0.030246333333333333 0.0074726666666666665 0.013792999999999998
5.7181 0.010124 0.016498333333333334 0.028298333333333335 0.006764333333333333 0.02131566666666667
5.7331199999999995 0.013249 0.022961333333333334 0.030161000000000004 0.008130666666666666 0.02829
5.74813 0.017515 0.028978333333333335 0.03748133333333334 0.010448 0.032699000000000006
5.7631499999999996 0.022693 0.034154666666666667 0.050012999999999995 0.013534333333333336 0.03437
5.77816 0.02786266666666666 0.039795000000000004 0.064445 0.017676 0.03625333333333334
5.7931799999999996 0.031944 0.048687999999999995 0.074773 0.02269266666666667 0.04329333333333333
5.80819 0.035414999999999995 0.06271133333333333 0.07536966666666668 0.027669333333333334 0.058860333333333334
5.8232099999999996 0.04134833333333334 0.07999333333333332 0.06513166666666667 0.032085 0.08096733333333334
5.83822 0.053667000000000006 0.09469066666666667 0.048835333333333335 0.03751333333333333 0.10167533333333333
5.8532399999999996 0.07332133333333332 0.10038566666666666 0.03443466666666666 0.04744 0.11128966666666668
5.86825 0.09580333333333332 0.09447 0.028765000000000002 0.06430333333333334 0.104855
5.8832699999999996 0.11277033333333335 0.07982466666666667 0.034794 0.08592466666666668 0.08570033333333334
5.89828 0.11705799999999998 0.06256933333333332 0.05077400000000001 0.105042 0.062812
5.9133 0.10712133333333333 0.04799566666666666 0.070578 0.11331566666666666 0.044423
5.92831 0.08760733333333333 0.037791000000000005 0.08557366666666667 0.10677466666666667 0.03335066666666667
5.94333 0.06595166666666666 0.030414666666666666 0.08857933333333332 0.08834233333333333 0.027317333333333336
5.95834 0.04785366666666666 0.023629666666666667 0.07789566666666667 0.06567466666666667 0.022567666666666666
5.97336 0.034929666666666664 0.016643333333333333 0.05809933333333334 0.04629866666666667 0.017109000000000003
5.98837 0.025698000000000006 0.010195333333333334 0.03671366666666666 0.033726 0.011262666666666666
6.00339 0.018201 0.005320333333333333 0.01962933333333333 0.026859000000000004 0.006287333333333334
6.0184 0.011729333333333335 0.002338333333333333 0.008866999999999998 0.022372 0.002951
6.03342 0.006635000000000001 0.0008663333333333334 0.0033813333333333334 0.017703666666666666 0.0011586666666666666
6.04843 0.0033246666666666676 0.0002693333333333334 0.0010903333333333331 0.012408666666666667 0.00038266666666666673
6.06345 0.0017503333333333333 7.933333333333334e-05 0.0003186666666666667 0.007447333333333334 0.00010766666666666666
6.07846 0.0015693333333333332 5.433333333333335e-05 0.00020333333333333333 0.0037760000000000003 3.933333333333334e-05
6.09348 0.002408 0.00012133333333333336 0.0006080000000000001 0.0016203333333333334 5.733333333333334e-05
6.10849 0.003913 0.0003100000000000001 0.002161 0.0006390000000000001 0.00015500000000000005
6.12351 0.005621666666666666 0.0006723333333333334 0.006548333333333334 0.000391 0.00036199999999999996
6.13852 0.006992666666666667 0.0012126666666666668 0.016732666666666667 0.000643 0.0006996666666666666
6.15354 0.007662333333333333 0.0018336666666666666 0.03615066666666667 0.0013896666666666669 0.0011413333333333336
6.16855 0.007592333333333332 0.0023346666666666663 0.06638533333333334 0.002675 0.001547
6.18357 0.0069893333333333335 0.0025540000000000003 0.10434166666666665 0.004359666666666667 0.0017603333333333332
6.19858 0.006084999999999999 0.002574333333333333 0.141591 0.006036666666666667 0.0016833333333333331
6.2136 0.005043666666666667 0.002857333333333333 0.1673556666666667 0.0071586666666666665 0.0013873333333333333
6.22861 0.0040293333333333336 0.004135333333333333 0.1735506666666667 0.007399666666666667 0.0010873333333333334
6.24363 0.0031826666666666665 0.007129666666666665 0.15844166666666668 0.006898333333333334 0.0010446666666666666
6.25864 0.002524666666666667 0.011978999999999998 0.127131 0.006098333333333333 0.0015616666666666667
6.27366 0.001976333333333333 0.017764 0.08911633333333333 0.005356 0.0029716666666666663
6.28867 0.001448 0.02257666666666667 0.05415866666666667 0.004704333333333334 0.005634666666666666
6.30369 0.0009713333333333333 0.024671666666666668 0.028383333333333337 0.003958333333333333 0.009831666666666666
6.3187 0.0006666666666666666 0.024103999999999997 0.01289933333333333 0.003027333333333333 0.015568333333333335
6.33372 0.0007806666666666667 0.02357866666666667 0.005360333333333333 0.0020559999999999997 0.022772333333333332
6.34873 0.0018330000000000002 0.027369999999999995 0.0026333333333333334 0.0013473333333333332 0.03181666666666667
6.36375 0.004838333333333333 0.038639 0.002675666666666667 0.0013210000000000001 0.04356633333333334
6.37876 0.011287333333333335 0.05659200000000001 0.004990666666666668 0.0026556666666666664 0.058065999999999986
6.39378 0.022421333333333338 0.075854 0.009950666666666668 0.006578333333333333 0.07285566666666667
6.40879 0.03782166666666666 0.08912833333333334 0.01766366666666667 0.014797333333333334 0.08321
6.42381 0.054316 0.09168866666666668 0.026889333333333335 0.028648333333333335 0.085005
6.43882 0.06674533333333334 0.08378266666666666 0.034952000000000004 0.04749933333333333 0.07756433333333333
6.45384 0.07068566666666666 0.06921433333333332 0.03903666666666667 0.06758833333333333 0.063659
6.46885 0.06517366666666667 0.052334666666666654 0.03793766666666667 0.08286599999999998 0.04738466666666667
6.48387 0.052929333333333335 0.036591000000000005 0.032787333333333335 0.08796333333333332 0.03246
6.49888 0.038282666666666666 0.024877666666666673 0.02627266666666667 0.08127866666666668 0.021938
6.5139 0.024804000000000003 0.020052333333333335 0.021180333333333336 0.06569633333333333 0.0185
6.52891 0.014385333333333333 0.024498666666666665 0.01916366666666667 0.04659433333333333 0.024191333333333332
6.54393 0.007439000000000001 0.03874933333333334 0.020041 0.029011000000000002 0.039184000000000004
6.55894 0.0035740000000000004 0.05971099999999999 0.021904999999999997 0.01589366666666667 0.05998566666666667
6.57396 0.0022816666666666662 0.08023566666666668 0.022292 0.007972000000000002 0.07933366666666666
6.58897 0.0036536666666666666 0.09194699999999999 0.019814666666666664 0.004861333333333334 0.08983966666666668
6.60399 0.008872 0.09069133333333336 0.014973999999999998 0.006441666666666668 0.09002533333333333
6.619 0.01986433333333333 0.08032166666666667 0.009532666666666667 0.013594333333333332 0.08731799999999999
6.63402 0.03759533333333334 0.07119199999999999 0.005085 0.027474000000000005 0.09366300000000001
6.64903 0.059654 0.073948 0.0022733333333333334 0.047276 0.11571033333333333
6.66405 0.07960566666666669 0.09259833333333334 0.0008493333333333333 0.06833933333333334 0.14739133333333332
6.67906 0.09045499999999998 0.12101266666666666 0.000266 0.08337566666666668 0.1719426666666667
6.69408 0.09046166666666666 0.14542533333333332 6.833333333333335e-05 0.08747466666666666 0.17328433333333332
6.70909 0.085801 0.152286 1.6000000000000003e-05 0.08292866666666666 0.14778766666666668
6.72411 0.08616966666666667 0.13662466666666664 3.9333333333333345e-05 0.07851699999999999 0.106212
6.73912 0.09651433333333334 0.10461566666666666 0.00013066666666666668 0.08279833333333332 0.065046
6.75414 0.11243000000000002 0.06866433333333334 0.0003636666666666667 0.09726266666666668 0.03607433333333333
6.76915 0.12365533333333333 0.039683 0.0008640000000000002 0.11565766666666664 0.022414
6.78417 0.12238866666666667 0.022555333333333333 0.0017009999999999998 0.12969133333333333 0.02078733333333333
6.79918 0.10906366666666667 0.016423 0.0027979999999999997 0.13481933333333332 0.025319666666666667
6.8142 0.09146133333333333 0.017315666666666667 0.0038450000000000003 0.13079033333333334 0.030114333333333333
6.82921 0.07939466666666668 0.020500666666666664 0.004418333333333333 0.11856166666666666 0.031013000000000002
6.84423 0.07927533333333332 0.022148999999999995 0.004263333333333333 0.09916499999999999 0.026880999999999995
6.85924 0.09075433333333334 0.02050166666666667 0.003522333333333334 0.07563233333333333 0.019511999999999998
6.87426 0.10638533333333333 0.01619 0.002751666666666666 0.053903333333333324 0.011900666666666667
6.88927 0.115422 0.011276666666666664 0.0027343333333333334 0.04010666666666666 0.006248
6.90429 0.11045733333333334 0.007643 0.004326333333333334 0.036668000000000006 0.0031553333333333338
6.9193 0.092057 0.005948666666666667 0.008179 0.040799 0.0021173333333333335
6.93432 0.06723133333333334 0.005762333333333333 0.014202000000000001 0.046559333333333335 0.002303
6.94933 0.04387333333333334 0.006255 0.020992 0.04864199999999999 0.003037666666666667
6.96435 0.02645666666666667 0.006797666666666666 0.026015333333333335 0.04516766666666667 0.003883333333333333
6.97936 0.015576 0.007051666666666667 0.02694533333333333 0.037711999999999996 0.004593999999999999
6.99438 0.009683666666666669 0.006803000000000002 0.023318666666666668 0.029104666666666668 0.005004666666666666
7.00939 0.006730999999999999 0.005954333333333334 0.016868666666666664 0.021397666666666666 0.0049696666666666665
7.02441 0.0050676666666666665 0.004599333333333334 0.010255333333333335 0.015305999999999997 0.004415
7.03942 0.0037849999999999997 0.003085 0.005452 0.010759 0.003437666666666666
7.05444 0.002663333333333334 0.0018036666666666667 0.0032369999999999994 0.007470333333333333 0.002300666666666667
7.06945 0.0018136666666666668 0.0009743333333333333 0.0037523333333333336 0.005172333333333333 0.0013143333333333332
7.08447 0.0013106666666666668 0.0005850000000000001 0.0071920000000000005 0.003669333333333333 0.000648
7.09948 0.0010926666666666667 0.0004860000000000001 0.013614 0.002749 0.00030000000000000003
7.1145 0.0010563333333333334 0.0004970000000000002 0.02208033333333333 0.002211 0.00018033333333333337
7.12951 0.0011630000000000002 0.0004890000000000002 0.030086 0.0018896666666666664 0.00019033333333333334
7.14453 0.0014386666666666669 0.0004236666666666667 0.034445333333333335 0.001717333333333333 0.0002526666666666667
7.15954 0.0018566666666666666 0.0003293333333333335 0.033307333333333335 0.0016566666666666663 0.00032466666666666673
7.17456 0.0022493333333333332 0.0002886666666666667 0.027496 0.0016210000000000003 0.0004153333333333334
7.18957 0.002403333333333333 0.0004290000000000001 0.019790666666666665 0.001506666666666667 0.000633
7.20459 0.0022016666666666664 0.000938 0.012866999999999996 0.0012540000000000001 0.0012253333333333333
7.2196 0.001728 0.0020463333333333336 0.007976333333333332 0.0009333333333333333 0.002520333333333333
7.23462 0.0011983333333333334 0.003923 0.005189333333333333 0.0006516666666666668 0.004735666666666667
7.24963 0.000806 0.006425 0.0044729999999999995 0.0004926666666666666 0.0076753333333333335
7.26465 0.0005953333333333333 0.008920000000000003 0.006531999999999999 0.0004586666666666668 0.010547333333333332
7.27966 0.0005233333333333333 0.010467666666666665 0.012769999999999998 0.00047366666666666667 0.012232333333333333
7.29468 0.0005143333333333333 0.010356666666666669 0.024260999999999998 0.000471 0.011966333333333334
7.30969 0.0006043333333333335 0.008623 0.040108000000000005 0.0004226666666666667 0.009870666666666666
7.32471 0.0009636666666666668 0.006037000000000001 0.056695999999999996 0.00038833333333333336 0.006863333333333333
7.33972 0.001857 0.003568333333333333 0.06962066666666665 0.0005106666666666668 0.004033333333333333
7.35474 0.003488666666666667 0.0018586666666666667 0.07765766666666667 0.0010186666666666666 0.0020529999999999997
7.36975 0.005727666666666667 0.001092 0.08493266666666668 0.0021896666666666666 0.0010933333333333335
7.38477 0.007981 0.0012866666666666666 0.098007 0.004172333333333334 0.0011633333333333335
7.39978 0.009459333333333335 0.002601 0.11946933333333334 0.006715666666666665 0.002542
7.4148 0.009803333333333332 0.005549333333333334 0.143666 0.009057 0.006026666666666665
7.42981 0.009618999999999999 0.010955 0.15889466666666666 0.010240333333333334 0.012770000000000002
7.44483 0.010307 0.019697 0.15499066666666667 0.009795333333333331 0.023614999999999997
7.45984 0.013132666666666666 0.03204833333333333 0.130568 0.008228333333333334 0.037975
7.47486 0.018195333333333334 0.04666200000000001 0.093955 0.006881999999999999 0.053007000000000006
7.48987 0.024088999999999996 0.059978333333333335 0.05737733333333334 0.007276333333333333 0.06419899999999999
7.50489 0.028574 0.06720033333333333 0.029608333333333327 0.0104 0.06761933333333332
7.5199 0.02986466666666667 0.06512033333333334 0.012870666666666664 0.016178333333333336 0.06255733333333333
7.53492 0.02767433333333334 0.05476933333333333 0.004702666666666667 0.02321 0.05223666666666667
7.54993 0.02327733333333333 0.04120133333333333 0.0014443333333333333 0.02904033333333333 0.04161333333333334
7.56495 0.018710666666666664 0.030222999999999996 0.000385 0.03125766666666666 0.03398133333333333
7.57996 0.015598333333333334 0.024748333333333334 0.00016433333333333333 0.028903333333333333 0.029265666666666672
7.59498 0.014405333333333332 0.02368233333333333 0.0003806666666666667 0.023235 0.025252
7.60999 0.014450000000000001 0.023757999999999998 0.0012766666666666666 0.017143333333333333 0.020196666666666672
7.62501 0.014842666666666669 0.02243033333333333 0.0037293333333333336 0.013674 0.014244000000000003
7.64002 0.015436666666666666 0.01949566666666667 0.009128333333333334 0.014660333333333333 0.008873333333333334
7.65504 0.01687366666666667 0.016483 0.018723333333333335 0.02012333333333333 0.0055179999999999995
7.67005 0.019571 0.014712666666666667 0.032306999999999995 0.028318999999999997 0.004827999999999999
7.68507 0.022820333333333335 0.014083999999999998 0.04722899999999999 0.03634333333333333 0.006664666666666668
7.70008 0.025004333333333333 0.013523 0.05944766666666667 0.041237666666666666 0.010309666666666667
7.7151 0.02470866666666666 0.012429666666666667 0.06649966666666667 0.04125066666666667 0.014655999999999999
7.73011 0.021703333333333335 0.011727999999999999 0.06968266666666666 0.03651633333333334 0.018927333333333334
7.74513 0.016978666666666663 0.013661000000000001 0.07272100000000001 0.028733 0.02363166666666667
7.76014 0.012217333333333332 0.020602333333333337 0.07801200000000001 0.02017933333333333 0.030688666666666663
7.77516 0.009227999999999998 0.033391 0.08477699999999998 0.012818666666666664 0.041773333333333336
7.79017 0.009612 0.050048 0.09099833333333335 0.007924999999999998 0.055796
7.80519 0.014454666666666666 0.06582033333333333 0.096215 0.006116333333333333 0.06820766666666667
7.8202 0.023721 0.07518399999999999 0.10131233333333332 0.007592000000000001 0.07359233333333334
7.83522 0.035657999999999995 0.07481399999999999 0.10566566666666669 0.012264 0.06958033333333334
7.85023 0.046871333333333334 0.06530866666666667 0.10586533333333333 0.019735999999999997 0.05829933333333334
7.86525 0.05362166666666666 0.05036899999999999 0.09829833333333332 0.029192666666666662 0.044281333333333325
7.88026 0.05371233333333334 0.03449666666666666 0.08279466666666664 0.03942566666666667 0.031392
7.89528 0.04745333333333334 0.021096 0.06320666666666667 0.04876833333333334 0.021790333333333335
7.91029 0.037235000000000004 0.011973666666666665 0.04478066666666666 0.05499299999999999 0.01708266666666667
7.92531 0.026248333333333332 0.007949 0.031443000000000006 0.05579133333333333 0.019583666666666666
7.94032 0.017459000000000002 0.009986333333333337 0.025068999999999998 0.05012266666666666 0.03206433333333333
7.95534 0.013252333333333333 0.019929999999999996 0.025995333333333332 0.03948233333333333 0.05548366666666667
7.97035 0.015483000000000002 0.03977766666666667 0.033516333333333335 0.02765266666666667 0.08595666666666667
7.98537 0.02529833333333333 0.06919466666666668 0.04583400000000001 0.01890666666666667 0.11396133333333332
8.00038 0.04225266666666667 0.10294466666666667 0.059796333333333326 0.016208666666666663 0.12844433333333333
8.0154 0.063177 0.13136133333333333 0.071162 0.02064766666666667 0.12400233333333333
8.03041 0.08230133333333332 0.14489066666666664 0.075871 0.031869 0.10483266666666666
8.04543 0.09359166666666667 0.13952499999999998 0.07198833333333333 0.048567 0.08121666666666669
8.06044 0.094165 0.11856833333333333 0.06111633333333333 0.06856866666666667 0.06179
8.07546 0.08587633333333332 0.08976333333333333 0.047789333333333336 0.088626 0.048779333333333334
8.09047 0.07360299999999999 0.061016333333333325 0.03687700000000001 0.10480500000000001 0.03948533333333333
8.10549 0.061632 0.03789466666666667 0.03079133333333333 0.11371133333333333 0.030959999999999998
8.1205 0.05136866666666667 0.023162666666666668 0.028583333333333332 0.11377366666666668 0.023029333333333332
8.13552 0.04191866666666667 0.017278 0.02756233333333333 0.10534566666666666 0.017830000000000002
8.15053 0.032362 0.018866 0.025915999999999998 0.09000833333333333 0.017516
8.16555 0.023469666666666666 0.025166333333333336 0.024028666666666663 0.07030566666666667 0.022374666666666668
8.18056 0.01766133333333333 0.032828666666666666 0.023534666666666666 0.049936 0.030463333333333332
8.19558 0.017817999999999997 0.03949500000000001 0.025338000000000003 0.033299666666666665 0.038697666666666665
8.21059 0.025854 0.045213333333333335 0.029008 0.024179 0.04483600000000001
8.22561 0.041364666666666675 0.052138 0.034603 0.024498999999999993 0.048906333333333336
8.24062 0.060603666666666674 0.06222466666666667 0.04521233333333333 0.03371366666666666 0.052795666666666664
8.25564 0.076988 0.07479333333333332 0.06683199999999999 0.04856766666666666 0.05839433333333333
8.27065 0.08406266666666667 0.086184 0.10365100000000001 0.06360933333333332 0.06611133333333334
8.28567 0.07971933333333334 0.09164566666666665 0.15133333333333335 0.07309633333333333 0.07480033333333333
8.30068 0.068178 0.08798233333333334 0.19496799999999997 0.07411300000000001 0.08228166666666666
8.3157 0.057561 0.075398 0.21633933333333333 0.06865033333333333 0.08566433333333333
8.33071 0.054376 0.05759866666666667 0.20626533333333336 0.062337 0.08227000000000002
8.34573 0.05913733333333335 0.039925333333333334 0.1709623333333333 0.060003 0.07148866666666667
8.36074 0.06644633333333334 0.026559999999999997 0.12632766666666667 0.061845000000000004 0.05596933333333333
8.37576 0.06932833333333334 0.01869933333333333 0.08675133333333335 0.06371233333333334 0.04037133333333333
8.39077 0.06418433333333333 0.014917666666666668 0.058943333333333334 0.061202333333333345 0.028522666666666665
8.40579 0.05253033333333334 0.013108666666666664 0.04361400000000001 0.05333566666666668 0.021633000000000003
8.4208 0.039025 0.01220833333333333 0.039481 0.042610666666666665 0.01875833333333333
8.43582 0.028311666666666666 0.012512333333333332 0.044583 0.03240033333333333 0.018242
8.45083 0.02326166666666667 0.014752 0.05546266666666666 0.025004333333333333 0.018593000000000002
8.46585 0.02471766666666667 0.019303666666666663 0.06733433333333334 0.021702999999999997 0.018852666666666667
8.48086 0.03191833333333334 0.026330000000000003 0.07651533333333334 0.023358 0.019213333333333336
8.49588 0.04296633333333333 0.036375 0.08256933333333333 0.030244666666666666 0.021560333333333334
8.51089 0.05532333333333333 0.05001433333333334 0.08736366666666666 0.04142433333333333 0.028817666666666665
