# Supplementary material for: Coherent ultrafast photoemission from a single quantized state of a one-dimensional emitter
Source: Sci Adv. 2023 Oct 12;9(41):eadf4170. doi: 10.1126/sciadv.adf4170 (PMC10569710; doi:10.1126/sciadv.adf4170)
Supplement: Supplementary file 2 — Data file S1 [file sciadv.adf4170_data_file_s1.zip › data and code/data_figure_4/Figure4B/15fsand27fs/14.dat]

-6.489090000000001 0.020873666666666665 0.046723999999999995 0.07456900000000001 0.02257566666666667 0.053047
-6.474070000000001 0.016485666666666666 0.037656333333333326 0.07236233333333333 0.018160666666666665 0.042162
-6.459060000000001 0.015708666666666666 0.030461 0.065628 0.019501333333333332 0.03298966666666667
-6.444040000000001 0.017455000000000002 0.02799366666666667 0.05810866666666667 0.024744333333333333 0.029051
-6.429030000000001 0.02206033333333333 0.030612999999999998 0.052237 0.03136366666666667 0.030950666666666668
-6.414010000000001 0.029808666666666667 0.03608433333333332 0.04824133333333334 0.03764333333333334 0.03650066666666666
-6.399000000000001 0.04001533333333333 0.04187966666666667 0.04547933333333334 0.04374366666666666 0.04284866666666667
-6.383980000000001 0.051573 0.048147666666666665 0.043685666666666664 0.05111333333333333 0.04914233333333333
-6.368970000000001 0.06429333333333334 0.058691000000000014 0.042937666666666666 0.06077366666666666 0.05793333333333332
-6.353950000000001 0.07942933333333334 0.07837633333333334 0.04284233333333333 0.072385 0.07389099999999998
-6.338940000000001 0.09852100000000001 0.10843566666666667 0.042507 0.08516333333333333 0.10001166666666667
-6.323920000000001 0.12149699999999998 0.14337733333333336 0.04162166666666667 0.09940366666666667 0.133625
-6.308910000000001 0.14551500000000003 0.17243466666666665 0.04141266666666667 0.11636533333333335 0.165498
-6.293890000000001 0.1654443333333333 0.184952 0.04394066666666667 0.13598499999999997 0.1836566666666667
-6.278880000000001 0.17589033333333334 0.176187 0.04996366666666666 0.15460766666666667 0.18002166666666664
-6.263860000000001 0.17392866666666668 0.14986966666666668 0.05750866666666666 0.16587666666666664 0.15544866666666665
-6.248850000000001 0.16068000000000002 0.11619066666666665 0.062718 0.164912 0.11955966666666669
-6.233830000000001 0.14038599999999998 0.08673333333333333 0.062607 0.151834 0.08564833333333335
-6.218820000000001 0.117687 0.069085 0.057276333333333346 0.1312046666666667 0.06414066666666667
-6.203800000000001 0.09563966666666666 0.06401666666666665 0.04969 0.10827399999999998 0.058488333333333344
-6.188790000000001 0.07586866666666667 0.06679133333333334 0.04338866666666666 0.08625333333333333 0.06521
-6.173770000000001 0.059963333333333334 0.07178 0.04022033333333333 0.066504 0.077431
-6.158760000000001 0.05016266666666667 0.07667933333333334 0.03991933333333333 0.050321333333333336 0.08936233333333334
-6.143740000000001 0.048453 0.08265233333333334 0.041386 0.040037333333333334 0.09849066666666666
-6.128730000000001 0.05473666666666667 0.09045966666666666 0.044008 0.038269 0.10416966666666667
-6.113710000000001 0.06595533333333334 0.09709166666666666 0.047537 0.045974 0.10499600000000002
-6.098700000000001 0.077218 0.09697833333333332 0.050946000000000005 0.06071333333333332 0.09868033333333333
-6.083680000000001 0.08434166666666668 0.08667733333333333 0.05223100000000001 0.07692533333333333 0.08453933333333333
-6.068670000000001 0.08556733333333333 0.068091 0.04988433333333333 0.08849766666666666 0.06536533333333334
-6.053650000000001 0.08153499999999998 0.047331000000000005 0.044561 0.09186000000000001 0.046375333333333324
-6.038640000000001 0.07394799999999999 0.031035666666666663 0.039171 0.087178 0.032725333333333335
-6.023620000000001 0.064475 0.023592000000000002 0.03711600000000001 0.07706033333333333 0.02786033333333333
-6.008610000000001 0.054705666666666666 0.02637633333333333 0.04001766666666666 0.06450766666666667 0.032845
-5.993590000000001 0.047038 0.03777866666666666 0.046483333333333335 0.05206966666666667 0.04554166666666667
-5.978580000000001 0.045223333333333324 0.05324866666666667 0.05283299999999999 0.042152 0.060262666666666666
-5.963560000000001 0.05328833333333333 0.066283 0.05528933333333334 0.037231 0.06965366666666666
-5.948550000000001 0.07291433333333333 0.07138766666666665 0.05219566666666667 0.03932466666666667 0.06891233333333333
-5.933530000000001 0.10096766666666669 0.06741866666666665 0.044581666666666665 0.04924866666666667 0.059053666666666664
-5.918520000000001 0.12939599999999998 0.058228999999999996 0.03500533333333333 0.06627666666666668 0.04595966666666667
-5.903500000000001 0.14852666666666664 0.04978033333333333 0.025800333333333328 0.08777366666666667 0.03605766666666667
-5.888490000000001 0.15234633333333333 0.046300666666666664 0.018104333333333333 0.10891333333333336 0.03265033333333333
-5.873470000000001 0.14182333333333333 0.04858366666666667 0.012098 0.12381366666666667 0.035409
-5.858460000000001 0.12332466666666667 0.054754 0.007749999999999999 0.12846566666666667 0.04203966666666667
-5.843440000000001 0.10361933333333334 0.061823666666666686 0.005312666666666666 0.12317833333333332 0.04993333333333332
-5.828430000000001 0.086114 0.06691566666666666 0.005385333333333334 0.11172466666666665 0.056978333333333346
-5.813410000000001 0.07108966666666668 0.06812133333333331 0.008803666666666666 0.09803766666666668 0.06184066666666667
-5.798400000000001 0.05804566666666666 0.06493633333333333 0.016335333333333334 0.08391466666666665 0.06379733333333333
-5.783380000000001 0.04692433333333334 0.05809633333333333 0.028271333333333336 0.06952666666666667 0.06239666666666668
-5.768370000000001 0.037554 0.048906 0.04413533333333334 0.05501200000000001 0.05727600000000001
-5.753350000000001 0.029208 0.038784000000000006 0.06289333333333333 0.04105266666666666 0.048637
-5.738340000000001 0.021257666666666664 0.029174000000000002 0.08321333333333333 0.028519333333333334 0.03784300000000001
-5.723320000000001 0.013893666666666665 0.021331333333333334 0.10311333333333333 0.01811933333333333 0.027206
-5.708310000000001 0.007935 0.015769666666666668 0.119192 0.010310666666666664 0.018830333333333334
-5.693290000000001 0.003992333333333333 0.012012333333333337 0.12703 0.0051926666666666675 0.013439333333333333
-5.678280000000001 0.0021273333333333335 0.009135333333333332 0.12378133333333334 0.0024649999999999997 0.01029
-5.663260000000001 0.002183333333333333 0.006619000000000001 0.11126633333333331 0.0016733333333333333 0.008177333333333333
-5.648250000000001 0.004252333333333334 0.004695 0.09651533333333336 0.0026586666666666664 0.006570333333333334
-5.633230000000001 0.008688333333333334 0.004156999999999999 0.08882133333333334 0.005690666666666666 0.0059826666666666665
-5.618220000000001 0.015482999999999998 0.005985333333333333 0.09546266666666667 0.011122333333333333 0.007608333333333333
-5.603200000000001 0.023553333333333332 0.011023666666666666 0.11825099999999997 0.018645666666666668 0.012505333333333335
-5.588190000000001 0.030678000000000004 0.019453666666666664 0.15142 0.026799 0.020792333333333333
-5.573170000000001 0.034698 0.030246666666666668 0.18203566666666668 0.03347533333333333 0.031149999999999997
-5.558160000000001 0.035118 0.04117566666666667 0.19519833333333333 0.037336 0.041270333333333326
-5.543140000000001 0.033634666666666674 0.049781666666666655 0.1828376666666666 0.03877733333333334 0.04920533333333333
-5.528130000000001 0.03274966666666667 0.05458099999999999 0.14938733333333334 0.039228 0.05448833333333335
-5.513110000000001 0.03354833333333333 0.055349999999999996 0.108972 0.03935266666666667 0.057864
-5.498100000000001 0.034956 0.05269666666666666 0.076898 0.03826333333333333 0.06009166666666667
-5.483080000000001 0.03521900000000001 0.047925 0.06261566666666667 0.034825 0.061123
-5.468070000000001 0.034061333333333325 0.04326 0.06738466666666668 0.029519666666666663 0.06016466666666666
-5.453050000000001 0.033182666666666666 0.041138333333333325 0.08491666666666665 0.02458866666666667 0.05617400000000001
-5.438040000000001 0.03485833333333333 0.04234166666666667 0.10381566666666668 0.022424333333333334 0.04861366666666667
-5.423020000000001 0.04020866666666666 0.045028999999999986 0.11263366666666667 0.02402433333333333 0.03846566666666666
-5.408010000000001 0.048464333333333325 0.04639799999999999 0.10612933333333334 0.028965333333333336 0.028595333333333337
-5.392990000000001 0.05726066666666666 0.04566633333333334 0.087955 0.036309666666666664 0.022751333333333335
-5.377980000000001 0.06359733333333334 0.045144 0.067067 0.04518066666666667 0.023748666666666664
-5.362960000000001 0.06522466666666667 0.04815100000000001 0.05116166666666667 0.05444566666666666 0.03206166666666667
-5.347950000000001 0.06183933333333333 0.05583300000000001 0.042784 0.06233599999999999 0.04550366666666667
-5.332930000000001 0.055068 0.06565033333333334 0.04022266666666666 0.06680899999999998 0.05982866666666667
-5.317920000000001 0.047344666666666674 0.07263100000000001 0.040953 0.06666966666666665 0.07010666666666668
-5.302900000000001 0.040709666666666665 0.07231566666666667 0.04449 0.06227866666666667 0.07255066666666667
-5.287890000000001 0.03630133333333333 0.06353899999999998 0.05283166666666667 0.055335 0.06617433333333334
-5.272870000000001 0.034269666666666664 0.04935333333333334 0.06859033333333332 0.048071666666666665 0.05354433333333333
-5.257860000000001 0.03377733333333334 0.03568233333333334 0.09230666666666666 0.042449999999999995 0.04005566666666667
-5.242840000000001 0.033545 0.02899866666666667 0.120364 0.039382 0.03215433333333333
-5.227830000000001 0.032905 0.03486033333333334 0.14478433333333332 0.038404 0.03559833333333333
-5.212810000000001 0.032314666666666665 0.057306333333333334 0.15585266666666667 0.038318 0.05431566666666667
-5.197800000000001 0.03262466666666666 0.09718199999999998 0.14740766666666666 0.038407 0.089035
-5.182780000000001 0.033851666666666655 0.14869966666666665 0.12154366666666667 0.03887666666666667 0.13509800000000002
-5.167770000000001 0.03473566666666666 0.19748766666666667 0.08835266666666666 0.03993433333333333 0.18106566666666665
-5.152750000000001 0.033592333333333335 0.22506400000000001 0.06011466666666666 0.04096766666666666 0.21137133333333333
-5.137740000000001 0.029675333333333335 0.2193873333333333 0.04451366666666667 0.04117366666666667 0.2138503333333333
-5.122720000000001 0.024144333333333334 0.18333666666666668 0.04163599999999999 0.04155866666666666 0.18753533333333333
-5.107710000000001 0.020199333333333336 0.132875 0.045895 0.04641366666666667 0.143812
-5.092690000000001 0.022571666666666667 0.08649299999999999 0.05074733333333334 0.062255333333333336 0.099369
-5.077680000000001 0.03636466666666667 0.05564566666666666 0.053110333333333336 0.09325800000000001 0.06700766666666666
-5.062660000000001 0.06493233333333334 0.04285233333333334 0.054656 0.13556866666666664 0.05147566666666667
-5.047650000000001 0.10689766666666668 0.04528999999999999 0.059248666666666665 0.176026 0.05118933333333334
-5.032630000000001 0.15440800000000002 0.058301666666666675 0.06893233333333333 0.199324 0.06185233333333333
-5.017620000000001 0.19527266666666668 0.07663433333333333 0.08193833333333332 0.19901066666666664 0.0785933333333333
-5.002600000000001 0.218391 0.09474500000000001 0.09424566666666667 0.181635 0.09648866666666667
-4.987590000000001 0.218617 0.10740266666666667 0.10281199999999999 0.15952933333333333 0.11044699999999999
-4.972570000000001 0.19783133333333333 0.110674 0.10747466666666665 0.14016433333333334 0.11561700000000003
-4.957560000000001 0.16322333333333333 0.10334333333333333 0.109779 0.12303233333333333 0.10915466666666668
-4.942540000000001 0.12474233333333333 0.08830033333333333 0.11012266666666666 0.10494633333333334 0.092799
-4.927530000000001 0.09200066666666665 0.07252533333333333 0.10649766666666666 0.08598333333333331 0.07354533333333334
-4.912510000000001 0.07069566666666667 0.064407 0.09663433333333335 0.06997833333333332 0.060837
-4.897500000000001 0.060732 0.06963033333333332 0.081306 0.06065366666666667 0.061854
-4.882480000000001 0.05824133333333334 0.08828833333333332 0.06495666666666668 0.058344 0.07814133333333334
-4.867470000000001 0.06013633333333333 0.115024 0.05291533333333333 0.06060666666666667 0.10530900000000001
-4.852450000000001 0.06693133333333333 0.14184533333333335 0.048265 0.06587766666666667 0.13537266666666667
-4.837440000000001 0.08145866666666667 0.1618766666666667 0.05108266666666667 0.07619166666666667 0.16011466666666668
-4.822420000000001 0.10546866666666667 0.17191133333333333 0.059333000000000004 0.09549933333333332 0.17383033333333336
-4.807410000000001 0.13742166666666666 0.1725306666666667 0.06948466666666667 0.12493333333333331 0.1747866666666667
-4.792390000000001 0.172071 0.16621666666666665 0.07686533333333333 0.15971300000000002 0.16547166666666663
-4.777380000000001 0.20096500000000003 0.155372 0.07711166666666666 0.19063200000000002 0.15146066666666663
-4.762360000000001 0.21477966666666667 0.14181133333333334 0.06860999999999999 0.20838666666666666 0.13863033333333336
-4.747350000000001 0.208271 0.12727466666666665 0.05386333333333334 0.2074953333333333 0.129702
-4.732330000000001 0.1844056666666667 0.113329 0.038058 0.18855033333333332 0.12278766666666667
-4.717320000000001 0.1525826666666667 0.10029966666666666 0.02596466666666667 0.15828133333333336 0.11334333333333332
-4.702300000000001 0.12170066666666668 0.08674300000000001 0.019655 0.126391 0.09788333333333335
-4.687290000000001 0.09501866666666667 0.07080966666666666 0.01832066666666667 0.10017333333333335 0.07657633333333333
-4.672270000000001 0.07142766666666667 0.05250566666666668 0.019555 0.08101233333333334 0.05306466666666667
-4.657260000000001 0.04996366666666666 0.034289 0.020792333333333336 0.06585566666666667 0.03206233333333334
-4.642240000000001 0.031920000000000004 0.019318999999999996 0.020283333333333327 0.05162500000000001 0.01669866666666667
-4.627230000000001 0.019265666666666667 0.009275666666666666 0.017528000000000002 0.03789699999999999 0.007432333333333333
-4.612210000000001 0.012337000000000002 0.003767666666666667 0.013290000000000001 0.026065333333333333 0.002813666666666666
-4.597200000000001 0.009461 0.001308333333333333 0.009182999999999998 0.017165333333333335 0.0009150000000000001
-4.582180000000001 0.008259333333333334 0.0004696666666666668 0.0072106666666666664 0.010986666666666667 0.0003230000000000001
-4.567170000000001 0.007078333333333334 0.0004773333333333334 0.00979 0.006750000000000002 0.00038599999999999995
-4.552150000000001 0.005625666666666666 0.0012770000000000001 0.020000666666666663 0.0038676666666666664 0.0011616666666666665
-4.537140000000001 0.004791333333333332 0.0034913333333333333 0.040802333333333336 0.00218 0.0033723333333333335
-4.522120000000001 0.006309666666666666 0.008329 0.072451 0.001870333333333333 0.008426333333333334
-4.507110000000001 0.012589666666666667 0.017264666666666664 0.10958400000000003 0.0036786666666666673 0.01803
-4.492090000000001 0.02616066666666667 0.031267 0.14182033333333333 0.009219 0.033121
-4.477080000000001 0.048027 0.049697 0.15941566666666668 0.020691666666666667 0.052397666666666655
-4.462059999999999 0.07543966666666667 0.06948700000000001 0.15983566666666663 0.039304 0.07175166666666667
-4.447050000000001 0.101309 0.08570733333333333 0.1487183333333333 0.06297499999999999 0.08569533333333333
-4.432029999999999 0.11710433333333334 0.09375166666666668 0.13429000000000002 0.08557633333333332 0.09041199999999998
-4.417020000000001 0.11784299999999998 0.091995 0.12130400000000001 0.09983500000000002 0.08604433333333333
-4.401999999999999 0.10511266666666667 0.082786 0.110007 0.10210566666666668 0.076282
-4.386990000000001 0.08570333333333333 0.07096233333333334 0.09904466666666668 0.09456400000000001 0.06591933333333334
-4.371969999999999 0.06741799999999999 0.06136733333333333 0.08779699999999999 0.08263133333333333 0.058659333333333334
-4.356960000000001 0.055601 0.05719033333333333 0.07627999999999999 0.07081766666666667 0.05648266666666667
-4.341939999999999 0.052086666666666684 0.059375 0.06461333333333333 0.06138066666666666 0.05984833333333333
-4.326930000000001 0.055708999999999995 0.06661066666666668 0.05358233333333332 0.05571466666666667 0.06790733333333332
-4.311909999999999 0.063099 0.07591433333333333 0.045108999999999996 0.055302333333333335 0.07877200000000001
-4.296900000000001 0.07012700000000001 0.08434633333333334 0.040969000000000005 0.060545 0.09053333333333333
-4.281879999999999 0.07453233333333334 0.09111266666666666 0.04070066666666667 0.06943866666666666 0.10241700000000001
-4.266870000000001 0.07785966666666666 0.09811766666666664 0.04138133333333334 0.07876000000000001 0.11463033333333333
-4.251849999999999 0.084133 0.10771599999999998 0.039893333333333336 0.08697966666666668 0.12650433333333333
-4.236840000000001 0.095502 0.119432 0.03528933333333333 0.09529099999999999 0.13509200000000002
-4.221819999999999 0.10914366666666668 0.12897433333333336 0.028888999999999998 0.10494533333333332 0.13630133333333333
-4.206810000000001 0.118792 0.1308416666666667 0.02252633333333333 0.11383566666666667 0.1278983333333333
-4.191789999999999 0.11938333333333334 0.12240433333333335 0.017171666666666672 0.11694333333333334 0.11134133333333332
-4.176780000000001 0.11033933333333334 0.10570733333333333 0.013086999999999998 0.11075033333333333 0.09089900000000001
-4.161759999999999 0.09512699999999999 0.08577333333333334 0.010612 0.096998 0.07114899999999999
-4.146750000000001 0.07871666666666667 0.06744766666666666 0.010348666666666667 0.08180666666666665 0.05510433333333334
-4.131729999999999 0.06542566666666667 0.05355133333333333 0.012563999999999999 0.07125733333333333 0.043951000000000004
-4.116720000000001 0.057728 0.04483766666666666 0.016560333333333333 0.06758766666666667 0.03771633333333333
-4.101699999999999 0.05540533333333333 0.04053166666666666 0.02096 0.06861733333333334 0.03565066666666667
-4.086690000000001 0.05541233333333333 0.038625333333333324 0.02499566666666666 0.06995166666666666 0.036039333333333326
-4.071669999999999 0.053503999999999996 0.036503999999999995 0.03002033333333333 0.067789 0.03633633333333333
-4.056660000000001 0.04717799999999999 0.032209 0.03939166666666667 0.060646 0.034347333333333334
-4.041639999999999 0.037407333333333334 0.02576833333333333 0.05588266666666667 0.049636333333333345 0.029801
-4.026630000000001 0.027810666666666668 0.019353000000000002 0.07784200000000001 0.037653 0.024994333333333334
-4.011609999999999 0.02227266666666667 0.01646166666666667 0.09790566666666665 0.028004333333333332 0.023820333333333336
-3.9966000000000004 0.023469333333333335 0.020781 0.10688800000000002 0.023235999999999996 0.029872333333333338
-3.9815799999999997 0.032970000000000006 0.035048 0.100597 0.024885333333333332 0.04467100000000001
-3.9665700000000004 0.051525999999999995 0.059481 0.08331066666666663 0.034135000000000006 0.06685666666666666
-3.9515499999999997 0.07802266666666666 0.09022233333333335 0.06446833333333334 0.051773999999999994 0.09261699999999999
-3.9365400000000004 0.10795433333333332 0.11961333333333334 0.05199566666666667 0.07673566666666669 0.11686800000000001
-3.9215199999999997 0.133662 0.13920033333333331 0.048008666666666665 0.104524 0.1343953333333333
-3.9065100000000004 0.1472793333333333 0.14359766666666665 0.04931600000000001 0.127772 0.14076000000000002
-3.8914899999999997 0.144432 0.13244733333333333 0.05070733333333335 0.13930066666666668 0.1335656666666667
-3.8764800000000004 0.12621933333333335 0.109685 0.048439666666666666 0.13543433333333335 0.113965
-3.8614599999999997 0.09868866666666667 0.081642 0.042162000000000005 0.11756766666666668 0.08696233333333334
-3.8464500000000004 0.070194 0.05506566666666667 0.034451666666666665 0.09146599999999999 0.05962966666666667
-3.8314299999999997 0.04779500000000001 0.03512599999999999 0.028338 0.064872 0.038046
-3.8164200000000004 0.03464366666666667 0.024081666666666664 0.024912 0.044196333333333344 0.025148000000000004
-3.8013999999999997 0.029777 0.02124233333333334 0.022930999999999997 0.03218266666666667 0.020711
-3.7863900000000004 0.030070333333333327 0.024113 0.020449 0.027950666666666665 0.02266366666666667
-3.7713699999999997 0.032413 0.029443333333333332 0.016654666666666665 0.028888000000000004 0.028248000000000002
-3.7563600000000004 0.034869000000000004 0.03388066666666667 0.012328 0.032433000000000003 0.03434866666666667
-3.7413399999999997 0.036615333333333326 0.03483066666666667 0.008905999999999997 0.03652966666666667 0.03789766666666667
-3.7263300000000004 0.03737366666666667 0.031741 0.007226333333333333 0.039331000000000005 0.03719966666666667
-3.7113099999999997 0.03708533333333333 0.026756666666666665 0.007024333333333335 0.03936666666666667 0.03333266666666667
-3.6963000000000004 0.03643033333333333 0.023616 0.007300333333333333 0.036309999999999995 0.029807333333333335
-3.6812799999999997 0.037582000000000004 0.025408666666666666 0.007200666666666669 0.03151133333333333 0.030149000000000002
-3.6662700000000004 0.043731 0.03276333333333333 0.006789333333333333 0.027641333333333337 0.03528733333333333
-3.6512499999999997 0.056826 0.04377166666666667 0.007365 0.027538666666666666 0.043041
-3.6362400000000004 0.07553466666666668 0.05568566666666666 0.011184 0.033166 0.05031600000000001
-3.6212199999999997 0.09561733333333335 0.06720366666666668 0.020564000000000002 0.04542866666666667 0.05614366666666667
-3.6062100000000004 0.11228233333333335 0.07886166666666666 0.03623066666666667 0.064279 0.06265566666666669
-3.5911899999999997 0.12174066666666666 0.090652 0.05552800000000001 0.08787966666666666 0.07250966666666667
-3.5761800000000004 0.12112166666666666 0.09927133333333332 0.07234333333333334 0.11095800000000001 0.08474599999999999
-3.5611599999999997 0.10885533333333335 0.09907899999999999 0.07999133333333333 0.12509066666666663 0.09351966666666665
-3.5461500000000004 0.08653999999999999 0.086814 0.075599 0.12293866666666667 0.09193133333333334
-3.5311299999999997 0.059700333333333334 0.06524033333333333 0.062070666666666656 0.10372899999999999 0.077859
-3.5161200000000004 0.035245 0.041529 0.045800000000000014 0.074456 0.05590366666666667
-3.5010999999999997 0.017718 0.022282999999999997 0.03230566666666667 0.04523033333333334 0.03380233333333333
-3.4860900000000004 0.007801333333333333 0.010152999999999999 0.02355233333333333 0.023226000000000004 0.017246
-3.4710699999999997 0.0036890000000000004 0.004227999999999999 0.018364 0.01020933333333333 0.007657666666666666
-3.4560600000000004 0.0032673333333333326 0.002301 0.014585333333333334 0.004264 0.0035466666666666663
-3.4410399999999997 0.005121 0.002572 0.010922999999999999 0.002703333333333333 0.002767666666666667
-3.4260300000000004 0.008432 0.0040093333333333335 0.007339 0.0036759999999999996 0.003737666666666667
-3.4110099999999997 0.012458333333333333 0.006020666666666666 0.004461333333333334 0.006239 0.0055053333333333326
-3.3960000000000004 0.016372666666666667 0.008214666666666667 0.002850666666666667 0.00978 0.007490333333333333
-3.3809799999999997 0.01954833333333333 0.010380999999999998 0.002791333333333333 0.013604333333333333 0.009404333333333332
-3.3659700000000004 0.02190366666666667 0.012579333333333335 0.004515333333333333 0.01691433333333333 0.011302000000000003
-3.3509499999999997 0.02406566666666667 0.01515166666666667 0.008421333333333333 0.019044666666666665 0.013586333333333334
-3.3359400000000003 0.027150666666666667 0.01867333333333333 0.014826000000000002 0.019713333333333326 0.01691833333333333
-3.3209199999999996 0.03225466666666667 0.023901999999999996 0.023287000000000002 0.019313999999999998 0.02211133333333333
-3.3059100000000003 0.03979966666666667 0.03152833333333334 0.032089 0.01921866666666667 0.029875
-3.2908899999999996 0.049141000000000004 0.04129133333333334 0.038649666666666666 0.021668333333333338 0.04006
-3.2758800000000003 0.058521 0.05103800000000001 0.04085000000000001 0.028822333333333332 0.050698666666666656
-3.2608599999999996 0.06526833333333333 0.05703733333333334 0.03824899999999999 0.040943999999999994 0.058037
-3.2458500000000003 0.066549 0.05614533333333334 0.032205333333333336 0.05498766666666667 0.05853933333333334
-3.2308299999999996 0.06089533333333333 0.04830866666666666 0.025036666666666665 0.06532533333333333 0.05155866666666667
-3.2158200000000003 0.04971866666666666 0.03689633333333334 0.019091666666666667 0.06699199999999998 0.040140999999999996
-3.2008000000000005 0.03714733333333334 0.026565999999999996 0.016202333333333332 0.05925233333333334 0.029139333333333337
-3.1857900000000003 0.02813266666666667 0.020989999999999998 0.017384666666666663 0.04629899999999999 0.022763000000000002
-3.1707700000000005 0.02663066666666667 0.022416333333333326 0.022705666666666666 0.03464433333333334 0.023706
-3.1557600000000003 0.03489166666666666 0.032168 0.03141033333333334 0.029905666666666667 0.033392333333333336
-3.1407400000000005 0.052682333333333345 0.04994833333333334 0.042264333333333334 0.035177 0.051223000000000005
-3.1257300000000003 0.07571033333333332 0.07177366666666667 0.05390933333333333 0.05044866666666667 0.07276533333333332
-3.1107100000000005 0.0954 0.08959266666666667 0.06536066666666666 0.07173533333333333 0.089768
-3.0957000000000003 0.10249099999999997 0.09498999999999998 0.07674500000000001 0.09093866666666668 0.09408566666666666
-3.0806800000000005 0.09300299999999999 0.08486866666666668 0.08921399999999999 0.09898233333333334 0.08315033333333335
-3.0656700000000003 0.07111433333333333 0.06376133333333334 0.10278933333333334 0.09131 0.061844
-3.0506500000000005 0.046016999999999995 0.040413333333333336 0.11373733333333334 0.07109433333333334 0.038828999999999995
-3.0356400000000003 0.025781000000000002 0.02204933333333333 0.11539466666666667 0.04682466666666667 0.020992
-3.0206200000000005 0.013629666666666668 0.011290333333333335 0.10326666666666666 0.026557666666666663 0.010657
-3.0056100000000003 0.008395999999999999 0.00691 0.07964466666666666 0.013952333333333334 0.006523333333333334
-2.9905900000000005 0.007051666666666666 0.006182000000000002 0.052583000000000005 0.008317666666666666 0.005934333333333333
-2.9755800000000003 0.006842999999999999 0.006598333333333334 0.030282666666666673 0.006880666666666664 0.006470666666666669
-2.9605600000000005 0.006221333333333332 0.006595666666666666 0.016494666666666668 0.006876999999999999 0.006594666666666667
-2.9455500000000003 0.004871333333333333 0.005655666666666667 0.010204333333333334 0.006573333333333334 0.0057606666666666665
-2.9305300000000005 0.003209333333333334 0.004075333333333333 0.008192666666666666 0.005436999999999999 0.0042320000000000005
-2.9155200000000003 0.0017706666666666665 0.0024533333333333334 0.007685333333333334 0.0037896666666666664 0.0026360000000000008
-2.9005000000000005 0.0008143333333333335 0.0012439999999999999 0.007593999999999999 0.0022063333333333327 0.001522
-2.8854900000000003 0.0003123333333333334 0.0005613333333333335 0.008455666666666667 0.001075 0.0012813333333333331
-2.8704700000000005 9.766666666666666e-05 0.00036500000000000004 0.011489333333333334 0.0004363333333333332 0.0023556666666666665
-2.8554600000000003 3.166666666666667e-05 0.0007430000000000003 0.017249666666666667 0.00014400000000000006 0.0054986666666666665
-2.8404400000000005 4.733333333333335e-05 0.002162 0.024617666666666666 4.000000000000001e-05 0.011504999999999998
-2.8254300000000003 0.0001816666666666667 0.0056436666666666675 0.030887333333333333 1.366666666666667e-05 0.020308333333333334
-2.8104100000000005 0.0006616666666666666 0.012500666666666667 0.033267000000000005 2.9666666666666675e-05 0.030078999999999998
-2.7954000000000003 0.0019996666666666665 0.023459 0.03070733333333333 0.00013833333333333333 0.03758466666666667
-2.7803800000000005 0.005104 0.037542666666666676 0.024488333333333334 0.0005253333333333335 0.04027133333333334
-2.7653700000000003 0.010975666666666667 0.05171866666666667 0.017126333333333337 0.0016933333333333336 0.03854233333333334
-2.7503500000000005 0.019934 0.06208099999999999 0.010686666666666667 0.004591666666666667 0.03572866666666666
-2.7353400000000003 0.030693333333333333 0.06590833333333332 0.006057333333333331 0.010545666666666665 0.035479000000000004
-2.7203200000000005 0.04038066666666666 0.06309233333333333 0.0031589999999999995 0.020521333333333332 0.038872333333333335
-2.7053100000000003 0.046181999999999994 0.055997666666666654 0.0015993333333333332 0.03399533333333333 0.043920333333333325
-2.6902900000000005 0.047601000000000004 0.048077999999999996 0.0011170000000000002 0.04826066666666666 0.047534
-2.6752800000000003 0.04705433333333333 0.04209166666666666 0.001853 0.05942399999999999 0.04797633333333332
-2.6602600000000005 0.04793700000000001 0.039043 0.004710999999999999 0.06493166666666665 0.04600766666666667
-2.6452500000000003 0.05204866666666667 0.03869 0.011588666666666666 0.06562133333333334 0.04447466666666667
-2.6302300000000005 0.05880299999999999 0.04091166666666667 0.025081333333333334 0.06513233333333333 0.046493
-2.6152200000000003 0.066405 0.045986333333333344 0.04686233333333334 0.06695866666666665 0.05303133333333333
-2.6002000000000005 0.073124 0.05330866666666666 0.07499133333333333 0.07169900000000001 0.06145566666666667
-2.5851900000000003 0.07735300000000002 0.060262333333333334 0.10243266666666666 0.07679433333333334 0.06672233333333333
-2.5701700000000005 0.07738666666666666 0.06324166666666667 0.11952233333333333 0.07852499999999998 0.06487
-2.5551600000000003 0.072248 0.06041300000000001 0.11984333333333333 0.07452166666666667 0.05599366666666667
-2.5401400000000005 0.06329233333333334 0.053692333333333335 0.10462700000000001 0.06526933333333333 0.044346
-2.5251300000000003 0.05446299999999999 0.047941 0.08137033333333334 0.05416133333333333 0.035854000000000004
-2.5101100000000005 0.04987833333333333 0.04755633333333334 0.05824300000000001 0.046076 0.034931666666666666
-2.4951000000000003 0.050389 0.05288366666666666 0.039709 0.044555 0.04207233333333333
-2.4800800000000005 0.052464 0.05940633333333334 0.02627933333333333 0.04911733333333334 0.053147666666666676
-2.4650700000000003 0.050957666666666665 0.06083066666666667 0.016745666666666666 0.054933 0.06120766666666666
-2.4500500000000005 0.04333933333333333 0.053830333333333334 0.00999166666666667 0.055920333333333336 0.06060033333333333
-2.4350400000000003 0.031371 0.040290000000000006 0.005411333333333334 0.049099333333333335 0.05059133333333333
-2.4200200000000005 0.019150999999999998 0.025304666666666663 0.002589666666666666 0.03642633333333334 0.03539966666666667
-2.4050100000000003 0.009945000000000002 0.013301666666666666 0.001083 0.022687999999999996 0.020731999999999997
-2.3899900000000005 0.0047090000000000005 0.005853666666666666 0.000408 0.011900333333333336 0.010203666666666668
-2.3749800000000003 0.002691666666666667 0.0022159999999999997 0.00020533333333333336 0.005432333333333333 0.004423000000000001
-2.3599600000000005 0.0026346666666666667 0.0009523333333333335 0.00031500000000000007 0.0026003333333333334 0.002374333333333333
-2.3449500000000003 0.0034163333333333333 0.001192 0.000763 0.0020473333333333333 0.003198333333333333
-2.3299300000000005 0.004195000000000001 0.0029986666666666664 0.0016723333333333334 0.0026283333333333323 0.006913999999999998
-2.3149200000000003 0.004426333333333334 0.007156666666666666 0.003074333333333333 0.0035216666666666673 0.01392533333333333
-2.2999000000000005 0.004037 0.014424999999999999 0.004738333333333332 0.004104666666666667 0.023716666666666667
-2.2848900000000003 0.003541 0.024324666666666665 0.006106666666666667 0.004068 0.033836
-2.2698700000000005 0.0040416666666666665 0.034299666666666666 0.006624333333333334 0.0035606666666666664 0.04041566666666667
-2.2548600000000003 0.007163666666666667 0.04045766666666666 0.006194 0.003271666666666666 0.04047066666666667
-2.2398400000000005 0.014681 0.039981 0.0055776666666666665 0.0043876666666666665 0.034056666666666666
-2.2248300000000003 0.02756566666666667 0.03334933333333333 0.006535333333333333 0.008419333333333332 0.024273000000000006
-2.2098100000000005 0.044637 0.02435633333333333 0.011862333333333336 0.016736333333333332 0.015169666666666668
-2.1948000000000003 0.062294999999999996 0.018084 0.024927333333333333 0.02959866666666667 0.009840333333333335
-2.1797800000000005 0.07657333333333334 0.01877066666666666 0.047915 0.045390999999999994 0.010182
-2.1647700000000003 0.08608433333333333 0.028545333333333332 0.07873433333333332 0.061259 0.017536666666666666
-2.1497500000000005 0.09237933333333334 0.04627233333333333 0.10905033333333332 0.07513566666666667 0.03239166666666667
-2.1347400000000003 0.09677066666666666 0.06665033333333334 0.12697833333333333 0.08678633333333335 0.05262933333333334
-2.1197200000000005 0.09736000000000002 0.081406 0.124325 0.096168 0.07227266666666667
-2.1047100000000003 0.09036166666666667 0.08364066666666667 0.1027 0.10097566666666666 0.08337133333333333
-2.0896900000000005 0.07453900000000001 0.072518 0.07252433333333334 0.09722833333333333 0.08092066666666667
-2.0746800000000003 0.053591666666666676 0.05379766666666667 0.04583000000000001 0.08315833333333332 0.06659366666666668
-2.0596600000000005 0.03389233333333333 0.035561666666666665 0.029328333333333335 0.061980999999999994 0.04755433333333333
-2.0446500000000003 0.020240333333333336 0.02317833333333334 0.022686666666666667 0.040365 0.031362
-2.0296300000000005 0.013594999999999998 0.017455666666666664 0.021327666666666672 0.024140666666666664 0.021705666666666668
-2.0146200000000003 0.011793 0.016009333333333334 0.020477333333333333 0.015389000000000002 0.01779466666666667
-1.9996000000000005 0.011684666666666668 0.015693666666666668 0.017779 0.012562999999999998 0.016666666666666666
-1.9845900000000003 0.010976666666666666 0.014408 0.013779666666666664 0.012468666666666666 0.01581233333333333
-1.9695700000000005 0.009026000000000001 0.011828333333333331 0.010733666666666667 0.012269 0.014588000000000002
-1.9545600000000003 0.0065836666666666665 0.009166333333333334 0.011046666666666666 0.010696333333333334 0.013900999999999998
-1.9395400000000005 0.005044666666666667 0.008370666666666667 0.016049666666666667 0.008133333333333333 0.014928666666666666
-1.9245300000000003 0.005822333333333333 0.011328333333333333 0.02522333333333333 0.005963333333333334 0.017967333333333335
-1.9095100000000005 0.010037333333333334 0.019171666666666667 0.035786000000000005 0.005783666666666667 0.022470333333333335
-1.8945000000000003 0.018043999999999998 0.03150666666666667 0.04345999999999999 0.008944 0.027883333333333333
-1.8794800000000005 0.028607666666666663 0.04575266666666667 0.04464166666666666 0.016131333333333334 0.03402466666666667
-1.8644700000000003 0.03852066666666666 0.05740800000000001 0.03868766666666666 0.026601333333333328 0.04028433333333334
-1.8494500000000005 0.043740333333333346 0.06191733333333334 0.028274000000000004 0.03765366666666667 0.04472066666666668
-1.8344400000000003 0.04183833333333333 0.057262333333333325 0.017436666666666663 0.04543933333333334 0.044741333333333334
-1.8194200000000005 0.03370133333333333 0.04530766666666667 0.009124 0.047144 0.03917266666666667
-1.8044100000000003 0.022870666666666664 0.030620666666666664 0.004176333333333333 0.04275833333333333 0.029564999999999998
-1.7893900000000005 0.013147333333333332 0.017771666666666668 0.0019619999999999998 0.03469766666666666 0.019392999999999997
-1.7743800000000003 0.00672 0.009379666666666668 0.0014123333333333336 0.025833333333333333 0.01215
-1.7593600000000005 0.004169999999999999 0.006186666666666666 0.0017246666666666664 0.018066333333333337 0.010305
-1.7443500000000003 0.005740666666666667 0.008449 0.002489666666666667 0.012446 0.015455
-1.7293300000000005 0.012388666666666666 0.01677166666666667 0.003742 0.010099000000000002 0.028272666666666675
-1.7143200000000003 0.025339333333333332 0.031288333333333335 0.006036 0.012694333333333332 0.047148
-1.6993000000000005 0.04404266666666666 0.049616 0.010453666666666668 0.021915333333333335 0.06676533333333333
-1.6842900000000003 0.06421 0.065959 0.018146 0.037799000000000006 0.07933533333333333
-1.6692700000000005 0.07851633333333334 0.07348099999999999 0.029200666666666666 0.056945333333333334 0.07899300000000001
-1.6542600000000003 0.08085466666666669 0.06892866666666667 0.041549666666666665 0.07262733333333334 0.06608666666666667
-1.6392400000000005 0.07099566666666667 0.05538466666666666 0.051045333333333325 0.07820733333333334 0.04707866666666667
-1.6242300000000003 0.05499866666666666 0.040204000000000004 0.05354333333333334 0.07187466666666667 0.030154999999999994
-1.6092100000000005 0.04058666666666667 0.02991833333333333 0.047662333333333334 0.058180666666666665 0.02057433333333333
-1.5942000000000003 0.031877666666666665 0.026459 0.03588 0.04450433333333333 0.019000666666666666
-1.5791800000000005 0.027875 0.027159333333333334 0.022788000000000006 0.03564133333333334 0.02248933333333333
-1.5641700000000003 0.025005 0.027619666666666667 0.012181666666666665 0.03137633333333333 0.026593666666666668
-1.5491500000000005 0.020706 0.024942333333333334 0.005476666666666666 0.028385 0.027589000000000006
-1.5341400000000003 0.014893666666666668 0.019177 0.002068333333333333 0.023868999999999998 0.024187999999999998
-1.5191200000000005 0.009081333333333334 0.012388 0.0006536666666666668 0.017534333333333336 0.017767666666666668
-1.5041100000000003 0.004651 0.006709333333333332 0.00017166666666666667 0.01095 0.010931333333333333
-1.4890900000000005 0.002003333333333333 0.0031256666666666664 3.9000000000000006e-05 0.005753666666666668 0.005725
-1.4740800000000003 0.0007296666666666668 0.0015193333333333335 5.333333333333334e-06 0.002550333333333333 0.0029316666666666666
-1.4590600000000005 0.000249 0.0016019999999999997 0.0 0.0009786666666666667 0.0026190000000000002
-1.4440500000000003 0.00017933333333333337 0.003666333333333333 2.3333333333333336e-06 0.0004093333333333333 0.0051846666666666655
-1.4290300000000005 0.0004156666666666667 0.008859666666666665 1.5333333333333334e-05 0.00037 0.011673333333333332
-1.4140200000000003 0.0011946666666666668 0.018615666666666666 6.7e-05 0.000636 0.023041
-1.3990000000000005 0.0032760000000000003 0.033085 0.00022966666666666665 0.0011876666666666665 0.03839766666666666
-1.3839900000000003 0.008260333333333335 0.049429333333333346 0.0006603333333333335 0.0022486666666666666 0.053720333333333335
-1.3689700000000005 0.018616333333333332 0.06189333333333334 0.001571 0.004554666666666666 0.063011
-1.3539600000000003 0.036574666666666665 0.06485933333333332 0.003119333333333334 0.009671 0.06190066666666667
-1.3389400000000005 0.06152133333333334 0.056838666666666676 0.005184666666666666 0.019773 0.05089500000000001
-1.3239300000000003 0.08767299999999999 0.041630999999999994 0.007192 0.03614033333333333 0.03500333333333334
-1.3089100000000005 0.10524666666666667 0.025490000000000002 0.008341666666666666 0.056778333333333326 0.020133333333333333
-1.2939000000000003 0.10615033333333335 0.013083666666666665 0.008088 0.07543333333333332 0.009693
-1.2788800000000005 0.09003266666666668 0.005757999999999999 0.006560666666666665 0.08423366666666668 0.003950333333333333
-1.2638700000000003 0.06476966666666667 0.002577666666666667 0.0044666666666666665 0.07903866666666666 0.001532333333333333
-1.2488500000000005 0.040917 0.002202666666666666 0.002635666666666667 0.06274333333333333 0.0010830000000000002
-1.2338400000000003 0.025573333333333326 0.0040146666666666655 0.0016403333333333335 0.04323966666666667 0.0020786666666666666
-1.2188200000000005 0.020369333333333337 0.008158666666666666 0.001895 0.028156333333333335 0.004796666666666667
-1.2038100000000003 0.023154000000000004 0.01485366666666667 0.003938666666666666 0.021181999999999996 0.009873
-1.1887900000000005 0.03012033333333333 0.023393666666666663 0.008437666666666666 0.022007666666666665 0.01746
-1.1737800000000003 0.036871 0.031609333333333337 0.015592333333333335 0.027953000000000002 0.026358666666666662
-1.1587600000000005 0.039475666666666666 0.036527 0.024283666666666665 0.035174000000000004 0.033884
-1.1437500000000003 0.03608166666666667 0.036131 0.031995 0.039577666666666664 0.037085
-1.1287300000000005 0.02789 0.030777 0.03633566666666667 0.03835233333333333 0.03469833333333334
-1.1137200000000003 0.018243000000000002 0.02298233333333333 0.03710366666666667 0.031551 0.028102666666666665
-1.0987000000000005 0.010420666666666667 0.01574966666666667 0.036651333333333334 0.021934 0.02041766666666667
-1.0836900000000003 0.0061843333333333325 0.01116266666666667 0.037614 0.013085000000000001 0.014578999999999998
-1.0686700000000005 0.005880333333333334 0.010111666666666666 0.04007799999999999 0.007431333333333333 0.012232
-1.0536600000000003 0.009076 0.012664666666666664 0.04125866666666667 0.005803000000000001 0.013668333333333336
-1.0386400000000005 0.014715666666666665 0.017955 0.038161 0.008042333333333334 0.018053
-1.0236300000000003 0.020815000000000004 0.023880333333333333 0.03041166666666666 0.013342666666666664 0.023365999999999998
-1.0086100000000005 0.02477033333333333 0.027550333333333336 0.020503 0.019997333333333332 0.026840333333333334
-0.9936000000000003 0.024648000000000007 0.026874333333333333 0.011620333333333333 0.025361 0.026354666666666676
-0.9785800000000004 0.020488666666666665 0.021987 0.0055453333333333335 0.02692066666666667 0.021806333333333334
-0.9635700000000003 0.014228999999999999 0.015046666666666668 0.0022639999999999995 0.023876 0.015127333333333336
-0.9485500000000004 0.008254 0.008603666666666667 0.000831 0.01768933333333333 0.008777
-0.9335400000000003 0.003996666666666667 0.004112666666666666 0.000315 0.010945666666666668 0.004255999999999999
-0.9185200000000004 0.0016179999999999999 0.0016406666666666666 0.00014733333333333335 0.00566 0.0017259999999999997
-0.9035100000000003 0.000545 0.0005450000000000001 8.166666666666667e-05 0.002442 0.0005820000000000002
-0.8884900000000004 0.0001506666666666667 0.00014900000000000002 4.7e-05 0.0008823333333333334 0.000163
-0.8734800000000003 3.166666666666667e-05 3.1333333333333334e-05 3.1e-05 0.00026333333333333336 3.466666666666667e-05
-0.8584600000000004 4.666666666666667e-06 4.666666666666667e-06 3.8333333333333334e-05 6.566666666666666e-05 6e-06
-0.8434500000000003 0.0 0.0 8.466666666666669e-05 1.2333333333333334e-05 0.0
-0.8284300000000004 0.0 0.0 0.00018433333333333336 0.0 0.0
-0.8134200000000003 0.0 0.0 0.0003623333333333333 0.0 0.0
-0.7984000000000004 0.0 0.0 0.000616 0.0 0.0
-0.7833900000000003 0.0 0.0 0.0008953333333333334 0.0 0.0
-0.7683700000000004 0.0 0.0 0.0011306666666666668 0.0 0.0
-0.7533600000000003 0.0 0.0 0.0012493333333333334 0.0 0.0
-0.7383400000000004 1.4000000000000003e-05 1.2333333333333336e-05 0.0012503333333333331 0.0 1.3666666666666667e-05
-0.7233300000000003 7.566666666666667e-05 6.666666666666667e-05 0.0011986666666666665 5.333333333333334e-06 7.333333333333333e-05
-0.7083100000000004 0.0003133333333333334 0.0002886666666666667 0.0011893333333333333 4.0666666666666675e-05 0.0003076666666666667
-0.6933000000000002 0.0010979999999999998 0.0010079999999999998 0.0013426666666666665 0.00018199999999999998 0.0010713333333333334
-0.6782800000000004 0.0031743333333333333 0.0029176666666666665 0.0018903333333333333 0.0006783333333333334 0.0030733333333333333
-0.6632700000000002 0.007669999999999998 0.007072666666666666 0.0033339999999999997 0.0021016666666666666 0.007376999999999998
-0.6482500000000004 0.015481333333333337 0.014308333333333336 0.006444666666666665 0.005439 0.014788666666666665
-0.6332400000000002 0.02611200000000001 0.024185333333333336 0.011788333333333335 0.011765 0.024767
-0.6182200000000004 0.03678633333333333 0.03413566666666667 0.018885 0.021244000000000002 0.034638333333333333
-0.6032100000000002 0.043286 0.040241 0.02569366666666667 0.032051 0.04046400000000001
-0.5881900000000004 0.04254033333333333 0.039626666666666664 0.02936566666666667 0.04038133333333334 0.03948533333333333
-0.5731800000000002 0.03492066666666667 0.03259566666666666 0.028086999999999997 0.042499666666666665 0.03218466666666667
-0.5581600000000004 0.023942 0.022394666666666667 0.022459 0.03735933333333333 0.021911666666666666
-0.5431500000000002 0.013709333333333334 0.012848000000000002 0.015001333333333335 0.027427666666666663 0.012456333333333331
-0.5281300000000004 0.006560666666666665 0.006160666666666667 0.008371666666666668 0.016824000000000002 0.005919
-0.5131200000000002 0.002619666666666667 0.0024673333333333335 0.003899333333333333 0.008616333333333333 0.002347
-0.49810000000000043 0.0008743333333333335 0.0008253333333333335 0.0015166666666666666 0.003687666666666666 0.000777
-0.48309000000000024 0.00023933333333333331 0.00022699999999999996 0.000493 0.0013186666666666668 0.00021099999999999998
-0.46807 5.566666666666665e-05 5.166666666666666e-05 0.0001326666666666667 0.00039533333333333337 4.7666666666666676e-05
-0.45306000000000024 8.666666666666668e-06 8.666666666666668e-06 2.7999999999999996e-05 9.5e-05 7.666666666666667e-06
-0.43804 0.0 0.0 3.666666666666667e-06 1.8666666666666672e-05 0.0
-0.42303000000000024 0.0 0.0 0.0 2.3333333333333336e-06 0.0
-0.40801 0.0 0.0 0.0 0.0 0.0
-0.39300000000000024 0.0 0.0 0.0 0.0 0.0
-0.37798 0.0 0.0 0.0 0.0 0.0
-0.36297000000000024 0.0 0.0 0.0 0.0 0.0
-0.34795 0.0 0.0 0.0 0.0 0.0
-0.33294000000000024 0.0 0.0 0.0 0.0 0.0
-0.31792 0.0 0.0 0.0 0.0 0.0
-0.30291000000000023 0.0 0.0 7.666666666666667e-06 0.0 0.0
-0.28789 0.0 0.0 5.566666666666665e-05 0.0 0.0
-0.27288000000000023 0.0 0.0 0.0002503333333333334 0.0 0.0
-0.25786 0.0 0.0 0.0009173333333333335 0.0 0.0
-0.24285000000000023 2.3333333333333336e-06 7.666666666666667e-06 0.0028266666666666666 0.0 7.333333333333334e-06
-0.22782999999999998 2.1000000000000006e-05 5.9e-05 0.007227666666666665 3.666666666666667e-06 4.700000000000001e-05
-0.21282000000000023 9.66666666666667e-05 0.00025 0.01545 2.2000000000000003e-05 0.00021266666666666667
-0.19779999999999998 0.000385 0.0008990000000000001 0.027585000000000002 0.00010966666666666664 0.0007833333333333334
-0.18279000000000023 0.0012953333333333334 0.0027056666666666665 0.041140666666666666 0.0004276666666666667 0.0024133333333333324
-0.16776999999999997 0.003599666666666666 0.006761666666666666 0.05125133333333333 0.0014316666666666668 0.006160666666666665
-0.15276000000000023 0.008382333333333332 0.014120333333333335 0.053327666666666676 0.003959333333333332 0.013135
-0.13773999999999997 0.016299 0.024637333333333337 0.04635066666666666 0.009160000000000001 0.023416
-0.12273000000000023 0.02645166666666667 0.03591166666666667 0.03364866666666667 0.017693666666666667 0.034855
-0.10770999999999997 0.03586400000000001 0.043721666666666666 0.020400333333333336 0.028539 0.043330666666666656
-0.09270000000000023 0.04061833333333333 0.04445800000000001 0.010334666666666666 0.03845366666666667 0.04499666666666667
-0.07767999999999997 0.03841833333333333 0.03776066666666667 0.004370666666666667 0.043279666666666654 0.039030999999999996
-0.06267000000000023 0.030352999999999998 0.02679133333333333 0.0015420000000000004 0.04068666666666666 0.028277000000000004
-0.04764999999999997 0.020037333333333334 0.015879333333333336 0.000456 0.03194733333333334 0.017113
-0.032640000000000224 0.011066666666666667 0.007878333333333331 0.00012 0.020955333333333333 0.008664333333333333
-0.01761999999999997 0.0051983333333333335 0.003343999999999999 6.633333333333334e-05 0.011497666666666666 0.0037149999999999987
-0.0026100000000002233 0.0023993333333333327 0.0014913333333333334 0.00018766666666666668 0.005343333333333333 0.0015623333333333327
0.012410000000000032 0.002067333333333333 0.001532 0.0006386666666666668 0.002362666666666666 0.0013096666666666669
0.027419999999999778 0.004052666666666666 0.003382333333333333 0.0018286666666666664 0.0018166666666666665 0.0027479999999999996
0.04244000000000003 0.008816333333333334 0.007539333333333332 0.004354666666666667 0.003421666666666666 0.006332
0.05744999999999978 0.016580666666666667 0.01432 0.008673000000000002 0.007552333333333331 0.012527333333333335
0.07247000000000003 0.026136000000000003 0.022752333333333336 0.014423666666666666 0.014498666666666667 0.020757333333333336
0.08747999999999978 0.03442366666666666 0.030200333333333333 0.020034000000000003 0.02335133333333333 0.028738999999999997
0.10250000000000004 0.03786933333333334 0.03348433333333333 0.023240666666666666 0.031423000000000006 0.033230666666666665
0.11750999999999978 0.03479666666666667 0.031011666666666667 0.02252066666666667 0.035322666666666676 0.032096999999999994
0.13253000000000004 0.026708333333333334 0.023989333333333338 0.018232666666666668 0.03316566666666666 0.025890666666666666
0.14753999999999978 0.017126 0.015498000000000001 0.012325666666666664 0.026013333333333336 0.01744766666666667
0.16256000000000004 0.009168333333333334 0.008363666666666667 0.006959666666666667 0.017037333333333335 0.009817333333333334
0.17756999999999978 0.004099333333333333 0.0037736666666666665 0.003280333333333332 0.009327 0.004620333333333334
0.19259000000000004 0.0015303333333333334 0.0014173333333333332 0.0012913333333333334 0.004261999999999999 0.0018139999999999996
0.20759999999999978 0.00047599999999999997 0.0004453333333333334 0.00042366666666666676 0.0016256666666666665 0.0005933333333333334
0.22262000000000004 0.000123 0.00011666666666666667 0.00011733333333333334 0.0005213333333333334 0.00015966666666666663
0.23762999999999979 2.4666666666666665e-05 2.4333333333333333e-05 2.366666666666667e-05 0.00013533333333333333 3.600000000000001e-05
0.25265000000000004 3.666666666666667e-06 3.666666666666667e-06 3.666666666666667e-06 2.7999999999999996e-05 5e-06
0.2676599999999998 0.0 0.0 0.0 3.666666666666667e-06 0.0
0.28268000000000004 0.0 0.0 0.0 0.0 0.0
0.2976899999999998 0.0 0.0 0.0 0.0 0.0
0.31271000000000004 0.0 0.0 0.0 0.0 0.0
0.3277199999999998 0.0 0.0 0.0 0.0 0.0
0.34274000000000004 0.0 0.0 0.0 0.0 0.0
0.3577499999999998 0.0 0.0 0.0 0.0 0.0
0.37277000000000005 0.0 0.0 0.0 0.0 0.0
0.3877799999999998 0.0 0.0 0.0 0.0 0.0
0.40280000000000005 0.0 0.0 0.0 0.0 0.0
0.4178099999999998 0.0 0.0 3.3333333333333335e-07 0.0 0.0
0.43283000000000005 3.3333333333333335e-07 0.0 1.4333333333333337e-05 3.3333333333333335e-07 0.0
0.4478399999999998 3.666666666666667e-06 0.0 8e-05 4.333333333333334e-06 0.0
0.46286000000000005 1.6333333333333335e-05 0.0 0.00034100000000000005 1.833333333333334e-05 0.0
0.4778699999999998 4.7999999999999994e-05 0.0 0.0011983333333333334 5.2333333333333336e-05 0.0
0.49289000000000005 0.00011366666666666669 0.0 0.0034973333333333336 0.00011933333333333334 0.0
0.5078999999999998 0.00022433333333333333 4.666666666666667e-06 0.008525 0.00022366666666666664 5.333333333333334e-06
0.52292 0.0003693333333333334 3.5000000000000004e-05 0.017357 0.000348 4.133333333333333e-05
0.5379299999999998 0.0005403333333333333 0.000161 0.029519 0.0004626666666666668 0.0001846666666666667
0.55295 0.000782 0.0006129999999999999 0.04192466666666667 0.0005373333333333335 0.0006986666666666667
0.5679599999999998 0.0013543333333333333 0.0019806666666666666 0.04973899999999999 0.0006219999999999999 0.0022056666666666665
0.58298 0.0029326666666666663 0.005324333333333333 0.049292666666666665 0.0009476666666666665 0.005795666666666666
0.5979899999999998 0.006638666666666665 0.011932333333333331 0.040801 0.002048666666666666 0.012705666666666667
0.61301 0.013629666666666667 0.02234733333333333 0.028209666666666668 0.004874000000000001 0.023266333333333333
0.6280199999999998 0.024019333333333327 0.03497266666666666 0.016291333333333335 0.010605666666666668 0.035603666666666665
0.6430400000000001 0.03573199999999999 0.045752999999999995 0.007857333333333332 0.019906333333333335 0.04552966666666666
0.6580499999999998 0.04466533333333334 0.050073000000000006 0.0031749999999999994 0.03169533333333333 0.048689333333333334
0.6730700000000001 0.04685366666666667 0.045897999999999994 0.0011243333333333333 0.042541333333333334 0.043608
0.6880799999999998 0.041222999999999996 0.035319333333333335 0.0006093333333333335 0.04797966666666667 0.03280533333333333
0.7031000000000001 0.030406999999999997 0.022905333333333337 0.0013623333333333337 0.045389 0.02086366666666667
0.7181099999999998 0.018801000000000002 0.012625666666666667 0.004467999999999999 0.035959666666666674 0.011372666666666668
0.7331300000000001 0.009739 0.006037333333333335 0.012866666666666667 0.023840666666666666 0.005463666666666666
0.7481399999999998 0.004227999999999999 0.0026806666666666663 0.031025333333333335 0.013219666666666666 0.002483
0.7631600000000001 0.0015343333333333333 0.001371 0.06250233333333335 0.006123999999999998 0.0012760000000000002
0.7781699999999998 0.00046533333333333333 0.001087 0.10517933333333333 0.0023716666666666665 0.0009856666666666666
0.7931900000000001 0.00011966666666666666 0.001176 0.14785600000000002 0.0007650000000000001 0.0011333333333333334
0.8081999999999998 4.100000000000001e-05 0.0012840000000000002 0.1736516666666667 0.00020666666666666668 0.001415
0.8232200000000001 8.466666666666666e-05 0.0012666666666666666 0.1704446666666667 5.3333333333333326e-05 0.001639
0.8382299999999998 0.00031433333333333335 0.0012339999999999999 0.140025 4.633333333333333e-05 0.0017989999999999998
0.8532500000000001 0.0010190000000000002 0.0015436666666666667 0.09684699999999999 0.00016533333333333336 0.0022083333333333334
0.8682599999999998 0.0027350000000000005 0.0027853333333333337 0.057698 0.0005846666666666668 0.003496333333333333
0.8832800000000001 0.006134666666666666 0.005585666666666667 0.03204933333333333 0.0016936666666666667 0.006377999999999999
0.8982899999999998 0.011484 0.010153 0.020048333333333335 0.004117666666666667 0.011055333333333334
0.9133100000000001 0.017951666666666664 0.015704666666666665 0.016479333333333332 0.008357 0.016624666666666666
0.9283199999999998 0.023446666666666668 0.020364 0.015641 0.014157 0.02109433333333333
0.9433400000000001 0.025571666666666666 0.022077666666666666 0.01407366666666667 0.02004466666666667 0.022416666666666665
0.9583499999999998 0.023301333333333334 0.019991666666666665 0.011055 0.023701333333333338 0.019908666666666668
0.9733700000000001 0.01773366666666667 0.015124999999999998 0.007682333333333332 0.02341233333333333 0.014772666666666665
0.9883799999999998 0.011270999999999998 0.009558333333333332 0.0055716666666666675 0.019313333333333335 0.009155666666666666
1.0034 0.005984666666666667 0.005047333333333333 0.006081666666666667 0.013309333333333333 0.004745333333333334
1.0184099999999998 0.002653333333333333 0.0022246666666666665 0.010053666666666666 0.007663999999999999 0.0020546666666666664
1.03343 0.0009803333333333335 0.0008339999999999999 0.017537000000000004 0.0036823333333333335 0.0007799999999999999
1.0484399999999998 0.00030100000000000005 0.000352 0.027224333333333336 0.0014793333333333334 0.000431
1.06346 8e-05 0.0005393333333333334 0.036431 0.0004943333333333334 0.0009446666666666668
1.0784699999999998 3.366666666666667e-05 0.001867333333333333 0.042243333333333334 0.00013700000000000002 0.003171666666666666
1.09349 9.266666666666668e-05 0.006025666666666667 0.043292 4.0333333333333336e-05 0.00940933333333333
1.1084999999999998 0.0003573333333333333 0.016402 0.040496 6.566666666666665e-05 0.023477000000000005
1.12352 0.0012076666666666668 0.037441999999999996 0.036200666666666666 0.00025833333333333334 0.049168333333333335
1.1385299999999998 0.0034106666666666664 0.07165899999999999 0.03291466666666667 0.0009083333333333334 0.086538
1.15355 0.008110999999999998 0.115076 0.033279 0.0026976666666666664 0.12821200000000002
1.1685599999999998 0.016359 0.15515766666666667 0.04018566666666667 0.006776 0.16020700000000002
1.18358 0.028444 0.17578933333333335 0.05523533333333334 0.014513666666666666 0.16920566666666667
1.1985899999999998 0.04368866666666667 0.1674856666666667 0.07571666666666667 0.027011 0.15140233333333333
1.21361 0.061253999999999996 0.13431066666666663 0.09361099999999999 0.04466833333333333 0.11504333333333334
1.2286199999999998 0.08071800000000001 0.09072699999999999 0.09955433333333333 0.06731100000000002 0.07438633333333332
1.24364 0.10070399999999999 0.05165933333333333 0.08945200000000002 0.09392666666666667 0.04099366666666667
1.2586499999999998 0.116571 0.024814 0.06756766666666666 0.12102800000000001 0.01927333333333334
1.27367 0.12110766666666666 0.010059666666666666 0.043213999999999995 0.1412 0.007732
1.2886799999999998 0.10965966666666668 0.00344 0.024530666666666662 0.14541733333333334 0.002643333333333333
1.3037 0.08486633333333332 0.000989 0.014986666666666667 0.12940966666666667 0.0007663333333333334
1.3187099999999998 0.055516 0.0002423333333333333 0.013887666666666664 0.09807033333333333 0.000192
1.33373 0.03051233333333333 5.033333333333335e-05 0.018417666666666666 0.06274333333333333 5.2999999999999994e-05
1.3487399999999998 0.014047333333333332 1.1e-05 0.025028000000000005 0.033721 8.099999999999999e-05
1.36376 0.005416000000000001 2.866666666666667e-05 0.030388333333333337 0.015184000000000001 0.0002976666666666667
1.3787699999999998 0.0017526666666666665 0.00013500000000000003 0.03239666666666667 0.0057220000000000005 0.0010013333333333335
1.39379 0.0005216666666666667 0.000517 0.030775333333333335 0.0018036666666666665 0.002863333333333333
1.4087999999999998 0.00032266666666666663 0.001651333333333333 0.02659766666666667 0.000476 0.006951333333333333
1.42382 0.000765 0.0044859999999999995 0.021244666666666672 0.00012033333333333335 0.014466666666666668
1.4388299999999998 0.0021530000000000004 0.010451333333333335 0.015915333333333333 0.00010300000000000001 0.026115000000000006
1.45385 0.005262333333333333 0.021029333333333337 0.011850999999999999 0.0003436666666666667 0.041432666666666666
1.4688599999999998 0.010968000000000002 0.036892999999999995 0.010635666666666665 0.0011473333333333333 0.05865299999999999
1.48388 0.019547 0.056841333333333334 0.014152666666666666 0.003231333333333333 0.07499666666666667
1.4988899999999998 0.03001233333333334 0.07726766666666667 0.024029666666666668 0.007641333333333333 0.08697733333333332
1.5139099999999999 0.040186666666666676 0.09266766666666668 0.04057366666666666 0.015227666666666667 0.09090933333333334
1.5289199999999998 0.047939999999999997 0.09760633333333332 0.061533666666666674 0.02574433333333333 0.08447500000000001
1.5439399999999999 0.05261999999999999 0.08959766666666666 0.08171866666666666 0.03734733333333332 0.068691
1.5589499999999998 0.055069333333333324 0.07106433333333334 0.09449233333333334 0.047490333333333336 0.04826966666666666
1.5739699999999999 0.05601866666666666 0.048369999999999996 0.09524566666666669 0.05466133333333334 0.029248
1.5889799999999998 0.05478433333333333 0.02828066666666667 0.08484699999999999 0.05914733333333333 0.015908
1.6039999999999999 0.05007766666666666 0.014815999999999998 0.07019866666666666 0.061631 0.009556000000000002
1.6190099999999998 0.042113333333333336 0.008643 0.060515333333333345 0.061419666666666664 0.009441666666666666
1.6340299999999999 0.033450666666666656 0.008595333333333335 0.061296 0.05675399999999999 0.014170666666666665
1.6490399999999998 0.027425333333333336 0.013221999999999996 0.07036966666666668 0.047131333333333324 0.022200333333333336
1.6640599999999999 0.025812333333333333 0.021214000000000004 0.07924099999999999 0.034827666666666666 0.03166600000000001
1.6790699999999998 0.027940333333333334 0.031185 0.07920466666666667 0.023878666666666663 0.040328666666666665
1.6940899999999999 0.031745 0.041722666666666665 0.06745733333333333 0.017749 0.046275
1.7090999999999998 0.035653000000000004 0.05200000000000001 0.04828966666666666 0.017847666666666668 0.04929766666666667
1.7241199999999999 0.040081 0.062509 0.02892666666666667 0.023726666666666667 0.05197066666666668
1.7391299999999998 0.047593333333333335 0.07462566666666667 0.014488 0.034255 0.058637999999999996
1.7541499999999999 0.06102933333333334 0.08833466666666666 0.006077333333333334 0.04860366666666668 0.07165866666666668
1.7691599999999998 0.07993233333333331 0.09991799999999998 0.0021869999999999997 0.06623433333333334 0.08768533333333332
1.7841799999999999 0.09821733333333334 0.10291833333333332 0.0008486666666666666 0.08548766666666667 0.09828099999999998
1.7991899999999998 0.10667433333333333 0.09306300000000003 0.0008256666666666667 0.10201366666666666 0.09583533333333334
1.8142099999999999 0.09965366666666665 0.07257133333333333 0.0016613333333333335 0.10942733333333335 0.07978700000000001
1.8292199999999998 0.07982133333333333 0.04908966666666667 0.0032830000000000003 0.10316566666666666 0.05704666666666667
1.8442399999999999 0.05609233333333333 0.030316 0.0055049999999999995 0.08461433333333333 0.036534
1.8592499999999998 0.03694066666666666 0.019532 0.007717666666666666 0.061036 0.023338000000000005
1.8742699999999999 0.025550333333333335 0.015232666666666667 0.009043 0.04083066666666666 0.017130333333333338
1.8892799999999998 0.020318333333333334 0.013806333333333334 0.008855 0.028605000000000002 0.014548666666666666
1.9042999999999999 0.018453999999999995 0.012345666666666666 0.007254999999999999 0.02411466666666667 0.012455333333333337
1.9193099999999998 0.018603333333333336 0.009935666666666667 0.005003666666666667 0.024622666666666668 0.009630999999999999
1.9343299999999999 0.020743333333333332 0.007364666666666667 0.0029983333333333333 0.027390666666666664 0.006548666666666666
1.9493399999999999 0.024499666666666666 0.006021333333333333 0.001903 0.03036066666666666 0.004304
1.9643599999999999 0.028148333333333334 0.0069689999999999995 0.0022156666666666666 0.031797000000000006 0.003783666666666667
1.9793699999999999 0.029461 0.010448333333333332 0.004720666666666666 0.030466333333333335 0.0054536666666666666
1.9943899999999999 0.027364333333333334 0.01576 0.010705999999999999 0.026442 0.009312333333333334
2.0094 0.022803666666666663 0.021460666666666666 0.021407 0.02125933333333334 0.014771333333333332
2.02442 0.017913333333333333 0.025871666666666664 0.0367 0.016867 0.02060666666666667
2.03943 0.014361 0.027731666666666665 0.053892999999999996 0.014181666666666667 0.025270333333333332
2.05445 0.012359333333333335 0.02662833333333333 0.068013 0.012639999999999997 0.027544
2.06946 0.011104000000000001 0.023256333333333334 0.07410433333333334 0.011095 0.027105333333333332
2.08448 0.010062333333333335 0.019517999999999997 0.07016866666666667 0.008998333333333332 0.024935333333333334
2.09949 0.009918000000000001 0.018217666666666667 0.05846266666666666 0.006953666666666666 0.023354
2.11451 0.01239566666666667 0.021975333333333333 0.04402333333333333 0.006388 0.02532966666666667
2.12952 0.019051333333333333 0.031542 0.03150066666666666 0.008935666666666668 0.03266766666666667
2.14454 0.029660333333333337 0.044497666666666665 0.022807 0.015729666666666666 0.044123
2.15955 0.041359333333333324 0.055719 0.017155666666666666 0.026470666666666667 0.05513600000000001
2.17457 0.04961066666666667 0.060096333333333335 0.012838 0.03862466666666667 0.06028333333333334
2.18958 0.05095599999999999 0.055721 0.008907333333333333 0.047926666666666666 0.056869333333333334
2.2046 0.04545233333333333 0.04502499999999999 0.005441666666666667 0.05070366666666666 0.046651333333333336
2.21961 0.03645133333333333 0.03276933333333333 0.002905333333333333 0.046384666666666664 0.034258666666666666
2.23463 0.027822 0.022833 0.0015076666666666667 0.03776733333333333 0.023942
2.24964 0.021504333333333334 0.016471666666666666 0.0012079999999999999 0.028715666666666674 0.017442999999999997
2.26466 0.017456000000000003 0.012936666666666667 0.0019133333333333333 0.021597333333333336 0.014174333333333334
2.27967 0.015549 0.011356666666666664 0.003570666666666667 0.016903666666666664 0.012935333333333332
2.29469 0.017058666666666663 0.012067666666666666 0.006074333333333333 0.014849999999999999 0.013506333333333335
2.3097 0.024393333333333326 0.016607999999999998 0.009230333333333335 0.016924333333333336 0.01700866666666667
2.32472 0.03932433333333333 0.026584333333333335 0.013295 0.025769666666666666 0.024836666666666663
2.33973 0.06102799999999999 0.042425333333333336 0.019858333333333332 0.04339566666666667 0.03736266666666667
2.35475 0.08532933333333334 0.06274933333333334 0.03204233333333333 0.06878500000000001 0.05351966666666666
2.36976 0.10579566666666668 0.08440600000000001 0.052670666666666664 0.09661600000000001 0.07141233333333334
2.38478 0.11619966666666667 0.102806 0.08066566666666666 0.11852833333333332 0.08875866666666667
2.39979 0.11306866666666666 0.11267733333333334 0.10866533333333335 0.1268146666666667 0.10234733333333332
2.41481 0.09721433333333333 0.109948 0.12544533333333335 0.11838333333333333 0.10787533333333334
2.42982 0.073498 0.09433300000000001 0.12287866666666665 0.09637466666666666 0.10184899999999998
2.44484 0.04879733333333334 0.07042766666666665 0.10181633333333334 0.06828233333333333 0.08475533333333334
2.45985 0.029160333333333333 0.045691333333333334 0.07142733333333334 0.04213833333333334 0.06208
2.47487 0.017873999999999998 0.026674999999999997 0.04278233333333333 0.02318966666666667 0.041617
2.48988 0.015438666666666667 0.016634666666666666 0.022621999999999993 0.013054666666666664 0.02929966666666667
2.5049 0.020625333333333332 0.015641 0.011793333333333331 0.010947999999999998 0.026692000000000004
2.51991 0.031307 0.021736666666666668 0.007489333333333334 0.015269666666666666 0.03123033333333334
2.53493 0.044661 0.03160766666666667 0.006229999999999999 0.02419966666666667 0.03819000000000001
2.54994 0.05716799999999999 0.04105133333333333 0.005605 0.035469 0.04307733333333333
2.56496 0.065059 0.04619333333333333 0.004668 0.04622866666666666 0.043464666666666665
2.57997 0.06541333333333334 0.045131000000000004 0.0035696666666666667 0.05350800000000001 0.03934433333333333
2.59499 0.057610333333333326 0.038597 0.0029776666666666662 0.055058 0.03222733333333332
2.61 0.044055000000000004 0.029104666666666664 0.0035849999999999996 0.050201666666666665 0.023946666666666668
2.62502 0.029110000000000004 0.01939933333333333 0.005775 0.04025533333333333 0.01600633333333333
2.64003 0.016853999999999997 0.011394666666666668 0.009345 0.02811733333333333 0.009485000000000002
2.65505 0.009313333333333333 0.0058590000000000005 0.013327666666666665 0.016939666666666665 0.004904
2.67006 0.006321666666666668 0.002638 0.01626033333333333 0.008744333333333333 0.0021863333333333335
2.68508 0.0063939999999999995 0.001109666666666667 0.016998333333333334 0.0038896666666666663 0.0008566666666666666
2.70009 0.007681666666666667 0.0006146666666666667 0.015536999999999999 0.0016223333333333335 0.0003663333333333333
2.71511 0.008578666666666667 0.0007030000000000001 0.013040999999999999 0.0009893333333333334 0.0003386666666666667
2.73012 0.008204333333333333 0.0010826666666666667 0.010949000000000002 0.0013343333333333334 0.0006016666666666668
2.74514 0.006588999999999999 0.0015403333333333332 0.009894000000000002 0.0022826666666666664 0.0010689999999999999
2.76015 0.004428666666666666 0.0018646666666666668 0.009416333333333334 0.0034959999999999995 0.0016210000000000003
2.77517 0.0025036666666666666 0.0018943333333333336 0.008621999999999998 0.0045193333333333335 0.0020636666666666663
2.79018 0.0012486666666666666 0.001627 0.007057333333333334 0.004897666666666666 0.0022176666666666664
2.8052 0.0007373333333333333 0.001247 0.005032333333333333 0.004477333333333333 0.002065333333333333
2.82021 0.0009286666666666668 0.0010343333333333335 0.003274 0.003561333333333333 0.0018226666666666667
2.83523 0.0018346666666666665 0.001273 0.0024163333333333337 0.0027583333333333336 0.001870333333333333
2.85024 0.003452666666666667 0.0021873333333333332 0.002716 0.0026593333333333334 0.0025573333333333338
2.86526 0.005516999999999999 0.0037693333333333337 0.004052666666666667 0.003540000000000001 0.0039646666666666676
2.88027 0.007391333333333333 0.0056560000000000004 0.0059359999999999994 0.005191333333333334 0.005726666666666668
2.89529 0.008296 0.007154333333333333 0.0076500000000000005 0.0069493333333333325 0.007117999999999999
2.9103 0.007877 0.0075643333333333335 0.008604333333333332 0.007969333333333332 0.007444000000000001
2.92532 0.006538666666666667 0.006692666666666667 0.008682333333333335 0.007802000000000001 0.006518333333333333
2.94033 0.005246333333333335 0.004988000000000001 0.008204999999999999 0.006751333333333332 0.004789999999999999
2.95535 0.004976333333333333 0.0032526666666666663 0.007568333333333333 0.005718666666666666 0.003021
2.97036 0.006219666666666666 0.0022153333333333335 0.006965999999999999 0.00564 0.0018670000000000002
2.98538 0.008873666666666667 0.002378 0.0065576666666666665 0.0069776666666666685 0.0017189999999999998
3.00039 0.012381666666666664 0.0040076666666666655 0.006784000000000001 0.009597666666666666 0.002840333333333333
3.01541 0.015906 0.007199666666666666 0.008277666666666666 0.012964666666666668 0.0054273333333333335
3.03042 0.018471333333333333 0.011649333333333334 0.011318333333333331 0.016274333333333335 0.009450666666666666
3.04544 0.0192 0.016613333333333334 0.015569333333333333 0.018547333333333336 0.014451333333333333
3.06045 0.017889333333333333 0.02120833333333333 0.020613333333333334 0.018886999999999998 0.019646000000000004
3.07547 0.015639 0.025025 0.027095 0.017120333333333335 0.024439333333333337
3.09048 0.015058666666666668 0.028793000000000003 0.036969666666666665 0.014465666666666667 0.029132333333333333
3.1055 0.019628 0.03452366666666666 0.051677999999999995 0.013574000000000001 0.03519733333333333
3.12051 0.03211633333333334 0.044730000000000006 0.069386 0.017870333333333335 0.044777333333333336
3.13553 0.05221566666666667 0.060313 0.08420966666666668 0.030093666666666668 0.05895333333333332
3.15054 0.07483433333333335 0.07821866666666667 0.08932833333333332 0.050202666666666666 0.07554100000000001
3.16556 0.09120866666666666 0.091453 0.08188033333333333 0.07352866666666664 0.08857033333333335
3.18057 0.093785 0.09302233333333333 0.06541733333333333 0.091504 0.09130833333333331
3.19559 0.08144833333333333 0.08118066666666669 0.04762933333333332 0.09608333333333334 0.08120866666666667
3.2106 0.060673 0.06130633333333334 0.03571666666666666 0.08525999999999999 0.062437666666666676
3.22562 0.041448000000000006 0.042729 0.033241666666666676 0.06481833333333333 0.043565
3.24063 0.031859 0.03354166666666667 0.04005566666666666 0.044805333333333336 0.03279866666666667
3.25565 0.035004 0.03712766666666667 0.053682333333333325 0.033954 0.034307000000000004
3.27066 0.04839666666666667 0.05111000000000001 0.07013700000000002 0.03606966666666667 0.046859333333333336
3.2856799999999997 0.06494466666666668 0.06815 0.08402366666666668 0.049102 0.06414366666666667
3.30069 0.075709 0.07896933333333335 0.08967999999999998 0.06601666666666667 0.07709533333333334
3.3157099999999997 0.07450166666666667 0.07725566666666665 0.08387033333333334 0.07761 0.07843266666666666
3.33072 0.06148566666666667 0.063388 0.06804566666666667 0.07722533333333333 0.06696366666666666
3.3457399999999997 0.04249133333333333 0.04355033333333333 0.047607333333333335 0.064572 0.04787866666666667
3.36075 0.024579666666666663 0.025049333333333333 0.028624 0.045313 0.02865733333333333
3.3757699999999997 0.011901333333333335 0.012059999999999998 0.014757999999999999 0.026689666666666667 0.014355333333333333
3.39078 0.004821000000000001 0.004860333333333334 0.0065126666666666675 0.013198999999999999 0.006016333333333333
3.4057999999999997 0.0016350000000000002 0.0016386666666666667 0.002457 0.005481666666666667 0.002111333333333333
3.42081 0.0004646666666666667 0.00046066666666666673 0.0007893333333333333 0.001913333333333333 0.0006183333333333335
3.4358299999999997 0.00010966666666666669 0.00010833333333333334 0.00021700000000000007 0.0005610000000000001 0.00014800000000000005
3.45084 1.7333333333333336e-05 1.7000000000000003e-05 4.700000000000001e-05 0.000137 2.7999999999999996e-05
3.4658599999999997 4e-06 2.666666666666667e-06 5.333333333333334e-06 2.6e-05 4e-06
3.48087 8.666666666666668e-06 0.0 3.3333333333333335e-07 8e-06 0.0
3.4958899999999997 4.433333333333334e-05 0.0 0.0 2.166666666666667e-05 0.0
3.5109 0.00016033333333333335 0.0 0.0 9.300000000000002e-05 0.0
3.52591 0.0004696666666666667 3.3333333333333335e-07 0.0 0.00029933333333333336 3.3333333333333335e-07
3.54093 0.0011363333333333332 5.666666666666667e-06 0.0 0.000785 6.333333333333333e-06
3.55594 0.0022970000000000004 2.8666666666666675e-05 0.0 0.0017276666666666666 3.133333333333334e-05
3.57096 0.0038810000000000003 0.00011800000000000002 0.0 0.003176 0.0001226666666666667
3.58597 0.005492000000000001 0.00037266666666666676 2e-06 0.004889333333333333 0.00038466666666666673
3.60099 0.006556000000000002 0.0009720000000000002 1.8000000000000004e-05 0.006337 0.0009939999999999999
3.616 0.006719333333333333 0.002118333333333333 9.766666666666668e-05 0.007001999999999999 0.002147333333333333
3.63102 0.006197666666666669 0.003857666666666667 0.00039 0.006832333333333333 0.0038766666666666663
3.64603 0.005652666666666667 0.005886000000000001 0.0013130000000000001 0.006315333333333334 0.005869666666666667
3.66105 0.005677333333333335 0.0075836666666666665 0.0036853333333333334 0.006108333333333333 0.0074983333333333325
3.67606 0.006347666666666667 0.008398666666666665 0.008702333333333333 0.0064803333333333345 0.008233
3.69108 0.007316666666666667 0.008390333333333333 0.017257666666666668 0.007194 0.008155666666666667
3.70609 0.008321666666666666 0.008343666666666668 0.028736666666666664 0.007940666666666667 0.008091333333333332
3.72111 0.009551333333333334 0.009342666666666668 0.04020566666666668 0.00883 0.009144666666666666
3.73612 0.011420666666666666 0.012220333333333333 0.047298 0.010293 0.012165
3.75114 0.014141333333333332 0.017583666666666668 0.04688733333333334 0.012482333333333337 0.017694333333333333
3.7661499999999997 0.017846666666666667 0.026194000000000002 0.03947733333333334 0.014971666666666666 0.026342666666666667
3.78117 0.023479666666666666 0.03893933333333334 0.029084666666666665 0.017455999999999996 0.03888533333333333
3.7961799999999997 0.033148333333333335 0.055600666666666666 0.020672 0.021019999999999997 0.05518599999999999
3.8112 0.04851566666666666 0.07320466666666667 0.017430666666666664 0.028413333333333332 0.07260633333333333
3.8262099999999997 0.06780100000000001 0.08604933333333334 0.01974333333333333 0.04213333333333333 0.08574733333333334
3.84123 0.08462933333333332 0.08862566666666669 0.025718333333333336 0.06122766666666667 0.08905199999999999
3.8562399999999997 0.09110733333333333 0.07948366666666667 0.03258266666666667 0.07971333333333333 0.080657
3.87126 0.08339133333333335 0.062396333333333324 0.03803466666666667 0.08923466666666666 0.06391933333333333
3.8862699999999997 0.06457833333333333 0.04351800000000001 0.041043 0.08462233333333333 0.044921
3.90129 0.042271333333333334 0.027552999999999998 0.04161966666666666 0.06767566666666665 0.02856066666666667
3.9162999999999997 0.023400333333333332 0.016126 0.03988933333333333 0.04560433333333333 0.01672833333333333
3.93132 0.010964333333333335 0.008752666666666667 0.03564266666666667 0.02589766666666667 0.009064999999999998
3.9463299999999997 0.004353666666666667 0.004343666666666667 0.028918333333333334 0.012400333333333331 0.004485
3.96135 0.001466 0.0019206666666666669 0.020758333333333333 0.005012666666666666 0.00198
3.9763599999999997 0.00041933333333333335 0.0007419999999999999 0.013057333333333332 0.0017093333333333333 0.0007623333333333334
3.99138 0.00010300000000000001 0.000248 0.007616666666666666 0.000491 0.00025333333333333333
4.00639 5.3333333333333326e-05 9.766666666666666e-05 0.005654333333333334 0.0001206666666666667 8.599999999999999e-05
4.0214099999999995 0.00015200000000000004 0.0001726666666666667 0.008125 4e-05 0.00010833333333333334
4.03642 0.0005526666666666668 0.0005986666666666668 0.01602 9.766666666666666e-05 0.000379
4.0514399999999995 0.0017123333333333329 0.001898333333333333 0.02958566666666667 0.00037233333333333335 0.0012703333333333332
4.06645 0.004458333333333332 0.005053666666666666 0.04666766666666667 0.0012166666666666667 0.0035903333333333334
4.0814699999999995 0.009813333333333334 0.011338333333333334 0.06209966666666667 0.003362333333333333 0.008546666666666668
4.09648 0.01828866666666667 0.021455000000000002 0.07001166666666667 0.007861333333333333 0.017165
4.1114999999999995 0.028945999999999993 0.03429166666666666 0.06809066666666667 0.015536 0.029145666666666667
4.12651 0.03903833333333333 0.04641499999999999 0.05994733333333334 0.026071333333333332 0.04197333333333334
4.1415299999999995 0.04509766666666667 0.05358166666666666 0.05273166666666666 0.037263000000000004 0.05166466666666666
4.15654 0.04519966666666666 0.05376899999999999 0.05158666666666667 0.045578 0.05541533333333334
4.1715599999999995 0.04076733333333334 0.049338333333333345 0.055795333333333336 0.04813800000000001 0.054243
4.18657 0.03627166666666667 0.045915000000000004 0.059804666666666666 0.045006 0.052897999999999994
4.2015899999999995 0.03667033333333333 0.04836533333333333 0.05795533333333333 0.03977433333333333 0.05636466666666666
4.2166 0.044037666666666656 0.05703766666666667 0.048699 0.03768133333333334 0.065627
4.2316199999999995 0.05592866666666667 0.06748033333333334 0.03500266666666666 0.042181 0.07648466666666667
4.24663 0.06707700000000001 0.073848 0.021464 0.052346333333333335 0.08247933333333335
4.2616499999999995 0.07344466666666666 0.072966 0.011239333333333334 0.06342233333333332 0.07941733333333331
4.27666 0.07487500000000001 0.065634 0.005034666666666667 0.07051266666666667 0.067846
4.2916799999999995 0.07378233333333332 0.05496666666666667 0.001950666666666667 0.07227866666666667 0.05217866666666667
4.30669 0.07159 0.044225666666666656 0.0007196666666666667 0.070966 0.03778166666666667
4.3217099999999995 0.06731533333333335 0.03568533333333333 0.0005063333333333334 0.06895566666666667 0.02821
4.33672 0.059479666666666674 0.030299999999999997 0.0011076666666666665 0.06602833333333333 0.024013333333333334
4.3517399999999995 0.048358666666666675 0.02766233333333333 0.0028696666666666658 0.060219666666666664 0.02339866666666667
4.36675 0.03596100000000001 0.02646966666666667 0.0064276666666666675 0.050539999999999995 0.023924
4.3817699999999995 0.024472666666666667 0.025268333333333334 0.01209833333333333 0.03827133333333333 0.023792
4.39678 0.015202666666666666 0.02301066666666667 0.019162333333333333 0.025920666666666668 0.022121333333333333
4.4117999999999995 0.0086 0.019306333333333335 0.02580366666666667 0.01562533333333333 0.018778
4.42681 0.004652333333333333 0.014562666666666668 0.030162999999999995 0.008353333333333334 0.014290333333333334
4.4418299999999995 0.0031886666666666665 0.009895333333333334 0.031839 0.004033666666666666 0.00979066666666667
4.45684 0.004151333333333333 0.006658333333333335 0.032140666666666665 0.002135 0.006628333333333334
4.4718599999999995 0.007639666666666668 0.005924666666666666 0.032626999999999996 0.002208 0.005898666666666667
4.48687 0.01356 0.008172999999999998 0.033569999999999996 0.004224000000000001 0.008080333333333333
4.5018899999999995 0.02097633333333333 0.013007 0.034196 0.008348 0.012765666666666668
4.5169 0.027805666666666666 0.018956666666666667 0.03408066666666666 0.014319666666666666 0.018450333333333332
4.5319199999999995 0.031470000000000005 0.02371366666666667 0.03358766666666666 0.020884 0.022847000000000006
4.54693 0.030357000000000002 0.025197999999999998 0.032828666666666666 0.026010333333333337 0.023982333333333328
4.5619499999999995 0.0249 0.022781 0.030956333333333332 0.02792333333333333 0.021424
4.57696 0.017323666666666668 0.017598 0.027093 0.026143666666666666 0.01642633333333333
4.5919799999999995 0.010204 0.011676333333333335 0.021757000000000002 0.021597333333333336 0.010937666666666668
4.60699 0.005072333333333333 0.0066826666666666675 0.016871000000000004 0.015866666666666664 0.006404999999999999
4.6220099999999995 0.002127666666666666 0.003315666666666667 0.014229666666666667 0.010380666666666668 0.003336666666666667
4.63702 0.0007620000000000001 0.0014209999999999997 0.014054666666666668 0.006017666666666667 0.0015523333333333333
4.6520399999999995 0.00028133333333333336 0.0005296666666666667 0.015060333333333332 0.0030773333333333334 0.0006423333333333334
4.66705 0.000282 0.00017000000000000004 0.015895 0.0014423333333333337 0.0002326666666666667
4.6820699999999995 0.0007386666666666668 6.0666666666666666e-05 0.016527999999999998 0.0008590000000000001 8.766666666666668e-05
4.69708 0.0019446666666666666 8.1e-05 0.018373999999999998 0.001207 8.633333333333338e-05
4.7120999999999995 0.0043996666666666654 0.0002696666666666667 0.022809999999999997 0.0026643333333333332 0.00025200000000000005
4.72711 0.008447333333333333 0.0008346666666666668 0.029434666666666668 0.005559333333333333 0.0007800000000000001
4.7421299999999995 0.013882 0.002192333333333333 0.03575033333333333 0.010022000000000001 0.002045666666666667
4.75714 0.01972866666666667 0.004883666666666666 0.03895666666666667 0.01555766666666667 0.004555666666666666
4.7721599999999995 0.024639 0.009317666666666667 0.03853466666666667 0.021077666666666665 0.008669000000000001
4.78717 0.027682000000000002 0.015404000000000003 0.037339000000000004 0.02542966666666667 0.014276
4.8021899999999995 0.028885666666666667 0.022402666666666664 0.039975333333333335 0.028075 0.020704666666666663
4.8172 0.028956 0.029176 0.049345 0.029244666666666665 0.026993
4.8322199999999995 0.028375666666666664 0.03470766666666667 0.06385633333333333 0.029378999999999992 0.032318999999999994
4.84723 0.026831333333333332 0.03850366666666667 0.07738633333333332 0.028431666666666664 0.03627400000000001
4.8622499999999995 0.02359933333333333 0.04061633333333334 0.08265133333333334 0.02585833333333333 0.03884566666666667
4.87726 0.018563 0.041171666666666655 0.075901 0.021340333333333333 0.040107000000000004
4.8922799999999995 0.012688 0.039819999999999994 0.059391 0.015505333333333335 0.03975533333333333
4.90729 0.0074013333333333335 0.035833666666666666 0.03962866666666667 0.009706666666666669 0.036993333333333336
4.9223099999999995 0.00365 0.029051333333333335 0.02317066666666667 0.005163666666666666 0.031294333333333334
4.93732 0.001511666666666667 0.02063466666666667 0.013645999999999998 0.0023183333333333333 0.023344999999999998
4.9523399999999995 0.0005223333333333334 0.012593999999999998 0.011537666666666668 0.0008743333333333334 0.015023333333333333
4.96735 0.00015233333333333337 0.006556 0.015351 0.00027566666666666674 0.008239333333333333
4.9823699999999995 4.966666666666668e-05 0.0030443333333333334 0.022347666666666665 7.333333333333333e-05 0.0038996666666666676
4.99738 8.8e-05 0.001878666666666667 0.028910333333333333 2.5333333333333337e-05 0.0019273333333333332
5.0123999999999995 0.000375 0.0031839999999999998 0.031600333333333334 6.333333333333333e-05 0.002126
5.02741 0.0013973333333333335 0.008274 0.028912333333333328 0.0002843333333333333 0.005162333333333333
5.0424299999999995 0.004337 0.019660333333333332 0.022105333333333334 0.0011086666666666667 0.012962333333333333
5.05744 0.011343666666666665 0.039543666666666664 0.014125666666666667 0.0035909999999999996 0.02802433333333333
5.0724599999999995 0.02499133333333333 0.06688233333333334 0.007582 0.009776333333333333 0.051221
5.08747 0.04648066666666666 0.09511433333333334 0.00358 0.022418666666666667 0.07907966666666667
5.1024899999999995 0.073244 0.11386266666666665 0.0020773333333333334 0.04337566666666666 0.10324499999999999
5.1175 0.0984 0.115025 0.002956666666666667 0.07108566666666666 0.11422433333333333
5.1325199999999995 0.11393199999999999 0.09872600000000002 0.006810333333333333 0.09926966666666666 0.10761566666666668
5.14753 0.11593066666666665 0.07354866666666666 0.014861999999999997 0.11938466666666667 0.08756633333333334
5.1625499999999995 0.10700199999999999 0.05059433333333333 0.02781333333333334 0.12587833333333334 0.06398733333333334
5.17756 0.09348633333333334 0.036763 0.044201333333333336 0.11964200000000001 0.04595033333333333
5.1925799999999995 0.08034066666666666 0.03234233333333333 0.05963266666666666 0.10623333333333335 0.036832
5.20759 0.06863466666666668 0.03339966666666667 0.06831 0.09089666666666665 0.03452
5.2226099999999995 0.05703266666666667 0.03586400000000001 0.06643966666666666 0.07558866666666667 0.035155666666666675
5.23762 0.04482366666666667 0.037962666666666665 0.054835 0.06003066666666667 0.03656333333333333
5.2526399999999995 0.033389 0.039875333333333346 0.038382 0.044495666666666676 0.038697333333333334
5.26765 0.025378999999999992 0.04196633333333333 0.022776666666666667 0.031016 0.04175233333333333
5.2826699999999995 0.022590999999999997 0.043648 0.011532999999999998 0.022301333333333333 0.044512
5.29768 0.024314999999999996 0.04370766666666667 0.005239999999999998 0.019762666666666668 0.044686333333333335
5.3126999999999995 0.027427666666666663 0.04139266666666666 0.0028086666666666668 0.02227866666666667 0.04061066666666667
5.32771 0.028312000000000004 0.03706433333333334 0.0029186666666666666 0.02649566666666667 0.03260866666666667
5.3427299999999995 0.025152666666666663 0.031906000000000004 0.004661333333333333 0.028573999999999995 0.022871
5.35774 0.01883733333333333 0.027023999999999996 0.007377333333333333 0.026352333333333332 0.014156000000000002
5.3727599999999995 0.011815333333333336 0.02292633333333333 0.010398999999999999 0.020432 0.008457333333333334
5.38777 0.006197666666666666 0.020039333333333336 0.012982999999999998 0.013256 0.006482333333333334
5.4027899999999995 0.0027143333333333334 0.019368 0.014471333333333336 0.007185 0.007909666666666667
5.4178 0.0009926666666666669 0.022079333333333336 0.014431666666666669 0.003253666666666667 0.011865333333333334
5.4328199999999995 0.00030299999999999994 0.027962333333333332 0.012801333333333335 0.0012313333333333334 0.017337
5.44783 7.966666666666667e-05 0.03445033333333334 0.009978666666666667 0.00038833333333333336 0.023698333333333335
5.4628499999999995 4.433333333333334e-05 0.0377 0.006740333333333333 0.00010933333333333334 0.030886333333333335
5.47786 0.00012566666666666667 0.03523333333333334 0.003910333333333333 6.766666666666667e-05 0.03867533333333333
5.4928799999999995 0.0004896666666666667 0.02771933333333333 0.001962 0.00020700000000000002 0.045449333333333335
5.50789 0.0016513333333333334 0.018271333333333337 0.0009860000000000001 0.0007513333333333332 0.04821566666666667
5.5229099999999995 0.004724333333333334 0.010075333333333332 0.0009333333333333333 0.002354 0.04467166666666666
5.53792 0.011413666666666666 0.004645333333333334 0.0019843333333333336 0.006261999999999999 0.035389666666666666
5.5529399999999995 0.023274333333333334 0.001789 0.004691 0.014145666666666666 0.023696
5.56795 0.04006533333333333 0.0005786666666666667 0.009798666666666666 0.027115 0.013335666666666668
5.5829699999999995 0.05816100000000001 0.00016533333333333333 0.017782333333333334 0.04408033333333334 0.006292333333333334
5.59798 0.07117599999999999 8.433333333333335e-05 0.028383333333333337 0.06070566666666667 0.002512666666666667
5.6129999999999995 0.073414 0.00020900000000000004 0.04059233333333333 0.07073866666666667 0.0009613333333333332
5.62801 0.06396433333333333 0.000733 0.052989999999999995 0.069687 0.0007576666666666667
5.6430299999999995 0.04764133333333334 0.002165333333333333 0.06398533333333334 0.058112333333333335 0.0017380000000000002
5.65804 0.031851 0.005385666666666666 0.07178799999999999 0.04148166666666667 0.004494333333333334
5.6730599999999995 0.022200333333333332 0.011266666666666666 0.07450533333333334 0.026717 0.010047666666666668
5.68807 0.020189 0.019915666666666665 0.07107533333333334 0.018506 0.019004666666666666
5.7030899999999995 0.023631 0.029934333333333334 0.06262566666666666 0.017822 0.03042033333333333
5.7181 0.02868666666666667 0.03862233333333333 0.05306233333333333 0.022516 0.04135166666666666
5.7331199999999995 0.032236 0.04337266666666666 0.04794133333333333 0.028767333333333332 0.047935666666666675
5.74813 0.03335466666666667 0.043302999999999994 0.05191566666666666 0.033016000000000004 0.047828
5.7631499999999996 0.03297133333333334 0.039918 0.06584100000000001 0.03376633333333333 0.042083666666666665
5.77816 0.032182333333333334 0.03641166666666667 0.08491666666666667 0.03204100000000001 0.03499466666666666
5.7931799999999996 0.03132833333333333 0.03607666666666666 0.09982966666666668 0.029881333333333336 0.03175933333333333
5.80819 0.030889999999999997 0.040395 0.10178733333333331 0.02847733333333333 0.03547833333333334
5.8232099999999996 0.03265833333333333 0.04778799999999999 0.088491 0.028063 0.04516833333333334
5.83822 0.03897166666666667 0.05429033333333332 0.06597666666666666 0.029308999999999998 0.05600866666666667
5.8532399999999996 0.05012466666666667 0.05638866666666666 0.04457766666666666 0.03395966666666667 0.06219766666666668
5.86825 0.062657 0.05383400000000001 0.03295966666666667 0.043197999999999986 0.060932666666666684
5.8832699999999996 0.07095033333333332 0.04994533333333333 0.03466933333333334 0.05523133333333333 0.05447266666666666
5.89828 0.07117933333333333 0.04879566666666666 0.04779133333333333 0.06514233333333333 0.04823033333333333
5.9133 0.064171 0.051564333333333344 0.06598566666666666 0.06791666666666667 0.04621766666666668
5.92831 0.05455233333333333 0.05520599999999999 0.08057166666666667 0.06223533333333333 0.04777833333333333
5.94333 0.04701366666666666 0.054823000000000004 0.08421799999999999 0.051577000000000005 0.048526
5.95834 0.04297633333333333 0.04770399999999999 0.07478033333333332 0.04176866666666667 0.044398
5.97336 0.04027433333333333 0.035410333333333335 0.056279 0.036997666666666665 0.034977999999999995
5.98837 0.03575633333333334 0.022168999999999998 0.035846333333333334 0.037279999999999994 0.023295333333333335
6.00339 0.02823833333333333 0.011655333333333332 0.019297666666666664 0.03895766666666667 0.013025000000000002
6.0184 0.019182666666666667 0.005133666666666666 0.008769666666666667 0.03774666666666667 0.006097333333333332
6.03342 0.011048 0.001895 0.0033603333333333332 0.03186033333333334 0.002390333333333333
6.04843 0.005419333333333333 0.0005836666666666667 0.0010856666666666666 0.022838666666666667 0.0007823333333333334
6.06345 0.0024340000000000004 0.00015433333333333334 0.0003153333333333333 0.013774999999999999 0.0002163333333333334
6.07846 0.0013986666666666668 5.266666666666666e-05 0.00016266666666666673 0.006966333333333334 5.6e-05
6.09348 0.0015450000000000001 6.666666666666667e-05 0.0004393333333333334 0.0029590000000000007 3.633333333333333e-05
6.10849 0.002305666666666667 0.00016366666666666667 0.0015443333333333338 0.0010819999999999998 8.200000000000001e-05
6.12351 0.0032229999999999997 0.00034933333333333333 0.0047220000000000005 0.00043000000000000004 0.00018733333333333338
6.13852 0.0039046666666666674 0.0006343333333333335 0.012175333333333333 0.0004033333333333334 0.0003653333333333333
6.15354 0.0041073333333333335 0.0009633333333333334 0.026597 0.0007590000000000002 0.0005966666666666667
6.16855 0.0038313333333333333 0.0012600000000000003 0.04952833333333333 0.001429 0.0008096666666666667
6.18357 0.0032683333333333327 0.0015126666666666665 0.07919933333333334 0.0023026666666666664 0.0009256666666666667
6.19858 0.0026283333333333336 0.0019916666666666668 0.10970333333333332 0.0031363333333333334 0.0008963333333333336
6.2136 0.0020396666666666666 0.0034356666666666663 0.13271033333333332 0.003636999999999999 0.0007813333333333333
6.22861 0.0015683333333333333 0.007137333333333333 0.14101033333333335 0.003646666666666667 0.0007536666666666667
6.24363 0.0012220000000000002 0.014475666666666664 0.131761 0.0032536666666666673 0.0011293333333333335
6.25864 0.0009746666666666668 0.025839666666666667 0.10788300000000002 0.0027203333333333337 0.0024500000000000004
6.27366 0.0007703333333333333 0.03931833333333334 0.07686000000000001 0.002253666666666667 0.005578333333333333
6.28867 0.0005746666666666667 0.05058133333333333 0.047273 0.0018939999999999999 0.011552999999999999
6.30369 0.00041700000000000005 0.055177333333333335 0.02497633333333333 0.0015539999999999998 0.020963000000000002
6.3187 0.000413 0.052111000000000005 0.011399999999999999 0.0011863333333333335 0.03316066666666667
6.33372 0.0008913333333333333 0.04563333333333333 0.004694666666666667 0.0008523333333333334 0.046342
6.34873 0.0026393333333333334 0.04323633333333334 0.002132 0.0007813333333333333 0.05904466666666666
6.36375 0.007245666666666668 0.050925333333333336 0.0017716666666666673 0.0014543333333333333 0.07166233333333333
6.37876 0.017032333333333333 0.06914833333333334 0.0028929999999999997 0.003939333333333334 0.08565633333333333
6.39378 0.034048666666666665 0.092173 0.005525666666666667 0.010187666666666668 0.10078833333333333
6.40879 0.05803899999999999 0.111537 0.009635 0.022820666666666666 0.11367799999999999
6.42381 0.08485966666666668 0.12093266666666667 0.014432666666666668 0.04385133333333334 0.11967966666666664
6.43882 0.107348 0.11861499999999998 0.01834133333333333 0.07248733333333333 0.11594766666666666
6.45384 0.11883666666666666 0.10617800000000001 0.019788999999999998 0.10365266666666667 0.10263066666666668
6.46885 0.11658466666666668 0.08655700000000001 0.018280333333333332 0.12905666666666668 0.082328
6.48387 0.10241399999999999 0.06369366666666668 0.014769333333333334 0.14085 0.05941933333333334
6.49888 0.08087033333333334 0.04269100000000001 0.011005999999999998 0.13546399999999997 0.039303333333333336
6.5139 0.057131 0.028803333333333337 0.008542 0.11507633333333332 0.026968333333333334
6.52891 0.03569599999999999 0.025591000000000006 0.008020999999999999 0.08619266666666665 0.025388666666666664
6.54393 0.019488000000000002 0.03364266666666666 0.009052000000000001 0.056613000000000004 0.03442
6.55894 0.009361666666666664 0.04994533333333333 0.010462333333333332 0.032422 0.050172999999999995
6.57396 0.004617666666666667 0.06814133333333333 0.010955999999999999 0.016385666666666666 0.065681
6.58897 0.004413333333333334 0.08064533333333332 0.009870333333333333 0.008412666666666667 0.07416633333333333
6.60399 0.009003333333333332 0.08264399999999998 0.007513666666666668 0.007490333333333333 0.07394266666666667
6.619 0.019725 0.07539733333333334 0.004802333333333334 0.013321333333333333 0.07074033333333334
6.63402 0.03728033333333334 0.065889 0.0025736666666666672 0.02620333333333334 0.07414233333333332
6.64903 0.059181000000000004 0.06252566666666667 0.0011520000000000002 0.044969333333333326 0.089702
6.66405 0.07895366666666667 0.06953366666666665 0.00043000000000000004 0.06499366666666667 0.11297766666666667
6.67906 0.08943466666666665 0.08377166666666667 0.00013466666666666667 0.07917300000000001 0.13114299999999998
6.69408 0.08849900000000002 0.09631166666666666 3.633333333333333e-05 0.08252399999999999 0.13182566666666667
6.70909 0.08171733333333335 0.09820766666666668 6.333333333333333e-06 0.07676433333333335 0.1122256666666667
6.72411 0.07831566666666667 0.08635966666666667 2.6000000000000005e-05 0.06978833333333334 0.08058733333333333
6.73912 0.08339499999999998 0.06501966666666666 9.833333333333334e-05 0.06965966666666668 0.04954666666666666
6.75414 0.09372799999999999 0.04224400000000001 0.000265 0.078397 0.028193666666666665
6.76915 0.101063 0.02485133333333334 0.0006230000000000001 0.09128466666666667 0.019002666666666668
6.78417 0.09949666666666666 0.015763666666666665 0.0012246666666666667 0.10166299999999999 0.019466666666666667
6.79918 0.08997833333333334 0.014283333333333335 0.0020126666666666665 0.10586366666666668 0.024764666666666664
6.8142 0.07871266666666665 0.017552333333333333 0.0027703333333333334 0.103622 0.029779
6.82921 0.07248433333333335 0.021845666666666663 0.0031873333333333333 0.09542199999999999 0.030736
6.84423 0.07495733333333333 0.023856000000000002 0.0031046666666666666 0.081508 0.026649333333333337
6.85924 0.08501899999999997 0.022047 0.0026926666666666666 0.06374166666666667 0.019331666666666667
6.87426 0.09675833333333334 0.017176333333333335 0.0025550000000000004 0.04671466666666667 0.011742666666666669
6.88927 0.10198066666666666 0.011440999999999998 0.0037196666666666676 0.03565466666666666 0.006036666666666667
6.90429 0.09515566666666667 0.0068513333333333325 0.007570999999999999 0.03283200000000001 0.0027719999999999997
6.9193 0.07723799999999999 0.004192333333333334 0.01537766666666667 0.03599233333333333 0.0013989999999999999
6.93432 0.054517666666666666 0.0031523333333333334 0.027091999999999998 0.04004233333333333 0.0011220000000000002
6.94933 0.03386466666666666 0.0030206666666666667 0.04016666666666667 0.04046966666666667 0.0013356666666666666
6.96435 0.018953666666666664 0.0032073333333333337 0.04980500000000001 0.035944666666666666 0.0017060000000000003
6.97936 0.009939333333333335 0.003378666666666667 0.051599666666666676 0.028215666666666663 0.0020719999999999996
6.99438 0.005200333333333334 0.0033269999999999992 0.044656 0.020045 0.002328666666666667
7.00939 0.002943 0.0029593333333333333 0.03229533333333334 0.013272 0.002378
7.02441 0.0018693333333333335 0.0023103333333333335 0.019577 0.008395333333333333 0.0021610000000000006
7.03942 0.0012756666666666667 0.0015516666666666665 0.010187666666666668 0.0051523333333333326 0.001702666666666667
7.05444 0.0008789999999999999 0.0008956666666666666 0.0053363333333333336 0.0031210000000000005 0.001152
7.06945 0.0006260000000000001 0.0004556666666666668 0.004791666666666666 0.0019443333333333337 0.0006586666666666668
7.08447 0.0004973333333333335 0.00022733333333333337 0.008189666666666668 0.0013316666666666665 0.00032100000000000005
7.09948 0.000464 0.00014233333333333334 0.015197333333333334 0.0010486666666666667 0.00013633333333333333
7.1145 0.0005 0.00012166666666666668 0.024564666666666665 0.0009256666666666669 6.066666666666667e-05
7.12951 0.0006096666666666666 0.00011500000000000002 0.03339833333333333 0.0008766666666666667 4.666666666666667e-05
7.14453 0.0008269999999999999 9.666666666666665e-05 0.038109333333333335 0.0008839999999999999 6.066666666666667e-05
7.15954 0.0011243333333333335 9.000000000000002e-05 0.03662733333333334 0.0009276666666666666 8.966666666666667e-05
7.17456 0.0013953333333333333 0.000122 0.02990933333333334 0.0009666666666666666 0.00015666666666666666
7.18957 0.0015043333333333332 0.0002733333333333334 0.021123999999999997 0.0009203333333333334 0.0003423333333333334
7.20459 0.001378 0.0006813333333333334 0.013327 0.0007773333333333335 0.0008223333333333333
7.2196 0.0010756666666666668 0.0015266666666666666 0.007930666666666667 0.0005736666666666668 0.0018263333333333332
7.23462 0.0007336666666666666 0.0029486666666666667 0.004915333333333332 0.0003903333333333334 0.0035043333333333333
7.24963 0.0004673333333333334 0.0048460000000000005 0.004042 0.00027633333333333335 0.005707666666666667
7.26465 0.00032 0.006745666666666666 0.005730666666666667 0.00023600000000000002 0.007843999999999999
7.27966 0.0002616666666666667 0.007928333333333332 0.011093333333333334 0.00023166666666666672 0.009094333333333333
7.29468 0.000263 0.007858333333333333 0.020998000000000006 0.0002266666666666667 0.008889333333333332
7.30969 0.0003503333333333334 0.006549666666666666 0.03456 0.00021000000000000006 0.0073236666666666676
7.32471 0.0006413333333333334 0.004586999999999999 0.04842500000000001 0.00021533333333333335 0.005090666666666666
7.33972 0.001324666666666667 0.0027153333333333335 0.05840599999999999 0.00034500000000000004 0.0029896666666666665
7.35474 0.0025413333333333334 0.0014163333333333335 0.06304566666666667 0.0007616666666666668 0.0015203333333333332
7.36975 0.004197666666666666 0.0008536666666666669 0.06589866666666667 0.0016843333333333335 0.0008163333333333335
7.38477 0.0058523333333333335 0.0010496666666666668 0.073475 0.003227333333333333 0.0008876666666666666
7.39978 0.006915333333333334 0.002199333333333333 0.089612 0.005199 0.001971
7.4148 0.007096000000000001 0.004792 0.11087000000000001 0.007013666666666667 0.0047086666666666666
7.42981 0.006791 0.009622666666666665 0.127254 0.007925666666666666 0.010057666666666668
7.44483 0.006977333333333334 0.01755166666666667 0.1285 0.007560666666666668 0.018770666666666665
7.45984 0.008551000000000001 0.028941666666666657 0.1114056666666667 0.006294999999999999 0.03053833333333333
7.47486 0.011690666666666665 0.04272566666666666 0.08200566666666664 0.005129999999999999 0.04327133333333333
7.48987 0.015571000000000002 0.05570766666666666 0.050961333333333324 0.0051909999999999994 0.053331333333333335
7.50489 0.018787666666666664 0.06329 0.026648666666666664 0.007212666666666668 0.05712300000000001
7.5199 0.02009033333333333 0.062017 0.01170166666666667 0.011188000000000002 0.053305000000000005
7.53492 0.019056999999999998 0.05221766666666667 0.004309000000000001 0.016164 0.043776999999999996
7.54993 0.016215333333333335 0.03816233333333333 0.0013333333333333335 0.020420666666666663 0.032523666666666666
7.56495 0.012702333333333335 0.02527533333333333 0.0003613333333333333 0.022187666666666668 0.023041000000000002
7.57996 0.009671333333333332 0.016842000000000003 0.000162 0.020673666666666667 0.01655633333333333
7.59498 0.007793 0.012929666666666667 0.00039233333333333335 0.016674666666666664 0.012300666666666666
7.60999 0.0071916666666666665 0.011734333333333334 0.0013239999999999997 0.012244333333333333 0.009033000000000001
7.62501 0.007814333333333333 0.011704333333333332 0.0038620000000000004 0.009710666666666668 0.0062640000000000005
7.64002 0.009845666666666666 0.012595 0.009432666666666666 0.010788999999999998 0.004390000000000001
7.65504 0.013548999999999999 0.014903000000000001 0.01932633333333333 0.016021333333333335 0.004229333333333334
7.67005 0.018574999999999998 0.018467666666666667 0.03327766666666667 0.024511333333333333 0.006578333333333334
7.68507 0.023502000000000002 0.021792666666666665 0.048518 0.03381566666666667 0.011788666666666664
7.70008 0.02637666666666667 0.022899666666666662 0.060775666666666665 0.040628666666666674 0.019181
7.7151 0.025932000000000004 0.021087333333333333 0.06741366666666668 0.042305999999999996 0.026826
7.73011 0.022355333333333335 0.017920666666666665 0.06967966666666667 0.03830066666666667 0.03252933333333333
7.74513 0.017115333333333333 0.016575333333333334 0.07134100000000002 0.030311 0.03573066666666667
7.76014 0.012218000000000003 0.02010533333333333 0.07478733333333333 0.021131 0.03844233333333334
7.77516 0.009653333333333335 0.029676333333333343 0.078933 0.013246666666666665 0.04357166666666667
7.79017 0.011165000000000001 0.04356033333333334 0.08109133333333333 0.008200333333333334 0.05179066666666667
7.80519 0.017921999999999997 0.05742466666666667 0.08017133333333334 0.0067283333333333336 0.060088666666666665
7.8202 0.029662333333333336 0.066176 0.07732266666666665 0.009160666666666668 0.063833
7.83522 0.043827 0.06657933333333335 0.07369933333333334 0.015496666666666666 0.06048533333333334
7.85023 0.055876333333333326 0.05882366666666667 0.068661 0.025047000000000003 0.051276333333333333
7.86525 0.061375000000000006 0.04593666666666667 0.060745333333333325 0.036145333333333335 0.03961933333333334
7.88026 0.058492666666666665 0.031837333333333336 0.049953333333333336 0.04645233333333333 0.028550666666666672
7.89528 0.04885833333333334 0.019636999999999998 0.03849733333333334 0.05370766666666667 0.019772
7.91029 0.03615733333333333 0.011052000000000001 0.02950466666666667 0.05631433333333333 0.014426000000000001
7.92531 0.024036333333333337 0.006750999999999998 0.025283999999999997 0.053502999999999995 0.014001999999999999
7.94032 0.01492533333333333 0.007171333333333333 0.026500333333333334 0.045639000000000006 0.020135666666666663
7.95534 0.010115333333333334 0.013181666666666666 0.03231133333333334 0.03458666666666667 0.03323333333333333
7.97035 0.010240666666666667 0.02570333333333333 0.041091666666666665 0.023389666666666663 0.050769999999999996
7.98537 0.015494 0.044195 0.05118466666666667 0.015112333333333335 0.066985
8.00038 0.025196 0.06507666666666664 0.06102966666666667 0.011654 0.07538399999999999
8.0154 0.037194 0.08218166666666665 0.06871733333333332 0.013467333333333333 0.072886
8.03041 0.04797066666666667 0.08971166666666668 0.07202033333333333 0.020016333333333337 0.061982999999999996
8.04543 0.054085999999999995 0.08557266666666669 0.069857 0.03025933333333333 0.04860666666666667
8.06044 0.05416366666666666 0.072162 0.06410733333333334 0.04278099999999999 0.03761833333333333
8.07546 0.049722 0.05441766666666667 0.05959599999999999 0.05568233333333333 0.030179333333333332
8.09047 0.043864333333333325 0.03721066666666666 0.061012666666666666 0.06666033333333334 0.024741666666666665
8.10549 0.038918333333333326 0.024066666666666663 0.06887533333333333 0.07357833333333334 0.01985633333333333
8.1205 0.03500733333333334 0.017107333333333332 0.078161 0.07507833333333334 0.015954
8.13552 0.030734 0.017201 0.08164400000000001 0.07077233333333334 0.014993999999999999
8.15053 0.02513033333333333 0.023726333333333335 0.07550166666666666 0.061218999999999996 0.018799666666666666
8.16555 0.018987666666666667 0.034133333333333335 0.062200000000000005 0.04810366666666666 0.027407666666666667
8.18056 0.014691666666666665 0.044457333333333335 0.04804066666666667 0.034382666666666666 0.03838233333333333
8.19558 0.015014333333333333 0.05139133333333333 0.038166 0.023663333333333328 0.047848666666666664
8.21059 0.02179366666666667 0.05475466666666667 0.03393500000000001 0.01907633333333333 0.052888999999999985
8.22561 0.03475433333333333 0.057891333333333336 0.034818 0.022279333333333328 0.053658333333333336
8.24062 0.050732 0.06497866666666667 0.04215666666666667 0.032769 0.053288666666666665
8.25564 0.06420433333333334 0.07728866666666666 0.06020766666666667 0.04748733333333333 0.05561766666666667
8.27065 0.06989200000000001 0.09145733333333332 0.09224666666666667 0.06128833333333333 0.06278533333333333
8.28567 0.06635766666666666 0.10109499999999999 0.1343146666666667 0.06905200000000002 0.07422533333333332
8.30068 0.05760333333333333 0.10062266666666668 0.173034 0.06876766666666666 0.08677766666666667
8.3157 0.050874 0.08892533333333333 0.191938 0.06321 0.09561466666666667
8.33071 0.05187466666666667 0.07036066666666667 0.18264033333333335 0.05819100000000001 0.09633466666666668
8.34573 0.06092633333333334 0.052085666666666676 0.15067500000000003 0.058155000000000005 0.08786166666666669
8.36074 0.07291166666666667 0.03961033333333333 0.11057066666666666 0.062782 0.07363233333333333
8.37576 0.080937 0.033798 0.07562266666666667 0.06772566666666667 0.059253666666666656
8.39077 0.08060433333333333 0.031550666666666664 0.05222266666666667 0.06864166666666667 0.04846566666666666
8.40579 0.07191133333333334 0.02911533333333333 0.041294333333333336 0.06442566666666666 0.04128533333333333
8.4208 0.058220666666666664 0.025089000000000004 0.041763 0.056857 0.035694666666666666
8.43582 0.044264 0.020860666666666663 0.05149966666666666 0.048313 0.030284999999999996
8.45083 0.034483999999999994 0.018876666666666667 0.06618133333333334 0.040639999999999996 0.02514966666666667
8.46585 0.031801333333333334 0.02089 0.07976699999999999 0.03574200000000001 0.02114233333333333
8.48086 0.036759 0.027669666666666665 0.08758366666666667 0.035694666666666666 0.019503333333333334
8.49588 0.047395 0.039419666666666665 0.0892 0.04152033333333334 0.022134
8.51089 0.06010066666666667 0.05545666666666668 0.08771199999999998 0.05201499999999999 0.03129533333333333
