# Supplementary material for: Coherent ultrafast photoemission from a single quantized state of a one-dimensional emitter
Source: Sci Adv. 2023 Oct 12;9(41):eadf4170. doi: 10.1126/sciadv.adf4170 (PMC10569710; doi:10.1126/sciadv.adf4170)
Supplement: Supplementary file 2 — Data file S1 [file sciadv.adf4170_data_file_s1.zip › data and code/data_figure_4/Figure4B/15fsand27fs/15.dat]

-6.489090000000001 0.014710333333333332 0.08854599999999999 0.07558566666666668 0.028455666666666664 0.11136766666666666
-6.474070000000001 0.01597 0.07350999999999999 0.07513566666666668 0.033737 0.09104766666666667
-6.459060000000001 0.021666333333333333 0.059238333333333344 0.07023966666666666 0.04908033333333332 0.070512
-6.444040000000001 0.03316733333333333 0.053256999999999985 0.063806 0.070196 0.059381666666666666
-6.429030000000001 0.052175 0.05735166666666667 0.05770266666666667 0.09048966666666666 0.060222333333333336
-6.414010000000001 0.07801033333333332 0.06718433333333333 0.05255433333333333 0.10494099999999998 0.06846533333333334
-6.399000000000001 0.10629266666666666 0.07683533333333332 0.04891366666666666 0.11322099999999999 0.07730633333333331
-6.383980000000001 0.13122033333333333 0.08470766666666667 0.04759866666666667 0.118649 0.08371300000000001
-6.368970000000001 0.15002566666666667 0.095698 0.04869 0.124288 0.09131733333333333
-6.353950000000001 0.16532566666666665 0.11694633333333333 0.050662 0.13082433333333335 0.10768033333333334
-6.338940000000001 0.18252066666666664 0.150251 0.051194333333333335 0.138328 0.1374463333333333
-6.323920000000001 0.2044 0.1878163333333333 0.04926766666666666 0.14878066666666667 0.17638800000000002
-6.308910000000001 0.22776033333333331 0.2155913333333333 0.04636166666666666 0.165163 0.21145033333333332
-6.293890000000001 0.2447816666666667 0.22159566666666664 0.04531333333333333 0.1872673333333333 0.22751233333333334
-6.278880000000001 0.24767966666666663 0.20281266666666664 0.04772 0.20876233333333333 0.2163206666666667
-6.263860000000001 0.23338733333333336 0.16612966666666668 0.05226866666666666 0.21968466666666667 0.18122733333333332
-6.248850000000001 0.20522366666666667 0.123981 0.05558133333333333 0.213208 0.13486399999999998
-6.233830000000001 0.17054533333333335 0.088304 0.054791 0.19045099999999998 0.092142
-6.218820000000001 0.13637433333333335 0.06593533333333332 0.04962566666666667 0.15887133333333336 0.06353800000000001
-6.203800000000001 0.10653866666666668 0.056995000000000004 0.04230866666666667 0.12648333333333336 0.05199299999999999
-6.188790000000001 0.08199866666666665 0.05676033333333332 0.03569866666666667 0.09770999999999999 0.05389133333333333
-6.173770000000001 0.06304733333333332 0.059961999999999994 0.031369999999999995 0.07364966666666665 0.06275166666666666
-6.158760000000001 0.05078233333333333 0.06444233333333334 0.029165000000000003 0.05470066666666666 0.07320900000000001
-6.143740000000001 0.046675666666666664 0.07109566666666665 0.028156 0.04237933333333333 0.08275966666666666
-6.128730000000001 0.05085266666666667 0.08029266666666666 0.02780166666666667 0.03887700000000001 0.09041133333333333
-6.113710000000001 0.06088566666666668 0.088821 0.028127999999999997 0.04503599999999999 0.09434033333333333
-6.098700000000001 0.07243433333333334 0.09102800000000001 0.029015333333333337 0.058526999999999996 0.09182399999999999
-6.083680000000001 0.08117200000000001 0.08319400000000002 0.029739 0.07394166666666666 0.08158433333333331
-6.068670000000001 0.08443500000000001 0.06675 0.029539 0.08519300000000002 0.065648
-6.053650000000001 0.08166999999999999 0.047425999999999996 0.02861533333333333 0.08850833333333333 0.04867466666666667
-6.038640000000001 0.073966 0.03186033333333334 0.028484 0.08370466666666666 0.035810999999999996
-6.023620000000001 0.06333300000000003 0.024737000000000002 0.03118433333333333 0.07323033333333333 0.031030333333333333
-6.008610000000001 0.052345333333333334 0.02773333333333333 0.03768966666666667 0.060291333333333336 0.03604533333333333
-5.993590000000001 0.04426133333333333 0.03929566666666666 0.04668066666666667 0.04783833333333332 0.04903766666666667
-5.978580000000001 0.04308466666666667 0.054691333333333335 0.05479266666666667 0.038501 0.06415799999999999
-5.963560000000001 0.052509 0.06723333333333331 0.05843433333333333 0.034622 0.073616
-5.948550000000001 0.07359566666666666 0.07143433333333334 0.055899666666666674 0.03783533333333333 0.07229266666666666
-5.933530000000001 0.10263800000000001 0.066343 0.04816866666666667 0.04861833333333333 0.061283000000000004
-5.918520000000001 0.13131800000000002 0.05611466666666667 0.03793066666666666 0.06603033333333334 0.04684666666666667
-5.903500000000001 0.15037266666666668 0.04700599999999999 0.027818999999999997 0.08741933333333332 0.035899
-5.888490000000001 0.15474833333333335 0.043521 0.019283666666666664 0.10820133333333334 0.032151
-5.873470000000001 0.1462476666666667 0.04663900000000001 0.012652333333333331 0.12306933333333332 0.03544866666666667
-5.858460000000001 0.13110733333333333 0.054322333333333334 0.007841666666666667 0.128779 0.043305
-5.843440000000001 0.11484766666666665 0.06303066666666667 0.004887333333333332 0.12600933333333333 0.052503
-5.828430000000001 0.099245 0.06919499999999999 0.004046333333333333 0.11800633333333334 0.06021233333333333
-5.813410000000001 0.083612 0.07051966666666667 0.005764333333333334 0.10730866666666666 0.06469133333333334
-5.798400000000001 0.067718 0.06664500000000001 0.010598666666666664 0.09428633333333335 0.06544166666666666
-5.783380000000001 0.05272533333333333 0.05881233333333334 0.019004999999999998 0.07862366666666666 0.06266266666666667
-5.768370000000001 0.03986533333333333 0.04881166666666667 0.03098633333333333 0.06122566666666667 0.05658
-5.753350000000001 0.029264000000000002 0.038285333333333324 0.045701 0.044173 0.047614
-5.738340000000001 0.020362 0.028644666666666665 0.06117566666666666 0.029410666666666665 0.036981999999999994
-5.723320000000001 0.012929666666666666 0.020984000000000003 0.07437033333333333 0.017929333333333332 0.026738000000000005
-5.708310000000001 0.007256999999999999 0.015644666666666664 0.08190166666666668 0.009864 0.018761000000000003
-5.693290000000001 0.003606666666666666 0.012043333333333333 0.08156333333333335 0.0048393333333333335 0.013666666666666666
-5.678280000000001 0.0018689999999999998 0.009226000000000002 0.073827 0.0022213333333333334 0.010662000000000001
-5.663260000000001 0.0018149999999999998 0.006673000000000001 0.06218800000000001 0.0013850000000000002 0.008525
-5.648250000000001 0.0034430000000000007 0.0045913333333333336 0.051936333333333334 0.0020286666666666665 0.006698333333333334
-5.633230000000001 0.006978999999999998 0.003663 0.048241000000000006 0.004249666666666666 0.005608999999999999
-5.618220000000001 0.012378999999999998 0.004634666666666665 0.05456333333333334 0.008258 0.006248
-5.603200000000001 0.018731 0.008055000000000001 0.071429 0.013776333333333335 0.009437666666666667
-5.588190000000001 0.024251666666666668 0.013952666666666665 0.09509333333333332 0.019703333333333333 0.015212000000000003
-5.573170000000001 0.027241 0.02149533333333333 0.11732433333333335 0.024497333333333333 0.022527333333333337
-5.558160000000001 0.027344 0.029063 0.1284 0.027228000000000006 0.029654666666666663
-5.543140000000001 0.02595533333333333 0.03498166666666667 0.12281066666666667 0.028255333333333337 0.03516966666666667
-5.528130000000001 0.025070666666666665 0.038284333333333344 0.10316666666666668 0.028660333333333336 0.038642333333333334
-5.513110000000001 0.025581333333333334 0.038812333333333324 0.07875133333333334 0.028899 0.040336666666666667
-5.498100000000001 0.026701666666666665 0.036803666666666665 0.06029599999999999 0.028275 0.040402999999999994
-5.483080000000001 0.027132 0.032812999999999995 0.05530066666666667 0.025930666666666664 0.03862566666666667
-5.468070000000001 0.026681999999999997 0.028033999999999996 0.06559633333333333 0.02226966666666667 0.034871333333333344
-5.453050000000001 0.026637333333333332 0.02407666666666667 0.08642066666666667 0.01906166666666666 0.029491
-5.438040000000001 0.028721666666666663 0.021995666666666667 0.10749533333333333 0.018192 0.023298
-5.423020000000001 0.03382533333333334 0.021670000000000002 0.11766100000000002 0.020515333333333337 0.01752833333333333
-5.408010000000001 0.041513 0.02259433333333333 0.11161700000000002 0.025773333333333332 0.013904999999999999
-5.392990000000001 0.050154 0.025210666666666666 0.09323033333333333 0.033209666666666665 0.014452333333333336
-5.377980000000001 0.057528666666666665 0.031227000000000005 0.07206599999999999 0.041955 0.02087433333333333
-5.362960000000001 0.06175433333333333 0.04227066666666667 0.056436 0.050851333333333346 0.033668000000000003
-5.347950000000001 0.06219700000000001 0.05792399999999999 0.04915666666666666 0.05839166666666667 0.051294
-5.332930000000001 0.059438666666666674 0.07469566666666667 0.04862333333333334 0.06319333333333334 0.06992200000000001
-5.317920000000001 0.05445233333333334 0.08682933333333334 0.052622999999999996 0.06457033333333334 0.08420599999999999
-5.302900000000001 0.04796933333333333 0.08899499999999999 0.061038 0.062484333333333336 0.089218
-5.287890000000001 0.04074966666666667 0.07949533333333333 0.07523766666666667 0.05715833333333333 0.08286333333333333
-5.272870000000001 0.033809000000000006 0.06171633333333333 0.09515266666666668 0.04912633333333332 0.06742133333333333
-5.257860000000001 0.028001 0.042524 0.11702199999999999 0.039716 0.04885333333333333
-5.242840000000001 0.023514666666666666 0.028957999999999998 0.13412100000000002 0.030863999999999996 0.03421933333333334
-5.227830000000001 0.020151 0.025936333333333332 0.13978833333333332 0.02415866666666667 0.029004666666666668
-5.212810000000001 0.017992666666666667 0.03586766666666666 0.13063266666666667 0.020154666666666664 0.03596066666666667
-5.197800000000001 0.01744366666666667 0.05847733333333333 0.108336 0.018699000000000004 0.05484666666666665
-5.182780000000001 0.018553000000000004 0.08939733333333333 0.07928033333333334 0.01943933333333333 0.08188533333333332
-5.167770000000001 0.020393 0.11922866666666666 0.05183366666666667 0.021837666666666665 0.109358
-5.152750000000001 0.021368333333333333 0.13630466666666666 0.032569 0.024837 0.127332
-5.137740000000001 0.020263666666666666 0.13321133333333332 0.02377733333333333 0.027230666666666663 0.12842599999999998
-5.122720000000001 0.01732233333333333 0.11188700000000001 0.023577333333333336 0.028932999999999997 0.11250066666666665
-5.107710000000001 0.014560333333333335 0.08224666666666666 0.02784666666666667 0.03220566666666667 0.08695400000000002
-5.092690000000001 0.015342333333333335 0.055529 0.032815 0.04121300000000001 0.06195233333333334
-5.077680000000001 0.023434 0.03858866666666667 0.037117 0.05918566666666668 0.044888000000000004
-5.062660000000001 0.04162333333333333 0.03310866666666667 0.04210666666666667 0.08469033333333334 0.038310000000000004
-5.047650000000001 0.06993433333333333 0.03793066666666667 0.050028 0.11072200000000001 0.041434
-5.032630000000001 0.10428333333333333 0.050824 0.06139733333333333 0.1289173333333333 0.052249
-5.017620000000001 0.13706500000000005 0.06861466666666668 0.07392133333333333 0.13582433333333332 0.068232
-5.002600000000001 0.15988333333333335 0.08691666666666668 0.08382266666666667 0.1346993333333333 0.08603433333333334
-4.987590000000001 0.16676566666666667 0.10058866666666667 0.088356 0.13068566666666664 0.10105766666666666
-4.972570000000001 0.15610400000000002 0.10504033333333333 0.08735799999999999 0.12507166666666664 0.10804733333333336
-4.957560000000001 0.131084 0.09821133333333334 0.08269466666666667 0.11504533333333335 0.10335066666666666
-4.942540000000001 0.09872466666666666 0.08231533333333332 0.07652899999999999 0.09831466666666669 0.087822
-4.927530000000001 0.06740466666666668 0.06379033333333334 0.07020266666666665 0.07666933333333333 0.06763733333333333
-4.912510000000001 0.043666666666666666 0.050874666666666665 0.064708 0.055061666666666675 0.051735333333333335
-4.897500000000001 0.030394333333333336 0.050182333333333336 0.06167633333333333 0.03825466666666667 0.047639999999999995
-4.882480000000001 0.027644666666666665 0.06411566666666667 0.06308966666666667 0.028721333333333335 0.058469999999999994
-4.867470000000001 0.034917333333333335 0.08988766666666667 0.069691 0.027268999999999995 0.08203200000000001
-4.852450000000001 0.052127999999999994 0.12031733333333335 0.079908 0.03493933333333334 0.11172533333333332
-4.837440000000001 0.07840899999999998 0.14653933333333333 0.09061500000000001 0.053642 0.138858
-4.822420000000001 0.11061066666666665 0.16200166666666668 0.098675 0.08414933333333335 0.15609966666666666
-4.807410000000001 0.1436366666666667 0.16530333333333339 0.10167833333333333 0.12304366666666669 0.160627
-4.792390000000001 0.17209033333333332 0.15972133333333333 0.09806333333333334 0.162005 0.15510300000000002
-4.777380000000001 0.1912016666666667 0.14996566666666666 0.08758066666666668 0.191016 0.145674
-4.762360000000001 0.19708133333333336 0.1392476666666667 0.07207633333333334 0.20304900000000004 0.13785866666666666
-4.747350000000001 0.1880703333333333 0.128529 0.05547866666666666 0.19671433333333335 0.13299066666666667
-4.732330000000001 0.16671133333333335 0.11738733333333334 0.042367666666666665 0.175984 0.12777766666666665
-4.717320000000001 0.139174 0.10475966666666667 0.036015 0.14809066666666665 0.117396
-4.702300000000001 0.11151333333333333 0.08946066666666666 0.03699733333333334 0.12043866666666665 0.09943699999999998
-4.687290000000001 0.08644400000000002 0.071094 0.043185999999999995 0.09742233333333333 0.07571166666666666
-4.672270000000001 0.063929 0.05107633333333333 0.05079166666666666 0.0792156666666667 0.05095366666666667
-4.657260000000001 0.043964 0.03237399999999999 0.05580533333333334 0.06357033333333333 0.029938999999999997
-4.642240000000001 0.027864 0.017780666666666667 0.055292333333333346 0.04885666666666667 0.015207666666666668
-4.627230000000001 0.017043666666666665 0.008359 0.048469000000000005 0.0354 0.006628
-4.612210000000001 0.011438 0.0033396666666666666 0.037117000000000004 0.02440933333333334 0.0024653333333333333
-4.597200000000001 0.009311333333333335 0.0011463333333333334 0.024720333333333337 0.016376999999999996 0.0007886666666666667
-4.582180000000001 0.008424 0.0004113333333333333 0.014776000000000001 0.010770000000000002 0.00027100000000000003
-4.567170000000001 0.007269 0.00042066666666666674 0.009566333333333333 0.006773333333333334 0.0002976666666666667
-4.552150000000001 0.005581666666666666 0.0010840000000000001 0.010237333333333333 0.003916666666666666 0.0008343333333333333
-4.537140000000001 0.004006 0.002800666666666666 0.017319666666666667 0.0020803333333333333 0.002296
-4.522120000000001 0.0036000000000000003 0.0062109999999999995 0.030494 0.0012943333333333335 0.005390666666666667
-4.507110000000001 0.0056086666666666654 0.011811999999999998 0.04758933333333333 0.001759 0.010795666666666667
-4.492090000000001 0.011357333333333334 0.019510333333333334 0.06431933333333333 0.004090333333333333 0.018588666666666667
-4.477080000000001 0.021797666666666663 0.02846866666666666 0.07604333333333334 0.009288666666666666 0.027877333333333334
-4.462059999999999 0.036426999999999994 0.037520333333333336 0.08039766666666666 0.018107333333333333 0.037128
-4.447050000000001 0.052565999999999995 0.04570533333333334 0.07836166666666668 0.030011999999999997 0.045044666666666656
-4.432029999999999 0.06610166666666667 0.052528000000000005 0.07296433333333335 0.04272733333333334 0.051245000000000006
-4.417020000000001 0.07380366666666667 0.057802333333333324 0.06748766666666667 0.05341733333333333 0.05608766666666667
-4.401999999999999 0.075372 0.06159666666666667 0.06472833333333333 0.060735333333333336 0.06004666666666666
-4.386990000000001 0.07326433333333333 0.06432833333333335 0.06647499999999999 0.06557133333333334 0.06345533333333334
-4.371969999999999 0.07047533333333335 0.06678766666666666 0.07213133333333333 0.06944833333333333 0.066657
-4.356960000000001 0.06855766666666667 0.06967666666666666 0.07776466666666668 0.072404 0.07004166666666665
-4.341939999999999 0.06763300000000001 0.07298500000000001 0.07812100000000001 0.07306333333333334 0.07366299999999999
-4.326930000000001 0.06741566666666668 0.07583866666666667 0.07077566666666665 0.07079666666666667 0.07698999999999999
-4.311909999999999 0.06752599999999999 0.07714733333333333 0.05846700000000002 0.06718 0.07928233333333333
-4.296900000000001 0.067378 0.07668133333333335 0.04685633333333334 0.06481400000000001 0.08037466666666666
-4.281879999999999 0.06704833333333333 0.07583233333333333 0.04019066666666667 0.06499233333333335 0.08114700000000001
-4.266870000000001 0.06847733333333332 0.0771 0.039134666666666665 0.06724 0.082946
-4.251849999999999 0.07457133333333334 0.082181 0.04198233333333333 0.07113566666666668 0.08620599999999999
-4.236840000000001 0.086089 0.09004133333333333 0.046605 0.077477 0.089681
-4.221819999999999 0.09948099999999999 0.09699133333333335 0.05093966666666667 0.08676933333333334 0.09136533333333334
-4.206810000000001 0.10860533333333335 0.099184 0.05277099999999999 0.09696033333333333 0.09026833333333334
-4.191789999999999 0.108941 0.09552233333333333 0.050550666666666674 0.10379033333333333 0.08711366666666667
-4.176780000000001 0.10041733333333333 0.08817633333333334 0.045247666666666665 0.10387366666666666 0.083336
-4.161759999999999 0.08700333333333332 0.08061 0.04106 0.09715100000000002 0.079788
-4.146750000000001 0.07423366666666667 0.07529166666666666 0.04348566666666667 0.08662666666666666 0.076535
-4.131729999999999 0.066911 0.07323966666666666 0.05553166666666667 0.07650666666666668 0.07389166666666666
-4.116720000000001 0.06743433333333335 0.07478399999999999 0.07468133333333334 0.07063200000000001 0.07319566666666666
-4.101699999999999 0.07443266666666666 0.07939666666666666 0.09324733333333332 0.07117266666666668 0.07580833333333332
-4.086690000000001 0.08259 0.08453266666666666 0.10264933333333334 0.07715466666666666 0.08084466666666668
-4.071669999999999 0.085188 0.08568500000000001 0.09896400000000001 0.08402766666666665 0.08431566666666668
-4.056660000000001 0.07848766666666668 0.07897200000000001 0.08538633333333333 0.08586166666666666 0.08137466666666666
-4.041639999999999 0.06447666666666667 0.06435466666666666 0.06953133333333335 0.079401 0.07032333333333333
-4.026630000000001 0.049277666666666664 0.04625166666666667 0.05794033333333333 0.06650233333333333 0.05448633333333333
-4.011609999999999 0.038787666666666665 0.031045999999999997 0.05241133333333334 0.052538333333333326 0.04035466666666666
-3.9966000000000004 0.03563633333333333 0.023951666666666666 0.050748666666666664 0.042425000000000004 0.03370233333333333
-3.9815799999999997 0.03959066666666667 0.02732633333333333 0.05021966666666667 0.038175 0.036787
-3.9665700000000004 0.049561999999999995 0.040435 0.050019666666666664 0.03971533333333334 0.04799533333333334
-3.9515499999999997 0.06414833333333333 0.05959999999999999 0.050751333333333336 0.046799333333333325 0.06333833333333333
-3.9365400000000004 0.08024566666666666 0.07892966666666666 0.05238333333333334 0.05902866666666666 0.07822933333333333
-3.9215199999999997 0.09244199999999998 0.092216 0.05342633333333333 0.074038 0.08857666666666668
-3.9065100000000004 0.09536566666666665 0.09547900000000001 0.05210533333333332 0.08676033333333334 0.09153366666666667
-3.8914899999999997 0.08742566666666667 0.08860699999999998 0.04811333333333334 0.09160700000000001 0.08633000000000002
-3.8764800000000004 0.07244300000000002 0.07505266666666667 0.04343966666666666 0.086159 0.074945
-3.8614599999999997 0.0575 0.06020766666666666 0.04149766666666667 0.07315133333333333 0.06154833333333333
-3.8464500000000004 0.048840666666666664 0.04937300000000001 0.04492433333333334 0.059048666666666666 0.050848333333333336
-3.8314299999999997 0.04864566666666668 0.045818 0.05314933333333334 0.050228999999999996 0.04613
-3.8164200000000004 0.05453366666666667 0.04928666666666667 0.06178466666666666 0.049485 0.047844
-3.8013999999999997 0.06162833333333333 0.05602700000000001 0.065008 0.05498266666666666 0.053364
-3.7863900000000004 0.06560166666666667 0.06101299999999999 0.05959933333333334 0.06206300000000001 0.058452666666666674
-3.7713699999999997 0.064626 0.060860999999999985 0.047213333333333336 0.06634733333333334 0.059775
-3.7563600000000004 0.059450666666666666 0.055226666666666674 0.032953666666666666 0.06583533333333334 0.05639666666666666
-3.7413399999999997 0.05217066666666667 0.045964 0.021815333333333332 0.06099566666666667 0.049343000000000005
-3.7263300000000004 0.044780333333333325 0.035749 0.01596866666666667 0.05344333333333333 0.040482000000000004
-3.7113099999999997 0.03832666666666666 0.027346666666666665 0.014398666666666667 0.04470033333333333 0.03213266666666667
-3.6963000000000004 0.03332233333333333 0.02319566666666667 0.014462666666666669 0.03585366666666667 0.026921333333333335
-3.6812799999999997 0.030733 0.024596666666666666 0.01393066666666667 0.027950666666666665 0.026790333333333336
-3.6662700000000004 0.032079 0.03089666666666667 0.012355666666666666 0.022265666666666666 0.03159733333333333
-3.6512499999999997 0.03800000000000001 0.039420666666666666 0.011354999999999999 0.02000066666666667 0.038756000000000006
-3.6362400000000004 0.046762333333333336 0.046667333333333345 0.013834333333333334 0.021687333333333333 0.044711999999999995
-3.6212199999999997 0.05465533333333334 0.050265 0.022587666666666666 0.026966333333333332 0.047202999999999995
-3.6062100000000004 0.058295999999999994 0.050147666666666674 0.038419 0.034832 0.046479000000000006
-3.5911899999999997 0.05648433333333334 0.04778333333333333 0.058372999999999994 0.04370533333333333 0.044434
-3.5761800000000004 0.05005466666666667 0.044185666666666665 0.07584866666666668 0.051127 0.042436999999999996
-3.5611599999999997 0.040618666666666664 0.03901833333333334 0.083867 0.05405033333333333 0.039987
-3.5461500000000004 0.029856333333333335 0.031676333333333334 0.079784 0.05037566666666667 0.035509333333333344
-3.5311299999999997 0.019541666666666666 0.022795666666666665 0.06729133333333333 0.040665999999999994 0.02834166666666667
-3.5161200000000004 0.011357333333333336 0.014278000000000002 0.05354466666666667 0.028134666666666662 0.019743000000000004
-3.5010999999999997 0.006481333333333335 0.008089333333333334 0.044048666666666667 0.016674333333333333 0.012087333333333332
-3.4860900000000004 0.0057083333333333335 0.0054593333333333325 0.039575000000000006 0.008870333333333334 0.007455
-3.4710699999999997 0.010191333333333333 0.007208 0.03712633333333334 0.0057023333333333336 0.0071839999999999985
-3.4560600000000004 0.021729666666666664 0.014336666666666668 0.033236999999999996 0.007746333333333332 0.012291
-3.4410399999999997 0.041568666666666663 0.02770166666666667 0.026801000000000002 0.016281666666666667 0.02354433333333333
-3.4260300000000004 0.06803466666666667 0.04659900000000001 0.019506333333333337 0.03290133333333333 0.04046266666666667
-3.4110099999999997 0.095263 0.06762566666666667 0.014259 0.05733666666666667 0.060189000000000006
-3.3960000000000004 0.11538399999999999 0.085518 0.013288000000000001 0.085364 0.07789933333333333
-3.3809799999999997 0.12322999999999999 0.09592633333333334 0.017215 0.10941366666666669 0.08918066666666666
-3.3659700000000004 0.11947266666666664 0.09806933333333334 0.02531466666666667 0.12256933333333334 0.09264933333333333
-3.3509499999999997 0.10903166666666667 0.09486 0.03654033333333333 0.12284233333333333 0.09060466666666667
-3.3359400000000003 0.09670966666666665 0.09042800000000001 0.05060233333333333 0.11351866666666667 0.08709200000000002
-3.3209199999999996 0.08451399999999999 0.08711700000000001 0.06801266666666667 0.09963233333333332 0.08496133333333332
-3.3059100000000003 0.07240866666666666 0.08431833333333333 0.0887 0.08452566666666668 0.084133
-3.2908899999999996 0.06048400000000002 0.07978266666666665 0.11020433333333332 0.06966233333333334 0.08226733333333333
-3.2758800000000003 0.04981933333333332 0.07212566666666669 0.12740300000000002 0.056364333333333336 0.07719766666666666
-3.2608599999999996 0.041899 0.06248566666666667 0.1344793333333333 0.046391 0.069161
-3.2458500000000003 0.037962333333333334 0.05436733333333333 0.12797299999999998 0.04080833333333333 0.06122733333333334
-3.2308299999999996 0.03896433333333334 0.051685666666666664 0.10910066666666667 0.039259999999999996 0.05748066666666666
-3.2158200000000003 0.045260666666666664 0.05601599999999999 0.083738 0.04105433333333333 0.05989966666666667
-3.2008000000000005 0.055414 0.06463533333333334 0.059761999999999996 0.04637833333333333 0.06617766666666666
-3.1857900000000003 0.06540466666666665 0.07158500000000001 0.04327966666666667 0.05547233333333333 0.07082566666666668
-3.1707700000000005 0.07042033333333333 0.07186833333333334 0.036185 0.06638533333333332 0.069439
-3.1557600000000003 0.06841733333333334 0.06539233333333333 0.03649666666666666 0.07469666666666666 0.06233166666666667
-3.1407400000000005 0.061702999999999994 0.056558333333333335 0.04062333333333334 0.07653899999999998 0.053772333333333325
-3.1257300000000003 0.05437633333333335 0.049739333333333344 0.045394000000000004 0.07185633333333333 0.04755766666666668
-3.1107100000000005 0.048364666666666674 0.045486000000000006 0.04882266666666665 0.06391900000000002 0.043696333333333344
-3.0957000000000003 0.04248300000000001 0.04109066666666668 0.050176333333333344 0.055694 0.039378333333333335
-3.0806800000000005 0.03500566666666668 0.034187666666666665 0.04981366666666667 0.047508 0.03248433333333333
-3.0656700000000003 0.026374666666666668 0.02531366666666667 0.04852266666666667 0.03833033333333334 0.023761999999999995
-3.0506500000000005 0.019315000000000002 0.017384999999999998 0.04637133333333333 0.028397666666666665 0.016096
-3.0356400000000003 0.016912333333333338 0.013542666666666666 0.04239 0.019998666666666665 0.012436999999999998
-3.0206200000000005 0.020543 0.015457333333333333 0.03578133333333334 0.01604066666666667 0.014356333333333334
-3.0056100000000003 0.028786666666666672 0.022571666666666667 0.027494666666666667 0.018175 0.021398666666666667
-2.9905900000000005 0.03762933333333334 0.031967333333333334 0.020230333333333333 0.025619333333333334 0.03091933333333333
-2.9755800000000003 0.04226966666666667 0.039195 0.016769999999999997 0.034984666666666664 0.038623000000000005
-2.9605600000000005 0.03993066666666666 0.040453333333333334 0.018067 0.04145266666666667 0.04058966666666667
-2.9455500000000003 0.03156 0.03492700000000001 0.02256233333333334 0.041397333333333335 0.03568066666666667
-2.9305300000000005 0.02083933333333333 0.025198666666666664 0.027115666666666666 0.03460366666666667 0.026209666666666673
-2.9155200000000003 0.011496000000000001 0.015187 0.029244333333333327 0.024167333333333332 0.016094333333333332
-2.9005000000000005 0.0052966666666666665 0.007647333333333334 0.029357666666666664 0.014101333333333334 0.008305
-2.8854900000000003 0.0020376666666666664 0.0032290000000000005 0.03119066666666667 0.006870333333333334 0.003766
-2.8704700000000005 0.0006563333333333334 0.0011989999999999998 0.03954266666666668 0.0027963333333333334 0.0019779999999999997
-2.8554600000000003 0.00018433333333333336 0.0006076666666666667 0.05634666666666668 0.00095 0.0021996666666666666
-2.8404400000000005 0.00010066666666666668 0.0010336666666666669 0.07786566666666667 0.0002716666666666667 0.003981333333333332
-2.8254300000000003 0.00030433333333333343 0.0028503333333333328 0.09566699999999997 8.733333333333335e-05 0.007056666666666667
-2.8104100000000005 0.0011763333333333335 0.007385333333333331 0.10165866666666665 0.00014233333333333334 0.011123
-2.7954000000000003 0.0039183333333333336 0.016976333333333333 0.093393 0.000584 0.016233333333333336
-2.7803800000000005 0.010919666666666664 0.03442566666666666 0.075099 0.0021713333333333333 0.023923333333333338
-2.7653700000000003 0.025533999999999998 0.06129066666666667 0.05387033333333333 0.006758666666666666 0.037764
-2.7503500000000005 0.05009366666666667 0.09520033333333333 0.03513533333333333 0.017599666666666666 0.06165066666666666
-2.7353400000000003 0.08248433333333334 0.12843833333333332 0.02105433333333333 0.03843233333333333 0.09584266666666667
-2.7203200000000005 0.11425333333333332 0.150849 0.011546333333333334 0.07051166666666667 0.13398966666666665
-2.7053100000000003 0.13399733333333336 0.156405 0.005745333333333334 0.10914500000000003 0.16496999999999998
-2.6902900000000005 0.13546333333333335 0.14758066666666667 0.002740333333333333 0.143754 0.1790893333333333
-2.6752800000000003 0.123441 0.13248866666666664 0.001903333333333333 0.163854 0.17347533333333334
-2.6602600000000005 0.11099933333333332 0.11790033333333333 0.003255 0.16687233333333332 0.15270900000000004
-2.6452500000000003 0.10976033333333332 0.10587733333333334 0.0077716666666666654 0.15965466666666664 0.12570133333333333
-2.6302300000000005 0.12167533333333334 0.09623633333333333 0.017192 0.151538 0.10176933333333334
-2.6152200000000003 0.1385856666666667 0.08956466666666667 0.03275533333333334 0.14630400000000002 0.08707833333333334
-2.6002000000000005 0.14871166666666666 0.08659333333333331 0.053151666666666667 0.14101833333333333 0.08228300000000001
-2.5851900000000003 0.144299 0.085959 0.07338833333333333 0.13112700000000002 0.08292666666666666
-2.5701700000000005 0.12528133333333336 0.08413266666666666 0.08665666666666666 0.11506366666666669 0.08272366666666665
-2.5551600000000003 0.09764666666666666 0.07782233333333334 0.088701 0.09454866666666667 0.07728466666666667
-2.5401400000000005 0.06919866666666666 0.06640366666666668 0.08091366666666668 0.072619 0.06597333333333331
-2.5251300000000003 0.04599166666666667 0.052333 0.06884900000000001 0.05230533333333332 0.05149833333333333
-2.5101100000000005 0.030744333333333332 0.03947 0.05762466666666667 0.036249666666666666 0.038023999999999995
-2.4951000000000003 0.022824999999999998 0.030442333333333328 0.04871466666666667 0.026060333333333335 0.028711333333333335
-2.4800800000000005 0.019339000000000002 0.025143333333333334 0.04063933333333334 0.02141666666666667 0.023984333333333333
-2.4650700000000003 0.016999 0.02146166666666666 0.03177466666666666 0.019984333333333337 0.021749
-2.4500500000000005 0.013875333333333335 0.01740466666666667 0.02224366666666667 0.018803666666666666 0.019321
-2.4350400000000003 0.009916666666666667 0.012536 0.013543333333333333 0.01605033333333333 0.015414
-2.4200200000000005 0.006228666666666666 0.007740666666666666 0.0070546666666666666 0.011817333333333334 0.010573666666666665
-2.4050100000000003 0.0039433333333333325 0.004039 0.003123 0.0074396666666666665 0.006149
-2.3899900000000005 0.0037156666666666657 0.0017960000000000003 0.0012033333333333334 0.004233666666666666 0.003124
-2.3749800000000003 0.005740333333333334 0.0008046666666666667 0.0005319999999999999 0.0028939999999999994 0.0018403333333333336
-2.3599600000000005 0.009682666666666666 0.0008586666666666666 0.0006323333333333334 0.0035769999999999995 0.002606
-2.3449500000000003 0.014434333333333332 0.0023406666666666662 0.0014363333333333333 0.006165 0.0065196666666666675
-2.3299300000000005 0.018159333333333336 0.006626666666666668 0.003113 0.010093 0.015637666666666664
-2.3149200000000003 0.01916266666666667 0.015959333333333332 0.005712999999999999 0.014104000000000002 0.03182266666666666
-2.2999000000000005 0.017131333333333335 0.032176 0.008758666666666668 0.016536000000000002 0.054239
-2.2848900000000003 0.013704666666666667 0.054257 0.011237333333333332 0.016294000000000003 0.07737566666666668
-2.2698700000000005 0.012060666666666667 0.07652233333333333 0.012075333333333334 0.013788666666666666 0.09246133333333333
-2.2548600000000003 0.016067666666666668 0.09028699999999999 0.010929 0.011087333333333334 0.092702
-2.2398400000000005 0.029279999999999994 0.08916199999999999 0.008608666666666669 0.011296666666666667 0.07817133333333333
-2.2248300000000003 0.053072 0.073816 0.006783666666666665 0.017739333333333333 0.05568566666666667
-2.2098100000000005 0.08404433333333333 0.05161866666666667 0.007500999999999998 0.03278466666666667 0.033882666666666665
-2.1948000000000003 0.113409 0.03159166666666666 0.012717000000000003 0.05586566666666666 0.018376999999999998
-2.1797800000000005 0.13091666666666668 0.019538666666666663 0.023589333333333337 0.081819 0.01065766666666667
-2.1647700000000003 0.13141833333333333 0.016686666666666666 0.03913666666666667 0.10220733333333334 0.009851999999999998
-2.1497500000000005 0.11791166666666666 0.020853 0.05516966666666666 0.11025166666666668 0.014355
-2.1347400000000003 0.097973 0.028010666666666666 0.06547466666666667 0.10540133333333333 0.022003666666666664
-2.1197200000000005 0.07770099999999999 0.03368066666666667 0.06549699999999999 0.09272600000000002 0.029717333333333335
-2.1047100000000003 0.05926633333333334 0.034764666666666666 0.05588133333333334 0.07790866666666668 0.034181666666666666
-2.0896900000000005 0.042995 0.031170999999999994 0.04239333333333333 0.06341766666666666 0.03374666666666667
-2.0746800000000003 0.030021000000000006 0.025808333333333336 0.03209766666666667 0.04929933333333334 0.029791666666666668
-2.0596600000000005 0.022523 0.022613333333333333 0.02892033333333333 0.03616966666666666 0.026029333333333335
-2.0446500000000003 0.022045 0.024178 0.031801666666666666 0.026393666666666666 0.026023666666666667
-2.0296300000000005 0.027730333333333336 0.030270000000000002 0.03610133333333333 0.02265533333333334 0.03076133333333334
-2.0146200000000003 0.03587466666666667 0.037824333333333335 0.03698866666666666 0.025681333333333327 0.03786133333333333
-1.9996000000000005 0.041391333333333336 0.04245033333333334 0.032597666666666664 0.033050333333333334 0.042941
-1.9845900000000003 0.04062500000000001 0.04102933333333334 0.02490966666666667 0.03994333333333334 0.042451666666666665
-1.9695700000000005 0.03362766666666666 0.03374433333333333 0.018143999999999997 0.041749 0.036063333333333336
-1.9545600000000003 0.023921999999999995 0.023987 0.016301333333333334 0.036891 0.026750333333333334
-1.9395400000000005 0.016294999999999997 0.016301999999999997 0.02150366666666666 0.027748333333333337 0.018709333333333338
-1.9245300000000003 0.014678333333333333 0.014454999999999999 0.033090999999999995 0.018986999999999997 0.015167333333333333
-1.9095100000000005 0.021410666666666668 0.020754666666666668 0.04733933333333333 0.015181333333333333 0.017900000000000003
-1.8945000000000003 0.03674100000000001 0.035775 0.05836833333333333 0.019509999999999996 0.027735000000000003
-1.8794800000000005 0.057644 0.057245 0.06094633333333333 0.03315133333333334 0.04422033333333333
-1.8644700000000003 0.07729533333333334 0.07907566666666664 0.053681 0.054146000000000014 0.06413799999999999
-1.8494500000000005 0.08743333333333332 0.09285666666666667 0.03984333333333333 0.07633 0.08095266666666666
-1.8344400000000003 0.083234 0.09232133333333332 0.024917 0.09090766666666665 0.08741633333333335
-1.8194200000000005 0.06664833333333334 0.07758833333333336 0.013150666666666668 0.09125300000000001 0.08016166666666667
-1.8044100000000003 0.04488233333333334 0.05505366666666667 0.005934999999999999 0.07739066666666666 0.06223833333333332
-1.7893900000000005 0.025441333333333333 0.033009666666666666 0.0024549999999999997 0.05576866666666666 0.04100633333333333
-1.7743800000000003 0.012269666666666668 0.016957 0.0012419999999999998 0.03449633333333334 0.023491666666666668
-1.7593600000000005 0.005505 0.008259999999999998 0.0011146666666666666 0.018691333333333334 0.013375
-1.7443500000000003 0.0036289999999999994 0.0058519999999999996 0.0014440000000000002 0.009391 0.011124666666666666
-1.7293300000000005 0.005430333333333333 0.008330666666666665 0.002048333333333333 0.005447666666666667 0.015500333333333333
-1.7143200000000003 0.010399666666666666 0.014544666666666666 0.003102 0.005662333333333334 0.024201999999999998
-1.6993000000000005 0.017839 0.022758999999999998 0.005081333333333332 0.009508666666666669 0.03365933333333333
-1.6842900000000003 0.025825000000000004 0.030084333333333334 0.008509333333333334 0.01643933333333333 0.03960533333333335
-1.6692700000000005 0.03136266666666667 0.03333933333333334 0.013447333333333334 0.024796666666666665 0.03909233333333333
-1.6542600000000003 0.03203666666666667 0.031061999999999992 0.018954000000000002 0.031595 0.03239233333333333
-1.6392400000000005 0.027807333333333337 0.024655 0.02316166666666667 0.03392133333333333 0.022734333333333336
-1.6242300000000003 0.02109366666666667 0.017389 0.024196 0.030940666666666665 0.014060666666666666
-1.6092100000000005 0.014968666666666667 0.01216233333333333 0.021467 0.02457233333333334 0.008778666666666667
-1.5942000000000003 0.011104000000000003 0.009897333333333333 0.016108333333333332 0.018005666666666663 0.007123333333333333
-1.5791800000000005 0.009211333333333334 0.009589333333333335 0.010199000000000001 0.01343566666666667 0.007795333333333332
-1.5641700000000003 0.008025000000000001 0.00952366666666667 0.005437666666666666 0.011002333333333333 0.008992666666666668
-1.5491500000000005 0.006564000000000001 0.008537333333333334 0.002437333333333333 0.009505000000000001 0.009274333333333334
-1.5341400000000003 0.004700333333333334 0.006547000000000001 0.0009213333333333334 0.00782 0.008121333333333333
-1.5191200000000005 0.002862666666666667 0.004231 0.00028700000000000004 0.005695666666666667 0.005966333333333333
-1.5041100000000003 0.001466 0.0023120000000000003 7.433333333333333e-05 0.0035416666666666665 0.003689
-1.4890900000000005 0.0006286666666666667 0.001146 1.4333333333333339e-05 0.0018613333333333335 0.002022
-1.4740800000000003 0.0002306666666666667 0.0007970000000000002 1.0000000000000002e-06 0.0008266666666666666 0.0013736666666666667
-1.4590600000000005 9.266666666666668e-05 0.0014356666666666665 0.0 0.0003263333333333333 0.002155
-1.4440500000000003 0.00011466666666666666 0.00376 1.6666666666666667e-06 0.0001606666666666667 0.005275333333333332
-1.4290300000000005 0.0003413333333333334 0.009153333333333331 1.2666666666666667e-05 0.00019900000000000004 0.012197333333333334
-1.4140200000000003 0.001068 0.019171999999999998 5.866666666666667e-05 0.000393 0.024076333333333335
-1.3990000000000005 0.0031146666666666666 0.033983 0.0002066666666666667 0.0008243333333333332 0.04003133333333333
-1.3839900000000003 0.008157333333333332 0.050687666666666666 0.0005909999999999999 0.0017946666666666664 0.05589333333333334
-1.3689700000000005 0.018768 0.063404 0.0014173333333333332 0.004137666666666666 0.06544666666666667
-1.3539600000000003 0.037193 0.06640033333333334 0.002836 0.009496666666666665 0.06419833333333333
-1.3389400000000005 0.06270099999999999 0.05816133333333333 0.004729333333333334 0.02005366666666666 0.052720666666666666
-1.3239300000000003 0.08926133333333333 0.042583333333333334 0.006597999999999999 0.037004999999999996 0.036221666666666666
-1.3089100000000005 0.10687366666666667 0.026059999999999996 0.0076956666666666675 0.058221999999999996 0.02081433333333333
-1.2939000000000003 0.10744033333333333 0.013348333333333334 0.007503999999999999 0.07725833333333333 0.010005666666666666
-1.2788800000000005 0.09075033333333332 0.005788333333333332 0.0061133333333333335 0.08610633333333334 0.004044999999999999
-1.2638700000000003 0.06477999999999999 0.002323666666666666 0.004181 0.080606 0.0014543333333333337
-1.2488500000000005 0.03997666666666667 0.0013736666666666667 0.0024379999999999996 0.06371266666666667 0.000714
-1.2338400000000003 0.022963333333333332 0.0019366666666666666 0.001383 0.043338666666666664 0.0009960000000000001
-1.2188200000000005 0.014758333333333333 0.0037136666666666663 0.0012560000000000002 0.026864666666666665 0.002153
-1.2038100000000003 0.012879999999999999 0.0066423333333333326 0.0022889999999999994 0.017455666666666668 0.004358333333333334
-1.1887900000000005 0.014090666666666668 0.010393666666666666 0.004791 0.014283 0.007651333333333333
-1.1737800000000003 0.015728666666666672 0.014048 0.008840333333333334 0.014791666666666667 0.011524999999999999
-1.1587600000000005 0.015999 0.016366999999999996 0.013822666666666669 0.016421333333333333 0.014864333333333337
-1.1437500000000003 0.014207 0.016510333333333335 0.01843033333333333 0.01718566666666667 0.016467
-1.1287300000000005 0.010834000000000002 0.014640333333333333 0.021537999999999998 0.015983333333333336 0.015847666666666666
-1.1137200000000003 0.007173 0.011805000000000001 0.023375333333333328 0.012865 0.013642666666666666
-1.0987000000000005 0.004615 0.009344666666666666 0.025523666666666667 0.008919333333333335 0.011245333333333335
-1.0836900000000003 0.004231 0.008433333333333333 0.029290666666666673 0.005626 0.010099666666666667
-1.0686700000000005 0.006841999999999999 0.010058333333333332 0.033854333333333334 0.004225333333333333 0.011339333333333335
-1.0536600000000003 0.012874000000000003 0.014858 0.03636533333333333 0.005631 0.01560333333333333
-1.0386400000000005 0.021685666666666662 0.022357666666666665 0.034265666666666666 0.010438333333333332 0.022512333333333332
-1.0236300000000003 0.030876000000000004 0.03026566666666667 0.027512 0.018508 0.030013666666666668
-1.0086100000000005 0.03677533333333334 0.035105333333333336 0.018601666666666666 0.02804766666666666 0.034831666666666664
-0.9936000000000003 0.03660033333333334 0.034305666666666665 0.010556000000000001 0.03563566666666666 0.03432533333333334
-0.9785800000000004 0.030426000000000005 0.028082 0.005041333333333333 0.037837 0.028447000000000004
-0.9635700000000003 0.021124666666666667 0.019223 0.0020679999999999995 0.03356066666666667 0.019743999999999998
-0.9485500000000004 0.012254333333333334 0.010995000000000001 0.0007736666666666669 0.024861333333333333 0.01146133333333333
-0.9335400000000003 0.005938999999999999 0.005254000000000001 0.00030500000000000004 0.015387 0.005561999999999999
-0.9185200000000004 0.002401666666666667 0.0020963333333333333 0.00014800000000000002 0.007954333333333334 0.002248333333333333
-0.9035100000000003 0.0008106666666666668 0.0006983333333333335 8.533333333333335e-05 0.003434333333333333 0.0007613333333333336
-0.8884900000000004 0.0002286666666666667 0.00019700000000000002 4.9666666666666684e-05 0.0012363333333333334 0.0002166666666666667
-0.8734800000000003 4.966666666666667e-05 4.166666666666667e-05 2.966666666666667e-05 0.00037200000000000004 4.666666666666667e-05
-0.8584600000000004 7.666666666666667e-06 7e-06 3.5000000000000004e-05 9.000000000000002e-05 8e-06
-0.8434500000000003 0.0 0.0 7.133333333333335e-05 1.7666666666666668e-05 0.0
-0.8284300000000004 0.0 0.0 0.0001546666666666667 2.666666666666667e-06 0.0
-0.8134200000000003 0.0 0.0 0.00029766666666666673 0.0 0.0
-0.7984000000000004 0.0 0.0 0.0004903333333333334 0.0 0.0
-0.7833900000000003 0.0 0.0 0.000695 0.0 0.0
-0.7683700000000004 0.0 0.0 0.0008526666666666666 0.0 0.0
-0.7533600000000003 0.0 0.0 0.0009216666666666667 0.0 0.0
-0.7383400000000004 5e-06 6.333333333333333e-06 0.0009070000000000001 0.0 6.333333333333333e-06
-0.7233300000000003 3.6333333333333327e-05 3.8333333333333334e-05 0.000865 2.666666666666667e-06 3.933333333333334e-05
-0.7083100000000004 0.0001566666666666667 0.000161 0.0008699999999999999 1.8666666666666672e-05 0.00017133333333333334
-0.6933000000000002 0.000564 0.0005746666666666667 0.0010123333333333334 9.266666666666666e-05 0.000603
-0.6782800000000004 0.0016316666666666667 0.0016713333333333335 0.0014633333333333332 0.00036100000000000005 0.0017346666666666663
-0.6632700000000002 0.003942666666666666 0.004045999999999999 0.0026109999999999996 0.0011263333333333334 0.004157
-0.6482500000000004 0.007958666666666666 0.008184333333333332 0.005066333333333333 0.0029176666666666665 0.008336000000000001
-0.6332400000000002 0.013423333333333332 0.013829666666666667 0.009268 0.006314666666666666 0.013956666666666668
-0.6182200000000004 0.018908333333333336 0.01952233333333333 0.014844666666666666 0.011394 0.01952366666666667
-0.6032100000000002 0.022248999999999998 0.02301366666666667 0.020189666666666665 0.01719133333333333 0.022804666666666664
-0.5881900000000004 0.021864666666666668 0.022666333333333333 0.023070999999999998 0.021660000000000006 0.022253333333333337
-0.5731800000000002 0.017948999999999996 0.01864233333333333 0.022070666666666662 0.022796666666666666 0.018138333333333333
-0.5581600000000004 0.012306 0.012810333333333337 0.017643666666666665 0.020039666666666664 0.012347
-0.5431500000000002 0.007047666666666665 0.0073483333333333335 0.011785333333333333 0.014712999999999999 0.007020333333333335
-0.5281300000000004 0.0033746666666666664 0.0035233333333333336 0.006577999999999999 0.009025666666666666 0.0033330000000000005
-0.5131200000000002 0.001347 0.0014096666666666667 0.0030670000000000003 0.004620666666666666 0.0013239999999999999
-0.49810000000000043 0.00044866666666666677 0.0004716666666666668 0.0011933333333333334 0.001976 0.00043733333333333336
-0.48309000000000024 0.00012299999999999998 0.00012866666666666666 0.0003816666666666667 0.0007066666666666666 0.00011800000000000002
-0.46807 2.6666666666666677e-05 2.700000000000001e-05 0.00010400000000000001 0.00021200000000000003 2.5666666666666676e-05
-0.45306000000000024 4.666666666666667e-06 4.666666666666667e-06 2.2000000000000003e-05 4.7666666666666676e-05 4.333333333333334e-06
-0.43804 0.0 0.0 2.666666666666667e-06 9e-06 0.0
-0.42303000000000024 0.0 0.0 0.0 3.3333333333333335e-07 0.0
-0.40801 0.0 0.0 0.0 0.0 0.0
-0.39300000000000024 0.0 0.0 0.0 0.0 0.0
-0.37798 0.0 0.0 0.0 0.0 0.0
-0.36297000000000024 0.0 0.0 0.0 0.0 0.0
-0.34795 0.0 0.0 0.0 0.0 0.0
-0.33294000000000024 0.0 0.0 0.0 0.0 0.0
-0.31792 0.0 0.0 0.0 0.0 0.0
-0.30291000000000023 0.0 0.0 4e-06 0.0 0.0
-0.28789 0.0 0.0 2.6333333333333334e-05 0.0 0.0
-0.27288000000000023 0.0 0.0 0.00013266666666666667 0.0 0.0
-0.25786 0.0 0.0 0.0004783333333333333 0.0 0.0
-0.24285000000000023 3.3333333333333335e-07 5.666666666666667e-06 0.0014713333333333336 0.0 5.666666666666667e-06
-0.22782999999999998 1.5000000000000002e-05 3.833333333333334e-05 0.0037706666666666665 1.3333333333333334e-06 3.1333333333333334e-05
-0.21282000000000023 7.400000000000001e-05 0.00017533333333333336 0.008053999999999999 1.5333333333333334e-05 0.0001526666666666667
-0.19779999999999998 0.00030500000000000004 0.000631 0.014391 8.133333333333334e-05 0.0005613333333333334
-0.18279000000000023 0.0010190000000000002 0.0018843333333333338 0.02145766666666667 0.0003223333333333333 0.001711
-0.16776999999999997 0.0028363333333333335 0.004716666666666667 0.02672866666666667 0.0010766666666666667 0.0043690000000000005
-0.15276000000000023 0.006601333333333333 0.009856333333333335 0.027816000000000004 0.0029733333333333335 0.009319666666666667
-0.13773999999999997 0.012826000000000002 0.017197 0.02417266666666667 0.006877333333333333 0.01660733333333334
-0.12273000000000023 0.020816 0.025061 0.01755 0.013283333333333334 0.024718000000000004
-0.10770999999999997 0.028224666666666665 0.030512 0.010643666666666666 0.021428333333333334 0.03073466666666667
-0.09270000000000023 0.031963 0.031023666666666668 0.005390000000000001 0.028870666666666666 0.031915000000000006
-0.07767999999999997 0.03023533333333333 0.026351999999999997 0.002279666666666667 0.032496333333333335 0.027682
-0.06267000000000023 0.023888333333333334 0.018697 0.0008016666666666668 0.030548333333333334 0.020058999999999997
-0.04764999999999997 0.015767333333333335 0.011080666666666667 0.00024133333333333334 0.023988 0.012137666666666666
-0.032640000000000224 0.008707 0.005502333333333334 6.9e-05 0.015733666666666663 0.006148
-0.01761999999999997 0.004091666666666668 0.002351333333333333 6.2e-05 0.008631666666666668 0.0026523333333333334
-0.0026100000000002233 0.0018813333333333336 0.0011033333333333336 0.00022933333333333337 0.004017000000000001 0.0011456666666666666
0.012410000000000032 0.0015966666666666668 0.0012740000000000004 0.0007866666666666667 0.0017936666666666665 0.001069666666666667
0.027419999999999778 0.003111 0.002904333333333334 0.0022456666666666666 0.0014233333333333333 0.002332
0.04244000000000003 0.006761000000000001 0.006506333333333333 0.0053549999999999995 0.002728333333333333 0.005394
0.05744999999999978 0.012707666666666667 0.012365666666666667 0.010650999999999999 0.006032333333333334 0.010676333333333336
0.07247000000000003 0.020035333333333336 0.019647000000000005 0.017712666666666665 0.011589333333333333 0.017689
0.08747999999999978 0.026384333333333336 0.026078 0.024604666666666667 0.018668 0.024487000000000002
0.10250000000000004 0.029026333333333335 0.02891500000000001 0.028548333333333335 0.025122 0.02831133333333333
0.11750999999999978 0.026671 0.026778333333333335 0.027662666666666665 0.02823866666666667 0.027344666666666673
0.13253000000000004 0.020475999999999998 0.020716333333333333 0.022391666666666667 0.02651766666666667 0.022062666666666668
0.14753999999999978 0.013127333333333335 0.013387999999999999 0.015137333333333333 0.020796333333333337 0.014868333333333334
0.16256000000000004 0.007029 0.007224666666666666 0.008547 0.013626333333333334 0.008367000000000001
0.17756999999999978 0.003142666666666667 0.003258666666666666 0.0040346666666666664 0.007456333333333333 0.003932333333333334
0.19259000000000004 0.0011736666666666668 0.0012246666666666667 0.0015876666666666665 0.0034079999999999996 0.0015436666666666667
0.20759999999999978 0.00035999999999999997 0.0003793333333333333 0.0005200000000000001 0.0013053333333333335 0.0005033333333333334
0.22262000000000004 9.266666666666668e-05 9.800000000000001e-05 0.00013933333333333338 0.0004093333333333334 0.000134
0.23762999999999979 1.6333333333333335e-05 2.0333333333333337e-05 3.2e-05 0.00010966666666666669 2.866666666666666e-05
0.25265000000000004 2.666666666666667e-06 2.666666666666667e-06 5.333333333333334e-06 2.233333333333334e-05 4e-06
0.2676599999999998 0.0 0.0 0.0 2.666666666666667e-06 0.0
0.28268000000000004 0.0 0.0 0.0 0.0 0.0
0.2976899999999998 0.0 0.0 0.0 0.0 0.0
0.31271000000000004 0.0 0.0 0.0 0.0 0.0
0.3277199999999998 0.0 0.0 0.0 0.0 0.0
0.34274000000000004 0.0 0.0 0.0 0.0 0.0
0.3577499999999998 0.0 0.0 0.0 0.0 0.0
0.37277000000000005 0.0 0.0 0.0 0.0 0.0
0.3877799999999998 0.0 0.0 0.0 0.0 0.0
0.40280000000000005 0.0 0.0 0.0 0.0 0.0
0.4178099999999998 0.0 0.0 0.0 0.0 0.0
0.43283000000000005 1.0000000000000002e-06 0.0 3.666666666666667e-06 1.0000000000000002e-06 0.0
0.4478399999999998 3.3333333333333333e-06 0.0 2.566666666666667e-05 4.666666666666667e-06 0.0
0.46286000000000005 1.466666666666667e-05 0.0 0.00011333333333333334 1.7333333333333336e-05 0.0
0.4778699999999998 4.433333333333334e-05 0.0 0.0003996666666666667 4.9333333333333344e-05 0.0
0.49289000000000005 0.00010566666666666667 0.0 0.0011673333333333336 0.00011366666666666669 0.0
0.5078999999999998 0.00020666666666666666 3.3333333333333335e-07 0.0028486666666666664 0.0002136666666666667 6.666666666666667e-07
0.52292 0.00034100000000000005 1.0333333333333333e-05 0.005801333333333334 0.00033933333333333347 1.5000000000000004e-05
0.5379299999999998 0.00048033333333333337 7.133333333333334e-05 0.009866000000000002 0.000446 8.300000000000001e-05
0.55295 0.0006286666666666667 0.00026800000000000006 0.014013333333333333 0.000504 0.0003083333333333333
0.5679599999999998 0.0009026666666666666 0.0008606666666666666 0.016628 0.0005296666666666667 0.0009739999999999999
0.58298 0.0016433333333333332 0.0023120000000000003 0.01647766666666667 0.0006510000000000002 0.0025616666666666674
0.5979899999999998 0.0034323333333333337 0.005198 0.013638333333333332 0.0011476666666666668 0.005626999999999999
0.61301 0.006859666666666667 0.009741333333333333 0.009428333333333334 0.002476666666666667 0.010306666666666667
0.6280199999999998 0.011980666666666666 0.015268 0.005445 0.005190666666666666 0.015785999999999998
0.6430400000000001 0.017754000000000002 0.02004166666666667 0.002629333333333333 0.009547333333333333 0.020228333333333334
0.6580499999999998 0.022144 0.02206366666666667 0.0010676666666666669 0.015018666666666663 0.021722333333333337
0.6730700000000001 0.02318633333333333 0.020440333333333335 0.0004233333333333334 0.019989666666666666 0.019628000000000003
0.6880799999999998 0.020364666666666666 0.016021666666666667 0.0004286666666666667 0.022421999999999997 0.015047333333333333
0.7031000000000001 0.014998333333333332 0.010737333333333331 0.001389 0.021127999999999997 0.009946666666666666
0.7181099999999998 0.009262999999999999 0.006268666666666668 0.004723333333333333 0.016700666666666662 0.005847333333333333
0.7331300000000001 0.004791 0.0033216666666666663 0.013656 0.011051333333333333 0.003215333333333333
0.7481399999999998 0.0020763333333333332 0.0018046666666666667 0.03297633333333334 0.006123666666666666 0.0018096666666666665
0.7631600000000001 0.000751 0.0012813333333333333 0.06653366666666667 0.002832333333333333 0.0012309999999999999
0.7781699999999998 0.000231 0.0013286666666666666 0.11213933333333333 0.001097666666666667 0.0011893333333333335
0.7931900000000001 6.0666666666666666e-05 0.0015856666666666669 0.15789333333333333 0.00035533333333333337 0.0014870000000000003
0.8081999999999998 3.433333333333333e-05 0.0017623333333333332 0.18575466666666665 9.733333333333335e-05 0.001891
0.8232200000000001 0.00010766666666666666 0.0017566666666666666 0.18273233333333336 3.1333333333333334e-05 0.002205333333333333
0.8382299999999998 0.00041633333333333344 0.0017376666666666664 0.15076866666666663 5.666666666666666e-05 0.002453666666666667
0.8532500000000001 0.0013443333333333337 0.002248 0.10559966666666668 0.00023000000000000003 0.0030979999999999996
0.8682599999999998 0.0036016666666666666 0.0041583333333333325 0.06565533333333334 0.0008043333333333335 0.005062666666666666
0.8832800000000001 0.008076 0.008407333333333331 0.04143833333333333 0.00234 0.009369666666666667
0.8982899999999998 0.015115999999999997 0.015310000000000002 0.032765666666666665 0.005686666666666665 0.016312
0.9133100000000001 0.023633 0.023689666666666664 0.03281533333333333 0.011535333333333337 0.024562666666666667
0.9283199999999998 0.030862 0.030725333333333334 0.03381433333333333 0.019555 0.031175999999999995
0.9433400000000001 0.033665333333333325 0.033311 0.031107666666666665 0.027684 0.033129666666666675
0.9583499999999998 0.03067133333333333 0.030165333333333336 0.024353 0.03273333333333333 0.029425666666666666
0.9733700000000001 0.023343333333333337 0.02282333333333333 0.016087333333333332 0.03233000000000001 0.021831
0.9883799999999998 0.014835666666666664 0.014419333333333333 0.009160333333333335 0.026673333333333337 0.013530999999999998
1.0034 0.007878666666666666 0.007613333333333334 0.005078333333333334 0.018379999999999997 0.007009
1.0184099999999998 0.0034933333333333327 0.003357666666666667 0.003893 0.010579333333333333 0.0030356666666666665
1.03343 0.0012953333333333332 0.001255 0.004902666666666666 0.005085666666666667 0.0011333333333333334
1.0484399999999998 0.00039600000000000003 0.0004703333333333333 0.007173333333333334 0.0020439999999999994 0.0005263333333333334
1.06346 0.00010099999999999999 0.00054 0.009708333333333331 0.000685 0.0009226666666666669
1.0784699999999998 2.6333333333333338e-05 0.0017383333333333335 0.011687 0.0001906666666666667 0.0029976666666666667
1.09349 3.1333333333333334e-05 0.005544666666666666 0.012810666666666666 4.6333333333333346e-05 0.008831
1.1084999999999998 0.00012233333333333334 0.014986666666666665 0.013578333333333335 2.5666666666666673e-05 0.021851999999999996
1.12352 0.00041233333333333335 0.03389933333333333 0.015535333333333335 8.5e-05 0.045247333333333334
1.1385299999999998 0.0011746666666666667 0.06415133333333335 0.021962 0.000293 0.07842966666666666
1.15355 0.0028699999999999997 0.10157599999999999 0.038670666666666666 0.0008996666666666667 0.11385733333333332
1.1685599999999998 0.006116333333333332 0.13462433333333335 0.07280433333333333 0.0023636666666666667 0.1385503333333333
1.18358 0.011674666666666668 0.14940266666666666 0.127381 0.005495666666666666 0.14145633333333332
1.1985899999999998 0.020664333333333337 0.13889433333333334 0.19366333333333333 0.011553333333333336 0.12133033333333335
1.21361 0.03464166666666666 0.10822233333333334 0.24946100000000004 0.022436666666666667 0.08755800000000001
1.2286199999999998 0.05465366666666666 0.07071133333333333 0.26984633333333335 0.040368999999999995 0.053261666666666665
1.24364 0.078817 0.038772666666666664 0.24437133333333333 0.06624966666666667 0.02736666666666667
1.2586499999999998 0.10051733333333335 0.017851666666666665 0.18514566666666668 0.09667433333333333 0.011903000000000002
1.27367 0.110562 0.006905333333333334 0.11755000000000003 0.12257366666666664 0.004389333333333333
1.2886799999999998 0.10331000000000001 0.0022453333333333336 0.06322066666666666 0.1328136666666667 0.0013773333333333335
1.3037 0.08132433333333333 0.0006143333333333334 0.030438000000000003 0.12173100000000002 0.0003646666666666667
1.3187099999999998 0.053702999999999994 0.00014033333333333335 0.016283666666666665 0.09383000000000001 8.5e-05
1.33373 0.029678999999999997 2.4666666666666672e-05 0.013690666666666667 0.060629666666666665 2.5e-05
1.3487399999999998 0.013720666666666664 6.666666666666667e-06 0.01633566666666667 0.032787333333333335 5.333333333333334e-05
1.36376 0.005304333333333333 2.1333333333333338e-05 0.020070333333333336 0.014827000000000002 0.00021466666666666672
1.3787699999999998 0.0017259999999999997 0.00010000000000000003 0.022708000000000002 0.0056043333333333336 0.0007383333333333336
1.39379 0.0005100000000000001 0.00040200000000000007 0.023465666666666662 0.0017753333333333332 0.0021676666666666667
1.4087999999999998 0.0003000000000000001 0.0013416666666666668 0.022250666666666665 0.00046866666666666676 0.005480666666666666
1.42382 0.0006813333333333335 0.003870666666666667 0.019269 0.00011433333333333335 0.012135000000000002
1.4388299999999998 0.0018926666666666666 0.009755333333333333 0.015088666666666667 7.533333333333334e-05 0.023978
1.45385 0.004543333333333332 0.021683 0.010826000000000002 0.00023866666666666668 0.04296033333333333
1.4688599999999998 0.009292666666666666 0.04269566666666666 0.007953666666666666 0.0008070000000000001 0.07030866666666666
1.48388 0.01629133333333333 0.07440866666666665 0.007820333333333334 0.0023036666666666665 0.10448433333333335
1.4988899999999998 0.024913333333333336 0.11405133333333331 0.011237333333333334 0.005555 0.13875866666666667
1.5139099999999999 0.03429633333333333 0.152301 0.018141000000000004 0.011449333333333332 0.16161499999999998
1.5289199999999998 0.044573999999999996 0.17540766666666666 0.027306666666666663 0.020443 0.16242066666666666
1.5439399999999999 0.05721133333333333 0.172704 0.03628 0.03242833333333334 0.13920666666666665
1.5589499999999998 0.07317133333333334 0.144375 0.04210133333333333 0.04727833333333334 0.101003
1.5739699999999999 0.08997100000000001 0.101987 0.042910666666666666 0.06540066666666668 0.061866
1.5889799999999998 0.10122633333333335 0.06078033333333333 0.03961633333333333 0.08671199999999998 0.032264
1.6039999999999999 0.10051166666666665 0.030828333333333336 0.03615433333333334 0.10813866666666665 0.015241333333333332
1.6190099999999998 0.08657966666666667 0.014166999999999996 0.03748633333333333 0.12267933333333335 0.008476000000000001
1.6340299999999999 0.064834 0.007765333333333333 0.04603699999999999 0.12287133333333335 0.008199
1.6490399999999998 0.04353 0.007650666666666667 0.05906966666666667 0.10657433333333333 0.011371666666666667
1.6640599999999999 0.028552333333333336 0.010931666666666666 0.06951466666666667 0.07941666666666666 0.015937
1.6790699999999998 0.02111966666666667 0.015927666666666666 0.07052966666666666 0.051249 0.020429666666666672
1.6940899999999999 0.019228 0.021822 0.06037766666666666 0.03013333333333333 0.024036666666666668
1.7090999999999998 0.020526 0.028728333333333335 0.043305666666666666 0.019017999999999997 0.027182
1.7241199999999999 0.024395 0.03774999999999999 0.025968333333333333 0.016726666666666664 0.03202666666666667
1.7391299999999998 0.03225133333333333 0.05014733333333333 0.013022666666666667 0.020829666666666666 0.041514333333333334
1.7541499999999999 0.04584566666666667 0.06525833333333333 0.005510666666666666 0.029763 0.05658
1.7691599999999998 0.06420466666666667 0.07885300000000002 0.0021696666666666665 0.04291866666666666 0.07351033333333334
1.7841799999999999 0.08181566666666668 0.08459133333333334 0.0014653333333333332 0.059013666666666666 0.08480266666666665
1.7991899999999998 0.09090166666666667 0.07868066666666668 0.0027533333333333325 0.074355 0.08422066666666667
1.8142099999999999 0.08712933333333334 0.06357000000000002 0.006335000000000001 0.08331 0.072032
1.8292199999999998 0.07351466666666667 0.04676433333333333 0.012681 0.08181199999999998 0.05516366666666667
1.8442399999999999 0.05820966666666667 0.03561033333333334 0.021281333333333336 0.07109733333333333 0.04201333333333334
1.8592499999999998 0.04810733333333333 0.03266966666666667 0.02984533333333333 0.05758666666666667 0.03664266666666667
1.8742699999999999 0.04445133333333333 0.03501733333333333 0.034960333333333336 0.04841833333333333 0.037020000000000004
1.8892799999999998 0.04405266666666667 0.037145 0.034224000000000004 0.04674833333333332 0.03779933333333334
1.9042999999999999 0.043931000000000005 0.035029333333333336 0.028007333333333332 0.050963666666666664 0.034774
1.9193099999999998 0.044318666666666666 0.028505 0.019202666666666663 0.05749666666666666 0.027494999999999995
1.9343299999999999 0.04729366666666666 0.020760666666666663 0.011122999999999997 0.06354633333333333 0.018698000000000003
1.9493399999999999 0.053184 0.015927 0.005692666666666665 0.067316 0.011899666666666666
1.9643599999999999 0.05887866666666666 0.016841 0.003302 0.06713433333333334 0.009558
1.9793699999999999 0.06005333333333334 0.02407633333333333 0.003938333333333334 0.061864666666666665 0.012707000000000001
1.9943899999999999 0.054959 0.03590066666666667 0.008327666666666667 0.05254833333333333 0.021191000000000005
2.0094 0.04596033333333334 0.04888333333333333 0.018224666666666667 0.04261366666666667 0.03354233333333333
2.02442 0.037477333333333335 0.059116999999999996 0.035428 0.03561266666666666 0.04691066666666667
2.03943 0.03235366666666667 0.063556 0.059675666666666675 0.032465666666666664 0.057717000000000004
2.05445 0.03006066666666667 0.060913 0.08671599999999999 0.031005333333333333 0.06293066666666666
2.06946 0.02793733333333333 0.052036 0.10881766666666666 0.028210999999999993 0.061153666666666655
2.08448 0.024027666666666666 0.03987566666666667 0.11886166666666666 0.022816999999999994 0.053209
2.09949 0.018805666666666672 0.028684333333333336 0.11549466666666669 0.016082 0.042185
2.11451 0.014545666666666667 0.022349000000000004 0.10419466666666667 0.010424333333333334 0.03245233333333333
2.12952 0.013410666666666664 0.022668333333333335 0.09231900000000001 0.0077933333333333335 0.02769333333333333
2.14454 0.015955333333333332 0.028578333333333334 0.08286433333333333 0.008911666666666667 0.028959333333333333
2.15955 0.020944666666666667 0.03676433333333332 0.07333633333333332 0.013310666666666667 0.03424733333333333
2.17457 0.026508 0.04345433333333334 0.060262 0.019637333333333333 0.03998166666666667
2.18958 0.031835333333333334 0.04657766666666666 0.043713 0.026277666666666664 0.04339933333333333
2.2046 0.03788233333333333 0.04688599999999999 0.027228 0.032463666666666675 0.04421433333333334
2.21961 0.04595733333333333 0.046904666666666664 0.014555333333333335 0.038861999999999994 0.04442333333333333
2.23463 0.055150000000000005 0.04823466666666666 0.007300333333333334 0.046488 0.04622533333333334
2.24964 0.061580333333333334 0.04971700000000001 0.0052036666666666655 0.05446266666666667 0.049596
2.26466 0.06120233333333334 0.04854666666666666 0.007561333333333334 0.05937733333333333 0.051892999999999995
2.27967 0.05391433333333333 0.04351833333333333 0.013861666666666663 0.05784933333333333 0.050390666666666674
2.29469 0.044733 0.037130666666666666 0.023089666666666668 0.05021233333333333 0.045470000000000003
2.3097 0.04068733333333333 0.03426333333333333 0.03290933333333333 0.041481 0.04112400000000001
2.32472 0.046088333333333335 0.038595 0.040162 0.038400000000000004 0.04190800000000001
2.33973 0.05979566666666667 0.04988833333333334 0.04292266666666667 0.045053666666666665 0.049156666666666675
2.35475 0.07596533333333334 0.06401433333333333 0.04232633333333334 0.06020700000000001 0.059932
2.36976 0.08739366666666666 0.07547433333333334 0.041876666666666666 0.07777033333333333 0.069342
2.38478 0.08919466666666667 0.08025366666666667 0.04433066666666667 0.08991066666666668 0.073836
2.39979 0.08067566666666666 0.07708233333333334 0.048873000000000014 0.09110333333333333 0.07254233333333333
2.41481 0.06478333333333333 0.06700733333333334 0.051536 0.08065033333333332 0.06621033333333333
2.42982 0.046314 0.052481 0.048591666666666665 0.06241433333333334 0.055948
2.44484 0.030042666666666665 0.036769333333333334 0.03975133333333335 0.04231133333333334 0.04324833333333334
2.45985 0.019658000000000002 0.023279666666666664 0.028344666666666664 0.02555166666666666 0.030649666666666665
2.47487 0.017518 0.014771333333333334 0.018797333333333336 0.015247666666666666 0.021469666666666665
2.48988 0.024737999999999996 0.012938666666666664 0.013938 0.012750333333333332 0.01866333333333333
2.5049 0.040775666666666675 0.018457666666666664 0.013905333333333332 0.018643666666666666 0.023718999999999997
2.51991 0.06245733333333334 0.030802 0.016632333333333336 0.03284766666666667 0.03600733333333333
2.53493 0.08367033333333333 0.047614333333333335 0.019164666666666667 0.05341166666666668 0.052558
2.54994 0.097108 0.06463533333333334 0.019233666666666666 0.07534233333333333 0.06867933333333334
2.56496 0.097689 0.076908 0.016459333333333333 0.09146333333333333 0.07951666666666665
2.57997 0.08525266666666667 0.08079133333333334 0.012369666666666668 0.09568866666666669 0.08179733333333333
2.59499 0.06452866666666665 0.07527466666666666 0.009406333333333333 0.08648833333333332 0.074849
2.61 0.042321000000000004 0.062094666666666666 0.009715666666666668 0.06766966666666667 0.06065299999999999
2.62502 0.024095333333333337 0.04502133333333333 0.014367 0.04588466666666667 0.043127
2.64003 0.012177333333333333 0.028394333333333334 0.022821000000000004 0.026974333333333333 0.026603666666666668
2.65505 0.006134666666666666 0.015440333333333334 0.032647666666666665 0.013745333333333333 0.014098000000000003
2.67006 0.004253333333333333 0.007278333333333335 0.040168999999999996 0.006076666666666666 0.006387666666666666
2.68508 0.0046830000000000005 0.0032623333333333332 0.04243366666666667 0.0023703333333333337 0.002565333333333333
2.70009 0.005863999999999999 0.002095 0.03925033333333334 0.0009573333333333336 0.0012223333333333333
2.71511 0.006632666666666667 0.002681999999999999 0.033406333333333336 0.0007336666666666668 0.001359333333333333
2.73012 0.006359 0.004248333333333332 0.028453 0.001204 0.0025203333333333328
2.74514 0.005111333333333332 0.0060550000000000005 0.026005333333333335 0.0021423333333333333 0.004460333333333333
2.76015 0.003450333333333333 0.007294333333333332 0.024893999999999996 0.0032999999999999995 0.006703666666666666
2.77517 0.0020129999999999996 0.0073756666666666675 0.022850333333333337 0.0042699999999999995 0.008465333333333332
2.79018 0.0012530000000000004 0.0063283333333333325 0.018760333333333334 0.004665333333333333 0.009029
2.8052 0.0015126666666666663 0.004883 0.013555666666666667 0.004437666666666667 0.008381666666666666
2.82021 0.003299999999999999 0.004195333333333332 0.009342333333333334 0.004111 0.007487666666666664
2.83523 0.007348333333333333 0.0054913333333333324 0.008103666666666665 0.004755333333333334 0.007989999999999999
2.85024 0.014033333333333333 0.00971 0.010877999999999999 0.0076036666666666666 0.011382333333333333
2.86526 0.02247633333333333 0.016857333333333332 0.017394333333333335 0.013372 0.017963999999999997
2.88027 0.030104666666666665 0.025348 0.02582933333333333 0.021389 0.026086999999999996
2.89529 0.03378833333333333 0.032053 0.03323433333333333 0.02922266666666667 0.032467
2.9103 0.032048 0.033909666666666664 0.037048 0.03365200000000001 0.033968
2.92532 0.02650133333333333 0.030009333333333332 0.03672933333333333 0.032905666666666666 0.029749000000000005
2.94033 0.021107666666666667 0.02235 0.03375433333333333 0.028269666666666672 0.021859999999999997
2.95535 0.019917 0.014511333333333331 0.030029999999999998 0.023556999999999998 0.013759666666666667
2.97036 0.025224666666666663 0.009738333333333331 0.026538 0.02280566666666667 0.008387666666666665
2.98538 0.03702866666666667 0.010087333333333332 0.023803666666666667 0.028240333333333333 0.007453
3.00039 0.053331333333333335 0.016633333333333337 0.023067666666666663 0.039742000000000006 0.011935666666666667
3.01541 0.07042866666666668 0.029402 0.02610566666666667 0.05531066666666668 0.022367000000000005
3.03042 0.08324833333333333 0.04657466666666667 0.03337333333333334 0.07132033333333333 0.038049
3.04544 0.08683100000000002 0.06410366666666668 0.042415 0.08274800000000002 0.05602266666666667
3.06045 0.079 0.07696733333333333 0.04876999999999999 0.08468266666666667 0.07143433333333334
3.07547 0.06233966666666666 0.08161233333333333 0.049191666666666654 0.07528466666666665 0.079811
3.09048 0.04323899999999999 0.07775866666666668 0.04428766666666666 0.05771466666666667 0.07950499999999999
3.1055 0.028394000000000006 0.06830533333333332 0.03782866666666666 0.03867866666666666 0.072452
3.12051 0.02156866666666667 0.05767166666666668 0.03337166666666667 0.024603000000000003 0.06274133333333333
3.13553 0.02253533333333333 0.049548333333333326 0.03156633333333333 0.018682999999999998 0.05429133333333334
3.15054 0.027881333333333334 0.045100999999999995 0.030558999999999996 0.020318 0.04882833333333333
3.16556 0.03289233333333333 0.04258733333333333 0.028644666666666672 0.02618433333333333 0.04530766666666666
3.18057 0.033891 0.039057333333333326 0.026339333333333333 0.03180633333333333 0.041168333333333335
3.19559 0.030241666666666667 0.03307633333333334 0.026155666666666664 0.03349933333333333 0.034866
3.2106 0.024870666666666666 0.026382000000000006 0.030573999999999997 0.030246666666666665 0.02771566666666667
3.22562 0.022985666666666665 0.023301666666666665 0.040168666666666665 0.02434666666666667 0.02371833333333333
3.24063 0.029791666666666664 0.028646666666666664 0.05346499999999999 0.020434 0.027694
3.25565 0.047864666666666666 0.044991666666666666 0.068296 0.023592333333333337 0.04263633333333334
3.27066 0.07456933333333333 0.07003500000000001 0.08285633333333334 0.03731600000000001 0.06697099999999999
3.2856799999999997 0.101184 0.09558399999999999 0.09514566666666666 0.061218999999999996 0.09315933333333333
3.30069 0.11619566666666667 0.11054433333333333 0.10186 0.08917800000000001 0.11009966666666667
3.3157099999999997 0.11217466666666667 0.10747033333333333 0.09920400000000003 0.11049333333333333 0.10945866666666666
3.33072 0.09090433333333334 0.087671 0.08577999999999998 0.11532499999999998 0.09133133333333335
3.3457399999999997 0.061818000000000005 0.05998800000000001 0.06463200000000001 0.10121033333333333 0.06392099999999999
3.36075 0.03527 0.03442566666666667 0.04192033333333334 0.07466333333333332 0.03752366666666666
3.3757699999999997 0.01688166666666667 0.016569666666666667 0.02321933333333333 0.04629933333333334 0.01846933333333333
3.39078 0.0067796666666666665 0.0066883333333333335 0.010929666666666667 0.024133000000000005 0.007620666666666665
3.4057999999999997 0.0022806666666666665 0.002262666666666666 0.004357666666666666 0.010572 0.002638666666666666
3.42081 0.0006433333333333333 0.0006430000000000001 0.0014686666666666667 0.0038903333333333333 0.000767
3.4358299999999997 0.00014833333333333335 0.00014900000000000002 0.00041466666666666675 0.0012036666666666667 0.00018266666666666672
3.45084 2.7000000000000002e-05 2.6e-05 9.66666666666667e-05 0.00030966666666666675 3.233333333333334e-05
3.4658599999999997 1.0333333333333335e-05 4.333333333333334e-06 1.633333333333333e-05 6.833333333333335e-05 5.666666666666667e-06
3.48087 4.2666666666666676e-05 0.0 3e-06 3.0666666666666676e-05 0.0
3.4958899999999997 0.00017966666666666668 0.0 0.0 9.333333333333334e-05 0.0
3.5109 0.0006270000000000001 0.0 0.0 0.000357 0.0
3.52591 0.001819333333333333 2.666666666666667e-06 0.0 0.0011286666666666667 3.3333333333333333e-06
3.54093 0.004397333333333334 1.8999999999999998e-05 0.0 0.0029800000000000004 2e-05
3.55594 0.008883666666666666 9.566666666666668e-05 0.0 0.006548666666666665 0.0001006666666666667
3.57096 0.014999000000000002 0.00036200000000000007 0.0 0.012042 0.00037933333333333336
3.58597 0.021232000000000004 0.0011316666666666667 0.0 0.01854433333333333 0.0011766666666666664
3.60099 0.025344333333333337 0.0029516666666666667 2.666666666666667e-06 0.024039 0.0030443333333333334
3.616 0.02598166666666667 0.006423666666666666 2.4666666666666665e-05 0.026584666666666666 0.0065780000000000005
3.63102 0.023973 0.011694333333333333 0.0001126666666666667 0.025954666666666668 0.011878333333333334
3.64603 0.021885333333333333 0.017828333333333335 0.0003810000000000001 0.024026666666666665 0.01797366666666667
3.66105 0.02196833333333333 0.022909000000000002 0.0010826666666666665 0.023274666666666666 0.022909333333333334
3.67606 0.024437 0.02521333333333334 0.0025836666666666664 0.02464666666666666 0.02498766666666667
3.69108 0.02775366666666667 0.024755666666666665 0.0051793333333333335 0.02706966666666667 0.024328333333333334
3.70609 0.030622666666666673 0.023698333333333335 0.008726333333333332 0.029102000000000003 0.023194666666666666
3.72111 0.033410999999999996 0.024860666666666666 0.012371333333333333 0.030821333333333333 0.024551333333333335
3.73612 0.03734233333333334 0.029812333333333337 0.014807333333333336 0.03369766666666666 0.030036333333333335
3.75114 0.04230033333333334 0.03810199999999999 0.015139999999999997 0.03837599999999999 0.03910733333333334
3.7661499999999997 0.04618666666666667 0.048008333333333326 0.013797666666666665 0.04305066666666666 0.049699
3.78117 0.047063 0.057557333333333335 0.012655333333333334 0.044688666666666675 0.059386666666666664
3.7961799999999997 0.04580566666666666 0.06489766666666666 0.014201 0.042248666666666664 0.06614166666666667
3.8112 0.045913333333333334 0.06847566666666667 0.020220666666666668 0.03844333333333334 0.06875733333333334
3.8262099999999997 0.050076999999999997 0.06769466666666667 0.030770666666666665 0.037884999999999995 0.067227
3.84123 0.05701300000000001 0.06349766666666667 0.04395233333333333 0.04311933333333333 0.06285400000000001
3.8562399999999997 0.06184299999999999 0.05783133333333334 0.056934999999999986 0.052012666666666665 0.057473333333333335
3.87126 0.05983733333333333 0.05207733333333333 0.06757466666666666 0.058885666666666676 0.05211033333333334
3.8862699999999997 0.05006200000000001 0.045982666666666665 0.075192 0.05849533333333333 0.04627566666666667
3.90129 0.035753999999999994 0.038401000000000005 0.07964266666666668 0.04968333333333333 0.03877366666666667
3.9162999999999997 0.021689333333333335 0.029040000000000003 0.07977666666666665 0.035765000000000005 0.029376
3.93132 0.011141000000000002 0.019219666666666673 0.07368466666666666 0.021755 0.019474333333333337
3.9463299999999997 0.0048393333333333335 0.010895333333333332 0.06088666666666666 0.011164 0.011061999999999999
3.96135 0.0017739999999999998 0.0052313333333333335 0.043941333333333346 0.004830666666666666 0.005318333333333334
3.9763599999999997 0.0005503333333333333 0.002113 0.027398333333333327 0.0017603333333333332 0.002152
3.99138 0.00014933333333333335 0.000724 0.015165333333333333 0.0005400000000000001 0.0007343333333333334
4.00639 7.766666666666667e-05 0.00025 0.009128666666666667 0.00014066666666666668 0.0002306666666666667
4.0214099999999995 0.0002286666666666667 0.0002653333333333334 0.009778666666666666 5.500000000000001e-05 0.00017800000000000004
4.03642 0.0008350000000000001 0.0008363333333333335 0.017304 0.00014033333333333335 0.0005376666666666668
4.0514399999999995 0.0025826666666666667 0.0026279999999999997 0.031267666666666666 0.0005380000000000001 0.0017776666666666665
4.06645 0.0067606666666666666 0.007021333333333333 0.04896833333333332 0.0017710000000000002 0.005029333333333334
4.0814699999999995 0.014952666666666668 0.015816666666666666 0.06470733333333333 0.004914666666666667 0.012024333333333333
4.09648 0.028027999999999997 0.030040333333333332 0.07198633333333333 0.011532333333333334 0.024247
4.1114999999999995 0.04465566666666666 0.04817933333333333 0.06778733333333332 0.022938999999999998 0.041314
4.12651 0.06060633333333333 0.06532333333333333 0.05496366666666667 0.038761000000000004 0.05957099999999998
4.1415299999999995 0.070233 0.07500266666666668 0.04017766666666666 0.05580466666666666 0.072852
4.15654 0.06972233333333332 0.07328 0.029190333333333332 0.06863733333333334 0.07593166666666668
4.1715599999999995 0.05976633333333333 0.06172299999999999 0.023610666666666665 0.07233266666666667 0.06829433333333332
4.18657 0.04532166666666667 0.046488666666666664 0.021358 0.065677 0.054718333333333334
4.2015899999999995 0.03254133333333333 0.03408833333333334 0.019378333333333334 0.05221200000000001 0.041932
4.2166 0.02529333333333333 0.02757466666666667 0.016036666666666664 0.03806766666666666 0.03418233333333333
4.2316199999999995 0.023877666666666665 0.025914999999999997 0.011579666666666663 0.02832766666666667 0.031414000000000004
4.24663 0.026399333333333337 0.026198999999999997 0.007187333333333333 0.02468133333333333 0.030781666666666666
4.2616499999999995 0.031235000000000002 0.026229 0.0038256666666666665 0.02589866666666667 0.029554999999999998
4.27666 0.03824400000000001 0.025653666666666665 0.0017489999999999997 0.030183666666666664 0.027046
4.2916799999999995 0.047660999999999995 0.025539333333333327 0.0007080000000000001 0.036991666666666666 0.024730333333333333
4.30669 0.058173666666666665 0.027318666666666665 0.0003456666666666667 0.046555000000000006 0.02487966666666667
4.3217099999999995 0.06659 0.031701 0.0005163333333333334 0.05787600000000001 0.02873766666666667
4.33672 0.06959833333333333 0.037967666666666657 0.0014643333333333333 0.06769633333333333 0.035402
4.3517399999999995 0.065756 0.044155999999999994 0.0038869999999999994 0.07193566666666666 0.04234766666666667
4.36675 0.05597666666666667 0.048135333333333336 0.008727 0.068248 0.04698566666666667
4.3817699999999995 0.042723 0.04854500000000001 0.016436666666666665 0.05737566666666667 0.047861999999999995
4.39678 0.02896066666666667 0.04497233333333333 0.026082666666666674 0.04252333333333334 0.04464533333333333
4.4117999999999995 0.017284000000000004 0.037808 0.035254 0.027607666666666666 0.03779333333333334
4.42681 0.009214666666666668 0.028411000000000006 0.041535333333333334 0.015617333333333335 0.028617
4.4418299999999995 0.005112000000000001 0.019039000000000004 0.04449033333333333 0.007791333333333332 0.019336666666666665
4.45684 0.004681333333333333 0.012138000000000003 0.04585566666666666 0.003975333333333333 0.012424999999999999
4.4718599999999995 0.007675 0.009428333333333334 0.04740666666666667 0.0035470000000000002 0.009684
4.48687 0.013893999999999998 0.011437666666666669 0.048876666666666665 0.006245333333333334 0.011709
4.5018899999999995 0.02247366666666667 0.017336666666666663 0.048519 0.012073 0.017659333333333336
4.5169 0.031218000000000003 0.024863333333333335 0.04548033333333334 0.020388 0.025195999999999996
4.5319199999999995 0.036931 0.030788333333333327 0.04083033333333333 0.029090666666666664 0.030988999999999996
4.54693 0.037079666666666664 0.03233066666666666 0.03619399999999999 0.035034 0.032274
4.5619499999999995 0.03150066666666666 0.028779333333333334 0.032311999999999994 0.035771 0.02848433333333333
4.57696 0.022591666666666663 0.021785666666666665 0.029720999999999997 0.031198999999999998 0.021441333333333333
4.5919799999999995 0.013646666666666666 0.014094000000000002 0.03036366666666667 0.02346333333333333 0.013899333333333335
4.60699 0.0069306666666666674 0.007827666666666667 0.037347 0.015389666666666666 0.007855999999999998
4.6220099999999995 0.0029556666666666668 0.0037513333333333335 0.052057 0.008893 0.003917333333333333
4.63702 0.0010733333333333335 0.001553666666666667 0.071065 0.004563333333333334 0.0017343333333333336
4.6520399999999995 0.00039866666666666674 0.0005583333333333333 0.08681166666666668 0.0021013333333333327 0.0006876666666666668
4.66705 0.0003930000000000002 0.0001776666666666667 0.09287700000000002 0.0009546666666666667 0.0002466666666666666
4.6820699999999995 0.001022 7.533333333333334e-05 0.08998033333333334 0.0007256666666666667 0.00010400000000000001
4.69708 0.002720333333333333 0.00015666666666666666 0.086369 0.0014003333333333333 0.00015833333333333335
4.7120999999999995 0.006238 0.0005520000000000001 0.09113033333333333 0.0033523333333333335 0.0005276666666666668
4.72711 0.012219 0.0016993333333333333 0.10584433333333333 0.007211333333333334 0.001624
4.7421299999999995 0.020590333333333335 0.004390666666666668 0.12234133333333334 0.013395666666666667 0.004214
4.75714 0.03014766666666667 0.009564999999999999 0.12900833333333334 0.021606333333333335 0.009202
4.7721599999999995 0.038794333333333327 0.017618 0.12035966666666666 0.030592 0.016980666666666665
4.78717 0.04450966666666667 0.02766566666666667 0.10151766666666667 0.03854633333333333 0.026668666666666674
4.8021899999999995 0.04638566666666667 0.03744033333333333 0.08399066666666667 0.043865 0.03606966666666667
4.8172 0.044909333333333336 0.044403333333333336 0.07679333333333334 0.04580466666666667 0.042761999999999994
4.8322199999999995 0.041229333333333326 0.047283333333333344 0.08039933333333334 0.04454466666666666 0.04558433333333333
4.84723 0.036107 0.046672333333333337 0.08740833333333335 0.040653999999999996 0.04515966666666667
4.8622499999999995 0.029711666666666667 0.04427766666666667 0.08848966666666666 0.03464433333333334 0.04313899999999999
4.87726 0.022293999999999998 0.041418333333333335 0.07877633333333334 0.027054000000000005 0.04082633333333333
4.8922799999999995 0.014794333333333333 0.03811433333333333 0.060279 0.018881666666666668 0.038314
4.90729 0.008482999999999997 0.03342733333333333 0.03935466666666666 0.011515999999999998 0.034644
4.9223099999999995 0.0041400000000000005 0.026789999999999994 0.02207 0.006031 0.028919333333333335
4.93732 0.0017066666666666664 0.018938 0.011243666666666664 0.002682 0.02145
4.9523399999999995 0.0005889999999999999 0.011531333333333333 0.006562 0.0010060000000000002 0.013768666666666669
4.96735 0.00017333333333333336 0.005995 0.006183 0.00031766666666666667 0.007540666666666667
4.9823699999999995 4.633333333333333e-05 0.002766333333333333 0.008014333333333333 8.266666666666668e-05 0.003539
4.99738 5.9000000000000004e-05 0.0016466666666666667 0.010120666666666667 2.1333333333333335e-05 0.0016433333333333332
5.0123999999999995 0.00024500000000000005 0.002699666666666667 0.011013666666666668 4.0333333333333336e-05 0.001564
5.02741 0.0009373333333333332 0.0070546666666666666 0.010070666666666669 0.00019500000000000005 0.0036943333333333338
5.0424299999999995 0.0030236666666666667 0.01700333333333333 0.007700000000000001 0.0007763333333333334 0.009588666666666667
5.05744 0.008228333333333332 0.034741333333333325 0.004927666666666667 0.0025950000000000005 0.02157766666666667
5.0724599999999995 0.018883 0.05971733333333334 0.0026730000000000005 0.007301333333333331 0.04107999999999999
5.08747 0.03660833333333334 0.08636333333333333 0.0013970000000000002 0.017330333333333333 0.06605666666666667
5.1024899999999995 0.06012733333333333 0.10517066666666668 0.0012603333333333331 0.034715333333333334 0.08974766666666666
5.1175 0.08405900000000001 0.10804733333333333 0.002671666666666667 0.058882666666666666 0.10313466666666665
5.1325199999999995 0.10089866666666669 0.094144 0.006626666666666667 0.084966 0.10058533333333333
5.14753 0.105587 0.070737 0.014504000000000001 0.105188 0.08411566666666669
5.1625499999999995 0.09887533333333334 0.048141666666666666 0.02704966666666667 0.11331800000000002 0.0621
5.17756 0.08603166666666666 0.033323333333333344 0.042858999999999994 0.10869233333333334 0.043483999999999995
5.1925799999999995 0.07241633333333335 0.02725333333333333 0.05774133333333333 0.09582433333333333 0.032572666666666666
5.20759 0.060263666666666674 0.026780333333333333 0.06618833333333332 0.08025299999999999 0.02840333333333333
5.2226099999999995 0.04908033333333333 0.02831933333333334 0.06455233333333332 0.06498566666666668 0.027816999999999998
5.23762 0.03818566666666667 0.030089666666666664 0.05353666666666668 0.05050599999999999 0.028648000000000003
5.2526399999999995 0.028390000000000002 0.03205266666666666 0.03773133333333334 0.036954 0.030456333333333332
5.26765 0.021682666666666666 0.03462966666666667 0.02263666666666667 0.02562066666666667 0.03312233333333333
5.2826699999999995 0.019462 0.03810166666666667 0.011799333333333335 0.018413666666666665 0.035535333333333335
5.29768 0.021086666666666667 0.043108999999999995 0.006127333333333334 0.016353 0.03582133333333334
5.3126999999999995 0.023857333333333335 0.051105000000000005 0.005059666666666666 0.018464666666666667 0.032667
5.32771 0.024648999999999997 0.06338333333333333 0.007884999999999998 0.021969666666666665 0.02643866666666667
5.3427299999999995 0.02190466666666667 0.07871166666666668 0.014115333333333334 0.023694000000000003 0.01923
5.35774 0.016408333333333334 0.09215066666666666 0.022993333333333334 0.021854333333333333 0.014081333333333333
5.3727599999999995 0.010292666666666665 0.097785 0.03301933333333333 0.016944999999999998 0.014175666666666668
5.38777 0.005398333333333334 0.094307 0.04208766666666667 0.010992333333333331 0.02215566666666667
5.4027899999999995 0.0023633333333333336 0.08789333333333335 0.04797333333333333 0.005961666666666667 0.03911933333333333
5.4178 0.0008680000000000001 0.08800833333333333 0.048874 0.0027006666666666668 0.06311933333333333
5.4328199999999995 0.0002656666666666667 0.09881166666666666 0.044134 0.0010216666666666668 0.08901333333333333
5.44783 8.833333333333334e-05 0.11422633333333333 0.03485933333333333 0.00033033333333333336 0.11125700000000001
5.4628499999999995 0.00013233333333333334 0.12188533333333333 0.023768000000000004 0.00012833333333333333 0.12762500000000002
5.47786 0.0005310000000000001 0.11290566666666665 0.013845666666666666 0.00023566666666666668 0.13919466666666666
5.4928799999999995 0.00203 0.08857433333333331 0.006898333333333332 0.0009163333333333333 0.1458293333333333
5.50789 0.0065513333333333335 0.058334333333333335 0.0031666666666666666 0.003231999999999999 0.143376
5.5229099999999995 0.017841666666666665 0.03215866666666667 0.0021356666666666672 0.009645000000000003 0.127243
5.53792 0.04098233333333334 0.014823 0.0035846666666666674 0.024330333333333336 0.098611
5.5529399999999995 0.07947633333333333 0.005714333333333333 0.008046666666666667 0.05193866666666667 0.06533766666666667
5.56795 0.13019366666666668 0.0018426666666666667 0.016412333333333334 0.09395300000000001 0.036591
5.5829699999999995 0.18023 0.0005080000000000001 0.028883666666666665 0.1441823333333333 0.017227333333333334
5.59798 0.210861 0.00016533333333333339 0.04410466666666667 0.187821 0.006826666666666666
5.6129999999999995 0.20853499999999997 0.0002513333333333334 0.059343 0.20774599999999996 0.0023950000000000004
5.62801 0.17451233333333332 0.0008110000000000002 0.07165433333333333 0.19508266666666668 0.0011996666666666664
5.6430299999999995 0.124307 0.0023816666666666665 0.07910400000000001 0.15560300000000005 0.001957
5.65804 0.07734100000000001 0.005874 0.08101533333333336 0.10594999999999999 0.004772333333333334
5.6730599999999995 0.046209666666666684 0.012133000000000003 0.07761399999999999 0.06325166666666666 0.010392333333333333
5.68807 0.032974666666666666 0.021029000000000003 0.069911 0.036923333333333336 0.01908033333333333
5.7030899999999995 0.03208066666666667 0.030652 0.05991266666666666 0.027307333333333336 0.029430666666666674
5.7181 0.035492333333333334 0.03777933333333334 0.05049566666666668 0.028968666666666667 0.038203
5.7331199999999995 0.03688433333333333 0.03976966666666667 0.04459266666666666 0.03458733333333333 0.041907999999999994
5.74813 0.03388266666666668 0.03662633333333333 0.04408666666666667 0.037957 0.03924433333333333
5.7631499999999996 0.02780633333333333 0.03134933333333333 0.048873333333333324 0.03615433333333334 0.032390333333333333
5.77816 0.02148033333333333 0.028287666666666666 0.05632133333333334 0.030072666666666668 0.025947666666666657
5.7931799999999996 0.017182333333333334 0.030733333333333335 0.06173366666666666 0.022806 0.024384999999999997
5.80819 0.016262333333333334 0.038942333333333336 0.06064133333333333 0.01722 0.029737333333333327
5.8232099999999996 0.019754 0.04964966666666667 0.05190233333333334 0.014863333333333333 0.04041533333333333
5.83822 0.02820933333333333 0.05769199999999999 0.038934666666666666 0.01652533333333333 0.051751
5.8532399999999996 0.04042333333333334 0.05940266666666667 0.027893666666666664 0.022799 0.05849666666666667
5.86825 0.05266966666666666 0.05538566666666666 0.024519333333333334 0.033300333333333335 0.058348
5.8832699999999996 0.060298000000000004 0.050167333333333335 0.031924 0.04539666666666667 0.053796000000000004
5.89828 0.06103966666666667 0.048578 0.04943333333333334 0.054525666666666674 0.05020233333333333
5.9133 0.057046000000000006 0.051795333333333325 0.07198133333333333 0.056873333333333345 0.051204666666666676
5.92831 0.05334966666666667 0.05624066666666668 0.09092833333333333 0.052352333333333334 0.05543466666666667
5.94333 0.053797333333333336 0.05644099999999999 0.09773333333333335 0.04514499999999999 0.05764366666666667
5.95834 0.057691333333333324 0.04941866666666666 0.08893966666666668 0.041046 0.05327633333333334
5.97336 0.060271 0.03681233333333333 0.06839333333333333 0.04344633333333334 0.04215633333333334
5.98837 0.05670100000000001 0.023096000000000002 0.04437533333333334 0.05079266666666667 0.028136
6.00339 0.04603933333333333 0.012157 0.024261333333333336 0.057436666666666664 0.015752
6.0184 0.03167633333333334 0.005359666666666667 0.011164666666666666 0.05753200000000001 0.0073873333333333326
6.03342 0.01833566666666667 0.0019790000000000003 0.004321 0.04921266666666666 0.002896333333333333
6.04843 0.008931666666666668 0.0006106666666666667 0.0014053333333333337 0.03547633333333333 0.000948
6.06345 0.0037366666666666663 0.00016066666666666668 0.00039233333333333335 0.021457000000000004 0.00026366666666666666
6.07846 0.001532 4.533333333333334e-05 0.0001366666666666667 0.010870333333333333 6.4e-05
6.09348 0.0009676666666666667 4.600000000000001e-05 0.0002223333333333334 0.004614333333333333 2.6e-05
6.10849 0.0011366666666666667 9.933333333333335e-05 0.0007536666666666667 0.0016556666666666666 5.033333333333334e-05
6.12351 0.0015346666666666668 0.0002156666666666667 0.002276 0.0005443333333333334 0.00011600000000000004
6.13852 0.0018913333333333332 0.000393 0.005827333333333334 0.00028500000000000004 0.000224
6.15354 0.0020583333333333335 0.000611 0.012608 0.0004003333333333333 0.0003663333333333333
6.16855 0.0020276666666666668 0.0008660000000000002 0.023198666666666663 0.0007273333333333333 0.0005006666666666667
6.18357 0.0018556666666666667 0.0013033333333333332 0.03653133333333333 0.001185 0.000579
6.19858 0.0016113333333333335 0.0025236666666666667 0.04965300000000001 0.001644 0.0005933333333333333
6.2136 0.0013523333333333332 0.005987666666666667 0.05877233333333333 0.001954 0.0006366666666666668
6.22861 0.0011133333333333336 0.014161333333333333 0.06101733333333333 0.0020390000000000004 0.000984
6.24363 0.0009190000000000001 0.029792 0.055748000000000006 0.0019323333333333334 0.002255666666666667
6.25864 0.0007696666666666669 0.05361966666666667 0.044757 0.001758333333333333 0.005708666666666667
6.27366 0.000629 0.081599 0.03139766666666667 0.0015986666666666669 0.013463
6.28867 0.0004893333333333334 0.10460066666666665 0.019129666666666666 0.0014490000000000004 0.027972999999999994
6.30369 0.00041466666666666675 0.11292633333333332 0.010114666666666666 0.0012516666666666668 0.05020533333333334
6.3187 0.0006366666666666667 0.103228 0.004736000000000001 0.001001 0.07713566666666667
6.33372 0.0017933333333333334 0.08172 0.0021446666666666667 0.0008306666666666668 0.10137299999999999
6.34873 0.0053873333333333325 0.06023733333333332 0.001199 0.001136666666666667 0.11502566666666666
6.36375 0.014112999999999999 0.04855066666666666 0.0011690000000000001 0.002874666666666666 0.11542100000000002
6.37876 0.03126233333333333 0.04918599999999999 0.0018670000000000002 0.008008666666666666 0.10693433333333334
6.39378 0.05842566666666667 0.05776033333333333 0.0034230000000000003 0.019668666666666668 0.09666900000000002
6.40879 0.09238033333333333 0.06717566666666668 0.005854333333333333 0.04102566666666666 0.08866466666666666
6.42381 0.124185 0.07202700000000001 0.008695999999999999 0.07251300000000001 0.082306
6.43882 0.14301866666666668 0.07039799999999999 0.010997333333333333 0.10901833333333336 0.07488833333333332
6.45384 0.14271933333333334 0.06291033333333333 0.011823333333333333 0.14030766666666666 0.064505
6.46885 0.12533033333333332 0.051230000000000005 0.010875333333333332 0.1559116666666667 0.05119166666666667
6.48387 0.09857566666666666 0.037712999999999997 0.008732666666666666 0.151222 0.03684133333333333
6.49888 0.07044633333333333 0.025485333333333336 0.006405 0.1295673333333333 0.024517333333333335
6.5139 0.045935 0.017945 0.004769999999999999 0.09908400000000002 0.017305333333333332
6.52891 0.027112666666666667 0.01789433333333334 0.004176 0.067982 0.017176666666666663
6.54393 0.014273999999999998 0.026894000000000005 0.004414 0.04176499999999999 0.02408066666666667
6.55894 0.006739 0.044537 0.004903 0.02283533333333333 0.03544066666666667
6.57396 0.003418 0.06745033333333333 0.005021333333333333 0.011261333333333335 0.046522999999999995
6.58897 0.003616 0.08908066666666667 0.004459 0.005946999999999999 0.05280666666666667
6.60399 0.0077153333333333345 0.10179899999999999 0.003363666666666667 0.0059316666666666676 0.053557
6.619 0.016985333333333335 0.10106600000000002 0.002131 0.011218666666666667 0.053496666666666665
6.63402 0.03206666666666667 0.08868866666666667 0.0011320000000000002 0.022281000000000002 0.060005666666666665
6.64903 0.050768666666666684 0.071931 0.0005063333333333334 0.03823 0.07693566666666668
6.66405 0.067404 0.05849733333333335 0.00018866666666666668 0.055118 0.09977333333333332
6.67906 0.07551 0.05143766666666665 5.800000000000001e-05 0.06675499999999998 0.11703700000000003
6.69408 0.07269533333333335 0.04820133333333334 9.333333333333334e-06 0.06855233333333334 0.11791100000000002
6.70909 0.06304866666666667 0.04409766666666667 1.0000000000000002e-06 0.06139300000000001 0.10020933333333334
6.72411 0.054253 0.03651866666666667 6e-06 0.05140733333333333 0.071542
6.73912 0.051865999999999995 0.0264 2.733333333333334e-05 0.04554000000000001 0.043189000000000005
6.75414 0.056245333333333335 0.016611666666666667 8.866666666666668e-05 0.047041666666666655 0.02295933333333333
6.76915 0.06431433333333333 0.009587999999999998 0.0002123333333333334 0.054825666666666675 0.012639333333333334
6.78417 0.07330133333333334 0.006205666666666666 0.0004183333333333334 0.06618900000000001 0.009885
6.79918 0.08200933333333334 0.005974999999999999 0.0006886666666666666 0.07895533333333334 0.011042
6.8142 0.08916366666666667 0.007637 0.0009463333333333332 0.09061300000000001 0.012844666666666667
6.82921 0.09236066666666666 0.009622666666666667 0.001101 0.09678533333333332 0.013168666666666667
6.84423 0.089813 0.010541 0.0011303333333333332 0.09285666666666666 0.011403000000000002
6.85924 0.08231699999999999 0.009747 0.0012076666666666666 0.07811266666666668 0.008266
6.87426 0.07233466666666667 0.007594666666666667 0.0019143333333333332 0.05755933333333333 0.005021333333333333
6.88927 0.06146366666666666 0.005053333333333332 0.004452333333333333 0.03876533333333333 0.002581666666666667
6.90429 0.04979366666666666 0.0030260000000000005 0.010694666666666668 0.026802666666666662 0.0011849999999999999
6.9193 0.03741499999999999 0.0018619999999999997 0.022509 0.021848333333333338 0.0006016666666666668
6.93432 0.025523000000000004 0.001447 0.03993433333333333 0.020659666666666666 0.0005023333333333334
6.94933 0.015713333333333333 0.0014633333333333334 0.059281 0.01968466666666667 0.0006266666666666666
6.96435 0.008806333333333334 0.001656 0.07352833333333335 0.017215666666666667 0.0008476666666666666
6.97936 0.0045836666666666664 0.0018426666666666665 0.07618133333333334 0.013505666666666664 0.001084666666666667
6.99438 0.002294333333333333 0.0018943333333333334 0.06592933333333334 0.009620666666666666 0.0012753333333333334
7.00939 0.001167666666666667 0.0017333333333333335 0.047679000000000006 0.0063620000000000005 0.0013479999999999998
7.02441 0.0006470000000000001 0.0013763333333333336 0.028881333333333332 0.003983 0.0012496666666666667
7.03942 0.0004063333333333334 0.0009380000000000001 0.014941 0.002387666666666667 0.0010013333333333337
7.05444 0.00029133333333333333 0.0005433333333333334 0.007542333333333332 0.0014073333333333331 0.0006813333333333334
7.06945 0.0002436666666666667 0.0002766666666666667 0.006134333333333333 0.0008793333333333333 0.0003920000000000001
7.08447 0.00024966666666666675 0.00013533333333333333 0.009897666666666667 0.000648 0.0001913333333333334
7.09948 0.00029099999999999997 8.266666666666667e-05 0.01817333333333333 0.0005763333333333334 8.133333333333335e-05
7.1145 0.000382 7.199999999999999e-05 0.029319333333333343 0.0005953333333333332 3.5666666666666675e-05
7.12951 0.0005600000000000001 6.766666666666665e-05 0.039844000000000004 0.0006669999999999998 2.9333333333333336e-05
7.14453 0.0008610000000000001 6.366666666666668e-05 0.045434666666666665 0.0007923333333333334 3.966666666666667e-05
7.15954 0.0012433333333333333 6.500000000000001e-05 0.04362200000000001 0.0009443333333333335 6.766666666666667e-05
7.17456 0.0015853333333333331 0.00011333333333333331 0.03557233333333333 0.0010539999999999998 0.0001416666666666667
7.18957 0.0017269999999999998 0.00028966666666666664 0.02507 0.0010466666666666669 0.0003553333333333333
7.20459 0.001587 0.000748 0.015774333333333335 0.0008950000000000001 0.0009063333333333334
7.2196 0.0012373333333333331 0.0016980000000000003 0.009361666666666666 0.0006586666666666668 0.0020469999999999998
7.23462 0.0008373333333333334 0.003297666666666666 0.005770666666666666 0.00043700000000000005 0.003947666666666667
7.24963 0.0005233333333333334 0.005444 0.004641000000000001 0.000295 0.006447333333333334
7.26465 0.00034833333333333336 0.007595666666666667 0.006355666666666666 0.00023633333333333332 0.008875999999999998
7.27966 0.0002763333333333334 0.008952333333333333 0.012096 0.00022266666666666667 0.010306666666666667
7.29468 0.00027566666666666674 0.008885666666666665 0.022760333333333334 0.00021366666666666667 0.010090333333333335
7.30969 0.0003726666666666667 0.007419333333333333 0.037315666666666664 0.00019866666666666668 0.008325666666666667
7.32471 0.0007006666666666668 0.005202333333333333 0.051953000000000006 0.00021400000000000002 0.005795
7.33972 0.0014616666666666667 0.003078666666666667 0.061837666666666666 0.0003686666666666666 0.0034056666666666662
7.35474 0.002811333333333333 0.001603333333333333 0.06509966666666667 0.0008499999999999998 0.0017326666666666666
7.36975 0.004645 0.0009500000000000001 0.06566266666666666 0.0018946666666666665 0.0009090000000000001
7.38477 0.006475666666666667 0.0011426666666666666 0.071315 0.003632666666666667 0.0009320000000000001
7.39978 0.007637666666666667 0.0023553333333333334 0.087559 0.005855666666666666 0.002001666666666667
7.4148 0.007797666666666665 0.005084333333333333 0.11177433333333336 0.007895333333333332 0.004722333333333334
7.42981 0.007362 0.010125 0.13298166666666666 0.00892 0.009982999999999999
7.44483 0.007344333333333332 0.018318333333333336 0.13853766666666664 0.008495666666666667 0.018457
7.45984 0.008691333333333332 0.029997 0.12310633333333335 0.007027999999999999 0.029742666666666674
7.47486 0.011546333333333332 0.04404266666666666 0.092361 0.005598666666666667 0.04172366666666667
7.48987 0.015031000000000001 0.05721033333333333 0.058245000000000005 0.005404000000000001 0.05087200000000001
7.50489 0.017690666666666667 0.06482933333333334 0.030808999999999993 0.0071853333333333335 0.05382399999999999
7.5199 0.018358666666666672 0.06335966666666666 0.013650333333333335 0.010890666666666667 0.04940866666666667
7.53492 0.016771666666666667 0.05305033333333333 0.005062333333333333 0.015531000000000001 0.039536666666666664
7.54993 0.013620666666666668 0.03812433333333333 0.0015736666666666668 0.019424333333333335 0.028026333333333334
7.56495 0.010058666666666665 0.024035333333333332 0.00042000000000000007 0.020911333333333334 0.018264999999999997
7.57996 0.007098000000000001 0.01427133333333333 0.00014866666666666668 0.01930066666666667 0.011633000000000001
7.59498 0.005267999999999998 0.009312333333333334 0.00026833333333333337 0.015386 0.0076353333333333325
7.60999 0.0046749999999999995 0.007965999999999999 0.0008820000000000002 0.011068000000000001 0.005184666666666666
7.62501 0.0053363333333333336 0.009241 0.0025766666666666668 0.008467999999999998 0.0036586666666666664
7.64002 0.007465333333333333 0.013184000000000003 0.006309666666666667 0.009142 0.0032833333333333334
7.65504 0.011271999999999999 0.020007666666666667 0.012947666666666666 0.013713666666666664 0.004947333333333333
7.67005 0.016389666666666667 0.028580333333333333 0.022314666666666667 0.021551 0.009883666666666667
7.68507 0.021513000000000004 0.035872999999999995 0.03251300000000001 0.03059766666666667 0.018855666666666663
7.70008 0.024855333333333333 0.038474 0.04057566666666667 0.037815666666666664 0.03094
7.7151 0.02515533333333334 0.035208666666666666 0.04452833333333332 0.04050466666666666 0.042952333333333335
7.73011 0.02238366666666667 0.028487 0.044984 0.03775166666666666 0.05088733333333335
7.74513 0.017782 0.023036333333333332 0.04437100000000001 0.030786 0.052992
7.76014 0.01334 0.023209333333333335 0.04452033333333334 0.022129666666666666 0.05162033333333334
7.77516 0.011426666666666665 0.030694666666666665 0.045256666666666674 0.014360666666666667 0.05133633333333334
7.79017 0.014406333333333332 0.04365466666666666 0.045434333333333334 0.009394333333333334 0.05469333333333333
7.80519 0.023984666666666665 0.05736933333333334 0.04471800000000001 0.008511333333333333 0.05979566666666667
7.8202 0.03980333333333333 0.06632 0.04380666666666667 0.01257266666666667 0.062141666666666664
7.83522 0.05825066666666666 0.06692733333333332 0.043096666666666665 0.021869333333333334 0.05867633333333333
7.85023 0.07303566666666668 0.05921699999999999 0.041806666666666666 0.03533233333333333 0.04994433333333334
7.86525 0.07834833333333337 0.04622233333333334 0.03873733333333334 0.050063666666666666 0.038814999999999995
7.88026 0.07238566666666667 0.03196333333333333 0.03372066666666666 0.062062333333333324 0.028033333333333334
7.89528 0.05818233333333333 0.019606000000000002 0.02812233333333333 0.06808566666666667 0.019077333333333335
7.91029 0.04117199999999999 0.010774000000000002 0.024169666666666666 0.066993 0.012700666666666667
7.92531 0.025987 0.005821666666666666 0.023861333333333335 0.059634999999999994 0.009614000000000001
7.94032 0.014967666666666666 0.004545666666666667 0.028204666666666663 0.04801333333333334 0.010460666666666667
7.95534 0.008566333333333334 0.006841333333333334 0.036817333333333334 0.034695333333333335 0.015207
7.97035 0.006372666666666668 0.012753666666666663 0.04806033333333333 0.022406333333333337 0.022481666666666667
7.98537 0.0077740000000000005 0.021746666666666668 0.059637666666666665 0.013365333333333333 0.029589333333333336
8.00038 0.011961333333333334 0.031946666666666665 0.06912800000000001 0.008615 0.03363066666666668
8.0154 0.017641333333333335 0.040301 0.07438533333333333 0.008070333333333334 0.033241999999999994
8.03041 0.023005666666666667 0.044034333333333335 0.07418533333333334 0.011020666666666666 0.029432666666666666
8.04543 0.026377666666666667 0.042177 0.06947033333333333 0.016624333333333335 0.024566333333333336
8.06044 0.027195000000000004 0.035906999999999994 0.064236 0.024034666666666663 0.020482000000000004
8.07546 0.026425666666666667 0.02756133333333333 0.064511 0.032187 0.017472666666666668
8.09047 0.025766 0.01951433333333333 0.074699 0.03971533333333334 0.014841
8.10549 0.026097000000000002 0.013763 0.09327133333333332 0.04508500000000001 0.012270999999999999
8.1205 0.02663266666666667 0.011990666666666669 0.11166666666666666 0.04696366666666666 0.010579666666666664
8.13552 0.025652333333333333 0.01538066666666667 0.11894633333333333 0.04459866666666667 0.011482000000000001
8.15053 0.02219466666666667 0.023890666666666668 0.10933799999999999 0.038217999999999995 0.016477666666666668
8.16555 0.017191666666666664 0.03540999999999999 0.08628733333333334 0.02933 0.025571999999999998
8.18056 0.013096666666666668 0.04608466666666666 0.059330999999999995 0.020509999999999997 0.03654833333333333
8.19558 0.012613666666666665 0.052561000000000004 0.037238 0.014598333333333331 0.045637000000000004
8.21059 0.017469333333333337 0.054987666666666664 0.023668 0.013816333333333337 0.04977466666666666
8.22561 0.027537333333333334 0.05792066666666666 0.018076 0.019141666666666668 0.048999
8.24062 0.040308666666666666 0.067471 0.019245999999999996 0.029789 0.046971666666666655
8.25564 0.05135033333333334 0.08631499999999999 0.027359666666666664 0.042844999999999994 0.04910133333333334
8.27065 0.05652000000000001 0.11031399999999998 0.04279500000000001 0.05390633333333332 0.05959099999999999
8.28567 0.05497366666666668 0.12964366666666666 0.063193 0.05925233333333333 0.079004
8.30068 0.050636333333333325 0.134439 0.08223200000000001 0.058554666666666665 0.103041
8.3157 0.050196000000000005 0.12138033333333334 0.092349 0.055739333333333335 0.12336133333333335
8.33071 0.05852666666666668 0.09611433333333333 0.089709 0.05654266666666667 0.13132833333333335
8.34573 0.07471900000000001 0.06934133333333334 0.07676966666666667 0.064007 0.123362
8.36074 0.092072 0.049738333333333336 0.059881 0.07557833333333333 0.10360766666666668
8.37576 0.10227333333333334 0.03943300000000001 0.044725666666666664 0.08478466666666667 0.080816
8.39077 0.10058100000000002 0.034869000000000004 0.034089 0.08623366666666668 0.062015333333333325
8.40579 0.08794600000000001 0.031209999999999998 0.028811333333333335 0.07937866666666667 0.048885666666666674
8.4208 0.06937133333333333 0.026210333333333332 0.029271000000000002 0.06771333333333333 0.03937633333333334
8.43582 0.050971 0.020922000000000003 0.03512833333333334 0.055369999999999996 0.031369
8.45083 0.03786766666666666 0.017796333333333334 0.04427766666666667 0.045229 0.02443133333333333
8.46585 0.03303433333333333 0.01870833333333333 0.05310566666666667 0.03930366666666666 0.019230333333333335
8.48086 0.03658733333333333 0.024332 0.058607666666666676 0.03916266666666667 0.016768999999999996
8.49588 0.04582633333333333 0.034411000000000004 0.06035166666666666 0.04485433333333333 0.01840066666666667
8.51089 0.056349333333333335 0.04763799999999999 0.06001999999999999 0.05405533333333333 0.025627666666666663
