# Supplementary material for: Coherent ultrafast photoemission from a single quantized state of a one-dimensional emitter
Source: Sci Adv. 2023 Oct 12;9(41):eadf4170. doi: 10.1126/sciadv.adf4170 (PMC10569710; doi:10.1126/sciadv.adf4170)
Supplement: Supplementary file 2 — Data file S1 [file sciadv.adf4170_data_file_s1.zip › data and code/data_figure_4/Figure4B/15fsand27fs/2.dat]

-6.489090000000001 0.010693333333333332 0.016770666666666666 0.053804000000000005 0.010088333333333333 0.023209333333333335
-6.474070000000001 0.012849999999999999 0.014083666666666666 0.05562466666666666 0.006547666666666664 0.01788033333333333
-6.459060000000001 0.018019333333333335 0.016894000000000003 0.05607133333333332 0.0065116666666666665 0.018658666666666667
-6.444040000000001 0.027159 0.02443266666666667 0.054272333333333346 0.009621000000000001 0.025109333333333334
-6.429030000000001 0.040923 0.034685999999999995 0.049741999999999995 0.01604466666666667 0.034796333333333325
-6.414010000000001 0.057740000000000014 0.044510666666666664 0.04309133333333333 0.026437000000000002 0.04406533333333334
-6.399000000000001 0.07343799999999999 0.05110199999999999 0.03648633333333333 0.04127433333333333 0.049786
-6.383980000000001 0.08354633333333332 0.05443066666666666 0.03275833333333334 0.05964433333333333 0.05163866666666665
-6.368970000000001 0.08659566666666667 0.058230333333333335 0.03383666666666667 0.07865966666666666 0.05301633333333333
-6.353950000000001 0.08560566666666668 0.06769566666666667 0.03986666666666667 0.09458699999999999 0.059234666666666665
-6.338940000000001 0.08657233333333333 0.08520233333333332 0.04947800000000001 0.105565 0.07388966666666666
-6.323920000000001 0.095203 0.10755366666666669 0.06071766666666667 0.113609 0.095859
-6.308910000000001 0.11378633333333332 0.12708133333333335 0.07223299999999999 0.12350166666666666 0.11910066666666666
-6.293890000000001 0.13977266666666663 0.13590100000000002 0.08409533333333334 0.13894966666666667 0.135177
-6.278880000000001 0.1670346666666667 0.130515 0.097453 0.15926966666666667 0.13736333333333334
-6.263860000000001 0.18930099999999997 0.11416000000000001 0.11249333333333332 0.17995833333333336 0.12437000000000002
-6.248850000000001 0.20307466666666665 0.09557733333333333 0.126385 0.1965093333333333 0.10172966666666666
-6.233830000000001 0.20757066666666665 0.08469333333333333 0.13374500000000003 0.2071056666666667 0.079526
-6.218820000000001 0.20249466666666666 0.08704933333333333 0.12988766666666668 0.21136766666666668 0.067313
-6.203800000000001 0.187106 0.10018966666666666 0.11408666666666667 0.20754833333333333 0.06906233333333334
-6.188790000000001 0.16175066666666668 0.11494333333333333 0.09030200000000001 0.1925913333333333 0.081234
-6.173770000000001 0.129945 0.12182533333333333 0.06523033333333333 0.16540666666666667 0.09543399999999999
-6.158760000000001 0.09824266666666666 0.11796566666666666 0.04537566666666667 0.1296793333333333 0.10407033333333332
-6.143740000000001 0.07356166666666666 0.10862000000000001 0.03489466666666667 0.09321666666666668 0.10508733333333335
-6.128730000000001 0.059722666666666674 0.10189766666666668 0.034821 0.06435066666666665 0.10211933333333333
-6.113710000000001 0.055733333333333336 0.10161266666666667 0.043421666666666664 0.048072333333333335 0.10029666666666667
-6.098700000000001 0.05700866666666667 0.10454433333333334 0.057039333333333324 0.04419066666666667 0.10150333333333335
-6.083680000000001 0.05849533333333333 0.10360466666666666 0.07113766666666667 0.04826133333333334 0.10297700000000001
-6.068670000000001 0.057331 0.093659 0.08170766666666666 0.054374 0.09979433333333333
-6.053650000000001 0.05343166666666666 0.07530266666666667 0.08687933333333335 0.05804633333333334 0.08897066666666668
-6.038640000000001 0.04838133333333334 0.054392666666666666 0.08808766666666669 0.057647000000000004 0.072244
-6.023620000000001 0.044206999999999996 0.03818266666666666 0.08938566666666667 0.05416033333333333 0.05549666666666666
-6.008610000000001 0.04325633333333332 0.031264 0.09431366666666667 0.050203 0.04510599999999999
-5.993590000000001 0.04871933333333334 0.03371966666666666 0.10235466666666668 0.04931166666666667 0.043746999999999994
-5.978580000000001 0.06397933333333333 0.042040666666666664 0.10877666666666667 0.05523733333333334 0.048855666666666665
-5.963560000000001 0.08999033333333332 0.051848000000000005 0.10871133333333335 0.07012333333333333 0.055079333333333334
-5.948550000000001 0.122811 0.060998666666666666 0.10146866666666667 0.09221866666666667 0.058871666666666676
-5.933530000000001 0.15445866666666666 0.07095366666666666 0.09055999999999999 0.11587399999999999 0.061326000000000006
-5.918520000000001 0.17734500000000003 0.085288 0.07975933333333332 0.13523500000000002 0.06679566666666667
-5.903500000000001 0.188381 0.10658399999999998 0.06974033333333332 0.14831066666666667 0.07884433333333332
-5.888490000000001 0.18956533333333336 0.13445566666666667 0.05870200000000001 0.15714233333333333 0.09761533333333335
-5.873470000000001 0.1851836666666667 0.16591566666666668 0.045520333333333336 0.1642813333333333 0.120749
-5.858460000000001 0.17854933333333337 0.19660533333333333 0.03179366666666666 0.170174 0.145955
-5.843440000000001 0.17020266666666667 0.22168799999999997 0.021067999999999996 0.17363266666666669 0.17237933333333333
-5.828430000000001 0.15837933333333334 0.23648733333333333 0.016838666666666665 0.17320533333333332 0.19979433333333332
-5.813410000000001 0.1414113333333333 0.23781333333333335 0.02121366666666667 0.16734366666666667 0.22639
-5.798400000000001 0.12003733333333333 0.22525099999999998 0.03418466666666666 0.15455933333333333 0.2469013333333333
-5.783380000000001 0.09721200000000002 0.20129899999999998 0.05299866666666667 0.13459633333333335 0.25326966666666667
-5.768370000000001 0.07575400000000002 0.170353 0.07234833333333332 0.10946533333333333 0.23908566666666667
-5.753350000000001 0.056623999999999994 0.13780366666666666 0.08680366666666667 0.08265133333333334 0.205057
-5.738340000000001 0.03968766666666667 0.10925033333333332 0.09430333333333334 0.057505 0.1605846666666667
-5.723320000000001 0.025237333333333327 0.08857166666666666 0.09735699999999999 0.036395 0.11902999999999998
-5.708310000000001 0.014194333333333337 0.07553533333333333 0.10042633333333333 0.02060966666666667 0.08989366666666666
-5.693290000000001 0.007238666666666667 0.06583 0.106239 0.010402666666666668 0.07388066666666668
-5.678280000000001 0.004426666666666666 0.054715999999999994 0.11453466666666666 0.005213000000000001 0.06459100000000001
-5.663260000000001 0.0059293333333333325 0.040938999999999996 0.12332033333333334 0.004450666666666668 0.054948666666666666
-5.648250000000001 0.012835333333333332 0.027207666666666668 0.13029866666666667 0.008492666666666667 0.04260566666666667
-5.633230000000001 0.026878333333333334 0.017609333333333334 0.133557 0.019001 0.03045133333333333
-5.618220000000001 0.048558000000000004 0.015081333333333334 0.13211199999999998 0.03769766666666667 0.023258
-5.603200000000001 0.07475233333333332 0.02064633333333333 0.12662733333333334 0.06383599999999999 0.02409933333333333
-5.588190000000001 0.09829700000000001 0.03337766666666666 0.11947166666666666 0.09219666666666666 0.032688999999999996
-5.573170000000001 0.11128400000000001 0.05026399999999999 0.11367966666666666 0.11433433333333334 0.045643
-5.558160000000001 0.11039700000000001 0.066596 0.11129466666666664 0.12338366666666668 0.05808566666666668
-5.543140000000001 0.09966133333333334 0.07779833333333334 0.112052 0.11876233333333333 0.06605666666666667
-5.528130000000001 0.08746133333333335 0.08152733333333333 0.11329733333333333 0.10595633333333335 0.06818333333333333
-5.513110000000001 0.08039433333333332 0.07808533333333333 0.111358 0.09155600000000001 0.06520366666666667
-5.498100000000001 0.079691 0.06908866666666666 0.10390933333333333 0.07888133333333333 0.05823833333333333
-5.483080000000001 0.08301033333333334 0.056319666666666664 0.09219699999999999 0.06836033333333333 0.04808133333333333
-5.468070000000001 0.08838866666666666 0.042028333333333334 0.08147766666666664 0.06077333333333334 0.03597266666666667
-5.453050000000001 0.09593266666666665 0.029521333333333333 0.07892366666666666 0.05836266666666666 0.024233333333333332
-5.438040000000001 0.10665933333333334 0.022920666666666662 0.09015866666666666 0.06287666666666666 0.015763333333333334
-5.423020000000001 0.12096866666666665 0.026526000000000004 0.11623733333333332 0.073919 0.013470333333333332
-5.408010000000001 0.13774933333333333 0.04404633333333333 0.15191733333333332 0.08988966666666667 0.020677666666666667
-5.392990000000001 0.15357833333333334 0.07693933333333333 0.18589033333333335 0.10961066666666669 0.041365
-5.377980000000001 0.162817 0.12161500000000001 0.20470500000000003 0.13165833333333332 0.07827533333333334
-5.362960000000001 0.16009500000000002 0.1682846666666667 0.19988499999999998 0.15201 0.12895766666666664
-5.347950000000001 0.14411100000000002 0.20426799999999998 0.17319633333333334 0.16378933333333334 0.183181
-5.332930000000001 0.11914033333333333 0.22010966666666668 0.1350323333333333 0.161072 0.22567966666666667
-5.317920000000001 0.09265166666666665 0.21338633333333332 0.09756233333333332 0.143598 0.243451
-5.302900000000001 0.07145399999999999 0.1878186666666667 0.068804 0.11743766666666665 0.23217733333333337
-5.287890000000001 0.059424000000000005 0.1506006666666667 0.051189000000000005 0.09101866666666665 0.197294
-5.272870000000001 0.057197000000000005 0.110747 0.04313100000000001 0.07058966666666668 0.15057966666666667
-5.257860000000001 0.06272033333333334 0.07759133333333333 0.04108066666666666 0.058684 0.10535966666666668
-5.242840000000001 0.07243633333333334 0.05806666666666667 0.04110266666666666 0.055033666666666654 0.07227133333333334
-5.227830000000001 0.08294066666666668 0.054020666666666675 0.040035999999999995 0.05806366666666667 0.056265
-5.212810000000001 0.092064 0.061961 0.036203 0.06604466666666667 0.055917999999999995
-5.197800000000001 0.09839266666666667 0.075467 0.029705 0.07763300000000001 0.06546366666666666
-5.182780000000001 0.10011733333333334 0.088257 0.022320666666666666 0.09114499999999999 0.07810466666666667
-5.167770000000001 0.09514400000000002 0.09592966666666668 0.016879333333333333 0.10338866666666666 0.08843933333333334
-5.152750000000001 0.08268033333333333 0.09636366666666667 0.016236333333333335 0.10989233333333333 0.09321533333333334
-5.137740000000001 0.064572 0.08991999999999999 0.022212666666666665 0.10706033333333334 0.09133066666666668
-5.122720000000001 0.04488533333333333 0.07942333333333335 0.03469066666666667 0.09436566666666667 0.084099
-5.107710000000001 0.02804533333333333 0.06877 0.05114166666666666 0.07475466666666668 0.07480266666666667
-5.092690000000001 0.017199000000000002 0.060512 0.06743266666666667 0.05320833333333334 0.06678233333333333
-5.077680000000001 0.013864000000000003 0.05489666666666667 0.08011966666666666 0.034734 0.061429
-5.062660000000001 0.018531000000000002 0.051394 0.08906933333333332 0.022850000000000002 0.058321
-5.047650000000001 0.031090000000000003 0.05069333333333334 0.09798833333333332 0.01932366666666667 0.057047
-5.032630000000001 0.05039933333333334 0.05436333333333333 0.11203633333333335 0.024744000000000002 0.05820466666666667
-5.017620000000001 0.073361 0.06269 0.13412666666666664 0.038818000000000005 0.06243166666666667
-5.002600000000001 0.09473866666666665 0.07317633333333333 0.16241199999999997 0.05955533333333333 0.068946
-4.987590000000001 0.10852866666666666 0.081289 0.19018266666666664 0.08228666666666667 0.07515933333333333
-4.972570000000001 0.11069566666666668 0.08282966666666668 0.20820933333333336 0.10043466666666666 0.07764633333333333
-4.957560000000001 0.10180066666666668 0.07659466666666667 0.208977 0.10850666666666667 0.074085
-4.942540000000001 0.08735133333333332 0.06578200000000001 0.19083933333333333 0.10521033333333335 0.06537899999999999
-4.927530000000001 0.074815 0.056828666666666666 0.15910666666666667 0.09424733333333334 0.056268
-4.912510000000001 0.06884433333333333 0.05587533333333335 0.12326066666666667 0.08193699999999998 0.05314633333333334
-4.897500000000001 0.06840133333333333 0.064813 0.09257866666666666 0.073341 0.06000199999999999
-4.882480000000001 0.068555 0.07984466666666669 0.07316933333333335 0.06944566666666667 0.07536833333333331
-4.867470000000001 0.06550000000000002 0.09400000000000001 0.067144 0.06749066666666666 0.09296433333333333
-4.852450000000001 0.059963999999999996 0.10186000000000002 0.073085 0.06445733333333334 0.10579533333333337
-4.837440000000001 0.05616866666666666 0.102675 0.08694166666666667 0.06041300000000001 0.110441
-4.822420000000001 0.058127000000000005 0.09967766666666665 0.10300533333333334 0.05845533333333334 0.10812233333333336
-4.807410000000001 0.067131 0.09682633333333332 0.11518633333333334 0.061579 0.10256
-4.792390000000001 0.08135566666666666 0.09619 0.11873466666666667 0.06995466666666666 0.09750933333333332
-4.777380000000001 0.09660899999999997 0.09754666666666668 0.111893 0.08084166666666666 0.095756
-4.762360000000001 0.10783533333333334 0.099653 0.09666266666666666 0.09026133333333333 0.09858533333333334
-4.747350000000001 0.111715 0.10145466666666667 0.07824 0.09488266666666666 0.10476766666666668
-4.732330000000001 0.10865833333333336 0.10206966666666666 0.06322299999999999 0.09360600000000002 0.11014366666666667
-4.717320000000001 0.10162233333333334 0.09992366666666667 0.057010000000000005 0.08826166666666667 0.10931166666666667
-4.702300000000001 0.09269766666666669 0.09262466666666666 0.06150866666666666 0.082371 0.09882733333333335
-4.687290000000001 0.08152399999999999 0.078645 0.074286 0.07832566666666668 0.07949200000000002
-4.672270000000001 0.06741 0.059375333333333336 0.08957933333333333 0.07583533333333332 0.05599900000000001
-4.657260000000001 0.05236733333333333 0.038996 0.10037866666666667 0.07329966666666668 0.034162
-4.642240000000001 0.04103466666666667 0.021959999999999997 0.10096066666666667 0.07013566666666667 0.017893000000000003
-4.627230000000001 0.03730533333333333 0.010507333333333336 0.08942333333333334 0.06690133333333333 0.007991666666666666
-4.612210000000001 0.04092466666666666 0.004255666666666667 0.06882333333333333 0.06331333333333332 0.0030356666666666665
-4.597200000000001 0.04711500000000001 0.0014973333333333334 0.04558533333333333 0.05744133333333334 0.0010006666666666666
-4.582180000000001 0.049639333333333334 0.000629 0.025874999999999995 0.047613 0.0004093333333333334
-4.567170000000001 0.045038 0.000893 0.012796333333333333 0.034667 0.000642
-4.552150000000001 0.034634000000000005 0.0024946666666666663 0.006308666666666666 0.021659 0.001952
-4.537140000000001 0.02304 0.006535666666666666 0.004952666666666666 0.011604666666666668 0.005459
-4.522120000000001 0.015111333333333333 0.014693333333333334 0.0074533333333333335 0.0058323333333333335 0.013042000000000002
-4.507110000000001 0.014123666666666668 0.02837366666666667 0.01309633333333333 0.0044146666666666666 0.02655833333333334
-4.492090000000001 0.021729 0.047538 0.02143 0.007505333333333333 0.046384
-4.477080000000001 0.037891 0.070026 0.03215833333333334 0.015984333333333333 0.07009433333333333
-4.462059999999999 0.059939 0.09217399999999998 0.04538099999999999 0.030488000000000008 0.092899
-4.447050000000001 0.08202533333333334 0.11047133333333334 0.061455333333333334 0.04949733333333333 0.11024566666666669
-4.432029999999999 0.09703266666666667 0.12303033333333334 0.07979833333333335 0.06851333333333334 0.12068366666666666
-4.417020000000001 0.10034733333333333 0.1296513333333333 0.09758899999999998 0.08204666666666667 0.12613000000000002
-4.401999999999999 0.09261500000000002 0.13073066666666666 0.11031366666666667 0.08718766666666666 0.12913933333333336
-4.386990000000001 0.07892966666666666 0.12640933333333332 0.11428366666666669 0.08520900000000001 0.13002433333333335
-4.371969999999999 0.06546333333333333 0.11710800000000002 0.10896833333333335 0.07957066666666666 0.12700866666666666
-4.356960000000001 0.05643566666666666 0.10464433333333333 0.09691699999999999 0.07286733333333334 0.11887400000000001
-4.341939999999999 0.05326 0.09206533333333335 0.082102 0.06618099999999999 0.10697666666666668
-4.326930000000001 0.055127 0.08200266666666668 0.06879766666666667 0.06067166666666667 0.09449766666666665
-4.311909999999999 0.059631333333333335 0.07529266666666667 0.06108 0.058311666666666664 0.08416366666666666
-4.296900000000001 0.06374300000000001 0.071325 0.06142133333333333 0.06042599999999999 0.07700933333333333
-4.281879999999999 0.06574266666666667 0.06959 0.068935 0.066001 0.073014
-4.266870000000001 0.06701433333333333 0.07050066666666667 0.07964333333333332 0.07244066666666665 0.07217066666666666
-4.251849999999999 0.07115066666666665 0.07454300000000001 0.08915333333333333 0.07833433333333334 0.07440766666666666
-4.236840000000001 0.08026400000000002 0.080532 0.09480266666666666 0.08470233333333331 0.07844566666666665
-4.221819999999999 0.09197100000000001 0.085072 0.09532066666666666 0.09277300000000001 0.08135300000000001
-4.206810000000001 0.10026633333333332 0.08426633333333333 0.08971866666666668 0.10073033333333334 0.07981866666666666
-4.191789999999999 0.09968733333333332 0.07642766666666669 0.07790033333333332 0.10372699999999997 0.07238933333333333
-4.176780000000001 0.08909366666666667 0.063398 0.06254966666666667 0.09773966666666668 0.060537
-4.161759999999999 0.07221533333333333 0.04934199999999999 0.04953133333333334 0.08337533333333334 0.047654666666666665
-4.146750000000001 0.05518066666666666 0.038211 0.04562733333333333 0.065779 0.03706133333333333
-4.131729999999999 0.04333666666666666 0.032107000000000004 0.05488666666666665 0.05125966666666667 0.03066066666666667
-4.116720000000001 0.03905800000000001 0.031121000000000003 0.07561666666666667 0.04383833333333333 0.028862333333333334
-4.101699999999999 0.041101666666666675 0.03376933333333334 0.09986800000000001 0.043838 0.030851000000000007
-4.086690000000001 0.045510666666666665 0.03737766666666667 0.11662466666666668 0.048512000000000007 0.034625
-4.071669999999999 0.04802533333333333 0.038881000000000006 0.117718 0.053668999999999994 0.037354
-4.056660000000001 0.04699166666666667 0.036255333333333334 0.10276466666666667 0.05588233333333333 0.036673
-4.041639999999999 0.044571000000000006 0.029858333333333334 0.07917166666666667 0.054481666666666664 0.03232466666666667
-4.026630000000001 0.044945 0.022424999999999997 0.05725466666666667 0.05194833333333334 0.026682
-4.011609999999999 0.050785 0.01783833333333333 0.04451833333333333 0.05183366666666666 0.023588333333333333
-3.9966000000000004 0.061312000000000005 0.019546 0.043113666666666675 0.055911999999999996 0.026113666666666667
-3.9815799999999997 0.07382333333333334 0.029277 0.05103866666666666 0.06344066666666667 0.03469
-3.9665700000000004 0.08661566666666667 0.04605566666666667 0.06472533333333334 0.07327466666666667 0.04674299999999999
-3.9515499999999997 0.099529 0.06608033333333334 0.08074466666666666 0.08576266666666667 0.058425333333333336
-3.9365400000000004 0.11143133333333331 0.08437666666666667 0.096034 0.101242 0.06726266666666668
-3.9215199999999997 0.11831866666666666 0.09755333333333333 0.107513 0.11681633333333334 0.0736443333333333
-3.9065100000000004 0.11545000000000001 0.10509833333333332 0.11220033333333333 0.12602233333333332 0.07960066666666665
-3.8914899999999997 0.10159833333333332 0.10765533333333331 0.10819533333333335 0.12301933333333333 0.086053
-3.8764800000000004 0.08098233333333334 0.1048 0.09622 0.10737966666666666 0.09117766666666666
-3.8614599999999997 0.06111233333333333 0.09546800000000001 0.08033399999999999 0.08496100000000001 0.09155866666666666
-3.8464500000000004 0.04887866666666666 0.08070133333333332 0.066399 0.06441866666666667 0.08524066666666666
-3.8314299999999997 0.04779999999999999 0.06477533333333334 0.05852533333333333 0.05256833333333334 0.07391366666666667
-3.8164200000000004 0.05755233333333333 0.05274133333333333 0.05622566666666666 0.05157866666666667 0.061963000000000004
-3.8013999999999997 0.07500366666666666 0.04702866666666667 0.05509333333333334 0.05899366666666666 0.053261666666666665
-3.7863900000000004 0.09543566666666665 0.04648033333333333 0.050655 0.07 0.048840999999999996
-3.7713699999999997 0.11369366666666665 0.04812866666666667 0.041936 0.08037533333333333 0.04721266666666667
-3.7563600000000004 0.12530133333333332 0.04952833333333333 0.03181933333333333 0.08827833333333333 0.04613066666666666
-3.7413399999999997 0.12765966666666667 0.05025733333333333 0.024406666666666674 0.09386033333333335 0.044152
-3.7263300000000004 0.12051966666666666 0.052452000000000006 0.021848333333333334 0.09733933333333335 0.041773333333333336
-3.7113099999999997 0.105658 0.060114666666666663 0.023050666666666667 0.09750733333333332 0.042233
-3.6963000000000004 0.08650500000000001 0.07686133333333332 0.024771666666666668 0.092325 0.050807
-3.6812799999999997 0.06786866666666666 0.10324866666666667 0.024056 0.08122233333333334 0.07178433333333333
-3.6662700000000004 0.05477633333333333 0.13554933333333335 0.020192333333333336 0.06682300000000001 0.10466833333333335
-3.6512499999999997 0.050245333333333336 0.16645933333333335 0.014870999999999999 0.05394233333333333 0.14273733333333333
-3.6362400000000004 0.053683333333333326 0.1873996666666667 0.010839333333333333 0.046724666666666664 0.17575333333333332
-3.6212199999999997 0.061627 0.191989 0.010379333333333334 0.04661566666666667 0.1950513333333333
-3.6062100000000004 0.06998 0.1793323333333333 0.014618666666666669 0.052628 0.19725566666666666
-3.5911899999999997 0.07538533333333335 0.15435400000000002 0.023499000000000003 0.062445666666666656 0.18427600000000005
-3.5761800000000004 0.07523666666666666 0.12428166666666667 0.03605233333333333 0.07256599999999998 0.160648
-3.5611599999999997 0.067949 0.09446300000000002 0.050870666666666654 0.07825500000000002 0.130956
-3.5461500000000004 0.05420133333333332 0.067298 0.06661366666666665 0.075311 0.09901799999999998
-3.5311299999999997 0.037441999999999996 0.043948999999999995 0.08181466666666666 0.06301066666666666 0.068341
-3.5161200000000004 0.022116666666666666 0.02561366666666666 0.09395699999999998 0.04512633333333334 0.04224399999999999
-3.5010999999999997 0.011201999999999998 0.013098 0.09923199999999999 0.027431000000000004 0.02303466666666667
-3.4860900000000004 0.005263000000000001 0.006070666666666667 0.09436233333333334 0.014157666666666667 0.011145999999999998
-3.4710699999999997 0.0034413333333333336 0.003322666666666667 0.07941566666666669 0.006452333333333333 0.005401333333333332
-3.4560600000000004 0.004845 0.003693666666666666 0.058668000000000005 0.003378 0.004127
-3.4410399999999997 0.009149666666666667 0.006585 0.038482 0.0036930000000000005 0.006115666666666667
-3.4260300000000004 0.01627433333333333 0.011782333333333336 0.024276333333333334 0.006800000000000001 0.010730333333333335
-3.4110099999999997 0.02581666666666667 0.018995333333333333 0.019119 0.012624999999999997 0.017506666666666667
-3.3960000000000004 0.036828 0.027593666666666666 0.024075666666666665 0.020974000000000003 0.025761666666666672
-3.3809799999999997 0.04805866666666667 0.03687933333333333 0.038769000000000005 0.031133 0.034703000000000005
-3.3659700000000004 0.058221 0.046560333333333336 0.061445 0.04189566666666667 0.043929666666666665
-3.3509499999999997 0.06605 0.05685833333333334 0.08917900000000002 0.051754 0.053728000000000005
-3.3359400000000003 0.07029433333333333 0.06800566666666667 0.118608 0.059019999999999996 0.06473999999999999
-3.3209199999999996 0.06994866666666667 0.07943733333333333 0.14637333333333336 0.062108000000000003 0.07699733333333333
-3.3059100000000003 0.06472433333333333 0.08935366666666668 0.16905199999999995 0.06022400000000001 0.08916633333333333
-3.2908899999999996 0.055401666666666675 0.09497400000000002 0.1835463333333333 0.05422966666666666 0.09851499999999999
-3.2758800000000003 0.04382366666666668 0.09363433333333333 0.188221 0.04659166666666667 0.10182966666666667
-3.2608599999999996 0.032314666666666665 0.08433433333333333 0.18321366666666664 0.039903666666666664 0.09696066666666668
-3.2458500000000003 0.022910666666666666 0.06893400000000001 0.16939833333333335 0.035137 0.08432133333333333
-3.2308299999999996 0.016773333333333338 0.05173733333333332 0.148023 0.03138966666666667 0.06724266666666665
-3.2158200000000003 0.014127 0.037318333333333335 0.12222300000000001 0.02741966666666666 0.050479666666666666
-3.2008000000000005 0.014511666666666668 0.02822866666666667 0.09798233333333334 0.023251000000000004 0.037775666666666666
-3.1857900000000003 0.017307000000000003 0.024577666666666664 0.08183433333333333 0.02021033333333333 0.030699999999999995
-3.1707700000000005 0.022478333333333333 0.025665999999999998 0.07676066666666666 0.01981866666666667 0.02947333333333333
-3.1557600000000003 0.030936 0.03154966666666667 0.080774 0.02310333333333333 0.03433200000000001
-3.1407400000000005 0.043478666666666665 0.042403333333333335 0.08957566666666665 0.030787000000000002 0.04503833333333333
-3.1257300000000003 0.058526 0.05615833333333334 0.09993800000000001 0.04306633333333333 0.05884633333333333
-3.1107100000000005 0.07106033333333334 0.067482 0.11013433333333333 0.058117 0.069897
-3.0957000000000003 0.074937 0.07032766666666669 0.11820999999999998 0.07107 0.07202533333333333
-3.0806800000000005 0.067399 0.06232566666666666 0.12112266666666666 0.07583866666666667 0.06313633333333332
-3.0656700000000003 0.05142833333333333 0.046673 0.11599133333333334 0.069251 0.04679166666666666
-3.0506500000000005 0.033653 0.02971366666666666 0.101897 0.05372366666666666 0.029488999999999998
-3.0356400000000003 0.019954000000000006 0.016760666666666663 0.08080500000000002 0.03563033333333333 0.016450666666666666
-3.0206200000000005 0.012686333333333334 0.009789333333333334 0.05711733333333333 0.021095333333333337 0.0095
-3.0056100000000003 0.010805333333333333 0.007864666666666667 0.035983 0.012939333333333332 0.007636
-2.9905900000000005 0.011568 0.008725333333333333 0.02122466666666667 0.010539999999999999 0.008604333333333334
-2.9755800000000003 0.012295 0.010041333333333331 0.014100666666666668 0.011358333333333331 0.010093
-2.9605600000000005 0.011456333333333334 0.010220333333333331 0.013365999999999998 0.012591999999999999 0.010464000000000001
-2.9455500000000003 0.009028000000000001 0.008798 0.016186 0.012376000000000002 0.009172666666666666
-2.9305300000000005 0.005956333333333332 0.0063423333333333335 0.019292333333333335 0.010308333333333333 0.006734666666666666
-2.9155200000000003 0.0032836666666666665 0.0038220000000000003 0.020291999999999998 0.0071916666666666665 0.004131
-2.9005000000000005 0.0015123333333333336 0.0019243333333333332 0.018846333333333333 0.004195666666666667 0.0021253333333333337
-2.8854900000000003 0.0005806666666666666 0.0008096666666666668 0.016764999999999995 0.002042 0.000933
-2.8704700000000005 0.00018700000000000002 0.00029200000000000005 0.016729666666666664 0.0008326666666666668 0.000407
-2.8554600000000003 5.1e-05 0.00012333333333333334 0.020349000000000003 0.00028366666666666666 0.0003063333333333334
-2.8404400000000005 3.0000000000000008e-05 0.00015933333333333338 0.02692433333333333 7.766666666666665e-05 0.00047833333333333343
-2.8254300000000003 0.00010133333333333333 0.0004166666666666668 0.03380366666666667 1.9333333333333337e-05 0.0008313333333333334
-2.8104100000000005 0.00037266666666666676 0.0010683333333333337 0.03805566666666667 1.6333333333333335e-05 0.001331666666666667
-2.7954000000000003 0.0011383333333333334 0.002446 0.038185666666666666 7.433333333333333e-05 0.0020069999999999997
-2.7803800000000005 0.002931333333333333 0.004947666666666667 0.034606000000000005 0.00028300000000000005 0.003119
-2.7653700000000003 0.006367 0.008788666666666669 0.02867266666666667 0.000898 0.005175333333333334
-2.7503500000000005 0.011658666666666668 0.013615 0.021751 0.0023989999999999997 0.008700666666666666
-2.7353400000000003 0.018033333333333332 0.018315666666666668 0.014923666666666665 0.005396 0.013646666666666666
-2.7203200000000005 0.02364566666666667 0.02143966666666667 0.009123 0.01029933333333333 0.019029333333333332
-2.7053100000000003 0.02658366666666667 0.022186 0.005011333333333332 0.016782666666666668 0.023287
-2.6902900000000005 0.026422666666666664 0.021114666666666667 0.0028616666666666664 0.02365566666666667 0.02539066666666667
-2.6752800000000003 0.025017333333333332 0.019921333333333333 0.002648666666666667 0.029518 0.025915999999999998
-2.6602600000000005 0.02562633333333333 0.02064966666666667 0.004374333333333333 0.03398366666666667 0.027255666666666668
-2.6452500000000003 0.031045999999999997 0.025202 0.008294 0.038318333333333336 0.03274066666666667
-2.6302300000000005 0.04221066666666667 0.03516233333333333 0.014961333333333335 0.04479366666666667 0.044762666666666666
-2.6152200000000003 0.057949999999999995 0.050933666666666655 0.025110666666666667 0.05519233333333333 0.06252666666666666
-2.6002000000000005 0.07540066666666667 0.07023533333333333 0.03908366666666667 0.06951800000000001 0.08102499999999999
-2.5851900000000003 0.09042299999999999 0.08759666666666667 0.055786333333333334 0.08544899999999998 0.09291666666666666
-2.5701700000000005 0.09840666666666667 0.09645366666666666 0.07196966666666667 0.098621 0.09279466666666666
-2.5551600000000003 0.096169 0.09300433333333334 0.08319533333333333 0.10401633333333332 0.080643
-2.5401400000000005 0.084359 0.078857 0.0864036666666667 0.09863699999999999 0.06157233333333333
-2.5251300000000003 0.06799933333333333 0.06015533333333333 0.08183133333333334 0.08410666666666668 0.042486333333333334
-2.5101100000000005 0.053595666666666666 0.0437 0.07225266666666667 0.06655033333333334 0.028468000000000004
-2.4951000000000003 0.044765000000000006 0.033132333333333326 0.06055733333333334 0.05289633333333333 0.021092333333333328
-2.4800800000000005 0.04028666666666667 0.027704 0.048194333333333325 0.04625066666666667 0.018768333333333335
-2.4650700000000003 0.036226666666666664 0.024221 0.035715333333333335 0.044290666666666666 0.018345
-2.4500500000000005 0.029806000000000003 0.020011000000000004 0.023951333333333335 0.04196266666666667 0.01707133333333333
-2.4350400000000003 0.021311666666666666 0.014574666666666668 0.014159666666666666 0.03585399999999999 0.013939666666666664
-2.4200200000000005 0.013021333333333333 0.009054999999999999 0.007238333333333334 0.026370666666666664 0.009669666666666667
-2.4050100000000003 0.006997 0.004738 0.0031886666666666665 0.016417666666666667 0.005641666666666666
-2.3899900000000005 0.003945666666666668 0.002083666666666666 0.0013156666666666668 0.008724 0.002771666666666666
-2.3749800000000003 0.0034903333333333323 0.000789 0.0009263333333333334 0.004308666666666666 0.001206666666666667
-2.3599600000000005 0.004799666666666668 0.0003563333333333334 0.0018609999999999996 0.002795 0.0006776666666666668
-2.3449500000000003 0.006868333333333333 0.0004926666666666668 0.004660333333333333 0.0033200000000000005 0.0009733333333333334
-2.3299300000000005 0.008575333333333334 0.0013153333333333329 0.010198666666666667 0.0049889999999999995 0.002193
-2.3149200000000003 0.009015999999999996 0.003284 0.018727 0.006875666666666666 0.004597333333333333
-2.2999000000000005 0.007956999999999999 0.006944666666666667 0.028764666666666664 0.008036666666666668 0.008329666666666668
-2.2848900000000003 0.005980666666666667 0.012340333333333333 0.036950333333333335 0.007874333333333332 0.013007333333333334
-2.2698700000000005 0.00413 0.018425333333333332 0.03968933333333334 0.0064863333333333335 0.01767866666666667
-2.2548600000000003 0.0034256666666666667 0.023122666666666666 0.03566233333333333 0.004608666666666667 0.021098000000000002
-2.2398400000000005 0.004668999999999999 0.024422000000000003 0.026846666666666665 0.003179333333333333 0.022241333333333328
-2.2248300000000003 0.008591999999999999 0.021851333333333337 0.017064666666666665 0.0029456666666666667 0.020758333333333333
-2.2098100000000005 0.016101999999999998 0.017092666666666666 0.009574000000000001 0.0044086666666666675 0.01729066666666667
-2.1948000000000003 0.02854666666666666 0.013187333333333329 0.005744333333333333 0.008034666666666666 0.013480999999999998
-2.1797800000000005 0.04755600000000001 0.013200333333333336 0.005350666666666667 0.014625333333333332 0.011652
-2.1647700000000003 0.073748 0.019060666666666667 0.007348333333333333 0.025761999999999997 0.014091999999999997
-2.1497500000000005 0.10432433333333332 0.03074033333333333 0.010281333333333333 0.04358566666666667 0.022073999999999996
-2.1347400000000003 0.13158166666666665 0.046004666666666666 0.012552 0.069075 0.034888999999999996
-2.1197200000000005 0.145267 0.061639000000000006 0.013016666666666668 0.09905066666666668 0.049767
-2.1047100000000003 0.138681 0.07598733333333335 0.011661666666666664 0.12490633333333331 0.06366833333333334
-2.0896900000000005 0.11383666666666664 0.09041466666666667 0.009675333333333334 0.13606733333333337 0.07604699999999999
-2.0746800000000003 0.08076100000000001 0.10711166666666667 0.008667666666666666 0.12692033333333333 0.08956866666666666
-2.0596600000000005 0.05134833333333333 0.12487733333333334 0.009555333333333334 0.10136566666666666 0.10698933333333334
-2.0446500000000003 0.03297799999999999 0.13766366666666666 0.011890333333333331 0.07052133333333334 0.12671899999999997
-2.0296300000000005 0.02622 0.13832133333333335 0.014136666666666669 0.04563000000000002 0.1417643333333333
-2.0146200000000003 0.02665066666666667 0.12415266666666665 0.014703 0.03212400000000001 0.14383533333333337
-1.9996000000000005 0.028376666666666665 0.09885899999999999 0.013089666666666663 0.028539 0.12923566666666667
-1.9845900000000003 0.027228 0.06983500000000001 0.010319333333333331 0.029374333333333336 0.10156300000000001
-1.9695700000000005 0.022320666666666666 0.043836999999999994 0.00843 0.029160333333333337 0.06936866666666665
-1.9545600000000003 0.015531999999999999 0.024539 0.009609000000000001 0.025332333333333335 0.04111666666666666
-1.9395400000000005 0.009567999999999998 0.012560333333333335 0.015366666666666666 0.018723999999999998 0.021381999999999998
-1.9245300000000003 0.006319 0.0067740000000000005 0.025654666666666662 0.011946 0.010459666666666667
-1.9095100000000005 0.006425666666666667 0.005599333333333333 0.038046333333333335 0.007332666666666666 0.006290666666666667
-1.8945000000000003 0.009530666666666666 0.007587999999999999 0.04801033333333334 0.005960333333333333 0.006528000000000001
-1.8794800000000005 0.014452666666666667 0.011317666666666669 0.051070666666666674 0.007716666666666667 0.009289666666666668
-1.8644700000000003 0.019215666666666666 0.015118666666666667 0.045737999999999994 0.011645999999999998 0.012923666666666665
-1.8494500000000005 0.021689999999999997 0.01725 0.03468733333333333 0.016099666666666665 0.015714
-1.8344400000000003 0.020643333333333333 0.016665333333333338 0.02307666666666667 0.019214000000000002 0.016282
-1.8194200000000005 0.01655733333333333 0.013610333333333332 0.015914333333333332 0.019750666666666663 0.014309333333333334
-1.8044100000000003 0.011202 0.009418 0.016732 0.017746 0.010720333333333335
-1.7893900000000005 0.006473333333333333 0.005667333333333332 0.027707666666666672 0.014275333333333333 0.007166
-1.7743800000000003 0.003535666666666667 0.0035159999999999996 0.049528 0.010590666666666667 0.005344
-1.7593600000000005 0.0029793333333333334 0.0038493333333333335 0.080145 0.007585 0.0068639999999999994
-1.7443500000000003 0.005621666666666666 0.007837333333333333 0.11383600000000002 0.00602 0.013394666666666668
-1.7293300000000005 0.01305033333333333 0.017043 0.14234833333333335 0.007154333333333334 0.02609833333333333
-1.7143200000000003 0.026905666666666668 0.032172 0.15829833333333332 0.013108333333333333 0.043928666666666664
-1.6993000000000005 0.04679733333333334 0.05103133333333334 0.158789 0.02616866666666667 0.06220033333333334
-1.6842900000000003 0.06835999999999999 0.06773266666666666 0.14664433333333332 0.046867000000000006 0.07377066666666666
-1.6692700000000005 0.08429800000000001 0.07523666666666666 0.12789733333333334 0.07176366666666666 0.073255
-1.6542600000000003 0.08918899999999999 0.07008333333333333 0.10741766666666666 0.093836 0.060971666666666674
-1.6392400000000005 0.08446933333333334 0.055167 0.08668033333333333 0.10668799999999999 0.042752
-1.6242300000000003 0.07810933333333335 0.03763199999999999 0.06545200000000001 0.10959533333333332 0.025818333333333332
-1.6092100000000005 0.07815333333333332 0.023954999999999997 0.044637666666666666 0.10761566666666665 0.014624666666666668
-1.5942000000000003 0.08556899999999999 0.01652033333333333 0.026698333333333334 0.10588099999999999 0.009669666666666667
-1.5791800000000005 0.09319666666666666 0.013783333333333335 0.013735 0.10411133333333332 0.008898333333333333
-1.5641700000000003 0.09187633333333332 0.012724666666666667 0.006014 0.09751199999999999 0.009595333333333334
-1.5491500000000005 0.07807633333333333 0.011137666666666666 0.0022276666666666673 0.08260666666666666 0.009727333333333334
-1.5341400000000003 0.056097 0.008577333333333333 0.0006953333333333335 0.06123233333333333 0.008491333333333332
-1.5191200000000005 0.033842333333333335 0.005943666666666666 0.00018233333333333337 0.03907833333333334 0.006290666666666667
-1.5041100000000003 0.017106999999999997 0.004680333333333333 3.733333333333333e-05 0.021334999999999996 0.004143
-1.4890900000000005 0.007273666666666666 0.006404666666666667 6e-06 0.009999333333333332 0.0031753333333333334
-1.4740800000000003 0.0027546666666666665 0.012896666666666666 3.3333333333333335e-07 0.004269666666666666 0.004627666666666666
-1.4590600000000005 0.001475333333333333 0.025496666666666664 3e-06 0.0025056666666666673 0.010187000000000002
-1.4440500000000003 0.002408333333333333 0.043508333333333336 1.8333333333333333e-05 0.0037509999999999996 0.021753333333333333
-1.4290300000000005 0.005821000000000001 0.06281600000000001 0.00010700000000000001 0.008210666666666665 0.039963666666666654
-1.4140200000000003 0.012796333333333335 0.07692766666666667 0.00045466666666666675 0.01661 0.06210633333333334
-1.3990000000000005 0.02419166666666667 0.080688 0.001544333333333333 0.029059666666666668 0.08161633333333333
-1.3839900000000003 0.03951033333333333 0.07357733333333333 0.004417333333333334 0.04411266666666666 0.09091366666666668
-1.3689700000000005 0.05632066666666667 0.05946666666666666 0.010542 0.05888366666666667 0.08607333333333332
-1.3539600000000003 0.07079466666666669 0.04340566666666667 0.021033666666666666 0.070064 0.069442
-1.3389400000000005 0.07905266666666667 0.028925999999999993 0.035084333333333335 0.07509799999999998 0.047839000000000007
-1.3239300000000003 0.07878900000000001 0.017598 0.04892 0.07297233333333333 0.028193000000000003
-1.3089100000000005 0.07073433333333333 0.00991 0.05702233333333333 0.06465766666666667 0.014284999999999997
-1.2939000000000003 0.059579333333333324 0.005993333333333333 0.05555866666666666 0.053135666666666664 0.006489666666666667
-1.2788800000000005 0.05332433333333332 0.006105666666666666 0.04525333333333333 0.04290766666666666 0.0035810000000000004
-1.2638700000000003 0.06036099999999999 0.010921000000000004 0.03082366666666667 0.03923633333333333 0.004656666666666667
-1.2488500000000005 0.08467833333333334 0.021381666666666667 0.017587000000000002 0.04715199999999999 0.010115333333333332
-1.2338400000000003 0.12146633333333336 0.03777799999999999 0.008537666666666667 0.06916933333333333 0.021338000000000003
-1.2188200000000005 0.15710433333333335 0.05875966666666667 0.003943 0.10187266666666668 0.03927633333333334
-1.2038100000000003 0.17591566666666666 0.08110966666666666 0.002767 0.13464633333333334 0.06276933333333333
-1.1887900000000005 0.16985199999999998 0.10093066666666667 0.003999333333333333 0.15411933333333336 0.08773433333333333
-1.1737800000000003 0.14282366666666665 0.11577733333333333 0.006944999999999999 0.15243233333333336 0.10854533333333333
-1.1587600000000005 0.10623466666666667 0.12686366666666665 0.010790999999999999 0.131879 0.12137866666666669
-1.1437500000000003 0.07096533333333334 0.13918566666666668 0.014448333333333334 0.101759 0.12773166666666666
-1.1287300000000005 0.042937 0.15753199999999998 0.01708666666666667 0.07134433333333333 0.134728
-1.1137200000000003 0.023603999999999997 0.18006099999999997 0.018998 0.04585566666666666 0.149949
-1.0987000000000005 0.012191666666666667 0.19607199999999997 0.021498000000000003 0.026926 0.173442
-1.0836900000000003 0.007384666666666667 0.19299533333333335 0.025549333333333337 0.014551 0.1946206666666667
-1.0686700000000005 0.008103 0.16747666666666666 0.030255666666666667 0.008197333333333333 0.1991796666666667
-1.0536600000000003 0.013541999999999998 0.129141 0.033126 0.007265333333333333 0.18090933333333328
-1.0386400000000005 0.022346333333333336 0.09284566666666667 0.032327666666666664 0.011234333333333334 0.146577
-1.0236300000000003 0.03170733333333334 0.06760300000000001 0.028963333333333337 0.01919166666666667 0.109324
-1.0086100000000005 0.03774866666666667 0.05264133333333334 0.027129 0.028912000000000004 0.07839
-0.9936000000000003 0.03756366666666667 0.04210966666666667 0.03140433333333333 0.03669833333333334 0.055316333333333335
-0.9785800000000004 0.031228333333333334 0.03166566666666667 0.04339566666666667 0.03895833333333334 0.037653
-0.9635700000000003 0.021684666666666665 0.020968 0.05953666666666666 0.03455533333333334 0.023588000000000005
-0.9485500000000004 0.012578666666666667 0.011844 0.07224666666666665 0.025598666666666662 0.013030666666666666
-0.9335400000000003 0.006091 0.005631999999999999 0.07443200000000001 0.015841333333333336 0.006176666666666666
-0.9185200000000004 0.002464666666666666 0.0022443333333333334 0.06435199999999999 0.008191333333333333 0.0024756666666666664
-0.9035100000000003 0.0008316666666666666 0.0007456666666666667 0.04661566666666667 0.003535999999999999 0.0008316666666666666
-0.8884900000000004 0.00023166666666666664 0.00020333333333333333 0.028607000000000004 0.0012746666666666666 0.000234
-0.8734800000000003 5.266666666666667e-05 4.7333333333333336e-05 0.016084333333333332 0.0003803333333333333 5.333333333333333e-05
-0.8584600000000004 1.0333333333333335e-05 8.666666666666668e-06 0.01185 9.466666666666667e-05 9.666666666666667e-06
-0.8434500000000003 0.0 6.666666666666667e-07 0.017321333333333338 1.8999999999999998e-05 1.0000000000000002e-06
-0.8284300000000004 0.0 0.0 0.034044 3e-06 0.0
-0.8134200000000003 0.0 0.0 0.06265766666666667 0.0 0.0
-0.7984000000000004 0.0 0.0 0.09996766666666668 0.0 0.0
-0.7833900000000003 0.0 0.0 0.13730333333333336 0.0 0.0
-0.7683700000000004 0.0 0.0 0.16337233333333334 0.0 0.0
-0.7533600000000003 1.0000000000000002e-06 1.0000000000000002e-06 0.17105066666666666 0.0 1.3333333333333334e-06
-0.7383400000000004 1.5000000000000004e-05 1.4666666666666671e-05 0.16304333333333332 0.0 1.6333333333333335e-05
-0.7233300000000003 7.733333333333333e-05 7.766666666666668e-05 0.15051766666666666 5.333333333333334e-06 8.4e-05
-0.7083100000000004 0.0003243333333333334 0.0003236666666666667 0.14447000000000004 4.233333333333334e-05 0.0003526666666666667
-0.6933000000000002 0.0011253333333333334 0.00113 0.146784 0.00019133333333333334 0.0012220000000000002
-0.6782800000000004 0.003263 0.0032783333333333328 0.149293 0.0007106666666666668 0.0035110000000000002
-0.6632700000000002 0.007892333333333333 0.007946333333333333 0.14197099999999999 0.0022036666666666667 0.008427333333333334
-0.6482500000000004 0.01593 0.016067 0.12223566666666666 0.005709666666666667 0.016892333333333336
-0.6332400000000002 0.026866999999999995 0.027152999999999997 0.09672299999999999 0.012346000000000001 0.02828833333333334
-0.6182200000000004 0.037844666666666665 0.038323666666666666 0.074681 0.022298000000000002 0.03956033333333333
-0.6032100000000002 0.044532 0.04518233333333334 0.060367333333333335 0.033634333333333336 0.04621966666666667
-0.5881900000000004 0.04376500000000001 0.044497333333333326 0.051339 0.04237833333333333 0.04510033333333333
-0.5731800000000002 0.035925 0.036599 0.04275933333333334 0.04459933333333333 0.036761
-0.5581600000000004 0.024635333333333335 0.025144 0.032262 0.03920566666666667 0.025024666666666664
-0.5431500000000002 0.014107999999999999 0.014428666666666666 0.021060000000000002 0.028787666666666666 0.014229666666666667
-0.5281300000000004 0.006749333333333333 0.0069166666666666664 0.011648666666666668 0.017653 0.0067586666666666646
-0.5131200000000002 0.0026983333333333334 0.002770333333333333 0.005409666666666666 0.009044666666666668 0.002683333333333333
-0.49810000000000043 0.0008990000000000001 0.0009253333333333333 0.0021026666666666667 0.003870333333333333 0.0008889999999999999
-0.48309000000000024 0.00025233333333333336 0.000257 0.000682 0.001383666666666667 0.00024533333333333335
-0.46807 5.633333333333333e-05 5.733333333333333e-05 0.00018533333333333338 0.0004116666666666667 5.4999999999999995e-05
-0.45306000000000024 9.666666666666668e-06 1.0333333333333335e-05 3.9000000000000006e-05 9.933333333333335e-05 9e-06
-0.43804 0.0 0.0 5.333333333333334e-06 1.966666666666667e-05 0.0
-0.42303000000000024 0.0 0.0 0.0 3.3333333333333333e-06 0.0
-0.40801 0.0 0.0 0.0 0.0 0.0
-0.39300000000000024 0.0 0.0 0.0 0.0 0.0
-0.37798 0.0 0.0 0.0 0.0 0.0
-0.36297000000000024 0.0 0.0 0.0 0.0 0.0
-0.34795 0.0 0.0 0.0 0.0 0.0
-0.33294000000000024 0.0 0.0 0.0 0.0 0.0
-0.31792 0.0 0.0 0.0 0.0 0.0
-0.30291000000000023 0.0 0.0 4e-06 0.0 0.0
-0.28789 0.0 0.0 3.433333333333333e-05 0.0 0.0
-0.27288000000000023 0.0 0.0 0.00015800000000000005 0.0 0.0
-0.25786 0.0 0.0 0.0005780000000000001 0.0 0.0
-0.24285000000000023 3e-06 7.333333333333334e-06 0.0017779999999999998 0.0 4.666666666666667e-06
-0.22782999999999998 1.7000000000000003e-05 4.6333333333333326e-05 0.004555333333333332 3.666666666666667e-06 3.9e-05
-0.21282000000000023 9.066666666666664e-05 0.00021166666666666672 0.009732333333333332 1.7333333333333336e-05 0.0001756666666666667
-0.19779999999999998 0.0003683333333333333 0.000757 0.017377666666666666 9.333333333333332e-05 0.0006446666666666667
-0.18279000000000023 0.0012283333333333334 0.002272 0.02591766666666667 0.00038066666666666663 0.0019739999999999996
-0.16776999999999997 0.0034246666666666657 0.005682666666666667 0.032288333333333336 0.0012613333333333335 0.005043
-0.15276000000000023 0.007967333333333333 0.011873333333333336 0.033597 0.003493 0.010754666666666668
-0.13773999999999997 0.01548 0.02071566666666667 0.02919966666666667 0.008074999999999999 0.019169333333333333
-0.12273000000000023 0.025129000000000002 0.030194 0.021195333333333333 0.015594666666666672 0.02853166666666667
-0.10770999999999997 0.034070333333333334 0.03675533333333333 0.012855666666666666 0.025156666666666667 0.035470999999999996
-0.09270000000000023 0.03858233333333334 0.037372333333333334 0.006508666666666666 0.03389433333333333 0.03683666666666666
-0.07767999999999997 0.036498333333333334 0.031745333333333334 0.0027546666666666665 0.038149666666666665 0.03195166666666666
-0.06267000000000023 0.02883666666666667 0.022523666666666664 0.0009743333333333335 0.035860666666666666 0.023149
-0.04764999999999997 0.019034333333333334 0.013350666666666669 0.00029033333333333336 0.02815766666666667 0.014013333333333334
-0.032640000000000224 0.010519333333333334 0.006633666666666667 8.900000000000001e-05 0.018471333333333333 0.007102000000000001
-0.01761999999999997 0.004959333333333334 0.002862333333333333 0.00011499999999999999 0.010140000000000001 0.0030849999999999996
-0.0026100000000002233 0.002359666666666667 0.001461 0.0004263333333333334 0.004737666666666667 0.0014440000000000002
0.012410000000000032 0.0022323333333333336 0.0019676666666666666 0.0014496666666666666 0.0021979999999999994 0.001635666666666667
0.027419999999999778 0.004584666666666667 0.0046943333333333325 0.004141000000000001 0.001987333333333333 0.003854666666666667
0.04244000000000003 0.010035666666666665 0.010556999999999999 0.009871333333333334 0.004079999999999999 0.008993
0.05744999999999978 0.01888266666666667 0.020065 0.019653 0.009103333333333333 0.017815333333333332
0.07247000000000003 0.029767 0.031884333333333334 0.032676 0.017507666666666668 0.02952066666666666
0.08747999999999978 0.039204666666666665 0.04232466666666667 0.04538800000000001 0.028197666666666666 0.04086566666666666
0.10250000000000004 0.04312800000000001 0.04692500000000001 0.05265533333333335 0.03794433333333334 0.04725066666666667
0.11750999999999978 0.039632 0.04345966666666666 0.051028333333333335 0.042654333333333336 0.04563566666666667
0.13253000000000004 0.030421333333333335 0.03362066666666667 0.041303 0.04005266666666667 0.036817
0.14753999999999978 0.0195 0.021724 0.02792366666666667 0.03141133333333333 0.024809000000000005
0.16256000000000004 0.010444 0.011722999999999999 0.015767666666666666 0.020575333333333334 0.013963666666666668
0.17756999999999978 0.004671333333333334 0.005286000000000001 0.007438333333333333 0.011260000000000001 0.006566666666666667
0.19259000000000004 0.0017449999999999998 0.001991 0.002931666666666666 0.005146333333333333 0.002577333333333333
0.20759999999999978 0.0005430000000000001 0.0006253333333333334 0.0009633333333333333 0.001966 0.0008406666666666668
0.22262000000000004 0.00014233333333333334 0.00016500000000000003 0.0002643333333333334 0.0006250000000000001 0.0002333333333333333
0.23762999999999979 2.7666666666666664e-05 3.3e-05 5.7999999999999994e-05 0.00016833333333333335 5.199999999999999e-05
0.25265000000000004 3.666666666666667e-06 4e-06 1.0333333333333335e-05 3.466666666666667e-05 7.666666666666667e-06
0.2676599999999998 0.0 0.0 0.0 4.333333333333334e-06 0.0
0.28268000000000004 0.0 0.0 0.0 0.0 0.0
0.2976899999999998 0.0 0.0 0.0 0.0 0.0
0.31271000000000004 0.0 0.0 0.0 0.0 0.0
0.3277199999999998 0.0 0.0 0.0 0.0 0.0
0.34274000000000004 0.0 0.0 0.0 0.0 0.0
0.3577499999999998 0.0 0.0 0.0 0.0 0.0
0.37277000000000005 0.0 0.0 0.0 0.0 0.0
0.3877799999999998 0.0 0.0 0.0 0.0 0.0
0.40280000000000005 4.666666666666667e-06 0.0 0.0 8.666666666666668e-06 0.0
0.4178099999999998 3.6666666666666666e-05 0.0 0.0 5.2e-05 0.0
0.43283000000000005 0.000186 0.0 6.666666666666667e-06 0.00025133333333333333 0.0
0.4478399999999998 0.0007486666666666667 0.0 4.2999999999999995e-05 0.0009626666666666668 0.0
0.46286000000000005 0.0024853333333333333 0.0 0.00019333333333333336 0.0030796666666666663 0.0
0.4778699999999998 0.006877333333333334 0.0 0.0006716666666666667 0.008229666666666665 0.0
0.49289000000000005 0.015901666666666665 0.0 0.0019679999999999997 0.018379333333333338 0.0
0.5078999999999998 0.030713000000000004 2.666666666666667e-06 0.0048006666666666675 0.03429133333333333 3.666666666666667e-06
0.52292 0.04956766666666666 1.9000000000000004e-05 0.009779333333333334 0.05345666666666667 2.233333333333334e-05
0.5379299999999998 0.06689966666666666 9.433333333333334e-05 0.016628 0.06970733333333334 0.00011233333333333336
0.55295 0.07573233333333333 0.00037700000000000006 0.023619 0.07633 0.0004313333333333333
0.5679599999999998 0.07271933333333333 0.0012203333333333335 0.028022 0.07111433333333332 0.0013583333333333334
0.58298 0.06151566666666668 0.003341666666666667 0.027767999999999998 0.058844 0.003584333333333334
0.5979899999999998 0.05105633333333333 0.007759333333333334 0.022986 0.048498 0.007956000000000001
0.61301 0.049785666666666666 0.015442666666666667 0.015893 0.047303000000000005 0.014949666666666665
0.6280199999999998 0.060070333333333344 0.026760333333333327 0.009179 0.056306333333333326 0.02413
0.6430400000000001 0.07646466666666667 0.04118 0.004425333333333333 0.070176 0.03434566666666667
0.6580499999999998 0.08887033333333334 0.05731966666666667 0.001784 0.08079666666666666 0.04480700000000001
0.6730700000000001 0.08889733333333333 0.07283566666666667 0.0005993333333333333 0.08202499999999999 0.055741999999999986
0.6880799999999998 0.07517733333333335 0.08410800000000002 0.00017633333333333335 0.07266466666666667 0.06708366666666668
0.7031000000000001 0.05347566666666667 0.08702133333333334 6.0333333333333334e-05 0.05611633333333333 0.07637466666666667
0.7181099999999998 0.031954333333333335 0.079778 9.033333333333335e-05 0.03775133333333334 0.07912733333333334
0.7331300000000001 0.016029 0.06560466666666666 0.00025200000000000005 0.022052999999999996 0.07264966666666667
0.7481399999999998 0.006752333333333333 0.05195366666666667 0.0006006666666666667 0.011128333333333332 0.05965766666666668
0.7631600000000001 0.002388666666666666 0.045875666666666655 0.001206 0.004817666666666667 0.047371666666666666
0.7781699999999998 0.000709 0.04917633333333334 0.002028666666666667 0.0017786666666666667 0.04255533333333334
0.7931900000000001 0.00017800000000000004 0.057179 0.0028710000000000003 0.0005553333333333335 0.04669500000000001
0.8081999999999998 5.433333333333334e-05 0.062081666666666674 0.003451333333333334 0.0001476666666666667 0.055055
0.8232200000000001 0.00010366666666666667 0.05847966666666667 0.003720666666666666 3.966666666666667e-05 0.060127
0.8382299999999998 0.00038633333333333336 0.04680633333333333 0.004172 5.1000000000000006e-05 0.056949
0.8532500000000001 0.0012400000000000002 0.032302000000000004 0.005971999999999999 0.0002056666666666667 0.04639033333333334
0.8682599999999998 0.0033276666666666667 0.021038333333333336 0.010638333333333333 0.0007173333333333335 0.034007666666666665
0.8832800000000001 0.007456666666666666 0.016613666666666662 0.019054333333333336 0.0020853333333333336 0.025864999999999996
0.8982899999999998 0.013962333333333335 0.01916733333333333 0.030183666666666668 0.005063666666666667 0.02473633333333333
0.9133100000000001 0.02182533333333333 0.02598033333333333 0.04054033333333333 0.010273 0.029005666666666666
0.9283199999999998 0.028504333333333333 0.03269433333333333 0.04565399999999999 0.017418 0.034111333333333334
0.9433400000000001 0.031091333333333335 0.03522 0.04300899999999999 0.02465166666666667 0.035519
0.9583499999999998 0.028328999999999997 0.031854 0.033971999999999995 0.029148999999999994 0.03138033333333333
0.9733700000000001 0.02155666666666667 0.024090999999999998 0.02288033333333334 0.02879066666666667 0.023252333333333333
0.9883799999999998 0.013707 0.015224333333333333 0.014369333333333333 0.023751333333333336 0.014406666666666663
1.0034 0.0072756666666666655 0.008037333333333336 0.011553333333333332 0.016367 0.0074583333333333324
1.0184099999999998 0.003225666666666667 0.0035433333333333337 0.015925 0.009418333333333334 0.0032263333333333332
1.03343 0.0011943333333333333 0.001305 0.027664 0.0045309999999999994 0.0011673333333333332
1.0484399999999998 0.00037033333333333335 0.0004096666666666667 0.045047666666666666 0.0018170000000000005 0.000366
1.06346 9.466666666666667e-05 0.00014066666666666668 0.06373966666666667 0.0006090000000000002 0.0001596666666666667
1.0784699999999998 2.5000000000000005e-05 0.00018200000000000003 0.07793866666666666 0.00017033333333333337 0.00027566666666666674
1.09349 3.7000000000000005e-05 0.0005443333333333335 0.083448 4.133333333333333e-05 0.0008103333333333334
1.1084999999999998 0.00014133333333333334 0.001571 0.07995000000000001 3.033333333333333e-05 0.002136
1.12352 0.0004836666666666668 0.0038239999999999997 0.07024000000000001 0.00010200000000000004 0.0047933333333333335
1.1385299999999998 0.0013503333333333334 0.007866333333333333 0.057491999999999994 0.00035800000000000003 0.009157666666666666
1.15355 0.0031713333333333324 0.013658333333333331 0.04374466666666666 0.0010473333333333335 0.014920999999999999
1.1685599999999998 0.006244666666666667 0.02002233333333333 0.030438 0.002567333333333333 0.020739666666666663
1.18358 0.010371666666666664 0.02477166666666667 0.019101999999999997 0.0052903333333333335 0.02458766666666667
1.1985899999999998 0.014657666666666668 0.025854999999999996 0.010913333333333332 0.009173333333333334 0.024843
1.21361 0.017920333333333333 0.022752666666666664 0.005983333333333331 0.013499333333333332 0.021353999999999998
1.2286199999999998 0.019465000000000003 0.016869000000000002 0.0034343333333333326 0.01706866666666667 0.01558566666666667
1.24364 0.019420333333333335 0.010528999999999998 0.0021746666666666663 0.018895666666666665 0.009636
1.2586499999999998 0.018281 0.005526333333333332 0.0015379999999999999 0.018778000000000003 0.005031333333333333
1.27367 0.016266 0.002437 0.0014380000000000003 0.017143333333333333 0.002214333333333333
1.2886799999999998 0.013358666666666666 0.000903 0.0022589999999999997 0.01452 0.0008216666666666666
1.3037 0.009789 0.00027866666666666675 0.004634666666666667 0.011289666666666667 0.0002540000000000001
1.3187099999999998 0.006226333333333333 7.000000000000001e-05 0.009140666666666665 0.007871 6.366666666666666e-05
1.33373 0.003374333333333333 1.3666666666666667e-05 0.01577 0.004801 1.466666666666667e-05
1.3487399999999998 0.0015446666666666664 1.3333333333333334e-06 0.023671333333333332 0.0025159999999999996 8.333333333333334e-06
1.36376 0.0005920000000000001 1.0000000000000002e-06 0.03145433333333333 0.001115666666666667 3.7666666666666676e-05
1.3787699999999998 0.00019433333333333336 1.733333333333334e-05 0.03798666666666666 0.00041533333333333336 0.00014833333333333335
1.39379 6.433333333333333e-05 7.466666666666667e-05 0.04275833333333333 0.00013233333333333337 0.000451
1.4087999999999998 7.066666666666667e-05 0.0002686666666666667 0.045544 3.066666666666667e-05 0.0011573333333333333
1.42382 0.00020600000000000007 0.000759 0.04598766666666667 8.666666666666668e-06 0.002529666666666666
1.4388299999999998 0.0005916666666666667 0.0018570000000000004 0.043705666666666664 2.066666666666667e-05 0.004774666666666667
1.45385 0.0014433333333333336 0.0038899999999999994 0.038717 9.566666666666667e-05 0.007797666666666667
1.4688599999999998 0.0029949999999999994 0.007009000000000002 0.03166766666666667 0.00032266666666666663 0.011071
1.48388 0.005325333333333334 0.010881333333333333 0.023812666666666666 0.0009086666666666668 0.013740666666666668
1.4988899999999998 0.008173999999999999 0.014578333333333334 0.016739666666666667 0.002146666666666667 0.014972000000000001
1.5139099999999999 0.010995333333333333 0.01686033333333333 0.011742333333333334 0.0042699999999999995 0.014354333333333334
1.5289199999999998 0.013287 0.016833666666666667 0.009195 0.007218333333333333 0.012114000000000002
1.5439399999999999 0.014912666666666666 0.014491333333333333 0.008433666666666667 0.010479666666666668 0.008983
1.5589499999999998 0.016037000000000003 0.010748666666666663 0.008321 0.013333666666666667 0.005868333333333334
1.5739699999999999 0.01670266666666666 0.006902000000000001 0.007960666666666666 0.015306333333333335 0.003524666666666667
1.5889799999999998 0.016653333333333336 0.0040083333333333325 0.007188333333333333 0.016392666666666666 0.002424666666666667
1.6039999999999999 0.01579366666666666 0.002637333333333333 0.006573333333333334 0.016727666666666665 0.0028473333333333332
1.6190099999999998 0.014848 0.003062333333333333 0.006950666666666666 0.01620133333333333 0.005031
1.6340299999999999 0.015400999999999998 0.005536 0.008713666666666666 0.014593666666666666 0.009090666666666667
1.6490399999999998 0.019062999999999997 0.010275999999999999 0.011297999999999999 0.012182 0.014833333333333334
1.6640599999999999 0.026327333333333335 0.017150666666666665 0.013343333333333337 0.010116333333333333 0.021514666666666668
1.6790699999999998 0.036018666666666664 0.025353666666666663 0.013552000000000002 0.010142333333333333 0.02790333333333334
1.6940899999999999 0.045632 0.033393 0.011606333333333331 0.013910666666666665 0.032599
1.7090999999999998 0.052348666666666675 0.039599666666666665 0.008321666666666666 0.02221933333333333 0.03467033333333334
1.7241199999999999 0.05443566666666667 0.043041666666666666 0.004990333333333334 0.034521666666666666 0.03438366666666667
1.7391299999999998 0.05241366666666667 0.044062000000000004 0.0025086666666666664 0.048910666666666665 0.03325266666666667
1.7541499999999999 0.048915 0.043747999999999995 0.0010953333333333334 0.06266466666666666 0.03295
1.7691599999999998 0.04662333333333333 0.04253 0.000574 0.073124 0.03369366666666666
1.7841799999999999 0.04582833333333334 0.039587000000000004 0.0008306666666666667 0.078437 0.03383333333333334
1.7991899999999998 0.04428833333333333 0.03404133333333334 0.002108 0.07775533333333333 0.031432666666666664
1.8142099999999999 0.039802333333333335 0.026632666666666673 0.005024666666666667 0.07112199999999999 0.026371666666666665
1.8292199999999998 0.03277166666666667 0.01983366666666667 0.010101 0.05966133333333334 0.020766000000000003
1.8442399999999999 0.02593233333333333 0.016127999999999997 0.01700633333333333 0.04595099999999999 0.017300666666666666
1.8592499999999998 0.021756666666666664 0.016164333333333333 0.02404166666666667 0.03361566666666667 0.01705166666666667
1.8742699999999999 0.02049533333333333 0.018298 0.028766333333333338 0.025723333333333334 0.018742666666666668
1.8892799999999998 0.020658666666666665 0.019812666666666662 0.029748666666666666 0.023264000000000003 0.01983933333333333
1.9042999999999999 0.021115666666666668 0.01878533333333333 0.027842 0.025266666666666666 0.018465999999999996
1.9193099999999998 0.022485333333333336 0.015242333333333335 0.025502 0.030240333333333338 0.014640666666666665
1.9343299999999999 0.026375666666666672 0.010889000000000001 0.024542666666666667 0.037172 0.009904
1.9493399999999999 0.03329566666666667 0.007821666666666666 0.024625 0.04492566666666667 0.006118666666666669
1.9643599999999999 0.04128333333333333 0.007405333333333332 0.024020333333333328 0.051279333333333336 0.004482333333333333
1.9793699999999999 0.04681133333333333 0.009818666666666668 0.021739666666666668 0.05349833333333334 0.005385999999999999
1.9943899999999999 0.04744366666666666 0.014181999999999997 0.018773666666666668 0.050505 0.008609666666666665
2.0094 0.04384533333333333 0.018943333333333333 0.01726766666666667 0.044196 0.013395333333333334
2.02442 0.03912466666666667 0.022475333333333333 0.018603666666666668 0.038017333333333334 0.018450333333333332
2.03943 0.035960666666666675 0.023671 0.022160000000000003 0.03399833333333333 0.022300333333333328
2.05445 0.03431366666666667 0.022266666666666667 0.025708333333333333 0.03130633333333334 0.023842666666666668
2.06946 0.03200966666666667 0.01886566666666667 0.026928999999999998 0.027698000000000004 0.022792333333333335
2.08448 0.027316999999999998 0.014859 0.02490633333333333 0.022041333333333336 0.019797666666666665
2.09949 0.020845000000000002 0.012148999999999998 0.020515333333333333 0.015340333333333334 0.016396666666666664
2.11451 0.014998333333333332 0.012585666666666665 0.015612666666666667 0.009679 0.014602666666666665
2.12952 0.012048666666666668 0.01717266666666667 0.011709333333333334 0.006726666666666666 0.016185666666666668
2.14454 0.012594333333333334 0.025407 0.009194333333333334 0.007031666666666668 0.021746333333333333
2.15955 0.015402 0.035093 0.007510333333333333 0.010087 0.030221333333333333
2.17457 0.018326666666666665 0.043101999999999994 0.005944666666666665 0.014556333333333336 0.039096
2.18958 0.01968633333333333 0.046895666666666676 0.00425 0.018641666666666667 0.045422666666666674
2.2046 0.019233333333333335 0.04602333333333333 0.0026439999999999996 0.020888333333333335 0.04730733333333334
2.21961 0.017913333333333333 0.042217 0.001455666666666667 0.020990333333333333 0.04498866666666667
2.23463 0.016743333333333332 0.03785399999999999 0.0008743333333333335 0.01981633333333333 0.04049933333333334
2.24964 0.01595166666666667 0.034038 0.00097 0.018413666666666665 0.03597266666666667
2.26466 0.015446000000000003 0.030410999999999997 0.0018136666666666668 0.017203000000000003 0.032164333333333336
2.27967 0.016201333333333335 0.02684566666666666 0.0034646666666666667 0.016390000000000002 0.028924000000000002
2.29469 0.021131999999999998 0.025137666666666666 0.0058130000000000005 0.017381999999999995 0.026897333333333332
2.3097 0.03444233333333333 0.02874699999999999 0.008535333333333332 0.023756 0.02834733333333333
2.32472 0.059416333333333335 0.04088633333333334 0.011523 0.04053133333333333 0.035953
2.33973 0.09573266666666667 0.06252166666666667 0.015590333333333336 0.07145000000000001 0.05091966666666666
2.35475 0.13775600000000002 0.09159066666666665 0.02275333333333333 0.11519900000000001 0.07232299999999998
2.36976 0.1752903333333333 0.12319166666666667 0.03499699999999999 0.16311733333333336 0.09785133333333333
2.38478 0.19694866666666666 0.15016333333333334 0.051865666666666664 0.20103166666666672 0.12410366666666667
2.39979 0.19501933333333332 0.164376 0.06881466666666668 0.2155136666666667 0.14569099999999996
2.41481 0.16949433333333333 0.15974233333333332 0.07883333333333332 0.20102533333333333 0.15535333333333334
2.42982 0.12857099999999996 0.13614566666666666 0.076941 0.16301433333333334 0.14741200000000002
2.44484 0.08477466666666668 0.10076166666666668 0.06401799999999999 0.11468133333333333 0.12261433333333331
2.45985 0.04895933333333334 0.06462399999999999 0.04643933333333334 0.06988666666666665 0.089323
2.47487 0.026347000000000002 0.03701033333333333 0.032011 0.037234666666666666 0.059076666666666666
2.48988 0.016691333333333332 0.022123000000000004 0.025698000000000002 0.018609666666666667 0.04028233333333333
2.5049 0.016901000000000003 0.019595666666666667 0.027780666666666665 0.011618999999999999 0.03481833333333333
2.51991 0.023383333333333336 0.026426999999999996 0.03443466666666666 0.012758333333333335 0.038759999999999996
2.53493 0.032877666666666666 0.03803833333333333 0.040019 0.01908433333333333 0.045476
2.54994 0.04231533333333332 0.04888266666666667 0.040139 0.028221666666666666 0.04913566666666667
2.56496 0.048712333333333344 0.05399466666666666 0.03406666666666667 0.03787466666666666 0.04708566666666667
2.57997 0.04965033333333334 0.05121533333333334 0.024792 0.0456 0.040097999999999995
2.59499 0.04435100000000001 0.042023333333333336 0.01680266666666667 0.04905099999999999 0.030719666666666666
2.61 0.034384333333333336 0.030093333333333337 0.013663999999999999 0.046758666666666664 0.021378666666666667
2.62502 0.023063 0.018949 0.016882333333333336 0.03904733333333334 0.013515666666666667
2.64003 0.013701000000000001 0.010549333333333334 0.025712000000000002 0.028232 0.007682333333333334
2.65505 0.008124000000000001 0.005273333333333334 0.037196 0.01749566666666667 0.003877666666666667
2.67006 0.006363666666666666 0.002681 0.046821666666666664 0.009236333333333334 0.0017946666666666666
2.68508 0.0072496666666666655 0.0022623333333333336 0.05059466666666666 0.004187333333333334 0.00106
2.70009 0.009086333333333333 0.003867 0.047563666666666664 0.0017906666666666663 0.001543666666666667
2.71511 0.010264 0.007566666666666666 0.040476 0.0011470000000000002 0.0035413333333333325
2.73012 0.009849666666666666 0.013030666666666666 0.03354666666666666 0.0015940000000000001 0.007588666666666666
2.74514 0.007924333333333334 0.018896000000000003 0.02919933333333333 0.0027419999999999996 0.013768
2.76015 0.005335000000000001 0.022923333333333337 0.026742666666666668 0.004207333333333335 0.020922666666666666
2.77517 0.0030266666666666675 0.023266333333333333 0.023890000000000005 0.005444 0.026611666666666665
2.79018 0.0015386666666666665 0.01976966666666667 0.01930166666666667 0.005910666666666666 0.028345
2.8052 0.0009870000000000002 0.014163333333333332 0.013605333333333334 0.005429 0.025372
2.82021 0.001382333333333333 0.008851666666666667 0.008565333333333333 0.004393333333333332 0.01933366666666667
2.83523 0.002807333333333334 0.005576333333333333 0.005684666666666667 0.003595 0.013188333333333333
2.85024 0.005303333333333333 0.004896333333333332 0.005513 0.0038320000000000008 0.009341666666666668
2.86526 0.008494333333333333 0.006392333333333332 0.007738333333333333 0.005497 0.008509666666666667
2.88027 0.011441 0.008969333333333333 0.011466333333333334 0.008307333333333335 0.00976766666666667
2.89529 0.013109999999999998 0.011186999999999999 0.015655333333333334 0.011289999999999998 0.011341666666666668
2.9103 0.01335866666666667 0.011808000000000003 0.019668333333333333 0.013374666666666668 0.011658000000000002
2.92532 0.013655 0.010458666666666668 0.023566666666666666 0.014388333333333335 0.010171333333333333
2.94033 0.016779333333333334 0.007855999999999998 0.027517000000000003 0.015830333333333335 0.007497666666666666
2.95535 0.025380999999999994 0.005363666666666668 0.03078466666666666 0.020442333333333333 0.004856000000000001
2.97036 0.04019033333333333 0.004441333333333334 0.031754 0.030528 0.0034506666666666666
2.98538 0.05907166666666667 0.006513333333333334 0.029347000000000005 0.04606333333333334 0.004388666666666667
3.00039 0.07789466666666667 0.013171666666666668 0.024413666666666663 0.06423833333333334 0.009033000000000003
3.01541 0.09251433333333334 0.025957666666666664 0.019398000000000006 0.08090933333333332 0.019137333333333333
3.03042 0.10003933333333333 0.04537966666666667 0.01657566666666667 0.09257666666666667 0.036083
3.04544 0.09879266666666667 0.06968666666666667 0.016738666666666666 0.09696166666666665 0.05944133333333334
3.06045 0.08853 0.09454366666666666 0.019669333333333334 0.09269333333333335 0.085941
3.07547 0.071793 0.11437899999999998 0.025686999999999998 0.07994133333333334 0.11009866666666666
3.09048 0.05473533333333334 0.125149 0.036298666666666674 0.061963333333333336 0.12673266666666666
3.1055 0.04528433333333334 0.12699 0.05249499999999999 0.04525800000000001 0.13406066666666666
3.12051 0.049292666666666665 0.12461166666666665 0.07202266666666665 0.037181000000000006 0.13493766666666665
3.13553 0.06679166666666667 0.12396166666666666 0.08873166666666667 0.04258766666666667 0.1346463333333333
3.15054 0.09056633333333333 0.12685766666666667 0.09601400000000002 0.06106366666666667 0.13598166666666664
3.16556 0.10877166666666668 0.128494 0.09220233333333333 0.08586533333333334 0.13591366666666665
3.18057 0.11140366666666668 0.12125899999999999 0.08314833333333332 0.10580633333333331 0.12789066666666665
3.19559 0.09666966666666667 0.10199166666666667 0.07904399999999999 0.11082166666666668 0.10836333333333334
3.2106 0.07211766666666668 0.07563333333333334 0.087575 0.09826466666666667 0.08118133333333333
3.22562 0.04965233333333334 0.05226466666666667 0.108654 0.07470966666666667 0.055786666666666665
3.24063 0.03903033333333333 0.04100766666666668 0.134723 0.05176066666666667 0.041577
3.25565 0.044054333333333334 0.045670666666666665 0.15594666666666665 0.03958133333333333 0.043271666666666674
3.27066 0.06170166666666666 0.06326066666666667 0.16567499999999996 0.042714999999999996 0.05905466666666667
3.2856799999999997 0.083132 0.08474833333333334 0.162099 0.05891933333333333 0.08090133333333333
3.30069 0.097071 0.09861133333333331 0.14648633333333333 0.07998399999999999 0.09734233333333334
3.3157099999999997 0.09564733333333335 0.09688100000000001 0.12148933333333334 0.09487533333333334 0.09916066666666667
3.33072 0.07905166666666667 0.07984566666666668 0.09116366666666668 0.09528966666666666 0.08478500000000001
3.3457399999999997 0.054726000000000004 0.055123000000000005 0.06088000000000001 0.08048933333333334 0.060727333333333335
3.36075 0.03171966666666667 0.031865 0.035672999999999996 0.057108333333333344 0.03641433333333333
3.3757699999999997 0.015392999999999999 0.015421999999999996 0.018147666666666666 0.034043333333333335 0.018277
3.39078 0.006250999999999999 0.00625 0.007957333333333334 0.017054 0.007677666666666667
3.4057999999999997 0.002126 0.0021216666666666667 0.0029910000000000006 0.007179333333333333 0.0027010000000000003
3.42081 0.000603 0.000602 0.0009603333333333335 0.0025436666666666667 0.0007950000000000001
3.4358299999999997 0.00014333333333333337 0.00014133333333333334 0.0002613333333333333 0.0007576666666666669 0.00019299999999999997
3.45084 2.6333333333333334e-05 2.4333333333333336e-05 5.666666666666667e-05 0.00018833333333333335 3.766666666666667e-05
3.4658599999999997 1.0000000000000004e-05 3.3333333333333333e-06 8.333333333333334e-06 3.966666666666667e-05 5e-06
3.48087 4.433333333333334e-05 0.0 3.3333333333333335e-07 2.5000000000000005e-05 0.0
3.4958899999999997 0.00019266666666666667 0.0 0.0 0.000101 0.0
3.5109 0.0006666666666666665 3.3333333333333335e-07 0.0 0.0003806666666666666 3.3333333333333335e-07
3.52591 0.0019330000000000005 2.3333333333333336e-06 0.0 0.0011949999999999997 2.3333333333333336e-06
3.54093 0.004673333333333333 2.1666666666666677e-05 0.0 0.0031503333333333335 2.4000000000000007e-05
3.55594 0.009436666666666668 0.0001173333333333333 0.0 0.006924666666666667 0.00012299999999999998
3.57096 0.015931333333333332 0.00043766666666666666 0.0 0.012730333333333333 0.00046400000000000006
3.58597 0.022515666666666666 0.0013700000000000003 3e-06 0.019580666666666666 0.0014433333333333331
3.60099 0.02676433333333333 0.00357 2.2666666666666668e-05 0.025298666666666667 0.0037316666666666666
3.616 0.02710366666666668 0.007766666666666667 0.00012333333333333334 0.027726666666666674 0.008062000000000001
3.63102 0.02422666666666667 0.014128333333333331 0.0005006666666666668 0.02644866666666667 0.014557000000000002
3.64603 0.020669 0.021507333333333333 0.0016796666666666665 0.023281000000000003 0.021992
3.66105 0.018818333333333333 0.027518333333333336 0.004720666666666666 0.02079433333333334 0.027907999999999995
3.67606 0.019151333333333336 0.029905333333333336 0.011132333333333334 0.02022 0.030060333333333335
3.69108 0.020315666666666666 0.028414666666666668 0.022047 0.020749333333333335 0.028275666666666664
3.70609 0.020800666666666665 0.025238333333333328 0.036675 0.020873 0.02487533333333333
3.72111 0.02039066666666667 0.023419333333333334 0.051269333333333326 0.020085999999999996 0.023011999999999998
3.73612 0.020063666666666664 0.024746999999999998 0.060324666666666665 0.01924433333333333 0.024515
3.75114 0.02070366666666667 0.029169333333333332 0.060046666666666665 0.01931333333333333 0.02924533333333334
3.7661499999999997 0.022566999999999997 0.036003 0.05147633333333334 0.020243999999999998 0.036286000000000006
3.78117 0.026129666666666666 0.04517066666666667 0.040309666666666674 0.021467333333333335 0.04529566666666666
3.7961799999999997 0.03306533333333333 0.05671833333333333 0.033403 0.023566666666666666 0.05628366666666667
3.8112 0.04525433333333333 0.06907133333333335 0.03468166666666667 0.02904333333333333 0.06801266666666667
3.8262099999999997 0.061946999999999995 0.07851733333333333 0.04326766666666667 0.040688999999999996 0.07721400000000002
3.84123 0.07804799999999999 0.08113899999999999 0.05454466666666667 0.05828233333333333 0.08014799999999998
3.8562399999999997 0.08618633333333332 0.07568266666666665 0.06342633333333333 0.076636 0.075342
3.87126 0.08166433333333334 0.064322 0.06760433333333334 0.08759366666666665 0.06456100000000001
3.8862699999999997 0.06587633333333334 0.05062266666666667 0.0683 0.08528533333333334 0.051141
3.90129 0.04512900000000001 0.03721166666666666 0.06781399999999999 0.07028066666666667 0.03774333333333333
3.9162999999999997 0.026233 0.025322666666666663 0.06642966666666666 0.04892833333333333 0.025735333333333332
3.93132 0.012937666666666665 0.015588666666666667 0.06200866666666667 0.02876833333333333 0.015856999999999996
3.9463299999999997 0.005408666666666667 0.008454666666666666 0.052634666666666656 0.014281999999999998 0.008607333333333333
3.96135 0.0019153333333333333 0.003954999999999999 0.03921 0.005986333333333334 0.004032999999999999
3.9763599999999997 0.0005726666666666669 0.001575 0.025204666666666663 0.0021156666666666667 0.001610666666666667
3.99138 0.00015200000000000006 0.000532 0.014272666666666664 0.0006326666666666668 0.0005456666666666666
4.00639 6.133333333333334e-05 0.00018100000000000004 0.008493666666666667 0.00016300000000000003 0.00016966666666666673
4.0214099999999995 0.00014733333333333335 0.00018166666666666673 0.008550333333333333 4.8e-05 0.00012100000000000001
4.03642 0.0005313333333333334 0.0005553333333333334 0.014645666666666666 8.666666666666667e-05 0.0003506666666666667
4.0514399999999995 0.0016493333333333336 0.0017446666666666665 0.02638933333333333 0.0003313333333333334 0.001154
4.06645 0.004299333333333333 0.0046616666666666655 0.04154366666666666 0.001081666666666667 0.003272666666666667
4.0814699999999995 0.009491333333333333 0.010491333333333332 0.055392333333333335 0.002999666666666666 0.007823
4.09648 0.017743666666666668 0.01992666666666667 0.06275533333333334 0.007012000000000001 0.015782666666666667
4.1114999999999995 0.02818233333333333 0.031965 0.06180866666666667 0.013887 0.026931
4.12651 0.03814833333333333 0.043428 0.056346333333333345 0.023355333333333332 0.038981
4.1415299999999995 0.04420333333333334 0.050269 0.05369533333333333 0.03347133333333333 0.04819
4.15654 0.044292333333333336 0.050415 0.05944299999999999 0.041041 0.05175333333333333
4.1715599999999995 0.039518333333333336 0.045841333333333324 0.07309366666666667 0.043397333333333336 0.050341
4.18657 0.033924 0.04164733333333334 0.087942 0.04042199999999999 0.048185
4.2015899999999995 0.03214266666666667 0.04252966666666667 0.09529866666666667 0.035152333333333334 0.05002799999999999
4.2166 0.03643866666666667 0.04935933333333334 0.089956 0.03215066666666667 0.057254333333333345
4.2316199999999995 0.045344 0.05882433333333333 0.07309800000000001 0.03463466666666667 0.06662466666666667
4.24663 0.055253 0.06617800000000001 0.05088599999999999 0.04241333333333333 0.07262199999999999
4.2616499999999995 0.063746 0.06851366666666667 0.030242333333333336 0.052464666666666666 0.07143633333333334
4.27666 0.07148466666666665 0.06597099999999999 0.015296666666666665 0.061965666666666676 0.06341233333333333
4.2916799999999995 0.08040866666666664 0.06078066666666667 0.0065776666666666666 0.070862 0.052672333333333335
4.30669 0.090246 0.05579333333333334 0.002452666666666666 0.08101566666666665 0.04449000000000001
4.3217099999999995 0.09748433333333333 0.05328000000000001 0.001012 0.09261966666666667 0.04219766666666667
4.33672 0.09796433333333333 0.05390466666666668 0.0010976666666666667 0.10210466666666666 0.045490333333333334
4.3517399999999995 0.08998466666666666 0.05636066666666666 0.0024823333333333334 0.10422200000000001 0.051188
4.36675 0.07501700000000001 0.058274000000000006 0.005486666666666667 0.09602266666666666 0.05560900000000001
4.3817699999999995 0.056394999999999994 0.057532333333333324 0.010292333333333332 0.07890166666666665 0.056373
4.39678 0.03784033333333333 0.05294999999999999 0.016231333333333334 0.05741733333333334 0.05261933333333334
4.4117999999999995 0.022427333333333334 0.04446566666666667 0.021646333333333337 0.036755 0.04461233333333334
4.42681 0.011862333333333334 0.033375 0.024775000000000002 0.020540333333333334 0.033768333333333324
4.4418299999999995 0.006381333333333334 0.022156333333333333 0.025091000000000006 0.010029 0.022583333333333337
4.45684 0.005372333333333334 0.013500999999999996 0.023678333333333336 0.004591333333333333 0.013775999999999998
4.4718599999999995 0.008149 0.009223666666666665 0.022135000000000002 0.0029189999999999997 0.009175333333333334
4.48687 0.014022 0.009950333333333334 0.021253333333333336 0.004064 0.009335333333333334
4.5018899999999995 0.021717666666666673 0.015349 0.020837666666666664 0.007595666666666666 0.013846666666666667
4.5169 0.028912333333333335 0.024202666666666667 0.020595 0.013062333333333336 0.021652333333333332
4.5319199999999995 0.032820333333333326 0.034222999999999996 0.020490333333333333 0.019347000000000003 0.03117366666666667
4.54693 0.031694 0.042252333333333336 0.020313 0.024693 0.040384666666666666
4.5619499999999995 0.02598433333333333 0.045328333333333325 0.019292666666666663 0.027443 0.04697066666666667
4.57696 0.018047 0.042126 0.016677666666666664 0.026889 0.048759666666666666
4.5919799999999995 0.010599333333333334 0.03377433333333333 0.012617333333333333 0.023446333333333333 0.044651333333333335
4.60699 0.005250333333333333 0.023236666666666666 0.008160666666666667 0.018246666666666668 0.035581666666666664
4.6220099999999995 0.0021966666666666666 0.013645 0.004473 0.012608666666666666 0.024370666666666665
4.63702 0.0007936666666666667 0.006809 0.002124 0.007666000000000001 0.014214333333333332
4.6520399999999995 0.00033900000000000005 0.002875999999999999 0.0010866666666666666 0.004082 0.007019333333333333
4.66705 0.0004793333333333334 0.001031 0.0011823333333333334 0.002005 0.0029276666666666665
4.6820699999999995 0.0013696666666666668 0.00034966666666666675 0.002531999999999999 0.0013260000000000001 0.001061
4.69708 0.0036769999999999997 0.0002630000000000001 0.005661666666666666 0.0020966666666666664 0.00047766666666666677
4.7120999999999995 0.008436666666666667 0.0007033333333333335 0.011351333333333331 0.0047986666666666655 0.00073
4.72711 0.016528 0.002123666666666667 0.020341 0.01023833333333333 0.0020486666666666665
4.7421299999999995 0.027865666666666664 0.0054853333333333325 0.03302333333333333 0.018936666666666664 0.005282666666666667
4.75714 0.040806999999999996 0.011941333333333332 0.04911833333333334 0.030389666666666666 0.011533000000000003
4.7721599999999995 0.05249066666666667 0.021979666666666665 0.06720833333333334 0.04277733333333334 0.02127433333333333
4.78717 0.06013066666666666 0.03445833333333334 0.08473 0.05356633333333335 0.033392000000000005
4.8021899999999995 0.06243533333333333 0.04649366666666667 0.09890933333333332 0.06060066666666667 0.045098000000000006
4.8172 0.06005666666666666 0.05480566666666666 0.10807266666666666 0.06299633333333333 0.05326733333333335
4.8322199999999995 0.05462966666666667 0.05762166666666667 0.11169699999999999 0.061105666666666676 0.05627
4.84723 0.04736566666666667 0.05549133333333333 0.10908166666666669 0.05573966666666666 0.05464733333333333
4.8622499999999995 0.03863033333333333 0.050493 0.09898299999999999 0.047540666666666676 0.05029600000000001
4.87726 0.028795 0.044598 0.08134100000000001 0.037171333333333334 0.04503066666666666
4.8922799999999995 0.019028333333333335 0.038594 0.059126000000000005 0.025979666666666665 0.039635
4.90729 0.010879333333333331 0.03213033333333334 0.03758066666666667 0.015858999999999998 0.03382466666666666
4.9223099999999995 0.005307333333333332 0.02482466666666667 0.02146266666666667 0.008309666666666668 0.027052666666666666
4.93732 0.0021853333333333334 0.017150333333333333 0.013075999999999999 0.003695666666666667 0.01952433333333333
4.9523399999999995 0.0007533333333333334 0.010309333333333334 0.012351666666666669 0.0013859999999999996 0.012335333333333334
4.96735 0.00022133333333333334 0.005319666666666667 0.01771033333333333 0.0004376666666666667 0.006696333333333334
4.9823699999999995 6.166666666666667e-05 0.0024463333333333338 0.026310666666666663 0.00011266666666666669 0.003145
4.99738 6.833333333333332e-05 0.0014530000000000003 0.03417833333333334 3.1333333333333334e-05 0.0015196666666666663
5.0123999999999995 0.0002796666666666667 0.002354666666666667 0.03738866666666667 4.5333333333333335e-05 0.0015976666666666665
5.02741 0.0010383333333333334 0.006071000000000001 0.034214999999999995 0.00020733333333333338 0.00382
5.0424299999999995 0.0032793333333333333 0.014436333333333334 0.026159666666666668 0.0008026666666666668 0.009618
5.05744 0.008716333333333331 0.029093 0.016716666666666668 0.002625 0.020891666666666663
5.0724599999999995 0.01953 0.049310666666666676 0.008969 0.0072233333333333325 0.03838366666666667
5.08747 0.036987333333333344 0.07029866666666668 0.004222666666666667 0.016740666666666668 0.05960833333333334
5.1024899999999995 0.05940366666666667 0.08440533333333336 0.0023943333333333334 0.032773333333333335 0.07833000000000001
5.1175 0.08137100000000001 0.08561266666666664 0.0032806666666666665 0.054389 0.08729066666666666
5.1325199999999995 0.09606933333333334 0.07400933333333333 0.007462666666666667 0.07699266666666667 0.083005
5.14753 0.09963799999999999 0.056056666666666664 0.016199 0.09398200000000001 0.06852866666666667
5.1625499999999995 0.09372233333333337 0.040176666666666666 0.030219333333333334 0.100778 0.051496999999999994
5.17756 0.08357866666666668 0.031606 0.047931999999999995 0.09774133333333332 0.03898166666666667
5.1925799999999995 0.07363866666666666 0.030446666666666667 0.06463766666666666 0.08899166666666668 0.033590333333333326
5.20759 0.06482566666666666 0.033501666666666666 0.07413899999999998 0.07850299999999999 0.03353766666666667
5.2226099999999995 0.05559433333333333 0.03751433333333333 0.072319 0.06748866666666667 0.035742333333333334
5.23762 0.04481366666666666 0.041069666666666664 0.05997033333333332 0.055303666666666675 0.038586666666666665
5.2526399999999995 0.033590666666666665 0.04412566666666667 0.04223966666666667 0.041988666666666674 0.042089
5.26765 0.024613666666666662 0.046479 0.025285000000000002 0.029447000000000004 0.04607133333333333
5.2826699999999995 0.020014333333333335 0.047073000000000004 0.013029333333333334 0.020436 0.04891500000000001
5.29768 0.019642333333333335 0.04465566666666667 0.006338666666666668 0.01658633333333333 0.04827733333333333
5.3126999999999995 0.021094666666666664 0.038762333333333336 0.004295333333333333 0.017230333333333334 0.04290466666666667
5.32771 0.021376 0.030206666666666663 0.005710000000000001 0.019738000000000002 0.033655333333333336
5.3427299999999995 0.018881666666666665 0.020806 0.009641 0.021027999999999995 0.023012666666666667
5.35774 0.014111333333333333 0.012619666666666666 0.015036333333333337 0.019324666666666667 0.013583333333333333
5.3727599999999995 0.008845666666666667 0.0070873333333333335 0.02044366666666667 0.014968333333333332 0.006877333333333333
5.38777 0.004638333333333333 0.004777666666666667 0.02430333333333333 0.009708999999999999 0.003008
5.4027899999999995 0.002032 0.005656 0.025573000000000002 0.0052643333333333335 0.001267
5.4178 0.000742 0.009272 0.024029666666666668 0.0023840000000000003 0.0009460000000000001
5.4328199999999995 0.00022466666666666666 0.014553 0.02020166666666667 0.0009013333333333333 0.0017879999999999999
5.44783 5.666666666666668e-05 0.019562 0.015084999999999998 0.00028533333333333335 0.004012333333333334
5.4628499999999995 1.1000000000000001e-05 0.022069000000000002 0.00987633333333333 7.400000000000001e-05 0.007877333333333333
5.47786 1.3666666666666667e-05 0.020822 0.005602 1.8333333333333333e-05 0.01300133333333333
5.4928799999999995 6.2e-05 0.01642066666666667 0.0027440000000000008 2.233333333333334e-05 0.017963000000000003
5.50789 0.0002446666666666667 0.010826666666666667 0.001257 0.00010033333333333334 0.02076366666666667
5.5229099999999995 0.0007700000000000002 0.005965333333333333 0.0008796666666666667 0.00036100000000000005 0.020067
5.53792 0.0020273333333333332 0.002746333333333333 0.001565333333333333 0.0010693333333333334 0.016214333333333334
5.5529399999999995 0.004461666666666667 0.0010573333333333335 0.003670333333333333 0.002665333333333333 0.010950333333333336
5.56795 0.008202666666666667 0.0003416666666666667 0.007894666666666668 0.005569666666666666 0.006186333333333334
5.5829699999999995 0.012604666666666665 0.00010100000000000002 0.014955 0.009759333333333333 0.0029256666666666663
5.59798 0.016208 7.566666666666667e-05 0.025149333333333333 0.014329666666666666 0.0011883333333333333
5.6129999999999995 0.017514666666666668 0.000242 0.037969666666666665 0.017627999999999998 0.0005420000000000001
5.62801 0.016151333333333334 0.000847 0.05182799999999999 0.018207000000000004 0.0007139999999999999
5.6430299999999995 0.013491666666666667 0.0025033333333333327 0.064092 0.015970333333333333 0.0019416666666666666
5.65804 0.012032 0.0062113333333333335 0.071723 0.012482666666666668 0.005061333333333334
5.6730599999999995 0.014045333333333333 0.012943 0.07258933333333334 0.010221666666666665 0.01121266666666667
5.68807 0.020179666666666665 0.022748 0.06673166666666666 0.011337333333333333 0.020924666666666664
5.7030899999999995 0.028756333333333335 0.033896333333333334 0.056608000000000006 0.016612666666666664 0.03294433333333334
5.7181 0.036368333333333336 0.04317400000000001 0.046041 0.024838333333333334 0.04388833333333333
5.7331199999999995 0.03992299999999999 0.047600333333333335 0.03855566666666666 0.03297733333333333 0.04965866666666667
5.74813 0.03866733333333334 0.04635966666666666 0.036099 0.03767533333333333 0.048119333333333326
5.7631499999999996 0.03438299999999999 0.04138733333333334 0.038503333333333334 0.03745933333333333 0.040799333333333326
5.77816 0.029550333333333335 0.036338 0.04344966666666666 0.03364 0.03226033333333334
5.7931799999999996 0.02564366666666667 0.03467933333333333 0.04711133333333333 0.02892833333333333 0.027529333333333333
5.80819 0.023339 0.03782866666666666 0.045954 0.025249999999999995 0.02937966666666667
5.8232099999999996 0.023597666666666666 0.04416200000000001 0.03904866666666666 0.023183666666666665 0.03691233333333333
5.83822 0.02762066666666667 0.049854333333333334 0.028829333333333332 0.023099666666666664 0.04595833333333334
5.8532399999999996 0.035331666666666664 0.05146966666666668 0.01956266666666667 0.026036999999999994 0.05150066666666666
5.86825 0.04421 0.048535 0.014898 0.032725333333333335 0.050945333333333336
5.8832699999999996 0.050367333333333326 0.043834333333333336 0.016381333333333335 0.041835 0.04591666666666667
5.89828 0.05127866666666667 0.040985333333333325 0.023181666666666663 0.049721 0.040814666666666666
5.9133 0.04772966666666668 0.04137933333333334 0.03238833333333333 0.052576333333333336 0.03903666666666668
5.92831 0.04312666666666666 0.04294333333333333 0.039863666666666665 0.04925066666666666 0.04018033333333334
5.94333 0.04062366666666666 0.04196833333333332 0.041976 0.04225166666666667 0.04067200000000001
5.95834 0.04054166666666667 0.036258 0.03756666666666667 0.03604533333333334 0.03715
5.97336 0.04031166666666666 0.026833 0.028498666666666672 0.03393066666666667 0.02924633333333333
5.98837 0.03691133333333333 0.016781333333333332 0.01830033333333333 0.035752 0.019475666666666665
6.00339 0.029573999999999996 0.008818666666666666 0.009933999999999998 0.03816333333333333 0.010892333333333332
6.0184 0.020223 0.0038826666666666666 0.004549666666666665 0.03727500000000001 0.005101666666666667
6.03342 0.011721333333333334 0.0014340000000000002 0.0017556666666666664 0.03155433333333333 0.002000333333333333
6.04843 0.005908 0.0004573333333333333 0.0005696666666666667 0.022643 0.0006646666666666666
6.06345 0.0030729999999999998 0.00018400000000000003 0.0001616666666666667 0.013666000000000001 0.0002236666666666667
6.07846 0.0026909999999999994 0.0002876666666666667 6.333333333333335e-05 0.00692 0.00022266666666666667
6.09348 0.0041210000000000005 0.0008206666666666667 0.00014633333333333336 0.002958000000000001 0.000623
6.10849 0.006822999999999999 0.0021143333333333335 0.0005123333333333334 0.0011603333333333333 0.0017150000000000002
6.12351 0.010149666666666668 0.004569333333333333 0.0015436666666666667 0.0007220000000000001 0.0039956666666666665
6.13852 0.013408 0.008251 0.003913333333333334 0.0012526666666666667 0.007777333333333332
6.15354 0.016088333333333333 0.01246533333333333 0.008352333333333333 0.002865333333333333 0.012646999999999999
6.16855 0.018026 0.01581633333333333 0.015038333333333332 0.005875666666666667 0.017186
6.18357 0.019198666666666666 0.017048666666666667 0.022967666666666667 0.010342999999999998 0.019554666666666668
6.19858 0.019682666666666664 0.016184666666666667 0.029929666666666667 0.015651 0.018762
6.2136 0.01978133333333333 0.014851333333333334 0.033563666666666665 0.020530666666666666 0.015599666666666668
6.22861 0.019955333333333335 0.015309666666666668 0.03272333333333333 0.023703333333333333 0.012302
6.24363 0.020255333333333334 0.018828 0.028158333333333337 0.024706000000000002 0.011226333333333331
6.25864 0.019942 0.024614 0.022089333333333336 0.024036333333333337 0.013517333333333333
6.27366 0.018036 0.030104000000000002 0.017270666666666667 0.022440999999999996 0.018577
6.28867 0.014341999999999999 0.032473666666666665 0.01602466666666667 0.020155666666666665 0.02447133333333333
6.30369 0.009789333333333334 0.030423333333333337 0.01927033333333333 0.016935333333333333 0.02905933333333333
6.3187 0.005739333333333333 0.025027999999999998 0.025764666666666665 0.012821333333333332 0.031164666666666674
6.33372 0.003186 0.019223666666666674 0.032251999999999996 0.008501666666666666 0.031059333333333328
6.34873 0.0026316666666666663 0.016284333333333335 0.03519233333333333 0.00496 0.030141000000000005
6.36375 0.004555666666666667 0.018386666666666666 0.03328233333333333 0.002949666666666667 0.030231000000000004
6.37876 0.009748333333333335 0.025672999999999998 0.02862966666666667 0.0029613333333333327 0.032828333333333334
6.39378 0.018850666666666672 0.03613133333333333 0.025317 0.005581666666666665 0.03825800000000001
6.40879 0.03128633333333334 0.04629166666666667 0.026436333333333336 0.011638 0.04527099999999999
6.42381 0.04449366666666666 0.05265666666666667 0.031909 0.021601 0.051396
6.43882 0.05463066666666667 0.053106333333333346 0.03874933333333333 0.03458233333333333 0.053912
6.45384 0.05860033333333334 0.047560000000000005 0.04338033333333334 0.047816000000000004 0.050992
6.46885 0.055668333333333334 0.037769666666666674 0.044208000000000004 0.05748666666666666 0.04270233333333333
6.48387 0.04742833333333333 0.02656033333333333 0.042638 0.06057 0.03126633333333333
6.49888 0.03647666666666667 0.016797 0.04192700000000001 0.05633066666666666 0.020066999999999998
6.5139 0.02524666666666667 0.010506333333333335 0.04482333333333333 0.046432666666666664 0.011992333333333332
6.52891 0.015550000000000001 0.008502000000000001 0.05135833333333333 0.03391566666666666 0.008302333333333333
6.54393 0.008399666666666666 0.010391000000000003 0.05830066666666667 0.02184133333333333 0.008619333333333335
6.55894 0.003957666666666667 0.014687 0.06093866666666667 0.012315666666666666 0.01140233333333333
6.57396 0.0017426666666666665 0.019049333333333338 0.05623966666666667 0.006097333333333332 0.014537
6.58897 0.001128 0.021160333333333337 0.04493266666666667 0.0028833333333333337 0.016131666666666666
6.60399 0.0017973333333333333 0.019969666666666663 0.030795666666666666 0.002016666666666666 0.015438000000000002
6.619 0.003770666666666667 0.016457000000000003 0.018015999999999994 0.0030480000000000004 0.013279000000000001
6.63402 0.007107000000000001 0.012959666666666666 0.008969666666666666 0.0058133333333333335 0.011362666666666665
6.64903 0.011305333333333336 0.011587666666666666 0.0037899999999999995 0.009943666666666667 0.010917000000000001
6.66405 0.015173333333333334 0.012916666666666667 0.0013553333333333332 0.0144 0.011781333333333333
6.67906 0.017481999999999998 0.015718666666666666 0.0004103333333333334 0.017652666666666664 0.012658
6.69408 0.018052999999999996 0.017842 0.00010766666666666668 0.018727 0.012221333333333334
6.70909 0.018239666666666664 0.017612 4.500000000000001e-05 0.018203 0.010133666666666664
6.72411 0.019917 0.014799000000000003 0.00010533333333333335 0.01800733333333333 0.0071446666666666655
6.73912 0.02368933333333333 0.010559333333333336 0.00034500000000000004 0.019844000000000004 0.004385
6.75414 0.027954666666666666 0.006463666666666667 0.0009800000000000002 0.023606000000000002 0.002669666666666667
6.76915 0.029994333333333335 0.0035839999999999995 0.002305333333333333 0.027255333333333333 0.0022083333333333334
6.78417 0.028166666666666666 0.0021953333333333334 0.004541666666666667 0.02843366666666667 0.002737666666666667
6.79918 0.023351000000000004 0.0020259999999999996 0.007475666666666668 0.026262666666666667 0.0037353333333333336
6.8142 0.018487333333333335 0.0025936666666666664 0.010281333333333335 0.021692666666666662 0.004573666666666667
6.82921 0.016801 0.0034439999999999996 0.011840333333333335 0.016456000000000002 0.004774666666666667
6.84423 0.020178666666666664 0.0044336666666666665 0.011491333333333336 0.01197766666666667 0.004323
6.85924 0.028352333333333334 0.006113666666666667 0.009658 0.009261 0.0038099999999999996
6.87426 0.03916766666666668 0.009952666666666667 0.007710999999999999 0.009292 0.004451666666666667
6.88927 0.049744666666666666 0.017794666666666663 0.007183666666666666 0.013056000000000002 0.007954000000000001
6.90429 0.057728 0.030510666666666665 0.008872666666666666 0.020959 0.016137
6.9193 0.06172066666666667 0.04663133333333334 0.012319666666666665 0.03210233333333333 0.02995
6.93432 0.06116666666666667 0.06242899999999999 0.015885 0.04444033333333334 0.04814166666666666
6.94933 0.056652666666666664 0.07405966666666668 0.017619666666666665 0.055714999999999994 0.06698200000000001
6.96435 0.05036700000000001 0.07966966666666667 0.016439 0.06433799999999999 0.08192766666666668
6.97936 0.045175 0.07937666666666666 0.012839666666666666 0.06941033333333334 0.08999066666666665
6.99438 0.04245533333333333 0.073618 0.008379666666666665 0.07052133333333335 0.09044433333333333
7.00939 0.041117 0.06269066666666669 0.004574333333333333 0.067926 0.083694
7.02441 0.039506999999999994 0.04812333333333334 0.00209 0.06286833333333335 0.070576
7.03942 0.03804166666666666 0.03354666666666666 0.0008236666666666669 0.057368666666666665 0.05315799999999999
7.05444 0.03934766666666667 0.023399666666666666 0.00037433333333333334 0.05366800000000001 0.035138
7.06945 0.045261666666666665 0.020586 0.000506 0.053401 0.02055766666666666
7.08447 0.054033000000000005 0.024914666666666665 0.0014263333333333335 0.056637333333333324 0.012030333333333334
7.09948 0.061198333333333334 0.033046 0.0040880000000000005 0.06164266666666667 0.010298000000000002
7.1145 0.06381866666666666 0.03985033333333333 0.010486999999999998 0.066661 0.014811333333333334
7.12951 0.06383200000000001 0.04102700000000001 0.023613333333333337 0.07219333333333333 0.023899
7.14453 0.06630766666666668 0.035609 0.046182999999999995 0.08027199999999998 0.034321333333333336
7.15954 0.07386666666666668 0.02644533333333333 0.077968 0.09058599999999999 0.041742999999999995
7.17456 0.0829373333333333 0.018332666666666667 0.113187 0.09804666666666667 0.04297533333333333
7.18957 0.08633266666666665 0.015692333333333332 0.14103400000000002 0.09610666666666666 0.03855833333333333
7.20459 0.08005666666666665 0.021391666666666663 0.15071333333333334 0.08316400000000002 0.03321166666666667
7.2196 0.067464 0.036142 0.13803533333333332 0.06513266666666667 0.033302000000000005
7.23462 0.056682666666666666 0.057579000000000005 0.10827300000000001 0.05135533333333333 0.042978999999999996
7.24963 0.05375066666666666 0.07965433333333333 0.07269066666666667 0.04769133333333333 0.061098000000000006
7.26465 0.05786233333333334 0.094273 0.041887666666666656 0.052689999999999994 0.08078933333333332
7.27966 0.062458666666666676 0.09535433333333335 0.021117 0.05922633333333334 0.09260633333333333
7.29468 0.06087233333333334 0.08250633333333333 0.010155666666666667 0.05981833333333333 0.09014500000000002
7.30969 0.05154000000000001 0.061116666666666666 0.005911 0.05167766666666666 0.07412
7.32471 0.038748333333333336 0.03887833333333333 0.005071000000000001 0.03779266666666667 0.05142766666666668
7.33972 0.029072666666666667 0.021767666666666668 0.005418666666666667 0.02399433333333334 0.03024933333333334
7.35474 0.026921000000000004 0.012513333333333331 0.006273666666666666 0.015105666666666665 0.015686
7.36975 0.032128333333333335 0.011758333333333334 0.008422666666666667 0.01319 0.009148666666666668
7.38477 0.04039966666666665 0.019856666666666672 0.013593666666666667 0.01779033333333333 0.010618333333333332
7.39978 0.04596633333333333 0.03711133333333332 0.023121333333333334 0.026438333333333338 0.020724333333333334
7.4148 0.04523466666666666 0.06212099999999999 0.036141 0.03509433333333334 0.040583333333333325
7.42981 0.03912533333333333 0.09011433333333335 0.048714999999999994 0.03949166666666667 0.06937266666666667
7.44483 0.032264 0.113669 0.055419666666666666 0.03749033333333333 0.10193133333333333
7.45984 0.029626666666666676 0.12598666666666666 0.05285066666666667 0.030692000000000004 0.129166
7.47486 0.03346999999999999 0.12430300000000002 0.042165 0.023649 0.14202166666666666
7.48987 0.042498999999999995 0.110634 0.028122666666666667 0.021442 0.13639266666666666
7.50489 0.05311933333333334 0.089772 0.015676666666666665 0.027377666666666668 0.11510733333333333
7.5199 0.06116 0.06667766666666668 0.007305333333333334 0.04168666666666667 0.08582866666666665
7.53492 0.06335866666666666 0.04520566666666667 0.002843 0.060951 0.056877000000000004
7.54993 0.05852833333333333 0.027915666666666665 0.0009283333333333334 0.07858433333333333 0.03387866666666666
7.56495 0.04821833333333334 0.016014999999999998 0.00026866666666666673 0.08725999999999999 0.01864766666666667
7.57996 0.03606933333333333 0.009275666666666665 0.0001436666666666667 0.08289066666666667 0.010037333333333336
7.59498 0.02583533333333333 0.006379666666666667 0.0003703333333333334 0.06738533333333334 0.005677666666666667
7.60999 0.019702666666666663 0.005815666666666667 0.0012880000000000003 0.047644000000000006 0.003466999999999999
7.62501 0.018291666666666668 0.006771333333333334 0.0038293333333333326 0.031436 0.0022479999999999996
7.64002 0.021814666666666663 0.009333666666666665 0.009533000000000002 0.023619000000000008 0.0017343333333333332
7.65504 0.030436333333333336 0.013761 0.019841 0.024959999999999996 0.002182666666666667
7.67005 0.04317833333333334 0.019399 0.034579 0.03317433333333333 0.004042
7.68507 0.05689133333333333 0.024320000000000005 0.050514666666666666 0.04446766666666666 0.007615666666666667
7.70008 0.06695899999999999 0.026452999999999997 0.06207933333333334 0.05473499999999999 0.012610999999999999
7.7151 0.06958033333333333 0.02552833333333333 0.064722 0.060547666666666666 0.018044333333333336
7.73011 0.06374733333333332 0.02407733333333333 0.05844866666666667 0.05991733333333334 0.022977333333333332
7.74513 0.05164766666666667 0.026292999999999997 0.04806166666666666 0.052888666666666674 0.02781033333333333
7.76014 0.03758899999999999 0.035317 0.03990166666666666 0.04170433333333334 0.03466
7.77516 0.02637833333333333 0.05066366666666666 0.038283666666666674 0.030279666666666667 0.04567133333333333
7.79017 0.021709 0.06776033333333334 0.04421099999999999 0.022931666666666673 0.06038866666666667
7.80519 0.024974666666666666 0.08036666666666667 0.05580966666666667 0.022700000000000005 0.07484366666666667
7.8202 0.034748 0.08431133333333332 0.069043 0.029915 0.08396433333333334
7.83522 0.04717466666666667 0.07948233333333334 0.078976 0.04163133333333334 0.08505033333333333
7.85023 0.057636333333333324 0.06858366666666665 0.08213033333333335 0.052633000000000006 0.07894333333333334
7.86525 0.062887 0.054655666666666665 0.07842 0.05818 0.06816399999999999
7.88026 0.062118999999999994 0.03994966666666667 0.07055233333333333 0.056875 0.054814
7.89528 0.056248666666666676 0.026356666666666664 0.06174000000000001 0.050976333333333325 0.04045866666666666
7.91029 0.046747 0.015695 0.05421733333333334 0.04382066666666667 0.027053000000000004
7.92531 0.03541233333333334 0.009410666666666668 0.04959466666666666 0.03705833333333333 0.01690866666666667
7.94032 0.024703333333333334 0.008421000000000001 0.04908800000000001 0.030424333333333334 0.011752333333333333
7.95534 0.017465999999999995 0.013407333333333332 0.05271933333333333 0.023594333333333332 0.012096666666666669
7.97035 0.01603066666666667 0.024668666666666665 0.058813333333333336 0.017683 0.017474
7.98537 0.021287 0.04105600000000001 0.06495133333333333 0.015016000000000002 0.026969999999999997
8.00038 0.032115333333333336 0.059029 0.06930833333333332 0.01784466666666667 0.03945033333333334
8.0154 0.04533966666666667 0.07343300000000001 0.07089866666666667 0.027131000000000002 0.05324066666666667
8.03041 0.05675266666666666 0.07999833333333334 0.06905433333333333 0.04202533333333333 0.06565566666666667
8.04543 0.063525 0.07745899999999999 0.063393 0.06022866666666667 0.07325899999999999
8.06044 0.06662166666666668 0.06756333333333334 0.05456566666666666 0.07909366666666666 0.07333566666666666
8.07546 0.070923 0.05355933333333333 0.04470966666666666 0.09659833333333333 0.06554
8.09047 0.08158866666666667 0.039009999999999996 0.03661066666666667 0.11139533333333333 0.05227300000000001
8.10549 0.09860866666666669 0.027453 0.03185266666666667 0.12190566666666666 0.03758500000000001
8.1205 0.11452366666666665 0.022219666666666662 0.029690666666666664 0.12568466666666667 0.025675666666666666
8.13552 0.11882166666666666 0.02569566666666667 0.027907 0.12002700000000001 0.019923666666666666
8.15053 0.10614333333333331 0.037896 0.024905666666666666 0.10405266666666665 0.022342666666666667
8.16555 0.080761 0.055279999999999996 0.02103366666666667 0.08065166666666666 0.03292233333333333
8.18056 0.053398333333333325 0.07124799999999999 0.017902666666666667 0.05617633333333332 0.04883966666666666
8.19558 0.034201666666666665 0.07951699999999999 0.016748333333333334 0.03774066666666666 0.06463800000000001
8.21059 0.028175333333333333 0.07859100000000001 0.017614333333333333 0.030142333333333333 0.07451733333333332
8.22561 0.03484266666666667 0.07327299999999999 0.020077333333333332 0.034238000000000005 0.076087
8.24062 0.04958666666666666 0.07123433333333334 0.02429233333333333 0.046731 0.07238000000000001
8.25564 0.06508566666666667 0.07727 0.030727 0.06117766666666667 0.06997633333333333
8.27065 0.07384766666666667 0.08984 0.03867299999999999 0.070502 0.07431433333333333
8.28567 0.07204466666666666 0.10205466666666665 0.045519 0.07060366666666666 0.08582066666666667
8.30068 0.06205133333333333 0.10603899999999998 0.04834666666666667 0.062694 0.099326
8.3157 0.05080333333333333 0.09772900000000001 0.046554333333333336 0.05240566666666666 0.10702866666666667
8.33071 0.04471833333333333 0.07926733333333334 0.04258 0.045957333333333336 0.10326066666666667
8.34573 0.04529633333333334 0.05727966666666665 0.03962666666666667 0.046091 0.088078
8.36074 0.048854999999999996 0.038532666666666666 0.038801 0.050506333333333334 0.06700733333333335
8.37576 0.050046999999999994 0.026206333333333335 0.038548 0.05387433333333333 0.047107666666666666
8.39077 0.04595333333333333 0.019413 0.036813 0.05193466666666667 0.032696
8.40579 0.03753 0.015508 0.033606000000000004 0.044369000000000006 0.023993333333333332
8.4208 0.028243333333333332 0.012659333333333331 0.03155533333333334 0.03435866666666667 0.018930999999999996
8.43582 0.021864 0.010849666666666665 0.03415033333333333 0.02600533333333333 0.015587666666666666
8.45083 0.02130033333333333 0.011277 0.043093000000000006 0.022423000000000002 0.013191000000000001
8.46585 0.02817666666666667 0.015452999999999998 0.056860333333333325 0.025481666666666666 0.011955666666666667
8.48086 0.04238666666666666 0.02460733333333333 0.07126233333333333 0.035820666666666674 0.012894333333333332
8.49588 0.06146833333333334 0.03905366666666667 0.081502 0.05227233333333333 0.017796000000000003
8.51089 0.08070533333333334 0.057214666666666664 0.08442699999999999 0.07138399999999999 0.028574
