# Supplementary material for: Coherent ultrafast photoemission from a single quantized state of a one-dimensional emitter
Source: Sci Adv. 2023 Oct 12;9(41):eadf4170. doi: 10.1126/sciadv.adf4170 (PMC10569710; doi:10.1126/sciadv.adf4170)
Supplement: Supplementary file 2 — Data file S1 [file sciadv.adf4170_data_file_s1.zip › data and code/data_figure_4/Figure4B/15fsand27fs/3.dat]

-6.489090000000001 0.044357 0.02620133333333334 0.05347299999999999 0.03337633333333333 0.024378
-6.474070000000001 0.05261599999999999 0.02379633333333334 0.06001733333333333 0.023604000000000007 0.019121999999999997
-6.459060000000001 0.056326333333333346 0.026874 0.06515033333333332 0.022795333333333334 0.01895533333333333
-6.444040000000001 0.055056999999999995 0.036063 0.066443 0.02778066666666667 0.024125999999999995
-6.429030000000001 0.05245733333333335 0.049642666666666675 0.06235466666666666 0.034619000000000004 0.033399
-6.414010000000001 0.052667 0.06326166666666667 0.05392399999999999 0.04074833333333334 0.044374
-6.399000000000001 0.056931666666666665 0.072178 0.04504400000000001 0.04623066666666667 0.054253333333333334
-6.383980000000001 0.06349733333333334 0.07519066666666666 0.04022766666666666 0.05297900000000001 0.061234000000000004
-6.368970000000001 0.07023133333333334 0.07668300000000002 0.041817333333333345 0.06258833333333333 0.06604
-6.353950000000001 0.07724666666666667 0.08395833333333334 0.04894699999999999 0.07492366666666667 0.07221133333333334
-6.338940000000001 0.08726533333333333 0.10124166666666666 0.05875933333333334 0.088823 0.08435133333333335
-6.323920000000001 0.10360233333333332 0.12531866666666666 0.06842533333333334 0.10404466666666666 0.10495266666666667
-6.308910000000001 0.12711966666666666 0.14639833333333338 0.076667 0.121802 0.13167166666666666
-6.293890000000001 0.15444100000000002 0.15400366666666665 0.08426399999999998 0.1427993333333333 0.15677200000000002
-6.278880000000001 0.17919733333333335 0.143833 0.09327133333333333 0.164929 0.17002
-6.263860000000001 0.19574466666666668 0.12096833333333333 0.10487566666666666 0.18366900000000003 0.16455233333333336
-6.248850000000001 0.20188966666666663 0.09722566666666667 0.11722600000000002 0.19525033333333336 0.14233166666666666
-6.233830000000001 0.19830166666666663 0.08452033333333334 0.12550033333333335 0.19887133333333332 0.114404
-6.218820000000001 0.18598366666666663 0.08825533333333335 0.12468866666666667 0.19532566666666665 0.09444000000000001
-6.203800000000001 0.16544266666666665 0.10432166666666667 0.11290266666666668 0.18441066666666664 0.09008366666666666
-6.188790000000001 0.13833399999999998 0.12180999999999999 0.09271366666666667 0.16485566666666668 0.09871166666666667
-6.173770000000001 0.10910666666666664 0.13036466666666666 0.069782 0.13704533333333335 0.11070533333333334
-6.158760000000001 0.08418199999999999 0.12746566666666667 0.050289999999999994 0.10513100000000003 0.11728566666666668
-6.143740000000001 0.06889166666666667 0.11963399999999999 0.039079333333333334 0.076124 0.11667433333333332
-6.128730000000001 0.064422 0.116312 0.039384666666666665 0.056723666666666665 0.11393933333333335
-6.113710000000001 0.06710466666666666 0.12167133333333333 0.05302300000000001 0.050053 0.11546033333333335
-6.098700000000001 0.07083566666666667 0.13115166666666667 0.07918133333333334 0.054101333333333335 0.12303100000000002
-6.083680000000001 0.07084866666666666 0.13501433333333332 0.11217366666666667 0.06281033333333334 0.13200033333333333
-6.068670000000001 0.066002 0.12570566666666666 0.14143666666666668 0.06932266666666667 0.13431099999999999
-6.053650000000001 0.05809433333333333 0.103364 0.1565116666666667 0.06954533333333333 0.1242653333333333
-6.038640000000001 0.049617666666666664 0.07571533333333333 0.154394 0.063513 0.10304633333333334
-6.023620000000001 0.042085000000000004 0.05291699999999999 0.14205933333333334 0.05401833333333334 0.07858666666666665
-6.008610000000001 0.03615733333333333 0.04157633333333333 0.13038966666666668 0.04414466666666667 0.060451
-5.993590000000001 0.03282566666666666 0.041922 0.12503466666666668 0.035969 0.053556999999999994
-5.978580000000001 0.03408 0.049100666666666674 0.12340333333333334 0.030856333333333333 0.055739
-5.963560000000001 0.04202433333333333 0.057124 0.119895 0.029985333333333333 0.06074133333333334
-5.948550000000001 0.05708966666666668 0.06287433333333334 0.11251533333333334 0.034174 0.06394833333333333
-5.933530000000001 0.07698866666666666 0.067647 0.10360966666666666 0.043566999999999995 0.06588033333333335
-5.918520000000001 0.097463 0.07513633333333332 0.09550099999999999 0.057783 0.07061433333333333
-5.903500000000001 0.11425133333333333 0.08772999999999999 0.08707866666666668 0.07600333333333334 0.08108233333333334
-5.888490000000001 0.12484 0.10440399999999998 0.07521366666666668 0.096357 0.09608766666666665
-5.873470000000001 0.12895766666666666 0.12165466666666667 0.05881366666666667 0.11548633333333336 0.11150200000000002
-5.858460000000001 0.127746 0.13585333333333333 0.040679 0.1296216666666667 0.12371766666666666
-5.843440000000001 0.12244066666666667 0.14479366666666665 0.025705333333333334 0.1365523333333333 0.13176933333333332
-5.828430000000001 0.11367666666666668 0.147872 0.017978 0.13636533333333334 0.13700333333333334
-5.813410000000001 0.10193666666666666 0.14554366666666665 0.01939533333333333 0.130322 0.14115
-5.798400000000001 0.088349 0.13858966666666667 0.029586666666666664 0.119465 0.14433599999999996
-5.783380000000001 0.07444966666666666 0.12737866666666667 0.04587833333333333 0.10454599999999999 0.14417466666666665
-5.768370000000001 0.06107133333333333 0.11194633333333333 0.06354766666666666 0.08665166666666665 0.136934
-5.753350000000001 0.047976000000000005 0.09317500000000001 0.07771299999999999 0.067328 0.12059533333333333
-5.738340000000001 0.03493633333333333 0.073773 0.08624766666666668 0.048333 0.09743166666666667
-5.723320000000001 0.022776333333333336 0.05723533333333333 0.09111899999999998 0.031448000000000004 0.07341933333333334
-5.708310000000001 0.012995333333333333 0.045266 0.09646566666666664 0.018189333333333335 0.054427
-5.693290000000001 0.006657666666666665 0.036692999999999996 0.10540466666666667 0.009314333333333334 0.042411000000000004
-5.678280000000001 0.004016333333333333 0.029084 0.11818433333333336 0.0047150000000000004 0.03506033333333333
-5.663260000000001 0.005228 0.021275 0.13228299999999998 0.004038333333333334 0.028818
-5.648250000000001 0.011214666666666668 0.014176333333333336 0.14359933333333333 0.007694000000000001 0.022155333333333336
-5.633230000000001 0.023454333333333337 0.009691 0.14838233333333334 0.017193333333333335 0.016288999999999998
-5.618220000000001 0.04234433333333334 0.00940766666666667 0.14535366666666666 0.034064333333333335 0.013636333333333334
-5.603200000000001 0.065094 0.013993666666666665 0.13659966666666667 0.05753099999999999 0.015804333333333333
-5.588190000000001 0.08527633333333334 0.022847333333333334 0.12628233333333336 0.08263166666666664 0.022417
-5.573170000000001 0.09559366666666667 0.033755 0.11802033333333332 0.10124933333333334 0.030975999999999997
-5.558160000000001 0.092548 0.04321866666666666 0.11285699999999999 0.10652466666666667 0.037895
-5.543140000000001 0.079055 0.04799433333333334 0.10894766666666666 0.097435 0.04034900000000001
-5.528130000000001 0.062469 0.046852333333333336 0.10305399999999999 0.07932800000000001 0.03784166666666667
-5.513110000000001 0.049701666666666665 0.041007 0.09278300000000002 0.05982266666666666 0.03205466666666666
-5.498100000000001 0.043855333333333336 0.032895 0.07815866666666667 0.04420699999999999 0.02529733333333334
-5.483080000000001 0.04460866666666666 0.024704666666666663 0.06170466666666667 0.034238333333333336 0.01908233333333333
-5.468070000000001 0.050539999999999995 0.01791566666666667 0.047329666666666666 0.029909666666666664 0.013954
-5.453050000000001 0.06062299999999999 0.013819 0.038665 0.031059 0.010107333333333331
-5.438040000000001 0.07426633333333334 0.014122666666666665 0.03775399999999999 0.03740433333333334 0.008106666666666667
-5.423020000000001 0.09091933333333332 0.02137966666666667 0.044524999999999995 0.048138 0.009486333333333334
-5.408010000000001 0.10943166666666666 0.03872033333333333 0.05671366666666666 0.062363999999999996 0.017244333333333337
-5.392990000000001 0.12706633333333334 0.06807066666666667 0.070196 0.079607 0.035504
-5.377980000000001 0.139126 0.107208 0.080078 0.09897933333333332 0.06734
-5.362960000000001 0.14076666666666665 0.14826499999999995 0.08287366666666666 0.11753466666666669 0.11114866666666666
-5.347950000000001 0.130118 0.18041900000000002 0.07829733333333334 0.13012200000000002 0.15847999999999998
-5.332930000000001 0.10990466666666666 0.19530633333333328 0.06922933333333334 0.132023 0.19639666666666666
-5.317920000000001 0.086014 0.1905743333333333 0.05992433333333333 0.12234966666666665 0.2136736666666667
-5.302900000000001 0.06453266666666667 0.16920433333333335 0.053976333333333334 0.10477800000000002 0.2061696666666667
-5.287890000000001 0.04952466666666667 0.137066 0.05287066666666667 0.08494399999999999 0.17776933333333336
-5.272870000000001 0.042245000000000005 0.10147099999999999 0.05528266666666667 0.06736266666666667 0.13768000000000002
-5.257860000000001 0.04143966666666667 0.07011466666666667 0.05773466666666666 0.05432533333333333 0.09677700000000002
-5.242840000000001 0.04463733333333334 0.04911033333333334 0.056708666666666664 0.046515 0.06428499999999998
-5.227830000000001 0.049869000000000004 0.04074799999999999 0.05078466666666667 0.04381033333333333 0.045198999999999996
-5.212810000000001 0.056605 0.043184 0.041077999999999996 0.045984 0.039455000000000004
-5.197800000000001 0.06498899999999999 0.05220266666666666 0.030039 0.05313233333333332 0.04342466666666667
-5.182780000000001 0.07406866666666666 0.063235 0.020089333333333334 0.06520033333333333 0.05234166666666666
-5.167770000000001 0.08086399999999998 0.07222900000000002 0.013102 0.08038466666666667 0.06181300000000001
-5.152750000000001 0.08147966666666667 0.07591533333333333 0.010443333333333334 0.09412499999999997 0.06818066666666668
-5.137740000000001 0.073622 0.07277566666666666 0.013126333333333332 0.10042866666666665 0.06898833333333333
-5.122720000000001 0.05858633333333333 0.06414199999999999 0.021569333333333333 0.09527033333333335 0.06409233333333333
-5.107710000000001 0.040995000000000004 0.05355766666666666 0.034891 0.079384 0.05594833333333334
-5.092690000000001 0.026401000000000004 0.04433933333333335 0.050434 0.058070000000000004 0.047904666666666665
-5.077680000000001 0.01882633333333333 0.03782433333333333 0.06473466666666666 0.03814033333333333 0.04199466666666666
-5.062660000000001 0.019871333333333335 0.034035666666666665 0.07601066666666667 0.02461266666666667 0.03848566666666667
-5.047650000000001 0.029058666666666663 0.03336966666666666 0.08618166666666666 0.019504333333333335 0.037314999999999994
-5.032630000000001 0.04433766666666666 0.036900333333333334 0.099867 0.02279266666666667 0.039162666666666665
-5.017620000000001 0.06222833333333334 0.045032333333333334 0.12053533333333336 0.03351766666666667 0.044833000000000005
-5.002600000000001 0.07820833333333335 0.05605099999999999 0.146767 0.04972533333333334 0.053810000000000004
-4.987590000000001 0.08774933333333332 0.06610133333333333 0.17160866666666666 0.06770533333333333 0.06337466666666666
-4.972570000000001 0.08792433333333331 0.07078166666666667 0.18573733333333334 0.08237133333333334 0.06932433333333335
-4.957560000000001 0.07886000000000001 0.06765066666666666 0.18257466666666664 0.08920933333333332 0.06823866666666668
-4.942540000000001 0.06402333333333333 0.058121 0.16223700000000002 0.08645200000000001 0.060071666666666676
-4.927530000000001 0.04871266666666667 0.047207 0.1316163333333333 0.075779 0.04894333333333333
-4.912510000000001 0.03758966666666667 0.04106133333333333 0.10072733333333334 0.06126166666666668 0.041196666666666666
-4.897500000000001 0.033079 0.04399466666666667 0.07800733333333333 0.04745099999999999 0.04202933333333334
-4.882480000000001 0.03587966666666667 0.05694533333333333 0.06743633333333335 0.037874333333333336 0.05312566666666667
-4.867470000000001 0.04647033333333334 0.07778833333333333 0.06830033333333334 0.034739666666666676 0.072459
-4.852450000000001 0.065134 0.10251366666666666 0.07677866666666665 0.039640999999999996 0.095876
-4.837440000000001 0.08991099999999999 0.126115 0.08804133333333333 0.05371966666666667 0.11882033333333333
-4.822420000000001 0.115256 0.14329933333333333 0.09760566666666667 0.07620933333333332 0.13706866666666664
-4.807410000000001 0.13414500000000001 0.14982399999999998 0.10180666666666668 0.102639 0.14693766666666666
-4.792390000000001 0.14209733333333333 0.14437366666666668 0.09818666666666666 0.12560133333333334 0.14626466666666668
-4.777380000000001 0.13915266666666667 0.1295113333333333 0.086499 0.13839200000000002 0.136047
-4.762360000000001 0.128402 0.11041633333333331 0.06945599999999999 0.13838833333333334 0.120578
-4.747350000000001 0.11379166666666667 0.09225799999999999 0.052073333333333326 0.12750233333333333 0.10483066666666667
-4.732330000000001 0.09907166666666667 0.07800733333333332 0.03960699999999999 0.11036266666666668 0.09122966666666668
-4.717320000000001 0.08687966666666667 0.06761866666666667 0.035383333333333336 0.09243166666666665 0.07889466666666665
-4.702300000000001 0.07731666666666667 0.05875466666666666 0.03964733333333333 0.078234 0.06566166666666666
-4.687290000000001 0.067873 0.048784999999999995 0.04966399999999999 0.06935000000000001 0.050633333333333336
-4.672270000000001 0.055946666666666665 0.036874333333333335 0.060753000000000015 0.06367199999999999 0.03505233333333334
-4.657260000000001 0.04163266666666667 0.02448866666666667 0.06777166666666666 0.05737433333333333 0.02130233333333333
-4.642240000000001 0.027785 0.013986 0.06700300000000001 0.048236333333333326 0.011192666666666665
-4.627230000000001 0.017510666666666667 0.006788999999999999 0.05785466666666666 0.03711099999999999 0.005030000000000001
-4.612210000000001 0.011867666666666667 0.0027790000000000007 0.043190666666666676 0.026445000000000003 0.0019213333333333333
-4.597200000000001 0.009621666666666667 0.0009693333333333334 0.02767866666666667 0.017934999999999996 0.0006273333333333335
-4.582180000000001 0.008653333333333334 0.0003340000000000001 0.015178666666666665 0.011756333333333334 0.00020966666666666668
-4.567170000000001 0.007436999999999999 0.000286 0.007216666666666667 0.007330333333333334 0.000203
-4.552150000000001 0.005654666666666666 0.0006913333333333335 0.0033199999999999996 0.004196666666666667 0.0005579999999999999
-4.537140000000001 0.003861666666666667 0.0017870000000000002 0.0022966666666666665 0.0021713333333333333 0.0015326666666666668
-4.522120000000001 0.0029446666666666666 0.004005000000000001 0.003189 0.0011636666666666666 0.0036273333333333335
-4.507110000000001 0.0037989999999999994 0.007781999999999999 0.005516999999999999 0.001174666666666667 0.0073679999999999995
-4.492090000000001 0.007396 0.01334733333333333 0.009078333333333332 0.002444666666666666 0.013019000000000001
-4.477080000000001 0.014614 0.020771333333333333 0.013827333333333336 0.005537666666666666 0.02048
-4.462059999999999 0.025630333333333328 0.030255999999999998 0.01993633333333333 0.010994333333333333 0.02961266666666667
-4.447050000000001 0.03914933333333334 0.042305999999999996 0.027747000000000004 0.01882 0.040823000000000005
-4.432029999999999 0.05243533333333333 0.05722833333333333 0.037619333333333324 0.028211000000000003 0.05503266666666666
-4.417020000000001 0.062569 0.07416266666666667 0.04979699999999999 0.038099 0.072562
-4.401999999999999 0.06810333333333334 0.09045033333333333 0.06448199999999998 0.047935 0.09168533333333333
-4.386990000000001 0.06958466666666667 0.10238000000000004 0.08137600000000002 0.057612333333333335 0.10837333333333335
-4.371969999999999 0.06834066666666666 0.10701066666666667 0.09832033333333333 0.06636266666666667 0.11797633333333334
-4.356960000000001 0.06504166666666666 0.10356333333333333 0.110535 0.07207566666666668 0.11766333333333336
-4.341939999999999 0.05970966666666667 0.09345666666666666 0.11283966666666666 0.07245866666666667 0.10782966666666667
-4.326930000000001 0.052885 0.079431 0.10418299999999998 0.067161 0.09173166666666667
-4.311909999999999 0.046153999999999994 0.06492566666666665 0.08980833333333335 0.05866899999999999 0.07414800000000002
-4.296900000000001 0.041714999999999995 0.05372366666666666 0.07775633333333333 0.05086633333333333 0.059911000000000006
-4.281879999999999 0.042053 0.049340666666666665 0.07283266666666667 0.04689633333333334 0.052713
-4.266870000000001 0.049924 0.05393499999999999 0.07411666666666666 0.048501666666666665 0.05420200000000001
-4.251849999999999 0.06717966666666667 0.06704033333333334 0.07756133333333333 0.056923666666666664 0.06342533333333333
-4.236840000000001 0.09233466666666668 0.08481466666666666 0.07965399999999999 0.07290833333333332 0.076889
-4.221819999999999 0.11911500000000001 0.10084999999999998 0.07845566666666669 0.094748 0.08961066666666667
-4.206810000000001 0.13844333333333333 0.10891999999999999 0.07291833333333334 0.11672199999999999 0.09702933333333336
-4.191789999999999 0.143139 0.10631333333333333 0.06318233333333333 0.13102466666666668 0.09690266666666665
-4.176780000000001 0.13184266666666666 0.09509466666666667 0.05188466666666667 0.13245500000000002 0.08997333333333332
-4.161759999999999 0.10947666666666667 0.08031733333333334 0.04445 0.12164533333333333 0.07905999999999999
-4.146750000000001 0.08428366666666667 0.066877 0.046988666666666665 0.10396999999999998 0.06747500000000001
-4.131729999999999 0.06386333333333333 0.05772133333333332 0.06268299999999999 0.08588133333333332 0.05798466666666667
-4.116720000000001 0.052287666666666656 0.05379266666666667 0.08864699999999999 0.07194366666666667 0.052516333333333325
-4.101699999999999 0.049063333333333334 0.05431733333333333 0.11565133333333333 0.06383933333333333 0.051688333333333336
-4.086690000000001 0.05006066666666667 0.05671166666666667 0.13208733333333333 0.060546333333333334 0.05404799999999999
-4.071669999999999 0.05013433333333333 0.057173999999999996 0.13046566666666667 0.05912033333333334 0.05609933333333333
-4.056660000000001 0.04637233333333333 0.052685666666666665 0.111934 0.05631766666666667 0.05418433333333333
-4.041639999999999 0.03977399999999999 0.04317433333333333 0.08510766666666666 0.05074633333333333 0.047129000000000004
-4.026630000000001 0.034235666666666664 0.031911666666666665 0.06026466666666666 0.043872333333333326 0.03742999999999999
-4.011609999999999 0.033926000000000005 0.023945666666666664 0.04380300000000001 0.039016 0.029928000000000003
-3.9966000000000004 0.04163966666666666 0.023980666666666667 0.036651333333333334 0.03941233333333334 0.029054000000000003
-3.9815799999999997 0.058849000000000005 0.034739 0.036385 0.04736833333333334 0.036639
-3.9665700000000004 0.08562333333333333 0.05560133333333334 0.039897333333333326 0.06475199999999999 0.051230333333333336
-3.9515499999999997 0.118603 0.08158866666666667 0.04457733333333334 0.09244300000000001 0.06882433333333335
-3.9365400000000004 0.14899133333333334 0.10416533333333335 0.04818333333333333 0.127369 0.08425933333333332
-3.9215199999999997 0.16484400000000002 0.11501166666666668 0.04886900000000001 0.160068 0.09279833333333333
-3.9065100000000004 0.15813366666666667 0.110649 0.04591433333333333 0.17755866666666667 0.091813
-3.8914899999999997 0.13079699999999997 0.09414766666666666 0.040473666666666665 0.17115766666666668 0.081997
-3.8764800000000004 0.09374633333333332 0.07251233333333335 0.03550333333333334 0.14274233333333336 0.06708166666666665
-3.8614599999999997 0.05986733333333334 0.052471 0.034624666666666665 0.10357233333333334 0.05183933333333334
-3.8464500000000004 0.037424 0.038023999999999995 0.04003533333333333 0.06700766666666666 0.03988066666666667
-3.8314299999999997 0.02841066666666667 0.03043166666666667 0.050558 0.04163133333333333 0.03282533333333334
-3.8164200000000004 0.030847666666666666 0.029008666666666672 0.06133566666666667 0.02918266666666667 0.030571333333333325
-3.8013999999999997 0.041538 0.031795333333333335 0.06625600000000001 0.026794333333333333 0.03184233333333333
-3.7863900000000004 0.057151333333333346 0.036281333333333346 0.06192833333333334 0.03050233333333334 0.034715666666666666
-3.7713699999999997 0.073971 0.04027533333333334 0.049991 0.037645000000000005 0.03735366666666667
-3.7563600000000004 0.08782733333333334 0.042640000000000004 0.03582300000000001 0.047245999999999996 0.03852833333333334
-3.7413399999999997 0.095046 0.04378866666666667 0.02485633333333333 0.058817666666666664 0.037921666666666666
-3.7263300000000004 0.09380266666666667 0.04605233333333334 0.019544666666666665 0.07068 0.03669466666666666
-3.7113099999999997 0.08498866666666667 0.05323966666666667 0.018762333333333336 0.07947966666666666 0.03827266666666666
-3.6963000000000004 0.07222966666666668 0.06871999999999999 0.019381 0.081782 0.04776333333333334
-3.6812799999999997 0.06111900000000001 0.09307799999999998 0.018644333333333332 0.07681700000000001 0.069157
-3.6662700000000004 0.057136 0.12298133333333332 0.015816999999999998 0.06788233333333334 0.10159166666666666
-3.6512499999999997 0.06296733333333333 0.15212933333333334 0.012365 0.060661666666666676 0.13813833333333336
-3.6362400000000004 0.07701366666666669 0.17383500000000005 0.010882666666666669 0.059758666666666654 0.16907933333333333
-3.6212199999999997 0.09462233333333334 0.18417199999999997 0.013887000000000002 0.06660533333333335 0.18770499999999998
-3.6062100000000004 0.11073100000000001 0.18361699999999997 0.02294166666666667 0.08003800000000001 0.19367933333333331
-3.5911899999999997 0.121114 0.17529433333333333 0.03814499999999999 0.09739 0.19089833333333334
-3.5761800000000004 0.12201100000000001 0.16106666666666666 0.058021666666666666 0.11405133333333332 0.18215166666666666
-3.5611599999999997 0.11087466666666665 0.14006200000000002 0.08027833333333333 0.12315333333333335 0.16635933333333333
-3.5461500000000004 0.08880533333333335 0.11165500000000002 0.10293166666666667 0.11842133333333332 0.14115433333333333
-3.5311299999999997 0.061519333333333336 0.07903033333333334 0.12446099999999999 0.09894533333333334 0.10769199999999998
-3.5161200000000004 0.03650066666666667 0.04856666666666666 0.14238433333333333 0.07077033333333334 0.07205666666666667
-3.5010999999999997 0.018906666666666665 0.025878333333333337 0.15216 0.04302233333333332 0.04182366666666667
-3.4860900000000004 0.010134666666666665 0.013006666666666665 0.14887333333333333 0.022427666666666665 0.021750333333333333
-3.4710699999999997 0.009496333333333332 0.009141999999999999 0.13093566666666667 0.011044666666666668 0.012617666666666666
-3.4560600000000004 0.016280000000000003 0.012864666666666667 0.10227966666666667 0.007975666666666666 0.013056
-3.4410399999999997 0.02988133333333334 0.023097999999999997 0.07078466666666669 0.012084666666666667 0.021396666666666675
-3.4260300000000004 0.04816600000000001 0.038176666666666664 0.044430000000000004 0.022889666666666666 0.03562066666666666
-3.4110099999999997 0.06628500000000001 0.054686000000000005 0.028327333333333336 0.03923566666666667 0.05230566666666667
-3.3960000000000004 0.07818133333333334 0.06790233333333333 0.024068000000000003 0.057589999999999995 0.06669633333333333
-3.3809799999999997 0.08015900000000001 0.07404033333333333 0.030570333333333335 0.07224000000000001 0.074621
-3.3659700000000004 0.073459 0.07249933333333332 0.04514833333333334 0.07809366666666667 0.07475799999999998
-3.3509499999999997 0.06326899999999999 0.06627066666666667 0.06437366666666666 0.073793 0.06940733333333333
-3.3359400000000003 0.05502166666666667 0.06026466666666666 0.084822 0.06234533333333333 0.06320266666666667
-3.3209199999999996 0.05111633333333333 0.058817333333333346 0.10347433333333335 0.04883766666666666 0.060814
-3.3059100000000003 0.050223 0.06354766666666667 0.117884 0.037735 0.06482833333333332
-3.2908899999999996 0.049089999999999995 0.07228666666666667 0.12653266666666668 0.03169133333333333 0.074355
-3.2758800000000003 0.045204 0.07970033333333333 0.12923733333333334 0.031476000000000004 0.08493966666666666
-3.2608599999999996 0.03831266666666667 0.080051 0.12656433333333336 0.03583499999999999 0.09032299999999999
-3.2458500000000003 0.030028000000000003 0.070862 0.11869366666666667 0.041471333333333325 0.08587433333333334
-3.2308299999999996 0.022361999999999996 0.054587666666666666 0.10550733333333333 0.044320000000000005 0.07160833333333332
-3.2158200000000003 0.01666 0.03684166666666666 0.08845066666666668 0.041957333333333326 0.052234666666666665
-3.2008000000000005 0.013387 0.022789 0.071837 0.03522033333333333 0.03413600000000001
-3.1857900000000003 0.012499000000000001 0.015027666666666665 0.061344666666666665 0.027326333333333334 0.022099
-3.1707700000000005 0.013978 0.01401333333333333 0.06089866666666667 0.021459333333333334 0.018204666666666668
-3.1557600000000003 0.018137 0.019420666666666662 0.07097466666666667 0.019192333333333336 0.022536
-3.1407400000000005 0.02512833333333333 0.030223333333333335 0.08928199999999999 0.020680333333333335 0.033518000000000006
-3.1257300000000003 0.033767 0.04352833333333335 0.111718 0.025374333333333336 0.04733333333333333
-3.1107100000000005 0.04099066666666667 0.05426266666666667 0.13249433333333333 0.03190766666666667 0.058158
-3.0957000000000003 0.04324066666666667 0.05737099999999999 0.14488133333333333 0.03766866666666667 0.06066400000000001
-3.0806800000000005 0.03904566666666666 0.05118266666666667 0.143887 0.039545000000000004 0.05341500000000001
-3.0656700000000003 0.03043566666666667 0.038780999999999996 0.12900433333333333 0.035944333333333335 0.039928666666666675
-3.0506500000000005 0.021797666666666667 0.02598 0.10431433333333334 0.028252 0.026302666666666658
-3.0356400000000003 0.017249000000000004 0.017925 0.07611466666666665 0.020114333333333335 0.0177
-3.0206200000000005 0.018586666666666665 0.016966000000000002 0.05033466666666666 0.015321999999999999 0.01640233333333333
-3.0056100000000003 0.02458133333333333 0.022347 0.03125566666666667 0.015917 0.021663
-2.9905900000000005 0.03159100000000001 0.03072966666666667 0.021236666666666668 0.021366666666666666 0.030257333333333337
-2.9755800000000003 0.03533533333333334 0.03743133333333334 0.020751000000000002 0.02873633333333334 0.03751166666666666
-2.9605600000000005 0.03334366666666667 0.03857766666666666 0.02813033333333333 0.033926 0.03936233333333334
-2.9455500000000003 0.026346666666666668 0.033299666666666665 0.039330333333333335 0.03384733333333333 0.034590666666666665
-2.9305300000000005 0.017398333333333335 0.024023 0.048734999999999994 0.028285 0.025403999999999996
-2.9155200000000003 0.009598666666666665 0.01447566666666667 0.051929 0.019754666666666663 0.015589333333333334
-2.9005000000000005 0.004422 0.007287666666666668 0.048897666666666666 0.011526 0.008006000000000001
-2.8854900000000003 0.0017036666666666667 0.0030703333333333333 0.04470166666666666 0.005617 0.003483
-2.8704700000000005 0.000546 0.001099 0.04621299999999999 0.0022879999999999997 0.0014163333333333332
-2.8554600000000003 0.0001566666666666667 0.0004136666666666667 0.05691 0.0007786666666666669 0.0008520000000000001
-2.8404400000000005 9.066666666666667e-05 0.00042399999999999995 0.07355500000000001 0.00021833333333333332 0.0011456666666666668
-2.8254300000000003 0.0002623333333333334 0.001069666666666667 0.08754366666666667 5.766666666666667e-05 0.001964333333333333
-2.8104100000000005 0.0009333333333333334 0.002801333333333333 0.09041866666666667 4.533333333333334e-05 0.003199333333333333
-2.7954000000000003 0.0028479999999999994 0.006545666666666667 0.07959866666666668 0.00017033333333333334 0.005056
-2.7803800000000005 0.007307999999999999 0.013480333333333335 0.05959733333333333 0.0006473333333333332 0.008366999999999998
-2.7653700000000003 0.01581633333333333 0.024323333333333332 0.03815533333333333 0.0020566666666666667 0.01469266666666667
-2.7503500000000005 0.02886733333333334 0.03814733333333333 0.021107333333333332 0.005521666666666667 0.025502
-2.7353400000000003 0.04450866666666666 0.051726 0.010263 0.012532333333333335 0.04046866666666666
-2.7203200000000005 0.058191999999999994 0.06067666666666667 0.004525666666666666 0.024139333333333336 0.056322666666666674
-2.7053100000000003 0.06520600000000001 0.062261000000000004 0.0020280000000000003 0.039763 0.06787800000000001
-2.6902900000000005 0.06437366666666668 0.05749033333333333 0.0014550000000000001 0.05671899999999999 0.07115833333333331
-2.6752800000000003 0.059710666666666655 0.050196 0.0022806666666666665 0.07154766666666665 0.06602666666666666
-2.6602600000000005 0.05795466666666666 0.044189 0.004537666666666666 0.08238533333333332 0.05620700000000001
-2.6452500000000003 0.06373233333333334 0.04140133333333334 0.008411666666666668 0.08999366666666668 0.047008666666666664
-2.6302300000000005 0.076283 0.04224000000000001 0.013980999999999999 0.096107 0.04262933333333333
-2.6152200000000003 0.09003766666666667 0.04630233333333333 0.02120666666666667 0.10095133333333335 0.044328
-2.6002000000000005 0.098211 0.05228000000000001 0.02987133333333333 0.10273533333333332 0.050007666666666666
-2.5851900000000003 0.09669133333333334 0.057680000000000016 0.03923466666666667 0.09949466666666668 0.055499999999999994
-2.5701700000000005 0.08594133333333333 0.05973766666666667 0.04755600000000001 0.09081333333333334 0.05699533333333333
-2.5551600000000003 0.07037466666666665 0.05717599999999999 0.052408 0.07808033333333333 0.053135
-2.5401400000000005 0.056273333333333335 0.051448999999999995 0.05211066666666666 0.06405466666666666 0.04554233333333334
-2.5251300000000003 0.04928066666666666 0.04626266666666667 0.04698366666666667 0.05268933333333333 0.03787766666666667
-2.5101100000000005 0.051770333333333335 0.04518833333333334 0.039051999999999996 0.048384666666666666 0.03388133333333333
-2.4951000000000003 0.06097600000000001 0.04874833333333333 0.03053233333333333 0.05361266666666666 0.035192666666666664
-2.4800800000000005 0.069737 0.05339566666666666 0.022683000000000002 0.06600833333333332 0.03995499999999999
-2.4650700000000003 0.070672 0.05388366666666666 0.015869333333333333 0.07810899999999998 0.043695000000000005
-2.4500500000000005 0.06113 0.047326 0.010200333333333332 0.08142266666666667 0.042305333333333334
-2.4350400000000003 0.044670666666666664 0.035283666666666665 0.0058596666666666675 0.07222499999999998 0.034958666666666666
-2.4200200000000005 0.027988999999999997 0.022110333333333333 0.002949 0.05391800000000001 0.024324666666666668
-2.4050100000000003 0.016643 0.011604999999999999 0.001328 0.03398399999999999 0.014187999999999997
-2.3899900000000005 0.013255000000000001 0.005100666666666667 0.0007420000000000001 0.01890166666666666 0.006934999999999999
-2.3749800000000003 0.018041333333333336 0.0019286666666666662 0.0011849999999999999 0.011633666666666665 0.0028949999999999996
-2.3599600000000005 0.02942166666666667 0.0008496666666666666 0.003301 0.012402 0.0012386666666666668
-2.3449500000000003 0.04358833333333333 0.001203 0.008573333333333334 0.020191000000000004 0.0011846666666666668
-2.3299300000000005 0.05474400000000001 0.0034119999999999997 0.018794666666666664 0.03270066666666667 0.0026453333333333333
-2.3149200000000003 0.057569 0.009066999999999999 0.034479 0.045616 0.006435333333333334
-2.2999000000000005 0.05059666666666666 0.02038133333333333 0.052901666666666666 0.05339899999999999 0.014128666666666668
-2.2848900000000003 0.037179333333333335 0.038449333333333335 0.06787466666666667 0.05225566666666667 0.02736566666666667
-2.2698700000000005 0.02292433333333333 0.060821 0.07282733333333333 0.04272666666666666 0.04638499999999999
-2.2548600000000003 0.012144333333333333 0.08065733333333333 0.065373 0.029225666666666664 0.06812866666666666
-2.2398400000000005 0.006302666666666667 0.08971066666666667 0.049189000000000004 0.016844000000000005 0.08589966666666668
-2.2248300000000003 0.005025333333333334 0.08390066666666667 0.03137199999999999 0.008527999999999999 0.092318
-2.2098100000000005 0.007882333333333333 0.066846 0.017999333333333332 0.004727333333333334 0.08443066666666664
-2.1948000000000003 0.015443666666666666 0.04793733333333334 0.011776333333333333 0.004865999999999999 0.06670866666666668
-2.1797800000000005 0.02903066666666667 0.03690933333333333 0.01249 0.008955 0.04885733333333333
-2.1647700000000003 0.049226 0.03917933333333334 0.018206 0.018247000000000006 0.04032466666666667
-2.1497500000000005 0.07377933333333334 0.05392666666666667 0.025812666666666664 0.03438700000000001 0.045524333333333326
-2.1347400000000003 0.09656266666666667 0.074512 0.031581333333333336 0.05721833333333333 0.06198966666666667
-2.1197200000000005 0.10940700000000002 0.09138866666666665 0.03272766666666667 0.08246433333333333 0.08157033333333334
-2.1047100000000003 0.10662933333333333 0.09730599999999999 0.029204999999999995 0.10192066666666667 0.094695
-2.0896900000000005 0.08906433333333334 0.091598 0.023951000000000004 0.107459 0.09604
-2.0746800000000003 0.06392333333333333 0.07960033333333333 0.020938333333333333 0.09645366666666669 0.08753433333333333
-2.0596600000000005 0.04031166666666667 0.06767766666666668 0.02244266666666667 0.07385133333333332 0.075785
-2.0446500000000003 0.024283666666666665 0.058787 0.027499666666666665 0.04889333333333334 0.06638366666666667
-2.0296300000000005 0.016806666666666668 0.05218600000000002 0.032517666666666674 0.029467 0.06041033333333333
-2.0146200000000003 0.015083999999999997 0.045834999999999994 0.033797 0.018629999999999997 0.05543733333333334
-1.9996000000000005 0.015203999999999999 0.03840833333333334 0.03020966666666667 0.014855666666666665 0.048679333333333324
-1.9845900000000003 0.014370333333333334 0.029837999999999993 0.024318333333333334 0.014466000000000001 0.039243
-1.9695700000000005 0.011857999999999999 0.021081000000000006 0.021378333333333333 0.014124 0.028393999999999996
-1.9545600000000003 0.008751 0.013647999999999999 0.027466 0.012289000000000001 0.018464666666666667
-1.9395400000000005 0.007005999999999998 0.009177 0.047352666666666675 0.009379333333333333 0.011533333333333335
-1.9245300000000003 0.008730666666666666 0.009156000000000001 0.08150933333333334 0.007011000000000001 0.008873666666666665
-1.9095100000000005 0.015745666666666668 0.014882000000000001 0.12285366666666665 0.007152000000000001 0.01120766666666667
-1.8945000000000003 0.028764333333333336 0.026939666666666664 0.156931 0.011565666666666667 0.019038666666666666
-1.8794800000000005 0.04599433333333334 0.04388933333333334 0.168694 0.021246333333333332 0.03203766666666666
-1.8644700000000003 0.06233733333333334 0.06117333333333333 0.152345 0.03531666666666666 0.047660333333333325
-1.8494500000000005 0.071213 0.07222766666666666 0.11560666666666668 0.05016966666666667 0.06080266666666667
-1.8344400000000003 0.06848333333333333 0.072055 0.07404033333333332 0.060464666666666674 0.06590366666666667
-1.8194200000000005 0.055424 0.06067333333333334 0.041104999999999996 0.06213400000000001 0.06048100000000001
-1.8044100000000003 0.03774333333333333 0.04310766666666667 0.022534666666666665 0.05507933333333333 0.04697266666666666
-1.7893900000000005 0.021665 0.025924333333333334 0.017415666666666666 0.04289433333333334 0.03112366666666666
-1.7743800000000003 0.010672000000000003 0.013612999999999998 0.021849 0.03004633333333333 0.018560999999999998
-1.7593600000000005 0.005191333333333333 0.0075766666666666664 0.03124166666666667 0.019434999999999994 0.012652333333333331
-1.7443500000000003 0.004363333333333333 0.007612666666666665 0.04115133333333333 0.012068 0.01466
-1.7293300000000005 0.0076953333333333335 0.013415999999999999 0.048264666666666664 0.008192 0.024409
-1.7143200000000003 0.015242333333333333 0.024478999999999994 0.051747999999999995 0.008187333333333333 0.03978633333333333
-1.6993000000000005 0.02638 0.03861666666666667 0.05349166666666667 0.012574 0.05588399999999998
-1.6842900000000003 0.038532666666666666 0.051195 0.05626066666666667 0.021187666666666667 0.06602666666666665
-1.6692700000000005 0.04763033333333334 0.05691800000000001 0.06082733333333333 0.032249999999999994 0.06539299999999998
-1.6542600000000003 0.050811 0.053366333333333335 0.06460333333333333 0.04253433333333333 0.054400000000000004
-1.6392400000000005 0.04920033333333334 0.043078666666666675 0.06339033333333334 0.049310666666666655 0.03849066666666667
-1.6242300000000003 0.04760733333333333 0.03187766666666667 0.05494666666666667 0.05264733333333334 0.024368666666666663
-1.6092100000000005 0.050595333333333325 0.02484166666666667 0.04104666666666667 0.055385 0.016247666666666667
-1.5942000000000003 0.05811033333333333 0.023313666666666667 0.026111333333333337 0.06008233333333334 0.014593666666666668
-1.5791800000000005 0.06494499999999999 0.02486 0.014069 0.065807 0.017017333333333332
-1.5641700000000003 0.06482 0.025670333333333333 0.0064063333333333325 0.06830933333333333 0.020040333333333334
-1.5491500000000005 0.05544499999999999 0.023303666666666667 0.002462666666666667 0.063624 0.020770999999999998
-1.5341400000000003 0.04001166666666666 0.017982666666666664 0.0007996666666666667 0.051549 0.01821233333333333
-1.5191200000000005 0.024226000000000004 0.011793666666666668 0.00021766666666666668 0.03579266666666667 0.013401333333333333
-1.5041100000000003 0.012289333333333336 0.007002 4.8e-05 0.021159666666666667 0.008362666666666666
-1.4890900000000005 0.005261333333333334 0.005007333333333333 7.666666666666667e-06 0.010678 0.004813333333333334
-1.4740800000000003 0.0020689999999999997 0.006452666666666667 2e-06 0.004873333333333333 0.003739
-1.4590600000000005 0.0013549999999999997 0.011552333333333335 8.666666666666668e-06 0.002942666666666667 0.0058899999999999985
-1.4440500000000003 0.002610666666666666 0.019985666666666665 5.9333333333333343e-05 0.004294666666666667 0.012226333333333336
-1.4290300000000005 0.006417 0.030439333333333332 0.00029366666666666674 0.009217333333333333 0.023535666666666663
-1.4140200000000003 0.013938333333333334 0.040788666666666674 0.0012116666666666667 0.018335 0.03908833333333333
-1.3990000000000005 0.02584833333333333 0.04892533333333334 0.004137333333333332 0.031351 0.05554166666666668
-1.3839900000000003 0.04113 0.05333933333333333 0.011787 0.04609533333333334 0.06749866666666667
-1.3689700000000005 0.05680166666666666 0.05305333333333332 0.028076999999999998 0.05902033333333333 0.07014433333333334
-1.3539600000000003 0.06897733333333335 0.04764533333333334 0.055920333333333336 0.06695933333333333 0.06227300000000001
-1.3389400000000005 0.07455300000000001 0.03792466666666667 0.09309233333333333 0.06864933333333333 0.04713833333333333
-1.3239300000000003 0.07230500000000001 0.026321666666666667 0.12955333333333333 0.06481300000000001 0.03036033333333334
-1.3089100000000005 0.06309366666666666 0.015955666666666667 0.15071433333333334 0.05724066666666665 0.016651333333333334
-1.2939000000000003 0.04969966666666667 0.009247666666666666 0.14656766666666668 0.04778266666666666 0.008012999999999998
-1.2788800000000005 0.03618933333333333 0.007398333333333332 0.11915999999999999 0.03796600000000001 0.004234666666666666
-1.2638700000000003 0.02661733333333333 0.010946000000000001 0.08100066666666668 0.029134333333333335 0.004665666666666666
-1.2488500000000005 0.023467333333333337 0.020206 0.046115 0.02274533333333333 0.009456333333333334
-1.2338400000000003 0.02681266666666666 0.03486366666666666 0.02227566666666667 0.020172000000000002 0.019602333333333333
-1.2188200000000005 0.03472333333333333 0.05325800000000001 0.010035999999999998 0.022010333333333333 0.03578300000000001
-1.2038100000000003 0.044418 0.07239100000000001 0.006499333333333332 0.02764366666666666 0.05690666666666667
-1.1887900000000005 0.053066333333333326 0.08866533333333333 0.008835666666666667 0.03558633333333334 0.07939299999999999
-1.1737800000000003 0.05792633333333332 0.09875099999999999 0.015066333333333333 0.04396166666666667 0.09789433333333333
-1.1587600000000005 0.056729999999999996 0.10048 0.023091666666666667 0.050493666666666666 0.10728599999999998
-1.1437500000000003 0.04887133333333333 0.09396866666666667 0.02991933333333334 0.05257966666666666 0.10515366666666665
-1.1287300000000005 0.036408333333333334 0.08203733333333334 0.032667666666666664 0.04841233333333333 0.09340466666666666
-1.1137200000000003 0.02318166666666667 0.068635 0.030385333333333327 0.038611 0.07745900000000001
-1.0987000000000005 0.012610666666666666 0.056273000000000004 0.024773999999999997 0.026305 0.06287166666666667
-1.0836900000000003 0.006146666666666667 0.045133 0.018760666666666665 0.015239666666666669 0.051976
-1.0686700000000005 0.003416666666666666 0.034672666666666664 0.014317 0.007689000000000001 0.04366899999999999
-1.0536600000000003 0.0032993333333333334 0.025315 0.011580333333333333 0.003939000000000001 0.036008000000000005
-1.0386400000000005 0.004657 0.01822966666666667 0.009760333333333334 0.0031256666666666664 0.02848633333333333
-1.0236300000000003 0.006421999999999999 0.013898999999999998 0.008555666666666666 0.004144666666666666 0.02185133333333333
-1.0086100000000005 0.007614666666666669 0.011481666666666668 0.008741 0.005944333333333332 0.016647999999999996
-0.9936000000000003 0.007573 0.009563666666666666 0.011485333333333335 0.007483000000000001 0.012543666666666665
-0.9785800000000004 0.006293333333333332 0.0073356666666666666 0.017102333333333334 0.007935000000000001 0.008968666666666665
-0.9635700000000003 0.004370666666666666 0.004901666666666666 0.024100000000000003 0.007036333333333334 0.005785666666666666
-0.9485500000000004 0.0025343333333333338 0.002777 0.02947033333333333 0.005215 0.003244666666666667
-0.9335400000000003 0.0012296666666666667 0.0013226666666666664 0.030427999999999997 0.0032276666666666673 0.0015473333333333333
-0.9185200000000004 0.0004950000000000001 0.0005259999999999999 0.02631933333333333 0.0016660000000000004 0.0006206666666666668
-0.9035100000000003 0.00016333333333333336 0.000172 0.019062666666666665 0.0007196666666666666 0.00020733333333333327
-0.8884900000000004 4.566666666666667e-05 4.7000000000000024e-05 0.011676333333333332 0.0002563333333333333 5.600000000000002e-05
-0.8734800000000003 9.66666666666667e-06 9.66666666666667e-06 0.0064733333333333335 7.533333333333331e-05 1.2333333333333341e-05
-0.8584600000000004 1e-06 1.3333333333333334e-06 0.0045000000000000005 1.7333333333333342e-05 1.6666666666666667e-06
-0.8434500000000003 0.0 3.3333333333333335e-07 0.006117666666666665 2e-06 3.3333333333333335e-07
-0.8284300000000004 0.0 0.0 0.011628999999999999 3.3333333333333335e-07 0.0
-0.8134200000000003 0.0 0.0 0.020954999999999998 0.0 0.0
-0.7984000000000004 0.0 0.0 0.032729 0.0 0.0
-0.7833900000000003 0.0 0.0 0.043987333333333344 0.0 0.0
-0.7683700000000004 0.0 0.0 0.05138833333333334 0.0 0.0
-0.7533600000000003 3.3333333333333335e-07 0.0 0.05347900000000001 0.0 3.3333333333333335e-07
-0.7383400000000004 1.0666666666666667e-05 1.1333333333333336e-05 0.05213633333333334 0.0 1.366666666666667e-05
-0.7233300000000003 5.2999999999999994e-05 6.666666666666667e-05 0.05141633333333333 4.333333333333334e-06 7.433333333333334e-05
-0.7083100000000004 0.00022666666666666668 0.00028 0.054313666666666656 2.7e-05 0.0003146666666666667
-0.6933000000000002 0.0007956666666666667 0.0009816666666666667 0.060052333333333326 0.00012233333333333334 0.0010960000000000002
-0.6782800000000004 0.0022979999999999997 0.0028496666666666657 0.06466566666666668 0.0004673333333333333 0.003146
-0.6632700000000002 0.005555333333333332 0.006897666666666666 0.06472233333333334 0.0014503333333333334 0.007547333333333333
-0.6482500000000004 0.011219 0.013957333333333332 0.060809999999999996 0.003751 0.015131000000000002
-0.6332400000000002 0.018922333333333333 0.023583333333333335 0.05711299999999999 0.008114 0.025335666666666663
-0.6182200000000004 0.026653666666666666 0.033288000000000005 0.05723700000000001 0.014656666666666669 0.035435
-0.6032100000000002 0.03136166666666666 0.03924499999999999 0.060316999999999996 0.022106666666666667 0.041398333333333336
-0.5881900000000004 0.030821333333333336 0.03864633333333334 0.06145066666666665 0.027853333333333334 0.04039533333333333
-0.5731800000000002 0.025301 0.031786666666666664 0.05609633333333333 0.029313666666666672 0.03292300000000001
-0.5581600000000004 0.017348333333333334 0.021839333333333332 0.04404 0.025772 0.02241433333333333
-0.5431500000000002 0.009934333333333331 0.012534000000000002 0.029210666666666666 0.018920333333333334 0.012745666666666666
-0.5281300000000004 0.004752666666666666 0.0060076666666666655 0.016256000000000003 0.011603666666666667 0.006052999999999999
-0.5131200000000002 0.0019006666666666664 0.002405666666666666 0.007565999999999998 0.005945333333333333 0.002403666666666666
-0.49810000000000043 0.0006343333333333335 0.0008043333333333333 0.0029439999999999996 0.0025399999999999993 0.0007953333333333334
-0.48309000000000024 0.00017400000000000003 0.0002206666666666667 0.0009580000000000002 0.0009086666666666667 0.00021733333333333332
-0.46807 3.966666666666668e-05 5.0333333333333335e-05 0.00025800000000000004 0.0002683333333333333 4.700000000000001e-05
-0.45306000000000024 5e-06 8.666666666666668e-06 5.633333333333334e-05 6.6e-05 8e-06
-0.43804 0.0 0.0 9.666666666666668e-06 1.1666666666666668e-05 0.0
-0.42303000000000024 0.0 0.0 0.0 3.3333333333333335e-07 0.0
-0.40801 0.0 0.0 0.0 0.0 0.0
-0.39300000000000024 0.0 0.0 0.0 0.0 0.0
-0.37798 0.0 0.0 0.0 0.0 0.0
-0.36297000000000024 0.0 0.0 0.0 0.0 0.0
-0.34795 0.0 0.0 0.0 0.0 0.0
-0.33294000000000024 0.0 0.0 0.0 0.0 0.0
-0.31792 0.0 0.0 0.0 0.0 0.0
-0.30291000000000023 0.0 0.0 6.666666666666667e-07 0.0 0.0
-0.28789 0.0 0.0 5.666666666666667e-06 0.0 0.0
-0.27288000000000023 0.0 0.0 3.300000000000001e-05 0.0 0.0
-0.25786 0.0 0.0 0.00011933333333333334 0.0 0.0
-0.24285000000000023 3.3333333333333335e-07 3e-06 0.00037899999999999994 0.0 1.0000000000000002e-06
-0.22782999999999998 9e-06 1.7333333333333336e-05 0.000969 3.3333333333333335e-07 1.2333333333333334e-05
-0.21282000000000023 4.833333333333335e-05 9.033333333333335e-05 0.002071666666666667 9e-06 7e-05
-0.19779999999999998 0.00019666666666666669 0.00032700000000000014 0.0036966666666666667 5.1666666666666685e-05 0.0002653333333333334
-0.18279000000000023 0.0006709999999999999 0.0009729999999999998 0.005513 0.0002173333333333334 0.0008150000000000001
-0.16776999999999997 0.0018713333333333334 0.0024386666666666667 0.006866 0.0007223333333333334 0.0020836666666666664
-0.15276000000000023 0.004351333333333333 0.005087666666666666 0.0071436666666666645 0.001998 0.004445333333333333
-0.13773999999999997 0.008452333333333334 0.008878333333333332 0.006212666666666667 0.004621333333333333 0.007924999999999998
-0.12273000000000023 0.013721666666666667 0.01294 0.004507666666666668 0.008924666666666666 0.01179033333333333
-0.10770999999999997 0.018603333333333336 0.015752000000000006 0.002735 0.014396666666666665 0.014660666666666666
-0.09270000000000023 0.021066999999999995 0.016017666666666666 0.0013840000000000005 0.019399000000000003 0.015224666666666668
-0.07767999999999997 0.01992966666666667 0.013603666666666665 0.0005866666666666664 0.021832333333333332 0.013205999999999999
-0.06267000000000023 0.015747333333333335 0.009653 0.00020400000000000003 0.020523333333333334 0.009569333333333334
-0.04764999999999997 0.010392333333333333 0.005722333333333333 5.966666666666666e-05 0.016117333333333334 0.005792
-0.032640000000000224 0.005735333333333333 0.0028403333333333336 2.5333333333333337e-05 0.010570666666666666 0.0029326666666666668
-0.01761999999999997 0.0026683333333333338 0.0012140000000000002 6.933333333333334e-05 0.005795666666666667 0.0012666666666666666
-0.0026100000000002233 0.0011333333333333332 0.0005703333333333335 0.000275 0.0026743333333333332 0.0005636666666666666
0.012410000000000032 0.000717 0.0006546666666666666 0.0009460000000000001 0.0011053333333333334 0.0005633333333333333
0.027419999999999778 0.0011446666666666664 0.001504333333333333 0.0026956666666666665 0.0006363333333333335 0.0012716666666666666
0.04244000000000003 0.002407666666666667 0.003367666666666667 0.006427333333333334 0.000948 0.0029559999999999994
0.05744999999999978 0.004514000000000001 0.006399333333333334 0.012800333333333332 0.0020093333333333335 0.0058513333333333325
0.07247000000000003 0.00711 0.010166000000000003 0.021282 0.0038383333333333334 0.009697333333333332
0.08747999999999978 0.009366333333333332 0.013493666666666666 0.029560666666666673 0.006180666666666668 0.013426
0.10250000000000004 0.010304666666666665 0.014963666666666669 0.03429633333333334 0.008317666666666666 0.015525333333333335
0.11750999999999978 0.009467666666666668 0.013856333333333333 0.03323566666666667 0.009351333333333335 0.014995000000000001
0.13253000000000004 0.007266999999999998 0.010719000000000001 0.026902 0.008780000000000001 0.012096333333333336
0.14753999999999978 0.004659666666666667 0.006925666666666666 0.018185666666666662 0.006885333333333333 0.008149333333333335
0.16256000000000004 0.002493666666666666 0.003736666666666666 0.010269666666666667 0.004510333333333335 0.004586666666666667
0.17756999999999978 0.001115 0.0016856666666666667 0.004843999999999999 0.0024683333333333332 0.002157333333333333
0.19259000000000004 0.0004163333333333333 0.0006306666666666666 0.0019073333333333331 0.0011283333333333332 0.000846
0.20759999999999978 0.0001276666666666667 0.00019666666666666669 0.0006266666666666665 0.00042933333333333327 0.00027733333333333337
0.22262000000000004 3.100000000000001e-05 4.866666666666668e-05 0.00017066666666666668 0.00013633333333333333 7.5e-05
0.23762999999999979 4e-06 7.333333333333332e-06 3.733333333333334e-05 3.4000000000000007e-05 1.4000000000000003e-05
0.25265000000000004 3.3333333333333335e-07 3.3333333333333335e-07 4.333333333333334e-06 3.666666666666666e-06 6.666666666666667e-07
0.2676599999999998 0.0 0.0 0.0 3.3333333333333335e-07 0.0
0.28268000000000004 0.0 0.0 0.0 0.0 0.0
0.2976899999999998 0.0 0.0 0.0 0.0 0.0
0.31271000000000004 0.0 0.0 0.0 0.0 0.0
0.3277199999999998 0.0 0.0 0.0 0.0 0.0
0.34274000000000004 0.0 0.0 0.0 0.0 0.0
0.3577499999999998 0.0 0.0 0.0 0.0 0.0
0.37277000000000005 0.0 0.0 0.0 0.0 0.0
0.3877799999999998 0.0 0.0 0.0 0.0 0.0
0.40280000000000005 3.3333333333333335e-07 0.0 0.0 1.0000000000000002e-06 0.0
0.4178099999999998 9.666666666666668e-06 0.0 0.0 1.5333333333333338e-05 0.0
0.43283000000000005 5.7666666666666675e-05 0.0 3.666666666666667e-06 8e-05 0.0
0.4478399999999998 0.00022833333333333337 0.0 2.433333333333334e-05 0.00030933333333333334 0.0
0.46286000000000005 0.0007606666666666667 0.0 0.0001016666666666667 0.0009903333333333335 0.0
0.4778699999999998 0.002113333333333334 0.0 0.0003686666666666667 0.0026499999999999996 0.0
0.49289000000000005 0.004883666666666666 0.0 0.0010703333333333333 0.005918333333333332 0.0
0.5078999999999998 0.009432333333333333 3e-06 0.002601666666666667 0.011042666666666668 3.666666666666667e-06
0.52292 0.015235333333333333 2.1333333333333338e-05 0.005298333333333334 0.017220999999999997 2.5000000000000005e-05
0.5379299999999998 0.02059566666666667 0.00010533333333333334 0.009007333333333334 0.022483666666666666 0.00012166666666666668
0.55295 0.02348666666666667 0.0004056666666666668 0.012794999999999997 0.024720000000000002 0.00045933333333333335
0.5679599999999998 0.023138000000000002 0.0013156666666666666 0.015180666666666665 0.023375666666666663 0.0014413333333333333
0.58298 0.021238333333333335 0.0035406666666666664 0.01504333333333333 0.020301666666666666 0.0037873333333333327
0.5979899999999998 0.021421999999999997 0.008010333333333335 0.01245 0.018931 0.008322
0.61301 0.027089333333333337 0.015251333333333334 0.008609666666666667 0.022239 0.015346333333333333
0.6280199999999998 0.038792333333333345 0.02458166666666666 0.004971333333333333 0.030980666666666667 0.02383533333333333
0.6430400000000001 0.05293333333333334 0.033856333333333336 0.002398 0.04312266666666667 0.031463333333333336
0.6580499999999998 0.06308966666666668 0.040419000000000004 0.0009693333333333331 0.05455633333333333 0.03592433333333333
0.6730700000000001 0.063836 0.04262833333333334 0.0003293333333333334 0.06084633333333334 0.036573
0.6880799999999998 0.05439166666666666 0.040523333333333335 9.300000000000002e-05 0.05925000000000001 0.03460066666666666
0.7031000000000001 0.038944 0.03525433333333334 3.1666666666666666e-05 0.05007099999999999 0.03150966666666667
0.7181099999999998 0.023413333333333335 0.028335666666666665 4.233333333333334e-05 0.03648933333333333 0.027782333333333332
0.7331300000000001 0.011813333333333334 0.021550333333333335 0.00011366666666666666 0.022781666666666665 0.023261999999999998
0.7481399999999998 0.005004 0.016885 0.0002746666666666667 0.012110000000000003 0.018506333333333333
0.7631600000000001 0.0017776666666666665 0.01581166666666667 0.0005533333333333334 0.0054533333333333335 0.015160666666666668
0.7781699999999998 0.000527 0.018195 0.0009363333333333334 0.0020733333333333337 0.014823000000000001
0.7931900000000001 0.00013133333333333332 0.021970333333333328 0.001320333333333333 0.0006623333333333335 0.017560000000000003
0.8081999999999998 3.066666666666667e-05 0.024176 0.0015633333333333332 0.00017666666666666666 0.021457
0.8232200000000001 2.7000000000000006e-05 0.022851 0.0015943333333333335 4.133333333333334e-05 0.023695333333333332
0.8382299999999998 9.833333333333334e-05 0.018244333333333338 0.0015063333333333337 1.833333333333334e-05 0.022446666666666663
0.8532500000000001 0.0003133333333333334 0.012377333333333336 0.0015946666666666668 5.566666666666667e-05 0.018068999999999998
0.8682599999999998 0.0008383333333333333 0.007503666666666666 0.002217666666666667 0.00020100000000000006 0.012651999999999998
0.8832800000000001 0.0018840000000000003 0.004864333333333333 0.0035846666666666666 0.000588 0.008437
0.8982899999999998 0.0035299999999999993 0.004449999999999998 0.005513333333333334 0.00143 0.006489666666666666
0.9133100000000001 0.005519333333333333 0.0054226666666666685 0.007345333333333334 0.0028996666666666667 0.006443666666666666
0.9283199999999998 0.007208000000000001 0.0066370000000000005 0.008262333333333335 0.004918666666666667 0.007090333333333334
0.9433400000000001 0.007863666666666666 0.007106333333333333 0.0077983333333333325 0.006959333333333335 0.007240666666666664
0.9583499999999998 0.007164 0.006417333333333336 0.006234333333333332 0.008230333333333334 0.006362333333333333
0.9733700000000001 0.005452333333333333 0.004851333333333333 0.004469333333333334 0.008129333333333332 0.004707666666666667
0.9883799999999998 0.0034663333333333343 0.003065 0.003576666666666667 0.006706666666666667 0.002916
1.0034 0.0018363333333333333 0.001615333333333333 0.004504333333333333 0.004621333333333332 0.0015083333333333333
1.0184099999999998 0.0008136666666666666 0.0007130000000000002 0.007852333333333333 0.002660333333333334 0.0006503333333333333
1.03343 0.00030199999999999997 0.00026466666666666663 0.013562666666666667 0.0012786666666666664 0.00023800000000000004
1.0484399999999998 9.166666666666668e-05 8.833333333333332e-05 0.020482 0.000512 8.566666666666666e-05
1.06346 2.433333333333334e-05 6.500000000000001e-05 0.026468 0.00017166666666666667 8.833333333333334e-05
1.0784699999999998 2.1000000000000006e-05 0.0001973333333333334 0.029449 4.700000000000001e-05 0.0002760000000000001
1.09349 9.100000000000002e-05 0.000695 0.028735666666666666 2.0000000000000005e-05 0.0008983333333333333
1.1084999999999998 0.00036200000000000007 0.0020673333333333333 0.025343666666666664 6.400000000000001e-05 0.0024853333333333333
1.12352 0.001219 0.005249 0.020944333333333336 0.00026733333333333334 0.00588
1.1385299999999998 0.0034186666666666666 0.011223333333333333 0.01664 0.0009393333333333335 0.011871000000000001
1.15355 0.008003 0.020251666666666668 0.012738333333333334 0.0027519999999999997 0.020436000000000003
1.1685599999999998 0.015692666666666667 0.030783333333333336 0.009329666666666668 0.006738333333333331 0.029949666666666663
1.18358 0.02584633333333333 0.03939833333333333 0.0066760000000000005 0.013815666666666667 0.03729000000000001
1.1985899999999998 0.03592166666666667 0.04242566666666667 0.004986333333333334 0.023764333333333335 0.039361999999999994
1.21361 0.04256366666666666 0.03840266666666667 0.004108666666666667 0.03444133333333334 0.035138
1.2286199999999998 0.04376066666666667 0.02919433333333333 0.0035669999999999994 0.04236033333333334 0.02646866666666666
1.24364 0.040150000000000005 0.01862866666666667 0.0029703333333333326 0.044776666666666666 0.016790666666666666
1.2586499999999998 0.033994333333333335 0.009968000000000001 0.002257333333333333 0.041476 0.008954
1.27367 0.02721366666666667 0.004468333333333334 0.001709 0.034515 0.00401
1.2886799999999998 0.020554333333333334 0.001678 0.001749333333333333 0.02640233333333333 0.0015036666666666666
1.3037 0.014263666666666666 0.000526 0.0028209999999999997 0.018739333333333337 0.0004723333333333333
1.3187099999999998 0.008792 0.00013833333333333333 0.005227333333333334 0.012204999999999999 0.00012566666666666667
1.33373 0.004688333333333333 3.0333333333333333e-05 0.008936666666666667 0.007126999999999999 3.366666666666667e-05
1.3487399999999998 0.0021266666666666665 7e-06 0.013467666666666666 0.003639333333333333 4.733333333333333e-05
1.36376 0.0008173333333333334 1.8e-05 0.01814 0.0015903333333333334 0.00017533333333333336
1.3787699999999998 0.0002696666666666667 8.466666666666669e-05 0.022575333333333333 0.000593 0.0006126666666666668
1.39379 0.000127 0.0003333333333333334 0.026897333333333336 0.00018300000000000003 0.0017950000000000002
1.4087999999999998 0.0002613333333333333 0.0010973333333333334 0.031385333333333335 4.9e-05 0.0044793333333333326
1.42382 0.000839 0.0030616666666666665 0.03580566666666666 2.8333333333333332e-05 0.009531666666666666
1.4388299999999998 0.0024239999999999995 0.0072763333333333334 0.039067666666666674 9.433333333333335e-05 0.017438000000000002
1.45385 0.0059633333333333335 0.014804000000000001 0.03955600000000001 0.00038266666666666673 0.027522333333333333
1.4688599999999998 0.012485 0.025849 0.036184666666666664 0.0012889999999999998 0.03772
1.48388 0.022323666666666665 0.03884900000000001 0.029461666666666667 0.0036406666666666666 0.045181999999999986
1.4988899999999998 0.03428 0.050378666666666655 0.021558333333333336 0.008628333333333332 0.047594000000000004
1.5139099999999999 0.04567266666666667 0.05647733333333333 0.015003000000000004 0.0172 0.04428466666666667
1.5289199999999998 0.05375366666666667 0.05478566666666666 0.011190333333333333 0.02898966666666667 0.03645400000000001
1.5439399999999999 0.05752366666666667 0.04596966666666666 0.00983 0.041648333333333315 0.026492333333333333
1.5589499999999998 0.05795666666666666 0.033332 0.009621 0.051807 0.01691833333333333
1.5739699999999999 0.056363666666666666 0.020862333333333337 0.009352666666666667 0.057231333333333335 0.009522333333333332
1.5889799999999998 0.052805333333333336 0.011352 0.008678666666666666 0.05815033333333333 0.0049816666666666655
1.6039999999999999 0.046591 0.005726 0.008244333333333334 0.056131 0.0031590000000000003
1.6190099999999998 0.03817233333333333 0.003682999999999999 0.009098666666666666 0.051969666666666664 0.0036776666666666668
1.6340299999999999 0.029930666666666664 0.004748333333333333 0.011742333333333334 0.04528566666666667 0.006352000000000001
1.6490399999999998 0.024847333333333336 0.008893 0.015411333333333336 0.036052 0.011296666666666668
1.6640599999999999 0.024465333333333335 0.01634966666666667 0.018281333333333333 0.025939666666666663 0.01870366666666667
1.6790699999999998 0.028089666666666662 0.026833666666666665 0.018592666666666664 0.017783 0.028336666666666666
1.6940899999999999 0.033549333333333334 0.038873000000000005 0.015924666666666663 0.014038666666666668 0.039093333333333334
1.7090999999999998 0.03868866666666667 0.05007633333333333 0.011423333333333334 0.015782666666666664 0.049053
1.7241199999999999 0.04277866666666666 0.058603333333333334 0.006849333333333331 0.022819 0.056545666666666675
1.7391299999999998 0.047189666666666664 0.06444666666666667 0.003435333333333333 0.03430199999999999 0.06135833333333334
1.7541499999999999 0.054414666666666646 0.06863666666666667 0.0014579999999999999 0.049278999999999996 0.06449799999999999
1.7691599999999998 0.06517133333333333 0.07090233333333333 0.0005886666666666667 0.066654 0.06628533333333333
1.7841799999999999 0.07606 0.06889166666666667 0.00045900000000000004 0.08437800000000002 0.06507133333333333
1.7991899999999998 0.08089066666666667 0.060584999999999986 0.0009433333333333335 0.09850866666666665 0.058741333333333326
1.8142099999999999 0.07564866666666667 0.047293 0.002198666666666667 0.10387033333333333 0.047608
1.8292199999999998 0.062307666666666664 0.033604 0.004441 0.09719300000000002 0.035236666666666666
1.8442399999999999 0.047392000000000004 0.024191 0.007605999999999998 0.08047966666666667 0.026045333333333334
1.8592499999999998 0.036777 0.020683999999999994 0.011238999999999999 0.060736333333333344 0.022065
1.8742699999999999 0.03195033333333333 0.021158666666666666 0.014981000000000001 0.04563299999999999 0.021866333333333335
1.8892799999999998 0.030860666666666668 0.022047000000000004 0.01943733333333333 0.039010666666666666 0.022148999999999995
1.9042999999999999 0.031472 0.020738 0.026409000000000005 0.04014233333333333 0.02033333333333333
1.9193099999999998 0.03410900000000001 0.017088666666666665 0.037381 0.046278999999999994 0.016125666666666667
1.9343299999999999 0.040363666666666666 0.013173333333333336 0.051068333333333334 0.05488699999999999 0.011189000000000001
1.9493399999999999 0.05014433333333334 0.011850999999999999 0.06266833333333333 0.06359833333333334 0.007809666666666667
1.9643599999999999 0.06006433333333334 0.015349000000000003 0.06663666666666666 0.06931566666666665 0.007865666666666667
1.9793699999999999 0.06525633333333332 0.02431866666666667 0.061300333333333325 0.06913433333333334 0.012511666666666667
1.9943899999999999 0.06306433333333333 0.03741866666666667 0.050778 0.06272900000000001 0.022024333333333333
2.0094 0.055246 0.05152866666666666 0.04224399999999999 0.05331933333333332 0.035292666666666674
2.02442 0.04643366666666668 0.06280266666666666 0.040884333333333335 0.04532933333333333 0.04958833333333333
2.03943 0.040305 0.06803633333333335 0.046732333333333334 0.04079133333333333 0.061256
2.05445 0.036969333333333326 0.06572800000000001 0.055283000000000006 0.038073666666666665 0.06709866666666667
2.06946 0.03389066666666666 0.056687999999999995 0.06070299999999999 0.034065 0.06557833333333334
2.08448 0.029038 0.04418299999999999 0.05935766666666667 0.027349666666666664 0.057610666666666664
2.09949 0.02307666666666667 0.033134666666666666 0.05163233333333333 0.019343 0.046654999999999995
2.11451 0.018842 0.028143666666666664 0.04104566666666666 0.012960000000000001 0.03769133333333334
2.12952 0.019012666666666667 0.03130033333333333 0.031443 0.010659 0.03483933333333333
2.14454 0.02406066666666667 0.041013999999999995 0.02453633333333333 0.013460666666666664 0.039046333333333336
2.15955 0.03178966666666667 0.05267133333333333 0.01962266666666667 0.020731 0.047494999999999996
2.17457 0.038625 0.06090399999999999 0.015245666666666668 0.030212666666666665 0.055349333333333334
2.18958 0.04212733333333333 0.062411999999999995 0.010775666666666668 0.038762 0.05860166666666667
2.2046 0.04258033333333333 0.057619333333333335 0.0066679999999999994 0.04405766666666667 0.056154666666666665
2.21961 0.042234999999999995 0.04986533333333334 0.003687 0.04615033333333332 0.049946000000000004
2.23463 0.042572000000000006 0.04262933333333333 0.002296333333333333 0.046923 0.04317499999999999
2.24964 0.042656 0.037165000000000004 0.0027449999999999996 0.04763933333333334 0.037941666666666665
2.26466 0.04053299999999999 0.032627 0.005324333333333333 0.04736166666666666 0.03419066666666667
2.27967 0.03626466666666665 0.028289333333333333 0.010273333333333332 0.04433933333333333 0.030895999999999996
2.29469 0.03333066666666667 0.025446666666666663 0.017147000000000003 0.03909366666666667 0.028217666666666665
2.3097 0.03675433333333333 0.027013666666666665 0.024336 0.03569900000000001 0.028213333333333333
2.32472 0.04955133333333333 0.03522433333333333 0.029601 0.039788333333333335 0.03322033333333333
2.33973 0.07016 0.049547666666666663 0.03170633333333333 0.05467233333333333 0.043519666666666665
2.35475 0.09260399999999999 0.06651066666666666 0.031695999999999995 0.07839766666666667 0.05667400000000001
2.36976 0.109249 0.08141166666666667 0.032286999999999996 0.10364733333333333 0.069096
2.38478 0.11439333333333332 0.09033600000000001 0.035403333333333335 0.12094866666666666 0.07807966666666667
2.39979 0.10643933333333333 0.09108066666666666 0.04008666666666667 0.12341166666666666 0.08220733333333333
2.41481 0.08798166666666665 0.08319966666666669 0.04295566666666665 0.11009733333333335 0.08049766666666666
2.42982 0.06433133333333334 0.068176 0.041077333333333334 0.085913 0.07238366666666667
2.44484 0.04138133333333333 0.049574 0.034714333333333326 0.05855566666666667 0.05913333333333333
2.45985 0.023524 0.03224066666666666 0.027685666666666664 0.034788 0.044916333333333336
2.47487 0.012657666666666668 0.02064766666666667 0.025281999999999995 0.018126666666666666 0.03551933333333334
2.48988 0.008699 0.017740333333333334 0.031342 0.008845666666666667 0.035297333333333326
2.5049 0.011078 0.024712000000000005 0.04576066666666666 0.005607666666666666 0.04445866666666666
2.51991 0.01977566666666666 0.040519 0.06347233333333334 0.00723 0.05833699999999999
2.53493 0.03487833333333334 0.06088566666666666 0.076197 0.013662666666666665 0.06957166666666666
2.54994 0.05476133333333333 0.07847499999999999 0.07715833333333331 0.02568533333333333 0.07232100000000001
2.56496 0.07443899999999999 0.08593733333333332 0.06566533333333333 0.04337 0.065526
2.57997 0.08653033333333335 0.080224 0.04758733333333334 0.06398466666666666 0.05263466666666667
2.59499 0.08538200000000001 0.06429966666666667 0.03133500000000001 0.081305 0.03835666666666667
2.61 0.07130833333333335 0.04464433333333333 0.023254999999999994 0.08808666666666666 0.025832000000000004
2.62502 0.05078100000000001 0.02710333333333333 0.025563 0.08081033333333333 0.01611066666666667
2.64003 0.03229166666666667 0.014570666666666668 0.03652 0.062485333333333344 0.009178666666666667
2.65505 0.021728333333333336 0.0073016666666666655 0.05120899999999999 0.04061400000000001 0.004736000000000001
2.67006 0.020492333333333335 0.004614666666666667 0.063077 0.022210333333333335 0.0024819999999999994
2.68508 0.02613466666666667 0.006385333333333334 0.06697466666666667 0.010436666666666669 0.002395666666666666
2.70009 0.03386833333333333 0.013666333333333332 0.062258999999999995 0.004942 0.005274333333333334
2.71511 0.03854233333333333 0.027814999999999996 0.05310800000000001 0.004115333333333334 0.013105333333333333
2.73012 0.037046 0.048161666666666665 0.045111666666666675 0.006727666666666667 0.028300333333333334
2.74514 0.029816666666666665 0.06987866666666666 0.04093366666666666 0.011939333333333333 0.05133633333333333
2.76015 0.02007466666666667 0.08479233333333334 0.038917 0.01841466666666667 0.07794866666666667
2.77517 0.011371666666666665 0.086041 0.035557 0.02385366666666667 0.09904333333333334
2.79018 0.005693666666666667 0.073094 0.029066666666666668 0.025888000000000005 0.10538533333333332
2.8052 0.0034029999999999993 0.05229966666666666 0.020730666666666668 0.02368333333333333 0.09417966666666668
2.82021 0.004329333333333333 0.03249866666666666 0.013543999999999997 0.018789999999999998 0.07154833333333334
2.83523 0.008568333333333332 0.020007666666666667 0.010132333333333332 0.014358666666666665 0.048381
2.85024 0.016114333333333335 0.016770666666666666 0.011716333333333334 0.013430666666666667 0.033498
2.86526 0.025755333333333335 0.021208333333333333 0.018101333333333334 0.01742566666666667 0.02953433333333333
2.88027 0.034476000000000014 0.02949033333333333 0.028021666666666667 0.025314333333333335 0.03320366666666667
2.89529 0.038643000000000004 0.036707000000000004 0.039982 0.03374966666666667 0.038277000000000005
2.9103 0.03648066666666667 0.038715999999999993 0.053471 0.03857633333333334 0.039266666666666665
2.92532 0.029658999999999994 0.03424133333333333 0.06910599999999999 0.037412 0.034222
2.94033 0.022430000000000002 0.02549066666666667 0.08644 0.03143066666666667 0.02511033333333333
2.95535 0.019077 0.016525666666666668 0.10136633333333335 0.024661333333333334 0.015794333333333334
2.97036 0.021952333333333334 0.01098833333333333 0.107203 0.02141033333333333 0.009593666666666669
2.98538 0.031089333333333333 0.011127666666666666 0.10005766666666666 0.024086333333333328 0.008414333333333333
3.00039 0.04463799999999999 0.017943333333333335 0.083252 0.03271433333333334 0.013270333333333332
3.01541 0.05924 0.03115366666666667 0.06553300000000001 0.045513333333333336 0.024582666666666666
3.03042 0.07035 0.048427333333333336 0.054401000000000005 0.05920866666666667 0.04132933333333333
3.04544 0.07357200000000001 0.065224 0.05096733333333334 0.06929733333333332 0.06003066666666667
3.06045 0.06703166666666666 0.07646666666666667 0.050720666666666664 0.07137566666666668 0.07540466666666666
3.07547 0.05311966666666667 0.07919833333333332 0.04865033333333332 0.063777 0.08297133333333331
3.09048 0.037649666666666665 0.07414233333333335 0.04353233333333333 0.049278333333333334 0.08164533333333335
3.1055 0.026821 0.06501166666666666 0.03785533333333333 0.03390833333333333 0.07414533333333333
3.12051 0.024275666666666664 0.05642066666666667 0.03439166666666667 0.023659000000000003 0.06512866666666667
3.13553 0.029755 0.051624333333333335 0.03346433333333333 0.02176366666666667 0.058552999999999994
3.15054 0.03940266666666667 0.050882333333333335 0.03341533333333333 0.027804000000000002 0.05566366666666668
3.16556 0.047419333333333334 0.051303333333333326 0.03335966666666666 0.03809033333333334 0.054456666666666674
3.18057 0.04897233333333333 0.04891566666666666 0.03518066666666666 0.04704300000000001 0.05132633333333335
3.19559 0.04294366666666667 0.041742666666666664 0.04262266666666667 0.049706 0.043975999999999994
3.2106 0.032497000000000005 0.03137633333333333 0.058001 0.04451666666666668 0.033383
3.22562 0.022953333333333336 0.021806666666666672 0.07919333333333335 0.03418333333333333 0.023115666666666666
3.24063 0.018834000000000004 0.016818333333333334 0.09976 0.023911333333333333 0.016986666666666667
3.25565 0.021945666666666665 0.018045666666666665 0.11254833333333332 0.018484666666666667 0.016956000000000002
3.27066 0.030789 0.024331 0.11387599999999999 0.020260666666666666 0.022335333333333332
3.2856799999999997 0.041051 0.03213566666666667 0.10476899999999999 0.028473666666666668 0.029986333333333334
3.30069 0.047331000000000005 0.037041 0.08886366666666666 0.039419 0.03560233333333333
3.3157099999999997 0.04607000000000001 0.036101 0.06981166666666666 0.04771866666666666 0.035862
3.33072 0.03764133333333333 0.029527333333333336 0.05040366666666666 0.04896233333333334 0.030343000000000002
3.3457399999999997 0.025781666666666668 0.020235333333333334 0.032903666666666664 0.04229666666666667 0.021508666666666672
3.36075 0.014799333333333334 0.011612666666666667 0.019082 0.03072233333333334 0.012774000000000002
3.3757699999999997 0.007117666666666669 0.005580999999999999 0.009685333333333334 0.018760999999999996 0.006349999999999998
3.39078 0.002868333333333333 0.0022473333333333334 0.004254 0.009635 0.0026416666666666663
3.4057999999999997 0.0009696666666666667 0.0007566666666666666 0.001605 0.004161333333333333 0.0009193333333333333
3.42081 0.0002706666666666667 0.00021466666666666672 0.0005166666666666668 0.0015083333333333333 0.0002676666666666667
3.4358299999999997 6.133333333333334e-05 4.7666666666666676e-05 0.0001396666666666667 0.00046266666666666673 6.166666666666667e-05
3.45084 1.0666666666666667e-05 7.333333333333334e-06 2.933333333333334e-05 0.000116 1e-05
3.4658599999999997 7e-06 3.3333333333333335e-07 3.3333333333333337e-06 2.4666666666666672e-05 3.3333333333333335e-07
3.48087 4.0666666666666675e-05 0.0 0.0 1.8666666666666672e-05 0.0
3.4958899999999997 0.00017633333333333335 0.0 0.0 9.166666666666671e-05 0.0
3.5109 0.0006180000000000001 0.0 0.0 0.0003423333333333334 0.0
3.52591 0.0017946666666666668 2.666666666666667e-06 0.0 0.0010773333333333334 2.666666666666667e-06
3.54093 0.004335 2.0666666666666666e-05 0.0 0.002830666666666667 2.1000000000000002e-05
3.55594 0.008756000000000002 0.00010400000000000002 0.0 0.006223 0.00010833333333333336
3.57096 0.014788 0.0003873333333333334 0.0 0.011443333333333331 0.00040500000000000003
3.58597 0.020923333333333332 0.0012126666666666666 1.0000000000000002e-06 0.017623 0.0012556666666666666
3.60099 0.024966 0.003156666666666666 1.0333333333333333e-05 0.022840666666666672 0.0032473333333333334
3.616 0.025568333333333335 0.006871666666666665 6.266666666666667e-05 0.02524466666666667 0.007012000000000001
3.63102 0.023518666666666667 0.012503000000000002 0.0002710000000000001 0.024601666666666668 0.012663666666666665
3.64603 0.021305333333333336 0.019057 0.000925 0.02269133333333333 0.019153333333333335
3.66105 0.021081333333333334 0.02446733333333333 0.002623666666666666 0.02180033333333333 0.024387000000000002
3.67606 0.022851999999999997 0.026844666666666666 0.0062569999999999995 0.02270166666666667 0.026503666666666665
3.69108 0.02466166666666667 0.026130000000000004 0.012522333333333333 0.024035666666666667 0.025529666666666666
3.70609 0.024491 0.024450999999999997 0.02106066666666667 0.023787333333333334 0.023674666666666667
3.72111 0.022043 0.024554666666666662 0.029782000000000006 0.021239000000000004 0.02375933333333334
3.73612 0.018775 0.02782333333333333 0.035455333333333325 0.017477333333333334 0.02719433333333333
3.75114 0.01655533333333333 0.03379466666666667 0.035697999999999994 0.014230999999999999 0.03344366666666666
3.7661499999999997 0.016761333333333333 0.04152666666666667 0.03095333333333333 0.012564666666666665 0.041278666666666665
3.78117 0.02065933333333334 0.05089600000000001 0.024590333333333336 0.012956333333333335 0.050247999999999994
3.7961799999999997 0.029982333333333337 0.06208099999999999 0.02105433333333333 0.016437999999999998 0.060472333333333336
3.8112 0.04579466666666666 0.07372433333333332 0.023495333333333333 0.025163333333333336 0.07099333333333332
3.8262099999999997 0.06594000000000001 0.08228733333333334 0.03239833333333333 0.04087633333333333 0.07891933333333333
3.84123 0.08392133333333333 0.08402166666666666 0.04556866666666667 0.062009333333333326 0.08087066666666667
3.8562399999999997 0.09174866666666669 0.077845 0.05933533333333333 0.082203 0.07558966666666668
3.87126 0.08524333333333332 0.066008 0.07035966666666665 0.09281933333333335 0.06481466666666667
3.8862699999999997 0.067091 0.052022 0.07690233333333335 0.08853 0.05163233333333334
3.90129 0.044714333333333335 0.038386 0.07857800000000001 0.07117599999999999 0.03841700000000001
3.9162999999999997 0.025249666666666667 0.026240999999999997 0.07515699999999999 0.048224333333333334 0.026409333333333333
3.93132 0.012090666666666664 0.016211333333333338 0.06627266666666666 0.027549666666666674 0.016381
3.9463299999999997 0.004910333333333333 0.008813999999999999 0.05258066666666667 0.013276000000000001 0.008934666666666667
3.96135 0.0016893333333333333 0.004129666666666666 0.03668333333333333 0.005399333333333333 0.004196666666666666
3.9763599999999997 0.0004946666666666667 0.0016456666666666666 0.022153666666666665 0.0018543333333333333 0.0016773333333333334
3.99138 0.00012900000000000005 0.0005563333333333334 0.011641 0.0005390000000000001 0.0005666666666666668
4.00639 6.566666666666669e-05 0.00018600000000000002 0.0058660000000000006 0.00013366666666666667 0.0001736666666666667
4.0214099999999995 0.0001933333333333334 0.00018000000000000004 0.004273 4.533333333333333e-05 0.00012066666666666668
4.03642 0.0006979999999999999 0.000556 0.0060406666666666655 0.00011666666666666668 0.0003556666666666667
4.0514399999999995 0.0021530000000000004 0.001748 0.010407666666666666 0.0004406666666666667 0.0011706666666666666
4.06645 0.005617666666666666 0.004662333333333333 0.016175333333333333 0.001449 0.0032976666666666666
4.0814699999999995 0.012364333333333333 0.010462 0.021399000000000005 0.0040086666666666665 0.007857333333333334
4.09648 0.023063000000000004 0.019800666666666668 0.024104999999999998 0.009376 0.015773999999999996
4.1114999999999995 0.03652966666666667 0.031628666666666666 0.02377033333333333 0.01856666666666667 0.026749666666666668
4.12651 0.049266000000000004 0.04271833333333332 0.022224999999999998 0.031228000000000002 0.038389333333333324
4.1415299999999995 0.056729 0.04893733333333334 0.02293066666666666 0.04472133333333334 0.04682033333333333
4.15654 0.056041999999999995 0.047950000000000007 0.028856 0.05470466666666666 0.04898266666666666
4.1715599999999995 0.04807333333333333 0.04117266666666666 0.04027866666666667 0.05738466666666667 0.04508399999999999
4.18657 0.03713266666666667 0.033092 0.053881666666666675 0.05208066666666667 0.038905333333333326
4.2015899999999995 0.028358666666666674 0.028433333333333335 0.06393633333333333 0.041920666666666676 0.035422
4.2166 0.024901666666666662 0.029599 0.06539533333333333 0.03202666666666667 0.03759
4.2316199999999995 0.026923 0.03613533333333334 0.05703666666666666 0.02651066666666667 0.044654
4.24663 0.032833 0.045717 0.04219366666666667 0.026587333333333334 0.052758
4.2616499999999995 0.04127833333333333 0.055198 0.02638333333333333 0.03109766666666667 0.05719166666666667
4.27666 0.05166133333333334 0.061165 0.013910333333333335 0.03852766666666666 0.05499333333333333
4.2916799999999995 0.06263933333333334 0.06091866666666666 0.006179333333333333 0.048276 0.046609
4.30669 0.07086066666666667 0.05412166666666667 0.0023536666666666662 0.05964166666666666 0.035476999999999995
4.3217099999999995 0.072316 0.04341633333333332 0.0009410000000000001 0.06995733333333333 0.02571933333333333
4.33672 0.065426 0.03281066666666667 0.0008979999999999999 0.07480133333333333 0.019698666666666666
4.3517399999999995 0.052425000000000006 0.025121666666666664 0.0019473333333333335 0.07092399999999999 0.017299666666666668
4.36675 0.03759133333333333 0.020782333333333333 0.004287 0.05897666666666666 0.01693766666666667
4.3817699999999995 0.024448333333333332 0.018512333333333335 0.008052666666666666 0.04301566666666666 0.016919
4.39678 0.014563 0.016649333333333332 0.012742666666666668 0.027672666666666665 0.016097999999999998
4.4117999999999995 0.008048333333333333 0.014106333333333337 0.017113666666666662 0.015792333333333332 0.013991333333333333
4.42681 0.004547000000000001 0.010782333333333335 0.019892333333333335 0.008021333333333333 0.010827999999999999
4.4418299999999995 0.0038743333333333334 0.007408666666666667 0.020759666666666666 0.003711666666666667 0.0074526666666666665
4.45684 0.0062243333333333335 0.005106 0.020544666666666662 0.0018863333333333334 0.004961000000000001
4.4718599999999995 0.012027 0.005017666666666667 0.020230333333333333 0.0019116666666666668 0.004335
4.48687 0.021150000000000002 0.008280333333333332 0.019914 0.0037003333333333333 0.0064139999999999996
4.5018899999999995 0.031953333333333334 0.01599533333333333 0.018909333333333337 0.0075056666666666666 0.012097333333333337
4.5169 0.04110766666666666 0.028654333333333334 0.01677633333333333 0.013401 0.022329333333333333
4.5319199999999995 0.04497866666666666 0.04496466666666667 0.013909999999999999 0.020745000000000003 0.037491333333333335
4.54693 0.04183633333333333 0.06097966666666667 0.011078333333333332 0.02810733333333333 0.05612133333333334
4.5619499999999995 0.033056333333333326 0.07103600000000002 0.008658 0.03372633333333333 0.07385599999999999
4.57696 0.022164999999999997 0.070705 0.006550666666666666 0.036096333333333334 0.08430333333333333
4.5919799999999995 0.012592333333333334 0.059851333333333326 0.004592999999999999 0.03446566666666666 0.08253433333333332
4.60699 0.006056666666666667 0.042915 0.0028626666666666666 0.029141000000000004 0.06871566666666665
4.6220099999999995 0.0024623333333333333 0.02598633333333333 0.0015416666666666667 0.021571999999999997 0.048376666666666665
4.63702 0.0008586666666666668 0.013256333333333334 0.0007353333333333333 0.013813666666666669 0.028688333333333333
4.6520399999999995 0.00031233333333333335 0.005686333333333333 0.0004083333333333333 0.007597999999999999 0.01429933333333333
4.66705 0.00032399999999999996 0.002050666666666667 0.000553 0.003640666666666667 0.005983666666666666
4.6820699999999995 0.0008536666666666669 0.0006356666666666668 0.0014206666666666669 0.0017929999999999999 0.0021126666666666663
4.69708 0.0022449999999999996 0.00022166666666666675 0.0037933333333333335 0.0016586666666666666 0.0006800000000000002
4.7120999999999995 0.005033333333333334 0.0002806666666666667 0.009302333333333334 0.0031203333333333335 0.00038966666666666674
4.72711 0.009579666666666665 0.0007816666666666666 0.020578 0.006330000000000001 0.0007709999999999999
4.7421299999999995 0.015538 0.0020336666666666667 0.04052033333333333 0.011285333333333336 0.001944333333333333
4.75714 0.021685 0.004514666666666666 0.070012 0.017297666666666663 0.0043103333333333336
4.7721599999999995 0.026419 0.008578666666666667 0.10502566666666667 0.02299966666666667 0.008160000000000002
4.78717 0.028709333333333333 0.014090999999999996 0.13612433333333335 0.02701466666666667 0.013338333333333336
4.8021899999999995 0.028716333333333337 0.02030833333333333 0.15290200000000004 0.028731666666666666 0.019137666666666667
4.8172 0.027432000000000005 0.026141333333333332 0.1507563333333333 0.02852566666666667 0.02459133333333333
4.8322199999999995 0.02568166666666667 0.030639999999999994 0.13358833333333334 0.027164000000000004 0.028919666666666666
4.84723 0.023441666666666673 0.033383333333333334 0.10967500000000002 0.025015666666666665 0.0318
4.8622499999999995 0.020155999999999997 0.03448766666666667 0.085411 0.021897 0.03330333333333333
4.87726 0.015652666666666665 0.034212 0.06314233333333333 0.01761866666666667 0.033632666666666665
4.8922799999999995 0.010627666666666665 0.03245766666666667 0.043338666666666664 0.012601 0.032684333333333336
4.90729 0.006176333333333333 0.028782666666666668 0.02688033333333333 0.007817 0.029957000000000004
4.9223099999999995 0.0030410000000000007 0.023115666666666666 0.015098 0.004138666666666667 0.025083000000000005
4.93732 0.0012553333333333336 0.016320666666666667 0.008648333333333334 0.0018516666666666668 0.018596666666666664
4.9523399999999995 0.000436 0.009928333333333336 0.007132000000000001 0.0006960000000000001 0.011923666666666667
4.96735 0.00012566666666666667 0.005145666666666667 0.009371333333333334 0.000218 0.006523333333333333
4.9823699999999995 3.633333333333333e-05 0.002332333333333333 0.013599666666666668 5.966666666666667e-05 0.0030553333333333335
4.99738 5.266666666666667e-05 0.0012216666666666667 0.017584 1.7666666666666668e-05 0.0013913333333333334
5.0123999999999995 0.00022166666666666672 0.0016233333333333332 0.019218333333333337 3.6e-05 0.0011953333333333334
5.02741 0.0008276666666666669 0.003967333333333333 0.017587333333333333 0.00016966666666666665 0.0025766666666666663
5.0424299999999995 0.0025923333333333336 0.009306666666666666 0.013445 0.0006626666666666668 0.0063219999999999995
5.05744 0.006830333333333335 0.018576666666666665 0.008587666666666665 0.002158 0.013518666666666663
5.0724599999999995 0.015179000000000002 0.031175666666666667 0.004599000000000001 0.005899333333333332 0.02444733333333333
5.08747 0.028498 0.043978333333333335 0.002127666666666666 0.013586999999999998 0.037351333333333334
5.1024899999999995 0.04536333333333334 0.05221533333333334 0.0010863333333333335 0.026414666666666663 0.04825899999999999
5.1175 0.06160166666666667 0.05234333333333333 0.0012713333333333333 0.04352533333333333 0.05289066666666667
5.1325199999999995 0.072159 0.04474566666666666 0.0028239999999999997 0.061186666666666674 0.04951933333333333
5.14753 0.07433366666666666 0.03360033333333333 0.006274333333333332 0.07420633333333335 0.040425666666666665
5.1625499999999995 0.069469 0.024090666666666666 0.012030666666666669 0.07908666666666668 0.03038333333333333
5.17756 0.06137600000000001 0.01922666666666667 0.019597333333333338 0.076196 0.023499333333333334
5.1925799999999995 0.05316833333333334 0.01883866666666667 0.027088666666666664 0.068699 0.02099733333333333
5.20759 0.045634 0.020808333333333335 0.031753333333333335 0.05963433333333333 0.021515333333333334
5.2226099999999995 0.03814133333333333 0.023194 0.031536333333333326 0.05013866666666667 0.023107000000000003
5.23762 0.03058666666666667 0.025501666666666666 0.026527000000000002 0.040204 0.025063333333333333
5.2526399999999995 0.02438466666666667 0.028340333333333335 0.018880666666666667 0.030425 0.027942333333333336
5.26765 0.021818999999999998 0.03211866666666667 0.011407666666666667 0.022751666666666667 0.032129
5.2826699999999995 0.02424133333333333 0.036025666666666664 0.0060223333333333335 0.019621333333333334 0.03656433333333333
5.29768 0.030452666666666666 0.03813 0.0033063333333333334 0.022279666666666663 0.038932
5.3126999999999995 0.03668433333333333 0.036563 0.003098333333333334 0.029413000000000005 0.037183
5.32771 0.03871366666666667 0.030876000000000004 0.005147666666666666 0.03708833333333333 0.031054000000000005
5.3427299999999995 0.03462900000000001 0.022565666666666668 0.009179 0.04069266666666667 0.022343000000000002
5.35774 0.025986333333333337 0.014209999999999999 0.014562333333333333 0.037708 0.013722333333333333
5.3727599999999995 0.016309666666666663 0.008002 0.020108333333333332 0.029276333333333338 0.007154666666666667
5.38777 0.008556333333333332 0.004956 0.024383666666666668 0.018999000000000002 0.003185666666666667
5.4027899999999995 0.0037483333333333327 0.005089333333333333 0.026272000000000004 0.010302333333333332 0.0013256666666666668
5.4178 0.001371 0.007848333333333334 0.025322333333333336 0.004664666666666667 0.0008903333333333334
5.4328199999999995 0.000418 0.012156 0.021794666666666667 0.0017659999999999998 0.0015643333333333336
5.44783 0.000105 0.01630033333333333 0.016589666666666666 0.0005596666666666666 0.003460333333333334
5.4628499999999995 2.233333333333334e-05 0.01837633333333333 0.011021666666666667 0.00014600000000000003 0.0067813333333333345
5.47786 1.5666666666666667e-05 0.01733133333333333 0.006308333333333334 3.5666666666666675e-05 0.011186666666666668
5.4928799999999995 7.333333333333333e-05 0.013663666666666666 0.0030883333333333336 3.233333333333333e-05 0.01545866666666667
5.50789 0.0002856666666666667 0.009002666666666666 0.0013316666666666665 0.00011866666666666669 0.017862
5.5229099999999995 0.0008996666666666667 0.00496 0.0006576666666666668 0.0004330000000000001 0.017255333333333334
5.53792 0.0023653333333333334 0.0022833333333333334 0.0007686666666666667 0.0012806666666666667 0.013941000000000002
5.5529399999999995 0.005199666666666667 0.0008763333333333335 0.0016569999999999998 0.0031999999999999997 0.009414
5.56795 0.009556666666666666 0.0002830000000000001 0.0035949999999999997 0.006693666666666666 0.005313999999999999
5.5829699999999995 0.014676333333333335 8.233333333333333e-05 0.0069686666666666655 0.011733333333333335 0.0025113333333333333
5.59798 0.018855 4.933333333333334e-05 0.012030666666666667 0.017228333333333335 0.0010106666666666669
5.6129999999999995 0.020307000000000002 0.00014433333333333336 0.01859833333333333 0.021184 0.00042266666666666673
5.62801 0.018529 0.000512 0.02577633333333334 0.021845999999999997 0.00045766666666666677
5.6430299999999995 0.014892666666666665 0.001519 0.031974999999999996 0.019028 0.0011860000000000002
5.65804 0.011942333333333334 0.0037879999999999993 0.03554633333333334 0.014457999999999999 0.003113666666666667
5.6730599999999995 0.011926 0.007975333333333334 0.03582333333333333 0.010802333333333332 0.007001000000000001
5.68807 0.015519 0.014250333333333332 0.03379 0.010245666666666665 0.013323666666666671
5.7030899999999995 0.021466333333333327 0.021763666666666667 0.031508 0.013524666666666664 0.021493333333333333
5.7181 0.02720733333333333 0.02875233333333333 0.030724000000000005 0.01958066666666667 0.029499666666666667
5.7331199999999995 0.030486000000000003 0.033397666666666666 0.031881 0.025934999999999996 0.034654000000000004
5.74813 0.030799333333333335 0.03500566666666667 0.03432266666666666 0.029988666666666667 0.035334333333333336
5.7631499999999996 0.029333333333333336 0.034673999999999996 0.037110333333333335 0.03068033333333334 0.03253833333333334
5.77816 0.027598333333333332 0.03510233333333334 0.03926966666666667 0.02906433333333334 0.029911666666666666
5.7931799999999996 0.026490333333333334 0.039375999999999994 0.03950333333333333 0.027106333333333333 0.03193666666666667
5.80819 0.026944666666666665 0.048902999999999995 0.036464 0.026081333333333335 0.041121333333333336
5.8232099999999996 0.030913999999999997 0.061715666666666655 0.029976666666666665 0.026559333333333327 0.05575533333333334
5.83822 0.04060966666666666 0.07292833333333333 0.021780333333333336 0.029722666666666668 0.07005633333333332
5.8532399999999996 0.05604966666666667 0.077819 0.014774 0.03779833333333334 0.077394
5.86825 0.07337633333333332 0.07530499999999998 0.011458666666666666 0.052185 0.07489900000000001
5.8832699999999996 0.08637366666666665 0.06874166666666667 0.012868666666666667 0.070752 0.065787
5.89828 0.09049666666666666 0.063204 0.018265666666666666 0.08746833333333333 0.056861666666666665
5.9133 0.086144 0.06130733333333334 0.025331666666666666 0.09559533333333334 0.053091000000000006
5.92831 0.07817466666666667 0.061126999999999994 0.030854666666666662 0.09230766666666665 0.05387033333333333
5.94333 0.07191233333333333 0.05815066666666667 0.032129333333333336 0.08090966666666666 0.05420099999999999
5.95834 0.06886199999999999 0.04949666666666667 0.028427333333333336 0.06873699999999999 0.049381333333333326
5.97336 0.065969 0.036345 0.021327666666666665 0.06210533333333333 0.03882466666666666
5.98837 0.058978333333333334 0.02263 0.013550666666666671 0.061965 0.02582733333333333
6.00339 0.04662366666666667 0.011860666666666665 0.007279666666666666 0.06361633333333333 0.014428666666666668
6.0184 0.03164666666666666 0.005213333333333335 0.0033013333333333328 0.060865666666666665 0.006750000000000001
6.03342 0.018246666666666668 0.0019236666666666666 0.0012613333333333335 0.05101 0.002646
6.04843 0.009084666666666666 0.0006110000000000002 0.00040566666666666675 0.036415666666666666 0.0008776666666666667
6.06345 0.004487333333333333 0.00023433333333333338 0.00011533333333333336 0.021906666666666668 0.0002906666666666667
6.07846 0.0035223333333333335 0.000333 5.833333333333333e-05 0.011059666666666666 0.000262
6.09348 0.005241333333333333 0.0009323333333333333 0.00016833333333333338 0.004715666666666666 0.000706
6.10849 0.009107 0.002403 0.0005813333333333333 0.0018173333333333331 0.001945666666666666
6.12351 0.014887000000000001 0.005191333333333333 0.0017503333333333333 0.0010503333333333335 0.004534666666666667
6.13852 0.022461333333333333 0.009391333333333333 0.004417333333333333 0.0017756666666666665 0.008827333333333333
6.15354 0.03152933333333334 0.014247666666666667 0.009351666666666668 0.004185333333333333 0.014355333333333335
6.16855 0.040889999999999996 0.018318333333333332 0.016646666666666664 0.008926666666666668 0.01953833333333333
6.18357 0.048021666666666664 0.020565999999999997 0.02500333333333333 0.016378 0.022365666666666666
6.19858 0.05008566666666667 0.021809000000000002 0.03180666666666667 0.02579733333333333 0.02196933333333333
6.2136 0.04605866666666667 0.02506366666666666 0.034489 0.035025 0.019841333333333332
6.22861 0.037780666666666664 0.03383733333333332 0.032174999999999995 0.04135200000000001 0.019583000000000003
6.24363 0.028558333333333328 0.04913800000000001 0.026256333333333333 0.043145333333333334 0.025106666666666663
6.25864 0.02075366666666667 0.06738066666666667 0.019538666666666666 0.040811999999999994 0.038126
6.27366 0.014812 0.08145333333333334 0.014901666666666669 0.036042666666666674 0.056343
6.28867 0.010168666666666668 0.08484466666666667 0.014358333333333332 0.03026066666666667 0.07379066666666668
6.30369 0.00644 0.07595066666666668 0.018410666666666665 0.023973666666666667 0.08399966666666667
6.3187 0.003763333333333333 0.05915333333333334 0.025541666666666667 0.01742066666666667 0.08405633333333334
6.33372 0.0025393333333333335 0.04209566666666666 0.03245566666666667 0.011287000000000002 0.07621866666666666
6.34873 0.003453 0.03161400000000001 0.03575300000000001 0.006579666666666667 0.06596933333333334
6.36375 0.007790333333333332 0.030911333333333336 0.03441333333333334 0.004192666666666667 0.058661666666666674
6.37876 0.017459 0.038824333333333336 0.030957666666666668 0.004944333333333332 0.056989666666666675
6.39378 0.03391299999999999 0.05074466666666666 0.029873 0.010069999999999999 0.06016966666666667
6.40879 0.05613766666666666 0.06090766666666667 0.034241 0.021232666666666664 0.06476499999999999
6.42381 0.07940333333333333 0.06511133333333334 0.04326066666666666 0.03933533333333334 0.066814
6.43882 0.09665133333333333 0.06219799999999999 0.05270300000000001 0.06266300000000001 0.063892
6.45384 0.10230266666666668 0.053569333333333344 0.05825833333333333 0.08600900000000002 0.055780666666666666
6.46885 0.095378 0.041745 0.05932800000000001 0.10236033333333333 0.04399833333333334
6.48387 0.079379 0.029441333333333333 0.060199333333333334 0.10641366666666667 0.031102
6.49888 0.05948633333333333 0.01923966666666667 0.06735833333333334 0.09733866666666667 0.019950666666666665
6.5139 0.040171666666666675 0.013284333333333334 0.08439533333333334 0.07875366666666667 0.012883333333333332
6.52891 0.024233666666666664 0.012834666666666668 0.10793533333333334 0.056431999999999996 0.011021
6.54393 0.012892999999999998 0.017743333333333333 0.12800566666666663 0.035700333333333334 0.014017333333333333
6.55894 0.006023999999999999 0.026027666666666668 0.13373133333333337 0.019832999999999996 0.020007
6.57396 0.002690666666666666 0.034009 0.12055766666666669 0.009727333333333333 0.025949666666666663
6.58897 0.001912 0.03779133333333333 0.09309866666666666 0.004665333333333333 0.028869999999999996
6.60399 0.003287333333333334 0.035648000000000006 0.06143566666666666 0.003520666666666667 0.027636666666666664
6.619 0.0070033333333333345 0.029380999999999997 0.034605 0.0056739999999999985 0.023812333333333335
6.63402 0.013190666666666665 0.023165999999999996 0.016623000000000002 0.010956999999999998 0.020478666666666662
6.64903 0.020944666666666667 0.020756333333333335 0.006800666666666666 0.018753333333333334 0.019808000000000003
6.66405 0.028035000000000008 0.023127 0.0023643333333333333 0.02711066666666667 0.021461333333333336
6.67906 0.032095 0.028048999999999998 0.000698 0.033120333333333335 0.023066666666666662
6.69408 0.03267766666666667 0.031675333333333326 0.00017933333333333337 0.034854 0.02224166666666667
6.70909 0.03213533333333333 0.031059000000000003 6.833333333333335e-05 0.03324666666666667 0.018403333333333334
6.72411 0.03386800000000001 0.025901333333333332 0.00013099999999999999 0.03177699999999999 0.012931
6.73912 0.039187 0.018319 0.000431 0.033659 0.007908666666666666
6.75414 0.04566800000000001 0.011116 0.0012206666666666666 0.03902099999999999 0.004781999999999999
6.76915 0.048849333333333335 0.0061396666666666665 0.002877333333333333 0.044664666666666665 0.0039043333333333334
6.78417 0.0459 0.0038229999999999996 0.005672 0.04671633333333333 0.004812666666666666
6.79918 0.03803000000000001 0.003651333333333333 0.009335666666666666 0.043605 0.006552
6.8142 0.029758999999999994 0.004762 0.01283733333333333 0.03665566666666667 0.008017999999999999
6.82921 0.026168333333333335 0.006299333333333332 0.014752333333333329 0.028404666666666665 0.008363666666666665
6.84423 0.030248666666666663 0.007906 0.014214999999999997 0.02094366666666667 0.0075236666666666655
6.85924 0.041695 0.01037933333333333 0.011604 0.015746 0.006474333333333332
6.87426 0.057283000000000014 0.016005666666666668 0.008359333333333333 0.014258666666666666 0.0071540000000000015
6.88927 0.07261533333333334 0.02776366666666667 0.006047666666666667 0.017936333333333332 0.012275
6.90429 0.08410566666666666 0.047188666666666663 0.005468 0.027337 0.024724333333333334
6.9193 0.08986333333333334 0.07217966666666668 0.006377999999999998 0.041243666666666665 0.04610266666666667
6.93432 0.089627 0.09713900000000002 0.007773333333333334 0.05691533333333334 0.074718
6.94933 0.08508 0.11611 0.008500666666666667 0.07151966666666666 0.10501866666666666
6.96435 0.07999966666666666 0.1260423333333333 0.007911333333333333 0.08345333333333335 0.12995099999999998
6.97936 0.078221 0.1267326666666667 0.006179666666666667 0.092373 0.14451400000000003
6.99438 0.07997833333333333 0.11844466666666667 0.0040423333333333335 0.09833766666666666 0.14693033333333336
7.00939 0.08088566666666666 0.10145700000000003 0.002213666666666667 0.10111833333333334 0.13719933333333334
7.02441 0.075834 0.07836766666666665 0.0010226666666666667 0.09992833333333333 0.116374
7.03942 0.06413299999999998 0.055482333333333335 0.0004313333333333333 0.09379933333333335 0.08792133333333334
7.05444 0.050298 0.040594000000000005 0.00031266666666666666 0.08278699999999999 0.05825400000000001
7.06945 0.039820666666666664 0.03892933333333334 0.000715 0.06906766666666668 0.034388666666666665
7.08447 0.034655 0.05022733333333333 0.002238333333333333 0.05605633333333333 0.021013999999999998
7.09948 0.032780000000000004 0.06815133333333333 0.006520333333333333 0.04618833333333334 0.019822666666666662
7.1145 0.03140633333333333 0.08266066666666667 0.016861 0.039910666666666664 0.030323666666666662
7.12951 0.029935666666666663 0.08515099999999999 0.038176 0.036812 0.049666
7.14453 0.029877666666666667 0.07362066666666668 0.07497233333333332 0.036607999999999995 0.07146133333333334
7.15954 0.032232333333333335 0.053496999999999996 0.12695933333333334 0.038461666666666665 0.08668166666666667
7.17456 0.035532999999999995 0.033395 0.18477933333333332 0.040049 0.08819133333333333
7.18957 0.03675866666666667 0.019912333333333334 0.23080233333333336 0.038614333333333334 0.07575866666666667
7.20459 0.03421433333333333 0.015495 0.2472446666666667 0.033413000000000005 0.05653733333333333
7.2196 0.029384333333333332 0.019334666666666667 0.22702933333333333 0.026761999999999998 0.04023366666666666
7.23462 0.025774000000000002 0.028704999999999998 0.178554 0.02241133333333334 0.033166666666666664
7.24963 0.025879666666666665 0.039557666666666665 0.12021166666666667 0.022621 0.03554366666666667
7.26465 0.029028999999999996 0.047302666666666666 0.06946933333333334 0.026465666666666665 0.04252166666666667
7.27966 0.03192233333333333 0.04849966666666667 0.03514433333333333 0.030444333333333337 0.047579333333333335
7.29468 0.03132666666666666 0.042571333333333336 0.016995666666666666 0.030978000000000002 0.04621733333333333
7.30969 0.02661233333333334 0.031981666666666665 0.009998333333333331 0.026828333333333336 0.038135999999999996
7.32471 0.020110666666666666 0.020608666666666664 0.008678666666666668 0.01965933333333333 0.026583
7.33972 0.01529 0.011642333333333333 0.009424333333333331 0.012579666666666666 0.015703666666666664
7.35474 0.014465333333333334 0.006641666666666666 0.011202333333333333 0.008175333333333333 0.008151333333333333
7.36975 0.017544666666666667 0.005994666666666666 0.015579666666666669 0.007618333333333333 0.0046813333333333325
7.38477 0.022234 0.009843 0.025768333333333334 0.010724000000000001 0.005266000000000001
7.39978 0.025509333333333335 0.018259666666666667 0.044170333333333325 0.016124333333333334 0.010215666666666668
7.4148 0.02563566666666667 0.03056433333333333 0.06903466666666666 0.021464000000000004 0.02015933333333333
7.42981 0.023527333333333338 0.044605333333333344 0.09288366666666668 0.024193999999999997 0.034929666666666664
7.44483 0.022228333333333336 0.05716666666666667 0.10547666666666668 0.023091333333333335 0.052272
7.45984 0.02476966666666667 0.06536666666666667 0.10044866666666667 0.019284999999999997 0.06777800000000002
7.47486 0.032047 0.06784566666666667 0.08005566666666668 0.015859666666666668 0.07657066666666666
7.48987 0.04218 0.064732 0.053354000000000006 0.016328 0.07574600000000001
7.50489 0.051594999999999995 0.05694033333333334 0.029723333333333334 0.023036 0.06592433333333332
7.5199 0.05687466666666666 0.04585233333333332 0.013837333333333333 0.03600766666666667 0.05084066666666666
7.53492 0.056315 0.03355966666666667 0.005386333333333334 0.05229566666666666 0.035344999999999994
7.54993 0.05053 0.022637666666666667 0.001754 0.066433 0.023137666666666667
7.56495 0.042095 0.015121999999999998 0.000485 0.07264566666666668 0.015462333333333331
7.57996 0.03420833333333333 0.011515333333333332 0.00015333333333333337 0.068136 0.011358000000000002
7.59498 0.028885666666666667 0.010700999999999999 0.00021833333333333335 0.05508266666666668 0.008971
7.60999 0.026106666666666667 0.010972333333333332 0.0007129999999999999 0.039544 0.006927666666666666
7.62501 0.024708 0.011286333333333334 0.002105333333333333 0.027882333333333335 0.004885666666666666
7.64002 0.024146666666666667 0.011821333333333331 0.005243666666666668 0.023575 0.003241
7.65504 0.025040000000000003 0.013324666666666667 0.010929666666666667 0.026174 0.0025820000000000005
7.67005 0.027936000000000002 0.015919333333333334 0.01906666666666667 0.032414000000000005 0.0033416666666666664
7.68507 0.031923 0.01847033333333333 0.027911666666666668 0.038276333333333336 0.005637666666666667
7.70008 0.034763666666666665 0.01941266666666667 0.03441433333333333 0.04085933333333334 0.009112666666666666
7.7151 0.03441433333333333 0.018272999999999998 0.03607733333333332 0.03926200000000001 0.012915666666666667
7.73011 0.030382 0.016545666666666667 0.03283966666666667 0.034219000000000006 0.016228333333333334
7.74513 0.023884666666666672 0.016961 0.027179666666666668 0.027213333333333332 0.019164666666666663
7.76014 0.017104 0.021660000000000002 0.022350333333333337 0.019880666666666668 0.023053333333333332
7.77516 0.012317999999999999 0.030502333333333336 0.020533333333333334 0.013841333333333332 0.029352333333333328
7.79017 0.011254666666666665 0.040754 0.022318 0.010607333333333333 0.037865666666666666
7.80519 0.014633000000000002 0.04851433333333334 0.02704166666666667 0.011217999999999999 0.046139666666666676
7.8202 0.021786000000000003 0.051011 0.033106 0.01569133333333333 0.051008333333333336
7.83522 0.030600666666666665 0.04796200000000002 0.038362 0.022606 0.05083833333333333
7.85023 0.038225666666666665 0.041008 0.041051666666666674 0.029461333333333332 0.046319333333333344
7.86525 0.04233766666666667 0.03219866666666667 0.04071199999999999 0.033918666666666666 0.039233333333333335
7.88026 0.04204366666666666 0.023142666666666662 0.038143666666666666 0.03518999999999999 0.031053666666666663
7.89528 0.037828 0.015056999999999997 0.03454433333333333 0.03413133333333333 0.022793000000000004
7.91029 0.030966666666666663 0.008968 0.031000666666666662 0.03192933333333333 0.015631333333333327
7.92531 0.023189666666666664 0.005708333333333332 0.02864166666666667 0.028876999999999996 0.011042333333333333
7.94032 0.016641666666666666 0.0060143333333333325 0.028588999999999996 0.024633000000000002 0.010285333333333334
7.95534 0.013768333333333334 0.010714666666666667 0.031363666666666665 0.01945633333333334 0.013769333333333335
7.97035 0.016844333333333333 0.020448333333333336 0.03646966666666666 0.014937333333333335 0.020756333333333335
7.98537 0.027177999999999997 0.034688666666666666 0.042774333333333345 0.013533666666666666 0.02958966666666667
8.00038 0.043992666666666666 0.05088433333333334 0.049035999999999996 0.017500333333333333 0.03845633333333333
8.0154 0.06357966666666666 0.06500666666666667 0.05390266666666667 0.027893333333333336 0.04624366666666666
8.03041 0.08004033333333334 0.07346899999999999 0.055816 0.04400133333333334 0.052657
8.04543 0.08813933333333335 0.07470066666666668 0.053632333333333324 0.06345133333333335 0.05741266666666667
8.06044 0.086796 0.069113 0.04777666666666666 0.08294733333333333 0.05945966666666666
8.07546 0.080168 0.05827033333333332 0.04064366666666666 0.09920333333333334 0.05726933333333332
8.09047 0.07469966666666666 0.04460533333333334 0.03526666666666667 0.10954599999999999 0.050108999999999994
8.10549 0.07393033333333333 0.03149766666666667 0.03313433333333333 0.11231333333333332 0.039247666666666674
8.1205 0.07552733333333332 0.022672333333333333 0.033048666666666664 0.10708566666666666 0.027904
8.13552 0.07357 0.020852666666666665 0.032278 0.09467033333333334 0.019922
8.15053 0.06403066666666667 0.026409333333333337 0.029019000000000003 0.07696633333333333 0.018055333333333333
8.16555 0.04836866666666668 0.03680433333333333 0.023813666666666667 0.056972 0.022872000000000003
8.18056 0.03224433333333333 0.04740266666666666 0.018767 0.03852233333333333 0.032422999999999993
8.19558 0.021526333333333335 0.053997333333333335 0.015603666666666667 0.02536333333333334 0.042874999999999996
8.21059 0.019442333333333336 0.055748999999999986 0.014644333333333334 0.019996 0.05032633333333334
8.22561 0.026020666666666668 0.055953 0.015348333333333334 0.022905000000000002 0.05323066666666667
8.24062 0.03839566666666667 0.05944800000000001 0.017459000000000002 0.032285333333333326 0.053605333333333324
8.25564 0.05137466666666667 0.06851366666666667 0.021109 0.04422166666666668 0.05557599999999999
8.27065 0.05920333333333332 0.080654 0.025888 0.05381266666666666 0.06220766666666666
8.28567 0.058765 0.08989366666666668 0.030221666666666668 0.05737366666666666 0.073014
8.30068 0.05193266666666666 0.09054133333333333 0.03230333333333333 0.05460233333333333 0.083832
8.3157 0.04447566666666667 0.08080166666666667 0.03170966666666667 0.04892133333333334 0.08909333333333333
8.33071 0.041866 0.06390333333333334 0.02984 0.045252666666666656 0.08515400000000001
8.34573 0.045371999999999996 0.045940999999999996 0.028451333333333332 0.046529666666666664 0.07267399999999999
8.36074 0.05157900000000001 0.03210300000000001 0.027973666666666664 0.05152266666666667 0.056200333333333324
8.37576 0.05536933333333334 0.02403433333333333 0.027383333333333332 0.055955333333333336 0.041179999999999994
8.39077 0.05361266666666667 0.020112333333333333 0.02574433333333333 0.05601700000000001 0.030781
8.40579 0.046729333333333324 0.01778266666666667 0.023655 0.05108433333333332 0.025003333333333332
8.4208 0.037776333333333335 0.01581833333333333 0.023156333333333334 0.043377 0.022135000000000002
8.43582 0.030652000000000006 0.014780666666666666 0.026245666666666664 0.035808999999999994 0.02058766666666667
8.45083 0.02871133333333333 0.016012666666666665 0.033294000000000004 0.03075433333333333 0.019524
8.46585 0.033922999999999995 0.02053666666666666 0.04272533333333333 0.030268333333333335 0.018732333333333337
8.48086 0.04627833333333333 0.028961666666666667 0.05204066666666666 0.03622 0.018884
8.49588 0.063596 0.041682000000000004 0.059225 0.04926 0.02195
8.51089 0.08199466666666666 0.058346 0.06323133333333335 0.06764766666666665 0.03061333333333333
