# Supplementary material for: Coherent ultrafast photoemission from a single quantized state of a one-dimensional emitter
Source: Sci Adv. 2023 Oct 12;9(41):eadf4170. doi: 10.1126/sciadv.adf4170 (PMC10569710; doi:10.1126/sciadv.adf4170)
Supplement: Supplementary file 2 — Data file S1 [file sciadv.adf4170_data_file_s1.zip › data and code/data_figure_4/Figure4B/15fsand27fs/3D_LDOS_15and27fs.py]

# -*- coding: utf-8 -*-
"""
Spyder Editor

This is a temporary script file.
"""

import pyramids.plot.PlotUtility as pu
import numpy as np
import matplotlib.pyplot as plt
import os
import pyramids.plot.setting as ma

#z=[,17.15,18.39,20.79]
#z=np.range(8)
def getdos(index):
    name=[[],[],[],[],[],[]]
    f=open('%s.dat'%index,'r')
    for line in f:
        for each in enumerate(line.split()):
             name[each[0]].append(float(each[1]))
    energy,a,b,c,d,e=name#
    return energy,a,b,c,d,e
energy,a_t,b_t,c_t,d_t,e_t=getdos('0')
D_3fs=[]
D_9fs=[]
D_15fs=[]
D_21fs=[]
D_27fs=[]
for i in range(16):
    t,a,b,c,d,e=getdos(i)
    D_3fs.append(a)
    D_9fs.append(b)
    D_15fs.append(c)
    D_21fs.append(d)
    D_27fs.append(e)
#print (len(D_3fs),len(D_3fs[0]))

#times=[3,9,15,21,27]

positions=np.array([2.232500076,3.432159901,4.678939819,5.926099777,7.172879696,8.420040131,9.666820526,10.913979530,12.161140442,13.407919884, 14.655839920,15.902999878, 17.150159836,18.396940231,19.582160950, 20.792081833]) 
positions_rescale=(max(positions)-(positions-positions[0]))/10-0.15
print (len(positions_rescale))
print (max(positions_rescale))
cm = plt.cm.get_cmap('inferno')#('OrRd') 
fig, ax = plt.subplots(1, 1, figsize=(3.2,5))
for index,i in enumerate(D_15fs):  
    z=np.array(D_15fs[index])*10
    y=energy
    x=[float(positions_rescale[index])]*len(energy)
    #print (max(z))
    ax.scatter(x,y,c=z,marker='o',vmin=0.0, vmax=1, s=80, cmap=cm)
kargs=ma.getPropertyFromPosition(xlimits=[0,max(positions_rescale)],ylimits=[-2.5,2.5],yticks=[-2,-1,0,1,2],xticks=[0,1,2],
                                 xlabel=r'Position (nm)',ylabel=r'$\rm E-E_f$ (eV)',ticksize=18,hline=[0.7,2.5])#,,hline=[2.3]，title=r'E=0.0 V/$\rm \AA$; $\rm E_f$=-3.51 eV')
ma.setProperty(ax,labelsize=20,**kargs)
plt.tight_layout()
plt.savefig('15fs_test.png',dpi=700)
