# Supplementary material for: Coherent ultrafast photoemission from a single quantized state of a one-dimensional emitter
Source: Sci Adv. 2023 Oct 12;9(41):eadf4170. doi: 10.1126/sciadv.adf4170 (PMC10569710; doi:10.1126/sciadv.adf4170)
Supplement: Supplementary file 2 — Data file S1 [file sciadv.adf4170_data_file_s1.zip › data and code/data_figure_4/Figure4B/15fsand27fs/4.dat]

-6.489090000000001 0.05638733333333333 0.038012000000000004 0.107362 0.06117866666666667 0.030580333333333334
-6.474070000000001 0.05945100000000001 0.049787 0.11406233333333332 0.03980533333333334 0.04062966666666667
-6.459060000000001 0.06034000000000001 0.06643366666666667 0.114392 0.02953133333333334 0.05786333333333333
-6.444040000000001 0.05805133333333333 0.08381933333333333 0.108574 0.02945366666666666 0.07808466666666666
-6.429030000000001 0.055809000000000004 0.09766366666666668 0.09676499999999999 0.03620633333333334 0.09523833333333333
-6.414010000000001 0.05696333333333334 0.10455233333333334 0.080521 0.046379333333333335 0.104445
-6.399000000000001 0.06156100000000001 0.10292433333333334 0.06387366666666668 0.05785333333333333 0.104256
-6.383980000000001 0.06672266666666667 0.094566 0.05161366666666666 0.06946000000000001 0.096954
-6.368970000000001 0.069765 0.08514466666666669 0.04628566666666667 0.07984433333333335 0.08745566666666667
-6.353950000000001 0.07088166666666666 0.08165133333333331 0.04691 0.08723533333333333 0.081525
-6.338940000000001 0.07335833333333333 0.08772966666666668 0.050397 0.09091633333333332 0.08349633333333334
-6.323920000000001 0.08137466666666666 0.10069033333333334 0.05400300000000001 0.09285933333333332 0.09410466666666667
-6.308910000000001 0.09679033333333333 0.11296566666666667 0.056968333333333336 0.09721766666666667 0.10960800000000002
-6.293890000000001 0.11712066666666665 0.116861 0.060469999999999996 0.107191 0.12300333333333334
-6.278880000000001 0.13660033333333332 0.10937166666666667 0.06621466666666667 0.12198566666666667 0.127203
-6.263860000000001 0.149795 0.09418633333333332 0.07461266666666667 0.13704966666666665 0.11909266666666668
-6.248850000000001 0.15440866666666667 0.08001933333333335 0.08398166666666666 0.14751333333333333 0.10221866666666668
-6.233830000000001 0.15090133333333336 0.07599200000000002 0.09174566666666668 0.15106233333333335 0.08588499999999999
-6.218820000000001 0.14025566666666664 0.08622333333333333 0.09690666666666667 0.14760166666666663 0.08017133333333333
-6.203800000000001 0.123226 0.10659866666666667 0.101191 0.137303 0.089583
-6.188790000000001 0.10168266666666669 0.126545 0.10721000000000001 0.12016666666666666 0.109781
-6.173770000000001 0.07976033333333334 0.13595066666666664 0.11499833333333334 0.09758066666666668 0.13021266666666667
-6.158760000000001 0.06287666666666666 0.13251433333333332 0.12095533333333333 0.07345233333333333 0.14132266666666665
-6.143740000000001 0.054987 0.122986 0.12120199999999999 0.053302333333333334 0.14097666666666667
-6.128730000000001 0.056206000000000006 0.11692266666666666 0.11635533333333334 0.041987000000000003 0.13473600000000002
-6.113710000000001 0.06257199999999999 0.11848800000000001 0.11207333333333333 0.04151233333333333 0.13011833333333334
-6.098700000000001 0.068403 0.12346233333333333 0.11407766666666667 0.049926000000000005 0.13013166666666665
-6.083680000000001 0.06963566666666667 0.12320266666666665 0.12259599999999998 0.06195 0.13134366666666666
-6.068670000000001 0.06558499999999999 0.11163866666666666 0.13194999999999998 0.07135533333333334 0.12714299999999998
-6.053650000000001 0.058130999999999995 0.08971166666666668 0.13576133333333332 0.07397833333333334 0.11319566666666668
-6.038640000000001 0.049615000000000006 0.06449633333333334 0.13299766666666668 0.06927199999999999 0.09104500000000001
-6.023620000000001 0.0414 0.04442433333333332 0.12896166666666664 0.05956433333333332 0.06753233333333333
-6.008610000000001 0.033921 0.03440366666666667 0.12994866666666666 0.04795166666666666 0.05038766666666667
-5.993590000000001 0.027706999999999992 0.03389933333333333 0.13666700000000004 0.03682233333333333 0.04327466666666668
-5.978580000000001 0.024133333333333336 0.03841533333333333 0.14361733333333335 0.027741666666666664 0.044034666666666666
-5.963560000000001 0.025096666666666666 0.042919 0.14515400000000003 0.021944 0.04717333333333333
-5.948550000000001 0.03201133333333333 0.04504366666666666 0.14124233333333333 0.020508333333333337 0.048432333333333334
-5.933530000000001 0.044943 0.046055 0.13622666666666666 0.024329666666666663 0.04774333333333333
-5.918520000000001 0.06247833333333332 0.04904433333333333 0.13247966666666666 0.034157999999999994 0.04828533333333332
-5.903500000000001 0.08200233333333333 0.05610300000000001 0.12668033333333334 0.050306000000000003 0.052975
-5.888490000000001 0.10025733333333335 0.06688166666666667 0.11313833333333333 0.071595 0.06191233333333334
-5.873470000000001 0.114083 0.07947900000000001 0.09020633333333335 0.09458200000000001 0.07283433333333335
-5.858460000000001 0.12128200000000001 0.09210199999999999 0.06268333333333334 0.11439666666666669 0.08338433333333334
-5.843440000000001 0.12100533333333333 0.10370633333333333 0.03835466666666667 0.12704366666666667 0.09268833333333333
-5.828430000000001 0.113599 0.11339733333333335 0.023053666666666663 0.13094566666666665 0.10115766666666669
-5.813410000000001 0.10040666666666667 0.11980133333333334 0.01860433333333333 0.126559 0.10921699999999998
-5.798400000000001 0.083797 0.12116266666666667 0.023624333333333337 0.115121 0.116131
-5.783380000000001 0.06661666666666667 0.11601700000000001 0.03486866666666667 0.098328 0.11955433333333333
-5.768370000000001 0.05094666666666667 0.10399666666666668 0.04822666666666666 0.078525 0.11633566666666666
-5.753350000000001 0.037429333333333335 0.08670866666666667 0.06014833333333333 0.058385999999999987 0.10460533333333334
-5.738340000000001 0.02586666666666667 0.06781233333333334 0.06920133333333332 0.04013333333333334 0.08592333333333332
-5.723320000000001 0.016284000000000003 0.051401666666666665 0.07612233333333335 0.025164999999999996 0.06524166666666667
-5.708310000000001 0.009087000000000001 0.039537333333333334 0.08194900000000001 0.014152000000000003 0.04794466666666667
-5.693290000000001 0.004556666666666666 0.03129966666666666 0.08644600000000002 0.007093 0.03639833333333334
-5.678280000000001 0.0025993333333333337 0.024432 0.08864866666666667 0.003466 0.029178666666666665
-5.663260000000001 0.003129333333333333 0.017660000000000002 0.08847866666666665 0.0027439999999999995 0.023405000000000002
-5.648250000000001 0.006586666666666667 0.011427666666666666 0.08700666666666666 0.005003333333333333 0.017523
-5.633230000000001 0.013830000000000002 0.006977333333333334 0.08528399999999998 0.011157333333333333 0.012089666666666667
-5.618220000000001 0.02517233333333333 0.005208666666666666 0.08349199999999998 0.022239000000000005 0.008595
-5.603200000000001 0.03908366666666666 0.006318666666666665 0.08139266666666667 0.03786066666666666 0.008043333333333333
-5.588190000000001 0.05183466666666666 0.009855333333333332 0.07918199999999999 0.05493666666666667 0.010258333333333335
-5.573170000000001 0.05910833333333333 0.01473633333333333 0.07744733333333334 0.06826433333333333 0.01395333333333333
-5.558160000000001 0.05886166666666668 0.019311000000000005 0.07625933333333332 0.07338433333333333 0.017284333333333332
-5.543140000000001 0.05300266666666666 0.021942666666666666 0.07444 0.06957833333333334 0.018724333333333332
-5.528130000000001 0.04612533333333333 0.021816 0.07015199999999999 0.06015466666666667 0.017877
-5.513110000000001 0.042415333333333326 0.01933366666666667 0.062393000000000004 0.04971499999999998 0.015543333333333331
-5.498100000000001 0.04360933333333334 0.01572166666666667 0.05217333333333333 0.04130366666666667 0.013017
-5.483080000000001 0.04950333333333334 0.012359666666666666 0.04221366666666666 0.036116999999999996 0.011200666666666668
-5.468070000000001 0.059557 0.010417666666666665 0.035430333333333335 0.03489166666666667 0.010241
-5.453050000000001 0.07357633333333333 0.010918333333333334 0.03331166666666666 0.03851233333333333 0.009814666666666664
-5.438040000000001 0.09144100000000001 0.015066666666666667 0.03527533333333333 0.047192666666666674 0.009922000000000002
-5.423020000000001 0.11263733333333331 0.024701999999999995 0.039384666666666665 0.06007766666666666 0.011829999999999999
-5.408010000000001 0.13560300000000003 0.042343 0.04373 0.07635133333333331 0.018687333333333337
-5.392990000000001 0.1566586666666666 0.069916 0.047242333333333345 0.09635633333333334 0.03497666666666667
-5.377980000000001 0.16998233333333335 0.10603233333333333 0.049554666666666664 0.12037466666666669 0.06402433333333332
-5.362960000000001 0.17021366666666668 0.14424066666666668 0.050603999999999996 0.14568433333333336 0.10443000000000001
-5.347950000000001 0.15605166666666667 0.17489899999999997 0.050378999999999986 0.16542799999999996 0.14806466666666668
-5.332930000000001 0.13153233333333333 0.189934 0.048879333333333344 0.17185799999999998 0.18249633333333334
-5.317920000000001 0.1037 0.18642366666666665 0.04625733333333334 0.161795 0.19717366666666666
-5.302900000000001 0.07906066666666668 0.1665636666666667 0.043126333333333336 0.13911133333333334 0.18861866666666666
-5.287890000000001 0.06156433333333333 0.1358393333333333 0.040474 0.11191499999999999 0.16117233333333333
-5.272870000000001 0.052332000000000004 0.10169333333333333 0.03887066666666667 0.08765966666666668 0.12400333333333333
-5.257860000000001 0.050231000000000005 0.07234233333333333 0.037822 0.070393 0.08738533333333336
-5.242840000000001 0.053071 0.054420333333333334 0.036259000000000007 0.06078166666666666 0.059699999999999996
-5.227830000000001 0.058990666666666663 0.05054733333333334 0.03347766666666666 0.057396333333333334 0.04545
-5.212810000000001 0.06692066666666667 0.05873899999999999 0.029480999999999997 0.058255999999999995 0.044755
-5.197800000000001 0.07562366666666667 0.07405766666666666 0.024611 0.06210466666666667 0.05457266666666667
-5.182780000000001 0.082571 0.09067133333333333 0.019422666666666664 0.06831333333333332 0.07043933333333334
-5.167770000000001 0.08435966666666665 0.10294833333333334 0.015004333333333335 0.07545966666666667 0.08716700000000001
-5.152750000000001 0.07857066666666669 0.10627533333333333 0.013045000000000003 0.08046166666666667 0.09903833333333333
-5.137740000000001 0.06558233333333334 0.09875199999999999 0.015222333333333334 0.07976766666666667 0.10121833333333333
-5.122720000000001 0.048773666666666673 0.08271333333333333 0.022199999999999998 0.07175966666666667 0.09246433333333334
-5.107710000000001 0.033161333333333334 0.06372133333333334 0.032973 0.058149333333333324 0.076363
-5.092690000000001 0.023489 0.047107 0.045081666666666666 0.043169333333333344 0.05897
-5.077680000000001 0.022918666666666664 0.03538666666666667 0.056001666666666665 0.031260666666666666 0.04495933333333334
-5.062660000000001 0.03246433333333334 0.028755 0.06500299999999999 0.025084333333333337 0.03608266666666667
-5.047650000000001 0.05052600000000001 0.027389 0.07383866666666666 0.025068 0.03274933333333333
-5.032630000000001 0.072826 0.032570666666666664 0.08525333333333335 0.03060766666666667 0.035970666666666665
-5.017620000000001 0.09348466666666667 0.045507 0.10036700000000001 0.041295 0.047105
-5.002600000000001 0.10721900000000001 0.06489566666666666 0.11709033333333334 0.05682533333333333 0.065455
-4.987590000000001 0.11110999999999999 0.08549266666666666 0.13086899999999999 0.07568599999999999 0.08617266666666666
-4.972570000000001 0.10490733333333332 0.09952033333333334 0.13701466666666665 0.09430699999999999 0.10110299999999998
-4.957560000000001 0.09043799999999999 0.10088766666666667 0.13316666666666666 0.107774 0.10323133333333333
-4.942540000000001 0.071086 0.08948500000000001 0.12060900000000001 0.11169200000000003 0.09171166666666668
-4.927530000000001 0.05120233333333333 0.07170533333333333 0.10389999999999996 0.10417033333333332 0.07302066666666665
-4.912510000000001 0.034798 0.056465 0.08926366666666664 0.08691266666666667 0.05693366666666666
-4.897500000000001 0.024181666666666664 0.049850666666666675 0.08228266666666667 0.064796 0.05058033333333334
-4.882480000000001 0.019784666666666666 0.05256333333333333 0.08571966666666667 0.04381666666666666 0.055135333333333335
-4.867470000000001 0.021212666666666668 0.06136299999999998 0.09834233333333332 0.028628666666666667 0.06673466666666665
-4.852450000000001 0.028213666666666658 0.072506 0.11579966666666666 0.021444999999999995 0.080124
-4.837440000000001 0.04053533333333333 0.08422133333333334 0.1331696666666667 0.02257366666666667 0.09201033333333333
-4.822420000000001 0.05733933333333333 0.09681133333333335 0.14684833333333333 0.031349 0.102033
-4.807410000000001 0.07715066666666666 0.11103433333333333 0.15417399999999998 0.04647666666666667 0.111651
-4.792390000000001 0.09803533333333334 0.12630133333333332 0.15227333333333334 0.06588166666666667 0.12253166666666666
-4.777380000000001 0.11721466666666668 0.139811 0.13887599999999997 0.08650766666666668 0.13514466666666666
-4.762360000000001 0.1308173333333333 0.14722333333333334 0.11515366666666667 0.10442666666666668 0.14742133333333335
-4.747350000000001 0.13531533333333334 0.14488066666666669 0.08726233333333333 0.11569266666666668 0.15432300000000002
-4.732330000000001 0.12990600000000002 0.132109 0.064157 0.1182213333333333 0.1501613333333333
-4.717320000000001 0.11705133333333334 0.11156133333333335 0.053231333333333325 0.11326499999999999 0.132636
-4.702300000000001 0.10024833333333331 0.08740833333333332 0.05699800000000001 0.10441933333333335 0.10496799999999999
-4.687290000000001 0.081642 0.06335033333333333 0.07232899999999999 0.09457499999999999 0.073998
-4.672270000000001 0.06217433333333333 0.041982 0.091624 0.08392066666666667 0.046322666666666665
-4.657260000000001 0.043241666666666664 0.02499366666666666 0.10536766666666667 0.071096 0.02563666666666666
-4.642240000000001 0.027185666666666667 0.013118 0.106045 0.055878 0.012463333333333333
-4.627230000000001 0.015957333333333334 0.005978333333333334 0.09200366666666668 0.04021500000000001 0.0052770000000000004
-4.612210000000001 0.009756333333333334 0.00234 0.06827466666666668 0.02676866666666667 0.001932
-4.597200000000001 0.007103333333333334 0.00078 0.04314133333333334 0.016937333333333335 0.0006076666666666666
-4.582180000000001 0.005999 0.00024300000000000005 0.02320966666666667 0.010422999999999998 0.000177
-4.567170000000001 0.005046999999999999 0.00014500000000000006 0.010838333333333333 0.006200666666666668 0.00010800000000000001
-4.552150000000001 0.003865666666666667 0.00030800000000000006 0.005046 0.0034549999999999993 0.0002473333333333334
-4.537140000000001 0.0028496666666666666 0.0008096666666666668 0.0038296666666666665 0.0018019999999999996 0.0006730000000000002
-4.522120000000001 0.002770333333333333 0.001872 0.005739666666666666 0.0011136666666666665 0.0016026666666666665
-4.507110000000001 0.004591333333333333 0.003803 0.010127333333333334 0.0015083333333333333 0.003303
-4.492090000000001 0.009378666666666667 0.006961 0.016771333333333336 0.003446 0.006009999999999999
-4.477080000000001 0.017921 0.011767 0.02547866666666667 0.0076936666666666655 0.009949333333333336
-4.462059999999999 0.029931333333333334 0.018741 0.03588500000000001 0.014808333333333333 0.015521666666666665
-4.447050000000001 0.04337833333333333 0.028365333333333333 0.04708633333333334 0.02437133333333334 0.023428999999999995
-4.432029999999999 0.05474266666666667 0.04048566666666666 0.05743866666666666 0.03476 0.03435033333333333
-4.417020000000001 0.060455999999999996 0.05360466666666667 0.06494033333333334 0.04393733333333334 0.047964333333333324
-4.401999999999999 0.058758 0.064696 0.06832633333333334 0.050594999999999994 0.06206933333333334
-4.386990000000001 0.050714666666666665 0.07026833333333334 0.06786099999999999 0.054324000000000004 0.07282033333333333
-4.371969999999999 0.039565333333333334 0.06842233333333334 0.064798 0.05478566666666667 0.07658033333333332
-4.356960000000001 0.02891966666666667 0.060254 0.06012466666666668 0.051382666666666674 0.07225199999999998
-4.341939999999999 0.021126333333333337 0.04931100000000001 0.05421033333333334 0.04419833333333334 0.062122666666666666
-4.326930000000001 0.01680433333333333 0.03940266666666667 0.047922 0.034916666666666665 0.05042366666666665
-4.311909999999999 0.015471333333333333 0.032800666666666665 0.043477 0.026330666666666662 0.04091733333333333
-4.296900000000001 0.016556 0.030175 0.043437333333333335 0.020857 0.035572999999999994
-4.281879999999999 0.020325 0.03167766666666667 0.048762 0.019662 0.034883333333333336
-4.266870000000001 0.028155 0.037759666666666664 0.05828399999999999 0.02315866666666667 0.03881299999999999
-4.251849999999999 0.04159666666666666 0.048657 0.06994533333333335 0.03188866666666667 0.04703766666666668
-4.236840000000001 0.060534000000000004 0.06309066666666667 0.08166033333333332 0.04621766666666667 0.058400000000000014
-4.221819999999999 0.08198166666666667 0.077718 0.09070400000000002 0.06469200000000001 0.07055266666666667
-4.206810000000001 0.100884 0.08842633333333334 0.09341200000000001 0.08292533333333335 0.08055933333333333
-4.191789999999999 0.11249366666666667 0.09266400000000001 0.08711666666666668 0.095132 0.08617733333333333
-4.176780000000001 0.11444666666666665 0.09064766666666664 0.07308166666666667 0.097756 0.08672366666666667
-4.161759999999999 0.10724600000000001 0.08436466666666667 0.057259 0.09209233333333335 0.08275533333333333
-4.146750000000001 0.09357566666666667 0.07573 0.04753733333333334 0.08324833333333334 0.075222
-4.131729999999999 0.077396 0.06581966666666668 0.04930933333333333 0.07642 0.06513466666666667
-4.116720000000001 0.06275366666666667 0.055494999999999996 0.06221933333333334 0.073557 0.05390166666666666
-4.101699999999999 0.052163999999999995 0.04586866666666667 0.07990166666666668 0.07285766666666667 0.043365999999999995
-4.086690000000001 0.04540866666666666 0.03772866666666666 0.093078 0.07088833333333332 0.03489066666666667
-4.071669999999999 0.040281 0.03088866666666667 0.09466033333333335 0.06528033333333333 0.028505666666666665
-4.056660000000001 0.035009000000000005 0.024551333333333335 0.08381633333333334 0.056137 0.02322066666666667
-4.041639999999999 0.030083666666666665 0.018455 0.06590366666666667 0.04573266666666666 0.018342666666666667
-4.026630000000001 0.027937333333333328 0.01363 0.048516666666666666 0.03729166666666666 0.014463333333333332
-4.011609999999999 0.031218000000000006 0.012318 0.03694533333333334 0.03356166666666667 0.013363333333333331
-3.9966000000000004 0.04175700000000001 0.017515333333333334 0.032576 0.03612666666666667 0.017245
-3.9815799999999997 0.06086366666666666 0.03214466666666667 0.034170000000000006 0.04600966666666668 0.027933999999999994
-3.9665700000000004 0.08920633333333333 0.057359 0.03971 0.06486700000000001 0.04621666666666666
-3.9515499999999997 0.12473866666666664 0.09035066666666665 0.047000999999999994 0.09442400000000002 0.07108866666666666
-3.9365400000000004 0.16039833333333334 0.12364466666666667 0.053421 0.13307499999999997 0.09892300000000001
-3.9215199999999997 0.18545166666666668 0.14759533333333333 0.05629033333333334 0.172804 0.12339333333333334
-3.9065100000000004 0.19099066666666667 0.15501233333333328 0.05397633333333333 0.201005 0.137234
-3.8914899999999997 0.17514233333333334 0.14447166666666666 0.04684966666666667 0.20725366666666672 0.1356146666666667
-3.8764800000000004 0.143684 0.12023733333333333 0.03710533333333333 0.18941166666666667 0.11894033333333333
-3.8614599999999997 0.10652633333333333 0.08977766666666667 0.027667666666666663 0.15421766666666667 0.09282300000000003
-3.8464500000000004 0.07343466666666666 0.060755666666666666 0.020882666666666667 0.11300533333333333 0.06515133333333332
-3.8314299999999997 0.051132666666666673 0.03867666666666667 0.017518333333333337 0.07641433333333332 0.042441666666666676
-3.8164200000000004 0.04222333333333333 0.025681333333333334 0.016644333333333337 0.05087033333333334 0.02776033333333333
-3.8013999999999997 0.045649333333333326 0.02084066666666667 0.016371666666666666 0.03772133333333334 0.02083166666666666
-3.7863900000000004 0.057835333333333336 0.021541666666666667 0.015214333333333333 0.034849000000000005 0.019519333333333333
-3.7713699999999997 0.07372866666666665 0.024886000000000002 0.013039666666666666 0.039299666666666656 0.021254000000000002
-3.7563600000000004 0.08776733333333334 0.028663666666666667 0.011014666666666666 0.04895133333333334 0.023797000000000006
-3.7413399999999997 0.09527466666666666 0.032091 0.010608666666666667 0.06211833333333334 0.025710666666666666
-3.7263300000000004 0.09398566666666666 0.036504 0.012372666666666665 0.07611433333333334 0.02722433333333333
-3.7113099999999997 0.084907 0.045159666666666674 0.015378666666666669 0.086721 0.031119333333333332
-3.6963000000000004 0.07218433333333334 0.061395999999999985 0.01769866666666667 0.08989133333333332 0.04218266666666667
-3.6812799999999997 0.06191566666666666 0.086248 0.017806000000000002 0.08464566666666666 0.064385
-3.6662700000000004 0.059751000000000005 0.11695366666666665 0.01595866666666667 0.07453400000000002 0.09719466666666667
-3.6512499999999997 0.067849 0.147499 0.014587000000000001 0.06583099999999999 0.13407933333333333
-3.6362400000000004 0.083284 0.17103433333333334 0.017518 0.06366533333333332 0.16549399999999997
-3.6212199999999997 0.09977366666666668 0.18323633333333333 0.02841066666666666 0.06951066666666668 0.18472666666666665
-3.6062100000000004 0.11144366666666668 0.18431333333333336 0.04861133333333334 0.081608 0.19165733333333337
-3.5911899999999997 0.11513266666666667 0.177292 0.07531766666666666 0.09643133333333333 0.19062766666666672
-3.5761800000000004 0.10979800000000002 0.16399399999999995 0.10196166666666669 0.10910033333333333 0.1845446666666667
-3.5611599999999997 0.09556966666666668 0.14345400000000003 0.122065 0.11370300000000001 0.17161633333333332
-3.5461500000000004 0.07439 0.11494933333333335 0.13377266666666665 0.10582799999999999 0.14827433333333334
-3.5311299999999997 0.050677999999999994 0.081711 0.14006333333333335 0.08597766666666667 0.11491366666666666
-3.5161200000000004 0.029743000000000002 0.05033633333333333 0.14380133333333334 0.060067 0.07780933333333334
-3.5010999999999997 0.015021333333333331 0.026562666666666665 0.14324799999999996 0.03578233333333333 0.04531866666666667
-3.4860900000000004 0.007002333333333332 0.012229999999999998 0.13356300000000002 0.018164000000000003 0.02272033333333333
-3.4710699999999997 0.004436666666666666 0.005815333333333333 0.11251999999999998 0.00815 0.010471666666666667
-3.4560600000000004 0.006070333333333333 0.004859666666666666 0.08382466666666666 0.0041856666666666665 0.006152
-3.4410399999999997 0.011394333333333333 0.007645 0.05492966666666667 0.004518 0.007125666666666666
-3.4260300000000004 0.020182333333333333 0.013303666666666665 0.03244300000000001 0.008349333333333332 0.011660333333333332
-3.4110099999999997 0.031739333333333335 0.021161333333333334 0.019550333333333333 0.015547666666666666 0.018650333333333328
-3.3960000000000004 0.04470366666666667 0.030314333333333332 0.016494666666666664 0.025765666666666666 0.027087000000000003
-3.3809799999999997 0.057631999999999996 0.03991666666666667 0.022305333333333333 0.037904999999999994 0.03606733333333334
-3.3659700000000004 0.06965366666666667 0.049848333333333335 0.03605933333333333 0.050242 0.04536300000000001
-3.3509499999999997 0.08051533333333334 0.061144000000000004 0.057054 0.06097966666666667 0.05591133333333333
-3.3359400000000003 0.090007 0.07572966666666667 0.08395333333333331 0.068627 0.06972766666666667
-3.3209199999999996 0.09747266666666668 0.095411 0.11320266666666669 0.07234199999999999 0.089021
-3.3059100000000003 0.10194333333333333 0.12018666666666669 0.13845766666666667 0.07267333333333334 0.11460933333333333
-3.2908899999999996 0.10292566666666665 0.14641200000000001 0.15276833333333334 0.072349 0.143964
-3.2758800000000003 0.10070099999999998 0.16630666666666666 0.15255566666666667 0.07550033333333334 0.17000866666666664
-3.2608599999999996 0.09558533333333334 0.17085566666666668 0.13960699999999998 0.084576 0.18283633333333335
-3.2458500000000003 0.08713533333333333 0.15553333333333336 0.11906233333333335 0.09695533333333334 0.17507999999999999
-3.2308299999999996 0.07478633333333334 0.12432366666666668 0.09603033333333334 0.10528666666666667 0.14750633333333335
-3.2158200000000003 0.059516333333333324 0.08778533333333334 0.07437099999999999 0.10255133333333331 0.10943366666666667
-3.2008000000000005 0.04414266666666666 0.05643166666666665 0.05763599999999999 0.087666 0.07290566666666667
-3.1857900000000003 0.031545000000000004 0.035433 0.04950233333333334 0.06616266666666666 0.046014
-3.1707700000000005 0.02288933333333333 0.024496333333333332 0.05290666666666667 0.04557133333333333 0.030753666666666665
-3.1557600000000003 0.017703666666666666 0.021110666666666666 0.06899033333333332 0.03043533333333333 0.02540433333333333
-3.1407400000000005 0.015063333333333337 0.022928999999999998 0.09639099999999999 0.021159999999999998 0.027187666666666662
-3.1257300000000003 0.014172666666666667 0.027646333333333335 0.13029100000000002 0.01605466666666667 0.032786666666666665
-3.1107100000000005 0.014074333333333335 0.03219533333333333 0.16189733333333337 0.01341166666666667 0.03808533333333333
-3.0957000000000003 0.013596 0.033384333333333335 0.18073233333333336 0.012017666666666664 0.039196
-3.0806800000000005 0.011938666666666663 0.029737000000000003 0.17972666666666667 0.010883333333333335 0.03457333333333334
-3.0656700000000003 0.009266333333333331 0.022482999999999996 0.15920933333333337 0.009305333333333332 0.025850333333333333
-3.0506500000000005 0.006586666666666667 0.014531666666666665 0.12613466666666664 0.007209999999999999 0.01647266666666667
-3.0356400000000003 0.0050076666666666655 0.008477333333333333 0.08974133333333333 0.005193666666666665 0.009359666666666665
-3.0206200000000005 0.0050546666666666665 0.005378333333333332 0.057527999999999996 0.004075999999999999 0.005620666666666666
-3.0056100000000003 0.006428 0.004845333333333333 0.03373033333333333 0.004351666666666667 0.004763000000000001
-2.9905900000000005 0.008149333333333335 0.005719 0.019648 0.005908999999999999 0.005524
-2.9755800000000003 0.009082666666666666 0.006702 0.014472333333333334 0.007963333333333333 0.006530333333333334
-2.9605600000000005 0.008561666666666667 0.006845666666666667 0.015946666666666668 0.009404666666666667 0.006782666666666667
-2.9455500000000003 0.006763666666666666 0.0058990000000000015 0.020760666666666663 0.009384666666666664 0.005947333333333334
-2.9305300000000005 0.004464000000000001 0.004252666666666667 0.02515066666666666 0.007843 0.0043679999999999995
-2.9155200000000003 0.0024643333333333336 0.0025653333333333335 0.02619166666666667 0.005478333333333334 0.002688333333333334
-2.9005000000000005 0.0011386666666666667 0.0012906666666666665 0.023203333333333336 0.0031953333333333334 0.0014013333333333334
-2.8854900000000003 0.00043533333333333336 0.0005489999999999999 0.017953333333333335 0.0015590000000000003 0.0006903333333333332
-2.8704700000000005 0.00014200000000000004 0.00022233333333333333 0.013279666666666667 0.0006323333333333333 0.0005260000000000001
-2.8554600000000003 4.933333333333333e-05 0.00018400000000000005 0.011217999999999999 0.00021233333333333336 0.0008623333333333334
-2.8404400000000005 7.533333333333334e-05 0.00042833333333333346 0.012017666666666668 6.000000000000001e-05 0.0017139999999999998
-2.8254300000000003 0.000286 0.0011110000000000002 0.014479333333333332 1.5333333333333334e-05 0.0030093333333333335
-2.8104100000000005 0.0010053333333333333 0.002523333333333333 0.016978666666666666 1.466666666666667e-05 0.004521333333333333
-2.7954000000000003 0.0029240000000000004 0.004930333333333333 0.01835033333333334 6.866666666666668e-05 0.005869333333333333
-2.7803800000000005 0.007164000000000002 0.008356666666666668 0.018114000000000005 0.0002676666666666667 0.006938333333333334
-2.7653700000000003 0.014731000000000001 0.012460000000000002 0.016309000000000004 0.0008933333333333333 0.008231
-2.7503500000000005 0.02548966666666667 0.016603999999999997 0.013265333333333332 0.0025313333333333325 0.010828666666666669
-2.7353400000000003 0.03720933333333333 0.020211999999999997 0.009649 0.006088 0.015796333333333336
-2.7203200000000005 0.046136333333333335 0.023222000000000007 0.006444000000000001 0.01250866666666667 0.023379
-2.7053100000000003 0.04937133333333333 0.026273333333333333 0.0048326666666666665 0.022051 0.03253066666666667
-2.6902900000000005 0.04727433333333333 0.030238 0.006226666666666667 0.033555666666666664 0.04101233333333334
-2.6752800000000003 0.043449333333333326 0.03521833333333334 0.012342666666666667 0.044606999999999994 0.04626266666666667
-2.6602600000000005 0.04205133333333333 0.04001533333333333 0.02474466666666667 0.052978 0.046831333333333336
-2.6452500000000003 0.044811000000000004 0.043111000000000003 0.04344133333333334 0.05834033333333334 0.043651333333333334
-2.6302300000000005 0.050413999999999994 0.044179666666666666 0.06552366666666667 0.06253733333333333 0.03968399999999999
-2.6152200000000003 0.056125999999999995 0.044343333333333325 0.08565933333333334 0.06773466666666667 0.037791
-2.6002000000000005 0.059670333333333346 0.04469133333333334 0.09882300000000001 0.07413933333333335 0.038543666666666664
-2.5851900000000003 0.05996133333333334 0.044934333333333326 0.102949 0.079481 0.040072333333333335
-2.5701700000000005 0.057071333333333335 0.04389033333333334 0.09917566666666665 0.08063833333333333 0.03993800000000001
-2.5551600000000003 0.052403999999999985 0.04126166666666667 0.090225 0.07600600000000002 0.03719533333333333
-2.5401400000000005 0.049159999999999995 0.03890166666666666 0.07896866666666667 0.06712266666666666 0.03321333333333333
-2.5251300000000003 0.051624666666666666 0.040231666666666666 0.06777533333333333 0.058767999999999994 0.031053
-2.5101100000000005 0.062299333333333345 0.047776 0.05796133333333334 0.05706966666666667 0.033822666666666674
-2.4951000000000003 0.07846966666666667 0.06022466666666667 0.04933333333333334 0.06576666666666668 0.04236966666666667
-2.4800800000000005 0.09197666666666666 0.07173166666666668 0.040694666666666664 0.08239433333333332 0.0536
-2.4650700000000003 0.09402166666666667 0.07509900000000001 0.03125033333333334 0.09797866666666666 0.06144433333333333
-2.4500500000000005 0.08158499999999999 0.06697933333333334 0.021526 0.10218466666666666 0.06064733333333334
-2.4350400000000003 0.059522 0.05026733333333333 0.012951333333333334 0.090558 0.05055833333333334
-2.4200200000000005 0.03646033333333333 0.031602 0.006693333333333332 0.06744200000000002 0.035355000000000004
-2.4050100000000003 0.01899333333333333 0.016614333333333335 0.0029523333333333337 0.04208866666666666 0.020690999999999998
-2.3899900000000005 0.009089333333333335 0.0073033333333333336 0.0011530000000000002 0.022121666666666668 0.010141333333333334
-2.3749800000000003 0.0053623333333333335 0.002705333333333333 0.0005863333333333335 0.010183666666666667 0.004215333333333334
-2.3599600000000005 0.005434 0.0009343333333333335 0.0008676666666666669 0.005030333333333334 0.0016879999999999996
-2.3449500000000003 0.007134999999999999 0.0006093333333333334 0.002091 0.004191666666666666 0.0012169999999999998
-2.3299300000000005 0.008770333333333333 0.0012640000000000001 0.0045966666666666664 0.005541 0.002127333333333333
-2.3149200000000003 0.009202666666666666 0.0031149999999999997 0.008515333333333335 0.007452333333333331 0.004345666666666667
-2.2999000000000005 0.008137333333333333 0.0066366666666666674 0.013203666666666664 0.008679333333333334 0.007885
-2.2848900000000003 0.006195333333333333 0.011904666666666666 0.017122333333333337 0.008505666666666667 0.012411
-2.2698700000000005 0.004530333333333333 0.017953666666666663 0.018579333333333333 0.0070413333333333335 0.017046
-2.2548600000000003 0.0043826666666666675 0.02277466666666667 0.01692 0.005127333333333334 0.020616333333333334
-2.2398400000000005 0.006879333333333333 0.024359 0.013165000000000005 0.003894333333333333 0.022055666666666664
-2.2248300000000003 0.01315166666666667 0.022252666666666664 0.009576333333333333 0.0043486666666666665 0.02096433333333333
-2.2098100000000005 0.024474666666666665 0.01835466666666667 0.008785999999999999 0.0072759999999999995 0.01805933333333333
-2.1948000000000003 0.042376333333333335 0.016450999999999997 0.013247 0.01334966666666667 0.015479666666666668
-2.1797800000000005 0.06829066666666667 0.020853999999999998 0.024604333333333332 0.023468000000000003 0.016626
-2.1647700000000003 0.10195366666666668 0.034713 0.04226866666666666 0.039231666666666665 0.025280666666666663
-2.1497500000000005 0.13879666666666665 0.057924333333333335 0.061861000000000006 0.062784 0.04372833333333334
-2.1347400000000003 0.16894666666666666 0.085847 0.07593133333333334 0.09475233333333334 0.07030166666666667
-2.1197200000000005 0.18076166666666665 0.11102566666666668 0.07803900000000001 0.13080266666666668 0.09862266666666668
-2.1047100000000003 0.16802333333333333 0.12830933333333336 0.06742366666666667 0.16038 0.12081133333333335
-2.0896900000000005 0.13492966666666667 0.1388093333333333 0.049751 0.171172 0.133471
-2.0746800000000003 0.09418833333333333 0.14773033333333332 0.032999999999999995 0.15731866666666666 0.14049433333333333
-2.0596600000000005 0.059560333333333326 0.15757300000000002 0.022387333333333335 0.12437300000000003 0.14875733333333332
-2.0446500000000003 0.038940333333333334 0.16425566666666666 0.018278666666666665 0.08608866666666666 0.16040033333333334
-2.0296300000000005 0.03229566666666666 0.16056566666666666 0.017676666666666667 0.05587433333333333 0.16966900000000001
-2.0146200000000003 0.03394333333333333 0.14284666666666668 0.01712833333333334 0.03994466666666667 0.16743200000000005
-1.9996000000000005 0.03663700000000001 0.11408900000000001 0.014933000000000002 0.03617233333333334 0.1487433333333333
-1.9845900000000003 0.03530300000000001 0.08147533333333333 0.011696 0.037635666666666664 0.11671766666666666
-1.9695700000000005 0.029022666666666662 0.05202566666666667 0.009460333333333333 0.037506333333333336 0.0802863333333333
-1.9545600000000003 0.020401666666666665 0.029919666666666667 0.010485333333333331 0.03264433333333334 0.048634333333333335
-1.9395400000000005 0.013209000000000002 0.01634666666666667 0.01616333333333333 0.024243666666666667 0.026867
-1.9245300000000003 0.010374333333333334 0.010611666666666667 0.026162333333333333 0.015825666666666665 0.015308333333333332
-1.9095100000000005 0.013363666666666663 0.011285666666666664 0.037764 0.010687666666666668 0.011595
-1.8945000000000003 0.022157333333333327 0.016615666666666667 0.046466666666666656 0.010608666666666666 0.013004
-1.8794800000000005 0.03485433333333333 0.024254333333333336 0.04826433333333333 0.015758666666666667 0.017373333333333334
-1.8644700000000003 0.047288 0.031111666666666666 0.04227099999999998 0.024779333333333337 0.022660333333333334
-1.8494500000000005 0.05432333333333335 0.034148333333333336 0.03142266666666667 0.03480266666666666 0.02650866666666667
-1.8344400000000003 0.052645999999999984 0.03187233333333333 0.02062933333333333 0.042319666666666665 0.026908333333333333
-1.8194200000000005 0.04301233333333333 0.025246333333333332 0.014363333333333336 0.044963333333333334 0.023370000000000002
-1.8044100000000003 0.02961066666666667 0.016958333333333332 0.015688333333333335 0.04268633333333333 0.017272999999999997
-1.7893900000000005 0.017175666666666665 0.009689000000000001 0.026401666666666664 0.03714866666666667 0.010958333333333332
-1.7743800000000003 0.008421000000000001 0.004855999999999999 0.046751999999999995 0.030113 0.006376666666666666
-1.7593600000000005 0.0036053333333333332 0.0026216666666666662 0.07418766666666667 0.022654333333333332 0.004552333333333334
-1.7443500000000003 0.0016883333333333331 0.0026596666666666665 0.102888 0.015543666666666667 0.005834333333333333
-1.7293300000000005 0.0015789999999999999 0.004761666666666666 0.12569266666666665 0.009661333333333333 0.010177333333333333
-1.7143200000000003 0.0026329999999999995 0.008715333333333332 0.137812 0.005795333333333334 0.016799
-1.6993000000000005 0.004463333333333333 0.01375933333333333 0.13943666666666665 0.004228333333333334 0.023713666666666668
-1.6842900000000003 0.006644999999999999 0.018293 0.13489433333333334 0.004655 0.028125666666666667
-1.6692700000000005 0.008859333333333335 0.02057166666666667 0.12859233333333334 0.006463000000000001 0.028025333333333333
-1.6542600000000003 0.011512666666666668 0.020096000000000003 0.12110499999999998 0.009248333333333336 0.023714333333333337
-1.6392400000000005 0.016231000000000002 0.01843333333333334 0.10928099999999999 0.013394 0.01784933333333333
-1.6242300000000003 0.025279333333333334 0.01850066666666667 0.09045966666666666 0.020268666666666667 0.013926333333333334
-1.6092100000000005 0.039434000000000004 0.02253533333333333 0.06628733333333334 0.031309 0.014448
-1.5942000000000003 0.05583566666666666 0.030119333333333335 0.04205166666666667 0.046148999999999996 0.01974
-1.5791800000000005 0.06819833333333333 0.03787333333333333 0.022824666666666663 0.061210999999999995 0.027633999999999995
-1.5641700000000003 0.07042799999999999 0.04137033333333333 0.010536 0.07069299999999999 0.03422966666666667
-1.5491500000000005 0.061065666666666664 0.03819566666666667 0.004125666666666666 0.06998866666666666 0.035909333333333335
-1.5341400000000003 0.04434833333333333 0.029581999999999997 0.0013696666666666668 0.05898266666666667 0.031568
-1.5191200000000005 0.026955666666666666 0.01927333333333334 0.00038066666666666663 0.042143 0.02321533333333333
-1.5041100000000003 0.013711666666666667 0.010899333333333332 8.866666666666668e-05 0.025465666666666668 0.014354666666666665
-1.4890900000000005 0.0058456666666666665 0.0063366666666666675 1.6333333333333335e-05 0.013002666666666668 0.007748666666666665
-1.4740800000000003 0.0021353333333333333 0.0058706666666666655 2e-06 0.0056693333333333335 0.004550666666666666
-1.4590600000000005 0.0008443333333333335 0.009063333333333333 4.666666666666667e-06 0.0023380000000000002 0.0049239999999999996
-1.4440500000000003 0.0008573333333333334 0.015057333333333334 2.666666666666667e-05 0.0015476666666666666 0.008930999999999998
-1.4290300000000005 0.0018753333333333326 0.022374666666666664 0.00014033333333333335 0.0024276666666666674 0.016531
-1.4140200000000003 0.004136999999999999 0.029062666666666664 0.0005793333333333333 0.004721666666666667 0.026779
-1.3990000000000005 0.007977 0.03342733333333334 0.001977333333333333 0.008353333333333332 0.03711366666666667
-1.3839900000000003 0.013429333333333333 0.03467366666666667 0.005608999999999999 0.012976999999999995 0.04395766666666667
-1.3689700000000005 0.019973666666666667 0.032807 0.013298666666666663 0.017913000000000002 0.044526666666666666
-1.3539600000000003 0.026546 0.02824433333333333 0.026362 0.022318666666666667 0.038579333333333334
-1.3389400000000005 0.031717999999999996 0.021803333333333338 0.04367533333333332 0.025433333333333332 0.028563333333333333
-1.3239300000000003 0.03413200000000001 0.014821 0.06049166666666668 0.026799333333333335 0.018043333333333335
-1.3089100000000005 0.033342666666666666 0.008834333333333335 0.07003599999999999 0.026415666666666667 0.009729333333333333
-1.2939000000000003 0.03081666666666667 0.004952333333333334 0.06777933333333334 0.024883333333333337 0.004583
-1.2788800000000005 0.030269999999999995 0.003672 0.054843333333333334 0.02363966666666667 0.0022986666666666667
-1.2638700000000003 0.036384333333333324 0.005239 0.03712566666666666 0.025259 0.002366333333333333
-1.2488500000000005 0.05185799999999999 0.010043666666666668 0.021152333333333335 0.03312533333333333 0.0048716666666666665
-1.2338400000000003 0.07442166666666666 0.018571666666666667 0.010609666666666667 0.049557000000000004 0.010642666666666667
-1.2188200000000005 0.09654800000000001 0.03092933333333333 0.006146666666666667 0.07283733333333332 0.02074933333333333
-1.2038100000000003 0.10930666666666666 0.04628866666666667 0.007207333333333334 0.09599333333333333 0.035534333333333334
-1.1887900000000005 0.10790366666666666 0.06255633333333334 0.013471333333333332 0.10991433333333335 0.053585
-1.1737800000000003 0.09403833333333332 0.076869 0.02440166666666667 0.10919666666666666 0.07145299999999999
-1.1587600000000005 0.07349433333333333 0.08709833333333333 0.03780033333333334 0.095391 0.08491733333333332
-1.1437500000000003 0.052033333333333334 0.09348233333333335 0.04942966666666666 0.07473700000000001 0.09167933333333332
-1.1287300000000005 0.03335766666666666 0.09812666666666665 0.055128333333333335 0.053427 0.09341833333333333
-1.1137200000000003 0.019266333333333333 0.10202499999999999 0.053994 0.03503633333333333 0.09449566666666667
-1.0987000000000005 0.010311666666666667 0.10277299999999999 0.04928166666666667 0.020935333333333337 0.09759433333333332
-1.0836900000000003 0.006324333333333332 0.09656533333333334 0.04541833333333334 0.011465999999999999 0.10062633333333333
-1.0686700000000005 0.006853666666666666 0.08286533333333332 0.04400099999999999 0.006527666666666667 0.09882899999999997
-1.0536600000000003 0.011348333333333334 0.06624466666666667 0.04284066666666667 0.005829666666666664 0.08997833333333334
-1.0386400000000005 0.018685 0.05280366666666667 0.038826000000000006 0.009038666666666665 0.07667633333333333
-1.0236300000000003 0.026503000000000002 0.045080333333333326 0.031379 0.015444000000000003 0.063332
-1.0086100000000005 0.03154933333333333 0.040709999999999996 0.02302933333333334 0.023264333333333335 0.051966
-0.9936000000000003 0.031396999999999994 0.035624 0.017203333333333334 0.029532 0.04159366666666667
-0.9785800000000004 0.026100999999999996 0.027924 0.015592666666666668 0.031352333333333336 0.030916666666666665
-0.9635700000000003 0.018123666666666666 0.01880466666666667 0.017247000000000002 0.027810333333333333 0.020364999999999998
-0.9485500000000004 0.010511 0.010688666666666667 0.01944633333333333 0.020601333333333336 0.011536
-0.9335400000000003 0.005092666666666666 0.005096333333333333 0.019616 0.012752000000000001 0.005534333333333333
-0.9185200000000004 0.0020599999999999998 0.0020316666666666664 0.016866333333333334 0.0065903333333333335 0.002231333333333333
-0.9035100000000003 0.0006963333333333333 0.0006760000000000001 0.012216 0.0028436666666666667 0.0007530000000000001
-0.8884900000000004 0.00019500000000000002 0.00018533333333333333 0.007571333333333334 0.0010266666666666666 0.0002106666666666667
-0.8734800000000003 4.5e-05 4.266666666666666e-05 0.0045309999999999994 0.0003063333333333333 4.9e-05
-0.8584600000000004 7.333333333333334e-06 7.666666666666667e-06 0.004068333333333333 7.633333333333334e-05 8e-06
-0.8434500000000003 0.0 0.0 0.006973333333333333 1.5333333333333334e-05 6.666666666666667e-07
-0.8284300000000004 0.0 0.0 0.014082000000000003 1.6666666666666667e-06 0.0
-0.8134200000000003 0.0 0.0 0.025645333333333332 0.0 0.0
-0.7984000000000004 0.0 0.0 0.04015966666666667 0.0 0.0
-0.7833900000000003 0.0 0.0 0.053942666666666673 0.0 0.0
-0.7683700000000004 0.0 0.0 0.062558 0.0 0.0
-0.7533600000000003 0.0 0.0 0.06354366666666666 0.0 0.0
-0.7383400000000004 1.0000000000000002e-06 1.0000000000000002e-06 0.05830733333333333 0.0 2.666666666666667e-06
-0.7233300000000003 6e-06 1.3000000000000003e-05 0.05126699999999999 3.3333333333333335e-07 1.8666666666666672e-05
-0.7083100000000004 3.300000000000001e-05 6.966666666666666e-05 0.046630666666666674 1.6666666666666667e-06 8.833333333333333e-05
-0.6933000000000002 0.00011766666666666668 0.00024200000000000003 0.045441666666666665 1.3666666666666676e-05 0.00030800000000000006
-0.6782800000000004 0.0003463333333333333 0.0007013333333333333 0.04549400000000001 6.433333333333333e-05 0.0008863333333333334
-0.6632700000000002 0.0008366666666666667 0.0017029999999999999 0.044154 0.00019733333333333335 0.0021279999999999997
-0.6482500000000004 0.0016926666666666665 0.003447333333333334 0.041216666666666665 0.0005163333333333333 0.004266999999999999
-0.6332400000000002 0.002852333333333334 0.005823333333333334 0.038995 0.0011166666666666664 0.007144333333333334
-0.6182200000000004 0.004019666666666667 0.008221999999999998 0.03958866666666667 0.0020183333333333334 0.009990666666666667
-0.6032100000000002 0.00473 0.009688666666666667 0.04215633333333333 0.0030470000000000002 0.011670666666666666
-0.5881900000000004 0.004648666666666667 0.009541999999999998 0.04318466666666666 0.0038343333333333333 0.011389
-0.5731800000000002 0.003814333333333333 0.007847666666666666 0.039516 0.004036666666666666 0.009282666666666666
-0.5581600000000004 0.002616333333333333 0.005390666666666666 0.031054000000000002 0.003549333333333333 0.006319666666666666
-0.5431500000000002 0.001497666666666667 0.003093666666666667 0.020604333333333336 0.002604333333333333 0.0035916666666666666
-0.5281300000000004 0.0007170000000000001 0.0014849999999999998 0.011469666666666664 0.0015986666666666669 0.0017060000000000003
-0.5131200000000002 0.00028466666666666663 0.0005906666666666666 0.005336999999999999 0.000819 0.0006773333333333334
-0.49810000000000043 9.399999999999997e-05 0.00019833333333333335 0.0020796666666666663 0.000349 0.00022633333333333335
-0.48309000000000024 2.566666666666667e-05 5.233333333333335e-05 0.0006743333333333333 0.000125 5.9333333333333343e-05
-0.46807 2.666666666666667e-06 9.000000000000002e-06 0.00017966666666666668 3.600000000000001e-05 1.0666666666666667e-05
-0.45306000000000024 3.3333333333333335e-07 6.666666666666667e-07 4.133333333333334e-05 8.333333333333334e-06 6.666666666666667e-07
-0.43804 0.0 0.0 5.333333333333334e-06 1.0000000000000002e-06 0.0
-0.42303000000000024 0.0 0.0 0.0 0.0 0.0
-0.40801 0.0 0.0 0.0 0.0 0.0
-0.39300000000000024 0.0 0.0 0.0 0.0 0.0
-0.37798 0.0 0.0 0.0 0.0 0.0
-0.36297000000000024 0.0 0.0 0.0 0.0 0.0
-0.34795 0.0 0.0 0.0 0.0 0.0
-0.33294000000000024 0.0 0.0 0.0 0.0 0.0
-0.31792 0.0 0.0 0.0 0.0 0.0
-0.30291000000000023 0.0 0.0 3.666666666666667e-06 0.0 0.0
-0.28789 0.0 0.0 2.3333333333333332e-05 0.0 0.0
-0.27288000000000023 0.0 0.0 0.00011133333333333335 0.0 0.0
-0.25786 0.0 0.0 0.0004123333333333334 0.0 0.0
-0.24285000000000023 0.0 3.3333333333333335e-07 0.0012636666666666666 0.0 0.0
-0.22782999999999998 6.666666666666667e-07 1.2666666666666668e-05 0.0032329999999999998 0.0 9.666666666666667e-06
-0.21282000000000023 1.566666666666667e-05 6.533333333333333e-05 0.006915999999999998 6.666666666666667e-07 5.966666666666666e-05
-0.19779999999999998 7.966666666666667e-05 0.00023600000000000004 0.012352333333333331 1.6333333333333335e-05 0.00021700000000000002
-0.18279000000000023 0.00026266666666666664 0.0007113333333333332 0.018420666666666665 7.566666666666666e-05 0.0006676666666666668
-0.16776999999999997 0.0007333333333333333 0.0017820000000000002 0.022945 0.00025333333333333333 0.0017089999999999998
-0.15276000000000023 0.0017036666666666667 0.003718666666666667 0.023875999999999998 0.0006976666666666669 0.0036489999999999995
-0.13773999999999997 0.003310666666666667 0.006491333333333334 0.02075 0.001615 0.006497666666666667
-0.12273000000000023 0.0053746666666666665 0.009458 0.015063 0.003115666666666667 0.009672666666666666
-0.10770999999999997 0.007289 0.011516333333333333 0.009134666666666664 0.005026000000000001 0.012025333333333332
-0.09270000000000023 0.008252333333333334 0.01171 0.004627666666666667 0.0067740000000000005 0.012484666666666666
-0.07767999999999997 0.007804666666666667 0.009947 0.0019569999999999995 0.007624333333333332 0.010830666666666666
-0.06267000000000023 0.006167666666666667 0.007057666666666667 0.0006953333333333333 0.007166333333333334 0.007847999999999999
-0.04764999999999997 0.004072333333333333 0.004180999999999999 0.0002036666666666667 0.005626333333333333 0.004748333333333333
-0.032640000000000224 0.0022533333333333333 0.002077333333333333 5e-05 0.0036929999999999997 0.0024059999999999997
-0.01761999999999997 0.0010843333333333332 0.0008856666666666668 1.6333333333333335e-05 0.0020323333333333335 0.0010313333333333333
-0.0026100000000002233 0.0005966666666666668 0.0004246666666666667 3.800000000000001e-05 0.0009726666666666666 0.00044600000000000005
0.012410000000000032 0.0007723333333333333 0.0005053333333333333 0.000128 0.0005430000000000001 0.00040566666666666675
0.027419999999999778 0.001785 0.0011693333333333334 0.00036066666666666663 0.0007376666666666666 0.0008823333333333333
0.04244000000000003 0.003968333333333333 0.002625666666666667 0.0008609999999999999 0.0017653333333333332 0.0020366666666666662
0.05744999999999978 0.0074776666666666654 0.004982 0.0017163333333333334 0.004018333333333334 0.004038666666666667
0.07247000000000003 0.01179 0.007919666666666669 0.0028526666666666674 0.0077343333333333335 0.006691333333333331
0.08747999999999978 0.015525999999999996 0.010511999999999999 0.0039636666666666666 0.012466333333333334 0.009267000000000001
0.10250000000000004 0.017083333333333336 0.011654000000000001 0.004599 0.016776666666666665 0.010712333333333332
0.11750999999999978 0.015696666666666664 0.010795333333333334 0.004457 0.018859666666666667 0.010348666666666667
0.13253000000000004 0.012046666666666667 0.008351 0.0036076666666666666 0.017706666666666666 0.008348666666666667
0.14753999999999978 0.0077226666666666685 0.005391333333333333 0.0024376666666666665 0.013887333333333333 0.005626666666666666
0.16256000000000004 0.004136666666666667 0.0029116666666666666 0.0013766666666666662 0.009097000000000001 0.0031639999999999997
0.17756999999999978 0.0018499999999999999 0.0013133333333333335 0.0006473333333333332 0.004975666666666666 0.0014893333333333334
0.19259000000000004 0.0006893333333333334 0.0004933333333333334 0.00025333333333333333 0.0022766666666666673 0.00058
0.20759999999999978 0.00021433333333333336 0.00015500000000000005 8.299999999999997e-05 0.0008680000000000002 0.00019066666666666665
0.22262000000000004 5.166666666666668e-05 3.766666666666667e-05 2.3000000000000003e-05 0.0002746666666666667 5.100000000000001e-05
0.23762999999999979 1e-05 4.666666666666667e-06 3.666666666666667e-06 7.066666666666667e-05 8.333333333333334e-06
0.25265000000000004 0.0 0.0 3.3333333333333335e-07 1.3333333333333335e-05 0.0
0.2676599999999998 0.0 0.0 0.0 1.6666666666666667e-06 0.0
0.28268000000000004 0.0 0.0 0.0 0.0 0.0
0.2976899999999998 0.0 0.0 0.0 0.0 0.0
0.31271000000000004 0.0 0.0 0.0 0.0 0.0
0.3277199999999998 0.0 0.0 0.0 0.0 0.0
0.34274000000000004 0.0 0.0 0.0 0.0 0.0
0.3577499999999998 0.0 0.0 0.0 0.0 0.0
0.37277000000000005 0.0 0.0 0.0 0.0 0.0
0.3877799999999998 0.0 0.0 0.0 0.0 0.0
0.40280000000000005 1.6666666666666667e-06 0.0 0.0 3e-06 0.0
0.4178099999999998 1.3333333333333333e-05 0.0 0.0 1.7666666666666668e-05 0.0
0.43283000000000005 6.966666666666666e-05 0.0 3.3333333333333335e-07 8.866666666666668e-05 0.0
0.4478399999999998 0.00027866666666666665 0.0 8e-06 0.00034333333333333335 0.0
0.46286000000000005 0.0009313333333333332 0.0 3.6e-05 0.0011089999999999997 0.0
0.4778699999999998 0.0025763333333333333 0.0 0.000137 0.0029646666666666667 0.0
0.49289000000000005 0.005957333333333332 0.0 0.00039533333333333337 0.006618666666666665 0.0
0.5078999999999998 0.011509999999999998 3.3333333333333335e-07 0.0009666666666666666 0.012349 3.3333333333333335e-07
0.52292 0.018579 1.6666666666666667e-06 0.0019683333333333337 0.019259333333333333 2e-06
0.5379299999999998 0.025095000000000003 1.7333333333333336e-05 0.003347 0.02514 1.933333333333334e-05
0.55295 0.028485666666666663 7.666666666666667e-05 0.004754999999999999 0.027632 7.633333333333335e-05
0.5679599999999998 0.02759933333333333 0.0002543333333333333 0.005641666666666666 0.02606266666666667 0.0002463333333333333
0.58298 0.024012333333333333 0.000709 0.0055899999999999995 0.022404666666666663 0.000661
0.5979899999999998 0.021322000000000004 0.0017003333333333336 0.004626666666666667 0.020170333333333332 0.0014880000000000004
0.61301 0.022808333333333333 0.0035613333333333343 0.0032010000000000007 0.022073 0.0028846666666666665
0.6280199999999998 0.02905600000000001 0.006647 0.001848 0.028117333333333334 0.004945
0.6430400000000001 0.037237000000000006 0.011248 0.0008903333333333335 0.035452000000000004 0.007800333333333334
0.6580499999999998 0.04264066666666667 0.017381333333333335 0.00035900000000000005 0.04014833333333333 0.011759333333333337
0.6730700000000001 0.041732666666666654 0.024337333333333332 0.00012266666666666665 0.039555 0.017137000000000003
0.6880799999999998 0.03444966666666667 0.030357999999999996 4.333333333333335e-05 0.03374866666666666 0.023537666666666665
0.7031000000000001 0.023901000000000002 0.03319266666666667 5.4000000000000005e-05 0.025002333333333335 0.029250999999999996
0.7181099999999998 0.013922666666666665 0.03168733333333333 0.00016400000000000003 0.016127333333333334 0.031880000000000006
0.7331300000000001 0.006809666666666666 0.027144333333333333 0.0004733333333333333 0.009058000000000002 0.030214
0.7481399999999998 0.002797333333333333 0.022938999999999994 0.0011423333333333333 0.004419000000000001 0.025666666666666667
0.7631600000000001 0.0009646666666666667 0.022299666666666662 0.002302 0.0018599999999999999 0.021706
0.7781699999999998 0.0002786666666666667 0.025931333333333337 0.0038740000000000003 0.0006756666666666666 0.021488999999999998
0.7931900000000001 7.100000000000002e-05 0.03134133333333334 0.005455333333333332 0.00020533333333333336 0.025527000000000005
0.8081999999999998 3.933333333333334e-05 0.034492999999999996 0.006456666666666666 5.500000000000001e-05 0.031214333333333334
0.8232200000000001 0.00012966666666666668 0.032673 0.006529666666666665 2.3000000000000007e-05 0.034548
0.8382299999999998 0.0004883333333333333 0.026364000000000002 0.006007333333333333 6.666666666666667e-05 0.033023
0.8532500000000001 0.0015773333333333331 0.018782333333333335 0.005934999999999999 0.00027266666666666666 0.027509
0.8682599999999998 0.004232333333333334 0.013733333333333332 0.007622999999999999 0.0009643333333333333 0.021650000000000003
0.8832800000000001 0.009487333333333332 0.013701333333333334 0.011819999999999999 0.0027963333333333334 0.01938833333333333
0.8982899999999998 0.017758333333333334 0.018931 0.017936 0.006791666666666666 0.022434999999999997
0.9133100000000001 0.027764666666666667 0.027297666666666665 0.023820333333333332 0.013785333333333335 0.029185333333333337
0.9283199999999998 0.03625766666666667 0.034860666666666665 0.026744666666666663 0.023364 0.03553933333333334
0.9433400000000001 0.039548333333333324 0.03766966666666667 0.025169999999999994 0.03307633333333334 0.037355666666666655
0.9583499999999998 0.036032 0.03409266666666667 0.019835666666666665 0.03911066666666666 0.033085
0.9733700000000001 0.027423333333333334 0.025788000000000002 0.013199333333333334 0.03863133333333334 0.024532
0.9883799999999998 0.017430333333333332 0.016293000000000002 0.007818666666666668 0.031868 0.015201333333333336
1.0034 0.009254666666666666 0.008601333333333332 0.005249333333333333 0.021957666666666667 0.007869
1.0184099999999998 0.004103666666666666 0.0037913333333333328 0.006078666666666665 0.012639666666666667 0.0034006666666666656
1.03343 0.0015196666666666666 0.0013979999999999997 0.01035566666666667 0.006074333333333332 0.0012293333333333334
1.0484399999999998 0.000466 0.000431 0.01754033333333333 0.0024396666666666664 0.00037666666666666664
1.06346 0.00012466666666666667 0.00013666666666666672 0.026135666666666668 0.00082 0.00012933333333333335
1.0784699999999998 4.2999999999999995e-05 0.00013633333333333336 0.03386333333333333 0.00022933333333333337 0.00016366666666666667
1.09349 8.833333333333334e-05 0.0004123333333333333 0.03873133333333334 6.6e-05 0.0004883333333333333
1.1084999999999998 0.000342 0.001245 0.039996666666666666 7.433333333333334e-05 0.0013560000000000002
1.12352 0.0011526666666666666 0.0031863333333333336 0.03804866666666666 0.000266 0.0032393333333333328
1.1385299999999998 0.0032313333333333335 0.006881333333333333 0.033576999999999996 0.0009293333333333334 0.0066153333333333324
1.15355 0.007567 0.012525333333333333 0.027312666666666666 0.0027213333333333334 0.011516000000000002
1.1685599999999998 0.01481366666666667 0.019196 0.020372666666666664 0.006659666666666666 0.017042
1.18358 0.024308666666666662 0.024754333333333333 0.01422 0.013619666666666669 0.021405666666666667
1.1985899999999998 0.03353433333333334 0.026832 0.009927 0.023338666666666667 0.02276766666666667
1.21361 0.03917166666666668 0.024432666666666672 0.007490666666666664 0.033582 0.020450333333333334
1.2286199999999998 0.039220000000000005 0.018668999999999998 0.006088999999999999 0.040766666666666666 0.015481333333333335
1.24364 0.03438300000000001 0.011968333333333336 0.004875666666666666 0.042095666666666656 0.009861333333333337
1.2586499999999998 0.027226666666666666 0.006428333333333333 0.0035633333333333333 0.03748966666666666 0.005276
1.27367 0.020104999999999998 0.0028929999999999997 0.0023976666666666664 0.029402666666666667 0.002366
1.2886799999999998 0.014069666666666666 0.0010906666666666669 0.0017886666666666665 0.020825666666666662 0.0008916666666666667
1.3037 0.009211666666666668 0.000341 0.0020836666666666664 0.013600666666666667 0.0002773333333333333
1.3187099999999998 0.0054709999999999984 8.900000000000002e-05 0.0034673333333333336 0.008232333333333333 7.3e-05
1.33373 0.0028503333333333336 1.7666666666666668e-05 0.0059169999999999995 0.0045506666666666655 1.9333333333333337e-05
1.3487399999999998 0.0012783333333333334 4e-06 0.009218 0.00224 3.1333333333333334e-05
1.36376 0.00048799999999999994 1.2e-05 0.013046 0.00096 0.00012633333333333336
1.3787699999999998 0.0001646666666666667 6.7e-05 0.017068000000000003 0.0003546666666666667 0.00044166666666666665
1.39379 9.599999999999998e-05 0.000262 0.020897 0.00010700000000000003 0.0013203333333333335
1.4087999999999998 0.000238 0.0008833333333333333 0.02395866666666667 3.0000000000000008e-05 0.003353333333333333
1.42382 0.000809 0.0025269999999999993 0.025557666666666666 3.2e-05 0.0073290000000000004
1.4388299999999998 0.0023996666666666667 0.0061790000000000005 0.02524266666666667 0.000125 0.013803000000000001
1.45385 0.006079 0.012961666666666668 0.02310333333333334 0.000498 0.022515333333333335
1.4688599999999998 0.013162666666666665 0.023345333333333336 0.019832333333333334 0.0016766666666666666 0.031970666666666675
1.48388 0.024398333333333334 0.03617866666666667 0.016603333333333338 0.004711666666666666 0.03969333333333334
1.4988899999999998 0.03882266666666667 0.048262 0.014751666666666666 0.011098333333333333 0.04326466666666666
1.5139099999999999 0.05336366666666668 0.05544533333333334 0.015101666666666668 0.021955 0.041494
1.5289199999999998 0.064054 0.05484533333333333 0.017393666666666665 0.036585000000000006 0.03500266666666667
1.5439399999999999 0.068398 0.046681 0.02022533333333333 0.051698 0.02591766666666667
1.5589499999999998 0.06667866666666665 0.03416533333333334 0.021813333333333334 0.06268699999999999 0.016861333333333332
1.5739699999999999 0.06100333333333334 0.021585000000000003 0.021025 0.06658233333333333 0.00995933333333333
1.5889799999999998 0.053441 0.012170333333333333 0.018090333333333333 0.063874 0.0064216666666666675
1.6039999999999999 0.04562133333333333 0.007417333333333331 0.014488000000000001 0.057291 0.0067919999999999986
1.6190099999999998 0.03979200000000001 0.0077926666666666665 0.012083666666666664 0.04910300000000001 0.011411666666666665
1.6340299999999999 0.039149666666666666 0.013794 0.011904999999999999 0.040129000000000005 0.020490666666666667
1.6490399999999998 0.04611866666666666 0.026141333333333332 0.013473333333333332 0.031060333333333336 0.03382166666666667
1.6640599999999999 0.059999333333333335 0.04486300000000001 0.015089 0.023895999999999994 0.05052766666666666
1.6790699999999998 0.076443 0.06787833333333332 0.015056333333333336 0.021807666666666666 0.06890233333333334
1.6940899999999999 0.08951133333333333 0.09025433333333334 0.012815666666666668 0.027578 0.08610933333333333
1.7090999999999998 0.09458033333333334 0.10541166666666667 0.009172666666666666 0.04193 0.09814833333333332
1.7241199999999999 0.09037 0.108367 0.005497666666666666 0.06250399999999999 0.10125566666666666
1.7391299999999998 0.07930766666666668 0.09900766666666667 0.0027646666666666666 0.08423233333333331 0.09436166666666666
1.7541499999999999 0.066221 0.08220199999999998 0.0012243333333333336 0.10121366666666667 0.08032100000000002
1.7691599999999998 0.055548333333333325 0.06415933333333333 0.000707 0.10922633333333333 0.06401799999999999
1.7841799999999999 0.04866366666666667 0.04854699999999999 0.0011736666666666668 0.10724 0.049163666666666675
1.7991899999999998 0.043705 0.03601933333333333 0.0030673333333333334 0.09701000000000001 0.03702833333333333
1.8142099999999999 0.038350333333333333 0.026464666666666668 0.007329333333333334 0.081566 0.02783133333333333
1.8292199999999998 0.032564666666666665 0.02074566666666667 0.014762666666666669 0.06410566666666666 0.022371
1.8442399999999999 0.028472666666666663 0.019987 0.024990666666666665 0.04791433333333333 0.021685666666666666
1.8592499999999998 0.027737333333333333 0.023776 0.035819666666666666 0.03616233333333333 0.025385333333333333
1.8742699999999999 0.029561 0.029337666666666665 0.04440866666666667 0.03081633333333333 0.030707
1.8892799999999998 0.03143733333333334 0.032730999999999996 0.04990033333333333 0.03147166666666666 0.033697
1.9042999999999999 0.03171633333333333 0.031324333333333336 0.054984000000000005 0.03568733333333333 0.03174033333333333
1.9193099999999998 0.031212000000000004 0.025527333333333336 0.063653 0.04076866666666667 0.025260666666666667
1.9343299999999999 0.03208766666666667 0.018384666666666664 0.07642933333333332 0.04515433333333334 0.01713733333333333
1.9493399999999999 0.035244000000000004 0.013540999999999997 0.08800300000000001 0.048113 0.010672666666666665
1.9643599999999999 0.038983000000000004 0.013368000000000001 0.09075433333333334 0.04867133333333333 0.008006000000000001
1.9793699999999999 0.04031966666666667 0.01818466666666667 0.08141 0.045771333333333324 0.009871333333333333
1.9943899999999999 0.03761966666666667 0.026393 0.06432033333333334 0.039600333333333335 0.015896666666666667
2.0094 0.03199066666666667 0.03512733333333334 0.04820566666666666 0.03221966666666666 0.024673666666666667
2.02442 0.026206999999999994 0.04138933333333333 0.039899000000000004 0.026233333333333334 0.033786333333333335
2.03943 0.022346333333333336 0.04324733333333333 0.040483333333333336 0.022763333333333337 0.04053633333333333
2.05445 0.020428666666666664 0.040442666666666655 0.04589033333333334 0.02080033333333333 0.04303766666666667
2.06946 0.019119666666666663 0.034459000000000004 0.050293 0.018517666666666665 0.041109999999999994
2.08448 0.017804333333333332 0.02834566666666667 0.04958933333333333 0.015188666666666671 0.03652933333333333
2.09949 0.01809266666666667 0.026173000000000002 0.043334333333333336 0.012048 0.032790999999999994
2.11451 0.023463333333333336 0.03161133333333333 0.03418333333333333 0.011840000000000002 0.03401833333333334
2.12952 0.037043000000000006 0.04568766666666667 0.025504333333333334 0.017842 0.04276233333333334
2.14454 0.058549 0.064926 0.01908466666666667 0.03254766666666667 0.05759066666666666
2.15955 0.08238166666666666 0.08191466666666666 0.014649333333333332 0.05560033333333333 0.072698
2.17457 0.09927833333333333 0.08903699999999999 0.011068333333333331 0.08188333333333334 0.08084599999999999
2.18958 0.10170333333333331 0.08317933333333333 0.007717666666666665 0.10222166666666667 0.07793666666666664
2.2046 0.08903599999999999 0.06752200000000001 0.0047669999999999995 0.10815633333333333 0.06548
2.21961 0.06777499999999999 0.04890733333333333 0.0027053333333333326 0.09765 0.049011666666666676
2.23463 0.046477000000000004 0.033232333333333336 0.001931 0.07641 0.034189000000000004
2.24964 0.03040433333333333 0.022737000000000004 0.0027786666666666663 0.0534 0.023851999999999998
2.26466 0.020239333333333335 0.016517999999999998 0.005698999999999999 0.03498833333333334 0.017779
2.27967 0.014606333333333332 0.012971333333333333 0.011039333333333333 0.022888 0.014429666666666665
2.29469 0.012930666666666667 0.011695000000000002 0.018408666666666667 0.016295333333333335 0.012918333333333335
2.3097 0.016380333333333337 0.013896 0.026380666666666667 0.014935333333333333 0.013792333333333335
2.32472 0.02713466666666667 0.021664333333333338 0.03342266666666666 0.020266000000000003 0.018558666666666664
2.33973 0.046788 0.037033333333333335 0.039888999999999994 0.034517000000000006 0.02887166666666667
2.35475 0.074498 0.06094399999999999 0.04918033333333334 0.05848233333333333 0.046094333333333334
2.36976 0.105382 0.09173866666666666 0.065736 0.08918800000000002 0.07077833333333333
2.38478 0.13067199999999998 0.12355166666666667 0.09029466666666668 0.11905499999999997 0.10106466666666665
2.39979 0.14096233333333333 0.14667099999999997 0.11632966666666668 0.138021 0.130685
2.41481 0.13146433333333332 0.15163200000000002 0.1322866666666667 0.1384573333333333 0.14962499999999998
2.42982 0.10545700000000001 0.135253 0.12918766666666667 0.11978066666666667 0.14920199999999997
2.44484 0.07256166666666666 0.10349399999999999 0.10740366666666669 0.08905833333333334 0.12842733333333334
2.45985 0.04312800000000001 0.06805366666666667 0.07638766666666667 0.05679733333333333 0.09569066666666667
2.47487 0.023358666666666663 0.039746333333333335 0.04803966666666667 0.031302333333333335 0.06374633333333332
2.48988 0.014538333333333335 0.024148999999999997 0.029901333333333335 0.015844666666666667 0.042371000000000006
2.5049 0.015343333333333332 0.021629333333333334 0.022833666666666665 0.009734333333333334 0.034232
2.51991 0.024299333333333336 0.02931233333333333 0.02290566666666667 0.011101999999999999 0.035603333333333334
2.53493 0.04020500000000001 0.04222166666666667 0.024715666666666667 0.018863 0.039936
2.54994 0.06058899999999999 0.05404966666666666 0.02427566666666667 0.032844 0.04168466666666667
2.56496 0.08012033333333332 0.05907099999999999 0.020499666666666663 0.05231999999999999 0.038586666666666665
2.57997 0.09146766666666667 0.054940333333333334 0.014977666666666669 0.07396966666666666 0.03163833333333333
2.59499 0.08923866666666666 0.043704 0.010388 0.09123700000000001 0.023303666666666667
2.61 0.07411466666666669 0.029973999999999994 0.008901333333333334 0.09686833333333333 0.015633666666666664
2.62502 0.052989999999999995 0.017903 0.011399 0.08765266666666667 0.009592999999999999
2.64003 0.03487799999999999 0.009519 0.017244 0.06713266666666667 0.005363000000000001
2.65505 0.026213666666666666 0.005075666666666665 0.02437066666666666 0.04335133333333334 0.002792666666666667
2.67006 0.028721333333333335 0.004521000000000001 0.02984866666666667 0.02364766666666667 0.0018146666666666667
2.68508 0.039479999999999994 0.008856666666666667 0.031358000000000004 0.011313 0.0029043333333333334
2.70009 0.05217133333333333 0.020575666666666666 0.028658 0.006082999999999999 0.007776666666666665
2.71511 0.059561 0.042197666666666675 0.023749333333333334 0.006646 0.019749999999999997
2.73012 0.057217 0.07285333333333334 0.019282666666666667 0.012192666666666666 0.04254000000000001
2.74514 0.045988666666666664 0.10524433333333333 0.016623666666666665 0.021991999999999998 0.076764
2.76015 0.030893999999999998 0.12711966666666666 0.015219333333333333 0.03389166666666667 0.11590600000000001
2.77517 0.017350333333333336 0.12836466666666668 0.013647333333333334 0.043768666666666664 0.14641766666666667
2.79018 0.008200999999999998 0.108389 0.011098333333333332 0.04726033333333334 0.15476133333333333
2.8052 0.0034349999999999993 0.07658966666666665 0.008016333333333334 0.042691999999999994 0.13692666666666667
2.82021 0.001743 0.04548599999999999 0.005621000000000001 0.03235799999999999 0.101582
2.83523 0.0018980000000000002 0.023215666666666666 0.005153666666666667 0.02087566666666667 0.063634
2.85024 0.003160666666666667 0.011269999999999999 0.007503333333333334 0.012131666666666667 0.03460066666666666
2.86526 0.004972000000000001 0.006961666666666667 0.013276666666666666 0.007582999999999999 0.017969
2.88027 0.0066573333333333345 0.006672666666666665 0.023218333333333334 0.0064796666666666666 0.010988
2.89529 0.007533000000000001 0.007519 0.03900233333333334 0.0070873333333333335 0.008948666666666667
2.9103 0.007352999999999998 0.007770999999999999 0.06358533333333334 0.007787666666666667 0.008155
2.92532 0.006673666666666665 0.006847666666666667 0.09908633333333333 0.007802666666666666 0.006888000000000001
2.94033 0.006671333333333334 0.005117333333333334 0.14198533333333335 0.007448666666666667 0.005027666666666667
2.95535 0.008547666666666667 0.0034056666666666662 0.18004733333333334 0.007824333333333332 0.003199666666666666
2.97036 0.012882333333333332 0.002546333333333333 0.19694333333333336 0.010046000000000001 0.0020966666666666664
2.98538 0.019379 0.0032260000000000006 0.18343799999999996 0.014549666666666667 0.0022576666666666665
3.00039 0.026989333333333334 0.006051666666666667 0.14510266666666669 0.02089 0.004207000000000001
3.01541 0.03425833333333333 0.011463333333333334 0.09847966666666667 0.028025666666666664 0.008509666666666667
3.03042 0.039477 0.019347333333333334 0.059535333333333336 0.03457133333333333 0.015446999999999997
3.04544 0.04093933333333334 0.028623000000000003 0.03525933333333334 0.038861 0.024435333333333326
3.06045 0.037692666666666666 0.037304 0.02408966666666667 0.039215 0.033807666666666666
3.07547 0.03047166666666667 0.043235666666666665 0.021517666666666668 0.03489433333333333 0.04130333333333334
3.09048 0.021765666666666666 0.04507033333333334 0.024505000000000002 0.027046999999999998 0.045137666666666666
3.1055 0.014623333333333332 0.04302433333333334 0.031802333333333335 0.01840033333333333 0.04499066666666666
3.12051 0.011079 0.03885366666666666 0.041742333333333326 0.011814333333333333 0.042196000000000004
3.13553 0.011336333333333335 0.034868666666666666 0.05081633333333333 0.008873999999999998 0.03890366666666666
3.15054 0.013917333333333332 0.032382333333333325 0.054985666666666676 0.009486999999999999 0.036578
3.16556 0.016514666666666667 0.030813999999999998 0.052676000000000014 0.012212 0.034924333333333335
3.18057 0.017196 0.02840733333333334 0.04651566666666667 0.014972666666666665 0.03232833333333333
3.19559 0.015505999999999999 0.024143 0.041903666666666665 0.015967 0.027662999999999997
3.2106 0.012833666666666667 0.019052333333333334 0.04346833333333333 0.014610333333333333 0.021790333333333335
3.22562 0.011812333333333336 0.01598866666666667 0.05232266666666666 0.011919666666666669 0.017557
3.24063 0.015170666666666669 0.018165333333333332 0.06608266666666666 0.010125666666666666 0.018399666666666665
3.25565 0.024366 0.027360666666666665 0.080981 0.011776 0.026504333333333335
3.27066 0.038200000000000005 0.04228733333333333 0.09363700000000001 0.018682666666666667 0.04108466666666667
3.2856799999999997 0.052262333333333334 0.05796066666666667 0.10116 0.030742666666666665 0.057501666666666666
3.30069 0.060530666666666656 0.06748933333333335 0.10081633333333334 0.04496466666666667 0.068687
3.3157099999999997 0.058936666666666665 0.06607533333333333 0.090995 0.05596699999999998 0.06907233333333333
3.33072 0.048149333333333336 0.05426333333333332 0.07301099999999998 0.05871333333333333 0.05827966666666665
3.3457399999999997 0.033001333333333334 0.037360333333333336 0.051312333333333335 0.05180966666666667 0.041223666666666665
3.36075 0.018969000000000003 0.021563 0.031259 0.03843833333333334 0.02443933333333333
3.3757699999999997 0.009143999999999998 0.010430666666666666 0.016396333333333332 0.023978666666666665 0.012139666666666667
3.39078 0.0036966666666666667 0.004227666666666667 0.007368666666666667 0.012577666666666666 0.0050543333333333326
3.4057999999999997 0.0012513333333333332 0.0014353333333333336 0.002824333333333333 0.005543666666666667 0.0017619999999999997
3.42081 0.000355 0.0004096666666666667 0.0009209999999999999 0.002053 0.000515
3.4358299999999997 8.133333333333335e-05 9.500000000000002e-05 0.00025333333333333333 0.0006383333333333335 0.00012266666666666668
3.45084 1.4333333333333337e-05 1.6000000000000003e-05 5.733333333333334e-05 0.00016600000000000002 2.166666666666667e-05
3.4658599999999997 5.666666666666667e-06 1.0000000000000002e-06 9e-06 3.566666666666667e-05 2.666666666666667e-06
3.48087 2.4000000000000004e-05 0.0 3.3333333333333335e-07 1.7333333333333336e-05 0.0
3.4958899999999997 0.00010966666666666669 0.0 0.0 6.2e-05 0.0
3.5109 0.00038800000000000005 0.0 0.0 0.00024066666666666667 0.0
3.52591 0.0011203333333333332 3.3333333333333335e-07 0.0 0.0007616666666666668 3.3333333333333335e-07
3.54093 0.002706333333333333 7.666666666666667e-06 0.0 0.0020096666666666665 7.666666666666667e-06
3.55594 0.005463333333333335 3.866666666666668e-05 0.0 0.0044160000000000015 4e-05
3.57096 0.009223 0.00015233333333333337 0.0 0.008116666666666668 0.00015633333333333338
3.58597 0.01303833333333333 0.00047933333333333346 0.0 0.012496333333333333 0.0004853333333333333
3.60099 0.01551966666666667 0.0012413333333333334 1.0000000000000002e-06 0.016157333333333333 0.0012523333333333334
3.616 0.015784 0.0027043333333333338 9e-06 0.017754333333333334 0.0027053333333333326
3.63102 0.014262333333333332 0.004922666666666667 4.600000000000001e-05 0.017058666666666666 0.0048853333333333335
3.64603 0.012456666666666666 0.007509666666666666 0.00016466666666666667 0.015254333333333333 0.007393666666666666
3.66105 0.011754333333333335 0.009641 0.00046800000000000005 0.013992666666666669 0.009418666666666665
3.67606 0.012369999999999999 0.010590666666666668 0.0011103333333333334 0.013993 0.010257666666666667
3.69108 0.013456333333333336 0.010343999999999999 0.002206 0.014655333333333334 0.009944333333333333
3.70609 0.014137666666666666 0.009792333333333335 0.0036866666666666662 0.014962000000000001 0.009390333333333332
3.72111 0.014401666666666667 0.010127000000000002 0.0051849999999999995 0.014651999999999998 0.009792
3.73612 0.014926333333333331 0.012075999999999998 0.006163333333333334 0.014384 0.011852666666666666
3.75114 0.016229666666666667 0.015682333333333333 0.006281666666666666 0.014845 0.015506333333333334
3.7661499999999997 0.018415 0.020716999999999996 0.005777333333333334 0.01596466666666667 0.020304666666666662
3.78117 0.021986666666666665 0.027008666666666667 0.005489666666666667 0.017404999999999997 0.025853666666666667
3.7961799999999997 0.028561 0.034222 0.0064813333333333355 0.019928333333333333 0.03178899999999999
3.8112 0.03990033333333333 0.041313666666666665 0.009428333333333334 0.02593033333333333 0.037435333333333334
3.8262099999999997 0.055389 0.04661400000000001 0.01414733333333333 0.03790099999999999 0.041725000000000005
3.84123 0.070466 0.04878333333333333 0.019588 0.055445 0.043743
3.8562399999999997 0.07843266666666666 0.04762666666666667 0.02441833333333333 0.07350466666666668 0.043284666666666666
3.87126 0.07488133333333334 0.04390666666666667 0.027903333333333332 0.08428066666666666 0.040708999999999995
3.8862699999999997 0.060873666666666666 0.038338000000000004 0.030161333333333335 0.08217066666666666 0.036281
3.90129 0.04203333333333334 0.031233999999999998 0.031563666666666663 0.06777299999999999 0.030048333333333333
3.9162999999999997 0.02463433333333333 0.02307633333333333 0.031797 0.047218 0.022459999999999997
3.93132 0.012245 0.015020666666666667 0.029878333333333337 0.027780000000000003 0.014730666666666666
3.9463299999999997 0.0051600000000000005 0.008426666666666666 0.025231 0.013802666666666668 0.008311
3.96135 0.001839 0.0040213333333333325 0.01861866666666667 0.005790333333333333 0.0039826666666666665
3.9763599999999997 0.0005543333333333334 0.0016179999999999999 0.011865666666666665 0.0020489999999999996 0.0016056666666666665
3.99138 0.00013966666666666668 0.0005499999999999999 0.006735666666666667 0.0006123333333333333 0.0005446666666666668
4.00639 3.866666666666667e-05 0.00016366666666666667 0.004235 0.00015466666666666667 0.00016
4.0214099999999995 5.3666666666666666e-05 9.433333333333337e-05 0.004779 3.5333333333333336e-05 7.000000000000001e-05
4.03642 0.0001916666666666667 0.00022766666666666668 0.008624333333333335 3.166666666666667e-05 0.00015133333333333332
4.0514399999999995 0.0006003333333333333 0.0007043333333333334 0.015660666666666663 0.00011 0.0004983333333333334
4.06645 0.0015963333333333335 0.0019023333333333331 0.024593333333333335 0.00037799999999999997 0.0014200000000000003
4.0814699999999995 0.0035983333333333336 0.004331 0.032576666666666663 0.0010630000000000001 0.0034226666666666663
4.09648 0.0068913333333333335 0.008322666666666667 0.03635633333333333 0.0025443333333333338 0.0069696666666666665
4.1114999999999995 0.011249333333333333 0.013520999999999998 0.03446366666666666 0.005179333333333333 0.011995333333333335
4.12651 0.01568433333333333 0.018583 0.028523333333333328 0.008988666666666667 0.01749766666666667
4.1415299999999995 0.018705666666666666 0.021651999999999998 0.022335333333333336 0.013326666666666669 0.02168433333333333
4.15654 0.019171666666666667 0.021521666666666665 0.019429333333333337 0.016926333333333335 0.023023333333333337
4.1715599999999995 0.017130333333333327 0.018621333333333333 0.021012 0.018476666666666666 0.021464333333333332
4.18657 0.013973666666666665 0.014953333333333336 0.025496333333333333 0.017535666666666665 0.018855
4.2015899999999995 0.011692000000000003 0.013072666666666665 0.029620666666666667 0.014979333333333336 0.01802066666666667
4.2166 0.011977999999999999 0.015026999999999997 0.030354 0.012636333333333333 0.021195000000000002
4.2316199999999995 0.015946 0.02185433333333333 0.026658666666666667 0.012338333333333335 0.02861166666666666
4.24663 0.02475166666666667 0.033213666666666676 0.019855333333333336 0.01538066666666667 0.038036
4.2616499999999995 0.039919333333333334 0.046882999999999994 0.01248 0.022864666666666665 0.04567366666666668
4.27666 0.062014999999999994 0.05892066666666666 0.006608 0.036368333333333336 0.048481333333333335
4.2916799999999995 0.088093 0.06557166666666667 0.0029526666666666664 0.05721933333333333 0.04643766666666666
4.30669 0.11085166666666667 0.06590066666666668 0.001161 0.083927 0.042764333333333335
4.3217099999999995 0.12191700000000001 0.06242233333333334 0.0005906666666666665 0.11007333333333334 0.041299
4.33672 0.117251 0.058684999999999994 0.0008929999999999999 0.12622466666666668 0.04344633333333333
4.3517399999999995 0.09956766666666667 0.056376666666666665 0.002172666666666666 0.12561433333333336 0.04750200000000001
4.36675 0.07566133333333333 0.054757999999999994 0.004837666666666666 0.10868333333333331 0.05054366666666667
4.3817699999999995 0.05200533333333333 0.05206100000000001 0.009079666666666665 0.08229933333333332 0.05048333333333334
4.39678 0.032417999999999995 0.04689 0.014319333333333331 0.05492266666666666 0.046579
4.4117999999999995 0.018347 0.03888333333333334 0.019098 0.03242766666666667 0.039133666666666664
4.42681 0.009912666666666669 0.028959000000000002 0.021862666666666662 0.016925000000000003 0.02941133333333333
4.4418299999999995 0.006754333333333333 0.01914366666666667 0.022147666666666663 0.007801666666666666 0.019529666666666667
4.45684 0.008609 0.011725333333333336 0.02090266666666667 0.003316333333333333 0.011749
4.4718599999999995 0.015331666666666664 0.008491333333333333 0.019521333333333335 0.001775666666666667 0.0076566666666666675
4.48687 0.02613366666666667 0.010687333333333333 0.018659666666666668 0.0021806666666666667 0.008103666666666667
4.5018899999999995 0.03846733333333333 0.01941666666666667 0.018101333333333334 0.004275 0.013850333333333333
4.5169 0.048098666666666665 0.035259666666666675 0.017556000000000002 0.008267 0.025998
4.5319199999999995 0.05096666666666667 0.056740000000000006 0.017036 0.014374999999999997 0.045283333333333335
4.54693 0.045763333333333336 0.07882033333333333 0.016485333333333334 0.022340000000000002 0.070124
4.5619499999999995 0.03482366666666667 0.09372133333333332 0.015376999999999998 0.030932333333333333 0.09478366666666667
4.57696 0.022452999999999997 0.09488133333333335 0.013153666666666668 0.03783666666666666 0.11036600000000002
4.5919799999999995 0.012259999999999997 0.08143600000000001 0.009902666666666666 0.04040866666666666 0.10962799999999999
4.60699 0.005667333333333333 0.059057999999999986 0.006389666666666668 0.037237 0.09225733333333333
4.6220099999999995 0.002224 0.036091 0.003503666666666667 0.029332333333333335 0.065481
4.63702 0.0007596666666666668 0.018553666666666666 0.0016886666666666662 0.019619666666666667 0.03908833333333333
4.6520399999999995 0.0003310000000000001 0.008011666666666665 0.0009526666666666669 0.011129333333333333 0.019591333333333332
4.66705 0.0005256666666666668 0.0029079999999999996 0.0012696666666666668 0.005487666666666667 0.008241
4.6820699999999995 0.0015386666666666665 0.0009173333333333335 0.0030076666666666667 0.0028806666666666664 0.002933666666666666
4.69708 0.004095333333333334 0.00038300000000000015 0.007221666666666666 0.0030069999999999997 0.0010090000000000001
4.7120999999999995 0.009273999999999998 0.0006333333333333334 0.015752333333333333 0.005960000000000001 0.000773
4.72711 0.01783733333333333 0.0018126666666666666 0.03114933333333334 0.012253000000000002 0.0017896666666666664
4.7421299999999995 0.029342999999999998 0.004674333333333332 0.055836333333333335 0.022022 0.004541666666666665
4.75714 0.04166 0.01019 0.09005599999999998 0.034077 0.009908333333333331
4.7721599999999995 0.051655 0.018802333333333334 0.12909833333333331 0.045813999999999994 0.01830133333333333
4.78717 0.056834333333333334 0.029577333333333337 0.1627696666666667 0.05432000000000001 0.028774333333333332
4.8021899999999995 0.05668666666666667 0.04010233333333334 0.17971966666666664 0.057899 0.03897533333333334
4.8172 0.052629333333333334 0.04757833333333334 0.17450799999999997 0.05676233333333334 0.04621433333333333
4.8322199999999995 0.04664633333333334 0.050390666666666674 0.15103066666666667 0.05233133333333333 0.049027
4.84723 0.03983833333333333 0.04885666666666667 0.11885200000000001 0.045965 0.04776866666666667
4.8622499999999995 0.032280666666666666 0.04460366666666667 0.08666233333333334 0.03827066666666667 0.04395000000000001
4.87726 0.02402733333333333 0.03932933333333333 0.058957333333333334 0.029525 0.039123000000000005
4.8922799999999995 0.015880666666666664 0.03380966666666667 0.03706666666666667 0.02049933333333333 0.03407433333333333
4.90729 0.009090666666666665 0.027919666666666666 0.021167000000000002 0.012474333333333336 0.028728333333333335
4.9223099999999995 0.004434 0.02141666666666667 0.011000333333333334 0.0065280000000000026 0.022743000000000006
4.93732 0.0018246666666666665 0.014721333333333331 0.005799666666666667 0.002904 0.016299666666666667
4.9523399999999995 0.0006316666666666668 0.008821333333333332 0.004422 0.0010886666666666664 0.010251
4.96735 0.00018400000000000003 0.004541 0.0056316666666666685 0.00034366666666666665 0.005551
4.9823699999999995 5.466666666666667e-05 0.0020670000000000003 0.008139333333333335 8.666666666666668e-05 0.0026023333333333332
4.99738 6.9e-05 0.0011510000000000001 0.010516666666666667 2.5000000000000008e-05 0.001245333333333333
5.0123999999999995 0.00027366666666666674 0.0016853333333333338 0.011496000000000001 4.500000000000001e-05 0.001253666666666667
5.02741 0.0009863333333333336 0.004174333333333334 0.010518666666666666 0.00020900000000000004 0.002858
5.0424299999999995 0.0029786666666666664 0.009699333333333334 0.008041666666666666 0.0007833333333333334 0.006928000000000001
5.05744 0.007539666666666667 0.019111 0.005141333333333333 0.002471333333333333 0.014474999999999998
5.0724599999999995 0.01602433333333334 0.03162566666666667 0.0027733333333333334 0.006502666666666667 0.025507666666666665
5.08747 0.02862633333333333 0.04393366666666666 0.0013670000000000004 0.014351666666666667 0.03788766666666666
5.1024899999999995 0.043083 0.05130133333333333 0.0009970000000000003 0.02660066666666667 0.047503333333333335
5.1175 0.054850666666666666 0.05049066666666667 0.001796 0.041498 0.050421
5.1325199999999995 0.05953066666666666 0.04221833333333334 0.004318000000000001 0.05468966666666667 0.04561666666666666
5.14753 0.05591133333333333 0.03076133333333334 0.009382 0.061339000000000005 0.03583533333333334
5.1625499999999995 0.04677366666666667 0.021031000000000005 0.017392333333333333 0.05935400000000001 0.025727999999999994
5.17756 0.03660700000000001 0.015731333333333333 0.02740733333333334 0.05082866666666667 0.018895666666666668
5.1925799999999995 0.028511333333333336 0.014665666666666665 0.03673666666666667 0.04018200000000001 0.016206666666666664
5.20759 0.02297 0.015957333333333334 0.041909999999999996 0.03090133333333333 0.016350666666666663
5.2226099999999995 0.018832 0.017828666666666666 0.040709 0.02393466666666667 0.017566000000000002
5.23762 0.015068333333333333 0.019506666666666665 0.03365133333333334 0.018508999999999998 0.019011
5.2526399999999995 0.011715999999999999 0.02094933333333333 0.023662666666666665 0.013850666666666666 0.020685999999999996
5.26765 0.009600666666666667 0.022040666666666663 0.014183333333333333 0.010127666666666667 0.022534333333333333
5.2826699999999995 0.009406333333333333 0.022301666666666668 0.007415333333333332 0.008105666666666667 0.023783666666666665
5.29768 0.010839333333333334 0.021131333333333335 0.003927999999999999 0.008307333333333333 0.023331
5.3126999999999995 0.012594333333333334 0.01832033333333333 0.0033829999999999997 0.010313999999999999 0.02060966666666667
5.32771 0.013129666666666668 0.014261666666666667 0.005339 0.012720666666666667 0.016081
5.3427299999999995 0.011699333333333332 0.009808666666666669 0.009365 0.013860666666666663 0.010941666666666666
5.35774 0.008770333333333333 0.005910333333333333 0.01468166666666667 0.012819999999999998 0.0064336666666666665
5.3727599999999995 0.005505 0.0032029999999999997 0.01996466666666667 0.009948666666666666 0.0032469999999999995
5.38777 0.0028863333333333328 0.0018626666666666668 0.02371866666666667 0.006457000000000001 0.0014076666666666669
5.4027899999999995 0.001264 0.0017560000000000002 0.024931 0.0034996666666666666 0.0005626666666666666
5.4178 0.0004619999999999999 0.0026170000000000004 0.0234 0.001586 0.000328
5.4328199999999995 0.0001406666666666667 0.004040333333333334 0.01964833333333333 0.000599 0.0005180000000000001
5.44783 3.3666666666666674e-05 0.005429000000000001 0.014657666666666668 0.000188 0.0011250000000000001
5.4628499999999995 5e-06 0.006139000000000001 0.009591666666666667 4.866666666666667e-05 0.0021973333333333337
5.47786 2.3333333333333336e-06 0.005810333333333333 0.005436 8.666666666666668e-06 0.0036320000000000002
5.4928799999999995 2.5333333333333337e-05 0.0045976666666666674 0.0026536666666666666 7e-06 0.005036333333333334
5.50789 9.233333333333335e-05 0.0030393333333333336 0.0011833333333333338 3.7e-05 0.005840333333333334
5.5229099999999995 0.0002976666666666667 0.001681 0.0007296666666666668 0.00014100000000000004 0.005664333333333332
5.53792 0.0007880000000000001 0.0007743333333333334 0.0011703333333333333 0.0004296666666666667 0.004593666666666666
5.5529399999999995 0.001742 0.00029766666666666673 0.002733666666666667 0.001075 0.003114333333333333
5.56795 0.0032119999999999996 9.466666666666669e-05 0.006008 0.0022630000000000007 0.0017656666666666667
5.5829699999999995 0.0049499999999999995 2.800000000000001e-05 0.011710333333333331 0.003983666666666667 0.0008353333333333333
5.59798 0.006378999999999999 1.8000000000000004e-05 0.020311333333333334 0.005874333333333333 0.00034033333333333333
5.6129999999999995 0.006889666666666667 5.733333333333335e-05 0.031501 0.007250333333333332 0.00016066666666666665
5.62801 0.006291000000000001 0.00021900000000000006 0.043673 0.007502 0.00023433333333333336
5.6430299999999995 0.005009666666666667 0.0006850000000000001 0.053900666666666666 0.0065379999999999995 0.000706
5.65804 0.0038879999999999995 0.0018360000000000002 0.058965000000000004 0.004913000000000001 0.0020316666666666664
5.6730599999999995 0.0036959999999999996 0.004281666666666667 0.057107 0.003502 0.005053
5.68807 0.004835999999999999 0.008775666666666666 0.049242 0.0030159999999999996 0.010747666666666664
5.7030899999999995 0.007409666666666667 0.01594166666666667 0.03843066666666666 0.0037576666666666665 0.019532
5.7181 0.011583999999999999 0.025706 0.028150333333333336 0.005704666666666667 0.030296
5.7331199999999995 0.017943999999999998 0.03664066666666667 0.020642333333333332 0.008805333333333333 0.04007433333333334
5.74813 0.02710133333333333 0.045901333333333336 0.01648833333333333 0.013464 0.045246333333333326
5.7631499999999996 0.03841499999999999 0.05048700000000001 0.015071 0.020625333333333332 0.04397333333333333
5.77816 0.048972 0.04943566666666666 0.015156666666666669 0.03082466666666667 0.03790733333333333
5.7931799999999996 0.054759666666666665 0.04493033333333333 0.015327000000000002 0.042659666666666665 0.03136933333333333
5.80819 0.05384566666666667 0.040707 0.014407000000000001 0.05243333333333334 0.028402999999999998
5.8232099999999996 0.04859733333333334 0.03902033333333333 0.012030000000000002 0.05644433333333333 0.030034333333333336
5.83822 0.04415066666666666 0.03909433333333333 0.008822 0.054361 0.03385933333333333
5.8532399999999996 0.04425266666666667 0.03854033333333333 0.005984666666666667 0.050069666666666665 0.036123
5.86825 0.048367 0.035903000000000004 0.004582333333333333 0.04859066666666667 0.03460466666666666
5.8832699999999996 0.052594666666666665 0.031938 0.005095666666666667 0.051742666666666666 0.030101666666666672
5.89828 0.05324233333333334 0.028625 0.007284666666666666 0.05673333333333334 0.025452
5.9133 0.049691666666666676 0.02713466666666667 0.010265333333333331 0.05883566666666666 0.02298266666666666
5.92831 0.04439300000000001 0.02670566666666667 0.012735666666666668 0.05536566666666666 0.022681999999999997
5.94333 0.040340666666666664 0.02533 0.01351766666666667 0.04769033333333332 0.022533666666666667
5.95834 0.03841166666666667 0.021625333333333337 0.012184333333333333 0.039950000000000006 0.02049166666666667
5.97336 0.036833 0.015967000000000002 0.009305000000000003 0.03580266666666667 0.01616166666666667
5.98837 0.033075 0.010005999999999998 0.0060143333333333325 0.035726999999999995 0.010803333333333333
6.00339 0.026307333333333335 0.005279999999999999 0.0032830000000000003 0.03689666666666667 0.006070000000000001
6.0184 0.018010666666666668 0.0023393333333333335 0.0015106666666666669 0.035557 0.002856
6.03342 0.01066 0.0008783333333333334 0.0005856666666666667 0.030007666666666665 0.001131
6.04843 0.006077333333333332 0.0003246666666666667 0.0001933333333333334 0.021567 0.00040366666666666665
6.06345 0.005062666666666668 0.00032433333333333343 4.966666666666667e-05 0.013058999999999998 0.0002606666666666667
6.07846 0.007950666666666668 0.000956 2.233333333333334e-05 0.006653666666666668 0.0006653333333333334
6.09348 0.014842333333333334 0.002916 5.833333333333334e-05 0.002934333333333333 0.00215
6.10849 0.024994 0.0075400000000000016 0.00021333333333333333 0.001451 0.005989666666666667
6.12351 0.036172666666666665 0.016291000000000003 0.0006490000000000002 0.0017706666666666663 0.013958666666666668
6.13852 0.045277000000000005 0.029411000000000003 0.0016443333333333336 0.0041196666666666664 0.027167333333333335
6.15354 0.050034666666666665 0.044395 0.0035016666666666664 0.009366666666666666 0.044169333333333324
6.16855 0.05014300000000001 0.056138333333333325 0.006280666666666666 0.018225333333333333 0.06000133333333333
6.18357 0.04667033333333334 0.05985766666666667 0.009503333333333334 0.030001999999999997 0.068177
6.19858 0.04077633333333333 0.05493899999999999 0.012199999999999999 0.04190933333333334 0.06505999999999999
6.2136 0.033407 0.04604333333333334 0.013400333333333335 0.049992666666666664 0.052975999999999995
6.22861 0.025706666666666662 0.039974666666666665 0.012837999999999997 0.05152533333333333 0.03896533333333333
6.24363 0.01895433333333334 0.040857000000000004 0.011380666666666667 0.046873000000000005 0.030255666666666667
6.25864 0.013779000000000001 0.04747333333333334 0.011031666666666665 0.038987 0.030254333333333338
6.27366 0.009953666666666664 0.054503 0.014664333333333335 0.031027333333333334 0.037396
6.28867 0.006915000000000001 0.056395 0.02523633333333334 0.024389666666666664 0.04678866666666667
6.30369 0.00443 0.05094733333333333 0.043882000000000004 0.018762333333333332 0.053316999999999996
6.3187 0.0026563333333333326 0.040371666666666674 0.067418 0.013538000000000001 0.054424999999999994
6.33372 0.0020060000000000004 0.02956666666666666 0.08787566666666667 0.008796666666666666 0.05098766666666666
6.34873 0.003205666666666667 0.023289333333333332 0.09628666666666667 0.00521 0.04605966666666666
6.36375 0.007622333333333333 0.02389933333333333 0.08896533333333334 0.003556666666666667 0.042771333333333335
6.37876 0.017204666666666663 0.030388666666666668 0.07057333333333334 0.004716 0.04262766666666666
6.39378 0.03333866666666666 0.03890333333333333 0.050781 0.010060666666666666 0.044673333333333336
6.40879 0.05480633333333332 0.044646 0.037469 0.02133933333333333 0.04611366666666667
6.42381 0.07646599999999999 0.04450366666666667 0.032428666666666675 0.039383999999999995 0.04421699999999999
6.43882 0.09083133333333333 0.038571666666666664 0.032250666666666664 0.06211500000000001 0.038247
6.45384 0.09233300000000001 0.029427333333333337 0.03243333333333333 0.08373000000000001 0.029623333333333335
6.46885 0.08092766666666668 0.020104666666666663 0.031205 0.09674033333333334 0.02062866666666667
6.48387 0.061785999999999994 0.012662333333333334 0.030532 0.09619633333333331 0.013112666666666667
6.49888 0.041591333333333334 0.008084333333333334 0.034169333333333336 0.08273233333333334 0.008125333333333333
6.5139 0.024965000000000005 0.006922666666666666 0.044242333333333335 0.06188233333333333 0.006198666666666667
6.52891 0.01345 0.009607333333333334 0.05874166666666667 0.04048233333333333 0.007600666666666666
6.54393 0.006508333333333334 0.016071666666666665 0.07175666666666666 0.023268 0.012111
6.55894 0.00288 0.024886000000000002 0.076715 0.011808999999999998 0.018498333333333332
6.57396 0.0014366666666666666 0.032952333333333333 0.07055333333333333 0.005445000000000001 0.024399333333333335
6.58897 0.0016163333333333333 0.03677300000000001 0.055529333333333326 0.0028433333333333327 0.027295000000000007
6.60399 0.003569333333333333 0.03480333333333333 0.03734266666666667 0.003120333333333334 0.026254
6.619 0.007913666666666666 0.028861333333333336 0.02143466666666666 0.0062383333333333344 0.02282633333333333
6.63402 0.01499333333333333 0.02307966666666667 0.010486 0.012531666666666667 0.019955999999999998
6.64903 0.023855999999999995 0.021148 0.004366666666666667 0.021590000000000005 0.019686333333333337
6.66405 0.032002333333333334 0.023945 0.001544 0.03127733333333334 0.021607666666666667
6.67906 0.036795 0.029096999999999994 0.00046400000000000006 0.038301999999999996 0.023336
6.69408 0.03781333333333333 0.03265166666666666 0.00012000000000000003 0.040502 0.022509666666666664
6.70909 0.037861 0.03166666666666666 3.0333333333333337e-05 0.039053000000000004 0.018585333333333336
6.72411 0.040884 0.026028666666666665 4.466666666666667e-05 0.038042000000000006 0.012979
6.73912 0.04825666666666666 0.018065 0.00016233333333333337 0.04117066666666666 0.007747666666666667
6.75414 0.05687433333333334 0.010662666666666664 0.00045166666666666673 0.04833 0.004252333333333334
6.76915 0.06120833333333334 0.005562 0.001065 0.055368666666666684 0.0027463333333333337
6.78417 0.057790333333333346 0.003017666666666666 0.002101 0.05741633333333333 0.002736
6.79918 0.048112666666666665 0.002404333333333334 0.003456333333333333 0.05263766666666667 0.003464333333333333
6.8142 0.037749000000000005 0.0029073333333333334 0.004755666666666667 0.04300566666666667 0.004176666666666666
6.82921 0.032948333333333336 0.003957333333333333 0.005462666666666667 0.03212 0.004386999999999999
6.84423 0.03738666666666667 0.005605666666666666 0.005269333333333334 0.022848999999999998 0.004149666666666667
6.85924 0.050687 0.0091 0.004326666666666667 0.016955 0.004304333333333333
6.87426 0.06894499999999999 0.017172666666666666 0.003179333333333333 0.015924999999999998 0.006717333333333334
6.88927 0.08694933333333334 0.033147333333333334 0.002434333333333333 0.021177 0.014333000000000002
6.90429 0.10056633333333333 0.05848 0.002405333333333334 0.03314433333333334 0.03058233333333333
6.9193 0.10766133333333334 0.090228 0.0029853333333333333 0.05019933333333334 0.05740166666666666
6.93432 0.10791466666666667 0.12125566666666666 0.0037396666666666663 0.06896333333333332 0.09260600000000001
6.94933 0.10322633333333332 0.14416866666666667 0.0041403333333333335 0.08614433333333334 0.129246
6.96435 0.09803766666666666 0.15538366666666667 0.003901 0.10023733333333334 0.15872966666666663
6.97936 0.09686799999999998 0.155036 0.0030893333333333333 0.11146666666666667 0.17527266666666666
6.99438 0.09979366666666664 0.1439023333333333 0.002056333333333333 0.12033766666666665 0.17717366666666665
7.00939 0.10113533333333334 0.12258800000000002 0.0011530000000000002 0.12630166666666665 0.16479066666666667
7.02441 0.09426333333333334 0.09429700000000002 0.0005553333333333334 0.12735433333333335 0.13947066666666666
7.03942 0.07802733333333332 0.066509 0.0002836666666666667 0.12090333333333332 0.10526566666666666
7.05444 0.057887 0.048423 0.0003456666666666667 0.10607233333333334 0.06970866666666667
7.06945 0.04095733333333333 0.046176666666666664 0.000958 0.08558766666666666 0.041084
7.08447 0.03063833333333333 0.05938833333333333 0.002911333333333333 0.06477366666666666 0.024929333333333328
7.09948 0.025657 0.08051033333333334 0.008087 0.048099666666666666 0.023177
7.1145 0.023158333333333333 0.09762866666666667 0.020145999999999997 0.037032 0.035153666666666666
7.12951 0.021797666666666667 0.10055466666666667 0.04442266666666667 0.03084866666666666 0.05745233333333333
7.14453 0.022016 0.08689466666666669 0.08567333333333332 0.028399000000000004 0.08263300000000001
7.15954 0.02417266666666667 0.06297366666666666 0.143278 0.028348333333333326 0.10020033333333335
7.17456 0.026949333333333332 0.03878000000000001 0.20658900000000002 0.02868333333333333 0.101839
7.18957 0.027978666666666666 0.021734666666666663 0.2559903333333333 0.02726366666666667 0.08713533333333333
7.20459 0.025943333333333332 0.014287 0.2721193333333334 0.02340866666666667 0.06408833333333333
7.2196 0.021928666666666666 0.01523566666666667 0.24788633333333335 0.018607000000000002 0.04351133333333334
7.23462 0.018555666666666668 0.021755333333333335 0.19333133333333333 0.015382333333333335 0.032429000000000006
7.24963 0.017777333333333332 0.030305666666666668 0.129111 0.015298666666666665 0.03127566666666667
7.26465 0.019285666666666666 0.03705566666666667 0.07425433333333334 0.01772733333333333 0.03543966666666667
7.27966 0.020897000000000002 0.03894333333333333 0.03800933333333334 0.020319 0.03883733333333333
7.29468 0.020415999999999997 0.035035333333333335 0.019741333333333333 0.020653666666666667 0.03736966666666666
7.30969 0.017376333333333334 0.026936666666666668 0.013709666666666667 0.017888 0.030640333333333335
7.32471 0.013296333333333335 0.017698333333333333 0.013636333333333334 0.013138666666666665 0.021243
7.33972 0.010494000000000002 0.010093666666666666 0.015196333333333334 0.008512666666666667 0.012475333333333335
7.35474 0.010524666666666665 0.005546333333333334 0.017019333333333334 0.005803999999999999 0.0063950000000000005
7.36975 0.013284999999999998 0.004375666666666667 0.020880000000000003 0.005901 0.003514
7.38477 0.017129000000000002 0.006526333333333334 0.030574333333333332 0.008736333333333336 0.003696666666666666
7.39978 0.019901333333333333 0.011942666666666664 0.04901566666666667 0.013315333333333339 0.007123666666666665
7.4148 0.020557666666666665 0.02027666666666666 0.07449666666666668 0.017777666666666667 0.014413
7.42981 0.020242 0.030499333333333333 0.09905766666666667 0.02008 0.025880333333333335
7.44483 0.021854000000000005 0.041056333333333334 0.11182599999999998 0.019281 0.04045733333333333
7.45984 0.028078000000000002 0.050432333333333336 0.10611533333333335 0.016471333333333334 0.05515166666666666
7.47486 0.03930033333333332 0.057357 0.08435733333333333 0.014494666666666668 0.06573866666666667
7.48987 0.05284166666666667 0.060469 0.05611 0.016680000000000004 0.06862533333333333
7.50489 0.064203 0.05838733333333333 0.031209999999999998 0.025334000000000002 0.06282199999999999
7.5199 0.06941466666666667 0.05073266666666666 0.014512333333333332 0.040399 0.050719666666666656
7.53492 0.06700500000000001 0.03927833333333333 0.005640999999999999 0.05860966666666667 0.03683666666666666
7.54993 0.05853900000000001 0.027561 0.0018353333333333331 0.07396599999999999 0.025338999999999997
7.56495 0.04769 0.01894133333333333 0.0005023333333333334 0.080261 0.018034333333333333
7.57996 0.038285333333333324 0.014698666666666665 0.00014533333333333333 0.074687 0.014132666666666667
7.59498 0.032279666666666665 0.013779333333333333 0.00016900000000000002 0.05990200000000001 0.011683333333333332
7.60999 0.029060666666666665 0.014110666666666667 0.0005253333333333333 0.042593000000000006 0.009231333333333334
7.62501 0.02671766666666667 0.014362666666666668 0.001552 0.029527 0.006558
7.64002 0.02415733333333333 0.014720999999999996 0.003846333333333333 0.024130999999999996 0.0043170000000000005
7.65504 0.021901666666666667 0.01615533333333333 0.007977 0.025557000000000003 0.003317
7.67005 0.020950999999999997 0.018883 0.013861333333333335 0.030101 0.004103333333333334
7.68507 0.021272666666666665 0.021625000000000005 0.020228666666666666 0.033636 0.006791666666666667
7.70008 0.021615 0.02246966666666667 0.024907333333333337 0.03368433333333334 0.010884666666666666
7.7151 0.020581 0.020645000000000007 0.02617466666666667 0.03010466666666666 0.015241333333333336
7.73011 0.017733 0.017514 0.024043 0.024325 0.018658
7.74513 0.013755000000000002 0.015811999999999996 0.020296 0.018032666666666666 0.020907333333333333
7.76014 0.010008000000000001 0.017816 0.017192333333333334 0.012469333333333332 0.023210999999999996
7.77516 0.008006666666666667 0.023794999999999997 0.016274666666666666 0.008473 0.027207999999999996
7.79017 0.009116333333333334 0.031706 0.018083666666666668 0.006753 0.03312866666666667
7.80519 0.014141333333333334 0.038281 0.022348333333333335 0.007906333333333333 0.03901633333333333
7.8202 0.02277733333333333 0.04088333333333334 0.027976333333333336 0.012084 0.04207099999999999
7.83522 0.033173 0.038772999999999995 0.03311833333333333 0.01860333333333333 0.04079
7.85023 0.04230233333333333 0.03304666666666666 0.03591333333333333 0.02591233333333333 0.03584933333333333
7.86525 0.04728500000000001 0.025543333333333328 0.03557233333333334 0.03226033333333333 0.029089
7.88026 0.04675666666666666 0.017923999999999995 0.032703333333333334 0.036597000000000005 0.02212533333333333
7.89528 0.041278666666666665 0.011389333333333335 0.028761000000000002 0.03877333333333333 0.015978333333333337
7.91029 0.03277333333333333 0.0067746666666666676 0.025304333333333335 0.03884166666666666 0.011652
7.92531 0.023749333333333334 0.004749 0.023755666666666665 0.036485 0.010487666666666668
7.94032 0.016834333333333337 0.006146666666666667 0.025200666666666666 0.03140933333333333 0.01384433333333333
7.95534 0.014709333333333335 0.012175666666666668 0.030027666666666668 0.024405 0.02214
7.97035 0.019921666666666664 0.023942 0.037682 0.01762666666666667 0.033960333333333335
7.98537 0.03410266666666668 0.04105933333333334 0.04690833333333334 0.013849333333333332 0.046034000000000005
8.00038 0.05636233333333333 0.06045866666666667 0.05604 0.015405 0.05478266666666666
8.0154 0.08184900000000002 0.07696533333333334 0.063031 0.02363633333333334 0.058595333333333326
8.03041 0.102592 0.08585833333333333 0.06576666666666668 0.038747 0.05863266666666666
8.04543 0.11146766666666667 0.085273 0.06307866666666666 0.05973033333333333 0.05721933333333334
8.06044 0.10694966666666667 0.076455 0.056004000000000005 0.08404433333333332 0.055411666666666665
8.07546 0.09436733333333332 0.06232899999999999 0.047869 0.10737266666666669 0.05217300000000001
8.09047 0.08195633333333333 0.046344333333333335 0.042451666666666665 0.12426433333333332 0.04591433333333333
8.10549 0.07474066666666666 0.032175666666666665 0.041284333333333326 0.13017933333333334 0.036711999999999995
8.1205 0.07140066666666667 0.023365333333333328 0.04242666666666666 0.12370066666666665 0.027090333333333334
8.13552 0.06668 0.02236533333333333 0.04208933333333334 0.107021 0.020792333333333333
8.15053 0.05679466666666667 0.029339333333333332 0.037760666666666665 0.08448233333333334 0.020746999999999998
8.16555 0.042857 0.04154499999999999 0.030065333333333336 0.06087266666666667 0.027506333333333334
8.18056 0.029911333333333335 0.054152666666666655 0.02183866666666667 0.040528 0.038815
8.19558 0.023511 0.06291166666666666 0.015689333333333333 0.026978000000000002 0.050563
8.21059 0.027036333333333332 0.067164 0.012534666666666664 0.022653000000000003 0.05900033333333333
8.22561 0.04049666666666666 0.07031033333333334 0.012000999999999996 0.02845633333333333 0.06312266666666667
8.24062 0.06008966666666667 0.07663400000000001 0.01355966666666667 0.04313000000000001 0.06512866666666667
8.25564 0.07866066666666667 0.08721366666666668 0.016928333333333333 0.06258166666666669 0.06842699999999999
8.27065 0.08842766666666665 0.098498 0.021421333333333334 0.08029133333333333 0.07492466666666667
8.28567 0.08554299999999998 0.104485 0.02556066666666667 0.08974033333333332 0.08369166666666666
8.30068 0.07298633333333333 0.10054033333333333 0.027864666666666663 0.08809233333333331 0.09142200000000002
8.3157 0.05881266666666667 0.08633533333333335 0.02813266666666667 0.07822766666666665 0.09395933333333334
8.33071 0.050546999999999995 0.06611066666666668 0.027610999999999997 0.06696499999999998 0.08840133333333333
8.34573 0.05032266666666667 0.04623166666666667 0.027608333333333332 0.060184666666666664 0.07513533333333335
8.36074 0.05444466666666666 0.03158166666666666 0.028120000000000003 0.05886066666666666 0.05804833333333334
8.37576 0.05705366666666666 0.023353999999999996 0.02800533333333333 0.059355 0.04231933333333334
8.39077 0.054511 0.019636999999999998 0.026593666666666668 0.057366999999999994 0.031412333333333334
8.40579 0.047202 0.017855 0.024951333333333336 0.051466 0.025839333333333332
8.4208 0.038446666666666664 0.016932 0.025490000000000006 0.043260999999999994 0.024193999999999997
8.43582 0.032352 0.017541333333333336 0.030216666666666666 0.03530966666666666 0.024673
8.45083 0.032063 0.020858666666666668 0.03915066666666667 0.02973233333333333 0.025703999999999998
8.46585 0.03878866666666667 0.027382000000000004 0.05036666666666667 0.028459666666666664 0.026203
8.48086 0.05146733333333334 0.037095666666666666 0.061617000000000005 0.033388 0.02642533333333334
8.49588 0.06728433333333332 0.05017566666666668 0.07179666666666668 0.045484333333333335 0.028721999999999994
8.51089 0.08274899999999999 0.066773 0.08072366666666667 0.063467 0.036784000000000004
