# Supplementary material for: Coherent ultrafast photoemission from a single quantized state of a one-dimensional emitter
Source: Sci Adv. 2023 Oct 12;9(41):eadf4170. doi: 10.1126/sciadv.adf4170 (PMC10569710; doi:10.1126/sciadv.adf4170)
Supplement: Supplementary file 2 — Data file S1 [file sciadv.adf4170_data_file_s1.zip › data and code/data_figure_4/Figure4B/15fsand27fs/5.dat]

-6.489090000000001 0.10133466666666666 0.03903566666666666 0.078334 0.06374166666666665 0.03326233333333333
-6.474070000000001 0.11719233333333333 0.05431700000000001 0.094013 0.04711200000000001 0.04022866666666666
-6.459060000000001 0.12225933333333333 0.08197566666666667 0.10721966666666667 0.04596166666666667 0.05763733333333333
-6.444040000000001 0.11526966666666667 0.11956333333333331 0.11364700000000001 0.05794166666666666 0.08433533333333335
-6.429030000000001 0.103268 0.16033166666666665 0.110269 0.07773266666666666 0.11714666666666666
-6.414010000000001 0.09407533333333333 0.1928136666666667 0.09903300000000001 0.09960033333333332 0.15126533333333333
-6.399000000000001 0.08968333333333334 0.20509433333333335 0.087505 0.11892799999999999 0.17999666666666667
-6.383980000000001 0.08670766666666667 0.1930883333333333 0.084328 0.132238 0.19584500000000002
-6.368970000000001 0.081945 0.16541866666666666 0.09271100000000002 0.13699166666666668 0.194585
-6.353950000000001 0.07660366666666667 0.13832733333333333 0.10742666666666668 0.132697 0.17951366666666665
-6.338940000000001 0.07549433333333333 0.12408900000000002 0.11815166666666668 0.12254899999999999 0.1605133333333333
-6.323920000000001 0.08289099999999999 0.12342366666666667 0.11683933333333334 0.11307366666666667 0.14710066666666669
-6.308910000000001 0.09854533333333333 0.12754899999999997 0.10310899999999998 0.11063366666666667 0.14161600000000002
-6.293890000000001 0.11684833333333332 0.12624233333333332 0.083427 0.11695233333333332 0.138713
-6.278880000000001 0.1298156666666667 0.114643 0.06564766666666667 0.12739366666666668 0.13075466666666666
-6.263860000000001 0.13192433333333334 0.09508233333333332 0.05404866666666666 0.13397533333333334 0.11406800000000002
-6.248850000000001 0.12313566666666666 0.074579 0.04840133333333334 0.13098966666666664 0.09155733333333332
-6.233830000000001 0.10776933333333334 0.060519666666666666 0.04641333333333333 0.11850099999999998 0.07074633333333333
-6.218820000000001 0.09084066666666665 0.05673866666666667 0.046725666666666665 0.10104266666666667 0.05910966666666666
-6.203800000000001 0.07532866666666667 0.06164700000000001 0.049923333333333327 0.08350600000000001 0.059541000000000004
-6.188790000000001 0.06226533333333333 0.06957566666666666 0.057040333333333346 0.06819533333333334 0.06884233333333332
-6.173770000000001 0.05243833333333333 0.07501966666666667 0.06724599999999999 0.05504033333333333 0.08018566666666667
-6.158760000000001 0.047465999999999994 0.07686033333333334 0.07756166666666668 0.04368633333333332 0.08799466666666665
-6.143740000000001 0.048899 0.07881733333333332 0.08553800000000002 0.03520633333333333 0.09152733333333332
-6.128730000000001 0.056180999999999995 0.08549366666666666 0.09231800000000003 0.032046 0.094182
-6.113710000000001 0.06570899999999999 0.09728633333333334 0.10215266666666666 0.036321000000000006 0.09934099999999998
-6.098700000000001 0.07248466666666666 0.10882199999999999 0.11803733333333334 0.047737999999999996 0.10666300000000001
-6.083680000000001 0.07317433333333331 0.11229833333333335 0.13758466666666666 0.06277399999999998 0.11183666666666665
-6.068670000000001 0.06779166666666667 0.10302199999999999 0.1535256666666667 0.07589733333333333 0.10964766666666667
-6.053650000000001 0.058737000000000004 0.08288166666666669 0.15924833333333333 0.08218366666666665 0.09790766666666668
-6.038640000000001 0.048670333333333336 0.059266 0.154803 0.07961966666666667 0.07961166666666666
-6.023620000000001 0.039191333333333335 0.04074266666666667 0.14761033333333332 0.06957966666666666 0.061846666666666675
-6.008610000000001 0.03097566666666667 0.032785333333333326 0.14610133333333336 0.05549833333333333 0.051712666666666664
-5.993590000000001 0.024768999999999996 0.035807 0.15194766666666668 0.04104133333333333 0.05176966666666665
-5.978580000000001 0.022101999999999997 0.045693333333333336 0.15905900000000003 0.029036333333333334 0.05835899999999999
-5.963560000000001 0.025026666666666673 0.05612466666666667 0.1604886666666667 0.021405999999999998 0.06433433333333333
-5.948550000000001 0.03493066666666667 0.06196366666666666 0.1553796666666667 0.019507666666666666 0.06444199999999999
-5.933530000000001 0.051206999999999996 0.06214733333333333 0.148195 0.024396333333333336 0.05903933333333334
-5.918520000000001 0.07096799999999999 0.059879666666666664 0.14188066666666668 0.036732 0.05311933333333334
-5.903500000000001 0.09020800000000001 0.05982799999999999 0.13355133333333333 0.056025000000000005 0.051967333333333345
-5.888490000000001 0.10574333333333333 0.06489633333333332 0.11771099999999998 0.07969699999999999 0.057669000000000005
-5.873470000000001 0.11634133333333335 0.07498066666666667 0.09281933333333334 0.10318933333333336 0.068793
-5.858460000000001 0.12199800000000001 0.08779500000000001 0.06374200000000001 0.12184099999999999 0.08209533333333334
-5.843440000000001 0.12236266666666665 0.10014133333333333 0.038081666666666666 0.133035 0.09413633333333334
-5.828430000000001 0.116321 0.10886200000000003 0.021175000000000003 0.13641733333333333 0.10222200000000001
-5.813410000000001 0.10346133333333334 0.11168233333333336 0.014191666666666665 0.13229566666666667 0.10510533333333334
-5.798400000000001 0.08566633333333334 0.10785033333333334 0.015386 0.12076999999999999 0.10313699999999999
-5.783380000000001 0.06661466666666666 0.09811766666666669 0.021844333333333334 0.10269266666666668 0.09732300000000002
-5.768370000000001 0.04947366666666666 0.08423566666666667 0.030488333333333336 0.08071466666666667 0.08822966666666666
-5.753350000000001 0.03538033333333333 0.06861866666666666 0.03884400000000001 0.05849999999999999 0.076053
-5.738340000000001 0.024007 0.05410733333333333 0.04578700000000001 0.03904 0.06197066666666668
-5.723320000000001 0.014957 0.04298766666666667 0.051526333333333334 0.023822999999999997 0.04868566666666667
-5.708310000000001 0.00829 0.03564166666666667 0.056501666666666665 0.013106666666666666 0.038913666666666666
-5.693290000000001 0.004063666666666667 0.030327 0.06048099999999999 0.006418999999999999 0.03315933333333334
-5.678280000000001 0.002009 0.024843000000000004 0.06290233333333334 0.002908666666666666 0.029378000000000005
-5.663260000000001 0.0017419999999999998 0.018441 0.06381800000000001 0.001702333333333333 0.02504933333333333
-5.648250000000001 0.003144 0.012157 0.06396133333333334 0.0023390000000000004 0.01943733333333333
-5.633230000000001 0.006355 0.007676666666666668 0.06397966666666667 0.004862666666666667 0.013957666666666667
-5.618220000000001 0.011336666666666667 0.006156666666666668 0.06395133333333333 0.009519000000000001 0.010781999999999998
-5.603200000000001 0.01727333333333333 0.007862 0.06371966666666666 0.016021 0.011249666666666666
-5.588190000000001 0.022533000000000004 0.012200333333333334 0.06357600000000001 0.023049 0.015058666666666668
-5.573170000000001 0.025480333333333334 0.017737666666666665 0.06425333333333333 0.028587666666666667 0.02036366666666667
-5.558160000000001 0.02569733333333334 0.022456666666666666 0.06608166666666668 0.031119666666666667 0.024605333333333333
-5.543140000000001 0.024477000000000006 0.024579999999999998 0.06810433333333334 0.030711666666666675 0.025893000000000003
-5.528130000000001 0.023957666666666662 0.023530000000000002 0.06824600000000001 0.02877633333333333 0.02407633333333333
-5.513110000000001 0.02570266666666667 0.020173666666666663 0.064739 0.026814333333333332 0.02069966666666667
-5.498100000000001 0.03007833333333333 0.016183666666666666 0.057665666666666664 0.025569999999999996 0.017760999999999996
-5.483080000000001 0.036952 0.013168666666666667 0.049275 0.025512333333333335 0.016352666666666668
-5.468070000000001 0.04658966666666666 0.012228999999999999 0.04268000000000001 0.027707666666666665 0.016169333333333334
-5.453050000000001 0.05974433333333334 0.013838333333333334 0.039829666666666666 0.033572000000000005 0.016064333333333337
-5.438040000000001 0.077172 0.01799133333333334 0.04032033333333334 0.04367366666666668 0.015239999999999998
-5.423020000000001 0.09906233333333334 0.02466266666666667 0.04210933333333333 0.057166999999999996 0.014322333333333334
-5.408010000000001 0.124257 0.03458833333333333 0.043519333333333333 0.07282066666666666 0.015747999999999998
-5.392990000000001 0.14904966666666666 0.04938633333333334 0.044413 0.090249 0.023039
-5.377980000000001 0.16724533333333333 0.07026766666666666 0.045515999999999994 0.10956 0.039233333333333335
-5.362960000000001 0.17291066666666666 0.09626799999999999 0.046956333333333336 0.12953266666666666 0.06492933333333334
-5.347950000000001 0.1641176666666667 0.12370366666666668 0.04776666666666666 0.146553 0.09700100000000002
-5.332930000000001 0.14401866666666668 0.1471 0.04675866666666668 0.15608733333333333 0.128943
-5.317920000000001 0.11853433333333334 0.16052333333333332 0.043782 0.1554296666666667 0.15276699999999996
-5.302900000000001 0.09337966666666667 0.15909066666666666 0.040188666666666664 0.144926 0.161616
-5.287890000000001 0.07279666666666665 0.14146633333333333 0.03800866666666667 0.12692366666666668 0.15236966666666665
-5.272870000000001 0.059298 0.11207433333333333 0.038375000000000006 0.10449333333333335 0.12762400000000002
-5.257860000000001 0.053233333333333334 0.08033266666666666 0.040543666666666665 0.08127499999999999 0.09556166666666667
-5.242840000000001 0.052881000000000004 0.056278999999999996 0.04239400000000001 0.06146 0.06670599999999999
-5.227830000000001 0.055983333333333336 0.04608366666666666 0.041889333333333334 0.04880733333333333 0.049214666666666664
-5.212810000000001 0.06161033333333333 0.050748666666666664 0.03819266666666667 0.04552466666666667 0.046167
-5.197800000000001 0.07019833333333333 0.06755633333333334 0.03186066666666666 0.05197533333333334 0.05614233333333333
-5.182780000000001 0.08145733333333334 0.091388 0.024622 0.06673433333333335 0.075124
-5.167770000000001 0.09221666666666666 0.11481533333333332 0.019027333333333334 0.08610266666666667 0.09727433333333332
-5.152750000000001 0.09693866666666666 0.12915033333333334 0.01784233333333333 0.10389633333333334 0.11507533333333334
-5.137740000000001 0.09120633333333335 0.12829466666666664 0.02306133333333333 0.11305333333333335 0.12136166666666665
-5.122720000000001 0.07541433333333333 0.11288899999999999 0.03478766666666667 0.10902699999999999 0.11337966666666668
-5.107710000000001 0.055431 0.09000666666666665 0.050553999999999995 0.09278866666666666 0.09501433333333334
-5.092690000000001 0.03964533333333333 0.06805933333333333 0.06597566666666665 0.07063766666666667 0.07412966666666668
-5.077680000000001 0.03496366666666668 0.051960666666666655 0.07695666666666666 0.05055933333333333 0.057390000000000004
-5.062660000000001 0.044247 0.042850000000000006 0.08212633333333333 0.037971333333333336 0.047718
-5.047650000000001 0.065577 0.04095999999999999 0.08340466666666665 0.03413 0.04573633333333334
-5.032630000000001 0.09295999999999999 0.047340999999999994 0.08403533333333331 0.037831333333333335 0.05206133333333333
-5.017620000000001 0.11847433333333332 0.06279466666666665 0.08599233333333332 0.04809333333333333 0.06721533333333334
-5.002600000000001 0.13536 0.08537933333333332 0.08901566666666666 0.06486366666666668 0.08930233333333334
-4.987590000000001 0.14003166666666667 0.10890333333333334 0.09150199999999999 0.08734000000000001 0.11204100000000002
-4.972570000000001 0.132118 0.12431199999999999 0.091795 0.111867 0.12603433333333333
-4.957560000000001 0.11359599999999999 0.12415799999999999 0.08886733333333334 0.1318156666666667 0.12378633333333333
-4.942540000000001 0.08838566666666668 0.107451 0.08243866666666667 0.13999699999999998 0.10494233333333333
-4.927530000000001 0.06184566666666667 0.08071833333333332 0.07313033333333332 0.13237966666666667 0.076947
-4.912510000000001 0.039275333333333336 0.05394033333333333 0.062636 0.1106576666666667 0.050196000000000005
-4.897500000000001 0.024014666666666667 0.034998 0.053763 0.08166499999999997 0.03216766666666667
-4.882480000000001 0.016937999999999998 0.027010666666666672 0.049817 0.05380766666666667 0.025208666666666664
-4.867470000000001 0.017479333333333333 0.029513666666666664 0.053609666666666674 0.033169333333333335 0.028282333333333336
-4.852450000000001 0.024788666666666664 0.040935000000000006 0.06659133333333332 0.022061333333333336 0.039761666666666674
-4.837440000000001 0.037831 0.059763 0.08814966666666665 0.020144666666666665 0.05845499999999999
-4.822420000000001 0.05488699999999999 0.083983 0.114573 0.026166999999999996 0.08260200000000001
-4.807410000000001 0.07345266666666668 0.11020333333333333 0.13858466666666666 0.038742000000000006 0.10885066666666665
-4.792390000000001 0.09060599999999999 0.13367700000000002 0.15132866666666667 0.056064666666666665 0.13300933333333334
-4.777380000000001 0.10328266666666666 0.1492843333333333 0.14714733333333332 0.07528633333333334 0.15169766666666668
-4.762360000000001 0.10875966666666666 0.15305999999999997 0.1277306666666667 0.09222533333333331 0.162586
-4.747350000000001 0.10601866666666666 0.1438376666666667 0.10208100000000002 0.10225466666666665 0.16331733333333334
-4.732330000000001 0.09688733333333333 0.12416933333333334 0.082068 0.10266666666666667 0.15183333333333335
-4.717320000000001 0.08504266666666667 0.09923600000000002 0.0768516666666667 0.09483566666666667 0.12868533333333335
-4.702300000000001 0.073185 0.074184 0.08926999999999999 0.08346700000000001 0.09834966666666665
-4.687290000000001 0.06142566666666666 0.05208166666666667 0.11496166666666667 0.07294633333333334 0.06739733333333334
-4.672270000000001 0.048710333333333335 0.03401433333333334 0.14377866666666667 0.06426666666666667 0.041275
-4.657260000000001 0.035282 0.020231000000000002 0.16310633333333335 0.055621666666666666 0.022485
-4.642240000000001 0.023171333333333335 0.010693999999999999 0.16304100000000002 0.04548266666666667 0.010820999999999999
-4.627230000000001 0.014538666666666667 0.004918666666666667 0.14154333333333335 0.03446766666666667 0.004550333333333333
-4.612210000000001 0.009943666666666665 0.001942 0.10574933333333332 0.02443466666666667 0.001657666666666667
-4.597200000000001 0.008188 0.0006603333333333334 0.06760433333333335 0.01661066666666667 0.0005246666666666668
-4.582180000000001 0.007442000000000001 0.00022833333333333337 0.03696833333333334 0.010952999999999997 0.00017066666666666665
-4.567170000000001 0.006433666666666668 0.00021366666666666667 0.017759 0.0068773333333333325 0.0001623333333333333
-4.552150000000001 0.004945666666666666 0.0005506666666666668 0.008917333333333333 0.003958666666666667 0.0004496666666666667
-4.537140000000001 0.003548333333333333 0.0014646666666666666 0.007696333333333333 0.002073 0.001266
-4.522120000000001 0.0031639999999999997 0.0033993333333333328 0.011965 0.0011896666666666666 0.0030726666666666663
-4.507110000000001 0.004837 0.006888000000000002 0.02045466666666667 0.0013723333333333333 0.006405999999999999
-4.492090000000001 0.009698666666666666 0.012367333333333333 0.03200766666666667 0.0029586666666666663 0.011606333333333335
-4.477080000000001 0.018667333333333334 0.020052000000000004 0.04500833333333333 0.006579999999999999 0.018597
-4.462059999999999 0.031680999999999994 0.029901666666666667 0.05733133333333334 0.012802000000000003 0.02696266666666667
-4.447050000000001 0.046962666666666666 0.041615 0.06655333333333333 0.02157833333333333 0.036407
-4.432029999999999 0.06103333333333334 0.054429666666666675 0.0705 0.03214566666666667 0.04693933333333333
-4.417020000000001 0.07003066666666666 0.06670766666666668 0.06851633333333333 0.04356466666666667 0.05833233333333332
-4.401999999999999 0.07168266666666666 0.07582799999999999 0.06267866666666667 0.055197333333333334 0.06916833333333333
-4.386990000000001 0.06656233333333333 0.07909533333333332 0.056934000000000005 0.06619199999999999 0.07672233333333334
-4.371969999999999 0.05761033333333333 0.075571 0.05411233333333333 0.07449066666666666 0.07849633333333333
-4.356960000000001 0.048283666666666676 0.06735633333333334 0.053483666666666665 0.07715766666666667 0.07438233333333333
-4.341939999999999 0.040951999999999995 0.05866733333333332 0.05179533333333334 0.07248633333333333 0.06723533333333333
-4.326930000000001 0.03643233333333333 0.05294266666666668 0.04684166666666666 0.061907000000000004 0.06088666666666667
-4.311909999999999 0.03429166666666667 0.05075 0.03980266666666666 0.049479 0.05746666666666666
-4.296900000000001 0.033493 0.05031733333333333 0.03408766666666667 0.039420666666666666 0.05661499999999999
-4.281879999999999 0.033516 0.050131999999999996 0.032390666666666665 0.033931666666666666 0.056955666666666654
-4.266870000000001 0.035464666666666665 0.050802 0.035119 0.03313000000000001 0.05785133333333334
-4.251849999999999 0.04185966666666667 0.05427933333333334 0.040921 0.036606666666666676 0.059476999999999995
-4.236840000000001 0.054691000000000004 0.061106333333333346 0.04774966666666667 0.044388666666666673 0.061546666666666666
-4.221819999999999 0.07307633333333333 0.06859366666666666 0.05311433333333333 0.05591100000000001 0.06254333333333333
-4.206810000000001 0.09263166666666667 0.072107 0.054478666666666654 0.06844266666666667 0.06057666666666666
-4.191789999999999 0.10727133333333333 0.06861433333333333 0.050588333333333325 0.07749433333333333 0.05497433333333334
-4.176780000000001 0.11229066666666666 0.059169000000000006 0.04305133333333334 0.079777 0.04705166666666667
-4.161759999999999 0.10677366666666667 0.04813333333333333 0.03637733333333334 0.07623033333333333 0.03939666666666666
-4.146750000000001 0.09409933333333334 0.040313999999999996 0.035934 0.071788 0.034533
-4.131729999999999 0.08039466666666666 0.038759666666666664 0.04487033333333333 0.071843 0.034172666666666664
-4.116720000000001 0.07135233333333332 0.04405566666666668 0.06170266666666667 0.07831833333333332 0.03908466666666666
-4.101699999999999 0.06893966666666666 0.054273 0.08024966666666668 0.08845233333333334 0.04859
-4.086690000000001 0.07015266666666668 0.065032 0.09265699999999999 0.09682866666666666 0.059773999999999994
-4.071669999999999 0.06930266666666667 0.07081466666666668 0.09413199999999998 0.098519 0.06776633333333333
-4.056660000000001 0.062431 0.06777233333333334 0.08613 0.09135533333333333 0.06809466666666666
-4.041639999999999 0.05029366666666667 0.05629733333333333 0.075215 0.07665500000000001 0.059683
-4.026630000000001 0.037597 0.04106666666666667 0.068316 0.058596666666666665 0.045941666666666665
-4.011609999999999 0.029913333333333337 0.02866566666666666 0.06837766666666666 0.04257666666666668 0.03295000000000001
-3.9966000000000004 0.031353 0.02493233333333333 0.07373333333333335 0.03327366666666667 0.026534000000000002
-3.9815799999999997 0.04409733333333334 0.03353366666666667 0.080741 0.03381633333333334 0.030346333333333326
-3.9665700000000004 0.06811766666666667 0.054957666666666675 0.08638900000000001 0.04604366666666666 0.045355
-3.9515499999999997 0.09946633333333334 0.08521066666666668 0.08889166666666666 0.07008966666666668 0.06952733333333332
-3.9365400000000004 0.12917266666666666 0.11549533333333334 0.08711833333333333 0.10225099999999997 0.097233
-3.9215199999999997 0.14600233333333332 0.13530266666666668 0.08059733333333335 0.133506 0.11998666666666667
-3.9065100000000004 0.14294700000000002 0.137916 0.07001966666666666 0.15221833333333334 0.12989966666666666
-3.8914899999999997 0.12210333333333331 0.12413966666666666 0.05722833333333334 0.15065466666666663 0.12416333333333336
-3.8764800000000004 0.09345566666666666 0.10110633333333333 0.04455933333333333 0.130154 0.10669266666666664
-3.8614599999999997 0.06886366666666667 0.07784666666666666 0.034152999999999996 0.100283 0.08546566666666668
-3.8464500000000004 0.05627733333333334 0.06144566666666666 0.027470666666666664 0.07309266666666667 0.068099
-3.8314299999999997 0.05752333333333333 0.055083 0.02464033333333333 0.057051666666666674 0.058880666666666685
-3.8164200000000004 0.06948333333333333 0.05739766666666667 0.024179333333333334 0.054322333333333334 0.057795333333333324
-3.8013999999999997 0.08670333333333334 0.063207 0.023659 0.06156933333333334 0.06101666666666666
-3.7863900000000004 0.10365333333333335 0.06634366666666666 0.021275 0.07300633333333334 0.063043
-3.7713699999999997 0.11578800000000002 0.06336733333333333 0.016949000000000002 0.08373699999999999 0.05998766666666667
-3.7563600000000004 0.11992133333333334 0.05530400000000001 0.012068333333333332 0.09174166666666667 0.05172266666666667
-3.7413399999999997 0.11479466666666666 0.046392666666666665 0.008281333333333332 0.09747233333333333 0.04125666666666666
-3.7263300000000004 0.10164666666666665 0.041568 0.006367333333333334 0.101563 0.032704333333333335
-3.7113099999999997 0.08397966666666666 0.04467066666666666 0.005984666666666668 0.10283366666666667 0.030150000000000003
-3.6963000000000004 0.06666599999999999 0.05747700000000001 0.006174999999999999 0.09866699999999999 0.037401666666666666
-3.6812799999999997 0.05487333333333333 0.07917133333333333 0.0062046666666666665 0.08790666666666666 0.056938666666666665
-3.6662700000000004 0.052374999999999984 0.10612433333333335 0.006337333333333333 0.07313766666666667 0.08752099999999999
-3.6512499999999997 0.05932966666666666 0.13238399999999997 0.00821 0.05989066666666667 0.12255966666666665
-3.6362400000000004 0.07097133333333333 0.15098333333333336 0.014757999999999999 0.05315933333333334 0.15191166666666664
-3.6212199999999997 0.07953099999999999 0.15644833333333333 0.029179333333333335 0.05449433333333333 0.16699933333333333
-3.6062100000000004 0.078964 0.14756333333333332 0.05276133333333334 0.061720333333333335 0.16548100000000002
-3.5911899999999997 0.06860166666666666 0.12796300000000002 0.08243733333333332 0.07033099999999999 0.15140900000000002
-3.5761800000000004 0.05257699999999999 0.10347433333333332 0.11083866666666668 0.07520766666666666 0.1309906666666667
-3.5611599999999997 0.03614 0.07871000000000002 0.13045066666666666 0.07245233333333334 0.10828733333333335
-3.5461500000000004 0.022608000000000003 0.05597600000000001 0.13889833333333332 0.061340999999999986 0.08462
-3.5311299999999997 0.012947666666666668 0.036455666666666664 0.1396366666666667 0.044921333333333334 0.06087633333333334
-3.5161200000000004 0.006876666666666667 0.021244 0.13684066666666667 0.028197999999999997 0.03919566666666666
-3.5010999999999997 0.003897333333333333 0.011079666666666665 0.130406 0.015177333333333333 0.02222866666666667
-3.4860900000000004 0.003936333333333333 0.005907 0.11694000000000002 0.007356000000000001 0.011472666666666666
-3.4710699999999997 0.0077266666666666655 0.005202666666666666 0.09502633333333331 0.004436333333333333 0.006836333333333333
-3.4560600000000004 0.016619 0.008608666666666666 0.06821833333333334 0.006056 0.007447999999999999
-3.4410399999999997 0.031398999999999996 0.015899666666666666 0.042855333333333336 0.012777000000000002 0.012394333333333334
-3.4260300000000004 0.05041833333333333 0.02612866666666667 0.02392066666666666 0.025521000000000002 0.02049633333333333
-3.4110099999999997 0.06881433333333332 0.036996666666666664 0.013077000000000004 0.043674 0.029746
-3.3960000000000004 0.08052033333333333 0.045472 0.009566 0.06345566666666667 0.037529333333333324
-3.3809799999999997 0.08225299999999999 0.04957933333333333 0.012031333333333333 0.07862333333333334 0.041973333333333335
-3.3659700000000004 0.07612633333333332 0.049864 0.019705666666666666 0.083819 0.043284666666666666
-3.3509499999999997 0.06831933333333333 0.04927066666666667 0.03257366666666666 0.078037 0.04380633333333333
-3.3359400000000003 0.06475933333333334 0.05166933333333334 0.05080433333333333 0.06505533333333333 0.04686466666666667
-3.3209199999999996 0.06718133333333334 0.059979666666666674 0.07366433333333333 0.050860666666666665 0.05521333333333332
-3.3059100000000003 0.07221166666666666 0.07452766666666667 0.09856500000000001 0.04078833333333333 0.06973666666666668
-3.2908899999999996 0.07402166666666667 0.09192366666666667 0.12111100000000001 0.038195 0.08845400000000002
-3.2758800000000003 0.06866100000000001 0.10558100000000001 0.13634633333333332 0.04393766666666666 0.10629766666666667
-3.2608599999999996 0.05671966666666668 0.10900400000000002 0.140383 0.055587000000000004 0.11680133333333334
-3.2458500000000003 0.04252900000000001 0.10029966666666666 0.13177466666666668 0.06737333333333334 0.11580466666666664
-3.2308299999999996 0.030928 0.083948 0.11244333333333331 0.07269 0.10447666666666665
-3.2158200000000003 0.02456166666666667 0.06744966666666667 0.08769366666666668 0.068302 0.08840966666666668
-3.2008000000000005 0.023139999999999997 0.05567 0.06468966666666667 0.05658433333333333 0.073123
-3.1857900000000003 0.024377333333333327 0.048213666666666675 0.049631 0.04334266666666666 0.06040533333333334
-3.1707700000000005 0.02572666666666667 0.04176733333333334 0.045571999999999994 0.033381666666666664 0.04893666666666668
-3.1557600000000003 0.02599333333333333 0.03422733333333334 0.052294 0.028047333333333334 0.03755933333333334
-3.1407400000000005 0.025626 0.026289999999999997 0.067576 0.026203333333333332 0.027044
-3.1257300000000003 0.025497666666666665 0.019774 0.08784600000000001 0.02641166666666667 0.018939666666666667
-3.1107100000000005 0.025395333333333332 0.01541933333333333 0.107774 0.027652333333333338 0.013701999999999999
-3.0957000000000003 0.024078000000000002 0.012463666666666668 0.12079233333333333 0.028679 0.010418
-3.0806800000000005 0.020727 0.009871333333333334 0.12175666666666668 0.02788066666666666 0.007943999999999998
-3.0656700000000003 0.016153333333333332 0.007491666666666665 0.10980466666666668 0.02432933333333333 0.005942666666666667
-3.0506500000000005 0.012569333333333332 0.006188666666666665 0.088684 0.018866 0.005049666666666666
-3.0356400000000003 0.012307333333333333 0.007313333333333333 0.06433333333333333 0.013859666666666668 0.006398999999999999
-3.0206200000000005 0.01644733333333333 0.011896666666666663 0.04213366666666666 0.011903 0.010991999999999998
-3.0056100000000003 0.023935666666666668 0.019786333333333336 0.02556666666666667 0.014470000000000002 0.018833333333333334
-2.9905900000000005 0.031607666666666666 0.028924333333333333 0.016154 0.021059666666666664 0.028109666666666668
-2.9755800000000003 0.03559466666666666 0.03570733333333333 0.013830666666666666 0.029010666666666667 0.035355333333333336
-2.9605600000000005 0.03364266666666666 0.03690466666666667 0.017136 0.03444966666666667 0.03720633333333333
-2.9455500000000003 0.026592666666666664 0.031877666666666665 0.023249999999999996 0.03441933333333333 0.032715
-2.9305300000000005 0.017559666666666664 0.023 0.028561 0.028774333333333336 0.024033000000000002
-2.9155200000000003 0.009686333333333332 0.013859 0.030259666666666664 0.020097333333333335 0.014761333333333333
-2.9005000000000005 0.004464333333333333 0.006979666666666665 0.028129666666666667 0.011724333333333333 0.007623666666666667
-2.8854900000000003 0.0017173333333333333 0.002947666666666666 0.024909333333333335 0.005716333333333333 0.003480333333333333
-2.8704700000000005 0.0005543333333333334 0.0011040000000000002 0.024497666666666664 0.0023253333333333333 0.0019076666666666665
-2.8554600000000003 0.00017333333333333336 0.000605 0.029219666666666668 0.0007900000000000001 0.0022396666666666667
-2.8404400000000005 0.00017166666666666667 0.0010923333333333336 0.03828766666666666 0.00022766666666666668 0.004121333333333334
-2.8254300000000003 0.0006163333333333334 0.002985333333333333 0.04849733333333333 7.066666666666666e-05 0.007294999999999999
-2.8104100000000005 0.002245333333333333 0.007550333333333332 0.05647533333333332 0.000114 0.011408333333333333
-2.7954000000000003 0.006915666666666667 0.016892333333333332 0.06036366666666667 0.00047299999999999995 0.016328
-2.7803800000000005 0.017965999999999996 0.033363666666666666 0.05973 0.0017593333333333328 0.023239000000000003
-2.7653700000000003 0.039302 0.057963666666666656 0.05456833333333333 0.005533 0.03512933333333333
-2.7503500000000005 0.07247533333333332 0.08793666666666668 0.04523633333333333 0.01459966666666667 0.05506866666666667
-2.7353400000000003 0.11271533333333333 0.11550966666666666 0.03322966666666667 0.032405666666666666 0.08229866666666669
-2.7203200000000005 0.14804166666666668 0.13043966666666668 0.021224999999999997 0.06061633333333334 0.109621
-2.7053100000000003 0.16484966666666664 0.12631833333333337 0.011771333333333335 0.09588233333333335 0.12603866666666666
-2.6902900000000005 0.1573436666666667 0.10554133333333332 0.006109666666666666 0.12895700000000002 0.12402333333333335
-2.6752800000000003 0.13248000000000001 0.07799466666666667 0.004167333333333332 0.14899566666666664 0.10525033333333335
-2.6602600000000005 0.10505800000000001 0.05449366666666666 0.005399999999999999 0.150812 0.07945333333333335
-2.6452500000000003 0.087343 0.04121300000000001 0.009430666666666667 0.13875366666666666 0.057863000000000005
-2.6302300000000005 0.08228766666666666 0.03879933333333334 0.016108333333333332 0.12299599999999998 0.047146
-2.6152200000000003 0.08472566666666666 0.04444533333333333 0.025120333333333335 0.11179233333333333 0.04746833333333333
-2.6002000000000005 0.087106 0.05383800000000001 0.03553000000000001 0.106692 0.05416900000000001
-2.5851900000000003 0.08446299999999998 0.062369333333333346 0.045435666666666666 0.10381333333333334 0.06097799999999999
-2.5701700000000005 0.07607266666666668 0.06650166666666667 0.052249333333333335 0.09833133333333334 0.06320466666666666
-2.5551600000000003 0.06479566666666667 0.06536533333333333 0.053851666666666666 0.08800633333333334 0.059656999999999995
-2.5401400000000005 0.05560766666666667 0.06164199999999999 0.04995399999999999 0.07434400000000001 0.05284200000000001
-2.5251300000000003 0.053671666666666666 0.06050866666666667 0.04225400000000001 0.06197866666666667 0.047716666666666664
-2.5101100000000005 0.06134166666666666 0.06631166666666669 0.03324766666666667 0.056680000000000015 0.04917800000000001
-2.4951000000000003 0.07546166666666668 0.07852866666666666 0.024780000000000003 0.06189066666666666 0.058821666666666675
-2.4800800000000005 0.087671 0.090496 0.017594666666666665 0.07528933333333333 0.07263533333333333
-2.4650700000000003 0.08926433333333333 0.093374 0.011767 0.08854399999999998 0.08239766666666666
-2.4500500000000005 0.07728600000000001 0.08275133333333333 0.007244333333333334 0.09205833333333333 0.08094300000000001
-2.4350400000000003 0.05640066666666667 0.06192433333333334 0.0040076666666666655 0.08155833333333333 0.06729733333333333
-2.4200200000000005 0.03500533333333334 0.03886933333333333 0.001969 0.06083266666666667 0.046970666666666674
-2.4050100000000003 0.01983166666666667 0.020417333333333332 0.0009516666666666667 0.038267999999999996 0.027456333333333336
-2.3899900000000005 0.013622666666666665 0.008986666666666669 0.0008923333333333335 0.021064333333333338 0.013500666666666666
-2.3749800000000003 0.016041000000000003 0.0034169999999999995 0.0023406666666666662 0.012379 0.005876999999999999
-2.3599600000000005 0.024973666666666665 0.0015599999999999998 0.007080333333333333 0.012205666666666668 0.0032856666666666663
-2.3449500000000003 0.03667233333333333 0.0022189999999999996 0.01852 0.01919066666666667 0.004723333333333333
-2.3299300000000005 0.045992333333333336 0.005914666666666666 0.04061366666666667 0.030871000000000003 0.010563666666666666
-2.3149200000000003 0.04836866666666666 0.014708333333333334 0.07449299999999999 0.043017 0.022028000000000002
-2.2999000000000005 0.04257966666666667 0.030940999999999996 0.11425333333333332 0.05035366666666667 0.039480999999999995
-2.2848900000000003 0.03153833333333333 0.054699333333333336 0.146544 0.04930633333333333 0.06079533333333334
-2.2698700000000005 0.020263 0.08121599999999998 0.15719466666666668 0.040457999999999994 0.08114700000000002
-2.2548600000000003 0.012889666666666669 0.10131533333333333 0.14109933333333333 0.028175333333333337 0.09478333333333332
-2.2398400000000005 0.011233666666666666 0.10623266666666666 0.10631066666666666 0.017714 0.09758933333333332
-2.2248300000000003 0.015006333333333333 0.09378 0.06842700000000002 0.012527000000000002 0.08882333333333334
-2.2098100000000005 0.022430666666666665 0.070244 0.041147 0.013528666666666666 0.07150566666666666
-2.1948000000000003 0.030881 0.04623733333333334 0.03128233333333333 0.01952233333333333 0.051479333333333335
-2.1797800000000005 0.037934333333333334 0.030556333333333335 0.03930333333333333 0.027861333333333335 0.035417666666666674
-2.1647700000000003 0.042594 0.02677766666666667 0.06094633333333334 0.035411333333333336 0.028446333333333337
-2.1497500000000005 0.04536500000000001 0.03330133333333333 0.08740166666666668 0.040107000000000004 0.032278666666666664
-2.1347400000000003 0.046797 0.04501666666666668 0.10681999999999998 0.042059666666666676 0.044463
-2.1197200000000005 0.046191 0.055594000000000005 0.10965533333333334 0.04270233333333333 0.059045
-2.1047100000000003 0.04211399999999999 0.06048800000000001 0.09474866666666668 0.04269366666666666 0.06921899999999999
-2.0896900000000005 0.034281333333333344 0.05909466666666666 0.07009033333333334 0.040954 0.07116600000000001
-2.0746800000000003 0.024492000000000003 0.054069 0.04694366666666667 0.03602533333333333 0.06607633333333335
-2.0596600000000005 0.015627333333333333 0.048404333333333334 0.032621333333333336 0.028096333333333334 0.05827800000000001
-2.0446500000000003 0.009779333333333334 0.04318666666666667 0.027506999999999997 0.019301000000000006 0.05130666666666665
-2.0296300000000005 0.007267666666666668 0.037898333333333326 0.02715933333333333 0.012216333333333334 0.04578433333333334
-2.0146200000000003 0.006949999999999999 0.031934333333333335 0.026507 0.008183000000000001 0.04036633333333333
-1.9996000000000005 0.007208666666666667 0.025363999999999998 0.02306633333333333 0.006830666666666666 0.03387633333333332
-1.9845900000000003 0.006884000000000001 0.018763666666666668 0.017751 0.006782666666666665 0.02643333333333333
-1.9695700000000005 0.005739333333333333 0.012882666666666664 0.013551666666666665 0.0066563333333333335 0.019266333333333333
-1.9545600000000003 0.004424666666666666 0.008572333333333333 0.013730333333333332 0.005814333333333333 0.013875000000000002
-1.9395400000000005 0.004148666666666666 0.006791666666666666 0.020418666666666665 0.004509 0.011263333333333335
-1.9245300000000003 0.006463666666666665 0.00852133333333333 0.03354266666666666 0.003601333333333333 0.011651000000000002
-1.9095100000000005 0.013099333333333331 0.014549000000000001 0.049846999999999995 0.004236333333333332 0.014842333333333334
-1.8945000000000003 0.02518433333333333 0.024820999999999996 0.06326733333333333 0.007571 0.020769666666666665
-1.8794800000000005 0.041731 0.037600666666666664 0.06770066666666667 0.014422666666666667 0.02926533333333334
-1.8644700000000003 0.05847866666666668 0.04919933333333334 0.06091466666666667 0.02450433333333333 0.03904133333333334
-1.8494500000000005 0.06905466666666667 0.05520633333333334 0.04609633333333332 0.03582166666666667 0.04701533333333334
-1.8344400000000003 0.06864166666666667 0.052941666666666665 0.029530666666666667 0.04525333333333334 0.04952366666666666
-1.8194200000000005 0.05740266666666668 0.04326766666666667 0.01663433333333333 0.050243 0.04480933333333333
-1.8044100000000003 0.04035933333333333 0.030051666666666664 0.0098 0.050174 0.03449633333333334
-1.7893900000000005 0.023861999999999998 0.017703666666666666 0.008819333333333334 0.046025333333333335 0.022515000000000004
-1.7743800000000003 0.011930333333333331 0.008877666666666667 0.012259666666666669 0.03910766666666667 0.012522666666666666
-1.7593600000000005 0.005293333333333333 0.003941 0.01825766666666667 0.030507 0.006190333333333333
-1.7443500000000003 0.002823666666666667 0.0019603333333333335 0.024977000000000003 0.021530666666666674 0.0033353333333333334
-1.7293300000000005 0.0032466666666666672 0.0018576666666666668 0.031452999999999995 0.013950999999999998 0.0029163333333333337
-1.7143200000000003 0.005830333333333334 0.002862333333333333 0.038646999999999994 0.009431333333333335 0.0038273333333333336
-1.6993000000000005 0.009975 0.004388 0.04940766666666667 0.008801999999999999 0.005091333333333333
-1.6842900000000003 0.014628333333333332 0.005848999999999999 0.06623933333333334 0.011715999999999999 0.005909333333333334
-1.6692700000000005 0.018394666666666663 0.006830333333333333 0.08782199999999998 0.016697 0.005897000000000001
-1.6542600000000003 0.020594666666666667 0.0076113333333333345 0.107359 0.02166533333333333 0.005392333333333333
-1.6392400000000005 0.02236 0.009486000000000001 0.11561300000000002 0.025160666666666665 0.005516999999999999
-1.6242300000000003 0.026288333333333327 0.014400666666666666 0.10719866666666666 0.027629333333333336 0.007939000000000002
-1.6092100000000005 0.03428233333333334 0.023553999999999995 0.08471266666666667 0.031308333333333334 0.014147
-1.5942000000000003 0.04506933333333332 0.03574866666666666 0.056806333333333334 0.03818933333333333 0.024368
-1.5791800000000005 0.053961 0.04687266666666667 0.032264 0.04746499999999999 0.03638533333333334
-1.5641700000000003 0.05579766666666667 0.051844 0.015513333333333334 0.05504533333333333 0.045771
-1.5491500000000005 0.04879399999999999 0.04803266666666666 0.00631 0.056174999999999996 0.048186666666666676
-1.5341400000000003 0.035823999999999995 0.037212 0.002173333333333333 0.04906633333333333 0.04238933333333333
-1.5191200000000005 0.022026 0.02413066666666667 0.0006296666666666667 0.036258000000000006 0.031159666666666672
-1.5041100000000003 0.011331666666666665 0.013235333333333333 0.00015233333333333334 0.022557 0.019170666666666666
-1.4890900000000005 0.004896333333333333 0.006557000000000001 3.0000000000000004e-05 0.011815333333333334 0.010010666666666666
-1.4740800000000003 0.0018436666666666664 0.003944 4e-06 0.005321 0.004897
-1.4590600000000005 0.0008630000000000003 0.004438666666666666 1.6666666666666667e-06 0.002456 0.003496
-1.4440500000000003 0.0011569999999999998 0.007241666666666665 1.3666666666666667e-05 0.0021809999999999998 0.005306
-1.4290300000000005 0.0026726666666666665 0.011871333333333333 7.533333333333334e-05 0.003953333333333334 0.010223
-1.4140200000000003 0.005795666666666667 0.017957666666666667 0.00031000000000000005 0.007679333333333331 0.018022
-1.3990000000000005 0.010836333333333335 0.024851 0.0010666666666666667 0.013080333333333333 0.02737966666666667
-1.3839900000000003 0.017551 0.031214333333333337 0.0030483333333333335 0.019244333333333332 0.035502000000000006
-1.3689700000000005 0.025021333333333333 0.034975 0.007265666666666666 0.024870999999999997 0.03915733333333334
-1.3539600000000003 0.03201566666666667 0.034271 0.014486666666666669 0.02908633333333333 0.036642
-1.3389400000000005 0.037346 0.028888000000000004 0.024151666666666672 0.03202533333333333 0.029004666666666668
-1.3239300000000003 0.04000366666666667 0.020739666666666663 0.03365666666666667 0.03445566666666666 0.019382333333333335
-1.3089100000000005 0.03950333333333334 0.012707333333333333 0.03920333333333333 0.03678833333333333 0.010938666666666664
-1.2939000000000003 0.03676366666666667 0.007028666666666666 0.038176 0.038489333333333334 0.0053226666666666665
-1.2788800000000005 0.03491133333333333 0.0046306666666666675 0.031082000000000005 0.03893100000000001 0.0026539999999999997
-1.2638700000000003 0.038415 0.005615333333333334 0.021189333333333334 0.039103000000000006 0.0024963333333333335
-1.2488500000000005 0.05013066666666666 0.009883000000000001 0.012231666666666668 0.04225666666666667 0.004770666666666668
-1.2338400000000003 0.068015 0.017186666666666666 0.006503333333333333 0.05180833333333333 0.009944333333333333
-1.2188200000000005 0.08472533333333333 0.026745666666666668 0.004765000000000001 0.06746466666666667 0.01845333333333333
-1.2038100000000003 0.09168666666666667 0.03707866666666667 0.007371000000000001 0.08333833333333332 0.029865333333333334
-1.1887900000000005 0.08490066666666665 0.04642266666666666 0.014873 0.09094833333333334 0.042394333333333326
-1.1737800000000003 0.06742466666666666 0.05359799999999999 0.027200333333333337 0.08530600000000002 0.05333466666666666
-1.1587600000000005 0.04643033333333334 0.058924333333333336 0.042023333333333336 0.068476 0.06052199999999999
-1.1437500000000003 0.028173666666666666 0.06434 0.05437800000000001 0.04742233333333333 0.06404266666666668
-1.1287300000000005 0.015352333333333334 0.071733 0.05898133333333332 0.02880566666666667 0.06666866666666667
-1.1137200000000003 0.007698333333333331 0.08029733333333335 0.053925999999999995 0.015689666666666668 0.07173433333333333
-1.0987000000000005 0.003917 0.08566833333333333 0.04214533333333334 0.007869666666666665 0.079614
-1.0836900000000003 0.002970333333333333 0.08296300000000002 0.02910366666666666 0.00391 0.086271
-1.0686700000000005 0.004460666666666667 0.07135000000000001 0.01893033333333333 0.002636666666666667 0.08622033333333333
-1.0536600000000003 0.008306000000000001 0.055293666666666665 0.012583000000000002 0.003608666666666666 0.07743200000000001
-1.0386400000000005 0.013978999999999997 0.04098033333333333 0.008892666666666667 0.006876000000000001 0.06304699999999999
-1.0236300000000003 0.019901 0.03165333333333333 0.006560333333333333 0.012264666666666669 0.048290999999999994
-1.0086100000000005 0.023707 0.02628166666666667 0.005197333333333334 0.018606666666666667 0.036278333333333336
-0.9936000000000003 0.023592999999999996 0.021950000000000004 0.005051333333333334 0.023646333333333335 0.026958666666666672
-0.9785800000000004 0.01961533333333333 0.01686066666666667 0.006229333333333334 0.025109333333333334 0.019107
-0.9635700000000003 0.013618333333333335 0.011264666666666668 0.008177 0.022268999999999997 0.012270999999999999
-0.9485500000000004 0.007899999999999999 0.006383666666666666 0.009791000000000001 0.016500333333333332 0.006868000000000001
-0.9335400000000003 0.003826333333333333 0.0030399999999999997 0.010049666666666669 0.010208666666666668 0.0032769999999999995
-0.9185200000000004 0.0015450000000000001 0.0012096666666666668 0.008686999999999999 0.005275666666666666 0.0013173333333333331
-0.9035100000000003 0.0005246666666666668 0.0004013333333333334 0.006307999999999999 0.0022763333333333333 0.00044233333333333337
-0.8884900000000004 0.00014566666666666667 0.000112 0.003956 0.0008216666666666665 0.00012333333333333334
-0.8734800000000003 3.266666666666666e-05 2.366666666666667e-05 0.0025289999999999996 0.00024600000000000007 2.6666666666666667e-05
-0.8584600000000004 5e-06 2.666666666666667e-06 0.002708 6.000000000000001e-05 3.666666666666667e-06
-0.8434500000000003 0.0 3.3333333333333335e-07 0.005246666666666667 1e-05 3.3333333333333335e-07
-0.8284300000000004 0.0 0.0 0.011081666666666667 6.666666666666667e-07 0.0
-0.8134200000000003 0.0 0.0 0.020785666666666668 0.0 0.0
-0.7984000000000004 0.0 0.0 0.033571666666666666 0.0 0.0
-0.7833900000000003 0.0 0.0 0.046612666666666656 0.0 0.0
-0.7683700000000004 0.0 0.0 0.05588066666666666 0.0 0.0
-0.7533600000000003 0.0 0.0 0.05839566666666666 0.0 0.0
-0.7383400000000004 3.666666666666667e-06 0.0 0.05433999999999999 0.0 3.3333333333333335e-07
-0.7233300000000003 2.5e-05 1.1333333333333334e-05 0.04705733333333333 2.3333333333333336e-06 9.000000000000002e-06
-0.7083100000000004 0.00011566666666666667 6.233333333333334e-05 0.040552333333333336 1.4000000000000003e-05 5.4666666666666656e-05
-0.6933000000000002 0.0004153333333333333 0.00021233333333333336 0.03661166666666667 7.833333333333333e-05 0.0001726666666666667
-0.6782800000000004 0.001203 0.0006146666666666665 0.034083666666666665 0.00029633333333333334 0.000505
-0.6632700000000002 0.0029066666666666663 0.001489666666666667 0.03079133333333333 0.0009206666666666666 0.00122
-0.6482500000000004 0.005869666666666666 0.003017666666666667 0.025905333333333332 0.0023779999999999995 0.002448333333333334
-0.6332400000000002 0.009898999999999998 0.005096333333333333 0.02052866666666667 0.0051463333333333335 0.004098000000000001
-0.6182200000000004 0.013944333333333335 0.007194000000000001 0.016299666666666664 0.009295333333333333 0.005731999999999998
-0.6032100000000002 0.016405333333333334 0.008480666666666668 0.013797 0.014022000000000001 0.006697333333333333
-0.5881900000000004 0.016122 0.008350999999999999 0.012229666666666666 0.01766766666666667 0.006536000000000001
-0.5731800000000002 0.013237 0.00687 0.010440666666666666 0.018596999999999995 0.005323333333333333
-0.5581600000000004 0.009075333333333331 0.004720333333333334 0.007966666666666665 0.016346666666666666 0.0036246666666666667
-0.5431500000000002 0.005197666666666667 0.002707 0.005226 0.012001333333333334 0.002063
-0.5281300000000004 0.002485 0.0012983333333333332 0.002896 0.007360666666666667 0.0009806666666666668
-0.5131200000000002 0.0009943333333333336 0.000518 0.001347 0.0037703333333333334 0.0003866666666666666
-0.49810000000000043 0.0003286666666666666 0.000174 0.0005226666666666666 0.0016133333333333332 0.000129
-0.48309000000000024 8.833333333333334e-05 4.566666666666667e-05 0.00017066666666666668 0.0005796666666666668 3.166666666666666e-05
-0.46807 1.9666666666666673e-05 7.333333333333334e-06 4.4e-05 0.00017266666666666673 4.333333333333334e-06
-0.45306000000000024 3e-06 0.0 7.666666666666667e-06 3.966666666666667e-05 0.0
-0.43804 0.0 0.0 6.666666666666667e-07 6.666666666666667e-06 0.0
-0.42303000000000024 0.0 0.0 0.0 0.0 0.0
-0.40801 0.0 0.0 0.0 0.0 0.0
-0.39300000000000024 0.0 0.0 0.0 0.0 0.0
-0.37798 0.0 0.0 0.0 0.0 0.0
-0.36297000000000024 0.0 0.0 0.0 0.0 0.0
-0.34795 0.0 0.0 0.0 0.0 0.0
-0.33294000000000024 0.0 0.0 0.0 0.0 0.0
-0.31792 0.0 0.0 0.0 0.0 0.0
-0.30291000000000023 0.0 0.0 4e-06 0.0 0.0
-0.28789 0.0 0.0 2.9333333333333336e-05 0.0 0.0
-0.27288000000000023 0.0 0.0 0.00013633333333333333 0.0 0.0
-0.25786 0.0 0.0 0.0005073333333333334 0.0 0.0
-0.24285000000000023 2.3333333333333336e-06 7.666666666666667e-06 0.0015493333333333333 0.0 6e-06
-0.22782999999999998 1.866666666666667e-05 5.233333333333333e-05 0.003971666666666667 2.3333333333333336e-06 3.9333333333333325e-05
-0.21282000000000023 9.300000000000002e-05 0.00021833333333333335 0.008494999999999999 1.9000000000000004e-05 0.00018133333333333337
-0.19779999999999998 0.0003733333333333334 0.0007880000000000002 0.015168333333333334 9.5e-05 0.0006716666666666667
-0.18279000000000023 0.0012376666666666669 0.002363333333333334 0.022622666666666666 0.00037833333333333333 0.002054666666666667
-0.16776999999999997 0.0034536666666666665 0.005908 0.028181333333333336 0.0012503333333333335 0.005249333333333333
-0.15276000000000023 0.008033999999999998 0.012339333333333332 0.029325333333333335 0.0034639999999999996 0.011202333333333335
-0.13773999999999997 0.015614333333333332 0.021531333333333333 0.025486333333333333 0.008009333333333334 0.01996166666666667
-0.12273000000000023 0.02534433333333334 0.03138133333333334 0.01850066666666667 0.015473333333333335 0.029712333333333337
-0.10770999999999997 0.034361333333333334 0.03820533333333333 0.011219999999999999 0.024954666666666663 0.036943666666666666
-0.09270000000000023 0.03891333333333333 0.03884633333333333 0.0056813333333333325 0.033627 0.038366
-0.07767999999999997 0.03681033333333333 0.03299333333333333 0.002406333333333333 0.037845666666666666 0.03327833333333333
-0.06267000000000023 0.02908233333333333 0.023409 0.0008496666666666669 0.035576 0.024109000000000002
-0.04764999999999997 0.019199333333333336 0.013874666666666667 0.00025000000000000006 0.027938 0.014590999999999998
-0.032640000000000224 0.010607 0.006889333333333332 6.966666666666668e-05 0.018325 0.007389666666666667
-0.01761999999999997 0.004998666666666666 0.002960333333333333 6.166666666666667e-05 0.010059 0.003196
-0.0026100000000002233 0.002368 0.0014523333333333333 0.00020633333333333338 0.004703666666666667 0.0014480000000000003
0.012410000000000032 0.002209333333333333 0.0018259999999999997 0.0007116666666666667 0.002186666666666666 0.0015079999999999998
0.027419999999999778 0.00452 0.004274333333333334 0.0020356666666666665 0.0019906666666666666 0.0034513333333333336
0.04244000000000003 0.009888333333333332 0.009603666666666665 0.0048519999999999995 0.004108999999999999 0.008027333333333333
0.05744999999999978 0.018609333333333335 0.01824666666666667 0.009658666666666668 0.009180666666666667 0.01589666666666667
0.07247000000000003 0.02933566666666666 0.028998 0.01605733333333333 0.017649666666666668 0.026343000000000002
0.08747999999999978 0.03863466666666667 0.038490666666666666 0.022305000000000005 0.028430999999999998 0.036467000000000006
0.10250000000000004 0.042505666666666664 0.042678 0.025879333333333327 0.038260333333333334 0.04216866666666666
0.11750999999999978 0.039057 0.039525333333333336 0.025077000000000006 0.04301033333333334 0.040725000000000004
0.13253000000000004 0.029979333333333337 0.030574666666666663 0.020299666666666667 0.04038433333333334 0.03285433333333334
0.14753999999999978 0.01922 0.019756333333333334 0.013723333333333336 0.03167233333333334 0.022142666666666665
0.16256000000000004 0.010288666666666666 0.010663 0.0077490000000000015 0.02074966666666667 0.012463
0.17756999999999978 0.004600666666666667 0.004804 0.0036563333333333335 0.011352333333333332 0.005857666666666666
0.19259000000000004 0.0017176666666666666 0.0018059999999999997 0.0014413333333333335 0.005185666666666667 0.002298
0.20759999999999978 0.000533 0.0005646666666666668 0.00047200000000000003 0.0019779999999999997 0.0007516666666666667
0.22262000000000004 0.00013900000000000004 0.00014800000000000002 0.00013000000000000002 0.0006276666666666667 0.00020366666666666664
0.23762999999999979 2.8333333333333332e-05 3.1e-05 2.7e-05 0.00016633333333333333 4.566666666666668e-05
0.25265000000000004 3.666666666666667e-06 3.666666666666667e-06 3.666666666666667e-06 3.7000000000000005e-05 7.333333333333334e-06
0.2676599999999998 0.0 0.0 0.0 5e-06 0.0
0.28268000000000004 0.0 0.0 0.0 0.0 0.0
0.2976899999999998 0.0 0.0 0.0 0.0 0.0
0.31271000000000004 0.0 0.0 0.0 0.0 0.0
0.3277199999999998 0.0 0.0 0.0 0.0 0.0
0.34274000000000004 0.0 0.0 0.0 0.0 0.0
0.3577499999999998 0.0 0.0 0.0 0.0 0.0
0.37277000000000005 0.0 0.0 0.0 0.0 0.0
0.3877799999999998 0.0 0.0 0.0 0.0 0.0
0.40280000000000005 3.3333333333333335e-07 0.0 0.0 6.666666666666667e-07 0.0
0.4178099999999998 7.333333333333334e-06 0.0 0.0 9.333333333333336e-06 0.0
0.43283000000000005 3.533333333333333e-05 0.0 7.333333333333334e-06 4.699999999999999e-05 0.0
0.4478399999999998 0.00015533333333333333 0.0 4.600000000000001e-05 0.000193 0.0
0.46286000000000005 0.0005170000000000001 0.0 0.00020433333333333336 0.0006240000000000001 0.0
0.4778699999999998 0.0014303333333333332 0.0 0.0007186666666666667 0.0016663333333333333 0.0
0.49289000000000005 0.0033060000000000003 0.0 0.0020886666666666666 0.003722 0.0
0.5078999999999998 0.006390000000000002 0.0 0.005090333333333333 0.006943333333333333 1.6666666666666667e-06
0.52292 0.010313 8.666666666666668e-06 0.010366999999999998 0.010828333333333332 1.2666666666666667e-05
0.5379299999999998 0.01393133333333333 5.033333333333333e-05 0.017626333333333338 0.014133999999999999 7.066666666666667e-05
0.55295 0.015818000000000002 0.00019933333333333334 0.02503466666666667 0.015530333333333333 0.000261
0.5679599999999998 0.015352000000000003 0.0006500000000000002 0.02970333333333334 0.014640666666666668 0.0008320000000000001
0.58298 0.013450333333333335 0.0017546666666666667 0.029435666666666662 0.012570000000000001 0.0021906666666666667
0.5979899999999998 0.012215333333333335 0.003989333333333334 0.024365333333333336 0.011311333333333333 0.004824333333333334
0.61301 0.013615666666666665 0.007677000000000001 0.016846666666666666 0.012445666666666667 0.008918
0.6280199999999998 0.018089333333333336 0.012579333333333333 0.009730333333333336 0.016062 0.013914333333333334
0.6430400000000001 0.023967 0.017804333333333332 0.004692666666666666 0.020661666666666665 0.018544666666666664
0.6580499999999998 0.02824266666666667 0.022153 0.0018906666666666661 0.024012666666666665 0.021582333333333332
0.6730700000000001 0.028405333333333335 0.024733666666666664 0.00064 0.024433333333333338 0.022706
0.6880799999999998 0.024093666666666666 0.025161666666666662 0.000186 0.021651333333333335 0.022522
0.7031000000000001 0.017181666666666668 0.023448666666666673 7.333333333333336e-05 0.01671433333333333 0.021627666666666667
0.7181099999999998 0.010287 0.02003633333333333 0.00012266666666666665 0.011244333333333335 0.019950666666666665
0.7331300000000001 0.005173333333333334 0.016063666666666664 0.0003290000000000001 0.006565666666666668 0.017254333333333333
0.7481399999999998 0.0021820000000000003 0.013247000000000004 0.0007966666666666667 0.003311 0.014095000000000002
0.7631600000000001 0.0007740000000000002 0.013019666666666667 0.001599 0.0014326666666666665 0.011931666666666667
0.7781699999999998 0.00022966666666666667 0.015445666666666667 0.002691666666666667 0.0005326666666666666 0.012137666666666665
0.7931900000000001 5.566666666666667e-05 0.018875666666666662 0.0037966666666666665 0.0001636666666666667 0.014782
0.8081999999999998 2.0333333333333337e-05 0.020858333333333333 0.004527333333333333 4.133333333333333e-05 0.01827933333333333
0.8232200000000001 5.266666666666666e-05 0.019779333333333333 0.004726666666666667 1.0000000000000003e-05 0.020310666666666668
0.8382299999999998 0.0002023333333333334 0.015966333333333332 0.0048383333333333325 2.4333333333333336e-05 0.019461
0.8532500000000001 0.000648 0.011366666666666667 0.005975333333333333 0.00010333333333333334 0.016291333333333335
0.8682599999999998 0.001742 0.008290666666666667 0.009592999999999999 0.00036 0.013015666666666668
0.8832800000000001 0.003906666666666667 0.008236333333333332 0.016535333333333332 0.0010466666666666667 0.012010666666666666
0.8982899999999998 0.007314666666666667 0.011348333333333334 0.02591133333333333 0.002547 0.014299000000000001
0.9133100000000001 0.011435666666666667 0.016352000000000002 0.034705 0.005163999999999999 0.018845
0.9283199999999998 0.014933666666666668 0.020875333333333336 0.039051333333333334 0.008757333333333334 0.023041
0.9433400000000001 0.016289333333333333 0.022557 0.036773999999999994 0.012396333333333336 0.024246999999999998
0.9583499999999998 0.014841333333333333 0.02041666666666667 0.02899666666666666 0.014658333333333332 0.021482333333333332
0.9733700000000001 0.011295666666666667 0.015443333333333333 0.019332 0.014477666666666666 0.015928333333333333
0.9883799999999998 0.007181999999999999 0.009758 0.011505666666666668 0.011941666666666663 0.009869999999999999
1.0034 0.0038126666666666665 0.005150666666666666 0.007674333333333333 0.008231 0.005110666666666665
1.0184099999999998 0.0016876666666666665 0.0022723333333333337 0.008379999999999999 0.004736333333333334 0.002209333333333333
1.03343 0.0006256666666666666 0.000836 0.013158333333333334 0.0022779999999999996 0.0008006666666666666
1.0484399999999998 0.000192 0.000266 0.020761333333333336 0.0009130000000000002 0.0002606666666666667
1.06346 4.7666666666666676e-05 0.00011166666666666667 0.02915466666666667 0.000306 0.000154
1.0784699999999998 1.2333333333333334e-05 0.0001933333333333333 0.036074999999999996 8.8e-05 0.0003416666666666667
1.09349 2.966666666666667e-05 0.0005940000000000001 0.04011433333333334 2.3333333333333336e-05 0.0009860000000000001
1.1084999999999998 0.000122 0.0016113333333333335 0.04117366666666668 2.5333333333333334e-05 0.0024463333333333333
1.12352 0.000412 0.003683 0.03975066666666667 0.00010066666666666668 0.005097
1.1385299999999998 0.0011553333333333335 0.0070599999999999994 0.03610066666666666 0.00036033333333333344 0.008903
1.15355 0.0027266666666666667 0.011344333333333333 0.030490666666666666 0.0010576666666666666 0.013065999999999998
1.1685599999999998 0.005417333333333333 0.015309333333333335 0.023980999999999995 0.0026026666666666668 0.016132
1.18358 0.009151999999999999 0.017359333333333334 0.018320000000000003 0.005387333333333333 0.01677833333333333
1.1985899999999998 0.013361666666666666 0.016551000000000003 0.014724999999999999 0.009439000000000001 0.01473366666666667
1.21361 0.017300333333333338 0.013279333333333332 0.012942 0.014155 0.010949666666666668
1.2286199999999998 0.020528666666666664 0.008973666666666665 0.011678 0.018481 0.0069050000000000005
1.24364 0.022963666666666663 0.005112 0.009816666666666666 0.02150866666666667 0.0036996666666666675
1.2586499999999998 0.02430066666666666 0.0024523333333333333 0.007244333333333334 0.022873 0.0016870000000000001
1.27367 0.023776000000000002 0.000995 0.004625000000000001 0.022544000000000005 0.0006560000000000001
1.2886799999999998 0.020796 0.0003423333333333335 0.0027196666666666667 0.02049633333333334 0.00022099999999999998
1.3037 0.015803666666666667 9.833333333333334e-05 0.0018909999999999999 0.01682566666666667 5.9666666666666676e-05
1.3187099999999998 0.010246666666666666 2e-05 0.0021066666666666673 0.012161333333333333 1.5000000000000002e-05
1.33373 0.005610333333333333 4e-06 0.0030960000000000002 0.00758 1.5000000000000002e-05
1.3487399999999998 0.0025803333333333325 5e-06 0.004469333333333334 0.004019999999999999 6.833333333333336e-05
1.36376 0.0010003333333333333 3.033333333333334e-05 0.005835000000000001 0.001792 0.00027700000000000007
1.3787699999999998 0.00034500000000000004 0.0001456666666666667 0.006925333333333334 0.0006753333333333334 0.0009473333333333332
1.39379 0.0002203333333333333 0.0005616666666666667 0.007636666666666666 0.00021233333333333336 0.0027066666666666667
1.4087999999999998 0.000571 0.0018103333333333335 0.007963666666666666 6.233333333333334e-05 0.006562666666666666
1.42382 0.0018893333333333334 0.004934666666666666 0.007897 5.600000000000001e-05 0.013557333333333333
1.4388299999999998 0.005454666666666667 0.011461333333333334 0.007445333333333334 0.00022033333333333337 0.024027000000000003
1.45385 0.013370333333333333 0.022755333333333336 0.006710666666666666 0.0008826666666666667 0.036868
1.4688599999999998 0.027836999999999997 0.038829333333333334 0.006028000000000001 0.002967666666666666 0.049556666666666666
1.48388 0.04935466666666666 0.05725333333333334 0.005974999999999999 0.008357999999999999 0.05911199999999999
1.4988899999999998 0.07476533333333334 0.07329933333333333 0.007290666666666667 0.019752666666666665 0.06324
1.5139099999999999 0.09741366666666666 0.08178899999999999 0.010569 0.03920866666666667 0.06094933333333333
1.5289199999999998 0.11054533333333334 0.07967499999999998 0.015706666666666667 0.06554133333333333 0.052694
1.5439399999999999 0.11181666666666666 0.06770333333333332 0.021537000000000004 0.09270633333333334 0.040428
1.5589499999999998 0.10455933333333331 0.05002266666666667 0.02607033333333333 0.11200766666666669 0.02719
1.5739699999999999 0.09424066666666667 0.03202566666666667 0.027576333333333328 0.11767233333333334 0.015992666666666665
1.5889799999999998 0.08390333333333334 0.017867666666666667 0.026006666666666674 0.11080866666666668 0.008679333333333334
1.6039999999999999 0.07344133333333332 0.009332333333333335 0.023517000000000003 0.097467 0.005722666666666667
1.6190099999999998 0.06277533333333334 0.006509 0.023284000000000003 0.08296900000000001 0.007078333333333333
1.6340299999999999 0.054408666666666675 0.009438333333333333 0.027148 0.06872933333333332 0.013085333333333332
1.6490399999999998 0.052289 0.019155333333333337 0.03381100000000001 0.054109333333333336 0.024783666666666662
1.6640599999999999 0.05844033333333334 0.037249333333333336 0.039323 0.039913 0.043159333333333334
1.6790699999999998 0.07103633333333334 0.06365133333333334 0.03973066666666667 0.029417000000000002 0.06756466666666668
1.6940899999999999 0.08510433333333331 0.09408166666666665 0.03395600000000001 0.026664333333333335 0.094112
1.7090999999999998 0.0948563333333333 0.11999433333333333 0.02433633333333334 0.03426233333333333 0.11597766666666667
1.7241199999999999 0.09622666666666668 0.1328423333333333 0.014584999999999997 0.051917333333333336 0.12665966666666664
1.7391299999999998 0.08902766666666669 0.12983933333333333 0.007305666666666668 0.07586933333333334 0.12420433333333333
1.7541499999999999 0.07719933333333333 0.11547599999999998 0.0030726666666666667 0.09948033333333335 0.11233066666666668
1.7691599999999998 0.06598633333333334 0.096905 0.0011316666666666667 0.115504 0.09683566666666664
1.7841799999999999 0.057901999999999995 0.078376 0.0005313333333333334 0.11933066666666667 0.08104899999999998
1.7991899999999998 0.051452333333333336 0.06047566666666667 0.0007186666666666667 0.11084966666666667 0.065038
1.8142099999999999 0.0439 0.043268999999999995 0.0015710000000000001 0.09358266666666668 0.04851133333333334
1.8292199999999998 0.034723666666666674 0.028419333333333338 0.003174 0.07236733333333331 0.03308033333333334
1.8442399999999999 0.026048666666666664 0.01809866666666667 0.005509999999999999 0.05175066666666668 0.021368666666666664
1.8592499999999998 0.020187666666666666 0.012928999999999996 0.008417666666666667 0.03531499999999999 0.014677666666666669
1.8742699999999999 0.017521666666666668 0.011409333333333334 0.012058666666666669 0.025042333333333337 0.011978333333333334
1.8892799999999998 0.01663866666666667 0.011117666666666668 0.01757766666666667 0.020766666666666666 0.010952000000000002
1.9042999999999999 0.01616133333333333 0.010242666666666666 0.027086333333333334 0.020569666666666663 0.009684333333333333
1.9193099999999998 0.015976333333333332 0.008442333333333333 0.04187700000000001 0.02218433333333333 0.007607
1.9343299999999999 0.016853666666666666 0.006663333333333332 0.059815333333333345 0.024125999999999995 0.0053296666666666674
1.9493399999999999 0.019038000000000003 0.006367666666666668 0.07469433333333333 0.025639666666666665 0.003933666666666667
1.9643599999999999 0.02152966666666667 0.008753333333333332 0.07965266666666666 0.02611866666666667 0.004401
1.9793699999999999 0.022760666666666665 0.014197333333333333 0.07249633333333334 0.025073666666666664 0.007451333333333334
1.9943899999999999 0.02201633333333334 0.021946000000000004 0.057976999999999994 0.022786999999999998 0.013297
2.0094 0.020139000000000004 0.030188666666666666 0.04473833333333333 0.020546666666666664 0.021301999999999998
2.02442 0.01875833333333333 0.03669666666666667 0.039607333333333335 0.019664333333333336 0.02982
2.03943 0.018757333333333334 0.03963799999999999 0.04397933333333333 0.020198666666666663 0.03664333333333333
2.05445 0.01943933333333333 0.03824366666666667 0.053952666666666656 0.020708999999999998 0.03992966666666667
2.06946 0.01929833333333333 0.03315233333333333 0.06327966666666666 0.01948233333333333 0.03892766666666667
2.08448 0.017699666666666666 0.026588 0.06720466666666666 0.016139666666666667 0.034459333333333335
2.09949 0.01601 0.021909666666666668 0.06516300000000001 0.012085333333333333 0.028974999999999997
2.11451 0.017091666666666665 0.022370666666666664 0.060391999999999994 0.009784666666666665 0.02583933333333333
2.12952 0.023573666666666666 0.029414333333333334 0.05645133333333333 0.011731333333333333 0.027739666666666666
2.14454 0.035806 0.04146266666666666 0.053776333333333336 0.019588666666666664 0.03488600000000001
2.15955 0.050812333333333334 0.054161 0.049735 0.03329533333333333 0.04451033333333333
2.17457 0.063508 0.06256633333333332 0.04190566666666666 0.050144666666666664 0.05235733333333333
2.18958 0.07003766666666668 0.06413133333333335 0.03078766666666666 0.06530833333333333 0.05538
2.2046 0.07064733333333333 0.06032733333333334 0.019375666666666666 0.074585 0.05364766666666666
2.21961 0.06891633333333334 0.05517266666666667 0.010745 0.07739333333333334 0.050034
2.23463 0.06766899999999999 0.05178133333333333 0.006578666666666666 0.07661 0.047773
2.24964 0.065964 0.049941666666666655 0.007593333333333332 0.07491666666666667 0.047766666666666666
2.26466 0.06069599999999999 0.04721933333333332 0.014558333333333333 0.07174533333333333 0.04812666666666668
2.27967 0.05094 0.04245066666666667 0.028093333333333328 0.06456833333333332 0.046698
2.29469 0.04013333333333333 0.03814633333333333 0.046958666666666676 0.05301533333333333 0.044205333333333326
2.3097 0.034103 0.03937333333333334 0.06669666666666667 0.04094 0.04476666666666667
2.32472 0.03719000000000001 0.05008533333333333 0.08097099999999999 0.03440233333333333 0.05281133333333333
2.33973 0.049706 0.07000166666666667 0.08591266666666668 0.03776433333333334 0.069177
2.35475 0.067846 0.09430399999999999 0.08371266666666669 0.051027666666666666 0.08999533333333334
2.36976 0.08524100000000003 0.11600199999999998 0.08126566666666665 0.06954700000000001 0.10926433333333332
2.38478 0.09538766666666668 0.128969 0.08397233333333334 0.08580166666666665 0.12227799999999998
2.39979 0.09415566666666668 0.12963200000000002 0.09045466666666666 0.09271 0.12671766666666667
2.41481 0.081537 0.11743333333333335 0.093519 0.08700833333333334 0.12152366666666667
2.42982 0.061649999999999996 0.09498800000000002 0.08668466666666669 0.070732 0.10648600000000001
2.44484 0.040697 0.06779199999999999 0.069948 0.049737 0.08367400000000001
2.45985 0.024098333333333333 0.042367999999999996 0.04977666666666667 0.030345666666666667 0.05816366666666666
2.47487 0.014729000000000003 0.023623999999999996 0.03434033333333333 0.016619666666666665 0.03612766666666667
2.48988 0.013053666666666667 0.013349666666666666 0.028652333333333332 0.009770333333333332 0.021716333333333337
2.5049 0.018309666666666665 0.010752333333333336 0.032573 0.00936 0.01553633333333333
2.51991 0.029277333333333332 0.013726999999999996 0.041466666666666666 0.014650666666666666 0.015368999999999997
2.53493 0.044179333333333334 0.019601999999999994 0.04865966666666667 0.025058000000000004 0.01792066666666667
2.54994 0.06003666666666666 0.025426333333333332 0.04896100000000002 0.03972500000000001 0.020308000000000003
2.56496 0.07249066666666668 0.028598000000000005 0.04148966666666667 0.05675633333333334 0.02088133333333334
2.57997 0.07692266666666667 0.027857999999999994 0.029673333333333333 0.07264766666666668 0.019308
2.59499 0.07099833333333333 0.023681666666666667 0.018478666666666664 0.08261933333333334 0.016120666666666665
2.61 0.05670266666666667 0.017700666666666663 0.011407333333333332 0.08248566666666668 0.012154666666666666
2.62502 0.03984066666666667 0.011698666666666665 0.009397999999999998 0.07139933333333333 0.008205666666666667
2.64003 0.027167 0.006933999999999999 0.011384666666666666 0.053020666666666674 0.00491
2.65505 0.023428000000000004 0.004112333333333333 0.01526566666666667 0.03353266666666667 0.0026483333333333337
2.67006 0.029878666666666668 0.0038946666666666665 0.018706666666666667 0.01810533333333333 0.0016456666666666666
2.68508 0.043805333333333335 0.007637333333333332 0.02006266666666667 0.008879 0.002339666666666666
2.70009 0.05889966666666667 0.017726666666666665 0.01921233333333333 0.005666666666666667 0.006056333333333333
2.71511 0.06756999999999999 0.03646099999999999 0.017502 0.007919666666666665 0.015368666666666668
2.73012 0.06504233333333334 0.063201 0.016559 0.015693333333333333 0.03322466666666666
2.74514 0.05235266666666667 0.09167966666666666 0.01683333333333333 0.028681333333333333 0.06022466666666667
2.76015 0.035224000000000005 0.11119866666666667 0.017289666666666665 0.04437233333333333 0.09134233333333334
2.77517 0.019871000000000003 0.11277966666666668 0.016421 0.05746966666666666 0.11592866666666665
2.79018 0.009644999999999999 0.09572 0.013693333333333333 0.06226466666666667 0.12318099999999998
2.8052 0.004839666666666667 0.06826533333333333 0.010034333333333334 0.05655166666666667 0.10982866666666666
2.82021 0.004490666666666666 0.041797666666666664 0.007191333333333335 0.043543333333333344 0.08293233333333334
2.83523 0.007896999999999998 0.024214333333333338 0.006854000000000001 0.029744333333333334 0.054980333333333326
2.85024 0.014596999999999999 0.017662333333333332 0.010091666666666667 0.020971999999999998 0.035972
2.86526 0.02328033333333333 0.019977333333333337 0.01718966666666667 0.019617333333333334 0.028921333333333334
2.88027 0.03115099999999999 0.02679866666666666 0.027687 0.02425566666666667 0.030458666666666672
2.89529 0.03489433333333333 0.03310066666666666 0.041107 0.030859333333333336 0.034278333333333334
2.9103 0.03287266666666667 0.03485066666666667 0.058009333333333336 0.034884 0.034931666666666666
2.92532 0.02651466666666667 0.030790666666666668 0.07966966666666668 0.033747 0.03038566666666666
2.94033 0.019438 0.022808000000000002 0.10506466666666665 0.02830233333333333 0.022232333333333337
2.95535 0.015128333333333336 0.014374333333333334 0.12786999999999998 0.021995666666666667 0.013758666666666667
2.97036 0.015099666666666671 0.008369666666666668 0.13837300000000005 0.018334333333333334 0.007653999999999999
2.98538 0.018704000000000002 0.0061473333333333345 0.13077233333333335 0.018793333333333332 0.005065
3.00039 0.024061999999999997 0.007876333333333334 0.10906033333333331 0.02251 0.006160333333333333
3.01541 0.02912666666666667 0.013117333333333335 0.08475866666666668 0.027471333333333334 0.010754666666666666
3.03042 0.032187 0.02074933333333333 0.06821833333333334 0.03169533333333334 0.01825066666666666
3.04544 0.03209533333333334 0.02882000000000001 0.06180666666666666 0.033702666666666665 0.027112999999999995
3.06045 0.02854766666666667 0.034910666666666666 0.060672333333333335 0.032522333333333334 0.034922
3.07547 0.022505 0.03725766666666667 0.05905666666666666 0.028022333333333326 0.03935500000000001
3.09048 0.016042666666666667 0.035743 0.05554166666666668 0.021316 0.039546333333333336
3.1055 0.011436 0.03199333333333333 0.05275166666666667 0.014560333333333335 0.036647
3.12051 0.010112333333333334 0.02847133333333333 0.05300833333333334 0.009931666666666667 0.03310966666666667
3.13553 0.011987333333333334 0.027009666666666668 0.055027666666666676 0.008619333333333333 0.031129333333333335
3.15054 0.015528333333333333 0.02763966666666667 0.054912333333333334 0.010420666666666667 0.03120866666666667
3.16556 0.018458333333333334 0.028560333333333333 0.04995099999999999 0.013876666666666667 0.031836
3.18057 0.018979000000000003 0.027544999999999997 0.04122499999999999 0.016894000000000003 0.030722000000000003
3.19559 0.016949666666666672 0.023846333333333337 0.032749 0.017710666666666666 0.026786666666666667
3.2106 0.014248666666666666 0.019111666666666662 0.028390999999999996 0.015969999999999998 0.021374666666666667
3.22562 0.014107333333333336 0.01675 0.029425333333333335 0.01311 0.017811333333333335
3.24063 0.019844000000000004 0.020346333333333334 0.03440700000000001 0.011913333333333333 0.019838666666666664
3.25565 0.03319333333333334 0.03176866666666666 0.040751333333333334 0.015551666666666667 0.029676666666666667
3.27066 0.052406 0.049375999999999996 0.04622566666666666 0.026336333333333333 0.046239999999999996
3.2856799999999997 0.07148099999999999 0.067368 0.04928633333333334 0.04400833333333333 0.06425933333333335
3.30069 0.08234366666666665 0.07789933333333333 0.048733333333333316 0.064273 0.07600766666666668
3.3157099999999997 0.07970433333333334 0.07571499999999998 0.043891999999999994 0.07953699999999998 0.07565266666666666
3.33072 0.06474833333333334 0.06174733333333334 0.035306666666666674 0.082846 0.06320500000000001
3.3457399999999997 0.04413366666666666 0.042230333333333335 0.02494 0.07254566666666666 0.04429066666666667
3.36075 0.025233333333333333 0.024223000000000005 0.015281 0.053394666666666674 0.02602966666666667
3.3757699999999997 0.012103000000000001 0.01165 0.008058333333333332 0.03303866666666667 0.012826666666666665
3.39078 0.004868333333333333 0.004698999999999999 0.003635333333333333 0.017183666666666663 0.005299
3.4057999999999997 0.0016406666666666668 0.001589 0.0013976666666666666 0.0075113333333333325 0.0018356666666666667
3.42081 0.0004616666666666667 0.00044866666666666666 0.00045566666666666667 0.0027609999999999996 0.00053
3.4358299999999997 0.00010700000000000001 0.00010466666666666669 0.00012466666666666667 0.0008506666666666667 0.00012766666666666666
3.45084 1.9000000000000004e-05 1.6333333333333335e-05 2.6333333333333338e-05 0.000218 2.166666666666667e-05
3.4658599999999997 5e-06 1.3333333333333334e-06 4e-06 4.633333333333333e-05 2.3333333333333336e-06
3.48087 2.266666666666667e-05 0.0 0.0 1.7666666666666668e-05 0.0
3.4958899999999997 9.966666666666669e-05 0.0 0.0 4.566666666666668e-05 0.0
3.5109 0.00034766666666666675 0.0 0.0 0.0001786666666666667 0.0
3.52591 0.001007 2.3333333333333336e-06 0.0 0.0005623333333333333 2.3333333333333336e-06
3.54093 0.0024366666666666673 1.5e-05 0.0 0.0014813333333333336 1.6666666666666667e-05
3.55594 0.004921999999999999 7.600000000000003e-05 0.0 0.0032606666666666665 8.266666666666668e-05
3.57096 0.008319333333333335 0.0002886666666666668 0.0 0.005999666666666667 0.0003083333333333334
3.58597 0.011797000000000002 0.0009076666666666666 3.3333333333333335e-07 0.009252000000000002 0.0009616666666666667
3.60099 0.014158333333333334 0.0023643333333333337 6.666666666666667e-06 0.012053666666666666 0.002493
3.616 0.014734999999999998 0.005144999999999999 4.566666666666666e-05 0.013503333333333332 0.005390333333333334
3.63102 0.014111333333333335 0.009366666666666667 0.00018533333333333338 0.013611333333333331 0.009738333333333333
3.64603 0.013821666666666666 0.014294333333333333 0.0006376666666666667 0.01343633333333333 0.014740333333333334
3.66105 0.015094333333333333 0.018401666666666667 0.001799 0.014224666666666667 0.01881233333333333
3.67606 0.01781566666666667 0.02035033333333334 0.004269666666666666 0.016267999999999998 0.020582999999999997
3.69108 0.020793000000000002 0.020195 0.008519666666666668 0.018729 0.020172000000000002
3.70609 0.02315 0.019651333333333337 0.014271333333333334 0.020766999999999997 0.019386666666666663
3.72111 0.025281333333333333 0.020793666666666665 0.020102333333333337 0.02267733333333333 0.020419000000000003
3.73612 0.02817966666666667 0.024403 0.02383066666666667 0.025632333333333333 0.024102000000000002
3.75114 0.03175666666666667 0.029429999999999998 0.02389433333333333 0.02999166666666667 0.029332333333333332
3.7661499999999997 0.034298999999999996 0.033985999999999995 0.020617 0.034120333333333336 0.033992
3.78117 0.034052 0.03663166666666667 0.016189333333333333 0.035422999999999996 0.036401333333333334
3.7961799999999997 0.03125566666666667 0.036871666666666664 0.013367666666666667 0.03284666666666667 0.036041
3.8112 0.028202666666666668 0.034909333333333334 0.013847 0.028227 0.033402333333333326
3.8262099999999997 0.027106666666666664 0.031412999999999996 0.017546999999999997 0.024938 0.029562333333333336
3.84123 0.027966999999999995 0.027422 0.023114333333333337 0.025092999999999997 0.025770333333333333
3.8562399999999997 0.02864633333333333 0.023956333333333336 0.029200666666666666 0.027827333333333332 0.022913
3.87126 0.026849666666666668 0.02136166666666667 0.03548066666666667 0.030091666666666666 0.02103633333333333
3.8862699999999997 0.022009666666666663 0.019074666666666667 0.042327000000000004 0.029075999999999998 0.019301333333333337
3.90129 0.015474333333333336 0.016201000000000004 0.049258666666666666 0.024179 0.016708
3.9162999999999997 0.009260666666666667 0.012421666666666666 0.053893666666666666 0.017082666666666673 0.012957999999999999
3.93132 0.004699666666666667 0.008294999999999999 0.053119 0.010209333333333336 0.008714666666666667
3.9463299999999997 0.0020176666666666667 0.004731000000000001 0.045709333333333345 0.005154666666666667 0.004990333333333333
3.96135 0.0007310000000000001 0.0022773333333333335 0.033746666666666675 0.0021946666666666664 0.0024123333333333336
3.9763599999999997 0.0002213333333333334 0.00092 0.021301666666666663 0.0007856666666666667 0.0009803333333333335
3.99138 6.133333333333334e-05 0.0003163333333333334 0.011948666666666665 0.00023566666666666668 0.0003356666666666667
4.00639 4.5e-05 0.000126 0.007510333333333332 6.133333333333334e-05 0.000116
4.0214099999999995 0.00014633333333333333 0.0001906666666666667 0.008658666666666667 2.7000000000000002e-05 0.00012433333333333334
4.03642 0.0005453333333333334 0.0006546666666666668 0.015796333333333332 8.466666666666669e-05 0.0004253333333333334
4.0514399999999995 0.0016993333333333333 0.002075333333333333 0.02868666666666666 0.0003323333333333334 0.0014176666666666665
4.06645 0.004446 0.005551666666666666 0.044945 0.0011026666666666665 0.004025999999999999
4.0814699999999995 0.009846999999999998 0.012511333333333334 0.05936500000000001 0.0030643333333333334 0.009633666666666667
4.09648 0.018495333333333332 0.023793999999999996 0.06602566666666668 0.007203000000000001 0.01944766666666666
4.1114999999999995 0.029541999999999995 0.03820433333333333 0.062200666666666654 0.014343999999999999 0.03317766666666667
4.12651 0.04020166666666666 0.051856 0.050586000000000006 0.024278666666666667 0.04789833333333333
4.1415299999999995 0.046709 0.05959366666666666 0.037387333333333335 0.03502366666666667 0.058639666666666666
4.15654 0.04647366666666666 0.05822233333333335 0.027993333333333335 0.04316166666666666 0.06117266666666667
4.1715599999999995 0.039865666666666674 0.048949 0.02389066666666666 0.045564999999999994 0.05505233333333334
4.18657 0.03014933333333334 0.03672166666666666 0.023000666666666666 0.041419333333333336 0.044254
4.2015899999999995 0.02154766666666667 0.027086333333333334 0.022157666666666666 0.032905 0.034522000000000004
4.2166 0.017160666666666668 0.023247999999999998 0.019443333333333333 0.02396133333333333 0.029787666666666664
4.2316199999999995 0.018377333333333336 0.025389666666666665 0.014923333333333334 0.018158666666666663 0.03030833333333333
4.24663 0.02581666666666667 0.03166633333333333 0.009879 0.01752266666666667 0.03337433333333333
4.2616499999999995 0.04020566666666667 0.039272 0.005616333333333334 0.023056999999999998 0.035438
4.27666 0.06137333333333332 0.045103333333333336 0.002730666666666667 0.03582 0.03425233333333333
4.2916799999999995 0.08585733333333331 0.046739 0.0011376666666666664 0.05653033333333334 0.030009333333333336
4.30669 0.106241 0.04377633333333333 0.0004166666666666668 0.08308766666666666 0.024876000000000002
4.3217099999999995 0.11458166666666666 0.038147 0.0001856666666666667 0.10864700000000001 0.021291333333333332
4.33672 0.107668 0.032626 0.0002493333333333334 0.12369066666666668 0.020286333333333333
4.3517399999999995 0.08897266666666666 0.02888066666666667 0.0005906666666666666 0.121808 0.021150999999999993
4.36675 0.06562133333333334 0.02680033333333333 0.001321 0.10401966666666664 0.022383999999999998
4.3817699999999995 0.04380266666666666 0.025214 0.0024963333333333335 0.07758533333333335 0.022702999999999997
4.39678 0.02668733333333333 0.022914333333333335 0.003989 0.050954000000000006 0.021410333333333333
4.4117999999999995 0.015107666666666663 0.01930633333333333 0.0054856666666666665 0.029634000000000004 0.018386000000000003
4.42681 0.009049333333333333 0.014743333333333336 0.006695 0.015300000000000001 0.014206000000000002
4.4418299999999995 0.008727333333333333 0.010535000000000001 0.007669666666666667 0.007139999999999999 0.010177666666666666
4.45684 0.015090999999999999 0.008645999999999997 0.008819333333333335 0.0035633333333333333 0.008127666666666665
4.4718599999999995 0.029271 0.011427 0.010617666666666668 0.003424666666666667 0.010059000000000002
4.48687 0.050760333333333345 0.021436333333333335 0.013450333333333335 0.006550666666666666 0.017916333333333333
4.5018899999999995 0.07529733333333333 0.04074266666666667 0.017721666666666667 0.013545333333333336 0.033222999999999996
4.5169 0.09493766666666667 0.06925166666666667 0.023812999999999997 0.02499866666666667 0.056343666666666674
4.5319199999999995 0.10170533333333333 0.10264366666666665 0.031282000000000004 0.04048166666666667 0.08563933333333333
4.54693 0.09257699999999999 0.132043 0.03800233333333334 0.057988666666666674 0.11667433333333334
4.5619499999999995 0.071585 0.1469633333333333 0.040792999999999996 0.07398566666666667 0.14199766666666666
4.57696 0.04699566666666667 0.14091866666666666 0.03761300000000001 0.08408466666666665 0.1528503333333333
4.5919799999999995 0.026171 0.11583266666666668 0.029354333333333333 0.08454500000000001 0.14362566666666662
4.60699 0.012349333333333332 0.08121266666666666 0.019255 0.07438633333333335 0.11634166666666669
4.6220099999999995 0.004934333333333332 0.048347999999999995 0.010585 0.05661033333333334 0.08043966666666667
4.63702 0.0016760000000000002 0.02435033333333333 0.004896333333333333 0.036901333333333335 0.04714200000000001
4.6520399999999995 0.0005253333333333333 0.010344 0.001999 0.02046766666666667 0.023307333333333336
4.66705 0.00031966666666666667 0.0037003333333333333 0.0010323333333333332 0.009675333333333333 0.009694333333333334
4.6820699999999995 0.0006903333333333333 0.00113 0.0014503333333333334 0.004119333333333333 0.003402666666666666
4.69708 0.0018199999999999998 0.0003673333333333334 0.0035236666666666667 0.0022600000000000003 0.0010703333333333333
4.7120999999999995 0.004204 0.00038400000000000006 0.008611666666666667 0.0029096666666666667 0.0005403333333333334
4.72711 0.008326666666666668 0.0010110000000000002 0.019189666666666664 0.0056430000000000004 0.0009683333333333334
4.7421299999999995 0.014230666666666668 0.002593666666666667 0.038147999999999994 0.010401 0.0023996666666666667
4.75714 0.021166333333333332 0.005638666666666666 0.066584 0.01684566666666667 0.005227666666666667
4.7721599999999995 0.027675666666666664 0.010364000000000002 0.100883 0.023984000000000005 0.009659333333333332
4.78717 0.03213033333333334 0.016219333333333332 0.13213766666666668 0.030345333333333335 0.015199666666666669
4.8021899999999995 0.03357866666666666 0.021829 0.15036666666666668 0.03453666666666666 0.020613
4.8172 0.03215466666666667 0.025654666666666662 0.15104299999999998 0.03583433333333333 0.024511666666666668
4.8322199999999995 0.028758 0.02691033333333333 0.137627 0.03435233333333333 0.026146999999999997
4.84723 0.024315666666666673 0.025930666666666668 0.11739433333333334 0.030717333333333333 0.025750333333333333
4.8622499999999995 0.01932233333333333 0.023749000000000003 0.09549366666666667 0.025597666666666664 0.024135999999999998
4.87726 0.014108666666666665 0.02126866666666667 0.07344966666666666 0.019601666666666667 0.02208566666666667
4.8922799999999995 0.009193333333333333 0.018744999999999998 0.05186566666666668 0.013482333333333334 0.019878
4.90729 0.005212999999999998 0.015882333333333335 0.03259433333333333 0.008140666666666666 0.017288333333333336
4.9223099999999995 0.002528333333333333 0.012433333333333334 0.017953333333333335 0.004237 0.014015000000000003
4.93732 0.0010403333333333332 0.008665333333333336 0.008966 0.0018790000000000002 0.010203666666666666
4.9523399999999995 0.0003573333333333334 0.0052373333333333326 0.004956 0.0007016666666666666 0.0064776666666666646
4.96735 0.00010300000000000001 0.002715 0.004331333333333334 0.00022 0.003527
4.9823699999999995 2.700000000000001e-05 0.0012740000000000002 0.0054269999999999995 5.933333333333334e-05 0.001659
4.99738 3.9e-05 0.0008600000000000001 0.006801333333333334 1.266666666666667e-05 0.0008123333333333334
5.0123999999999995 0.00018233333333333334 0.001623 0.007390666666666666 2.6333333333333338e-05 0.0009143333333333334
5.02741 0.000702 0.004359333333333334 0.006757333333333334 0.00013933333333333335 0.0023326666666666665
5.0424299999999995 0.0022826666666666664 0.010546333333333331 0.005162999999999999 0.0005576666666666667 0.006166666666666667
5.05744 0.006243666666666666 0.021578333333333335 0.0033090000000000003 0.0018653333333333334 0.014010333333333335
5.0724599999999995 0.014405666666666669 0.03712266666666666 0.0018186666666666668 0.0052516666666666675 0.02689866666666666
5.08747 0.028059000000000004 0.05373433333333333 0.0010386666666666667 0.012452333333333333 0.04357633333333334
5.1024899999999995 0.04624266666666667 0.06549233333333333 0.0012246666666666667 0.024918666666666665 0.059594
5.1175 0.06476966666666667 0.06739 0.0029840000000000005 0.04218966666666667 0.068902
5.1325199999999995 0.07767233333333334 0.058975 0.007584666666666667 0.06070666666666667 0.06765633333333332
5.14753 0.08084499999999999 0.044923333333333336 0.016726 0.07479666666666666 0.05719633333333333
5.1625499999999995 0.07476833333333334 0.03180033333333334 0.031329 0.07994466666666668 0.043228333333333334
5.17756 0.06367466666666667 0.023940000000000003 0.049783333333333325 0.07571466666666668 0.03181233333333334
5.1925799999999995 0.05205666666666666 0.02169466666666667 0.06715166666666667 0.06551733333333334 0.025707999999999998
5.20759 0.041990666666666655 0.022674333333333335 0.07691033333333333 0.053579333333333326 0.023944333333333335
5.2226099999999995 0.033244 0.024249 0.074791 0.04231133333333334 0.024052666666666663
5.23762 0.025041666666666667 0.025136 0.061721333333333336 0.032108333333333336 0.024430999999999998
5.2526399999999995 0.017449 0.02521833333333333 0.043195 0.022849 0.024809333333333333
5.26765 0.011273 0.024568333333333338 0.025618333333333333 0.014911 0.025188000000000002
5.2826699999999995 0.0072246666666666666 0.022927666666666666 0.012927333333333334 0.009032333333333335 0.024941666666666664
5.29768 0.005260666666666667 0.02004166666666667 0.005736333333333333 0.005585666666666667 0.023173
5.3126999999999995 0.004589333333333333 0.0161 0.002736 0.004203666666666666 0.019529
5.32771 0.004248333333333334 0.011716999999999998 0.002340333333333333 0.003971000000000001 0.014621333333333335
5.3427299999999995 0.0036420000000000003 0.007662 0.003429666666666667 0.003944 0.009605
5.35774 0.002695 0.004587999999999999 0.0052773333333333335 0.003553 0.005487666666666667
5.3727599999999995 0.0016863333333333337 0.0029166666666666664 0.007268999999999999 0.002733333333333333 0.0027160000000000005
5.38777 0.0008836666666666666 0.0029790000000000003 0.008828333333333332 0.001771333333333333 0.0011986666666666667
5.4027899999999995 0.00038633333333333336 0.005064 0.009535333333333333 0.0009583333333333333 0.0006143333333333334
5.4178 0.0001426666666666667 0.009215333333333332 0.009213333333333334 0.0004360000000000001 0.0007733333333333337
5.4328199999999995 4.333333333333335e-05 0.014729 0.007949333333333333 0.00016333333333333336 0.0018140000000000003
5.44783 7e-06 0.019838999999999996 0.006064 4.9333333333333344e-05 0.004163
5.4628499999999995 6.666666666666667e-07 0.022365333333333338 0.004036 1.1666666666666668e-05 0.008157
5.47786 5e-06 0.021078999999999997 0.0023156666666666664 2e-06 0.013442666666666665
5.4928799999999995 4.466666666666667e-05 0.016604 0.0011530000000000004 1.2333333333333334e-05 0.01854633333333333
5.50789 0.00019000000000000006 0.010932666666666667 0.0005640000000000002 7.566666666666667e-05 0.021404666666666666
5.5229099999999995 0.0006010000000000001 0.006017666666666668 0.0005099999999999999 0.0002716666666666667 0.020665666666666662
5.53792 0.0015846666666666663 0.002767666666666667 0.0010676666666666669 0.0008043333333333334 0.016678333333333333
5.5529399999999995 0.0034866666666666657 0.001061666666666667 0.0025403333333333332 0.0020053333333333334 0.011253
5.56795 0.006410333333333335 0.00034400000000000007 0.005376333333333333 0.004187999999999999 0.006346333333333333
5.5829699999999995 0.009845333333333333 0.00010066666666666667 0.009960666666666668 0.007337666666666668 0.0029976666666666667
5.59798 0.012662666666666668 7.400000000000002e-05 0.016313666666666667 0.010768666666666668 0.001216666666666667
5.6129999999999995 0.013699000000000001 0.0002423333333333334 0.024017333333333335 0.013249000000000002 0.0005520000000000001
5.62801 0.012716666666666664 0.0008550000000000001 0.03220333333333334 0.013695333333333334 0.0007243333333333333
5.6430299999999995 0.010874666666666664 0.002531666666666667 0.03964333333333333 0.012067333333333336 0.001963
5.65804 0.010292 0.006280999999999999 0.044821 0.009620666666666666 0.005115666666666667
5.6730599999999995 0.012928 0.013091333333333333 0.04631933333333334 0.008343333333333333 0.011307000000000003
5.68807 0.019355999999999998 0.023021000000000003 0.043533999999999996 0.010046666666666667 0.021046333333333334
5.7030899999999995 0.02807233333333333 0.034326333333333334 0.03738433333333334 0.015428666666666667 0.033025
5.7181 0.036039 0.04373899999999999 0.030386333333333335 0.02347833333333333 0.04379399999999999
5.7331199999999995 0.040535999999999996 0.04815266666666665 0.025804 0.03156033333333333 0.04924533333333333
5.74813 0.04099866666666667 0.04648 0.026195666666666666 0.036825 0.04719899999999999
5.7631499999999996 0.038968333333333334 0.040173333333333325 0.03196433333333334 0.038178666666666666 0.039025333333333335
5.77816 0.036125 0.03222966666666666 0.040612 0.03690966666666666 0.028796
5.7931799999999996 0.03286466666666667 0.02563466666666667 0.04747966666666666 0.03509099999999999 0.020780333333333335
5.80819 0.028965666666666664 0.022151333333333332 0.048235333333333325 0.03348333333333333 0.017251000000000002
5.8232099999999996 0.025173333333333336 0.021737 0.04172766666666667 0.03141966666666667 0.017784333333333336
5.83822 0.023341999999999998 0.022866000000000004 0.030705999999999997 0.02861133333333333 0.02008266666666667
5.8532399999999996 0.024884000000000003 0.023711333333333338 0.019789999999999995 0.02643566666666667 0.021641333333333332
5.86825 0.02926166666666666 0.023498999999999996 0.012624666666666668 0.02701633333333334 0.021371333333333336
5.8832699999999996 0.03411466666666666 0.022919666666666668 0.010445 0.031080999999999994 0.020174000000000004
5.89828 0.036817666666666665 0.02325633333333333 0.012327666666666666 0.036882 0.01999
5.9133 0.036195 0.024912999999999998 0.016101999999999998 0.04117033333333333 0.021913
5.92831 0.033072000000000004 0.026632666666666673 0.019263 0.04133866666666666 0.024939666666666662
5.94333 0.029313000000000002 0.02633633333333334 0.019909 0.03718333333333333 0.026573333333333338
5.95834 0.026184 0.022865666666666666 0.017528 0.030897333333333336 0.024810999999999996
5.97336 0.023459 0.016969666666666668 0.013101333333333331 0.025392666666666668 0.019712999999999998
5.98837 0.020075666666666665 0.010632333333333332 0.008305333333333333 0.022175999999999998 0.013182000000000001
6.00339 0.015545 0.005599666666666667 0.0044533333333333334 0.020547333333333338 0.007392
6.0184 0.010507666666666667 0.0024720000000000002 0.002019333333333333 0.018665 0.003465666666666666
6.03342 0.0062186666666666675 0.0009216666666666667 0.0007716666666666669 0.015351000000000002 0.0013653333333333332
6.04843 0.003660333333333333 0.00031766666666666667 0.0002493333333333334 0.010924333333333336 0.0004673333333333334
6.06345 0.0033736666666666667 0.00023866666666666668 6.933333333333334e-05 0.006594999999999999 0.00022366666666666672
6.07846 0.005727666666666667 0.000626 3.766666666666666e-05 0.003365666666666667 0.000431
6.09348 0.011058333333333335 0.001900333333333333 0.00011399999999999999 0.0015173333333333334 0.0013396666666666667
6.10849 0.01927766666666667 0.004908999999999999 0.00040300000000000004 0.000869 0.003728333333333333
6.12351 0.02952 0.010608333333333334 0.0012153333333333335 0.001354 0.008683
6.13852 0.040420000000000005 0.01916733333333333 0.0031063333333333333 0.0034249999999999992 0.016902333333333335
6.15354 0.05072966666666666 0.028997 0.006679 0.008058666666666667 0.027483
6.16855 0.05925500000000001 0.03693300000000001 0.012182 0.016245000000000002 0.037367
6.18357 0.06423833333333334 0.040273666666666666 0.018945 0.027928 0.04260366666666667
6.19858 0.06369533333333334 0.03945933333333333 0.025322333333333336 0.04115566666666666 0.04119966666666666
6.2136 0.057170666666666675 0.038696333333333326 0.029357 0.052516333333333325 0.03524133333333333
6.22861 0.046815 0.04324700000000001 0.029853666666666667 0.05904133333333334 0.030224000000000008
6.24363 0.036044999999999994 0.055015666666666664 0.027037666666666668 0.06017000000000001 0.03192
6.25864 0.027061 0.07010166666666667 0.022682333333333336 0.057702666666666666 0.042754
6.27366 0.019990666666666664 0.08068866666666664 0.019568666666666668 0.053658666666666674 0.05977166666666667
6.28867 0.014079000000000001 0.080321 0.020560333333333337 0.048357 0.07557133333333337
6.30369 0.009019000000000001 0.068332 0.027058000000000006 0.04088633333333334 0.08245100000000001
6.3187 0.005154666666666667 0.04988233333333333 0.037518666666666665 0.03110933333333333 0.07730366666666666
6.33372 0.002910666666666667 0.03210866666666666 0.04738366666666667 0.020651333333333334 0.06328133333333333
6.34873 0.002635666666666667 0.02009 0.051463999999999996 0.011867666666666667 0.04704
6.36375 0.004867666666666668 0.015341 0.047494 0.006354 0.03433233333333333
6.37876 0.010490666666666667 0.016495333333333338 0.037842 0.004621666666666666 0.02755
6.39378 0.020139000000000004 0.02077 0.02770166666666667 0.006866999999999999 0.025974
6.40879 0.03297833333333334 0.02522133333333333 0.021421999999999993 0.013465666666666666 0.027249666666666665
6.42381 0.045920333333333334 0.02774833333333333 0.020183 0.024445 0.028859
6.43882 0.054562666666666655 0.027473666666666667 0.02241466666666667 0.03823666666666667 0.028944666666666664
6.45384 0.05566333333333333 0.024569000000000004 0.025921666666666673 0.051135999999999994 0.026624
6.46885 0.049187666666666664 0.019817666666666664 0.029941333333333334 0.05857066666666667 0.022018000000000003
6.48387 0.038084 0.014417666666666667 0.03586466666666667 0.05765966666666665 0.016180000000000003
6.49888 0.026155333333333333 0.009791666666666666 0.04613733333333333 0.04899266666666667 0.010742
6.5139 0.016093333333333334 0.0073089999999999995 0.06168366666666666 0.036122999999999995 0.007236666666666667
6.52891 0.008904 0.007902333333333332 0.07940333333333334 0.023238 0.006542
6.54393 0.004418333333333333 0.011652666666666667 0.09241433333333333 0.013111333333333332 0.008618333333333334
6.55894 0.0020126666666666665 0.017414 0.09391133333333333 0.006540333333333332 0.012421666666666666
6.57396 0.0010793333333333336 0.022871 0.08205 0.003033333333333333 0.016140333333333333
6.58897 0.0013723333333333333 0.025484 0.06126933333333332 0.0018123333333333331 0.017973000000000003
6.60399 0.003135666666666667 0.024143333333333333 0.03904766666666667 0.002530333333333334 0.017263333333333335
6.619 0.006970666666666667 0.020056333333333336 0.021239 0.005470333333333335 0.015032666666666666
6.63402 0.013187 0.016038000000000004 0.009867333333333332 0.011101666666666666 0.013235333333333333
6.64903 0.020953 0.014604 0.003910333333333333 0.019129 0.013213666666666667
6.66405 0.028078999999999996 0.016348 0.001324 0.027693000000000002 0.014655999999999997
6.67906 0.032303 0.019664333333333332 0.000384 0.03391333333333333 0.015934
6.69408 0.03335266666666666 0.021871666666666664 0.000104 0.03595366666666666 0.01543666666666667
6.70909 0.033820333333333334 0.021029 6.966666666666668e-05 0.03495266666666667 0.012807666666666665
6.72411 0.037287999999999995 0.017120666666666666 0.00019633333333333333 0.034621000000000006 0.009038333333333334
6.73912 0.044986000000000005 0.011784666666666667 0.0006680000000000001 0.03818366666666666 0.005614999999999999
6.75414 0.05402533333333335 0.007009333333333332 0.0018866666666666665 0.04526633333333333 0.0035993333333333333
6.76915 0.059215000000000004 0.004023666666666667 0.004449333333333334 0.05173800000000001 0.0032953333333333333
6.78417 0.057126 0.0030729999999999998 0.008765 0.052917333333333344 0.0043760000000000005
6.79918 0.04893066666666667 0.003787666666666666 0.014428999999999997 0.047188333333333346 0.006088666666666665
6.8142 0.03984033333333334 0.005493666666666666 0.019830666666666667 0.03685766666666667 0.007491
6.82921 0.03610466666666667 0.007473999999999999 0.022773666666666668 0.025898666666666667 0.007829666666666667
6.84423 0.04176133333333333 0.009498 0.021858666666666672 0.01749566666666667 0.007108333333333332
6.85924 0.05683233333333334 0.012659333333333331 0.017576666666666668 0.013518000000000002 0.006346666666666667
6.87426 0.07748899999999999 0.019864666666666662 0.011951 0.015440666666666665 0.007643999999999999
6.88927 0.09819599999999999 0.034868 0.007116666666666666 0.02472033333333333 0.014065999999999999
6.90429 0.11423433333333334 0.059638000000000004 0.004167333333333333 0.04176033333333333 0.029023333333333328
6.9193 0.12265799999999999 0.09160066666666668 0.0029966666666666666 0.064471 0.054566666666666666
6.93432 0.122191 0.12378466666666667 0.002836 0.08841766666666666 0.08891466666666667
6.94933 0.11393400000000001 0.148686 0.002881666666666666 0.10902366666666666 0.125721
6.96435 0.102304 0.16232666666666665 0.0026666666666666666 0.12378500000000002 0.15673466666666663
6.97936 0.09294433333333334 0.16414533333333334 0.0021143333333333335 0.13243900000000003 0.175836
6.99438 0.08806200000000002 0.154104 0.00142 0.13552499999999998 0.18039633333333338
7.00939 0.084258 0.13226366666666664 0.0008073333333333333 0.1333453333333333 0.16976966666666665
7.02441 0.07614866666666667 0.101788 0.0004073333333333334 0.12579166666666666 0.14479999999999998
7.03942 0.062032666666666667 0.07051133333333334 0.00025600000000000004 0.112646 0.10972366666666665
7.05444 0.04547133333333333 0.04781833333333333 0.00041366666666666673 0.09458099999999998 0.07263499999999999
7.06945 0.031656666666666666 0.03967833333333333 0.0011626666666666664 0.074158 0.04225066666666667
7.08447 0.023112 0.045730999999999994 0.0032456666666666667 0.055176333333333334 0.02397333333333333
7.09948 0.018799 0.059528666666666674 0.008260333333333333 0.040377333333333335 0.01902433333333333
7.1145 0.016368 0.07142266666666668 0.01908633333333333 0.030075333333333332 0.025916333333333333
7.12951 0.014534666666666666 0.07338166666666666 0.03981866666666667 0.023097333333333334 0.04121933333333334
7.14453 0.013467000000000002 0.06337066666666667 0.074202 0.018401 0.05899833333333333
7.15954 0.013547666666666668 0.04590833333333333 0.12197866666666667 0.015423666666666665 0.07149133333333332
7.17456 0.014270000000000001 0.028235999999999994 0.17505033333333334 0.013518666666666667 0.07267433333333333
7.18957 0.014416 0.015752333333333333 0.21771699999999997 0.011803000000000001 0.062264333333333345
7.20459 0.013218333333333332 0.010254666666666665 0.23352633333333336 0.009782999999999997 0.046018666666666666
7.2196 0.011109 0.010917333333333334 0.21531199999999995 0.007828 0.03174066666666667
7.23462 0.009360333333333333 0.015799333333333335 0.170281 0.006804666666666666 0.024505000000000002
7.24963 0.008929666666666669 0.02242 0.11555299999999999 0.0072443333333333335 0.024555000000000004
7.26465 0.009658 0.027952333333333336 0.06804566666666667 0.008766666666666667 0.028374
7.27966 0.010465333333333333 0.02995266666666667 0.036838666666666665 0.010215 0.03130333333333333
7.29468 0.010283666666666667 0.027442666666666667 0.022216000000000003 0.010444333333333333 0.030185
7.30969 0.008962666666666667 0.021445 0.019227333333333332 0.009084333333333333 0.02476933333333333
7.32471 0.007451666666666666 0.014276333333333332 0.021633666666666666 0.006771 0.017179666666666666
7.33972 0.007167333333333332 0.008169666666666665 0.024507 0.004699666666666666 0.010079333333333333
7.35474 0.009097 0.004307666666666666 0.025803666666666666 0.004017666666666666 0.005119333333333333
7.36975 0.013043666666666667 0.0028986666666666666 0.026884999999999996 0.005480333333333334 0.002658
7.38477 0.017541666666666667 0.0037569999999999995 0.031257 0.009242333333333332 0.0025170000000000006
7.39978 0.020687000000000004 0.006794333333333334 0.04168266666666666 0.014519333333333335 0.004795333333333333
7.4148 0.02166933333333333 0.012022666666666666 0.057135000000000005 0.019497666666666667 0.010149333333333333
7.42981 0.021937333333333333 0.019430999999999997 0.07197966666666668 0.02204366666666667 0.019358666666666666
7.44483 0.024732 0.028895333333333332 0.07878666666666664 0.021164000000000006 0.032346999999999994
7.45984 0.032894 0.04000733333333333 0.07329266666666667 0.018050333333333335 0.047206
7.47486 0.046454333333333334 0.051416333333333335 0.05745933333333333 0.015773333333333337 0.060044
7.48987 0.06178233333333334 0.06029233333333332 0.037823333333333334 0.017898 0.06644299999999999
7.50489 0.07333033333333333 0.06314566666666667 0.020868333333333332 0.026773666666666664 0.06404033333333332
7.5199 0.07680666666666668 0.05816100000000001 0.009638 0.042162000000000005 0.05441133333333334
7.53492 0.07168799999999999 0.04719333333333333 0.0037256666666666666 0.06047133333333334 0.04232966666666666
7.54993 0.061350999999999996 0.03511966666666667 0.0012030000000000003 0.07546299999999999 0.03268066666666666
7.56495 0.05102566666666667 0.026775666666666666 0.000333 0.08100600000000001 0.027444000000000003
7.57996 0.04475766666666667 0.023992333333333334 9.733333333333335e-05 0.07472933333333334 0.02514366666666667
7.59498 0.04316833333333334 0.024979333333333336 0.00013500000000000003 0.059861666666666674 0.022871333333333334
7.60999 0.04337100000000001 0.02627466666666667 0.0004380000000000001 0.04353566666666667 0.01886
7.62501 0.04151666666666667 0.025534666666666667 0.0012946666666666666 0.03267933333333333 0.013506666666666667
7.64002 0.03596033333333333 0.023011333333333335 0.003205333333333333 0.030430333333333337 0.008461999999999999
7.65504 0.028252 0.020631 0.006632999999999998 0.03502366666666667 0.005258333333333334
7.67005 0.021293999999999997 0.019795666666666663 0.011512 0.041386666666666676 0.004559333333333334
7.68507 0.01681033333333333 0.020012 0.016801333333333335 0.04433533333333333 0.006239666666666666
7.70008 0.014517666666666667 0.019594666666666663 0.02076366666666667 0.041498 0.009549999999999998
7.7151 0.013052666666666667 0.017520666666666667 0.022023666666666667 0.03402433333333334 0.013304999999999996
7.73011 0.011327 0.014600666666666666 0.020625333333333336 0.024924 0.016411666666666668
7.74513 0.009150666666666668 0.01301033333333333 0.017923666666666668 0.01676966666666667 0.018736999999999997
7.76014 0.007177999999999999 0.014780666666666668 0.015526999999999997 0.010690333333333335 0.02143733333333334
7.77516 0.0066300000000000005 0.020428666666666668 0.014418333333333335 0.006872333333333333 0.025920999999999996
7.79017 0.008931999999999999 0.028444666666666667 0.014966333333333335 0.005369666666666667 0.032143333333333336
7.80519 0.015206 0.035865 0.017240333333333337 0.0064136666666666665 0.03798
7.8202 0.02548366666666667 0.039774 0.020925000000000003 0.010191333333333333 0.040600000000000004
7.83522 0.038008 0.03876833333333333 0.024956999999999997 0.01641133333333333 0.038643333333333335
7.85023 0.04941700000000001 0.033472999999999996 0.027753999999999997 0.024154666666666665 0.033049
7.86525 0.05612466666666668 0.02579433333333333 0.028137333333333334 0.032169666666666666 0.025948666666666665
7.88026 0.056096 0.017818333333333335 0.026102 0.03941133333333333 0.019163
7.89528 0.049709666666666666 0.011103333333333331 0.022806 0.045089 0.013816666666666668
7.91029 0.039343 0.006610000000000001 0.019926666666666665 0.048172 0.011014
7.92531 0.028303999999999996 0.005089333333333334 0.019138333333333334 0.04729866666666667 0.012442333333333335
7.94032 0.020048999999999997 0.007672666666666666 0.021747666666666665 0.041750999999999996 0.020025666666666664
7.95534 0.017936 0.016165333333333334 0.028431666666666664 0.0327 0.03450466666666666
7.97035 0.02504133333333334 0.032294333333333335 0.03907566666666666 0.023245 0.053691333333333334
7.98537 0.043295666666666656 0.05570633333333333 0.052662999999999995 0.017086333333333335 0.072104
8.00038 0.07152733333333332 0.08217933333333334 0.06703133333333332 0.017109 0.08355133333333334
8.0154 0.10369199999999999 0.10437633333333335 0.07878566666666666 0.024798333333333335 0.08525066666666666
8.03041 0.12989366666666666 0.11553166666666666 0.08412733333333332 0.04036933333333333 0.07970300000000001
8.04543 0.141103 0.11312799999999998 0.08099233333333333 0.06272800000000002 0.07215600000000001
8.06044 0.13458833333333334 0.09942966666666667 0.07102833333333333 0.08898 0.065999
8.07546 0.115449 0.07916333333333334 0.05934333333333334 0.11395333333333332 0.06059300000000001
8.09047 0.09266699999999997 0.057273333333333336 0.05145966666666667 0.13112733333333332 0.053236333333333344
8.10549 0.07321 0.038085 0.04954599999999999 0.13545766666666667 0.04278033333333334
8.1205 0.058851 0.024995333333333335 0.05107733333333334 0.12621866666666667 0.031267666666666666
8.13552 0.047507333333333325 0.019865666666666667 0.051211 0.10712 0.022540333333333332
8.15053 0.036824333333333334 0.022356666666666667 0.04690566666666666 0.08362866666666667 0.019592000000000002
8.16555 0.026679666666666664 0.029909000000000005 0.03909266666666667 0.060385333333333326 0.022814666666666664
8.18056 0.019244666666666667 0.038717 0.031258333333333325 0.040626333333333334 0.030002000000000004
8.19558 0.017390333333333334 0.04582200000000001 0.02616666666666667 0.026776000000000005 0.037768
8.21059 0.023046666666666667 0.05105033333333332 0.024031666666666663 0.020764999999999995 0.04364766666666666
8.22561 0.03591166666666667 0.05694333333333333 0.023441666666666673 0.023651333333333333 0.047558666666666666
8.24062 0.052682999999999994 0.06621866666666666 0.02340633333333333 0.03481066666666666 0.05144233333333334
8.25564 0.06747233333333334 0.07883766666666665 0.02412733333333333 0.051162 0.057378000000000005
8.27065 0.074287 0.09128566666666665 0.02595666666666667 0.067189 0.06598733333333334
8.28567 0.07074033333333334 0.09840233333333333 0.028314333333333334 0.07687400000000001 0.07608766666666665
8.30068 0.06006500000000001 0.09637933333333334 0.030136333333333334 0.07700066666666668 0.08515233333333333
8.3157 0.04928833333333334 0.08516166666666666 0.03125133333333333 0.06951833333333333 0.08994900000000002
8.33071 0.044712 0.06895866666666667 0.032704000000000004 0.06033900000000001 0.08795433333333333
8.34573 0.04813066666666666 0.05410733333333333 0.03538966666666666 0.05509866666666666 0.07937500000000001
8.36074 0.05644066666666666 0.045259 0.03858833333333333 0.05537433333333334 0.06776033333333334
8.37576 0.064318 0.04256600000000001 0.040413333333333336 0.05868633333333332 0.057728666666666664
8.39077 0.06750766666666667 0.04228266666666667 0.03993466666666667 0.06157766666666666 0.05157266666666667
8.40579 0.06461233333333334 0.040341999999999996 0.03878866666666666 0.062231666666666664 0.04824833333333333
8.4208 0.05726333333333333 0.03578333333333334 0.040467333333333334 0.060354000000000005 0.04542266666666666
8.43582 0.04931633333333333 0.031022 0.04751166666666667 0.05602066666666668 0.04187833333333334
8.45083 0.04530633333333334 0.02938166666666667 0.059156333333333325 0.04993499999999999 0.037826000000000005
8.46585 0.04830133333333333 0.03274333333333334 0.07172700000000001 0.044647000000000006 0.03398
8.48086 0.05839233333333334 0.041467000000000004 0.08167899999999999 0.04422 0.031618
8.49588 0.07298800000000001 0.05568833333333334 0.08826733333333331 0.051859666666666665 0.03349333333333334
8.51089 0.08842833333333333 0.07530366666666666 0.09300766666666666 0.06754766666666666 0.043419333333333344
