# Supplementary material for: Coherent ultrafast photoemission from a single quantized state of a one-dimensional emitter
Source: Sci Adv. 2023 Oct 12;9(41):eadf4170. doi: 10.1126/sciadv.adf4170 (PMC10569710; doi:10.1126/sciadv.adf4170)
Supplement: Supplementary file 2 — Data file S1 [file sciadv.adf4170_data_file_s1.zip › data and code/data_figure_4/Figure4B/15fsand27fs/6.dat]

-6.489090000000001 0.09459999999999999 0.07514766666666667 0.06267633333333333 0.059826000000000004 0.05861
-6.474070000000001 0.10392099999999999 0.10855 0.08081600000000001 0.043166 0.08371466666666667
-6.459060000000001 0.105142 0.14829833333333337 0.10338399999999998 0.04108866666666666 0.121766
-6.444040000000001 0.098998 0.18300266666666667 0.12852633333333335 0.055108666666666674 0.16324533333333335
-6.429030000000001 0.09236566666666665 0.20317166666666667 0.15181333333333333 0.08233300000000002 0.1956103333333333
-6.414010000000001 0.09075633333333334 0.20443800000000004 0.167595 0.115725 0.21004699999999998
-6.399000000000001 0.093176 0.18757133333333334 0.17222866666666664 0.14588033333333333 0.20502466666666666
-6.383980000000001 0.09405133333333335 0.15792366666666666 0.166772 0.16436833333333337 0.184992
-6.368970000000001 0.08927766666666667 0.12487966666666667 0.15627533333333332 0.16708299999999998 0.15732666666666664
-6.353950000000001 0.08006266666666667 0.09895000000000002 0.14554599999999998 0.15554933333333334 0.13016066666666667
-6.338940000000001 0.071687 0.08655766666666669 0.135646 0.135838 0.11037733333333333
-6.323920000000001 0.06924566666666668 0.08667366666666666 0.12518033333333334 0.11594600000000001 0.10084533333333333
-6.308910000000001 0.07404066666666669 0.092342 0.114314 0.102488 0.09884666666666667
-6.293890000000001 0.082892 0.09542766666666667 0.10627566666666666 0.09772266666666667 0.09780766666666668
-6.278880000000001 0.09037600000000001 0.09098633333333334 0.10433333333333335 0.09867699999999999 0.09162233333333335
-6.263860000000001 0.092292 0.07910333333333332 0.10790233333333334 0.09950466666666666 0.07841833333333333
-6.248850000000001 0.08786066666666667 0.06404800000000001 0.11217033333333332 0.09568600000000001 0.06136466666666667
-6.233830000000001 0.07919666666666667 0.05159866666666667 0.11176199999999999 0.08668666666666665 0.046405666666666665
-6.218820000000001 0.069075 0.045706000000000004 0.10501966666666668 0.07508699999999999 0.038738
-6.203800000000001 0.05925166666666667 0.046358666666666666 0.09500099999999999 0.06369866666666667 0.04003400000000001
-6.188790000000001 0.05064333333333333 0.050166333333333334 0.08648066666666668 0.053608666666666666 0.047898666666666666
-6.173770000000001 0.044532333333333333 0.05359099999999999 0.08203633333333335 0.04446966666666665 0.057792
-6.158760000000001 0.043072000000000006 0.056208999999999995 0.08071733333333334 0.036212333333333326 0.066329
-6.143740000000001 0.048098666666666665 0.061002999999999995 0.08022933333333333 0.03026266666666667 0.07336333333333331
-6.128730000000001 0.05899999999999999 0.07103066666666666 0.07986833333333335 0.029257666666666668 0.080976
-6.113710000000001 0.07181400000000002 0.08538933333333333 0.08081366666666666 0.035450333333333334 0.09025366666666668
-6.098700000000001 0.081034 0.09829433333333334 0.08370966666666665 0.04875366666666667 0.09904
-6.083680000000001 0.08287099999999999 0.102397 0.08692733333333334 0.065876 0.102864
-6.068670000000001 0.07716566666666667 0.09392033333333334 0.087957 0.081261 0.09810166666666666
-6.053650000000001 0.06660633333333334 0.07551566666666666 0.08652833333333335 0.08953666666666665 0.08482833333333334
-6.038640000000001 0.054518666666666674 0.05486 0.08609633333333333 0.08800566666666668 0.067483
-6.023620000000001 0.04336966666666666 0.04032833333333333 0.091699 0.07772466666666666 0.053029999999999994
-6.008610000000001 0.034786333333333336 0.036878333333333346 0.10531900000000001 0.06258566666666668 0.047343666666666666
-5.993590000000001 0.030523333333333333 0.04423033333333334 0.12268300000000001 0.04734033333333333 0.051684
-5.978580000000001 0.033140666666666665 0.057578333333333336 0.13521533333333335 0.03597366666666667 0.06171666666666667
-5.963560000000001 0.045282 0.07045033333333332 0.13643100000000002 0.031132000000000003 0.07045833333333332
-5.948550000000001 0.06760066666666667 0.07861966666666668 0.126802 0.034262666666666663 0.07355333333333333
-5.933530000000001 0.09670366666666667 0.08264966666666666 0.11230300000000001 0.04615666666666666 0.07260866666666667
-5.918520000000001 0.12518500000000002 0.08671833333333333 0.09833133333333334 0.067118 0.07334366666666667
-5.903500000000001 0.14485333333333333 0.09446266666666665 0.08559266666666665 0.09590466666666665 0.08020666666666666
-5.888490000000001 0.15128966666666666 0.10565566666666666 0.071549 0.12798033333333336 0.09257566666666668
-5.873470000000001 0.146014 0.11652933333333329 0.05476933333333333 0.15546366666666664 0.10557799999999999
-5.858460000000001 0.13407033333333332 0.12272999999999999 0.037166 0.17056866666666665 0.11382766666666666
-5.843440000000001 0.11947566666666666 0.12190733333333331 0.02248033333333333 0.17015000000000002 0.11449733333333333
-5.828430000000001 0.10307733333333337 0.114284 0.013610333333333332 0.15677233333333335 0.10803266666666667
-5.813410000000001 0.08432900000000002 0.10180166666666667 0.011385333333333334 0.13552599999999998 0.09709866666666667
-5.798400000000001 0.06408133333333334 0.086853 0.014907999999999998 0.11056833333333332 0.08478333333333335
-5.783380000000001 0.044989999999999995 0.07138133333333332 0.022120666666666667 0.08455166666666668 0.07301066666666665
-5.768370000000001 0.029603333333333336 0.05653700000000001 0.030246000000000002 0.05990466666666667 0.061938666666666656
-5.753350000000001 0.018673000000000002 0.043076666666666666 0.03669066666666666 0.039027000000000006 0.05085
-5.738340000000001 0.011394 0.031831000000000005 0.040309 0.023366333333333333 0.03969733333333333
-5.723320000000001 0.006600999999999999 0.023527999999999993 0.041905 0.012869000000000002 0.029680333333333333
-5.708310000000001 0.0035019999999999995 0.018113 0.04316799999999999 0.0064923333333333335 0.022250333333333334
-5.693290000000001 0.001677666666666667 0.014542666666666667 0.045215 0.002971 0.01771033333333333
-5.678280000000001 0.0008186666666666668 0.011523666666666666 0.04808233333333333 0.0012573333333333332 0.014930333333333334
-5.663260000000001 0.000702 0.008459999999999999 0.051266999999999986 0.0006286666666666667 0.012449666666666666
-5.648250000000001 0.0012766666666666666 0.005722666666666667 0.054298666666666676 0.0007176666666666668 0.009768666666666669
-5.633230000000001 0.0026100000000000003 0.004138666666666666 0.056966333333333334 0.0014346666666666668 0.007626666666666665
-5.618220000000001 0.004719333333333333 0.004497 0.05921600000000001 0.0028363333333333335 0.007339666666666665
-5.603200000000001 0.007307999999999999 0.007264666666666666 0.061220666666666666 0.00486 0.009879333333333334
-5.588190000000001 0.009726999999999998 0.012320999999999999 0.06328966666666666 0.007178333333333333 0.015155333333333333
-5.573170000000001 0.011314666666666666 0.01869333333333334 0.06565133333333333 0.009264666666666666 0.021761666666666665
-5.558160000000001 0.011924666666666663 0.02455166666666667 0.06798799999999999 0.010747666666666664 0.027419333333333334
-5.543140000000001 0.012170666666666668 0.027986999999999998 0.069194 0.011693666666666666 0.030260333333333334
-5.528130000000001 0.013052333333333332 0.028098666666666668 0.067715 0.012464 0.030070999999999997
-5.513110000000001 0.01532 0.025469 0.06256333333333333 0.013313666666666666 0.028415000000000003
-5.498100000000001 0.01927466666666667 0.021758 0.05423833333333335 0.014280999999999999 0.027440333333333334
-5.483080000000001 0.02525933333333333 0.018942333333333335 0.04487966666666667 0.015662000000000002 0.02834366666666667
-5.468070000000001 0.03413766666666666 0.01871933333333333 0.03727366666666667 0.018376 0.030499666666666665
-5.453050000000001 0.04720133333333334 0.021946333333333335 0.03339133333333333 0.023569999999999997 0.031906666666666667
-5.438040000000001 0.06545000000000001 0.02803633333333333 0.03336866666666667 0.031708 0.03064133333333334
-5.423020000000001 0.08856966666666666 0.035033 0.035868000000000004 0.04234866666666667 0.026608000000000003
-5.408010000000001 0.11389833333333335 0.04108166666666667 0.039252333333333334 0.055012666666666675 0.02215033333333333
-5.392990000000001 0.13608433333333333 0.046222 0.04242 0.07005566666666668 0.021008666666666665
-5.377980000000001 0.14878566666666665 0.05262066666666667 0.04462833333333333 0.08810299999999999 0.026393666666666666
-5.362960000000001 0.1482196666666667 0.06268833333333333 0.045151333333333335 0.10813533333333335 0.03938233333333333
-5.347950000000001 0.135695 0.07668466666666666 0.043567333333333326 0.12634133333333333 0.058286333333333336
-5.332930000000001 0.11656433333333333 0.09173933333333334 0.04047633333333333 0.13753666666666667 0.07898133333333333
-5.317920000000001 0.09687099999999998 0.10270033333333334 0.037801 0.13829166666666665 0.095919
-5.302900000000001 0.08116766666666667 0.10448100000000003 0.038149999999999996 0.12880566666666668 0.10384
-5.287890000000001 0.07238866666666667 0.09516933333333334 0.043508000000000005 0.11215233333333334 0.09996900000000002
-5.272870000000001 0.07184466666666665 0.07808933333333333 0.054032 0.092427 0.086025
-5.257860000000001 0.07824300000000001 0.06093666666666666 0.06786299999999999 0.073746 0.068424
-5.242840000000001 0.08748500000000001 0.05195 0.08190966666666669 0.059952666666666675 0.055635333333333335
-5.227830000000001 0.094808 0.05595433333333333 0.09258799999999999 0.053955333333333334 0.05413233333333334
-5.212810000000001 0.09772 0.07280133333333333 0.096233 0.056939 0.06566999999999999
-5.197800000000001 0.09670533333333332 0.09827533333333334 0.09026266666666667 0.06792533333333334 0.08744466666666666
-5.182780000000001 0.09312933333333333 0.12570466666666666 0.07528833333333335 0.08367300000000001 0.11394999999999998
-5.167770000000001 0.08702499999999999 0.1472363333333333 0.05605166666666666 0.09905566666666668 0.1384473333333333
-5.152750000000001 0.07718666666666667 0.15582033333333334 0.039474 0.10846933333333333 0.15390433333333334
-5.137740000000001 0.06315599999999999 0.14855933333333335 0.031002666666666668 0.10798200000000001 0.15498900000000002
-5.122720000000001 0.04675066666666667 0.12896866666666668 0.03217833333333334 0.09700166666666667 0.14122766666666667
-5.107710000000001 0.031742 0.10506499999999999 0.04077133333333334 0.07843066666666666 0.11822866666666668
-5.092690000000001 0.022227333333333335 0.08413333333333334 0.052867000000000004 0.05744233333333333 0.094438
-5.077680000000001 0.021209333333333337 0.06918533333333333 0.065363 0.039396 0.07611633333333336
-5.062660000000001 0.02992866666666667 0.060202 0.07726433333333332 0.027933333333333334 0.06539933333333334
-5.047650000000001 0.04757599999999999 0.05742466666666667 0.08889766666666668 0.024396333333333336 0.062375
-5.032630000000001 0.07111866666666665 0.062411666666666664 0.09982533333333335 0.02876333333333334 0.06744466666666665
-5.017620000000001 0.09577799999999999 0.07605966666666666 0.10770966666666668 0.040835666666666666 0.08095000000000001
-5.002600000000001 0.11618700000000001 0.09605500000000002 0.109533 0.06003699999999999 0.100747
-4.987590000000001 0.12766466666666665 0.11611333333333333 0.10394466666666666 0.08395833333333334 0.12051366666666666
-4.972570000000001 0.12736000000000003 0.12782333333333334 0.09240833333333336 0.107489 0.13128599999999999
-4.957560000000001 0.11550866666666665 0.12477733333333334 0.07820733333333332 0.12416433333333335 0.126242
-4.942540000000001 0.09618 0.10680133333333333 0.064443 0.12915066666666666 0.10560566666666667
-4.927530000000001 0.07603366666666668 0.08069633333333333 0.05285333333333333 0.12194499999999998 0.07712566666666666
-4.912510000000001 0.06086433333333332 0.056409999999999995 0.04410633333333333 0.10667433333333334 0.05142066666666666
-4.897500000000001 0.05264233333333333 0.04165566666666667 0.03884366666666667 0.08955966666666668 0.03629833333333333
-4.882480000000001 0.049902666666666665 0.03891033333333333 0.03811266666666667 0.075188 0.03419333333333333
-4.867470000000001 0.050897333333333336 0.045941 0.042976999999999994 0.06468733333333333 0.04302399999999999
-4.852450000000001 0.05584 0.05828533333333333 0.05406 0.05726633333333333 0.05826233333333333
-4.837440000000001 0.06578266666666667 0.07161133333333333 0.07123433333333334 0.05311200000000001 0.07463633333333333
-4.822420000000001 0.079903 0.08293833333333334 0.09285866666666666 0.054071999999999995 0.087431
-4.807410000000001 0.094672 0.09051233333333333 0.11467633333333334 0.06167066666666667 0.09361100000000001
-4.792390000000001 0.10571033333333334 0.093133 0.13005000000000003 0.07498933333333334 0.09271733333333333
-4.777380000000001 0.11011966666666667 0.09014366666666665 0.13283033333333333 0.09063466666666666 0.08683466666666666
-4.762360000000001 0.10730233333333335 0.082163 0.121634 0.10416800000000002 0.07918066666666666
-4.747350000000001 0.09851399999999999 0.07136 0.10195233333333337 0.11159733333333333 0.07197333333333335
-4.732330000000001 0.08612433333333332 0.06032333333333331 0.08393666666666669 0.11079366666666667 0.06521433333333333
-4.717320000000001 0.07266833333333333 0.05048366666666667 0.07709266666666667 0.102503 0.05748
-4.702300000000001 0.05971700000000001 0.04157733333333333 0.08535733333333334 0.08986066666666667 0.04767933333333334
-4.687290000000001 0.04749866666666667 0.032671 0.10517166666666665 0.076218 0.03616866666666667
-4.672270000000001 0.035716 0.023540333333333337 0.127052 0.063111 0.024545666666666664
-4.657260000000001 0.024696333333333327 0.015044 0.13971066666666668 0.050394 0.014662
-4.642240000000001 0.015542666666666668 0.008339999999999998 0.13535366666666668 0.03788133333333333 0.0076029999999999995
-4.627230000000001 0.009256666666666667 0.003953333333333334 0.113747 0.026365000000000003 0.0033909999999999995
-4.612210000000001 0.0058663333333333345 0.0015926666666666667 0.08216 0.017054000000000007 0.00129
-4.597200000000001 0.004472333333333333 0.0005570000000000001 0.050718333333333324 0.010486333333333332 0.00042966666666666674
-4.582180000000001 0.003905333333333334 0.00024 0.026787000000000002 0.006277333333333334 0.00018600000000000002
-4.567170000000001 0.003367 0.00036633333333333337 0.012561999999999999 0.003655666666666666 0.00033200000000000005
-4.552150000000001 0.002792 0.0010903333333333331 0.006625666666666667 0.0020363333333333336 0.001081666666666667
-4.537140000000001 0.002771333333333333 0.003081 0.006810666666666665 0.0011883333333333333 0.003211666666666667
-4.522120000000001 0.0045646666666666665 0.007583333333333333 0.011783 0.0012210000000000003 0.008177333333333332
-4.507110000000001 0.010114666666666666 0.016309 0.02081466666666667 0.0027406666666666664 0.017868
-4.492090000000001 0.02166366666666666 0.030786666666666667 0.03284 0.007036 0.03358033333333333
-4.477080000000001 0.04044266666666667 0.05120200000000001 0.04600766666666667 0.015864000000000003 0.05457266666666667
-4.462059999999999 0.06478466666666667 0.075321 0.05809633333333333 0.030336666666666668 0.07727966666666666
-4.447050000000001 0.08934666666666669 0.09860699999999999 0.067188 0.04937466666666667 0.09664899999999998
-4.432029999999999 0.10692533333333333 0.11607300000000001 0.07195333333333333 0.06927666666666665 0.10902466666666667
-4.417020000000001 0.11222100000000003 0.12466866666666666 0.07190633333333334 0.08561299999999998 0.11410900000000002
-4.401999999999999 0.10482266666666669 0.12423133333333335 0.06786899999999998 0.09595933333333334 0.11403899999999999
-4.386990000000001 0.08926466666666669 0.11671666666666666 0.06183866666666667 0.10048033333333334 0.11085066666666665
-4.371969999999999 0.07243866666666668 0.10529133333333332 0.05573866666666667 0.100028 0.10547633333333332
-4.356960000000001 0.060420666666666664 0.09404466666666669 0.050028333333333334 0.0947146666666667 0.09901899999999998
-4.341939999999999 0.056457666666666656 0.08702033333333331 0.043903333333333336 0.085129 0.09380666666666666
-4.326930000000001 0.060315 0.08599666666666667 0.036964 0.07422833333333334 0.092213
-4.311909999999999 0.06856866666666667 0.08902166666666664 0.03035866666666667 0.06660566666666667 0.09445233333333332
-4.296900000000001 0.07624466666666667 0.09185733333333332 0.026001333333333335 0.06522800000000001 0.098289
-4.281879999999999 0.08006099999999998 0.09172566666666666 0.024786333333333334 0.069085 0.10101533333333332
-4.266870000000001 0.08122933333333333 0.08971966666666667 0.025913333333333333 0.07443433333333331 0.10138266666666666
-4.251849999999999 0.08476299999999999 0.08933700000000001 0.02779266666666667 0.07855600000000001 0.099413
-4.236840000000001 0.09515333333333334 0.09238933333333334 0.029149999999999995 0.08201266666666666 0.095126
-4.221819999999999 0.11211033333333335 0.09650899999999998 0.029274666666666664 0.08696066666666667 0.08833366666666667
-4.206810000000001 0.13021566666666667 0.09692100000000001 0.02777433333333334 0.093816 0.07951066666666666
-4.191789999999999 0.14206966666666665 0.090658 0.024828000000000003 0.10025566666666667 0.07007966666666667
-4.176780000000001 0.14220100000000002 0.078863 0.021882000000000002 0.103539 0.061440999999999996
-4.161759999999999 0.1294026666666667 0.065341 0.021775333333333327 0.10302066666666666 0.05405233333333333
-4.146750000000001 0.10701266666666667 0.05352166666666667 0.027642333333333335 0.10013366666666666 0.04764833333333333
-4.131729999999999 0.08133433333333331 0.044922666666666666 0.040806999999999996 0.09643366666666668 0.04213833333333334
-4.116720000000001 0.058701 0.03957166666666667 0.058916333333333334 0.092003 0.038058333333333326
-4.101699999999999 0.042638333333333334 0.03673133333333334 0.07611866666666665 0.085556 0.03597533333333334
-4.086690000000001 0.03287966666666667 0.035058 0.08621133333333333 0.07579633333333334 0.035445333333333336
-4.071669999999999 0.026788 0.03277833333333333 0.08708833333333334 0.06278866666666667 0.034772000000000004
-4.056660000000001 0.02191466666666667 0.028560666666666668 0.08284533333333334 0.04827666666666667 0.03211699999999999
-4.041639999999999 0.017660333333333333 0.02261666666666667 0.08117133333333332 0.034860666666666665 0.027110000000000002
-4.026630000000001 0.015140666666666667 0.01697166666666667 0.08779966666666666 0.024829 0.021570333333333334
-4.011609999999999 0.0161 0.014965333333333336 0.10263366666666669 0.01945733333333333 0.018894333333333336
-3.9966000000000004 0.022248999999999998 0.020617666666666663 0.12074600000000002 0.019129999999999998 0.02291033333333333
-3.9815799999999997 0.035123666666666664 0.03767233333333333 0.13677999999999998 0.024099000000000002 0.036858666666666665
-3.9665700000000004 0.05529133333333334 0.06748933333333333 0.14813400000000002 0.03520533333333333 0.062256
-3.9515499999999997 0.080341 0.10590333333333332 0.1544623333333333 0.05326066666666666 0.09696666666666667
-3.9365400000000004 0.10348566666666667 0.14210899999999999 0.1554893333333333 0.07670733333333334 0.13344999999999999
-3.9215199999999997 0.11566833333333333 0.16270933333333332 0.15025333333333332 0.09968933333333332 0.15986366666666665
-3.9065100000000004 0.11109133333333333 0.15955066666666665 0.13810433333333333 0.11357766666666665 0.16563633333333333
-3.8914899999999997 0.09154933333333333 0.13499233333333333 0.11970066666666665 0.11199466666666665 0.14833400000000002
-3.8764800000000004 0.065381 0.09984633333333331 0.09734233333333336 0.09533100000000001 0.11558333333333334
-3.8614599999999997 0.042132666666666665 0.06620633333333333 0.07478166666666666 0.07057533333333331 0.07988333333333335
-3.8464500000000004 0.027699000000000005 0.041508 0.05622133333333333 0.046753666666666666 0.051154000000000005
-3.8314299999999997 0.023263666666666665 0.027375999999999998 0.04425233333333333 0.030074666666666663 0.03311
-3.8164200000000004 0.02713966666666667 0.021592666666666663 0.03824 0.022068666666666667 0.024378333333333335
-3.8013999999999997 0.03692533333333334 0.020544666666666666 0.034896333333333335 0.02098866666666667 0.021365666666666665
-3.7863900000000004 0.05021566666666667 0.020935 0.030936999999999996 0.02439133333333333 0.020521333333333332
-3.7713699999999997 0.06410566666666667 0.020817333333333334 0.025458666666666668 0.031082666666666665 0.019525
-3.7563600000000004 0.07490499999999999 0.019882333333333335 0.020125 0.041261333333333323 0.017632
-3.7413399999999997 0.07913266666666667 0.019179666666666664 0.017380666666666666 0.05501866666666667 0.015371666666666667
-3.7263300000000004 0.07532633333333333 0.020647666666666665 0.018286 0.070435 0.014164333333333334
-3.7113099999999997 0.06517133333333333 0.02659566666666667 0.02152633333333333 0.08302733333333333 0.016273333333333334
-3.6963000000000004 0.05317633333333334 0.03894433333333333 0.024263333333333335 0.08767766666666664 0.024694666666666663
-3.6812799999999997 0.04501366666666666 0.05823066666666667 0.02411466666666667 0.082064 0.04196133333333332
-3.6662700000000004 0.04506033333333333 0.082539 0.021036 0.06886133333333332 0.06780466666666665
-3.6512499999999997 0.05383066666666667 0.10701733333333335 0.017682 0.05463266666666667 0.09731233333333332
-3.6362400000000004 0.06676433333333333 0.12464199999999998 0.01825433333333333 0.046193 0.12186233333333334
-3.6212199999999997 0.07619066666666667 0.1289296666666667 0.026712333333333334 0.047252999999999996 0.13329633333333335
-3.6062100000000004 0.07601366666666667 0.117593 0.04484866666666667 0.057085333333333335 0.12850233333333333
-3.5911899999999997 0.06556766666666666 0.09433200000000001 0.07068533333333332 0.07092133333333334 0.11068700000000001
-3.5761800000000004 0.049232666666666675 0.066744 0.09847299999999999 0.08162100000000001 0.08656566666666668
-3.5611599999999997 0.03268433333333333 0.04201333333333334 0.12147833333333333 0.08280866666666666 0.06236799999999999
-3.5461500000000004 0.01952433333333333 0.023844333333333335 0.13607833333333333 0.07245566666666667 0.041720999999999994
-3.5311299999999997 0.010628666666666666 0.012373666666666666 0.14322933333333335 0.05411766666666666 0.025852333333333335
-3.5161200000000004 0.005325666666666667 0.0059510000000000006 0.14561566666666667 0.03433900000000001 0.014688333333333333
-3.5010999999999997 0.002643666666666667 0.0027983333333333332 0.14356833333333335 0.018500333333333334 0.007648333333333334
-3.4860900000000004 0.0019673333333333335 0.0017796666666666668 0.13452366666666665 0.008584333333333333 0.004009666666666667
-3.4710699999999997 0.0032683333333333327 0.0025143333333333333 0.11636033333333333 0.003893666666666666 0.0031956666666666665
-3.4560600000000004 0.007097000000000001 0.0052296666666666655 0.09071633333333334 0.0030206666666666663 0.005016666666666667
-3.4410399999999997 0.014130666666666668 0.010371333333333333 0.06288566666666667 0.0052576666666666666 0.009570333333333332
-3.4260300000000004 0.02434266666666667 0.017946333333333335 0.03890866666666667 0.010745333333333332 0.016715333333333336
-3.4110099999999997 0.036422333333333334 0.02701633333333333 0.022722666666666665 0.019627999999999996 0.025504666666666665
-3.3960000000000004 0.048176333333333335 0.03586866666666666 0.015205666666666666 0.031064333333333336 0.03418533333333333
-3.3809799999999997 0.05803300000000001 0.042968 0.014917666666666664 0.042970666666666664 0.041048999999999995
-3.3659700000000004 0.066265 0.048151000000000006 0.019356333333333333 0.052919999999999995 0.04561733333333332
-3.3509499999999997 0.0747286666666667 0.05319600000000001 0.02599566666666667 0.05943100000000001 0.04930333333333333
-3.3359400000000003 0.085104 0.06130900000000001 0.03296533333333333 0.06254766666666667 0.055090333333333345
-3.3209199999999996 0.09709666666666665 0.07559633333333335 0.03919266666666666 0.06352333333333333 0.066258
-3.3059100000000003 0.108187 0.09683266666666666 0.04401033333333333 0.064636 0.08448000000000001
-3.2908899999999996 0.11523366666666665 0.12139966666666666 0.046767666666666666 0.06936266666666668 0.10781933333333334
-3.2758800000000003 0.11632799999999999 0.141171 0.04698233333333333 0.08137100000000001 0.12985733333333332
-3.2608599999999996 0.111169 0.14691933333333332 0.04462 0.10124333333333334 0.14163166666666666
-3.2458500000000003 0.10011866666666668 0.13414299999999998 0.040076666666666656 0.123251 0.13656
-3.2308299999999996 0.08396633333333334 0.10664666666666668 0.03397000000000001 0.1367513333333333 0.11511666666666667
-3.2158200000000003 0.06491200000000001 0.07437066666666667 0.02718066666666667 0.13301833333333335 0.08500833333333332
-3.2008000000000005 0.04692166666666667 0.047261 0.021057666666666666 0.11200833333333332 0.05641266666666666
-3.1857900000000003 0.03442066666666667 0.030781000000000003 0.017216 0.08257833333333335 0.03669333333333333
-3.1707700000000005 0.03072966666666667 0.025996666666666664 0.016998000000000003 0.05642133333333333 0.028689666666666665
-3.1557600000000003 0.037493000000000005 0.03204766666666667 0.021162333333333335 0.04183800000000001 0.032147666666666665
-3.1407400000000005 0.054064 0.046966666666666664 0.02982466666666667 0.04178333333333333 0.04475666666666667
-3.1257300000000003 0.076022 0.066203 0.04213 0.054762666666666654 0.061582999999999985
-3.1107100000000005 0.09484333333333334 0.08203400000000001 0.055695999999999996 0.07528966666666667 0.07510700000000001
-3.0957000000000003 0.10140033333333334 0.08666933333333335 0.066773 0.09427933333333334 0.07830200000000001
-3.0806800000000005 0.09176633333333334 0.07726266666666667 0.07175833333333333 0.1020796666666667 0.068973
-3.0656700000000003 0.07005833333333332 0.05793633333333333 0.06903966666666665 0.093912 0.05116166666666667
-3.0506500000000005 0.045320000000000006 0.036634999999999994 0.05961266666666667 0.07300899999999998 0.032037333333333334
-3.0356400000000003 0.025499333333333332 0.019877333333333334 0.04625766666666666 0.048062 0.017252333333333335
-3.0206200000000005 0.013732 0.009996666666666666 0.03226366666666666 0.027329999999999997 0.008677333333333334
-3.0056100000000003 0.008821333333333336 0.005853333333333334 0.02045733333333333 0.014541666666666665 0.005207666666666667
-2.9905900000000005 0.0077196666666666655 0.005003666666666667 0.012671666666666666 0.008961666666666666 0.004645666666666667
-2.9755800000000003 0.0076226666666666665 0.005245666666666666 0.009452666666666667 0.007689666666666667 0.005029333333333334
-2.9605600000000005 0.006967000000000001 0.0052176666666666665 0.010096333333333334 0.007816666666666666 0.005115666666666667
-2.9455500000000003 0.005462333333333335 0.00447 0.012850666666666668 0.007506666666666666 0.004468333333333334
-2.9305300000000005 0.0035989999999999993 0.0032199999999999998 0.015470999999999997 0.006219 0.0032840000000000005
-2.9155200000000003 0.0019866666666666665 0.001939 0.016191666666666667 0.0043353333333333325 0.0020456666666666666
-2.9005000000000005 0.0009143333333333333 0.0009830000000000001 0.014684666666666669 0.002528 0.0011856666666666667
-2.8854900000000003 0.00035099999999999997 0.00044199999999999996 0.012221666666666665 0.001232 0.001008
-2.8704700000000005 0.00011600000000000001 0.0002883333333333333 0.010726666666666666 0.0004993333333333333 0.001868333333333333
-2.8554600000000003 6.2e-05 0.0005986666666666668 0.011447 0.00016733333333333333 0.004378000000000001
-2.8404400000000005 0.0001663333333333334 0.001761333333333333 0.014154 4.8e-05 0.009165333333333333
-2.8254300000000003 0.0006790000000000001 0.0046429999999999996 0.017396333333333337 1.566666666666667e-05 0.016197999999999997
-2.8104100000000005 0.0023656666666666665 0.010379666666666667 0.019519333333333336 3.833333333333334e-05 0.02407866666666667
-2.7954000000000003 0.0069176666666666674 0.019759000000000002 0.019623333333333336 0.00017766666666666666 0.030403999999999994
-2.7803800000000005 0.016974 0.032295333333333336 0.017835666666666673 0.0006923333333333333 0.03352033333333334
-2.7653700000000003 0.034994 0.04586266666666667 0.014814333333333336 0.002268 0.03441166666666667
-2.7503500000000005 0.060727 0.057495333333333336 0.011277333333333332 0.006300333333333334 0.03664733333333334
-2.7353400000000003 0.08895933333333333 0.06498500000000001 0.007861000000000002 0.014833333333333334 0.043970999999999996
-2.7203200000000005 0.11068466666666668 0.06829966666666665 0.005280666666666667 0.02969866666666667 0.05741366666666666
-2.7053100000000003 0.11858066666666668 0.06971166666666664 0.004567666666666667 0.05070533333333334 0.07416533333333335
-2.6902900000000005 0.11257933333333335 0.07220399999999999 0.007301666666666666 0.07414833333333334 0.08881099999999999
-2.6752800000000003 0.09979233333333333 0.07676933333333334 0.015778 0.09356566666666667 0.09601
-2.6602600000000005 0.08831566666666667 0.08108900000000001 0.03234166666666667 0.10342666666666668 0.09349999999999999
-2.6452500000000003 0.08104933333333335 0.081497 0.057589 0.10312066666666668 0.083844
-2.6302300000000005 0.07533266666666666 0.07680666666666668 0.08883433333333332 0.09734899999999999 0.07314000000000001
-2.6152200000000003 0.067478 0.06964533333333334 0.120823 0.091937 0.06680066666666667
-2.6002000000000005 0.05663166666666667 0.06374366666666666 0.1486416666666667 0.08889100000000001 0.06564966666666668
-2.5851900000000003 0.044771 0.06040500000000001 0.16964699999999996 0.08547433333333335 0.06596799999999998
-2.5701700000000005 0.03443266666666667 0.058072666666666675 0.18249466666666667 0.07775166666666668 0.06327466666666667
-2.5551600000000003 0.027377333333333326 0.055141333333333334 0.18549533333333332 0.064789 0.05631433333333334
-2.5401400000000005 0.02494033333333333 0.05287699999999999 0.17749499999999999 0.049773666666666674 0.04824666666666667
-2.5251300000000003 0.028417 0.055427000000000004 0.159941 0.03803666666666668 0.044878666666666664
-2.5101100000000005 0.037983 0.06632433333333333 0.1366946666666667 0.03411766666666667 0.05129033333333333
-2.4951000000000003 0.05086199999999999 0.08394300000000002 0.11149666666666666 0.039376 0.068046
-2.4800800000000005 0.061213 0.10018900000000001 0.08634599999999999 0.05073166666666667 0.08905166666666667
-2.4650700000000003 0.06320666666666667 0.10501133333333333 0.062280999999999996 0.06144833333333333 0.10358700000000001
-2.4500500000000005 0.05504166666666667 0.09369433333333334 0.040757 0.064608 0.10280333333333333
-2.4350400000000003 0.04020800000000001 0.07032433333333334 0.023613000000000002 0.057424 0.08585
-2.4200200000000005 0.024659 0.044207333333333335 0.011890666666666666 0.04280733333333332 0.06005466666666667
-2.4050100000000003 0.012927 0.023239333333333338 0.005177666666666666 0.026732666666666672 0.035144666666666664
-2.3899900000000005 0.0063869999999999994 0.010216666666666667 0.002120666666666667 0.014110999999999995 0.017223333333333334
-2.3749800000000003 0.0041663333333333335 0.003786666666666667 0.0015083333333333333 0.006678333333333333 0.007175666666666667
-2.3599600000000005 0.004648333333333333 0.0013193333333333334 0.0030926666666666667 0.003724333333333334 0.0029256666666666663
-2.3449500000000003 0.006295666666666666 0.0008903333333333334 0.007818 0.0037359999999999993 0.0022286666666666666
-2.3299300000000005 0.007784333333333333 0.0018300000000000002 0.017238333333333335 0.005321333333333334 0.003973666666666667
-2.3149200000000003 0.00817 0.004413 0.031898333333333334 0.007264333333333334 0.007946666666666666
-2.2999000000000005 0.007195666666666667 0.009191333333333333 0.049367999999999995 0.008478000000000001 0.013886
-2.2848900000000003 0.005362333333333335 0.016096666666666665 0.06389700000000001 0.008302 0.020666333333333335
-2.2698700000000005 0.003568 0.023663666666666663 0.069175 0.006827666666666665 0.02629466666666667
-2.2548600000000003 0.0026636666666666675 0.029207999999999998 0.06270066666666667 0.004820666666666667 0.028857999999999998
-2.2398400000000005 0.003317 0.03028566666666667 0.04785966666666667 0.0032443333333333326 0.027597666666666663
-2.2248300000000003 0.006257333333333333 0.02641366666666666 0.03175066666666667 0.0028446666666666672 0.023207
-2.2098100000000005 0.012572999999999997 0.019495333333333333 0.021186666666666663 0.004111666666666667 0.017317333333333334
-2.1948000000000003 0.023726333333333332 0.012513333333333333 0.020359 0.007505333333333334 0.011713333333333333
-2.1797800000000005 0.040802000000000005 0.007818 0.03052433333333333 0.013787 0.007828333333333333
-2.1647700000000003 0.06292733333333332 0.006343 0.049679666666666664 0.024334666666666664 0.0065436666666666655
-2.1497500000000005 0.08578799999999999 0.007916 0.07172333333333333 0.040826999999999995 0.008125
-2.1347400000000003 0.10215466666666666 0.012036 0.08755600000000001 0.063687 0.012236666666666665
-2.1197200000000005 0.10537766666666666 0.018672999999999995 0.08967466666666665 0.08974366666666667 0.018183333333333333
-2.1047100000000003 0.09378566666666667 0.028695666666666668 0.07731399999999998 0.11147466666666664 0.025668666666666666
-2.0896900000000005 0.07220366666666665 0.04327666666666666 0.05705700000000001 0.12015233333333332 0.03546766666666667
-2.0746800000000003 0.049246000000000005 0.06221666666666665 0.03809833333333333 0.11152699999999999 0.04908666666666666
-2.0596600000000005 0.032639333333333326 0.08240366666666668 0.026351000000000003 0.08940233333333332 0.06692766666666668
-2.0446500000000003 0.02599433333333333 0.09837999999999998 0.022104333333333333 0.06362233333333334 0.08645300000000002
-2.0296300000000005 0.028174 0.10506766666666668 0.021758333333333334 0.044073666666666664 0.10221966666666665
-2.0146200000000003 0.03452433333333334 0.10047400000000001 0.021188000000000002 0.035459333333333336 0.10838833333333332
-1.9996000000000005 0.03926166666666666 0.08628033333333332 0.018334333333333338 0.035923666666666666 0.10199000000000001
-1.9845900000000003 0.038413333333333334 0.06655566666666665 0.013748666666666668 0.039463000000000005 0.08486833333333334
-1.9695700000000005 0.03182066666666667 0.046094666666666666 0.009463666666666665 0.04004 0.06292133333333333
-1.9545600000000003 0.022839999999999996 0.029191666666666664 0.007450333333333332 0.035089333333333333 0.04308766666666666
-1.9395400000000005 0.016224000000000002 0.018904333333333335 0.008712666666666665 0.026344999999999997 0.030033333333333335
-1.9245300000000003 0.016224000000000002 0.016800333333333327 0.013006333333333335 0.01804 0.024685999999999996
-1.9095100000000005 0.025856999999999998 0.023003333333333334 0.018782666666666663 0.014441000000000002 0.025353333333333335
-1.8945000000000003 0.04605366666666667 0.03597466666666667 0.023555666666666666 0.01846366666666667 0.02989066666666667
-1.8794800000000005 0.07377866666666667 0.052018333333333326 0.024999 0.031125 0.03676533333333333
-1.8644700000000003 0.10081866666666665 0.065503 0.022336666666666664 0.050643333333333346 0.044305000000000004
-1.8494500000000005 0.11634300000000002 0.07088466666666668 0.01684933333333333 0.07176566666666666 0.04971433333333333
-1.8344400000000003 0.11316133333333331 0.065669 0.010980666666666666 0.08737000000000002 0.049879666666666676
-1.8194200000000005 0.09271599999999999 0.051955666666666664 0.006960999999999999 0.09232766666666666 0.043564
-1.8044100000000003 0.063972 0.035037000000000006 0.006110000000000001 0.08646100000000002 0.032653999999999996
-1.7893900000000005 0.03720533333333334 0.02017333333333333 0.008962999999999999 0.07355700000000001 0.021005666666666666
-1.7743800000000003 0.018462 0.010195333333333332 0.015447333333333335 0.057987666666666667 0.012118333333333333
-1.7593600000000005 0.008630666666666667 0.005472333333333333 0.024664666666666668 0.04256933333333334 0.007834666666666667
-1.7443500000000003 0.006106 0.005380666666666667 0.034707999999999996 0.029070000000000002 0.008614666666666666
-1.7293300000000005 0.009557333333333333 0.009478333333333335 0.04314766666666667 0.019322333333333334 0.014122333333333332
-1.7143200000000003 0.018539666666666666 0.017342 0.04824066666666667 0.01531933333333333 0.023022666666666667
-1.6993000000000005 0.03204566666666667 0.027432333333333333 0.05007633333333333 0.018362 0.03244033333333333
-1.6842900000000003 0.04678866666666666 0.03651466666666667 0.05067333333333334 0.027980666666666668 0.038484
-1.6692700000000005 0.05750933333333333 0.040946666666666666 0.052499333333333335 0.041138333333333325 0.038371666666666665
-1.6542600000000003 0.06009066666666666 0.039333999999999994 0.05609399999999999 0.052705666666666665 0.03252566666666667
-1.6392400000000005 0.05491299999999998 0.034124666666666664 0.058997333333333325 0.05803633333333333 0.02461766666666667
-1.6242300000000003 0.04695933333333334 0.030347 0.05738933333333334 0.056188 0.019506666666666665
-1.6092100000000005 0.04190499999999999 0.032092 0.049335 0.050655000000000006 0.020703000000000006
-1.5942000000000003 0.041676000000000005 0.039418999999999996 0.03654833333333333 0.04629266666666667 0.028681333333333333
-1.5791800000000005 0.043386 0.04799066666666666 0.023032999999999994 0.04518166666666667 0.040327999999999996
-1.5641700000000003 0.042368 0.05189166666666666 0.012268333333333332 0.04527600000000001 0.050008333333333335
-1.5491500000000005 0.036223666666666675 0.04775866666666666 0.005502333333333332 0.042832 0.05247366666666667
-1.5341400000000003 0.02632966666666667 0.03692633333333333 0.002077666666666667 0.035947 0.04612533333333333
-1.5191200000000005 0.016097999999999998 0.023933000000000003 0.0006573333333333333 0.025941000000000002 0.033903666666666665
-1.5041100000000003 0.008249999999999999 0.013122666666666668 0.00017133333333333334 0.015887 0.020879333333333337
-1.4890900000000005 0.0035410000000000003 0.00652 3.6666666666666666e-05 0.008210666666666666 0.011003666666666665
-1.4740800000000003 0.0012903333333333334 0.004078333333333333 6e-06 0.003602 0.005790666666666667
-1.4590600000000005 0.00046366666666666675 0.005208666666666667 9e-06 0.0014316666666666668 0.005395666666666666
-1.4440500000000003 0.00037200000000000004 0.009987333333333332 5.733333333333335e-05 0.0007863333333333334 0.010341999999999999
-1.4290300000000005 0.0007946666666666667 0.019467666666666668 0.00027500000000000007 0.0010680000000000002 0.022133
-1.4140200000000003 0.0019090000000000003 0.034939000000000005 0.0011296666666666668 0.002061666666666667 0.04183033333333334
-1.3990000000000005 0.004223 0.056046666666666675 0.003846999999999999 0.0038046666666666663 0.067326
-1.3839900000000003 0.008598999999999999 0.07867166666666667 0.010943000000000001 0.006448 0.091672
-1.3689700000000005 0.01612833333333334 0.09500299999999999 0.02601566666666667 0.010398 0.10529899999999999
-1.3539600000000003 0.027514 0.09753933333333334 0.05169700000000001 0.016540999999999997 0.10181266666666665
-1.3389400000000005 0.041821000000000004 0.08451 0.08587499999999999 0.026098333333333334 0.08271633333333334
-1.3239300000000003 0.05555766666666668 0.061528 0.11925066666666667 0.039641 0.056388
-1.3089100000000005 0.06357066666666668 0.037574333333333335 0.13842533333333334 0.055438666666666664 0.032225666666666666
-1.2939000000000003 0.06221 0.019327333333333332 0.13432300000000003 0.06879633333333333 0.015457666666666666
-1.2788800000000005 0.052222000000000005 0.008667 0.10896633333333332 0.07404100000000001 0.006327333333333333
-1.2638700000000003 0.03854200000000001 0.004104333333333333 0.07391833333333334 0.06849833333333334 0.0025299999999999997
-1.2488500000000005 0.026860666666666668 0.0033196666666666665 0.04203199999999999 0.054941666666666666 0.0017543333333333334
-1.2338400000000003 0.02013 0.004614666666666667 0.020419666666666666 0.039741000000000005 0.002696333333333333
-1.2188200000000005 0.01769533333333333 0.006973666666666665 0.009690333333333332 0.028320666666666664 0.004863999999999999
-1.2038100000000003 0.01701966666666667 0.009731333333333333 0.007450666666666669 0.022185 0.007992
-1.1887900000000005 0.015934333333333335 0.01232366666666667 0.011472333333333333 0.019486999999999997 0.011607
-1.1737800000000003 0.013690999999999998 0.014288333333333332 0.020106333333333334 0.017660333333333333 0.014955000000000001
-1.1587600000000005 0.010666666666666668 0.015458666666666666 0.031011666666666667 0.015302333333333333 0.017246333333333332
-1.1437500000000003 0.007541000000000002 0.01608466666666667 0.040538333333333336 0.012322 0.018134333333333332
-1.1287300000000005 0.004835333333333333 0.016654666666666665 0.045216000000000006 0.009164 0.018040333333333332
-1.1137200000000003 0.0028283333333333333 0.017366333333333334 0.04430866666666666 0.006249333333333334 0.017910333333333327
-1.0987000000000005 0.0016496666666666667 0.01781233333333333 0.040487 0.003866 0.01841466666666667
-1.0836900000000003 0.0013916666666666667 0.017410333333333337 0.037369999999999994 0.0022273333333333333 0.019394666666666668
-1.0686700000000005 0.0021689999999999995 0.01626033333333333 0.036252 0.001489 0.020222999999999998
-1.0536600000000003 0.004051 0.015338666666666667 0.03528833333333334 0.0017533333333333333 0.020639
-1.0386400000000005 0.006821666666666667 0.015585333333333333 0.03185766666666666 0.003122666666666667 0.020946333333333334
-1.0236300000000003 0.009711000000000001 0.016795 0.025323 0.005489666666666667 0.021262333333333334
-1.0086100000000005 0.011569000000000001 0.017567333333333334 0.017531 0.008311666666666665 0.020905666666666666
-0.9936000000000003 0.011509666666666666 0.016472666666666667 0.011038666666666667 0.010556666666666667 0.018884333333333333
-0.9785800000000004 0.009568666666666666 0.013278333333333333 0.007254 0.011207333333333335 0.015009333333333335
-0.9635700000000003 0.006646 0.009033666666666666 0.005886666666666665 0.009942 0.010217000000000002
-0.9485500000000004 0.003853333333333333 0.005158 0.005692666666666668 0.007365666666666667 0.0058779999999999995
-0.9335400000000003 0.001867 0.0024616666666666676 0.005453666666666666 0.004556666666666666 0.002839333333333333
-0.9185200000000004 0.0007563333333333335 0.0009823333333333335 0.004621333333333333 0.0023553333333333334 0.0011476666666666668
-0.9035100000000003 0.00025200000000000005 0.00032633333333333337 0.0033333333333333327 0.0010176666666666667 0.0003890000000000001
-0.8884900000000004 6.933333333333334e-05 8.933333333333333e-05 0.002061 0.000367 0.00010600000000000002
-0.8734800000000003 1.466666666666667e-05 1.9333333333333337e-05 0.0012223333333333335 0.00010766666666666666 2.3333333333333332e-05
-0.8584600000000004 3.3333333333333335e-07 2.3333333333333336e-06 0.0010733333333333335 2.6000000000000002e-05 3.3333333333333333e-06
-0.8434500000000003 0.0 0.0 0.001818666666666667 3.3333333333333333e-06 0.0
-0.8284300000000004 0.0 0.0 0.003686999999999999 0.0 0.0
-0.8134200000000003 0.0 0.0 0.006761333333333333 0.0 0.0
-0.7984000000000004 0.0 0.0 0.01068 0.0 0.0
-0.7833900000000003 0.0 0.0 0.014496333333333333 0.0 0.0
-0.7683700000000004 0.0 0.0 0.01702766666666667 0.0 0.0
-0.7533600000000003 0.0 0.0 0.017558666666666667 0.0 0.0
-0.7383400000000004 1.2666666666666668e-05 1.166666666666667e-05 0.01641833333333333 0.0 1.166666666666667e-05
-0.7233300000000003 7.033333333333334e-05 6.233333333333334e-05 0.014745333333333333 6e-06 6.2e-05
-0.7083100000000004 0.00030133333333333336 0.0002576666666666667 0.013638333333333334 4.0333333333333336e-05 0.0002556666666666667
-0.6933000000000002 0.0010506666666666665 0.0009086666666666668 0.013312999999999998 0.00018433333333333333 0.0008900000000000001
-0.6782800000000004 0.0030386666666666665 0.002631666666666666 0.013123333333333332 0.0006906666666666666 0.0025566666666666663
-0.6632700000000002 0.007348666666666667 0.006376666666666666 0.012334666666666667 0.002134 0.006145333333333333
-0.6482500000000004 0.014836666666666668 0.012899333333333336 0.010913666666666665 0.005523 0.012320333333333332
-0.6332400000000002 0.025021333333333336 0.021797999999999998 0.009543333333333332 0.011941333333333333 0.020627999999999997
-0.6182200000000004 0.03524966666666667 0.030766666666666664 0.008878666666666668 0.02156866666666667 0.02885066666666667
-0.6032100000000002 0.04147633333333332 0.036277 0.008864 0.032534333333333325 0.03370833333333333
-0.5881900000000004 0.040764333333333326 0.03571866666666666 0.008786666666666668 0.04099066666666666 0.03289
-0.5731800000000002 0.03346333333333333 0.029380666666666673 0.007929 0.04314233333333333 0.026807000000000004
-0.5581600000000004 0.022943666666666664 0.020185666666666668 0.006199999999999999 0.03792566666666667 0.018249999999999995
-0.5431500000000002 0.013139000000000001 0.011582666666666666 0.004104666666666667 0.02784433333333334 0.010377666666666665
-0.5281300000000004 0.006286666666666666 0.005553666666666666 0.002283 0.01707633333333333 0.0049306666666666665
-0.5131200000000002 0.002509 0.0022233333333333332 0.0010650000000000002 0.008748666666666667 0.001959
-0.49810000000000043 0.0008403333333333333 0.0007436666666666667 0.00040966666666666663 0.003741333333333333 0.0006483333333333333
-0.48309000000000024 0.00023133333333333336 0.00020433333333333336 0.00013466666666666667 0.0013370000000000003 0.00017800000000000002
-0.46807 5.2e-05 4.500000000000001e-05 3.366666666666667e-05 0.000398 3.933333333333334e-05
-0.45306000000000024 7.666666666666667e-06 7.333333333333334e-06 5.333333333333334e-06 9.933333333333334e-05 6e-06
-0.43804 0.0 0.0 0.0 2.0000000000000005e-05 0.0
-0.42303000000000024 0.0 0.0 0.0 2.3333333333333336e-06 0.0
-0.40801 0.0 0.0 0.0 0.0 0.0
-0.39300000000000024 0.0 0.0 0.0 0.0 0.0
-0.37798 0.0 0.0 0.0 0.0 0.0
-0.36297000000000024 0.0 0.0 0.0 0.0 0.0
-0.34795 0.0 0.0 0.0 0.0 0.0
-0.33294000000000024 0.0 0.0 0.0 0.0 0.0
-0.31792 0.0 0.0 0.0 0.0 0.0
-0.30291000000000023 0.0 0.0 3.3333333333333335e-07 0.0 0.0
-0.28789 0.0 0.0 4.666666666666667e-06 0.0 0.0
-0.27288000000000023 0.0 0.0 2.2666666666666668e-05 0.0 0.0
-0.25786 0.0 0.0 8.333333333333333e-05 0.0 0.0
-0.24285000000000023 3.3333333333333335e-07 1.0000000000000002e-06 0.0002659999999999999 0.0 6.666666666666667e-07
-0.22782999999999998 8.333333333333334e-06 1.833333333333334e-05 0.0006796666666666667 3.3333333333333335e-07 1.1000000000000001e-05
-0.21282000000000023 5.2000000000000004e-05 8.066666666666667e-05 0.001453666666666667 9e-06 5.866666666666669e-05
-0.19779999999999998 0.000209 0.00029066666666666667 0.0025963333333333333 5.5e-05 0.00022166666666666664
-0.18279000000000023 0.0007010000000000001 0.0008823333333333335 0.003873666666666666 0.00022033333333333337 0.0006853333333333335
-0.16776999999999997 0.0019546666666666666 0.0021956666666666665 0.004825666666666667 0.0007323333333333334 0.0017386666666666666
-0.15276000000000023 0.004548333333333333 0.004585333333333333 0.005021333333333334 0.0020269999999999997 0.003715333333333333
-0.13773999999999997 0.008834333333333333 0.008001333333333333 0.004364333333333334 0.004691666666666666 0.006622000000000001
-0.12273000000000023 0.014344666666666665 0.011661666666666666 0.0031666666666666666 0.009056 0.009853333333333332
-0.10770999999999997 0.019445 0.014198333333333334 0.001921 0.014610666666666666 0.012250333333333334
-0.09270000000000023 0.02202133333333333 0.014436999999999998 0.0009716666666666665 0.019684333333333335 0.012721333333333333
-0.07767999999999997 0.02082933333333333 0.012259333333333334 0.0004096666666666667 0.022154999999999994 0.011036666666666667
-0.06267000000000023 0.016458333333333332 0.008699333333333333 0.000143 0.02082833333333333 0.007992666666666667
-0.04764999999999997 0.010862666666666666 0.005157000000000001 4.433333333333333e-05 0.016354333333333335 0.004840666666666666
-0.032640000000000224 0.005995333333333334 0.0025646666666666665 2.2666666666666668e-05 0.010727666666666668 0.0024560000000000003
-0.01761999999999997 0.002798999999999999 0.0011206666666666667 8.133333333333335e-05 0.005882000000000001 0.0010840000000000001
-0.0026100000000002233 0.0012306666666666668 0.000617 0.00034033333333333333 0.0027233333333333337 0.0005686666666666666
0.012410000000000032 0.000892 0.0009343333333333332 0.0011723333333333334 0.001164666666666667 0.0008100000000000001
0.027419999999999778 0.0015879999999999998 0.002291333333333333 0.0033413333333333333 0.0007863333333333333 0.0020256666666666665
0.04244000000000003 0.0034043333333333343 0.0051790000000000004 0.007961666666666667 0.00136 0.004764666666666666
0.05744999999999978 0.006392333333333333 0.009840000000000003 0.015851666666666667 0.002957 0.009443666666666666
0.07247000000000003 0.010073333333333332 0.015633333333333336 0.026358333333333327 0.005676666666666667 0.015646666666666666
0.08747999999999978 0.013265666666666669 0.020756 0.036611333333333336 0.009139333333333333 0.021660666666666665
0.10250000000000004 0.014595000000000002 0.023011 0.042474666666666674 0.012298666666666664 0.025047999999999997
0.11750999999999978 0.013409666666666669 0.021311333333333335 0.041162 0.01382733333333333 0.024191333333333332
0.13253000000000004 0.010294666666666666 0.01648933333333334 0.03331533333333333 0.012983999999999997 0.019514666666666666
0.14753999999999978 0.006601999999999999 0.010650666666666666 0.022525666666666666 0.01018 0.013150333333333335
0.16256000000000004 0.0035333333333333336 0.005746 0.012719999999999999 0.006670666666666667 0.007400666666666668
0.17756999999999978 0.0015816666666666663 0.0025893333333333337 0.006000000000000001 0.003646666666666666 0.003481666666666667
0.19259000000000004 0.0005870000000000001 0.0009773333333333333 0.002361 0.0016669999999999994 0.0013666666666666666
0.20759999999999978 0.0001836666666666667 0.00030400000000000007 0.0007760000000000002 0.0006343333333333334 0.0004470000000000001
0.22262000000000004 4.3666666666666666e-05 7.966666666666667e-05 0.00021033333333333337 0.00020333333333333333 0.00012100000000000004
0.23762999999999979 7e-06 1.466666666666667e-05 4.666666666666668e-05 4.966666666666668e-05 2.6333333333333338e-05
0.25265000000000004 3.3333333333333335e-07 1.3333333333333334e-06 7.666666666666667e-06 8.333333333333334e-06 4.333333333333334e-06
0.2676599999999998 0.0 0.0 0.0 3.3333333333333335e-07 0.0
0.28268000000000004 0.0 0.0 0.0 0.0 0.0
0.2976899999999998 0.0 0.0 0.0 0.0 0.0
0.31271000000000004 0.0 0.0 0.0 0.0 0.0
0.3277199999999998 0.0 0.0 0.0 0.0 0.0
0.34274000000000004 0.0 0.0 0.0 0.0 0.0
0.3577499999999998 0.0 0.0 0.0 0.0 0.0
0.37277000000000005 0.0 0.0 0.0 0.0 0.0
0.3877799999999998 0.0 0.0 0.0 0.0 0.0
0.40280000000000005 0.0 0.0 0.0 0.0 0.0
0.4178099999999998 2.0000000000000003e-06 0.0 0.0 3.3333333333333333e-06 0.0
0.43283000000000005 1.8000000000000004e-05 0.0 5.666666666666667e-06 2.433333333333334e-05 0.0
0.4478399999999998 8.033333333333334e-05 0.0 3.833333333333334e-05 0.00010533333333333335 0.0
0.46286000000000005 0.00026866666666666673 0.0 0.00015933333333333335 0.00033733333333333337 0.0
0.4778699999999998 0.0007450000000000001 0.0 0.000564 0.0009003333333333333 0.0
0.49289000000000005 0.0017229999999999997 0.0 0.0016393333333333334 0.002012666666666667 0.0
0.5078999999999998 0.0033289999999999995 3.666666666666667e-06 0.003996666666666666 0.0037509999999999996 4.666666666666667e-06
0.52292 0.005379666666666666 2.833333333333334e-05 0.008130999999999998 0.0058519999999999996 3.5666666666666675e-05
0.5379299999999998 0.007295666666666665 0.00012900000000000002 0.013828666666666666 0.0076413333333333324 0.00015733333333333338
0.55295 0.008402333333333333 0.000511 0.01964066666666667 0.008405666666666667 0.0005976666666666666
0.5679599999999998 0.008570666666666666 0.0016313333333333332 0.023300333333333333 0.007977999999999999 0.0018686666666666667
0.58298 0.008721333333333333 0.004385999999999999 0.023090666666666666 0.007057666666666667 0.004910333333333333
0.5979899999999998 0.010674333333333334 0.009856333333333332 0.019112666666666667 0.007019333333333334 0.010775
0.61301 0.01619466666666667 0.018555333333333333 0.013217000000000001 0.009304666666666666 0.019775333333333332
0.6280199999999998 0.025554 0.02929766666666667 0.007634 0.014779666666666667 0.030386666666666666
0.6430400000000001 0.03647333333333334 0.038953999999999996 0.0036819999999999995 0.023179666666666668 0.039201
0.6580499999999998 0.04464866666666667 0.043861666666666674 0.0014853333333333335 0.03270933333333333 0.04272733333333333
0.6730700000000001 0.04614 0.042248 0.0005066666666666669 0.040248 0.039819
0.6880799999999998 0.04007666666666667 0.03532766666666667 0.00015733333333333338 0.04262733333333334 0.032468000000000004
0.7031000000000001 0.029217666666666666 0.026181 0.00010666666666666665 0.038561666666666675 0.024008666666666668
0.7181099999999998 0.017872 0.017654000000000003 0.00027000000000000006 0.029614333333333333 0.016826666666666667
0.7331300000000001 0.009166 0.011270000000000002 0.0007723333333333334 0.019218333333333334 0.011561333333333333
0.7481399999999998 0.003941333333333333 0.007461333333333332 0.0018656666666666663 0.010500666666666667 0.007969666666666668
0.7631600000000001 0.0014196666666666667 0.006046999999999999 0.0037489999999999997 0.004820333333333333 0.0058976666666666665
0.7781699999999998 0.000429 0.006416333333333332 0.006311666666666666 0.0018523333333333334 0.005357666666666665
0.7931900000000001 0.00011000000000000002 0.007527000000000001 0.008878000000000002 0.0005986666666666667 0.0060996666666666656
0.8081999999999998 3.266666666666667e-05 0.008225000000000001 0.010433333333333333 0.000161 0.007349999999999999
0.8232200000000001 6.3e-05 0.007785333333333335 0.010279666666666666 4.066666666666667e-05 0.008110333333333332
0.8382299999999998 0.0002383333333333334 0.006324666666666667 0.008571666666666667 3.933333333333334e-05 0.007776666666666665
0.8532500000000001 0.0007589999999999999 0.004641333333333332 0.006280666666666667 0.00014066666666666668 0.006584666666666667
0.8682599999999998 0.0020449999999999995 0.0037366666666666668 0.004541 0.0004926666666666669 0.005447333333333333
0.8832800000000001 0.004580333333333334 0.0043033333333333335 0.004012333333333334 0.0014356666666666665 0.005369
0.8982899999999998 0.008572999999999999 0.006449666666666668 0.004573333333333334 0.0034813333333333332 0.006768333333333333
0.9133100000000001 0.013401999999999999 0.009518333333333334 0.005540666666666667 0.007064333333333334 0.009143000000000002
0.9283199999999998 0.01750666666666667 0.012220666666666664 0.006077 0.011975333333333334 0.011263
0.9433400000000001 0.019094999999999997 0.013219333333333335 0.005717333333333333 0.016949333333333334 0.01187533333333333
0.9583499999999998 0.017397666666666665 0.011968666666666666 0.004640000000000001 0.020042666666666667 0.010526333333333334
0.9733700000000001 0.013239666666666667 0.009051666666666664 0.003595 0.01979466666666667 0.007804666666666666
0.9883799999999998 0.008413666666666665 0.005718333333333334 0.0036049999999999997 0.016331 0.004837333333333332
1.0034 0.004467333333333334 0.003018 0.005745666666666666 0.011253666666666667 0.002504333333333333
1.0184099999999998 0.001981333333333333 0.0013286666666666666 0.010798 0.006476333333333334 0.0010803333333333333
1.03343 0.0007329999999999999 0.0004930000000000001 0.018602999999999998 0.003113333333333333 0.00039866666666666674
1.0484399999999998 0.0002270000000000001 0.0001726666666666667 0.02740833333333333 0.0012516666666666668 0.0001626666666666667
1.06346 5.5333333333333334e-05 0.00013833333333333335 0.03412366666666666 0.00041933333333333335 0.00021633333333333338
1.0784699999999998 9e-06 0.00040166666666666665 0.03598166666666667 0.000117 0.000682
1.09349 6.333333333333333e-06 0.001289666666666667 0.032427 2.6e-05 0.0020289999999999996
1.1084999999999998 2.566666666666667e-05 0.0035179999999999994 0.025442 6.333333333333333e-06 0.005106
1.12352 9.866666666666668e-05 0.008070333333333332 0.018010666666666664 1.666666666666667e-05 0.010831
1.1385299999999998 0.0002896666666666667 0.015559666666666668 0.012308666666666667 6.7e-05 0.019368666666666666
1.15355 0.0007413333333333334 0.025189999999999997 0.009146 0.00021433333333333333 0.029267333333333343
1.1685599999999998 0.0017023333333333335 0.03428266666666667 0.008555 0.0005776666666666668 0.037461666666666664
1.18358 0.003617999999999999 0.03926233333333333 0.010205333333333335 0.0014000000000000004 0.040711666666666674
1.1985899999999998 0.007283 0.037865666666666666 0.013239666666666667 0.0030936666666666664 0.03764033333333334
1.21361 0.013773 0.030776666666666667 0.016089333333333334 0.006334333333333332 0.02966133333333333
1.2286199999999998 0.023780666666666665 0.02109566666666667 0.017044333333333335 0.011940333333333334 0.019940666666666666
1.24364 0.03627333333333334 0.012197999999999999 0.015328333333333336 0.020252333333333334 0.01143466666666667
1.2586499999999998 0.04769066666666667 0.0059556666666666655 0.011634666666666666 0.030159666666666675 0.005594
1.27367 0.05324700000000001 0.002450666666666666 0.007576666666666667 0.03866166666666667 0.0023286666666666664
1.2886799999999998 0.050079000000000005 0.0008553333333333334 0.004644666666666667 0.04210566666666668 0.0008233333333333334
1.3037 0.03950766666666667 0.0002486666666666667 0.003594 0.038658 0.0002446666666666667
1.3187099999999998 0.026087000000000003 5.9666666666666656e-05 0.0044729999999999995 0.02979333333333334 6.233333333333334e-05
1.33373 0.014406 1.0333333333333335e-05 0.006865333333333333 0.019231666666666668 2.0666666666666666e-05
1.3487399999999998 0.006647999999999999 3.3333333333333333e-06 0.010097 0.010382000000000002 5.0333333333333335e-05
1.36376 0.0025639999999999994 1.833333333333334e-05 0.013494333333333336 0.004683666666666667 0.00019799999999999996
1.3787699999999998 0.0008356666666666667 9.4e-05 0.016749000000000003 0.0017676666666666665 0.0006620000000000002
1.39379 0.00028500000000000004 0.00035533333333333337 0.020063333333333332 0.000559 0.0018786666666666667
1.4087999999999998 0.0003113333333333334 0.0011386666666666667 0.023823 0.00014933333333333335 0.004517666666666666
1.42382 0.0009196666666666668 0.0030916666666666666 0.027959999999999995 5.5333333333333334e-05 0.009301
1.4388299999999998 0.002678333333333333 0.007199666666666666 0.03162566666666666 0.00012933333333333335 0.016583333333333332
1.45385 0.006705333333333333 0.01448 0.033534999999999995 0.0005013333333333333 0.026064
1.4688599999999998 0.014339666666666664 0.02539466666666667 0.033083 0.0016863333333333335 0.03677633333333333
1.48388 0.02632866666666667 0.03912266666666667 0.031351 0.004760999999999999 0.047307666666666665
1.4988899999999998 0.04181 0.05320833333333332 0.030780333333333337 0.011280000000000002 0.05568033333333334
1.5139099999999999 0.05814966666666667 0.06389866666666666 0.033327 0.022503333333333334 0.059375
1.5289199999999998 0.07229566666666666 0.067435 0.038595333333333336 0.038023666666666664 0.05632966666666666
1.5439399999999999 0.08258466666666665 0.062060333333333335 0.04381266666666667 0.05502933333333334 0.046692666666666674
1.5589499999999998 0.08897833333333334 0.049389333333333334 0.045749 0.06950500000000001 0.03348533333333333
1.5739699999999999 0.09143733333333333 0.033894 0.04310566666666666 0.07886699999999999 0.021204999999999998
1.5889799999999998 0.08903433333333334 0.02059533333333334 0.03775733333333333 0.08314533333333335 0.013647
1.6039999999999999 0.08182666666666667 0.013045333333333332 0.034122 0.08331433333333332 0.012903666666666667
1.6190099999999998 0.07352066666666665 0.013096333333333333 0.03684933333333333 0.07914266666666668 0.019601333333333335
1.6340299999999999 0.07089233333333333 0.021786333333333335 0.047567 0.06968833333333334 0.03323333333333334
1.6490399999999998 0.07905466666666666 0.039658 0.06269933333333336 0.05608233333333333 0.05200633333333335
1.6640599999999999 0.09658466666666668 0.06579 0.07452033333333334 0.042985999999999996 0.07310266666666668
1.6790699999999998 0.11547366666666667 0.09655733333333334 0.07582033333333334 0.037016999999999994 0.09363600000000001
1.6940899999999999 0.12642933333333337 0.125832 0.06492666666666667 0.043457666666666665 0.11141366666666667
1.7090999999999998 0.12522433333333333 0.147423 0.04654566666666667 0.06343266666666668 0.12502466666666667
1.7241199999999999 0.1152406666666667 0.15874733333333335 0.027893666666666667 0.092809 0.13421500000000003
1.7391299999999998 0.10502199999999998 0.16244666666666666 0.013977333333333333 0.12377066666666668 0.14057966666666669
1.7541499999999999 0.10288433333333334 0.16315633333333335 0.005905333333333334 0.14894733333333335 0.14637099999999997
1.7691599999999998 0.11113766666666665 0.16161866666666666 0.002310666666666666 0.16527733333333336 0.15095233333333333
1.7841799999999999 0.12345200000000002 0.15298566666666663 0.0015259999999999998 0.17378133333333332 0.1490646666666667
1.7991899999999998 0.12859033333333333 0.13245566666666667 0.002836666666666667 0.17531666666666668 0.13494366666666666
1.8142099999999999 0.119087 0.102178 0.006513333333333334 0.16762000000000002 0.109011
1.8292199999999998 0.09736566666666667 0.07138866666666668 0.013064333333333329 0.14792333333333335 0.07946266666666667
1.8442399999999999 0.073304 0.04969333333333333 0.02203866666666666 0.11842433333333333 0.05650633333333334
1.8592499999999998 0.05584566666666666 0.04049833333333333 0.03135266666666667 0.08737833333333334 0.045083
1.8742699999999999 0.04695866666666667 0.039983333333333336 0.03813133333333333 0.06382833333333333 0.042536000000000004
1.8892799999999998 0.04261966666666666 0.041003 0.04102433333333333 0.05130166666666666 0.042091333333333335
1.9042999999999999 0.03814633333333333 0.038211 0.04171466666666667 0.046719 0.038296666666666666
1.9193099999999998 0.032213 0.030812666666666665 0.04354633333333334 0.044502 0.030128
1.9343299999999999 0.02653866666666666 0.021851000000000006 0.048079 0.04113599999999999 0.020303666666666668
1.9493399999999999 0.022998000000000005 0.015398999999999998 0.05315533333333334 0.036265 0.012408
1.9643599999999999 0.021537333333333335 0.01410266666666667 0.055052333333333335 0.030911 0.008795333333333332
1.9793699999999999 0.020582666666666662 0.018344333333333337 0.05292466666666667 0.025744666666666673 0.010192
1.9943899999999999 0.018820666666666666 0.026500666666666665 0.051066999999999994 0.021051 0.016141000000000003
2.0094 0.01631966666666667 0.03573066666666667 0.056432333333333334 0.017327 0.025231
2.02442 0.014133333333333333 0.04298766666666667 0.07327700000000001 0.015164999999999996 0.03511833333333333
2.03943 0.013032999999999998 0.04601033333333334 0.09907733333333334 0.014472 0.043041666666666666
2.05445 0.012708 0.04394933333333333 0.12465600000000002 0.014191333333333337 0.04677466666666666
2.06946 0.012163666666666665 0.037569333333333337 0.13884066666666667 0.013059999999999999 0.04542933333333333
2.08448 0.010806666666666666 0.029190333333333335 0.13483499999999998 0.010661666666666665 0.039905333333333334
2.09949 0.009160333333333335 0.022090999999999996 0.1142113333333333 0.007731666666666667 0.03285766666666667
2.11451 0.008591333333333333 0.019203333333333336 0.08548566666666665 0.005604666666666666 0.02784
2.12952 0.010298666666666666 0.021642333333333333 0.058383666666666674 0.005484666666666666 0.02751866666666666
2.14454 0.014358666666666665 0.02795833333333334 0.038429333333333336 0.007958333333333331 0.03189500000000001
2.15955 0.019415333333333337 0.03472133333333333 0.025698 0.012744666666666666 0.03805566666666667
2.17457 0.02333733333333333 0.038379 0.01748766666666667 0.018514333333333338 0.041970999999999994
2.18958 0.024643666666666668 0.037291666666666674 0.011470666666666665 0.023285666666666663 0.041140333333333334
2.2046 0.023527666666666665 0.032527 0.006841666666666668 0.025518000000000002 0.036010999999999994
2.21961 0.021493333333333333 0.026756666666666665 0.003678333333333334 0.025155666666666666 0.029225
2.23463 0.019832333333333337 0.022182666666666667 0.0021436666666666666 0.023467333333333333 0.023525333333333336
2.24964 0.018587999999999997 0.019288999999999997 0.002266 0.02171333333333333 0.02007533333333333
2.26466 0.01701133333333333 0.017293 0.004117333333333333 0.020054 0.01833033333333333
2.27967 0.014997000000000002 0.01570866666666667 0.007733000000000001 0.017915333333333335 0.017336666666666667
2.29469 0.013836999999999997 0.015471000000000002 0.012701333333333337 0.015332666666666665 0.017222666666666667
2.3097 0.01561833333333333 0.018534333333333333 0.018015666666666662 0.013678999999999998 0.019415333333333333
2.32472 0.021834000000000006 0.026433 0.02281 0.015097 0.025432666666666662
2.33973 0.03232033333333333 0.038975333333333334 0.02782 0.021134666666666666 0.035387999999999996
2.35475 0.04504433333333334 0.05413733333333333 0.036085 0.031583 0.047767666666666674
2.36976 0.05670266666666667 0.06896866666666668 0.051283333333333334 0.04409833333333334 0.06055533333333333
2.38478 0.06379900000000001 0.08040333333333335 0.07390533333333334 0.05483233333333333 0.07220299999999999
2.39979 0.06384566666666666 0.08557233333333333 0.09833833333333333 0.05995166666666666 0.08110733333333334
2.41481 0.05645766666666667 0.082289 0.11453433333333334 0.05739166666666667 0.08470533333333334
2.42982 0.04383866666666668 0.07040166666666667 0.11439966666666666 0.047931666666666664 0.08029666666666667
2.44484 0.030020666666666675 0.05279400000000001 0.09809433333333333 0.03482433333333334 0.06753000000000002
2.45985 0.019162333333333337 0.03446933333333333 0.07468499999999999 0.022191000000000002 0.04987433333333333
2.47487 0.014126 0.020060333333333333 0.056751333333333334 0.013286333333333334 0.033062
2.48988 0.016057333333333333 0.011935666666666669 0.05329666666666667 0.009854 0.021882333333333333
2.5049 0.024593666666666666 0.010104333333333333 0.06520966666666665 0.012542333333333332 0.01804933333333333
2.51991 0.03794666666666666 0.01312433333333333 0.08483666666666666 0.02132033333333333 0.020206333333333337
2.53493 0.05289966666666668 0.01882533333333333 0.09985766666666666 0.03525466666666666 0.025204333333333332
2.54994 0.06533699999999999 0.02469966666666667 0.10033066666666665 0.051918 0.029693333333333335
2.56496 0.07138733333333332 0.028502333333333338 0.08472700000000002 0.06747366666666667 0.03137666666666667
2.57997 0.06889566666666667 0.028945666666666665 0.060024666666666664 0.07772433333333333 0.029588333333333335
2.59499 0.058513 0.026031666666666668 0.036023000000000006 0.07955333333333335 0.025001666666666665
2.61 0.04377833333333333 0.020772 0.019241 0.07216700000000001 0.018942999999999998
2.62502 0.029892999999999996 0.014664333333333335 0.010970000000000002 0.05761333333333333 0.012787999999999999
2.64003 0.021894 0.009171000000000002 0.009054000000000001 0.040103 0.007617666666666667
2.65505 0.023262 0.005430333333333334 0.010352999999999998 0.02415833333333333 0.004014
2.67006 0.034925333333333336 0.004369666666666666 0.012153333333333332 0.012706666666666665 0.002147
2.68508 0.05404533333333332 0.007269666666666665 0.012783000000000001 0.006612666666666665 0.002159
2.70009 0.07356066666666666 0.01616966666666667 0.011887 0.005778 0.004850000000000001
2.71511 0.08455333333333333 0.03297933333333333 0.010198666666666667 0.010624 0.012037666666666665
2.73012 0.08137066666666667 0.05699 0.008763 0.022316 0.025906
2.74514 0.065449 0.08247466666666667 0.008062333333333333 0.04104933333333334 0.046810000000000004
2.76015 0.04398566666666667 0.09980633333333334 0.007745 0.06346166666666667 0.07079233333333333
2.77517 0.024712333333333333 0.100979 0.007125 0.08205466666666666 0.08957933333333333
2.79018 0.011672333333333333 0.08544133333333333 0.0058779999999999995 0.08867933333333335 0.094862
2.8052 0.004846333333333333 0.06054066666666667 0.004347666666666666 0.08014166666666665 0.08414300000000001
2.82021 0.0023433333333333336 0.03617966666666668 0.003293666666666666 0.06068766666666667 0.06275033333333334
2.83523 0.002376333333333334 0.018902 0.0035426666666666666 0.03885966666666666 0.03995233333333333
2.85024 0.003874333333333334 0.010029333333333333 0.005672666666666665 0.021864666666666668 0.022988666666666664
2.86526 0.006083333333333332 0.007497666666666668 0.00990866666666667 0.012347 0.014059666666666666
2.88027 0.008152 0.008279 0.01601 0.009022333333333334 0.011238
2.89529 0.009234 0.009738333333333333 0.023687333333333335 0.008963666666666668 0.011111666666666667
2.9103 0.009071666666666667 0.010157666666666667 0.03314066666666667 0.009591999999999998 0.010888
2.92532 0.008377333333333336 0.008971666666666666 0.04492800000000001 0.009665333333333331 0.00938033333333333
2.94033 0.008645666666666666 0.006708999999999999 0.058363666666666675 0.009528 0.006880666666666665
2.95535 0.011333666666666667 0.004470333333333332 0.06994966666666666 0.010554666666666667 0.004377666666666667
2.97036 0.016982 0.003352 0.074478 0.014070666666666669 0.0028516666666666664
2.98538 0.024838000000000002 0.004261 0.06892100000000001 0.02029833333333333 0.003027
3.00039 0.033223666666666665 0.007974333333333332 0.05542233333333334 0.028143000000000005 0.005585666666666666
3.01541 0.04027033333333333 0.015066 0.03999633333333333 0.03581466666666667 0.011277000000000002
3.03042 0.04440733333333333 0.025371333333333333 0.028206000000000002 0.041639666666666665 0.020477333333333333
3.04544 0.04448766666666666 0.03752666666666667 0.021903 0.04432533333333332 0.03251033333333333
3.06045 0.04016399999999999 0.04908599999999999 0.019537333333333337 0.04291233333333333 0.045329
3.07547 0.03266433333333334 0.05743533333333333 0.01881533333333333 0.03730766666666667 0.05614266666666667
3.09048 0.025031 0.06107333333333333 0.018780333333333333 0.029063666666666665 0.062717
3.1055 0.02111133333333333 0.06050966666666667 0.019763666666666665 0.021364333333333332 0.064579
3.12051 0.023688333333333336 0.05816366666666666 0.021896999999999996 0.017822666666666664 0.06334533333333334
3.13553 0.03272033333333334 0.05684833333333333 0.024163333333333332 0.020819666666666667 0.06159966666666667
3.15054 0.044677666666666664 0.05743466666666666 0.025086333333333335 0.030156 0.06079833333333333
3.16556 0.053774666666666665 0.057774999999999986 0.024371666666666666 0.04252566666666667 0.059822999999999994
3.18057 0.05513233333333334 0.05443433333333333 0.023782000000000005 0.052431000000000005 0.05589199999999998
3.19559 0.047956666666666675 0.04593099999999999 0.02620966666666667 0.054918666666666664 0.04740200000000001
3.2106 0.036124666666666666 0.03454466666666667 0.03352466666666667 0.04871566666666667 0.036006
3.22562 0.0258 0.025055666666666674 0.044909 0.037158 0.026032666666666666
3.24063 0.022177333333333334 0.022007333333333334 0.05717166666666666 0.026152999999999996 0.022021333333333337
3.25565 0.027394999999999996 0.02744866666666667 0.06696066666666667 0.021034666666666667 0.02638033333333334
3.27066 0.039714000000000006 0.03975033333333334 0.072866 0.024460666666666665 0.03801133333333333
3.2856799999999997 0.05378433333333333 0.05367766666666667 0.07531099999999999 0.035537000000000006 0.052105
3.30069 0.06267700000000001 0.06238933333333333 0.07457166666666666 0.049840999999999996 0.061842000000000015
3.3157099999999997 0.061576 0.06115433333333333 0.06962933333333333 0.060756333333333336 0.061999666666666654
3.33072 0.05075933333333334 0.05032333333333334 0.059438333333333336 0.062703 0.052203666666666676
3.3457399999999997 0.03507400000000001 0.034723 0.045015999999999994 0.054485 0.036864
3.36075 0.020304 0.020090666666666663 0.0296 0.039816333333333336 0.021822666666666667
3.3757699999999997 0.009849666666666665 0.009741666666666668 0.01667 0.024472333333333332 0.010828666666666664
3.39078 0.004000333333333333 0.00396 0.007978 0.012650333333333331 0.004503666666666666
3.4057999999999997 0.001361333333333333 0.0013456666666666667 0.0032313333333333335 0.005498666666666667 0.0015699999999999998
3.42081 0.000388 0.0003836666666666667 0.001103 0.0020113333333333333 0.0004563333333333333
3.4358299999999997 8.833333333333334e-05 8.933333333333335e-05 0.00031500000000000007 0.000616 0.00010766666666666668
3.45084 1.5333333333333334e-05 1.366666666666667e-05 7.266666666666665e-05 0.00016100000000000006 1.9000000000000004e-05
3.4658599999999997 6.666666666666667e-06 2e-06 1.1333333333333336e-05 3.5e-05 2.3333333333333336e-06
3.48087 3.3e-05 0.0 1.3333333333333334e-06 1.9666666666666673e-05 0.0
3.4958899999999997 0.00013966666666666668 0.0 0.0 7.666666666666668e-05 0.0
3.5109 0.0004923333333333333 0.0 0.0 0.0002910000000000001 0.0
3.52591 0.0014263333333333328 3.3333333333333335e-07 0.0 0.0009219999999999999 3.3333333333333335e-07
3.54093 0.0034469999999999995 1e-05 0.0 0.002433 1e-05
3.55594 0.006959333333333334 5.366666666666668e-05 0.0 0.005350666666666668 5.333333333333334e-05
3.57096 0.011758 0.00020666666666666668 0.0 0.009831666666666666 0.00020400000000000003
3.58597 0.016622666666666668 0.0006493333333333334 3.3333333333333333e-06 0.015133333333333332 0.0006416666666666668
3.60099 0.019798666666666673 0.0016946666666666668 2.5333333333333337e-05 0.019586 0.0016623333333333336
3.616 0.020166 0.0036883333333333334 0.000125 0.021560333333333338 0.0035896666666666672
3.63102 0.018290333333333336 0.006711999999999999 0.000508 0.020805333333333335 0.006481000000000001
3.64603 0.016103666666666665 0.01022 0.0017083333333333332 0.01878 0.009798666666666667
3.66105 0.015337333333333333 0.013093999999999998 0.004804 0.01746633333333333 0.012451
3.67606 0.016172666666666665 0.014280333333333334 0.011359666666666665 0.017662999999999998 0.013463666666666669
3.69108 0.017314 0.013697666666666665 0.022552666666666665 0.018455333333333334 0.012797333333333334
3.70609 0.017401000000000003 0.012430333333333333 0.037598000000000006 0.018379333333333338 0.011547
3.72111 0.016213666666666668 0.011969666666666667 0.05266366666666668 0.016923000000000004 0.011167666666666666
3.73612 0.014640333333333333 0.013174 0.06200766666666667 0.014876 0.012539999999999999
3.75114 0.013621666666666666 0.016021333333333335 0.06144466666666667 0.013326333333333334 0.01566966666666667
3.7661499999999997 0.013447333333333337 0.02020233333333333 0.05146933333333333 0.012601333333333332 0.02029633333333334
3.78117 0.014229333333333335 0.025733666666666665 0.03702733333333333 0.012345666666666666 0.026465999999999996
3.7961799999999997 0.01669666666666667 0.032684 0.024216333333333336 0.012580333333333334 0.03427633333333334
3.8112 0.022021333333333337 0.04034033333333333 0.016799333333333333 0.014418333333333335 0.043003000000000006
3.8262099999999997 0.03043133333333333 0.04700633333333334 0.015161 0.019433 0.050709
3.84123 0.03987666666666667 0.050905 0.017411000000000003 0.027993333333333335 0.05519833333333334
3.8562399999999997 0.046448333333333335 0.051346 0.021162333333333335 0.037959999999999994 0.05542566666666666
3.87126 0.046701000000000006 0.04870566666666667 0.024796666666666668 0.04520866666666666 0.05182666666666667
3.8862699999999997 0.040059 0.04349933333333334 0.027695333333333336 0.04605133333333334 0.045380000000000004
3.90129 0.029169 0.035999666666666666 0.02960133333333333 0.039759666666666665 0.036839
3.9162999999999997 0.01798433333333333 0.02685766666666667 0.029924 0.029003000000000004 0.027090999999999997
3.93132 0.009372666666666666 0.017582333333333335 0.02780733333333334 0.017848666666666665 0.01758
3.9463299999999997 0.004116 0.009894333333333333 0.02303833333333333 0.009259666666666666 0.009851666666666667
3.96135 0.0015253333333333332 0.004729 0.016623333333333334 0.004046999999999999 0.0047023333333333335
3.9763599999999997 0.0004756666666666667 0.0019023333333333334 0.010311999999999997 0.0014846666666666667 0.0018946666666666667
3.99138 0.00013066666666666668 0.000647 0.005578333333333333 0.00045966666666666665 0.0006413333333333336
4.00639 6.166666666666666e-05 0.00020400000000000003 0.003008666666666667 0.0001236666666666667 0.00019433333333333336
4.0214099999999995 0.00017733333333333333 0.0001566666666666667 0.0025746666666666665 4.366666666666666e-05 0.00010466666666666667
4.03642 0.0006403333333333335 0.00043866666666666674 0.004103333333333334 0.00010566666666666668 0.0002566666666666667
4.0514399999999995 0.0019713333333333336 0.0013756666666666665 0.007372333333333333 0.0004033333333333334 0.0008446666666666667
4.06645 0.005143666666666667 0.0036806666666666667 0.011751333333333334 0.001322 0.0023983333333333335
4.0814699999999995 0.011334333333333333 0.008315666666666666 0.015995333333333337 0.0036643333333333332 0.005758333333333334
4.09648 0.02116533333333333 0.015855 0.018868333333333338 0.008567666666666666 0.011678
4.1114999999999995 0.033577333333333334 0.025557666666666666 0.020354 0.016968999999999998 0.020046333333333333
4.12651 0.045385 0.03493033333333333 0.022421 0.028533666666666666 0.029248333333333335
4.1415299999999995 0.052500333333333336 0.04081466666666667 0.028144999999999996 0.04088 0.03660499999999999
4.15654 0.05250133333333334 0.04169666666666667 0.039369666666666664 0.050098666666666666 0.04021700000000001
4.1715599999999995 0.04670933333333334 0.03944633333333333 0.05450033333333334 0.052925 0.04086366666666666
4.18657 0.03990366666666667 0.038461333333333333 0.06838733333333334 0.04918333333333333 0.041878
4.2015899999999995 0.037514000000000006 0.04236600000000001 0.07492733333333333 0.04249533333333333 0.046393666666666666
4.2166 0.04210133333333334 0.050740333333333325 0.07077966666666667 0.038331000000000004 0.05405833333333333
4.2316199999999995 0.05165633333333333 0.05894366666666666 0.057390333333333335 0.04051233333333334 0.060586
4.24663 0.06130000000000001 0.06150466666666666 0.039834666666666664 0.04860966666666667 0.06094100000000001
4.2616499999999995 0.06711066666666667 0.05621 0.023608 0.05849566666666666 0.053425333333333325
4.27666 0.06864366666666667 0.04539133333333334 0.011913666666666666 0.06576866666666666 0.04088233333333334
4.2916799999999995 0.06772966666666666 0.033655333333333336 0.005114666666666667 0.06903066666666666 0.028370999999999993
4.30669 0.06536433333333333 0.024738333333333338 0.0019146666666666667 0.069736 0.019845
4.3217099999999995 0.06060233333333333 0.020010666666666666 0.0008316666666666668 0.06910466666666666 0.016481
4.33672 0.052371999999999995 0.01881566666666667 0.0010056666666666666 0.06610933333333333 0.017052333333333336
4.3517399999999995 0.04138933333333333 0.019547666666666668 0.002343333333333333 0.05889433333333334 0.019323333333333328
4.36675 0.029818333333333332 0.020593000000000004 0.005196666666666666 0.047420666666666667 0.021353666666666667
4.3817699999999995 0.01969066666666667 0.02080733333333333 0.009764333333333335 0.03401933333333333 0.022010333333333333
4.39678 0.012015333333333333 0.019555666666666662 0.015426999999999998 0.021687333333333326 0.020845000000000002
4.4117999999999995 0.007096000000000002 0.016709666666666664 0.020648333333333335 0.012309000000000002 0.01788933333333333
4.42681 0.0052179999999999995 0.012779 0.02382566666666667 0.006241666666666668 0.013714333333333335
4.4418299999999995 0.007284333333333334 0.008903999999999999 0.024517666666666667 0.002930333333333334 0.009457666666666668
4.45684 0.014986333333333332 0.006634333333333333 0.023740333333333332 0.0016720000000000003 0.006532666666666667
4.4718599999999995 0.03006533333333334 0.007707999999999999 0.022838000000000004 0.002154 0.006300000000000001
4.48687 0.052283666666666666 0.014147 0.02222266666666667 0.004738333333333333 0.010026333333333333
4.5018899999999995 0.077299 0.02810033333333333 0.021368666666666664 0.0104 0.019071
4.5169 0.09694666666666668 0.050668000000000005 0.019855 0.020373666666666665 0.03474733333333333
4.5319199999999995 0.10316466666666665 0.07972066666666668 0.017928000000000003 0.035423333333333334 0.057425666666666667
4.54693 0.09316066666666667 0.10835066666666666 0.015992333333333334 0.05489866666666667 0.08478866666666666
4.5619499999999995 0.071396 0.12646766666666667 0.013965666666666666 0.07570566666666666 0.11043233333333333
4.57696 0.04641666666666667 0.12612233333333334 0.011462 0.09214033333333332 0.12518766666666664
4.5919799999999995 0.025585999999999998 0.10695700000000001 0.008435 0.09786733333333333 0.12203500000000002
4.60699 0.011946999999999998 0.07682733333333334 0.005385 0.08968933333333333 0.10135533333333333
4.6220099999999995 0.004719 0.04659566666666667 0.002935333333333333 0.07026333333333333 0.07126666666666666
4.63702 0.0015806666666666666 0.023804000000000002 0.0013886666666666667 0.046737333333333325 0.04224399999999999
4.6520399999999995 0.00047266666666666686 0.010223999999999999 0.0006896666666666668 0.026280999999999995 0.021057
4.66705 0.00021800000000000004 0.003689333333333333 0.000705 0.012493666666666669 0.008808666666666666
4.6820699999999995 0.00037699999999999995 0.0011263333333333336 0.0015610000000000003 0.005148666666666666 0.0031019999999999997
4.69708 0.0009676666666666667 0.0003370000000000001 0.003838 0.002237333333333333 0.0009636666666666668
4.7120999999999995 0.0022013333333333334 0.00026233333333333333 0.008749333333333333 0.0019236666666666668 0.0004303333333333333
4.72711 0.004295333333333333 0.000639 0.018095666666666666 0.0032230000000000006 0.0006930000000000001
4.7421299999999995 0.007207000000000002 0.0016476666666666664 0.033759333333333336 0.005680000000000001 0.001699
4.75714 0.010497333333333334 0.0036450000000000007 0.05621033333333332 0.00885033333333333 0.0037450000000000005
4.7721599999999995 0.013442333333333336 0.006901 0.082769 0.012071666666666668 0.007059
4.78717 0.015389000000000002 0.011275666666666665 0.10738133333333333 0.014593666666666668 0.011473666666666665
4.8021899999999995 0.016088333333333333 0.01614 0.12355066666666666 0.015963333333333336 0.016333
4.8172 0.015747333333333335 0.020591999999999996 0.128353 0.016153999999999995 0.02077033333333333
4.8322199999999995 0.014724 0.023917 0.12355066666666666 0.015441666666666666 0.024147333333333333
4.84723 0.013179333333333333 0.025842666666666663 0.11255799999999999 0.014058333333333332 0.026254333333333334
4.8622499999999995 0.011054666666666668 0.026532666666666673 0.09718866666666666 0.012069999999999997 0.027258
4.87726 0.008412666666666667 0.026235333333333333 0.077914 0.009525 0.027374999999999997
4.8922799999999995 0.005632 0.024862333333333334 0.05633699999999999 0.006712666666666667 0.026538
4.90729 0.003246666666666667 0.02205433333333334 0.03604833333333333 0.004122 0.024305
4.9223099999999995 0.0015900000000000003 0.017720666666666666 0.020867000000000004 0.0021680000000000002 0.02035366666666667
4.93732 0.0006566666666666666 0.012517333333333332 0.012933333333333331 0.0009693333333333334 0.015096333333333333
4.9523399999999995 0.00022566666666666666 0.007616 0.012365333333333334 0.0003626666666666667 0.00968
4.96735 6.433333333333333e-05 0.003948333333333333 0.017757000000000002 0.00011366666666666669 0.005293999999999999
4.9823699999999995 1.6666666666666667e-05 0.0017896666666666666 0.026372333333333334 2.633333333333334e-05 0.0024766666666666665
4.99738 2.5333333333333334e-05 0.0009326666666666668 0.03424966666666666 6e-06 0.0011136666666666667
5.0123999999999995 0.0001346666666666667 0.001246666666666667 0.037464666666666674 1.7e-05 0.0009230000000000002
5.02741 0.0005296666666666666 0.003091666666666666 0.034283999999999995 0.00010066666666666668 0.001988666666666667
5.0424299999999995 0.0017503333333333333 0.007377999999999999 0.026212000000000003 0.0004136666666666667 0.0049763333333333335
5.05744 0.004867 0.014993666666666666 0.016740666666666668 0.0014046666666666665 0.010889000000000001
5.0724599999999995 0.011420666666666668 0.02565166666666667 0.008945 0.004038000000000001 0.020194333333333328
5.08747 0.02268466666666667 0.036943666666666666 0.004052 0.009785333333333333 0.031683333333333334
5.1024899999999995 0.038277 0.044859333333333334 0.001771666666666667 0.020062666666666666 0.042089999999999995
5.1175 0.05528600000000001 0.046118 0.0014013333333333334 0.034988000000000005 0.04750900000000001
5.1325199999999995 0.06921966666666668 0.04068633333333333 0.002692 0.052310999999999996 0.045958000000000006
5.14753 0.07675199999999999 0.03204766666666666 0.005987333333333333 0.06793600000000001 0.03905533333333334
5.1625499999999995 0.07775133333333334 0.024917666666666664 0.011691000000000002 0.07820733333333332 0.031054333333333333
5.17756 0.07458233333333333 0.022182666666666667 0.019393999999999998 0.08202266666666665 0.025893333333333334
5.1925799999999995 0.06948666666666667 0.02360366666666667 0.027235333333333334 0.08061199999999999 0.024785666666666664
5.20759 0.062847 0.026826000000000003 0.03233966666666666 0.07551266666666666 0.026218666666666664
5.2226099999999995 0.05393566666666668 0.02956633333333333 0.03244866666666667 0.067132 0.02798933333333333
5.23762 0.04272866666666666 0.031056000000000004 0.027486666666666666 0.05548433333333333 0.029171333333333334
5.2526399999999995 0.030871333333333337 0.03174833333333334 0.019645 0.04166999999999999 0.030235999999999996
5.26765 0.020925999999999997 0.03204566666666667 0.011859333333333333 0.028209666666666668 0.03165066666666667
5.2826699999999995 0.014731 0.031575 0.0061203333333333335 0.017835333333333335 0.032723666666666665
5.29768 0.012285666666666667 0.02953966666666667 0.0029493333333333333 0.011960999999999998 0.031973333333333326
5.3126999999999995 0.011940333333333332 0.025506666666666667 0.0019510000000000005 0.010080666666666667 0.028396333333333336
5.32771 0.011626333333333332 0.019864 0.002570666666666667 0.010307000000000002 0.02234733333333333
5.3427299999999995 0.010132666666666668 0.013723999999999997 0.004411333333333333 0.010556000000000001 0.015347000000000003
5.35774 0.007543666666666668 0.008452666666666667 0.007095 0.009592333333333335 0.009097666666666667
5.3727599999999995 0.004724666666666667 0.005121333333333334 0.010077666666666667 0.0074069999999999995 0.004633666666666667
5.38777 0.002476 0.004363333333333334 0.012692333333333332 0.0048003333333333335 0.0020636666666666668
5.4027899999999995 0.0010826666666666667 0.006498 0.014275666666666666 0.0026 0.0009866666666666667
5.4178 0.00039700000000000005 0.011451333333333334 0.014366666666666666 0.0011793333333333334 0.001045666666666667
5.4328199999999995 0.00012100000000000003 0.018215666666666668 0.012837333333333333 0.00044500000000000003 0.0023069999999999996
5.44783 2.7333333333333335e-05 0.02454633333333333 0.010061333333333334 0.00014133333333333332 0.0052576666666666666
5.4628499999999995 5.333333333333334e-06 0.02771566666666667 0.0068249999999999995 3.433333333333334e-05 0.010303666666666666
5.47786 2.1333333333333335e-05 0.026162 0.003960333333333333 1.1e-05 0.01699866666666667
5.4928799999999995 0.00010733333333333334 0.020648333333333335 0.0019669999999999996 3.866666666666667e-05 0.023490333333333332
5.50789 0.0004126666666666667 0.013619999999999998 0.0008876666666666666 0.00016666666666666666 0.027156666666666666
5.5229099999999995 0.0013006666666666668 0.007509 0.0005546666666666667 0.0005946666666666667 0.026258333333333335
5.53792 0.003426333333333333 0.0034610000000000005 0.000864 0.0017633333333333331 0.02123133333333333
5.5529399999999995 0.007533666666666665 0.0013353333333333333 0.001915 0.004395333333333333 0.014350666666666666
5.56795 0.013848333333333334 0.00042800000000000005 0.003918666666666667 0.009185666666666667 0.008110333333333334
5.5829699999999995 0.021270000000000004 0.00012166666666666665 0.006946333333333332 0.016097666666666666 0.003835
5.59798 0.02733033333333334 6.333333333333333e-05 0.010731 0.02362666666666667 0.0015353333333333334
5.6129999999999995 0.029432333333333335 0.00016900000000000004 0.014663666666666667 0.029049666666666665 0.0006023333333333333
5.62801 0.02680633333333333 0.000586 0.018017666666666668 0.029948333333333337 0.0005256666666666667
5.6430299999999995 0.02137033333333333 0.0017373333333333334 0.020207 0.026052333333333334 0.0012503333333333335
5.65804 0.016700666666666662 0.004307333333333333 0.020951333333333332 0.019681666666666667 0.003206
5.6730599999999995 0.015922333333333333 0.008979666666666667 0.020391666666666666 0.014392666666666665 0.0070560000000000015
5.68807 0.020027666666666662 0.015781999999999997 0.019188 0.013080000000000001 0.013078000000000001
5.7030899999999995 0.027399333333333335 0.02352666666666666 0.018416000000000002 0.0167 0.020415333333333334
5.7181 0.03478966666666667 0.029984 0.019315000000000006 0.023940666666666666 0.02691033333333333
5.7331199999999995 0.039378 0.033125 0.022976666666666666 0.03181 0.03007733333333333
5.74813 0.04052933333333333 0.032449666666666675 0.030106000000000004 0.03725500000000001 0.028796000000000002
5.7631499999999996 0.039561 0.02945633333333333 0.04038733333333333 0.039138 0.024325666666666673
5.77816 0.03781133333333334 0.026870333333333336 0.051540333333333334 0.038710666666666664 0.019777333333333334
5.7931799999999996 0.035366666666666664 0.027181000000000004 0.059312666666666666 0.03789066666666666 0.01846633333333333
5.80819 0.031939666666666665 0.031134 0.05954466666666667 0.03712333333333333 0.022169666666666667
5.8232099999999996 0.028434333333333336 0.03702766666666666 0.051309 0.03544266666666666 0.030062333333333337
5.83822 0.026813333333333335 0.041650999999999994 0.03805166666666667 0.032468666666666667 0.038942666666666674
5.8532399999999996 0.028220666666666665 0.04286733333333334 0.025545 0.029637 0.04508466666666666
5.86825 0.031568 0.041796999999999994 0.018565333333333333 0.028981 0.047024333333333335
5.8832699999999996 0.03439266666666666 0.04242166666666666 0.018983666666666666 0.030882999999999997 0.04711066666666666
5.89828 0.03530166666666667 0.04829933333333335 0.025611999999999992 0.03341533333333334 0.04978166666666666
5.9133 0.035487 0.058926 0.034901999999999996 0.03408699999999999 0.057356333333333336
5.92831 0.03784366666666667 0.06892833333333333 0.042201333333333334 0.03225399999999999 0.06695366666666666
5.94333 0.04402966666666666 0.071478 0.04375166666666666 0.030013666666666664 0.07200466666666666
5.95834 0.05212466666666667 0.06341666666666666 0.038573333333333334 0.030744999999999998 0.06738899999999999
5.97336 0.057217666666666674 0.04747333333333334 0.028862 0.036351 0.05354133333333334
5.98837 0.05496233333333333 0.029833666666666665 0.018297333333333332 0.045119666666666676 0.03577366666666666
6.00339 0.04499366666666666 0.015707000000000002 0.009814999999999997 0.05217533333333334 0.020028
6.0184 0.031124 0.0069263333333333356 0.004452333333333333 0.052613 0.009386333333333333
6.03342 0.018426999999999995 0.002569333333333333 0.0017046666666666668 0.045066666666666665 0.0036849999999999995
6.04843 0.010371333333333335 0.0008623333333333334 0.00055 0.03247266666666667 0.001246
6.06345 0.008339999999999998 0.000525 0.0001596666666666667 0.019629333333333332 0.0005123333333333334
6.07846 0.012744000000000002 0.0012463333333333335 9.333333333333333e-05 0.009971333333333332 0.0008093333333333333
6.09348 0.02354733333333333 0.0037336666666666673 0.00027033333333333336 0.0044083333333333335 0.0024666666666666665
6.10849 0.039283 0.009639000000000002 0.0009533333333333335 0.002277 0.006844666666666666
6.12351 0.055990333333333336 0.020826333333333332 0.0028696666666666666 0.002999 0.015942666666666667
6.13852 0.06823366666666668 0.0376 0.007247 0.007069 0.031033333333333326
6.15354 0.07218 0.056731 0.015369333333333337 0.015915333333333333 0.050453333333333336
6.16855 0.06788933333333332 0.07163 0.027426333333333337 0.030477333333333335 0.06852966666666666
6.18357 0.05843733333333333 0.076007 0.041309 0.049146 0.07781933333333332
6.19858 0.04724099999999999 0.06868966666666668 0.05275333333333333 0.06688566666666666 0.07409500000000001
6.2136 0.036456666666666665 0.05501366666666667 0.057509 0.07730033333333333 0.05980333333333333
6.22861 0.02721033333333333 0.04301166666666667 0.054047000000000005 0.07675266666666666 0.042619
6.24363 0.02006666666666667 0.03778366666666667 0.044616 0.06704566666666666 0.030337666666666666
6.25864 0.014927000000000001 0.03871766666666666 0.03396033333333334 0.05373333333333334 0.026569333333333334
6.27366 0.011101333333333331 0.041139999999999996 0.027234666666666667 0.04178966666666666 0.029804666666666667
6.28867 0.007881333333333334 0.04034866666666667 0.028305666666666666 0.03277666666666667 0.03536366666666666
6.30369 0.005083 0.034757333333333335 0.038283333333333336 0.025521333333333337 0.038587333333333335
6.3187 0.002909 0.026272333333333335 0.05415566666666667 0.018671333333333335 0.03739000000000001
6.33372 0.001637 0.018465 0.06897 0.012194 0.03299733333333333
6.34873 0.0014683333333333334 0.014417000000000001 0.07516099999999999 0.006955 0.028603666666666663
6.36375 0.0027336666666666672 0.015546666666666663 0.06957233333333333 0.003668 0.027256999999999997
6.37876 0.006032 0.02146666666666667 0.05583366666666666 0.002554 0.030422333333333332
6.39378 0.012026 0.030480000000000004 0.041645 0.003692333333333333 0.037552
6.40879 0.02085433333333334 0.040333999999999995 0.033346999999999995 0.007377 0.046570999999999994
6.42381 0.03168233333333334 0.048834999999999996 0.032384666666666666 0.013981333333333333 0.05471866666666667
6.43882 0.04277566666666666 0.05396533333333334 0.035820000000000005 0.023377666666666665 0.05920733333333333
6.45384 0.05202233333333332 0.053912 0.039481666666666665 0.03444566666666667 0.05790566666666667
6.46885 0.057353 0.04788966666666668 0.04100633333333333 0.045090333333333336 0.050268
6.48387 0.057070333333333334 0.037196 0.04108333333333334 0.052704 0.038111
6.49888 0.05058366666666667 0.025095333333333338 0.04262266666666667 0.054964333333333344 0.025045666666666667
6.5139 0.039285 0.015143 0.04861366666666666 0.05078800000000001 0.014561666666666667
6.52891 0.026328999999999998 0.009407666666666667 0.059580333333333325 0.04113866666666667 0.008421333333333334
6.54393 0.015064333333333336 0.007931 0.072109 0.028872999999999996 0.0063799999999999985
6.55894 0.007337999999999998 0.009298 0.07998500000000001 0.01740066666666667 0.006972333333333332
6.57396 0.0031806666666666667 0.01148433333333333 0.07799066666666668 0.009019000000000001 0.008415
6.58897 0.001707 0.012683 0.06551299999999999 0.004296333333333333 0.009281333333333332
6.60399 0.002172666666666667 0.012081333333333333 0.046955666666666666 0.0027246666666666673 0.009070333333333331
6.619 0.0043360000000000004 0.010200000000000002 0.028568666666666666 0.003698 0.008311666666666667
6.63402 0.008119333333333333 0.008440666666666667 0.014704333333333335 0.006860000000000001 0.008073000000000002
6.64903 0.012915666666666666 0.008093333333333334 0.006387666666666666 0.011694333333333333 0.009031
6.66405 0.017384 0.009466666666666668 0.002337 0.016947 0.010819666666666668
6.67906 0.020203666666666665 0.011667333333333332 0.0007216666666666666 0.020849000000000003 0.012221000000000001
6.69408 0.021358666666666668 0.013181666666666668 0.00021833333333333337 0.022330999999999997 0.012096666666666667
6.70909 0.022685000000000004 0.012865333333333333 0.00019400000000000003 0.022212666666666665 0.010282666666666666
6.72411 0.026620333333333333 0.010712666666666665 0.0006263333333333333 0.022889333333333328 0.007752666666666666
6.73912 0.03397033333333333 0.007795 0.002096333333333333 0.026314666666666663 0.006129666666666667
6.75414 0.04263333333333333 0.005646333333333333 0.005925 0.031978 0.006986333333333334
6.76915 0.04874866666666667 0.005681333333333333 0.013971666666666667 0.036813 0.011331333333333334
6.78417 0.049507 0.008908000000000001 0.027525 0.037475 0.018969666666666666
6.79918 0.045466999999999994 0.01551966666666667 0.04529366666666666 0.03293133333333333 0.027906666666666666
6.8142 0.04072566666666667 0.024268666666666668 0.06225400000000001 0.025081333333333334 0.03464733333333333
6.82921 0.04098633333333333 0.03236033333333334 0.07147466666666666 0.017155666666666666 0.036054333333333334
6.84423 0.050556000000000004 0.036958333333333336 0.06855566666666667 0.01198 0.03158366666666667
6.85924 0.069651 0.03778466666666667 0.05494899999999999 0.011738 0.02397533333333333
6.87426 0.09378366666666667 0.03855933333333334 0.03686833333333334 0.018699999999999998 0.017921666666666666
6.88927 0.11612499999999999 0.045309666666666665 0.020856 0.035083666666666666 0.018114000000000005
6.90429 0.13105466666666668 0.06210166666666667 0.010226 0.061116666666666666 0.027965666666666663
6.9193 0.13578099999999999 0.08743133333333333 0.004815999999999999 0.09286966666666666 0.048538000000000005
6.93432 0.12976666666666667 0.11458499999999998 0.002738333333333333 0.12276033333333333 0.07734033333333333
6.94933 0.114501 0.136046 0.002144333333333333 0.14355900000000002 0.10827933333333334
6.96435 0.09424400000000001 0.14774 0.001909 0.1522696666666667 0.13421766666666668
6.97936 0.07492800000000001 0.14898733333333333 0.0015930000000000002 0.15023333333333333 0.15020666666666666
6.99438 0.06057533333333333 0.13965333333333332 0.001155 0.14030466666666666 0.15423833333333334
7.00939 0.05077433333333334 0.119644 0.0007243333333333334 0.12491633333333334 0.14562833333333333
7.02441 0.04233933333333333 0.09156099999999999 0.00041300000000000006 0.10608533333333332 0.12472666666666665
7.03942 0.033147666666666666 0.06201366666666666 0.00031200000000000005 0.08584133333333334 0.09484433333333334
7.05444 0.023870999999999996 0.038733000000000004 0.0005536666666666666 0.066119 0.062819
7.06945 0.016513333333333335 0.02630966666666667 0.0014743333333333336 0.04868266666666667 0.036081333333333326
7.08447 0.012087000000000004 0.024385999999999998 0.0037983333333333332 0.034944333333333334 0.018951666666666665
7.09948 0.010040666666666666 0.028674666666666664 0.008770333333333333 0.025375333333333337 0.011790666666666668
7.1145 0.009291666666666667 0.03342166666666667 0.018275333333333334 0.019340000000000003 0.012617333333333331
7.12951 0.009371333333333332 0.03409766666666666 0.03472566666666667 0.015767666666666666 0.01857866666666667
7.14453 0.010460666666666668 0.029406 0.060096333333333335 0.013891000000000002 0.02621066666666667
7.15954 0.012519999999999998 0.021324999999999997 0.09379866666666667 0.013165666666666668 0.031709
7.17456 0.014644666666666665 0.013224666666666666 0.13017033333333336 0.01279666666666667 0.032337333333333336
7.18957 0.015472666666666668 0.007729333333333334 0.15852600000000003 0.011870666666666667 0.028066333333333335
7.20459 0.014268666666666667 0.005898333333333333 0.16773366666666664 0.01001733333333333 0.021735333333333332
7.2196 0.011621 0.007704666666666667 0.15316500000000002 0.007766333333333333 0.017185666666666665
7.23462 0.008952666666666668 0.012513333333333333 0.1202586666666667 0.006111333333333333 0.016918
7.24963 0.007422 0.019017999999999997 0.08139033333333333 0.005691333333333334 0.020786333333333334
7.26465 0.007122000000000002 0.025078 0.04873166666666666 0.0063019999999999994 0.026214
7.27966 0.007274333333333335 0.02824233333333333 0.028898999999999998 0.007092333333333334 0.029700333333333332
7.29468 0.007029 0.02702966666666667 0.022192 0.007173999999999999 0.028860333333333328
7.30969 0.006228 0.021919333333333336 0.024712333333333333 0.006233333333333335 0.02374566666666667
7.32471 0.005567 0.015038 0.030866 0.004699666666666667 0.016495
7.33972 0.006160666666666666 0.008782666666666666 0.03556866666666667 0.0034429999999999994 0.009684666666666666
7.35474 0.008791666666666666 0.004601333333333333 0.03638766666666667 0.003385333333333333 0.004920666666666667
7.36975 0.013245 0.0028346666666666668 0.034592666666666674 0.005222 0.002559333333333334
7.38477 0.018083666666666665 0.0033179999999999998 0.03386466666666667 0.009171 0.0024783333333333333
7.39978 0.021463333333333334 0.0059896666666666674 0.037200000000000004 0.014531999999999998 0.004906333333333333
7.4148 0.022693 0.011098666666666668 0.044192999999999996 0.019546333333333332 0.010796333333333331
7.42981 0.023467666666666668 0.019103000000000002 0.050941 0.022117000000000005 0.02140733333333333
7.44483 0.027368000000000007 0.030474666666666664 0.052631000000000004 0.02127766666666666 0.03716433333333333
7.45984 0.03751533333333334 0.045104000000000005 0.04694966666666666 0.018284666666666668 0.056219333333333336
7.47486 0.05388 0.06120833333333333 0.03559766666666666 0.016336666666666666 0.07387333333333333
7.48987 0.07230600000000001 0.074657 0.022786000000000004 0.019172333333333333 0.084132
7.50489 0.08633233333333333 0.08027266666666666 0.012272333333333333 0.02932266666666667 0.08309733333333331
7.5199 0.09082166666666668 0.07513566666666668 0.005547999999999999 0.046558 0.071889
7.53492 0.084863 0.06132 0.002101 0.06697033333333334 0.05619233333333334
7.54993 0.07205666666666667 0.045104 0.0006680000000000001 0.08367633333333334 0.042493333333333334
7.56495 0.058281000000000006 0.03293666666666667 0.00017966666666666668 0.08986033333333333 0.03401766666666666
7.57996 0.04839966666666666 0.027563999999999995 5.933333333333333e-05 0.08281899999999999 0.029634666666666663
7.59498 0.04373233333333333 0.027230999999999998 0.00010533333333333335 0.06600066666666667 0.026109333333333335
7.60999 0.041841 0.028056333333333332 0.0003563333333333334 0.04711333333333334 0.021204333333333335
7.62501 0.03897099999999999 0.027310333333333332 0.00105 0.033630999999999994 0.015098333333333333
7.64002 0.03323133333333333 0.025117333333333335 0.0025926666666666667 0.028974 0.009497666666666665
7.65504 0.025727999999999997 0.023426333333333334 0.005363000000000001 0.031544666666666665 0.0060676666666666665
7.67005 0.018935999999999998 0.02352433333333333 0.009318333333333335 0.03649033333333333 0.005593000000000001
7.68507 0.014402666666666668 0.02455133333333333 0.013695999999999998 0.038847666666666655 0.007964333333333334
7.70008 0.011904 0.024382000000000004 0.017218 0.03623666666666667 0.012317666666666666
7.7151 0.010297333333333334 0.021803 0.018982333333333334 0.029537000000000004 0.017169999999999998
7.73011 0.008673000000000002 0.017845999999999997 0.01911833333333333 0.021380000000000003 0.021100999999999995
7.74513 0.006913 0.015219333333333335 0.018646666666666662 0.014096 0.02390433333333333
7.76014 0.005638666666666667 0.016470333333333333 0.018559000000000003 0.008755666666666667 0.026989
7.77516 0.006023000000000001 0.02241933333333334 0.019359 0.005525333333333333 0.032120666666666665
7.79017 0.009590666666666666 0.03146033333333333 0.021350333333333336 0.004432666666666667 0.039224333333333326
7.80519 0.017709 0.04011633333333333 0.024946666666666666 0.005773333333333334 0.045559333333333334
7.8202 0.030597999999999997 0.04468466666666667 0.030117666666666664 0.009985333333333334 0.047513
7.83522 0.04631633333333333 0.04321300000000001 0.03565366666666667 0.017231666666666662 0.04342966666666667
7.85023 0.06076466666666666 0.03642433333333334 0.039367000000000006 0.02699033333333333 0.03481033333333334
7.86525 0.06933166666666667 0.026956 0.039513333333333324 0.038023333333333326 0.024899333333333336
7.88026 0.06927900000000001 0.017655333333333335 0.03612433333333333 0.048736666666666664 0.01649133333333333
7.89528 0.06105666666666667 0.010402999999999999 0.03102366666666666 0.057402999999999996 0.011129
7.91029 0.04780966666666667 0.006039333333333335 0.026851333333333335 0.062130666666666674 0.009885999999999999
7.92531 0.033842666666666674 0.005110666666666665 0.026031000000000006 0.061078999999999994 0.014458333333333332
7.94032 0.02339766666666667 0.008817000000000002 0.030140000000000004 0.05360466666666666 0.026988666666666668
7.95534 0.020287666666666666 0.019336333333333334 0.039545666666666666 0.041407666666666655 0.048182666666666665
7.97035 0.02791066666666667 0.03873800000000001 0.05338799999999999 0.02825366666666667 0.07461999999999998
7.98537 0.04840833333333334 0.06635566666666666 0.06977266666666666 0.01829566666666667 0.09823166666666669
8.00038 0.080367 0.09657566666666666 0.08583066666666667 0.014506666666666668 0.11000533333333333
8.0154 0.11671566666666668 0.11995366666666665 0.09780933333333335 0.01860166666666667 0.106012
8.03041 0.14596866666666666 0.12822566666666668 0.10195033333333332 0.03165766666666667 0.09031166666666665
8.04543 0.15795433333333336 0.11935899999999999 0.09651366666666666 0.053993666666666676 0.07149333333333334
8.06044 0.15003866666666668 0.09813066666666666 0.08364900000000002 0.08355066666666668 0.056240666666666675
8.07546 0.128214 0.07231833333333332 0.06906999999999999 0.11431233333333334 0.04581999999999999
8.09047 0.10210533333333331 0.048528666666666664 0.058861000000000004 0.13731166666666667 0.037788666666666665
8.10549 0.07874133333333333 0.03074033333333333 0.055519000000000006 0.14506633333333335 0.030028999999999997
8.1205 0.060150333333333326 0.020870666666666666 0.05643666666666666 0.13604366666666667 0.023117666666666665
8.13552 0.04518966666666666 0.019463 0.05643199999999999 0.11498166666666666 0.019645
8.15053 0.032541 0.02556466666666667 0.05224366666666667 0.08902933333333332 0.02190466666666667
8.16555 0.022405666666666664 0.036361333333333336 0.044924000000000006 0.06387433333333334 0.029913666666666665
8.18056 0.01641933333333333 0.04776899999999999 0.03820933333333334 0.04290800000000001 0.040935666666666676
8.19558 0.016672999999999997 0.05661633333333333 0.03476266666666668 0.028313666666666668 0.05096933333333333
8.21059 0.024586 0.06297766666666667 0.03419133333333333 0.02196266666666667 0.057414
8.22561 0.039612666666666664 0.070105 0.034386 0.02515333333333333 0.06089699999999999
8.24062 0.058185 0.08133733333333334 0.03424233333333334 0.03763233333333333 0.064438
8.25564 0.07400566666666668 0.096582 0.034525999999999994 0.056363666666666666 0.07074766666666665
8.27065 0.08082799999999998 0.11149733333333332 0.036212 0.07525733333333334 0.08036033333333334
8.28567 0.07642733333333333 0.11984433333333332 0.03872600000000001 0.08718733333333333 0.09172733333333334
8.30068 0.06458833333333334 0.117046 0.04034333333333333 0.08799933333333333 0.10207066666666666
8.3157 0.052990999999999996 0.10297033333333333 0.04022233333333334 0.07956433333333333 0.107829
8.33071 0.04830233333333333 0.08247 0.03931366666666666 0.06863366666666668 0.105811
8.34573 0.05219933333333334 0.06296600000000001 0.039052 0.06187533333333333 0.09552799999999999
8.36074 0.06107233333333333 0.05011866666666666 0.03951233333333334 0.06132666666666667 0.08051899999999998
8.37576 0.06904833333333334 0.044644333333333334 0.03947333333333334 0.06420566666666666 0.06632433333333333
8.39077 0.07166566666666667 0.042862666666666674 0.03840433333333333 0.06650766666666667 0.05655833333333333
8.40579 0.06779933333333334 0.04051433333333333 0.03810966666666667 0.06611866666666667 0.05110400000000001
8.4208 0.059585666666666655 0.03637566666666667 0.042025 0.06283799999999999 0.047803000000000005
8.43582 0.051162000000000006 0.032599 0.05236300000000001 0.056915999999999994 0.044968333333333325
8.45083 0.04672933333333334 0.03201966666666667 0.06766066666666666 0.048995000000000004 0.04193366666666667
8.46585 0.048347000000000015 0.03564766666666667 0.08337066666666666 0.04128966666666667 0.038467666666666664
8.48086 0.054797666666666675 0.04269433333333334 0.09548633333333334 0.03750066666666667 0.035089
8.49588 0.06270866666666666 0.052388666666666674 0.10369633333333332 0.040732 0.034096666666666664
8.51089 0.06898233333333333 0.06478333333333333 0.110497 0.05118433333333334 0.03921833333333334
