# Supplementary material for: Coherent ultrafast photoemission from a single quantized state of a one-dimensional emitter
Source: Sci Adv. 2023 Oct 12;9(41):eadf4170. doi: 10.1126/sciadv.adf4170 (PMC10569710; doi:10.1126/sciadv.adf4170)
Supplement: Supplementary file 2 — Data file S1 [file sciadv.adf4170_data_file_s1.zip › data and code/data_figure_4/Figure4B/15fsand27fs/7.dat]

-6.489090000000001 0.07145599999999999 0.04776233333333333 0.05146166666666667 0.02438333333333333 0.038452
-6.474070000000001 0.08473066666666668 0.0579 0.054525333333333335 0.024791666666666667 0.04428166666666666
-6.459060000000001 0.08830566666666666 0.072697 0.059885666666666656 0.03462966666666666 0.05559533333333333
-6.444040000000001 0.08264266666666667 0.090144 0.06894566666666667 0.053389000000000006 0.071018
-6.429030000000001 0.07397033333333332 0.1066283333333333 0.08146966666666668 0.07822733333333334 0.08712199999999999
-6.414010000000001 0.06861866666666666 0.11746266666666666 0.095175 0.10442533333333333 0.10022533333333333
-6.399000000000001 0.06816133333333334 0.11891966666666667 0.10767166666666665 0.12671166666666664 0.10796266666666669
-6.383980000000001 0.06979099999999999 0.111412 0.1184556666666667 0.14077066666666668 0.10996633333333335
-6.368970000000001 0.07050633333333334 0.10095833333333333 0.12807700000000002 0.14451666666666668 0.10829933333333332
-6.353950000000001 0.07049666666666667 0.096203 0.13528166666666666 0.13891799999999999 0.10732033333333332
-6.338940000000001 0.07289333333333332 0.10228866666666667 0.1362226666666667 0.12792499999999998 0.11162199999999999
-6.323920000000001 0.08070400000000001 0.116954 0.12817866666666666 0.11719433333333333 0.12242166666666666
-6.308910000000001 0.09365933333333333 0.13195533333333334 0.11389733333333332 0.11162300000000001 0.13540466666666665
-6.293890000000001 0.10739666666666665 0.13829433333333335 0.10097400000000004 0.11271233333333333 0.142584
-6.278880000000001 0.11577466666666665 0.13114166666666666 0.09622233333333331 0.11742533333333333 0.13722133333333333
-6.263860000000001 0.11478966666666665 0.11202299999999998 0.10044933333333333 0.11996333333333334 0.118309
-6.248850000000001 0.10494166666666667 0.08752566666666668 0.10814466666666665 0.11576199999999999 0.09139433333333334
-6.233830000000001 0.09008000000000001 0.06577533333333332 0.11175566666666666 0.10440666666666666 0.065421
-6.218820000000001 0.074243 0.0523 0.10653266666666665 0.08893766666666666 0.04793833333333333
-6.203800000000001 0.05971699999999999 0.047713000000000005 0.09267199999999999 0.07279799999999999 0.04167833333333334
-6.188790000000001 0.04772533333333333 0.04852766666666666 0.07434333333333334 0.057741999999999995 0.04429
-6.173770000000001 0.04000133333333333 0.050715333333333334 0.05737933333333333 0.04429666666666667 0.050887666666666664
-6.158760000000001 0.03899099999999999 0.05311766666666668 0.047233 0.033380999999999994 0.05764299999999999
-6.143740000000001 0.04604266666666666 0.057832666666666664 0.047512 0.027041666666666665 0.06380166666666666
-6.128730000000001 0.05917399999999999 0.06719366666666667 0.05869433333333333 0.027739000000000003 0.07068933333333333
-6.113710000000001 0.072866 0.080157 0.07711299999999999 0.036716000000000006 0.07894266666666667
-6.098700000000001 0.08081966666666669 0.09155366666666669 0.09544466666666666 0.05239866666666667 0.086698
-6.083680000000001 0.079754 0.09497599999999999 0.10580666666666666 0.07004466666666669 0.090313
-6.068670000000001 0.07091466666666665 0.08712633333333333 0.10416933333333335 0.08334799999999999 0.08676900000000003
-6.053650000000001 0.058319666666666665 0.07027433333333333 0.09282799999999998 0.08748266666666665 0.07586533333333333
-6.038640000000001 0.04580100000000001 0.051143 0.07878833333333334 0.08145233333333333 0.061039666666666666
-6.023620000000001 0.035471666666666665 0.03722733333333334 0.06931733333333333 0.068144 0.048168333333333334
-6.008610000000001 0.028247000000000008 0.03316833333333333 0.06773466666666667 0.052323666666666664 0.04261533333333333
-5.993590000000001 0.025197000000000004 0.038969333333333335 0.07191266666666667 0.03840966666666667 0.045940666666666664
-5.978580000000001 0.028414333333333333 0.050599333333333336 0.07648633333333334 0.02942166666666667 0.054711
-5.963560000000001 0.040448666666666674 0.062449666666666674 0.07712733333333333 0.027155666666666668 0.06287533333333332
-5.948550000000001 0.062397999999999995 0.070732 0.07342733333333333 0.032779333333333334 0.066386
-5.933530000000001 0.09180733333333334 0.07562166666666666 0.06795633333333334 0.047222666666666656 0.06624100000000001
-5.918520000000001 0.12215633333333331 0.08012066666666667 0.06277266666666667 0.07085766666666668 0.06691166666666667
-5.903500000000001 0.145206 0.08660666666666665 0.057290000000000015 0.10201800000000001 0.07172866666666668
-5.888490000000001 0.15525600000000003 0.09435166666666665 0.04947333333333334 0.13532333333333332 0.07978266666666668
-5.873470000000001 0.15210733333333334 0.10036766666666667 0.03863066666666667 0.16228133333333333 0.08710333333333332
-5.858460000000001 0.13999766666666663 0.10209833333333335 0.026642333333333334 0.17539233333333334 0.09014933333333333
-5.843440000000001 0.12371733333333336 0.09914233333333332 0.016741 0.17255733333333334 0.08807766666666667
-5.828430000000001 0.10569933333333334 0.09291833333333335 0.011592666666666666 0.15747333333333333 0.08254633333333335
-5.813410000000001 0.086414 0.08532333333333335 0.01245 0.13579533333333332 0.076124
-5.798400000000001 0.06653766666666666 0.07753733333333335 0.019191333333333338 0.11147866666666667 0.070782
-5.783380000000001 0.047918666666666665 0.06950966666666665 0.03027566666666667 0.086543 0.06680833333333333
-5.768370000000001 0.03251866666666667 0.060445333333333344 0.04278066666666666 0.06273433333333334 0.062697
-5.753350000000001 0.021072666666666667 0.050019999999999995 0.053331 0.04207333333333333 0.05636466666666666
-5.738340000000001 0.013067666666666667 0.03924833333333333 0.059810999999999996 0.02602166666666667 0.04713166666666666
-5.723320000000001 0.007612333333333334 0.029930333333333333 0.06221066666666666 0.014793666666666669 0.03661533333333333
-5.708310000000001 0.004050666666666666 0.023115666666666666 0.06174133333333333 0.0076763333333333345 0.027448333333333335
-5.693290000000001 0.0019966666666666666 0.01833 0.05933933333333332 0.0036169999999999996 0.021078
-5.678280000000001 0.0011900000000000003 0.014328 0.05534000000000001 0.0016686666666666664 0.016977333333333334
-5.663260000000001 0.0015603333333333335 0.010454666666666666 0.05020633333333333 0.0012143333333333333 0.013746333333333334
-5.648250000000001 0.003336 0.007132 0.04508933333333333 0.002087666666666667 0.010763666666666666
-5.633230000000001 0.006912666666666666 0.005400666666666667 0.04148066666666666 0.004536666666666666 0.008775
-5.618220000000001 0.012337666666666665 0.006316333333333333 0.040599666666666666 0.008871333333333332 0.009286666666666667
-5.603200000000001 0.018719 0.010503666666666666 0.04311066666666667 0.014786666666666667 0.01343266666666667
-5.588190000000001 0.02419266666666667 0.017785 0.04899733333333334 0.020946999999999997 0.021039333333333333
-5.573170000000001 0.026749333333333337 0.026689333333333336 0.05727766666666667 0.025316666666666664 0.030150000000000003
-5.558160000000001 0.025576333333333336 0.03458066666666666 0.065659 0.026310000000000004 0.037736
-5.543140000000001 0.021675000000000003 0.03887500000000001 0.07084166666666666 0.02387366666666667 0.04145833333333334
-5.528130000000001 0.017188 0.038536 0.06997833333333334 0.01947633333333333 0.041419333333333336
-5.513110000000001 0.014057333333333335 0.03468633333333334 0.06257900000000001 0.015022666666666665 0.040204000000000004
-5.498100000000001 0.013219666666666666 0.029890000000000003 0.05128799999999999 0.011815333333333336 0.04095166666666668
-5.483080000000001 0.014959666666666668 0.027013999999999996 0.04055866666666666 0.010386000000000001 0.04488533333333333
-5.468070000000001 0.019786999999999996 0.028241000000000002 0.034099333333333336 0.01099333333333333 0.050152
-5.453050000000001 0.029158999999999997 0.03415933333333333 0.03292166666666666 0.013852333333333333 0.05287833333333333
-5.438040000000001 0.04541466666666667 0.04291233333333333 0.035160000000000004 0.019083333333333334 0.05000633333333334
-5.423020000000001 0.07064633333333332 0.050835 0.037713333333333335 0.026798333333333337 0.04196199999999999
-5.408010000000001 0.10432599999999997 0.055082 0.038370333333333326 0.03767766666666667 0.03298633333333333
-5.392990000000001 0.14093333333333335 0.056459 0.036836 0.053193000000000004 0.02887733333333334
-5.377980000000001 0.17049599999999998 0.059283999999999996 0.034104333333333334 0.07459766666666666 0.033888
-5.362960000000001 0.18334833333333334 0.06795033333333333 0.03132166666666667 0.10086999999999999 0.04871299999999999
-5.347950000000001 0.17595033333333332 0.083012 0.029403666666666665 0.12754333333333334 0.070072
-5.332930000000001 0.15273899999999999 0.10011900000000001 0.029553333333333334 0.14790733333333334 0.09180733333333334
-5.317920000000001 0.12306266666666667 0.11222866666666667 0.033847 0.15627700000000003 0.10721533333333336
-5.302900000000001 0.09656833333333334 0.11344566666666668 0.04477866666666667 0.15073933333333336 0.11157933333333331
-5.287890000000001 0.08017499999999998 0.10230766666666666 0.06333733333333334 0.13351733333333332 0.10396166666666667
-5.272870000000001 0.07651466666666665 0.08296733333333334 0.08672200000000001 0.10954666666666667 0.08778133333333331
-5.257860000000001 0.08327200000000001 0.06352933333333333 0.10830133333333333 0.08488000000000001 0.06994933333333335
-5.242840000000001 0.09428233333333334 0.05236366666666667 0.12082066666666666 0.06546633333333333 0.05848133333333334
-5.227830000000001 0.10294933333333334 0.05462833333333333 0.12044799999999999 0.055899 0.059184
-5.212810000000001 0.10578166666666666 0.07083533333333333 0.108089 0.05826866666666666 0.07324466666666668
-5.197800000000001 0.10317066666666666 0.09734733333333333 0.08777999999999998 0.071491 0.09715833333333332
-5.182780000000001 0.09709633333333335 0.12735833333333335 0.064534 0.09123400000000001 0.12460766666666666
-5.167770000000001 0.08852433333333333 0.151954 0.043227 0.11078366666666666 0.14840233333333333
-5.152750000000001 0.07701633333333333 0.16268433333333335 0.02786033333333333 0.12315633333333335 0.16174133333333335
-5.137740000000001 0.062301 0.155862 0.020771 0.12366999999999999 0.16012133333333337
-5.122720000000001 0.04573066666666666 0.13532533333333333 0.02228533333333333 0.11160466666666666 0.14397633333333332
-5.107710000000001 0.030204333333333333 0.11000199999999999 0.031107000000000003 0.09017966666666669 0.11939633333333334
-5.092690000000001 0.018810666666666667 0.087691 0.04524799999999999 0.06513133333333335 0.09461866666666666
-5.077680000000001 0.013651 0.07110366666666668 0.06306233333333333 0.04255633333333334 0.07512966666666668
-5.062660000000001 0.01562833333333333 0.059463333333333326 0.08372300000000002 0.02680833333333333 0.06211533333333333
-5.047650000000001 0.024761666666666664 0.052496999999999995 0.10643333333333335 0.019688333333333332 0.05513066666666667
-5.032630000000001 0.040177000000000004 0.05189800000000001 0.12878733333333334 0.021123333333333334 0.054823
-5.017620000000001 0.05954699999999999 0.05918066666666666 0.14610833333333334 0.030218000000000002 0.06243033333333334
-5.002600000000001 0.07869400000000001 0.072863 0.153268 0.04530166666666667 0.077014
-4.987590000000001 0.09229266666666666 0.08766966666666669 0.14790066666666668 0.06314900000000001 0.09344133333333335
-4.972570000000001 0.09591033333333333 0.09643766666666669 0.13225133333333333 0.07892733333333334 0.10368833333333333
-4.957560000000001 0.08846233333333334 0.09396466666666665 0.11189566666666664 0.08773866666666667 0.101341
-4.942540000000001 0.07326833333333334 0.08032633333333333 0.09246800000000001 0.08703199999999998 0.08598833333333335
-4.927530000000001 0.05641399999999999 0.061030333333333346 0.07723733333333332 0.07800566666666667 0.06376966666666667
-4.912510000000001 0.043334333333333336 0.043657999999999995 0.067291 0.06491566666666665 0.04337166666666666
-4.897500000000001 0.03624566666666667 0.03363566666666666 0.06321066666666668 0.05261266666666667 0.031144333333333336
-4.882480000000001 0.03451866666666666 0.03216366666666667 0.06560333333333333 0.04412000000000001 0.028837
-4.867470000000001 0.03698833333333333 0.037082333333333335 0.074072 0.04001999999999999 0.034450666666666664
-4.852450000000001 0.043486000000000004 0.04508233333333333 0.086298 0.03991900000000001 0.04428466666666666
-4.837440000000001 0.054160999999999994 0.05349933333333333 0.09874066666666664 0.044064 0.05462433333333332
-4.822420000000001 0.068153 0.06090399999999999 0.10793300000000002 0.05312033333333333 0.062654
-4.807410000000001 0.08364100000000001 0.066742 0.1110903333333333 0.06663699999999999 0.06702800000000002
-4.792390000000001 0.09876800000000001 0.07083633333333332 0.10635633333333333 0.08235066666666667 0.06830000000000001
-4.777380000000001 0.11175133333333333 0.07339066666666667 0.09360633333333332 0.09714933333333332 0.06872666666666666
-4.762360000000001 0.12019766666666666 0.07513900000000001 0.07542766666666667 0.10830966666666668 0.07078866666666667
-4.747350000000001 0.12162 0.07687999999999999 0.05682333333333333 0.11409500000000002 0.07497233333333335
-4.732330000000001 0.11522933333333334 0.07834033333333333 0.043429 0.11420033333333332 0.07871666666666667
-4.717320000000001 0.102774 0.07755866666666665 0.03933766666666667 0.110126 0.07787333333333332
-4.702300000000001 0.08703799999999999 0.07192966666666667 0.04572133333333334 0.10429866666666668 0.06976
-4.687290000000001 0.06997766666666667 0.06039500000000001 0.060302 0.09786500000000001 0.05523533333333333
-4.672270000000001 0.05260133333333332 0.04476299999999999 0.077598 0.089549 0.038113999999999995
-4.657260000000001 0.03611933333333333 0.028790666666666666 0.09028233333333334 0.07719233333333332 0.022714333333333333
-4.642240000000001 0.022335999999999998 0.015894666666666668 0.092088 0.06057833333333334 0.011615999999999998
-4.627230000000001 0.012674333333333334 0.007477333333333332 0.08117433333333332 0.04238966666666667 0.005071333333333334
-4.612210000000001 0.0072039999999999995 0.002984 0.06133766666666667 0.026355333333333335 0.0018856666666666666
-4.597200000000001 0.004736333333333333 0.0010260000000000002 0.039565 0.014780333333333331 0.0006070000000000001
-4.582180000000001 0.003714666666666666 0.00038100000000000015 0.021902333333333333 0.007704000000000001 0.00022333333333333336
-4.567170000000001 0.0030313333333333325 0.0004213333333333334 0.010998333333333334 0.0038486666666666665 0.00030700000000000004
-4.552150000000001 0.002326333333333333 0.0011116666666666666 0.006629666666666667 0.0018673333333333333 0.0009066666666666668
-4.537140000000001 0.0018463333333333333 0.002874333333333333 0.007559000000000001 0.0009196666666666666 0.002499000000000001
-4.522120000000001 0.0022373333333333334 0.0064116666666666645 0.012705 0.000671 0.005888333333333333
-4.507110000000001 0.004573333333333333 0.012339000000000001 0.020942333333333334 0.0012116666666666667 0.011867666666666667
-4.492090000000001 0.010399333333333335 0.020839000000000003 0.030559666666666666 0.0030910000000000004 0.020681999999999996
-4.477080000000001 0.021353999999999998 0.031642666666666666 0.03939333333333335 0.007247333333333333 0.031757
-4.462059999999999 0.03801466666666666 0.04444866666666667 0.045831333333333335 0.014635333333333334 0.04411666666666667
-4.447050000000001 0.05857333333333334 0.05922833333333332 0.049620333333333336 0.025604666666666664 0.05724800000000001
-4.432029999999999 0.078618 0.07580766666666666 0.051743 0.03962633333333334 0.071402
-4.417020000000001 0.09295166666666664 0.09297699999999999 0.053724666666666664 0.055736999999999995 0.08671266666666667
-4.401999999999999 0.09865366666666665 0.108237 0.057061 0.07305133333333333 0.10203566666666668
-4.386990000000001 0.09687733333333333 0.118997 0.06258966666666665 0.09026766666666666 0.11505233333333333
-4.371969999999999 0.09193233333333334 0.12444533333333332 0.069418 0.10461566666666666 0.12382699999999999
-4.356960000000001 0.08861199999999998 0.12623366666666666 0.07441366666666667 0.11243333333333334 0.12830966666666668
-4.341939999999999 0.08996433333333335 0.12700166666666668 0.07393000000000001 0.11190133333333334 0.130161
-4.326930000000001 0.09618833333333333 0.127924 0.067075 0.10554699999999999 0.13110866666666665
-4.311909999999999 0.10423899999999998 0.127785 0.05719133333333334 0.09912299999999999 0.13172233333333333
-4.296900000000001 0.109007 0.12463699999999998 0.04947233333333333 0.09717366666666667 0.13181433333333337
-4.281879999999999 0.10689666666666667 0.11841233333333334 0.047065666666666665 0.09937866666666667 0.13158266666666668
-4.266870000000001 0.09944700000000002 0.11175466666666667 0.049556333333333334 0.10158 0.13153133333333333
-4.251849999999999 0.09292066666666668 0.10791999999999999 0.054627 0.10049066666666667 0.130986
-4.236840000000001 0.09359733333333332 0.10781233333333334 0.06006766666666666 0.09684533333333337 0.12757566666666667
-4.221819999999999 0.10324633333333333 0.109201 0.06400033333333331 0.09365666666666667 0.11928633333333333
-4.206810000000001 0.11866533333333334 0.10889333333333333 0.06435 0.09216500000000001 0.10701000000000002
-4.191789999999999 0.13422566666666666 0.10535566666666668 0.05962100000000001 0.09072099999999998 0.094282
-4.176780000000001 0.14427066666666669 0.09928800000000002 0.050845333333333326 0.08763133333333334 0.08431066666666666
-4.161759999999999 0.14447633333333335 0.09200900000000001 0.04231266666666667 0.08421733333333332 0.07751533333333335
-4.146750000000001 0.13338433333333333 0.084 0.03971466666666667 0.08433633333333335 0.071866
-4.131729999999999 0.11383866666666664 0.07512466666666667 0.046656666666666666 0.09073533333333332 0.06523933333333333
-4.116720000000001 0.09218200000000001 0.06581666666666668 0.061904999999999995 0.10183166666666668 0.057376666666666666
-4.101699999999999 0.07441866666666666 0.05728033333333335 0.07940066666666666 0.111903 0.049793333333333335
-4.086690000000001 0.062455000000000004 0.05025966666666667 0.09173466666666667 0.11465899999999998 0.043878
-4.071669999999999 0.05393033333333333 0.044033666666666665 0.09521899999999998 0.10719033333333333 0.039372333333333336
-4.056660000000001 0.045611 0.037129666666666665 0.09274033333333334 0.09117633333333333 0.034760333333333324
-4.041639999999999 0.036708333333333336 0.02911733333333333 0.09158133333333333 0.071315 0.029205333333333337
-4.026630000000001 0.029090666666666664 0.021651666666666666 0.09748666666666667 0.05275433333333334 0.02402
-4.011609999999999 0.02507666666666667 0.018097333333333333 0.11010833333333332 0.03917033333333333 0.022398333333333333
-3.9966000000000004 0.025584000000000003 0.02239266666666667 0.12387733333333334 0.03182533333333334 0.027893666666666667
-3.9815799999999997 0.030139000000000003 0.037581666666666666 0.13291233333333335 0.029957666666666667 0.042636333333333325
-3.9665700000000004 0.03790999999999999 0.063633 0.1346733333333333 0.032327 0.06599733333333332
-3.9515499999999997 0.04777633333333332 0.095248 0.12940166666666666 0.038309333333333334 0.09384366666666664
-3.9365400000000004 0.057488333333333336 0.12219399999999998 0.11777666666666665 0.047326 0.11887166666666668
-3.9215199999999997 0.06360666666666666 0.13399166666666668 0.10047766666666666 0.05726066666666666 0.13275366666666663
-3.9065100000000004 0.06322300000000002 0.126327 0.07949233333333333 0.06427766666666665 0.130059
-3.8914899999999997 0.05606133333333334 0.10359999999999998 0.05865666666666667 0.06484799999999999 0.11166066666666666
-3.8764800000000004 0.044872666666666665 0.07520500000000001 0.042349 0.058215333333333334 0.08442766666666665
-3.8614599999999997 0.03387666666666667 0.049505 0.033738000000000004 0.04693433333333333 0.05702700000000001
-3.8464500000000004 0.026717333333333333 0.030519 0.033622000000000006 0.035260666666666655 0.035362000000000005
-3.8314299999999997 0.025322000000000004 0.018511333333333334 0.039925999999999996 0.026855333333333335 0.021083666666666667
-3.8164200000000004 0.02979233333333333 0.011990333333333334 0.04798733333333334 0.02333333333333333 0.012981999999999999
-3.8013999999999997 0.038904 0.0091 0.052438000000000005 0.024262000000000002 0.008996666666666668
-3.7863900000000004 0.05044666666666667 0.008219666666666667 0.050154000000000004 0.028282333333333336 0.007329666666666667
-3.7713699999999997 0.061334666666666655 0.008216333333333334 0.042228999999999996 0.03454433333333333 0.006733
-3.7563600000000004 0.06809 0.008650333333333335 0.033212 0.043188333333333336 0.006518666666666667
-3.7413399999999997 0.068179 0.009866666666666666 0.027992666666666666 0.05437733333333334 0.006577666666666667
-3.7263300000000004 0.061461 0.012962666666666667 0.028639 0.06662733333333333 0.007520333333333333
-3.7113099999999997 0.05055833333333334 0.019522666666666667 0.03319966666666667 0.07616266666666666 0.010955333333333336
-3.6963000000000004 0.039945666666666664 0.031007333333333335 0.037167 0.07850933333333333 0.01935866666666667
-3.6812799999999997 0.03443399999999999 0.04791033333333334 0.03670600000000001 0.07164533333333334 0.03491966666666667
-3.6662700000000004 0.03745833333333334 0.068925 0.031354 0.058073999999999994 0.05744400000000001
-3.6512499999999997 0.04930866666666667 0.09035466666666667 0.02436 0.04409233333333333 0.08263799999999999
-3.6362400000000004 0.06617133333333333 0.10649933333333335 0.020658666666666665 0.036850999999999995 0.10289433333333334
-3.6212199999999997 0.081447 0.11175233333333333 0.024243333333333332 0.04133833333333334 0.11103233333333334
-3.6062100000000004 0.08923766666666667 0.10382233333333336 0.03617966666666667 0.05831399999999999 0.10455266666666668
-3.5911899999999997 0.08729099999999998 0.08545133333333334 0.05374966666666667 0.08308966666666666 0.08686833333333334
-3.5761800000000004 0.07709233333333333 0.06280066666666667 0.07134900000000001 0.10606399999999999 0.06462266666666666
-3.5611599999999997 0.06181833333333332 0.04177500000000001 0.08365233333333331 0.11660200000000001 0.04376566666666667
-3.5461500000000004 0.04475799999999999 0.025515666666666666 0.08903766666666667 0.10910866666666666 0.027360333333333327
-3.5311299999999997 0.028833 0.014401333333333332 0.08983733333333334 0.08657633333333332 0.015880333333333337
-3.5161200000000004 0.016267 0.007464999999999999 0.08882433333333335 0.058176000000000005 0.008517
-3.5010999999999997 0.008032666666666665 0.003531 0.08581766666666665 0.03310966666666667 0.0041933333333333345
-3.4860900000000004 0.003818 0.001624 0.07829599999999999 0.016025333333333332 0.0019586666666666663
-3.4710699999999997 0.0027053333333333335 0.001049 0.06493766666666666 0.006861666666666667 0.001139
-3.4560600000000004 0.003972 0.0014523333333333335 0.04775499999999999 0.0033526666666666674 0.0013403333333333334
-3.4410399999999997 0.0072373333333333335 0.0027079999999999995 0.030883666666666667 0.003408 0.0024196666666666663
-3.4260300000000004 0.012105999999999999 0.004775 0.017888666666666664 0.005913 0.0043293333333333335
-3.4110099999999997 0.017849666666666666 0.007559666666666667 0.010274333333333335 0.010286 0.006980333333333335
-3.3960000000000004 0.02359166666666667 0.010958666666666667 0.007824666666666667 0.01582166666666667 0.010218333333333334
-3.3809799999999997 0.029017333333333336 0.01508766666666667 0.009591666666666667 0.021442666666666665 0.014041666666666668
-3.3659700000000004 0.034906 0.02052233333333333 0.014712666666666667 0.026049666666666662 0.018865000000000003
-3.3509499999999997 0.04295533333333334 0.02829766666666667 0.02273666666666667 0.029028333333333333 0.025620999999999994
-3.3359400000000003 0.054457000000000005 0.03959733333333333 0.033600333333333336 0.030473666666666666 0.03545566666666666
-3.3209199999999996 0.06853766666666666 0.05513366666666667 0.04711066666666667 0.03136866666666666 0.049175333333333335
-3.3059100000000003 0.08127233333333334 0.07408466666666665 0.062066333333333334 0.03376966666666666 0.06642133333333335
-3.2908899999999996 0.08733366666666666 0.09309433333333335 0.075909 0.040560000000000006 0.08489566666666667
-3.2758800000000003 0.08364133333333332 0.10664533333333331 0.08534633333333333 0.053831333333333335 0.10037833333333333
-3.2608599999999996 0.07206066666666668 0.110012 0.08765166666666667 0.07222500000000001 0.10847933333333334
-3.2458500000000003 0.058622999999999995 0.10314166666666667 0.08177733333333334 0.08987566666666666 0.10766799999999997
-3.2308299999999996 0.05002333333333333 0.09162666666666668 0.06907866666666666 0.09950699999999998 0.10091066666666665
-3.2158200000000003 0.050031666666666676 0.08269800000000001 0.053267999999999996 0.09808533333333333 0.09350466666666665
-3.2008000000000005 0.05764066666666666 0.07951533333333333 0.03916933333333333 0.08962066666666665 0.08860633333333333
-3.1857900000000003 0.06784633333333333 0.07956166666666667 0.030610999999999996 0.08161566666666667 0.08528466666666668
-3.1707700000000005 0.075023 0.07882466666666667 0.028911999999999997 0.078592 0.08145066666666666
-3.1557600000000003 0.07704366666666669 0.076924 0.033074 0.079422 0.07783033333333332
-3.1407400000000005 0.07621366666666665 0.07706400000000001 0.041144999999999994 0.080597 0.07756666666666669
-3.1257300000000003 0.07569333333333333 0.08099333333333332 0.051092 0.08062433333333334 0.081584
-3.1107100000000005 0.075201 0.08521533333333334 0.06061166666666666 0.08014799999999998 0.08559666666666667
-3.0957000000000003 0.071114 0.08326433333333333 0.06699333333333332 0.07878233333333333 0.08297166666666665
-3.0806800000000005 0.06073266666666668 0.07164866666666667 0.06802 0.073835 0.070625
-3.0656700000000003 0.04572833333333333 0.05316566666666667 0.06313566666666666 0.06299066666666667 0.051768
-3.0506500000000005 0.031313999999999995 0.034673999999999996 0.05361266666666667 0.04757066666666666 0.033293333333333335
-3.0356400000000003 0.022615 0.022363666666666664 0.041678 0.03230433333333333 0.021122000000000005
-3.0206200000000005 0.021743000000000002 0.018847 0.029666666666666668 0.022260000000000002 0.01764766666666667
-3.0056100000000003 0.027041666666666665 0.022974333333333336 0.019703666666666664 0.019983000000000004 0.021732666666666667
-2.9905900000000005 0.034104 0.030841000000000004 0.013481 0.02452133333333334 0.029710999999999994
-2.9755800000000003 0.03797166666666666 0.037357 0.011879000000000002 0.03205266666666667 0.036662333333333345
-2.9605600000000005 0.03579333333333334 0.03845699999999999 0.014456000000000002 0.03757633333333333 0.03842966666666667
-2.9455500000000003 0.02827466666666667 0.03318866666666667 0.019289999999999998 0.037433 0.03377033333333333
-2.9305300000000005 0.01866766666666667 0.023940666666666666 0.023465000000000003 0.031271 0.02481033333333333
-2.9155200000000003 0.010297666666666667 0.014430666666666668 0.024503666666666667 0.021838666666666666 0.015276333333333336
-2.9005000000000005 0.004745666666666667 0.007268666666666667 0.021893666666666665 0.012740000000000001 0.008061666666666667
-2.8854900000000003 0.0018269999999999996 0.0031036666666666665 0.017413666666666664 0.006207666666666666 0.004297
-2.8704700000000005 0.0005933333333333333 0.001303666666666667 0.013963000000000001 0.0025243333333333337 0.004098999999999999
-2.8554600000000003 0.0002 0.0011936666666666667 0.013890000000000003 0.0008590000000000001 0.007697666666666668
-2.8404400000000005 0.000257 0.002837333333333333 0.018330333333333334 0.0002443333333333333 0.015591333333333336
-2.8254300000000003 0.0009560000000000001 0.007333333333333334 0.027464333333333334 6.966666666666668e-05 0.027422999999999996
-2.8104100000000005 0.003332666666666665 0.016398999999999997 0.040751666666666665 9.133333333333336e-05 0.04068433333333333
-2.7954000000000003 0.009852999999999999 0.031275333333333336 0.05618166666666667 0.000369 0.05118
-2.7803800000000005 0.024479333333333336 0.05118866666666666 0.06943766666666668 0.0014066666666666667 0.055839
-2.7653700000000003 0.05115099999999999 0.07262233333333334 0.07498933333333332 0.004508666666666665 0.055669333333333335
-2.7503500000000005 0.08994600000000001 0.09026633333333332 0.06950333333333333 0.012164 0.055415
-2.7353400000000003 0.13324633333333333 0.099327 0.054674999999999994 0.02778666666666667 0.05939966666666668
-2.7203200000000005 0.16661233333333333 0.09772766666666666 0.03632266666666666 0.05378233333333334 0.06747333333333333
-2.7053100000000003 0.17656200000000002 0.08713066666666668 0.020564333333333334 0.08849599999999999 0.07501200000000001
-2.6902900000000005 0.16019066666666668 0.07219966666666668 0.010719000000000001 0.12421499999999999 0.07691366666666669
-2.6752800000000003 0.12761866666666669 0.05820233333333334 0.007290333333333333 0.14947433333333332 0.07152733333333333
-2.6602600000000005 0.09460233333333333 0.04844166666666667 0.009896333333333333 0.15559799999999996 0.061475666666666685
-2.6452500000000003 0.07210966666666667 0.04359733333333334 0.018985333333333337 0.14260900000000004 0.051572
-2.6302300000000005 0.061679 0.042999666666666665 0.036281333333333325 0.11910799999999999 0.04603966666666667
-2.6152200000000003 0.058358 0.04581999999999999 0.06365466666666668 0.09593266666666665 0.04640366666666666
-2.6002000000000005 0.05629466666666667 0.05083166666666667 0.10054866666666666 0.07932766666666666 0.050785000000000004
-2.5851900000000003 0.05219966666666667 0.05581433333333333 0.14109499999999997 0.06900200000000001 0.05511533333333334
-2.5701700000000005 0.04558266666666667 0.058254333333333325 0.17407266666666665 0.06120966666666667 0.05580066666666667
-2.5551600000000003 0.03766766666666667 0.05721366666666668 0.18790400000000004 0.05278666666666666 0.052099666666666676
-2.5401400000000005 0.030487666666666666 0.05479799999999999 0.17795533333333333 0.04316333333333334 0.046817000000000004
-2.5251300000000003 0.026175999999999994 0.05555799999999999 0.14959633333333333 0.03411966666666667 0.04514399999999999
-2.5101100000000005 0.025924333333333334 0.06330366666666666 0.11402966666666665 0.028321 0.05192366666666666
-2.4951000000000003 0.028822666666666667 0.07712833333333334 0.08099000000000002 0.027456333333333336 0.068052
-2.4800800000000005 0.03187500000000001 0.09016366666666666 0.054812 0.03071133333333333 0.08800566666666668
-2.4650700000000003 0.03179366666666666 0.09357233333333335 0.03546166666666666 0.03474133333333333 0.10161566666666665
-2.4500500000000005 0.027311333333333337 0.08309133333333335 0.021525666666666665 0.03558333333333333 0.100379
-2.4350400000000003 0.019937 0.062202 0.01190033333333333 0.03136233333333334 0.08354799999999998
-2.4200200000000005 0.012664666666666666 0.03903333333333334 0.005831666666666668 0.02338666666666667 0.05828266666666667
-2.4050100000000003 0.008136666666666665 0.020493666666666667 0.002529666666666666 0.014874666666666668 0.03403333333333334
-2.3899900000000005 0.007854 0.009015333333333332 0.0011693333333333334 0.008803 0.01669
-2.3749800000000003 0.012285333333333334 0.003431333333333333 0.0013056666666666668 0.0068513333333333325 0.007176333333333332
-2.3599600000000005 0.020786000000000006 0.001565333333333333 0.0033019999999999994 0.009760999999999999 0.0037429999999999994
-2.3449500000000003 0.03100333333333333 0.0022089999999999996 0.008471333333333334 0.017576333333333336 0.004861999999999999
-2.3299300000000005 0.03898600000000001 0.005797333333333333 0.018515666666666663 0.028994000000000002 0.010524333333333333
-2.3149200000000003 0.041038666666666675 0.014178333333333331 0.03389366666666667 0.04056366666666667 0.021535333333333337
-2.2999000000000005 0.03621733333333333 0.02932066666666667 0.05188333333333332 0.047520333333333345 0.03768766666666667
-2.2848900000000003 0.02718433333333333 0.05088000000000001 0.06642066666666666 0.046580666666666666 0.05610133333333333
-2.2698700000000005 0.018599 0.074086 0.07111399999999998 0.038414666666666666 0.07149666666666667
-2.2548600000000003 0.014759 0.09054233333333335 0.06372299999999999 0.027429333333333337 0.07873666666666666
-2.2398400000000005 0.018241666666666666 0.09292033333333331 0.047981333333333334 0.019218000000000002 0.07567933333333333
-2.2248300000000003 0.029476 0.08015100000000001 0.031019 0.018059666666666665 0.06402133333333332
-2.2098100000000005 0.04641533333333334 0.058316666666666656 0.019095333333333332 0.025843666666666664 0.04789966666666667
-2.1948000000000003 0.06485066666666668 0.03637166666666666 0.015346333333333335 0.041649666666666675 0.031816333333333335
-2.1797800000000005 0.08034466666666668 0.020850333333333335 0.019918666666666664 0.061666000000000006 0.019119
-2.1647700000000003 0.09079433333333334 0.013707333333333332 0.030639000000000003 0.08059766666666669 0.011383333333333334
-2.1497500000000005 0.09677933333333333 0.013425333333333329 0.04313366666666667 0.09476699999999999 0.008480666666666666
-2.1347400000000003 0.09904599999999998 0.01713633333333333 0.051782 0.104091 0.009177999999999999
-2.1197200000000005 0.09623033333333333 0.022275333333333334 0.05236833333333333 0.110185 0.011924000000000002
-2.1047100000000003 0.08606733333333333 0.02753966666666667 0.044834 0.11249633333333336 0.015660333333333335
-2.0896900000000005 0.06866433333333334 0.032907000000000006 0.03334666666666666 0.10756733333333333 0.020208999999999998
-2.0746800000000003 0.04790166666666667 0.03855566666666666 0.023354666666666666 0.09279633333333333 0.025943666666666667
-2.0596600000000005 0.029213333333333334 0.04353633333333334 0.018144 0.07026733333333332 0.03266299999999999
-2.0446500000000003 0.01626633333333333 0.045744 0.017478666666666667 0.046183 0.03881699999999999
-2.0296300000000005 0.009492 0.043475999999999994 0.018652000000000002 0.026711333333333333 0.04204533333333333
-2.0146200000000003 0.007002333333333333 0.036872666666666665 0.018739000000000002 0.014604 0.040746
-1.9996000000000005 0.006348666666666666 0.027882333333333335 0.016488 0.008912999999999999 0.035263666666666665
-1.9845900000000003 0.005784666666666666 0.018970666666666667 0.012837666666666666 0.006922333333333332 0.027868000000000004
-1.9695700000000005 0.004727333333333334 0.011994 0.010099666666666667 0.0061086666666666685 0.021648333333333332
-1.9545600000000003 0.0035046666666666668 0.008009666666666665 0.010698000000000003 0.005131 0.019060999999999998
-1.9395400000000005 0.002973666666666667 0.007669999999999999 0.016154333333333333 0.0038146666666666663 0.020766
-1.9245300000000003 0.004277666666666667 0.011395 0.026216000000000003 0.0026406666666666675 0.025253000000000005
-1.9095100000000005 0.008856666666666667 0.018986000000000003 0.038229 0.002233 0.029769333333333328
-1.8945000000000003 0.017971333333333332 0.028881 0.047604666666666656 0.003139666666666667 0.03216466666666667
-1.8794800000000005 0.031535999999999995 0.03802633333333332 0.05004666666666667 0.005755666666666667 0.032158000000000006
-1.8644700000000003 0.046676999999999996 0.04299833333333334 0.04432066666666667 0.010236333333333332 0.030793000000000004
-1.8494500000000005 0.05800833333333333 0.041842000000000004 0.033084666666666665 0.016376999999999996 0.028838666666666665
-1.8344400000000003 0.06046166666666667 0.035156 0.021003666666666664 0.023685666666666657 0.025979333333333333
-1.8194200000000005 0.05281733333333335 0.025570999999999997 0.011926666666666667 0.03149866666666667 0.021612000000000003
-1.8044100000000003 0.038664666666666674 0.016144333333333333 0.007507333333333334 0.03873766666666666 0.016070666666666667
-1.7893900000000005 0.023768999999999995 0.009015999999999998 0.0076153333333333325 0.043540333333333334 0.010805666666666665
-1.7743800000000003 0.01252133333333333 0.005134 0.011232333333333335 0.04375700000000001 0.007782999999999998
-1.7593600000000005 0.006538 0.005004666666666666 0.016903 0.03854566666666667 0.009042999999999999
-1.7443500000000003 0.005799333333333333 0.009670666666666668 0.02309166666666667 0.02969433333333333 0.016618
-1.7293300000000005 0.010295666666666668 0.02079433333333334 0.02908833333333333 0.021150333333333333 0.03178566666666667
-1.7143200000000003 0.020311666666666672 0.039112999999999995 0.03618966666666667 0.017108666666666664 0.05308266666666665
-1.6993000000000005 0.035009 0.061883 0.047774000000000004 0.02019633333333333 0.074719
-1.6842900000000003 0.050791333333333334 0.08197766666666668 0.06712399999999999 0.030342666666666667 0.08814133333333334
-1.6692700000000005 0.06182633333333334 0.091014 0.09363533333333335 0.04424500000000001 0.08715100000000002
-1.6542600000000003 0.06337 0.08519 0.12034966666666666 0.056120333333333314 0.07253333333333332
-1.6392400000000005 0.055364666666666666 0.06859266666666668 0.13624733333333333 0.06051766666666666 0.051818
-1.6242300000000003 0.042613000000000005 0.050517333333333324 0.13296999999999998 0.055862666666666665 0.034307
-1.6092100000000005 0.031151 0.039049 0.11081366666666667 0.04545766666666668 0.025970666666666673
-1.5942000000000003 0.024151999999999996 0.03632566666666667 0.07850466666666665 0.03474966666666667 0.02743233333333334
-1.5791800000000005 0.020836000000000004 0.03854666666666666 0.047160999999999995 0.02729766666666666 0.03481599999999999
-1.5641700000000003 0.018490999999999997 0.039726000000000004 0.023985333333333334 0.023075666666666664 0.04203400000000001
-1.5491500000000005 0.015184999999999999 0.03603566666666667 0.010310999999999999 0.019932999999999996 0.043831999999999996
-1.5341400000000003 0.010850333333333333 0.027741333333333333 0.003742 0.01610966666666667 0.03847733333333333
-1.5191200000000005 0.006574333333333333 0.017935333333333334 0.0011439999999999998 0.011475333333333334 0.02826333333333333
-1.5041100000000003 0.0033479999999999994 0.00976 0.0002906666666666667 0.007005333333333333 0.017372666666666665
-1.4890900000000005 0.0014370000000000001 0.004626000000000001 6.366666666666666e-05 0.0036293333333333325 0.009004666666666666
-1.4740800000000003 0.00055 0.002328666666666667 1.0666666666666667e-05 0.001642 0.004216999999999999
-1.4590600000000005 0.0003013333333333333 0.0021160000000000003 3.666666666666667e-06 0.0008246666666666666 0.002604333333333333
-1.4440500000000003 0.0005 0.003501333333333333 1.6000000000000003e-05 0.0008833333333333334 0.0036319999999999994
-1.4290300000000005 0.0012169999999999998 0.006510666666666666 9.733333333333333e-05 0.0017376666666666667 0.007247666666666668
-1.4140200000000003 0.0026883333333333334 0.011351333333333331 0.0003996666666666667 0.0034180000000000005 0.013502333333333335
-1.3990000000000005 0.005151 0.017841333333333334 0.0013809999999999998 0.005855000000000001 0.021588
-1.3839900000000003 0.008658666666666667 0.024701666666666667 0.003955333333333333 0.008695 0.02924366666666667
-1.3689700000000005 0.013011666666666666 0.029569666666666664 0.009462 0.011431666666666666 0.033448000000000006
-1.3539600000000003 0.017788333333333333 0.030195333333333338 0.018914 0.013819000000000001 0.032225333333333335
-1.3389400000000005 0.022311666666666667 0.026080000000000002 0.03161166666666667 0.016062333333333335 0.026104000000000002
-1.3239300000000003 0.025600000000000005 0.018964333333333337 0.04416433333333333 0.018588666666666667 0.017753
-1.3089100000000005 0.026794333333333333 0.011637333333333333 0.05158033333333334 0.02143566666666667 0.010139333333333335
-1.2939000000000003 0.02611666666666667 0.00622 0.05035933333333334 0.024033000000000006 0.004910333333333333
-1.2788800000000005 0.025700333333333332 0.0034583333333333337 0.04110099999999999 0.025947 0.0022066666666666667
-1.2638700000000003 0.028983333333333337 0.0031776666666666667 0.02805133333333333 0.02818233333333334 0.0014503333333333334
-1.2488500000000005 0.038435 0.004945666666666667 0.016042666666666667 0.033621 0.002171666666666667
-1.2338400000000003 0.05300666666666667 0.008342666666666665 0.007826333333333333 0.04512800000000001 0.004237333333333333
-1.2188200000000005 0.06772500000000001 0.012825 0.003686 0.06235033333333335 0.007577333333333334
-1.2038100000000003 0.076448 0.017639666666666665 0.0027343333333333334 0.08017533333333332 0.011809666666666666
-1.1887900000000005 0.07576766666666666 0.022016 0.004106 0.09128933333333332 0.016105
-1.1737800000000003 0.066658 0.02559033333333333 0.007168666666666666 0.09111966666666667 0.019556333333333332
-1.1587600000000005 0.05280733333333333 0.028743333333333336 0.011099 0.080594 0.021783666666666666
-1.1437500000000003 0.03797966666666667 0.03254633333333333 0.014668333333333334 0.06434866666666667 0.023473
-1.1287300000000005 0.024732 0.03781500000000001 0.016837333333333333 0.04705533333333333 0.026143333333333334
-1.1137200000000003 0.014537999999999999 0.043804333333333334 0.017598 0.031556 0.03102
-1.0987000000000005 0.008128000000000002 0.048004333333333336 0.018092000000000004 0.019231333333333333 0.037654666666666683
-1.0836900000000003 0.005765333333333332 0.048031000000000004 0.01946933333333333 0.010777666666666666 0.04377366666666667
-1.0686700000000005 0.007554666666666666 0.04410666666666666 0.021521333333333333 0.00651 0.04702066666666666
-1.0536600000000003 0.013415000000000002 0.03935433333333334 0.022607 0.006519333333333333 0.04706466666666667
-1.0386400000000005 0.022382666666666665 0.037061000000000004 0.021133333333333337 0.010759333333333333 0.045594666666666665
-1.0236300000000003 0.03181133333333333 0.03757266666666667 0.017017 0.01863433333333333 0.044038333333333325
-1.0086100000000005 0.03788333333333334 0.03804833333333334 0.011778999999999996 0.02813533333333333 0.04177033333333333
-0.9936000000000003 0.03770266666666666 0.035201 0.007303666666666667 0.035724 0.036997666666666665
-0.9785800000000004 0.03134033333333333 0.028228333333333338 0.004592999999999999 0.037927 0.02912533333333333
-0.9635700000000003 0.021759666666666667 0.01917466666666667 0.003503333333333333 0.03364166666666667 0.01974833333333333
-0.9485500000000004 0.012621666666666666 0.010935 0.0032509999999999995 0.024924 0.011340999999999999
-0.9335400000000003 0.006115999999999999 0.005220000000000001 0.0030646666666666665 0.015423666666666669 0.005475333333333333
-0.9185200000000004 0.0024736666666666665 0.0020819999999999996 0.0025863333333333333 0.007973333333333332 0.0022126666666666666
-0.9035100000000003 0.0008393333333333333 0.000694 0.0018696666666666662 0.0034416666666666667 0.0007480000000000001
-0.8884900000000004 0.00023566666666666668 0.00019233333333333336 0.0011866666666666666 0.0012396666666666667 0.00021066666666666667
-0.8734800000000003 5.433333333333333e-05 4.3666666666666666e-05 0.0008113333333333333 0.00037500000000000006 4.833333333333335e-05
-0.8584600000000004 9.333333333333334e-06 6.666666666666667e-06 0.0009993333333333334 9.266666666666666e-05 8.333333333333334e-06
-0.8434500000000003 0.0 0.0 0.0020373333333333333 1.9333333333333337e-05 0.0
-0.8284300000000004 0.0 0.0 0.004261 2.666666666666667e-06 0.0
-0.8134200000000003 0.0 0.0 0.007818666666666668 0.0 0.0
-0.7984000000000004 0.0 0.0 0.012283333333333335 0.0 0.0
-0.7833900000000003 0.0 0.0 0.016542666666666667 0.0 0.0
-0.7683700000000004 0.0 0.0 0.019211333333333334 0.0 0.0
-0.7533600000000003 0.0 0.0 0.019472333333333335 0.0 0.0
-0.7383400000000004 8e-06 1.2000000000000002e-05 0.017662 0.0 1.3333333333333338e-05
-0.7233300000000003 4.566666666666667e-05 6.6e-05 0.015057333333333336 4.333333333333334e-06 7.200000000000002e-05
-0.7083100000000004 0.00020433333333333333 0.00026966666666666664 0.012981666666666667 2.7000000000000006e-05 0.00029933333333333336
-0.6933000000000002 0.0007126666666666668 0.0009523333333333332 0.011964333333333335 0.00012433333333333334 0.0010456666666666667
-0.6782800000000004 0.0020573333333333333 0.0027579999999999996 0.011799 0.0004666666666666667 0.0030063333333333326
-0.6632700000000002 0.0049776666666666676 0.006680000000000001 0.012332333333333332 0.001449 0.0072109999999999995
-0.6482500000000004 0.010049333333333332 0.013512000000000001 0.014159666666666666 0.003751666666666666 0.014459
-0.6332400000000002 0.016953 0.022833000000000003 0.018224999999999998 0.008109 0.024210333333333334
-0.6182200000000004 0.023876666666666668 0.03222666666666667 0.024497333333333333 0.014642333333333335 0.03385933333333334
-0.6032100000000002 0.02809533333333333 0.03799433333333333 0.030976000000000004 0.022092999999999995 0.03955766666666667
-0.5881900000000004 0.027611333333333335 0.037415333333333335 0.034419333333333336 0.027835 0.03859999999999999
-0.5731800000000002 0.022667 0.030776333333333333 0.03257566666666666 0.029297 0.03146066666666667
-0.5581600000000004 0.015543 0.021141666666666666 0.025941666666666672 0.025753333333333336 0.02142
-0.5431500000000002 0.0089 0.012131999999999999 0.017305 0.01891066666666667 0.012177666666666667
-0.5281300000000004 0.004258333333333334 0.005816999999999999 0.009647333333333334 0.011595 0.005783666666666665
-0.5131200000000002 0.001699333333333333 0.002333 0.004496666666666665 0.005940333333333333 0.0022966666666666665
-0.49810000000000043 0.000566 0.0007786666666666668 0.0017526666666666665 0.00254 0.0007633333333333334
-0.48309000000000024 0.00015733333333333335 0.0002123333333333333 0.0005676666666666666 0.000907666666666667 0.00020733333333333335
-0.46807 3.366666666666667e-05 4.8666666666666686e-05 0.00015166666666666668 0.0002656666666666667 4.633333333333333e-05
-0.45306000000000024 4.666666666666667e-06 8e-06 3.4e-05 6.6e-05 8e-06
-0.43804 0.0 0.0 4.666666666666667e-06 1.1666666666666668e-05 0.0
-0.42303000000000024 0.0 0.0 0.0 3.3333333333333335e-07 0.0
-0.40801 0.0 0.0 0.0 0.0 0.0
-0.39300000000000024 0.0 0.0 0.0 0.0 0.0
-0.37798 0.0 0.0 0.0 0.0 0.0
-0.36297000000000024 0.0 0.0 0.0 0.0 0.0
-0.34795 0.0 0.0 0.0 0.0 0.0
-0.33294000000000024 0.0 0.0 0.0 0.0 0.0
-0.31792 0.0 0.0 0.0 0.0 0.0
-0.30291000000000023 0.0 0.0 4e-06 0.0 0.0
-0.28789 0.0 0.0 3.2000000000000005e-05 0.0 0.0
-0.27288000000000023 0.0 0.0 0.00014700000000000002 0.0 0.0
-0.25786 0.0 0.0 0.0005436666666666667 0.0 0.0
-0.24285000000000023 0.0 1.0000000000000002e-06 0.0016553333333333335 0.0 1.0000000000000002e-06
-0.22782999999999998 6.666666666666667e-07 1.5000000000000002e-05 0.004238 0.0 1.3e-05
-0.21282000000000023 1.4666666666666673e-05 7.100000000000002e-05 0.009061000000000001 6.666666666666667e-07 6.733333333333333e-05
-0.19779999999999998 7.1e-05 0.00025566666666666674 0.016180666666666666 1.566666666666667e-05 0.0002513333333333334
-0.18279000000000023 0.00024266666666666667 0.0007763333333333334 0.024132333333333332 7.5e-05 0.0007743333333333334
-0.16776999999999997 0.0006843333333333332 0.0019436666666666667 0.03006533333333333 0.0002563333333333334 0.0019733333333333334
-0.15276000000000023 0.0015856666666666664 0.004055666666666667 0.03127933333333333 0.000715 0.004203999999999999
-0.13773999999999997 0.003085333333333334 0.007079000000000001 0.027187000000000003 0.0016516666666666667 0.007498
-0.12273000000000023 0.005007 0.010317666666666666 0.019738333333333337 0.003191666666666667 0.011158999999999999
-0.10770999999999997 0.006788333333333332 0.012563000000000001 0.011967333333333333 0.005147666666666667 0.013873333333333333
-0.09270000000000023 0.007685666666666664 0.012773666666666666 0.0060613333333333335 0.006935666666666668 0.014409333333333333
-0.07767999999999997 0.007269999999999999 0.010847999999999998 0.002561333333333333 0.007803 0.012496666666666665
-0.06267000000000023 0.005747333333333333 0.007696666666666667 0.000905666666666667 0.0073356666666666666 0.009052666666666669
-0.04764999999999997 0.003792 0.004560666666666667 0.0002663333333333334 0.005763666666666666 0.005480333333333334
-0.032640000000000224 0.002100666666666667 0.002263 6.6e-05 0.0037783333333333336 0.002776
-0.01761999999999997 0.0010040000000000001 0.0009513333333333334 3.3e-05 0.0020780000000000004 0.0011830000000000002
-0.0026100000000002233 0.000514 0.00039833333333333333 9.466666666666667e-05 0.0009833333333333332 0.0004646666666666667
0.012410000000000032 0.0005946666666666667 0.00034366666666666665 0.000313 0.000493 0.00029666666666666665
0.027419999999999778 0.0013276666666666667 0.0007109999999999999 0.0008953333333333333 0.0005483333333333334 0.0005239999999999999
0.04244000000000003 0.0029409999999999996 0.0015773333333333331 0.002133666666666666 0.0012269999999999998 0.0011793333333333332
0.05744999999999978 0.005533666666666668 0.002992 0.0042563333333333325 0.002768333333333333 0.0023283333333333333
0.07247000000000003 0.008723666666666666 0.004756666666666668 0.007071 0.005325000000000001 0.003860000000000001
0.08747999999999978 0.011486 0.006311666666666666 0.009820999999999998 0.008577 0.0053426666666666674
0.10250000000000004 0.012637 0.007001666666666667 0.011392333333333334 0.011544000000000002 0.006175666666666668
0.11750999999999978 0.011611666666666666 0.006486 0.011042333333333331 0.012977333333333336 0.005966333333333332
0.13253000000000004 0.008913666666666669 0.005014666666666666 0.008936666666666667 0.012185333333333331 0.004810999999999999
0.14753999999999978 0.005712333333333333 0.0032399999999999994 0.006041333333333332 0.009556333333333333 0.003245333333333333
0.16256000000000004 0.0030636666666666672 0.0017490000000000003 0.003412666666666667 0.006260333333333334 0.0018223333333333331
0.17756999999999978 0.001367 0.0007876666666666668 0.0016106666666666667 0.003426666666666667 0.0008569999999999999
0.19259000000000004 0.0005070000000000001 0.000296 0.0006326666666666667 0.001565333333333333 0.0003363333333333334
0.20759999999999978 0.0001606666666666667 9.333333333333334e-05 0.00021033333333333337 0.0005933333333333333 0.000112
0.22262000000000004 3.733333333333334e-05 1.8333333333333333e-05 5.5666666666666674e-05 0.0001886666666666667 2.800000000000001e-05
0.23762999999999979 5.666666666666667e-06 1.6666666666666667e-06 9.666666666666668e-06 4.800000000000001e-05 3e-06
0.25265000000000004 0.0 3.3333333333333335e-07 6.666666666666667e-07 7.666666666666667e-06 3.3333333333333335e-07
0.2676599999999998 0.0 0.0 0.0 0.0 0.0
0.28268000000000004 0.0 0.0 0.0 0.0 0.0
0.2976899999999998 0.0 0.0 0.0 0.0 0.0
0.31271000000000004 0.0 0.0 0.0 0.0 0.0
0.3277199999999998 0.0 0.0 0.0 0.0 0.0
0.34274000000000004 0.0 0.0 0.0 0.0 0.0
0.3577499999999998 0.0 0.0 0.0 0.0 0.0
0.37277000000000005 0.0 0.0 0.0 0.0 0.0
0.3877799999999998 0.0 0.0 0.0 0.0 0.0
0.40280000000000005 0.0 0.0 0.0 0.0 0.0
0.4178099999999998 3.3333333333333333e-06 0.0 0.0 4.333333333333334e-06 0.0
0.43283000000000005 2.0666666666666666e-05 0.0 3.3333333333333335e-07 2.5e-05 0.0
0.4478399999999998 8.833333333333333e-05 0.0 5.666666666666666e-06 0.00010533333333333335 0.0
0.46286000000000005 0.0003006666666666667 0.0 2.3000000000000003e-05 0.0003376666666666666 0.0
0.4778699999999998 0.0008336666666666667 0.0 8.499999999999999e-05 0.0009066666666666667 0.0
0.49289000000000005 0.0019286666666666664 0.0 0.00024533333333333335 0.0020263333333333335 0.0
0.5078999999999998 0.0037296666666666667 1.0000000000000002e-06 0.0006016666666666667 0.003778666666666666 1.0000000000000002e-06
0.52292 0.006026666666666666 1.4333333333333336e-05 0.0012226666666666666 0.005895666666666666 1.5333333333333334e-05
0.5379299999999998 0.008161999999999999 7.400000000000001e-05 0.00208 0.007699333333333334 7.933333333333334e-05
0.55295 0.009380000000000001 0.000286 0.002955 0.008485000000000001 0.00029433333333333335
0.5679599999999998 0.009492000000000002 0.000931 0.0035063333333333335 0.008082333333333334 0.0009339999999999998
0.58298 0.009431666666666666 0.002505666666666666 0.003474 0.007222333333333333 0.002447666666666667
0.5979899999999998 0.011086 0.005657333333333334 0.0028773333333333337 0.0072756666666666655 0.005390333333333333
0.61301 0.01624933333333333 0.010723666666666666 0.001989 0.009606 0.009929666666666668
0.6280199999999998 0.025188666666666668 0.017160333333333333 0.001147 0.014904333333333334 0.015395333333333332
0.6430400000000001 0.03562866666666666 0.023348333333333336 0.000555 0.02269533333333333 0.020245666666666665
0.6580499999999998 0.043340000000000004 0.027330000000000007 0.00022166666666666664 0.031128 0.022946333333333336
0.6730700000000001 0.04455133333333334 0.028005333333333333 8.099999999999999e-05 0.037367000000000004 0.023051999999999996
0.6880799999999998 0.03850900000000001 0.025638000000000005 4.600000000000001e-05 0.038801 0.021378000000000005
0.7031000000000001 0.02794933333333333 0.021392000000000005 0.000112 0.03457033333333333 0.019008999999999998
0.7181099999999998 0.017021 0.01656233333333333 0.000372 0.026258333333333335 0.016422
0.7331300000000001 0.008695333333333333 0.012331 0.0010833333333333333 0.016904333333333337 0.013608333333333333
0.7481399999999998 0.0037249999999999996 0.009757333333333335 0.002619999999999999 0.009184000000000001 0.010917333333333334
0.7631600000000001 0.001337 0.009530666666666665 0.005269333333333333 0.004199 0.009305333333333334
0.7781699999999998 0.000403 0.011397666666666667 0.008881 0.0016083333333333334 0.009687
0.7931900000000001 0.00010466666666666669 0.014016666666666667 0.012512 0.0005196666666666668 0.012020000000000001
0.8081999999999998 4.6e-05 0.015538333333333333 0.014764666666666667 0.00014033333333333335 0.014998
0.8232200000000001 0.00012433333333333334 0.014813666666666666 0.014747999999999999 4.266666666666667e-05 0.016770666666666666
0.8382299999999998 0.00046900000000000007 0.012199 0.012927999999999999 6.766666666666667e-05 0.01630466666666667
0.8532500000000001 0.001511333333333333 0.009441333333333333 0.011159 0.00026533333333333335 0.014343333333333331
0.8682599999999998 0.004049999999999999 0.008780333333333333 0.011717666666666666 0.0009276666666666668 0.013167666666666666
0.8832800000000001 0.009077666666666668 0.011936 0.015917666666666667 0.0026999999999999997 0.015257
0.8982899999999998 0.01699 0.01924733333333333 0.023024666666666662 0.006561 0.021575
0.9133100000000001 0.02656066666666667 0.02895333333333333 0.030177000000000002 0.013310666666666667 0.03046433333333333
0.9283199999999998 0.034685333333333325 0.037324666666666666 0.033776 0.022556666666666666 0.03800266666666666
0.9433400000000001 0.03783800000000001 0.040415000000000006 0.03177699999999999 0.031938666666666664 0.040204333333333335
0.9583499999999998 0.034473 0.03659366666666667 0.025115999999999996 0.037767 0.03566833333333333
0.9733700000000001 0.026235 0.02768266666666667 0.01698 0.03730033333333334 0.02645533333333333
0.9883799999999998 0.016676666666666666 0.017493666666666668 0.010811333333333334 0.030772 0.016395
1.0034 0.008856666666666669 0.009233 0.00885 0.021202666666666665 0.008487
1.0184099999999998 0.003926999999999999 0.004070333333333333 0.011976666666666667 0.012207333333333332 0.003669
1.03343 0.0014536666666666667 0.0015009999999999997 0.019880666666666665 0.005867999999999999 0.0013320000000000003
1.0484399999999998 0.0004476666666666667 0.00047300000000000006 0.030891666666666664 0.002354333333333333 0.0004233333333333334
1.06346 0.00011600000000000001 0.0001836666666666667 0.042037000000000005 0.000786 0.00021500000000000002
1.0784699999999998 3.433333333333334e-05 0.00029666666666666665 0.05021 0.00021833333333333337 0.0004636666666666667
1.09349 5.3666666666666666e-05 0.0009483333333333334 0.053897999999999995 5.5333333333333334e-05 0.0014176666666666671
1.1084999999999998 0.00020833333333333337 0.0027686666666666667 0.05363033333333334 4.133333333333334e-05 0.0038056666666666673
1.12352 0.0006960000000000001 0.006836 0.050687 0.00013433333333333336 0.008749333333333333
1.1385299999999998 0.0019489999999999998 0.014261333333333332 0.04577533333333333 0.00046633333333333336 0.017125
1.15355 0.004582 0.025112 0.03938966666666667 0.0013693333333333333 0.028600999999999998
1.1685599999999998 0.009045333333333334 0.03731033333333333 0.03294 0.003371666666666667 0.040743
1.18358 0.01509966666666667 0.04676233333333333 0.028554000000000003 0.006974666666666667 0.04944033333333333
1.1985899999999998 0.021540999999999998 0.04939466666666667 0.027225999999999997 0.012193666666666669 0.05102433333333334
1.21361 0.026804666666666664 0.04395133333333334 0.02758233333333333 0.01820266666666667 0.04468866666666666
1.2286199999999998 0.029952999999999997 0.032913333333333336 0.026883666666666663 0.02359 0.033138666666666663
1.24364 0.031100000000000006 0.02072533333333333 0.02332666666666667 0.027149333333333327 0.020754333333333333
1.2586499999999998 0.030598666666666666 0.010962000000000001 0.017374999999999998 0.028470666666666675 0.01096
1.27367 0.02830333333333333 0.004869 0.011052666666666664 0.027656 0.004867666666666667
1.2886799999999998 0.023889666666666667 0.001815 0.006292000000000002 0.024834000000000002 0.0018160000000000001
1.3037 0.017802666666666668 0.0005656666666666668 0.003924 0.02021733333333334 0.000567
1.3187099999999998 0.011433333333333332 0.00014833333333333335 0.0037649999999999997 0.014543666666666668 0.00015366666666666667
1.33373 0.006232666666666667 3.4e-05 0.005100000000000001 0.009045 6.066666666666667e-05
1.3487399999999998 0.002859666666666667 1.4666666666666668e-05 0.007092333333333335 0.004791333333333333 0.0001446666666666667
1.36376 0.0011099999999999999 5.566666666666667e-05 0.009182333333333332 0.0021446666666666667 0.0005566666666666667
1.3787699999999998 0.000391 0.00025100000000000003 0.011656666666666664 0.0008043333333333333 0.00187
1.39379 0.0002763333333333334 0.0009409999999999999 0.015913999999999998 0.00025299999999999997 0.005288
1.4087999999999998 0.0007363333333333335 0.002963333333333333 0.023793 7.166666666666667e-05 0.012634000000000001
1.42382 0.002387666666666667 0.007863 0.03580466666666667 4.933333333333333e-05 0.025624333333333336
1.4388299999999998 0.006715 0.01770333333333333 0.049451666666666665 0.00018000000000000004 0.04439400000000001
1.45385 0.015927000000000004 0.033957666666666664 0.05966133333333333 0.0007193333333333335 0.066278
1.4688599999999998 0.031921333333333336 0.05583800000000001 0.062018333333333335 0.0024149999999999996 0.08634533333333333
1.48388 0.05412433333333333 0.079343 0.05659433333333334 0.006805333333333333 0.09963566666666666
1.4988899999999998 0.07797266666666668 0.09824766666666668 0.048651 0.016135666666666666 0.10328166666666667
1.5139099999999999 0.096223 0.10681366666666664 0.04524533333333333 0.032184666666666674 0.09692999999999999
1.5289199999999998 0.10353833333333332 0.10240866666666668 0.050332 0.05418933333333333 0.08218566666666668
1.5439399999999999 0.10061933333333334 0.08656966666666668 0.061980333333333325 0.07744566666666666 0.062250333333333324
1.5589499999999998 0.09347399999999999 0.06422833333333333 0.07341333333333333 0.09500966666666666 0.041535333333333334
1.5739699999999999 0.08798366666666667 0.04156133333333333 0.077203 0.10224833333333333 0.024318666666666666
1.5889799999999998 0.08517833333333334 0.023527666666666665 0.070192 0.100047 0.013222000000000001
1.6039999999999999 0.08220633333333334 0.012517 0.05549933333333334 0.09310633333333335 0.008978999999999997
1.6190099999999998 0.07746166666666668 0.008924999999999999 0.03997900000000001 0.08498766666666666 0.011679999999999998
1.6340299999999999 0.07408366666666666 0.013048 0.02927933333333333 0.07556433333333333 0.02210466666666667
1.6490399999999998 0.07796266666666667 0.02647533333333334 0.024644000000000003 0.06341566666666666 0.041737
1.6640599999999999 0.09264333333333334 0.051496999999999994 0.023382666666666666 0.049804 0.070948
1.6790699999999998 0.11601933333333332 0.088152 0.021870666666666667 0.03988166666666666 0.10622833333333336
1.6940899999999999 0.14087933333333333 0.13046233333333335 0.018224999999999998 0.040404333333333334 0.13889066666666666
1.7090999999999998 0.15801466666666666 0.16599233333333335 0.012964000000000002 0.056271 0.15798000000000004
1.7241199999999999 0.16024666666666665 0.1815963333333333 0.0077606666666666674 0.08759033333333335 0.15674000000000002
1.7391299999999998 0.14645833333333333 0.17218333333333333 0.0038903333333333333 0.128044 0.13744900000000002
1.7541499999999999 0.12280433333333333 0.1442203333333333 0.0016573333333333331 0.16584433333333332 0.10967133333333333
1.7691599999999998 0.09868600000000002 0.11013466666666669 0.0006893333333333334 0.18833633333333333 0.08326300000000002
1.7841799999999999 0.080032 0.07941433333333331 0.0005900000000000001 0.188382 0.06265000000000001
1.7991899999999998 0.06630166666666666 0.055084 0.0012626666666666667 0.1676986666666667 0.046912999999999996
1.8142099999999999 0.053735333333333336 0.036435666666666665 0.0029530000000000003 0.13452933333333333 0.03380966666666667
1.8292199999999998 0.040439 0.022712 0.005931 0.098297 0.022820666666666666
1.8442399999999999 0.027872333333333336 0.013878666666666666 0.010008999999999997 0.06587966666666666 0.014860666666666666
1.8592499999999998 0.018457666666666667 0.009479999999999999 0.014246000000000003 0.040959666666666665 0.010459666666666666
1.8742699999999999 0.012991999999999998 0.008058666666666665 0.01735433333333333 0.024636333333333333 0.008783666666666667
1.8892799999999998 0.010366333333333335 0.007704333333333333 0.018736333333333334 0.015899666666666666 0.008166999999999999
1.9042999999999999 0.009074666666666668 0.007022666666666666 0.01918833333333333 0.012420333333333332 0.0072646666666666675
1.9193099999999998 0.008393666666666667 0.005685666666666668 0.020249 0.011704666666666665 0.005690333333333333
1.9343299999999999 0.008395333333333333 0.004207999999999999 0.02267266666666667 0.01204866666666667 0.0038896666666666676
1.9493399999999999 0.009145999999999996 0.003425 0.025624 0.012561999999999999 0.002570666666666666
1.9643599999999999 0.010165 0.003968333333333333 0.027920000000000004 0.012715666666666665 0.002289666666666667
1.9793699999999999 0.010661666666666665 0.006019333333333334 0.030293333333333335 0.012134333333333334 0.003352333333333333
1.9943899999999999 0.010182666666666666 0.009286666666666665 0.03623766666666666 0.010812333333333334 0.005806666666666667
2.0094 0.00899766666666667 0.013029 0.049853333333333326 0.009261666666666666 0.009375333333333336
2.02442 0.007827333333333332 0.016309 0.07182 0.008145 0.013381000000000002
2.03943 0.007191333333333333 0.01824 0.09687633333333333 0.007660666666666667 0.016900666666666668
2.05445 0.006997 0.01837233333333333 0.11574900000000002 0.007410999999999999 0.019131000000000002
2.06946 0.006828666666666665 0.017156666666666667 0.12097500000000001 0.006794999999999999 0.019903000000000004
2.08448 0.006621333333333332 0.016392 0.11224566666666667 0.005664000000000001 0.020294333333333334
2.09949 0.007211666666666667 0.019177 0.09669866666666667 0.004600333333333334 0.02298633333333333
2.11451 0.010200666666666667 0.028778666666666664 0.08366833333333336 0.004763666666666667 0.03159166666666667
2.12952 0.017092333333333334 0.04636733333333332 0.07794933333333334 0.007594333333333334 0.048327
2.14454 0.027936 0.06890900000000001 0.07693633333333333 0.014302666666666665 0.07115433333333333
2.15955 0.04040333333333334 0.08926433333333333 0.073754 0.024979999999999995 0.09305766666666666
2.17457 0.05049433333333333 0.09974066666666667 0.06355366666666666 0.03773333333333333 0.10538666666666668
2.18958 0.05507233333333335 0.09708000000000001 0.04722366666666667 0.04895333333333333 0.10353533333333334
2.2046 0.05422566666666666 0.08467433333333334 0.029784333333333326 0.055407000000000005 0.090166
2.21961 0.05088566666666667 0.06982933333333333 0.016194333333333335 0.056568999999999994 0.07311466666666666
2.23463 0.04777466666666665 0.058335999999999985 0.008769666666666667 0.054667333333333325 0.05972733333333334
2.24964 0.04495766666666666 0.05106433333333334 0.007807666666666666 0.052031999999999995 0.05242733333333334
2.26466 0.04066800000000001 0.04520366666666667 0.013267333333333336 0.048770666666666664 0.04859533333333333
2.27967 0.034332333333333326 0.03829266666666667 0.025150333333333334 0.043421333333333326 0.044235333333333335
2.29469 0.028156666666666667 0.031035333333333328 0.04215700000000001 0.035762 0.03796966666666667
2.3097 0.025750666666666665 0.026609333333333336 0.06033366666666667 0.028254999999999995 0.032010000000000004
2.32472 0.029259333333333335 0.027791000000000003 0.074241 0.024614333333333332 0.029767666666666668
2.33973 0.037609000000000004 0.03470533333333334 0.08083900000000001 0.02704866666666667 0.03281633333333334
2.35475 0.04701433333333334 0.04476033333333334 0.08271666666666665 0.03460366666666667 0.03990566666666666
2.36976 0.05320999999999999 0.05428433333333334 0.08643766666666668 0.04360033333333333 0.04830366666666667
2.38478 0.053656 0.06020433333333334 0.09621600000000001 0.04966266666666666 0.05554300000000001
2.39979 0.04832800000000001 0.060767 0.10872266666666668 0.049948 0.059894333333333334
2.41481 0.03904033333333334 0.055554666666666655 0.11478766666666669 0.04424533333333333 0.05992166666666666
2.42982 0.028303666666666668 0.045523666666666664 0.10710899999999998 0.034571 0.054675999999999995
2.44484 0.018507333333333334 0.03304966666666667 0.08677066666666665 0.023835333333333333 0.04486966666666667
2.45985 0.01148733333333333 0.021257333333333336 0.062822 0.014606333333333334 0.03353933333333334
2.47487 0.008333 0.012879 0.04627333333333332 0.008454 0.024971000000000004
2.48988 0.009395666666666667 0.009440666666666665 0.04391466666666667 0.005986666666666668 0.022500333333333337
2.5049 0.014338999999999998 0.011253666666666665 0.055337333333333336 0.007292000000000001 0.026762
2.51991 0.022062333333333337 0.017558333333333332 0.07324466666666667 0.012185 0.035263666666666665
2.53493 0.030615999999999994 0.026379 0.08680966666666667 0.019998000000000005 0.04359333333333333
2.54994 0.037548333333333336 0.034641 0.08747666666666666 0.029209666666666665 0.04768066666666666
2.56496 0.04063166666666666 0.039223333333333346 0.07399700000000001 0.03752966666666667 0.04586900000000001
2.57997 0.038764 0.03848166666666667 0.05250500000000001 0.04257933333333333 0.03928566666666667
2.59499 0.032598 0.033001333333333334 0.03159433333333333 0.04280233333333334 0.030418333333333332
2.61 0.024498333333333334 0.024913 0.017018666666666668 0.038091 0.021484333333333334
2.62502 0.01795333333333333 0.016623666666666665 0.009975666666666667 0.029857333333333333 0.013807666666666668
2.64003 0.016809 0.009881333333333334 0.008621666666666666 0.020459333333333333 0.007977
2.65505 0.024483333333333333 0.005618333333333333 0.010176 0.012214666666666667 0.004131333333333333
2.67006 0.04255833333333334 0.004456 0.012147999999999999 0.006595666666666666 0.0021653333333333333
2.68508 0.06841933333333335 0.007502333333333334 0.012929999999999999 0.004315333333333333 0.0021030000000000003
2.70009 0.09392833333333335 0.016789999999999996 0.012125 0.006182333333333333 0.00464
2.71511 0.10821366666666668 0.03431866666666667 0.010431666666666665 0.014096 0.011492666666666663
2.73012 0.10423566666666668 0.05936933333333332 0.008904666666666667 0.030667666666666663 0.024726000000000005
2.74514 0.08389866666666666 0.08600166666666667 0.008079999999999999 0.056716 0.044680333333333336
2.76015 0.056427000000000005 0.10417833333333332 0.007664333333333334 0.08783500000000001 0.06758033333333334
2.77517 0.03177666666666667 0.10552533333333333 0.007003 0.11371233333333335 0.08554066666666668
2.79018 0.015241333333333332 0.08946000000000001 0.005789333333333333 0.12308300000000003 0.09067633333333333
2.8052 0.007064999999999999 0.063761 0.004384666666666666 0.11152300000000001 0.08074966666666668
2.82021 0.005309333333333333 0.03911166666666667 0.003648333333333333 0.08508666666666667 0.06119333333333333
2.83523 0.008329333333333333 0.022952000000000004 0.0045503333333333324 0.05606066666666667 0.041433666666666674
2.85024 0.015095333333333337 0.017326333333333332 0.007849333333333333 0.03507733333333333 0.029029000000000003
2.86526 0.024013666666666666 0.020214333333333334 0.013653 0.026273333333333333 0.02614866666666667
2.88027 0.032123 0.02740466666666667 0.021063 0.027432 0.029846666666666667
2.89529 0.035973000000000005 0.033928 0.02845 0.03282366666666667 0.0346
2.9103 0.03386433333333334 0.03574033333333333 0.034528666666666666 0.036493333333333336 0.03554466666666667
2.92532 0.02724 0.031565 0.03925433333333333 0.035076666666666666 0.030975
2.94033 0.019818666666666665 0.023330000000000007 0.04317466666666667 0.029135666666666664 0.022641
2.95535 0.015192000000000002 0.014510333333333337 0.045832666666666674 0.022105999999999997 0.013884333333333335
2.97036 0.015003666666666667 0.007876 0.04541000000000001 0.017641333333333332 0.007287333333333332
2.98538 0.01877266666666667 0.004471666666666666 0.04054733333333333 0.017469666666666665 0.003701
3.00039 0.024777333333333335 0.004099333333333333 0.03222966666666667 0.02110366666666667 0.0028203333333333335
3.01541 0.030958000000000003 0.006159000000000001 0.023504333333333332 0.026816333333333334 0.004079
3.03042 0.03533233333333333 0.010022333333333334 0.017193333333333335 0.03254666666666667 0.007063333333333333
3.04544 0.03628166666666666 0.0149 0.014028666666666667 0.03629033333333333 0.011330333333333333
3.06045 0.033237666666666665 0.019813333333333336 0.01282233333333333 0.03636866666666667 0.016173
3.07547 0.027506333333333334 0.023892666666666666 0.012027333333333333 0.03232033333333333 0.02074266666666667
3.09048 0.022366999999999995 0.026906666666666666 0.011028333333333333 0.025737 0.024524
3.1055 0.021977666666666666 0.029687999999999996 0.010195333333333334 0.020115333333333332 0.027826666666666666
3.12051 0.029426333333333336 0.03387166666666667 0.009970666666666666 0.019528666666666663 0.031765999999999996
3.13553 0.04460666666666667 0.040575666666666656 0.010184666666666667 0.02687733333333333 0.03734566666666667
3.15054 0.06299800000000001 0.04873533333333333 0.010227000000000002 0.04211299999999999 0.044039
3.16556 0.07685933333333332 0.05478233333333335 0.009793333333333333 0.061062666666666675 0.04918966666666667
3.18057 0.07940699999999999 0.054761333333333335 0.009414333333333334 0.07624566666666666 0.04946166666666667
3.19559 0.06933000000000002 0.04754166666666667 0.010219666666666667 0.08054866666666667 0.04355466666666667
3.2106 0.05180066666666667 0.03610133333333333 0.013223000000000002 0.07183966666666666 0.033675000000000004
3.22562 0.03505633333333334 0.025872666666666662 0.018716333333333335 0.05450233333333333 0.024520999999999998
3.24063 0.025726666666666665 0.021717 0.026319666666666665 0.03654633333333333 0.020717
3.25565 0.026158666666666663 0.025691333333333333 0.035386999999999995 0.024950999999999994 0.024617666666666666
3.27066 0.03422633333333334 0.036166333333333335 0.04511699999999999 0.022847666666666665 0.035144666666666664
3.2856799999999997 0.044565 0.048180666666666656 0.05398133333333333 0.029195333333333337 0.04778133333333333
3.30069 0.05092800000000001 0.055497666666666674 0.05934799999999999 0.03965866666666666 0.05629133333333334
3.3157099999999997 0.049337333333333344 0.053983666666666666 0.05849 0.048280666666666666 0.056039666666666675
3.33072 0.04018633333333333 0.04410466666666667 0.05060966666666666 0.050123999999999995 0.04686699999999999
3.3457399999999997 0.027473333333333336 0.030226333333333334 0.03789699999999999 0.043882 0.032881999999999995
3.36075 0.015754999999999998 0.017375666666666664 0.02433533333333333 0.032319 0.019347
3.3757699999999997 0.0075759999999999985 0.008375333333333334 0.013324666666666667 0.020014333333333335 0.009545333333333333
3.39078 0.003055999999999999 0.0033846666666666665 0.006197666666666666 0.010423333333333335 0.003948666666666666
3.4057999999999997 0.0010326666666666668 0.0011453333333333335 0.0024433333333333334 0.004564 0.0013683333333333334
3.42081 0.0002896666666666667 0.0003253333333333334 0.0008126666666666666 0.0016813333333333335 0.00039633333333333334
3.4358299999999997 6.666666666666668e-05 7.533333333333333e-05 0.00022800000000000004 0.0005193333333333333 9.6e-05
3.45084 1e-05 1.1666666666666666e-05 4.9999999999999996e-05 0.0001356666666666667 1.6666666666666667e-05
3.4658599999999997 1.3333333333333334e-06 6.666666666666667e-07 7.666666666666667e-06 2.6333333333333334e-05 1.3333333333333334e-06
3.48087 8.333333333333334e-06 0.0 0.0 7.666666666666667e-06 0.0
3.4958899999999997 4.0333333333333336e-05 0.0 0.0 1.9333333333333337e-05 0.0
3.5109 0.00015333333333333334 0.0 0.0 8e-05 0.0
3.52591 0.00044500000000000003 3.3333333333333335e-07 0.0 0.0002576666666666667 6.666666666666667e-07
3.54093 0.0010763333333333334 6e-06 0.0 0.0006806666666666668 7.666666666666667e-06
3.55594 0.002175333333333334 3.9000000000000006e-05 0.0 0.0015003333333333336 4.433333333333333e-05
3.57096 0.0036743333333333333 0.000156 0.0 0.0027623333333333332 0.00017600000000000002
3.58597 0.005212999999999999 0.0004936666666666667 2.666666666666667e-06 0.004261333333333334 0.0005463333333333333
3.60099 0.00626 0.001292 2.0666666666666673e-05 0.005546666666666667 0.0014160000000000002
3.616 0.006516666666666667 0.0028120000000000003 0.000106 0.006214333333333334 0.0030610000000000004
3.63102 0.0062573333333333335 0.005122333333333334 0.00043633333333333333 0.006259666666666667 0.005536333333333334
3.64603 0.006163333333333334 0.007829666666666667 0.001475 0.006174666666666666 0.008392666666666666
3.66105 0.006806666666666666 0.010132 0.004181333333333332 0.006545 0.010769000000000003
3.67606 0.008217666666666667 0.011360000000000002 0.009957333333333334 0.0075586666666666675 0.011965666666666668
3.69108 0.010048666666666668 0.011703333333333335 0.01990933333333333 0.008945000000000002 0.012215
3.70609 0.012183666666666667 0.012341999999999999 0.033448000000000006 0.010525666666666666 0.012851
3.72111 0.015075666666666666 0.014841000000000002 0.047233 0.012677333333333334 0.015582000000000002
3.73612 0.019177666666666666 0.020303333333333333 0.056121 0.016045333333333335 0.021578000000000003
3.75114 0.02407166666666667 0.029173333333333332 0.056325 0.020519333333333334 0.031161666666666674
3.7661499999999997 0.028576333333333332 0.041637 0.048392333333333336 0.024763999999999998 0.044205999999999995
3.78117 0.03223566666666666 0.05758733333333333 0.037311 0.027236 0.06035366666666665
3.7961799999999997 0.03648333333333333 0.07564033333333334 0.02943566666666667 0.028055 0.07829100000000001
3.8112 0.04362233333333333 0.09202333333333332 0.028866999999999997 0.029729333333333333 0.09465766666666667
3.8262099999999997 0.053838666666666674 0.101235 0.035671 0.035359 0.10429733333333333
3.84123 0.06345866666666666 0.09900066666666667 0.04655 0.04547033333333333 0.10277699999999998
3.8562399999999997 0.06687933333333333 0.08540400000000001 0.05705933333333334 0.05640033333333332 0.089642
3.87126 0.06089566666666667 0.06517733333333334 0.06413533333333334 0.06217733333333332 0.06920966666666666
3.8862699999999997 0.047227 0.044586333333333325 0.06715966666666667 0.058795 0.04781333333333334
3.90129 0.031053999999999995 0.027886333333333332 0.06696433333333333 0.04709566666666667 0.03009533333333333
3.9162999999999997 0.017293 0.016222 0.06387000000000001 0.031840999999999994 0.017541333333333336
3.93132 0.008161 0.008787333333333334 0.057152999999999995 0.018155666666666667 0.009494666666666667
3.9463299999999997 0.0032643333333333335 0.004359999999999999 0.046467 0.008732 0.004704999999999999
3.96135 0.0011053333333333334 0.0019313333333333335 0.033338 0.003544666666666667 0.0020770000000000003
3.9763599999999997 0.00031766666666666667 0.0007436666666666667 0.020755666666666665 0.0012146666666666666 0.0007993333333333334
3.99138 8.1e-05 0.00024400000000000002 0.011391999999999998 0.00035366666666666673 0.0002646666666666667
4.00639 2.166666666666667e-05 7.633333333333334e-05 0.006475333333333334 8.666666666666665e-05 7.8e-05
4.0214099999999995 4.833333333333334e-05 6.1e-05 0.006132333333333333 1.9000000000000004e-05 4.3666666666666666e-05
4.03642 0.00016666666666666666 0.00018400000000000003 0.010227333333333337 2.7000000000000002e-05 0.00011899999999999999
4.0514399999999995 0.0005260000000000001 0.0005803333333333333 0.018310999999999997 0.00010300000000000001 0.00040466666666666667
4.06645 0.0013926666666666666 0.00157 0.028723 0.0003443333333333333 0.001151
4.0814699999999995 0.0031276666666666666 0.0035706666666666664 0.038115666666666666 0.0009750000000000001 0.002781666666666667
4.09648 0.005955000000000001 0.006856666666666667 0.04276899999999999 0.0023196666666666665 0.005670333333333334
4.1114999999999995 0.009661333333333333 0.011136666666666665 0.041251666666666666 0.004687666666666667 0.009789666666666667
4.12651 0.013387333333333333 0.015331999999999997 0.03614333333333333 0.008073 0.01434
4.1415299999999995 0.015907 0.01799166666666667 0.033076666666666664 0.011868666666666666 0.01793966666666667
4.15654 0.016390333333333333 0.01829533333333333 0.03754666666666666 0.014969666666666666 0.019468333333333334
4.1715599999999995 0.015129666666666668 0.016839000000000003 0.051416666666666666 0.016316 0.019040666666666664
4.18657 0.013595333333333336 0.015397999999999998 0.07096833333333333 0.015712 0.018151333333333335
4.2015899999999995 0.013615333333333335 0.015605666666666665 0.08786433333333334 0.014205999999999998 0.018586000000000002
4.2166 0.016132999999999998 0.017691666666666665 0.09345333333333333 0.013584 0.021005
4.2316199999999995 0.020606 0.020314333333333334 0.08418266666666667 0.015209666666666665 0.024357333333333335
4.24663 0.025664666666666665 0.02172333333333333 0.06389433333333334 0.019148666666666668 0.026726000000000007
4.2616499999999995 0.030642 0.021228 0.04075166666666666 0.024373333333333337 0.026803999999999998
4.27666 0.036309999999999995 0.019742333333333337 0.021806 0.03009966666666667 0.02490533333333334
4.2916799999999995 0.043815666666666676 0.019158333333333336 0.009782999999999997 0.03677833333333334 0.022909666666666665
4.30669 0.05276100000000001 0.021171333333333334 0.0036973333333333333 0.04541366666666667 0.02311666666666667
4.3217099999999995 0.060590000000000005 0.026251666666666666 0.0012523333333333334 0.05558733333333333 0.026728666666666664
4.33672 0.064101 0.03323633333333333 0.0006256666666666667 0.06448366666666666 0.032896
4.3517399999999995 0.061467333333333325 0.03985333333333333 0.0009313333333333336 0.06829233333333333 0.03923666666666667
4.36675 0.053052666666666665 0.04395533333333333 0.0019479999999999999 0.06471500000000001 0.04334266666666667
4.3817699999999995 0.04095366666666667 0.044393333333333326 0.003641333333333333 0.054379666666666666 0.043915
4.39678 0.028084666666666668 0.04100433333333333 0.005749 0.04029 0.04074233333333334
4.4117999999999995 0.017287 0.034335 0.007680666666666667 0.026148666666666664 0.034314333333333336
4.42681 0.010751666666666666 0.025687666666666668 0.008828 0.014776000000000001 0.025832000000000004
4.4418299999999995 0.010077333333333332 0.017095000000000003 0.009023666666666668 0.007348666666666667 0.017198666666666664
4.45684 0.01680566666666667 0.010768666666666666 0.008653666666666667 0.0036773333333333332 0.010454
4.4718599999999995 0.03220633333333334 0.008520333333333331 0.008268 0.0031936666666666667 0.007037666666666666
4.48687 0.05554066666666667 0.011783666666666666 0.008120999999999998 0.005838999999999999 0.007708666666666667
4.5018899999999995 0.081928 0.021839333333333336 0.008126333333333334 0.012348333333333333 0.012997
4.5169 0.10259566666666668 0.03924166666666667 0.008189333333333333 0.023808666666666665 0.023499666666666662
4.5319199999999995 0.10900366666666667 0.062149 0.008303666666666666 0.04076166666666667 0.03937633333333333
4.54693 0.09826866666666666 0.08498233333333334 0.008370333333333334 0.06213366666666666 0.05892966666666667
4.5619499999999995 0.07517366666666667 0.09959000000000001 0.008034666666666666 0.08429299999999998 0.07748466666666667
4.57696 0.048781 0.09950700000000001 0.0069943333333333324 0.10109999999999998 0.08831133333333334
4.5919799999999995 0.026836000000000002 0.08440566666666666 0.0053096666666666665 0.10606866666666667 0.08627466666666668
4.60699 0.012505 0.060564666666666676 0.003446 0.09623966666666668 0.07165400000000001
4.6220099999999995 0.0049373333333333335 0.03666 0.001915666666666667 0.074792 0.05031433333333332
4.63702 0.0016670000000000005 0.018683333333333337 0.0009633333333333334 0.049425666666666666 0.02975933333333334
4.6520399999999995 0.000563 0.008006333333333332 0.000642 0.027664 0.014796
4.66705 0.00048766666666666674 0.002884 0.000994 0.013194333333333332 0.006181
4.6820699999999995 0.0012416666666666665 0.0009000000000000001 0.0023053333333333333 0.005788999999999998 0.002191
4.69708 0.003311333333333333 0.00037300000000000007 0.005143666666666667 0.0035926666666666663 0.0007760000000000002
4.7120999999999995 0.007584999999999999 0.0006153333333333334 0.010177666666666666 0.005215999999999999 0.0006923333333333334
4.72711 0.014837666666666667 0.0017666666666666668 0.017901999999999998 0.010274333333333333 0.0017016666666666666
4.7421299999999995 0.024961333333333335 0.004567333333333332 0.028344000000000005 0.018678000000000004 0.004352666666666667
4.75714 0.036438 0.009993333333333333 0.04083599999999999 0.029581666666666666 0.009531333333333334
4.7721599999999995 0.04663966666666666 0.018540666666666667 0.05375900000000001 0.040965 0.017687999999999995
4.78717 0.05301166666666667 0.029422 0.06470166666666667 0.05021466666666667 0.028033
4.8021899999999995 0.054364666666666665 0.04040666666666666 0.07137766666666666 0.055295 0.038428
4.8172 0.05132366666666668 0.04880799999999999 0.07292533333333333 0.055581999999999986 0.046374000000000005
4.8322199999999995 0.04554866666666667 0.05294399999999999 0.07004933333333335 0.051828 0.050409999999999996
4.84723 0.03845066666666666 0.052881 0.06385400000000001 0.04533966666666667 0.050663333333333345
4.8622499999999995 0.03062866666666667 0.04995600000000001 0.05484900000000001 0.03719466666666667 0.04834566666666667
4.87726 0.022439333333333335 0.045623333333333335 0.043407 0.028192999999999992 0.04474566666666666
4.8922799999999995 0.014664666666666666 0.04047833333333333 0.03083466666666667 0.01927566666666667 0.04042833333333332
4.90729 0.008329999999999999 0.03423866666666667 0.019376333333333332 0.011600333333333332 0.035118666666666666
4.9223099999999995 0.004045333333333333 0.026684666666666666 0.011118333333333334 0.006027000000000001 0.028389666666666664
4.93732 0.0016616666666666665 0.018519333333333332 0.007087000000000001 0.002666666666666667 0.020612666666666665
4.9523399999999995 0.0005733333333333335 0.011153999999999999 0.007261666666666666 0.0009966666666666665 0.013061333333333333
4.96735 0.00016666666666666663 0.005746 0.010856666666666669 0.00031266666666666666 0.007094333333333333
4.9823699999999995 4.200000000000001e-05 0.0025603333333333333 0.016291333333333335 8.133333333333335e-05 0.0033026666666666664
4.99738 3.233333333333333e-05 0.0012003333333333332 0.021196000000000003 1.9666666666666676e-05 0.0014523333333333333
5.0123999999999995 0.00012066666666666667 0.001267 0.023192 1.8333333333333333e-05 0.0010843333333333334
5.02741 0.0004463333333333334 0.002856333333333334 0.021224333333333335 8.5e-05 0.0021279999999999997
5.0424299999999995 0.0013720000000000002 0.0065980000000000006 0.016228333333333334 0.000332 0.005088
5.05744 0.003544333333333334 0.013048000000000002 0.010371666666666668 0.0010613333333333336 0.010684999999999998
5.0724599999999995 0.007710333333333334 0.021698333333333333 0.005571666666666666 0.002857333333333333 0.01897966666666667
5.08747 0.014189333333333332 0.030312999999999996 0.0026596666666666665 0.006467333333333334 0.028437666666666663
5.1024899999999995 0.022229666666666672 0.035617 0.0016539999999999997 0.012385333333333333 0.03599366666666667
5.1175 0.029983 0.035328 0.0026053333333333336 0.020198333333333332 0.03861266666666667
5.1325199999999995 0.035508333333333336 0.029899000000000002 0.006264333333333333 0.02838733333333333 0.035386999999999995
5.14753 0.03811600000000001 0.022326000000000002 0.013985 0.035054666666666665 0.028336333333333335
5.1625499999999995 0.03861666666666667 0.016127 0.026705666666666666 0.039157 0.021052666666666667
5.17756 0.038201666666666675 0.013250999999999997 0.043241999999999996 0.040953666666666666 0.016386666666666667
5.1925799999999995 0.037179 0.013485666666666667 0.05933899999999999 0.041173 0.015048
5.20759 0.03490933333333333 0.015433666666666667 0.068988 0.03990266666666666 0.016021
5.2226099999999995 0.030872666666666666 0.018022333333333338 0.06791533333333333 0.036587666666666664 0.018171333333333334
5.23762 0.025809666666666665 0.021460333333333335 0.05657666666666668 0.031056666666666666 0.021541666666666667
5.2526399999999995 0.021906333333333337 0.026833333333333334 0.03985966666666667 0.024491333333333334 0.02716433333333333
5.26765 0.021857999999999995 0.034701333333333334 0.023774666666666663 0.019398000000000002 0.035542
5.2826699999999995 0.02706133333333333 0.043742666666666666 0.012174333333333334 0.018496333333333333 0.04507733333333333
5.29768 0.036009 0.050638333333333334 0.0059103333333333325 0.023156 0.05208966666666668
5.3126999999999995 0.04430766666666666 0.05173333333333334 0.004089 0.032030333333333334 0.05282800000000001
5.32771 0.047073000000000004 0.04560066666666666 0.005599000000000001 0.041006666666666663 0.046091
5.3427299999999995 0.04219166666666667 0.03425666666666667 0.009604333333333335 0.04517933333333333 0.034228
5.35774 0.031685 0.021821666666666666 0.015189666666666666 0.04191566666666667 0.02149966666666667
5.3727599999999995 0.019890333333333336 0.011909666666666667 0.021047333333333338 0.032552333333333336 0.011384333333333331
5.38777 0.010433666666666667 0.006015333333333333 0.025656333333333333 0.021129000000000002 0.005091333333333333
5.4027899999999995 0.004572666666666667 0.0037876666666666675 0.027818000000000002 0.011455333333333333 0.0019953333333333333
5.4178 0.0016743333333333334 0.004129999999999999 0.026991000000000005 0.005188999999999998 0.0009013333333333333
5.4328199999999995 0.0005096666666666667 0.0058323333333333335 0.023369333333333332 0.0019626666666666664 0.0009493333333333335
5.44783 0.00013000000000000004 0.007704000000000002 0.017872999999999997 0.0006183333333333334 0.0018156666666666666
5.4628499999999995 2.6333333333333334e-05 0.008684333333333332 0.011914666666666665 0.00016266666666666667 0.003449666666666666
5.47786 1.3333333333333335e-05 0.008212666666666667 0.0068326666666666674 3.466666666666667e-05 0.005640999999999999
5.4928799999999995 6.5e-05 0.006494000000000001 0.0033436666666666667 2.466666666666667e-05 0.007776000000000002
5.50789 0.00025633333333333335 0.004293000000000001 0.0014099999999999996 9.966666666666667e-05 0.008995333333333333
5.5229099999999995 0.0008046666666666669 0.002372 0.0005956666666666668 0.0003426666666666667 0.00871
5.53792 0.002107 0.001093 0.0005003333333333333 0.0010216666666666668 0.007055999999999999
5.5529399999999995 0.004631333333333333 0.0004243333333333335 0.0009916666666666667 0.0025476666666666673 0.004778666666666667
5.56795 0.008502000000000001 0.000133 0.002254666666666667 0.005326 0.0027073333333333333
5.5829699999999995 0.013047 3.766666666666666e-05 0.0047023333333333335 0.009332666666666668 0.0012843333333333333
5.59798 0.016737333333333333 1.4666666666666673e-05 0.008791666666666666 0.013703333333333333 0.0005166666666666667
5.6129999999999995 0.017971 4.466666666666668e-05 0.014733333333333333 0.016845666666666665 0.0001996666666666667
5.62801 0.016186666666666665 0.00015900000000000002 0.022064666666666666 0.017339666666666666 0.000171
5.6430299999999995 0.012375 0.000475 0.029542333333333337 0.014975666666666665 0.00041600000000000003
5.65804 0.008395000000000001 0.001188 0.035679666666666665 0.010964666666666666 0.0010706666666666668
5.6730599999999995 0.005788333333333332 0.002484 0.039827999999999995 0.007101333333333333 0.002378666666666667
5.68807 0.005080333333333333 0.0043813333333333334 0.04285966666666667 0.004723 0.004452
5.7030899999999995 0.005797000000000001 0.006575333333333333 0.046449666666666674 0.004191 0.007043333333333335
5.7181 0.007014 0.008517666666666665 0.05129399999999999 0.005044333333333332 0.009473999999999998
5.7331199999999995 0.007979666666666668 0.009824333333333334 0.055894 0.006412333333333335 0.010955000000000001
5.74813 0.008483333333333334 0.010799000000000001 0.057568 0.007526000000000001 0.011314666666666666
5.7631499999999996 0.008778333333333332 0.012776666666666667 0.054777666666666676 0.008100666666666667 0.011565
5.77816 0.009248666666666665 0.017857 0.04829999999999999 0.008405333333333336 0.013952666666666669
5.7931799999999996 0.010366666666666666 0.027805 0.04006733333333334 0.008888333333333335 0.02111733333333333
5.80819 0.013084 0.04231 0.031521 0.009918333333333333 0.03445433333333334
5.8232099999999996 0.018948000000000003 0.05785300000000001 0.023337666666666663 0.012026333333333332 0.052241666666666665
5.83822 0.029057999999999997 0.06901633333333333 0.016348666666666664 0.016376666666666668 0.06922566666666667
5.8532399999999996 0.042304666666666664 0.07207966666666668 0.012003666666666668 0.024388 0.07912166666666667
5.86825 0.05474533333333334 0.06822033333333333 0.011897999999999999 0.03617533333333334 0.07909833333333333
5.8832699999999996 0.06175233333333333 0.06311366666666667 0.016902333333333335 0.04901233333333332 0.07246366666666666
5.89828 0.06182999999999999 0.06261466666666667 0.026279666666666663 0.058043666666666674 0.06640766666666667
5.9133 0.05853066666666668 0.06793166666666668 0.037232666666666664 0.05950199999999999 0.06605199999999999
5.92831 0.05813733333333334 0.074308 0.04548966666666667 0.054067 0.070068
5.94333 0.06439166666666667 0.07467633333333333 0.047335666666666665 0.047147999999999995 0.07202533333333334
5.95834 0.07474666666666667 0.06532466666666667 0.041816 0.04546633333333334 0.066181
5.97336 0.08168366666666668 0.048581 0.031325666666666675 0.05231333333333333 0.05219433333333333
5.98837 0.07843566666666665 0.030424333333333334 0.019877 0.06479433333333334 0.034758333333333336
6.00339 0.064203 0.015984333333333337 0.010668666666666667 0.07515866666666667 0.019425
6.0184 0.04431866666666666 0.007035 0.004836999999999999 0.07592433333333334 0.009092999999999999
6.03342 0.025869 0.0025993333333333337 0.0018493333333333337 0.06503600000000001 0.003563666666666667
6.04843 0.013357 0.0008333333333333334 0.0005936666666666666 0.04682133333333334 0.0011846666666666668
6.06345 0.007817 0.0003676666666666667 0.0001726666666666667 0.028259999999999997 0.00040666666666666667
6.07846 0.008452999999999999 0.000653 9.100000000000002e-05 0.014302666666666667 0.00041766666666666666
6.09348 0.014208333333333333 0.0018846666666666667 0.0002636666666666667 0.006163333333333331 0.001175
6.10849 0.02380533333333333 0.004861666666666666 0.0009223333333333334 0.002619666666666667 0.003242
6.12351 0.035185 0.010506 0.0027640000000000004 0.0022203333333333333 0.007551333333333332
6.13852 0.045786999999999994 0.018975333333333337 0.006933999999999999 0.004555 0.014701333333333334
6.15354 0.05368766666666666 0.02866866666666667 0.014577000000000001 0.010292666666666665 0.023904333333333336
6.16855 0.058119333333333335 0.03636733333333333 0.025675000000000003 0.020221666666666673 0.03248233333333333
6.18357 0.05883966666666666 0.039166 0.03791666666666667 0.033788000000000006 0.03696233333333333
6.19858 0.05556033333333333 0.037042000000000005 0.04702666666666667 0.048186 0.03547466666666667
6.2136 0.04863766666666668 0.03354466666666666 0.04909866666666666 0.059308 0.029513000000000005
6.22861 0.039789333333333336 0.033495333333333335 0.043354 0.06425366666666667 0.02331633333333333
6.24363 0.031276 0.03933433333333333 0.032717333333333334 0.063379 0.021293666666666666
6.25864 0.02429833333333333 0.04900366666666667 0.021839 0.059519333333333334 0.025486
6.27366 0.018563333333333334 0.057117666666666664 0.014505333333333334 0.055078333333333326 0.03447066666666666
6.28867 0.013386000000000004 0.058613000000000005 0.012486999999999998 0.04999466666666666 0.04421733333333333
6.30369 0.008686666666666665 0.05216266666666667 0.015527999999999998 0.042725333333333324 0.05052033333333333
6.3187 0.004957 0.040960666666666666 0.021666333333333333 0.03279366666666666 0.05163766666666667
6.33372 0.002678333333333333 0.030712000000000007 0.027748000000000002 0.021872666666666672 0.049315333333333336
6.34873 0.0021186666666666667 0.026663666666666662 0.030873333333333332 0.012514 0.047567
6.36375 0.0036750000000000003 0.03133233333333333 0.03043566666666667 0.006372 0.05021766666666667
6.37876 0.008206333333333333 0.04344933333333334 0.029036666666666665 0.003778333333333333 0.058540999999999996
6.39378 0.016784666666666666 0.05842033333333333 0.030938999999999998 0.004575333333333334 0.07012566666666667
6.40879 0.029752333333333332 0.07047933333333334 0.038698 0.008971000000000002 0.07995833333333333
6.42381 0.045818333333333336 0.07559266666666666 0.05057166666666666 0.017502666666666666 0.08339000000000002
6.43882 0.061979 0.07291933333333334 0.060987333333333324 0.030200666666666667 0.07869366666666668
6.45384 0.074544 0.06396066666666668 0.06441566666666666 0.045586999999999996 0.06722366666666667
6.46885 0.080404 0.051033999999999996 0.05976633333333333 0.06049066666666667 0.051927666666666664
6.48387 0.07786933333333333 0.036674 0.05183933333333333 0.07086333333333332 0.036026666666666665
6.49888 0.06721766666666666 0.023539333333333332 0.048641000000000004 0.07336133333333335 0.022364666666666665
6.5139 0.05106533333333333 0.013887000000000002 0.05662400000000001 0.06689833333333334 0.01285733333333333
6.52891 0.03366533333333333 0.008777666666666665 0.07660399999999998 0.053360333333333336 0.008087333333333334
6.54393 0.019032666666666666 0.007829 0.10210233333333332 0.036913666666666664 0.007354666666666666
6.55894 0.009165333333333334 0.009581333333333332 0.12162433333333335 0.02196 0.009105333333333332
6.57396 0.0038156666666666664 0.012079333333333333 0.12479900000000001 0.011189333333333332 0.011454666666666665
6.58897 0.0016206666666666665 0.013551333333333334 0.10888633333333333 0.005010333333333334 0.012889000000000001
6.60399 0.0013346666666666667 0.013207666666666666 0.080357 0.002402 0.013012
6.619 0.002296 0.011644666666666666 0.05001233333333333 0.0021753333333333334 0.012852
6.63402 0.004209666666666667 0.01044 0.026203 0.0035329999999999997 0.014095666666666668
6.64903 0.006678333333333332 0.011078666666666669 0.011536000000000001 0.005898666666666667 0.017623999999999997
6.66405 0.009004 0.013863666666666668 0.004269666666666666 0.008527333333333335 0.022415666666666667
6.67906 0.010555 0.017538 0.0013293333333333332 0.010509666666666667 0.025944333333333333
6.69408 0.011463333333333334 0.019975000000000003 0.0003876666666666667 0.011352333333333332 0.025917333333333334
6.70909 0.012930333333333334 0.019581333333333333 0.00028366666666666666 0.011547 0.022095999999999998
6.72411 0.016580666666666667 0.016408333333333337 0.000874 0.012372 0.016621
6.73912 0.023190333333333337 0.012161666666666666 0.0029193333333333337 0.014828 0.012905999999999999
6.75414 0.03176533333333333 0.009391666666666666 0.008238666666666667 0.01852466666666667 0.014214999999999998
6.76915 0.039780666666666666 0.010666000000000002 0.019432 0.021693 0.022587333333333334
6.78417 0.04470033333333334 0.01804233333333333 0.038284 0.022432666666666667 0.03758566666666666
6.79918 0.04591066666666667 0.032073000000000004 0.06299633333333333 0.020178666666666664 0.055211
6.8142 0.04599333333333334 0.05026 0.08658966666666666 0.016034666666666666 0.06851966666666667
6.82921 0.050249666666666665 0.066648 0.09941599999999999 0.012005333333333331 0.07121566666666666
6.84423 0.06376833333333334 0.07460066666666668 0.09534400000000001 0.01029 0.06201366666666666
6.85924 0.087384 0.071719 0.076398 0.013554666666666666 0.04570466666666666
6.87426 0.115732 0.06259733333333334 0.05119266666666667 0.02545333333333333 0.03003833333333333
6.88927 0.13987000000000002 0.056204000000000004 0.02880233333333333 0.04953833333333332 0.021521999999999996
6.90429 0.15254033333333333 0.059676666666666676 0.013840333333333335 0.08599733333333333 0.02343166666666667
6.9193 0.151203 0.07364033333333334 0.006077333333333334 0.12849166666666667 0.03587366666666667
6.93432 0.13712866666666662 0.09262633333333332 0.0029896666666666665 0.16527266666666668 0.056155333333333335
6.94933 0.11354233333333333 0.10964299999999999 0.0020723333333333336 0.18549733333333335 0.07936533333333332
6.96435 0.08526466666666667 0.12028833333333334 0.0018093333333333331 0.18549933333333332 0.10000266666666668
6.97936 0.05821133333333332 0.12295366666666668 0.0015596666666666667 0.169064 0.11400099999999999
6.99438 0.037125 0.116648 0.001185666666666667 0.14275500000000002 0.11912199999999998
7.00939 0.02338533333333333 0.10075433333333335 0.000784 0.112243 0.11404733333333335
7.02441 0.015417999999999998 0.07727033333333334 0.000475 0.08205333333333334 0.09859166666666666
7.03942 0.010883333333333335 0.05165999999999999 0.00039233333333333335 0.05611099999999998 0.07535066666666666
7.05444 0.008367666666666667 0.030189333333333335 0.0007276666666666667 0.037039666666666665 0.049954999999999986
7.06945 0.007333333333333332 0.016414 0.0018843333333333336 0.025282000000000002 0.028416
7.08447 0.007323666666666665 0.010072333333333332 0.004571333333333333 0.019309666666666666 0.014029333333333331
7.09948 0.007661000000000001 0.008531333333333335 0.009700666666666666 0.016657333333333336 0.006684333333333333
7.1145 0.007853000000000002 0.008763 0.018156999999999996 0.015111999999999997 0.004400333333333334
7.12951 0.008022666666666666 0.008647666666666666 0.030599666666666667 0.013534333333333334 0.004967666666666667
7.14453 0.008698000000000001 0.007417333333333332 0.04726699999999999 0.011922 0.006592666666666667
7.15954 0.010082333333333334 0.005437666666666668 0.06738866666666667 0.010647333333333332 0.007932999999999999
7.17456 0.011576666666666664 0.0036119999999999998 0.08806633333333333 0.009692000000000001 0.008237
7.18957 0.012123333333333331 0.002798 0.10382533333333334 0.008607666666666665 0.007673
7.20459 0.011127333333333333 0.003642 0.108517 0.0071056666666666655 0.007347333333333333
7.2196 0.009004 0.006573666666666666 0.09916 0.0054659999999999995 0.008770000000000002
7.23462 0.006842666666666666 0.011670333333333331 0.07859833333333333 0.0043103333333333336 0.012929000000000001
7.24963 0.005541333333333334 0.018171 0.054347999999999994 0.004044333333333334 0.019404
7.26465 0.0051973333333333325 0.024235666666666666 0.03453766666666666 0.004513333333333333 0.026081666666666666
7.27966 0.005252666666666668 0.027519666666666668 0.02429633333333333 0.005091333333333333 0.03005
7.29468 0.0051016666666666675 0.026514333333333327 0.024544 0.0051593333333333335 0.029308
7.30969 0.004684999999999999 0.021618333333333337 0.03249866666666667 0.004501666666666667 0.024127333333333334
7.32471 0.004646333333333333 0.014895000000000002 0.04295366666666667 0.0034599999999999995 0.016753666666666667
7.33972 0.005992 0.008712666666666667 0.05047166666666667 0.002749 0.009830000000000004
7.35474 0.00946 0.004535 0.052318 0.003196 0.004984
7.36975 0.014761666666666664 0.0026979999999999994 0.05004233333333333 0.005519333333333333 0.0025823333333333336
7.38477 0.020343666666666666 0.0030443333333333334 0.04779333333333333 0.010002333333333332 0.002493666666666667
7.39978 0.024162333333333334 0.005569666666666666 0.048538 0.015950666666666665 0.005015
7.4148 0.02543133333333333 0.010682 0.05151533333333334 0.021480666666666662 0.011275666666666665
7.42981 0.025970999999999998 0.019160333333333335 0.05308000000000001 0.024303333333333337 0.022852666666666663
7.44483 0.029665000000000004 0.03184166666666667 0.049791333333333326 0.023347333333333335 0.04049966666666666
7.45984 0.03986266666666667 0.04878366666666667 0.04100000000000001 0.019936333333333337 0.06242733333333333
7.47486 0.056430999999999995 0.06790399999999999 0.029103000000000004 0.01748 0.08341266666666668
7.48987 0.074763 0.084251 0.017633333333333334 0.019880666666666665 0.09645233333333332
7.50489 0.08795466666666667 0.09162899999999999 0.009065333333333333 0.02964466666666667 0.09684933333333334
7.5199 0.09090666666666668 0.08661266666666667 0.0039369999999999995 0.04637633333333334 0.08583433333333333
7.53492 0.08350733333333332 0.07179066666666666 0.001441333333333333 0.06598866666666667 0.07020066666666666
7.54993 0.07056866666666667 0.054793999999999995 0.0004426666666666668 0.08164700000000001 0.057584666666666666
7.56495 0.05886333333333334 0.04336533333333334 0.000121 0.08689066666666667 0.05125866666666667
7.57996 0.053143333333333334 0.040468666666666674 5.1333333333333346e-05 0.07953233333333333 0.04871933333333333
7.59498 0.053445000000000006 0.043098000000000004 0.00012933333333333335 0.063396 0.04502566666666666
7.60999 0.055437 0.04537633333333333 0.00044566666666666675 0.046335666666666664 0.037313000000000006
7.62501 0.05392133333333333 0.04317866666666667 0.001314 0.03578133333333333 0.026653999999999994
7.64002 0.046876666666666664 0.03673233333333333 0.0032476666666666665 0.03496300000000001 0.01636333333333333
7.65504 0.036547333333333334 0.029374333333333336 0.006731666666666667 0.04170700000000001 0.009221
7.67005 0.026933333333333333 0.024126333333333336 0.011759333333333335 0.05011866666666666 0.006188000000000001
7.68507 0.02046233333333333 0.021366666666666666 0.017462 0.05413333333333334 0.006741999999999999
7.70008 0.01691866666666667 0.01944 0.022457666666666664 0.050919 0.009629
7.7151 0.014670666666666667 0.01694533333333333 0.025864333333333333 0.041826999999999996 0.01340233333333333
7.73011 0.012382666666666669 0.014338 0.028075666666666665 0.030542666666666662 0.017036333333333334
7.74513 0.009793 0.013677999999999997 0.030239333333333333 0.020304333333333334 0.020724
7.76014 0.0076029999999999995 0.017148666666666666 0.03297333333333333 0.012612 0.025955333333333337
7.77516 0.007135333333333333 0.025439 0.03592866666666666 0.007657333333333334 0.034107000000000005
7.79017 0.010021666666666668 0.03679433333333334 0.03868233333333334 0.005302333333333332 0.044320000000000005
7.80519 0.017702666666666665 0.047335 0.04171433333333333 0.005627666666666667 0.052935666666666666
7.8202 0.030482333333333337 0.052820666666666655 0.04577266666666666 0.008920333333333334 0.05564499999999999
7.83522 0.04652033333333334 0.05099133333333334 0.050341333333333335 0.015343666666666665 0.05071233333333333
7.85023 0.06169700000000001 0.04277433333333334 0.053208333333333344 0.024592 0.04019966666666666
7.86525 0.071175 0.031398999999999996 0.052058333333333325 0.035784333333333335 0.028209333333333333
7.88026 0.07179200000000001 0.020340333333333335 0.04652433333333334 0.04752766666666666 0.018288000000000002
7.89528 0.06368833333333333 0.011857666666666666 0.038658 0.05793633333333334 0.012443333333333336
7.91029 0.050032666666666656 0.006917 0.031717 0.06451266666666666 0.012241333333333333
7.92531 0.03546766666666667 0.006213 0.028683999999999998 0.06471600000000001 0.020224333333333334
7.94032 0.024660666666666668 0.011367666666666667 0.031470000000000005 0.057489666666666675 0.03964666666666667
7.95534 0.021838666666666666 0.025400333333333337 0.04062566666666667 0.04462166666666667 0.07159133333333333
7.97035 0.030739333333333334 0.051207 0.05535966666666667 0.03031366666666667 0.11096999999999999
7.98537 0.053759666666666664 0.08804766666666669 0.07357066666666666 0.019096666666666665 0.14560133333333336
8.00038 0.089506 0.12835533333333332 0.091788 0.014146333333333334 0.1617
8.0154 0.13048933333333332 0.15905766666666668 0.10535 0.01725866666666667 0.15295266666666665
8.03041 0.16439333333333334 0.16839733333333332 0.10970466666666666 0.029767000000000002 0.12510533333333332
8.04543 0.180019 0.1533933333333333 0.10290200000000001 0.052503666666666685 0.09129033333333333
8.06044 0.17384533333333332 0.12132400000000002 0.087532 0.083949 0.06277066666666667
8.07546 0.15127366666666667 0.08426933333333332 0.07007166666666667 0.11815500000000001 0.043423333333333335
8.09047 0.121734 0.05224266666666666 0.05724433333333333 0.14551966666666663 0.031204666666666665
8.10549 0.09272766666666668 0.030111000000000006 0.05189433333333334 0.15749300000000002 0.02293966666666666
8.1205 0.06763733333333333 0.018606333333333336 0.051685333333333326 0.15161133333333335 0.017540999999999998
8.13552 0.047090666666666676 0.016446333333333334 0.05177433333333334 0.13211966666666666 0.015995
8.15053 0.031030333333333333 0.021459666666666665 0.04918999999999999 0.10597366666666666 0.019461
8.16555 0.019648333333333334 0.030499333333333333 0.045028666666666675 0.078866 0.02737333333333334
8.18056 0.013456 0.039719 0.042630333333333326 0.054445666666666656 0.036887666666666666
8.19558 0.013054666666666668 0.04613566666666667 0.04372733333333333 0.03546833333333333 0.044238333333333345
8.21059 0.01855666666666667 0.04951466666666668 0.046649333333333334 0.02432566666666667 0.047296333333333336
8.22561 0.028754666666666668 0.05251266666666665 0.04827366666666666 0.022418666666666667 0.04709033333333333
8.24062 0.040486 0.05828133333333333 0.04746899999999999 0.029253000000000005 0.046798
8.25564 0.049270333333333326 0.06757166666666665 0.046037999999999996 0.041791333333333326 0.04914899999999999
8.27065 0.051479000000000004 0.077771 0.04633766666666666 0.054736 0.054821999999999996
8.28567 0.04667933333333333 0.08437500000000002 0.04857666666666667 0.06238933333333333 0.062751
8.30068 0.038142666666666665 0.083577 0.050990666666666656 0.061768 0.07088866666666667
8.3157 0.030846666666666668 0.07457933333333333 0.052339000000000004 0.05458600000000001 0.07646200000000002
8.33071 0.028421666666666668 0.06034266666666667 0.05330599999999999 0.045973333333333324 0.07667366666666665
8.34573 0.031117666666666665 0.046092666666666664 0.055108666666666674 0.04062966666666667 0.070572
8.36074 0.036111 0.03617433333333333 0.057326666666666665 0.03963766666666667 0.060383999999999986
8.37576 0.03969166666666667 0.03155466666666666 0.05797300000000001 0.040646999999999996 0.05032400000000001
8.39077 0.03966866666666667 0.030058999999999995 0.05606433333333332 0.040622 0.043647
8.40579 0.03647333333333334 0.029071 0.05384600000000001 0.03827766666666666 0.041005999999999994
8.4208 0.03267266666666667 0.028084 0.055864666666666674 0.034162000000000005 0.04126033333333333
8.43582 0.03154966666666667 0.028778333333333336 0.06519666666666665 0.029428666666666672 0.04287966666666666
8.45083 0.035445666666666674 0.03282499999999999 0.08020633333333335 0.025251666666666665 0.04425666666666666
8.46585 0.04427433333333333 0.039939333333333334 0.09533733333333334 0.023282000000000004 0.04381266666666666
8.48086 0.055260333333333335 0.048340999999999995 0.10571399999999999 0.025700333333333332 0.04128033333333334
8.49588 0.06448133333333333 0.056784666666666664 0.11113366666666667 0.034145666666666664 0.03913666666666667
8.51089 0.06925066666666665 0.065536 0.11505433333333333 0.048107 0.041900999999999994
