# Supplementary material for: Coherent ultrafast photoemission from a single quantized state of a one-dimensional emitter
Source: Sci Adv. 2023 Oct 12;9(41):eadf4170. doi: 10.1126/sciadv.adf4170 (PMC10569710; doi:10.1126/sciadv.adf4170)
Supplement: Supplementary file 2 — Data file S1 [file sciadv.adf4170_data_file_s1.zip › data and code/data_figure_4/Figure4B/15fsand27fs/8.dat]

-6.489090000000001 0.06511166666666668 0.04295666666666667 0.083631 0.02440466666666666 0.028777666666666663
-6.474070000000001 0.07488833333333335 0.04919199999999999 0.091815 0.021453000000000003 0.03215133333333333
-6.459060000000001 0.07535466666666667 0.05890466666666668 0.09945733333333333 0.028806666666666668 0.04059766666666667
-6.444040000000001 0.06820866666666667 0.06864399999999998 0.10636166666666667 0.04681433333333333 0.05243433333333334
-6.429030000000001 0.059505999999999996 0.07524466666666667 0.11087366666666668 0.07281299999999999 0.06385133333333333
-6.414010000000001 0.05448299999999999 0.076784 0.11054833333333333 0.10053833333333333 0.070695
-6.399000000000001 0.054067 0.07321633333333333 0.10426300000000001 0.12213833333333333 0.07082666666666665
-6.383980000000001 0.05596566666666667 0.06681033333333333 0.09343033333333334 0.132216 0.06562499999999999
-6.368970000000001 0.058288333333333345 0.061905666666666664 0.081156 0.13068333333333335 0.05963600000000001
-6.353950000000001 0.06182699999999999 0.06299133333333333 0.07005533333333333 0.12203566666666665 0.058225000000000006
-6.338940000000001 0.06938766666666667 0.07175466666666667 0.06086633333333334 0.11230399999999999 0.06453433333333333
-6.323920000000001 0.08305366666666666 0.08551266666666667 0.05320200000000001 0.10648333333333335 0.07746933333333333
-6.308910000000001 0.10157833333333334 0.098371 0.04731900000000001 0.10733833333333334 0.09208333333333334
-6.293890000000001 0.11984166666666667 0.10431366666666665 0.044673000000000004 0.11454666666666667 0.10186966666666668
-6.278880000000001 0.13132166666666667 0.10026933333333334 0.046558 0.12428233333333334 0.10190466666666667
-6.263860000000001 0.13212966666666665 0.08771433333333332 0.052309999999999995 0.1307436666666667 0.09137333333333332
-6.248850000000001 0.12324466666666667 0.07215700000000001 0.058964 0.12963233333333335 0.07432266666666666
-6.233830000000001 0.10897066666666667 0.06042666666666667 0.062646 0.12072600000000001 0.057892999999999986
-6.218820000000001 0.09337300000000001 0.056910999999999996 0.06075133333333334 0.10696466666666665 0.048716
-6.203800000000001 0.07842766666666666 0.06099066666666667 0.05328533333333333 0.09148700000000001 0.04950566666666668
-6.188790000000001 0.065148 0.06784100000000001 0.042715666666666666 0.07574366666666667 0.057873666666666664
-6.173770000000001 0.05555933333333333 0.07257466666666668 0.03288066666666666 0.060275333333333334 0.06841533333333333
-6.158760000000001 0.05289433333333334 0.07444566666666667 0.02772333333333333 0.046419333333333326 0.07667433333333333
-6.143740000000001 0.05934566666666666 0.07724633333333333 0.030113666666666667 0.037050333333333324 0.08194599999999999
-6.128730000000001 0.07322566666666668 0.08516333333333331 0.04066466666666667 0.03571033333333333 0.086473
-6.113710000000001 0.08846633333333336 0.09789166666666667 0.05676833333333332 0.04466966666666667 0.09212666666666666
-6.098700000000001 0.09770033333333333 0.10952999999999999 0.072876 0.0629 0.097848
-6.083680000000001 0.09683599999999999 0.11229299999999999 0.08286666666666667 0.085325 0.10008500000000001
-6.068670000000001 0.08700299999999998 0.10208033333333336 0.08356533333333334 0.10428366666666666 0.09548133333333333
-6.053650000000001 0.07264566666666666 0.08151033333333334 0.07680099999999998 0.112942 0.08368099999999998
-6.038640000000001 0.05807799999999999 0.05855333333333334 0.06837066666666666 0.10857666666666668 0.06856266666666667
-6.023620000000001 0.04564833333333333 0.042276999999999995 0.064419 0.09350900000000001 0.05704566666666666
-6.008610000000001 0.036217666666666676 0.03872666666666667 0.06764033333333333 0.07328033333333334 0.055403
-5.993590000000001 0.030744333333333332 0.048628 0.07559566666666666 0.05379 0.064887
-5.978580000000001 0.03123766666666666 0.067001 0.08260466666666667 0.03946566666666667 0.079817
-5.963560000000001 0.04010466666666666 0.08493466666666664 0.08412700000000001 0.032971 0.09055366666666666
-5.948550000000001 0.058115 0.09397900000000002 0.07996566666666667 0.0357 0.09005166666666667
-5.933530000000001 0.08248266666666668 0.09114900000000001 0.07334400000000002 0.048071333333333334 0.07881200000000001
-5.918520000000001 0.106919 0.08041066666666666 0.06705199999999999 0.06919300000000002 0.063803
-5.903500000000001 0.12444666666666665 0.06909866666666667 0.06082633333333334 0.09583733333333333 0.052715666666666675
-5.888490000000001 0.13117733333333334 0.06258266666666666 0.05250899999999999 0.12197066666666666 0.04902966666666666
-5.873470000000001 0.12801666666666664 0.06194466666666666 0.04116433333333334 0.140516 0.05152433333333333
-5.858460000000001 0.11877633333333332 0.065229 0.028632333333333333 0.14704766666666663 0.05689933333333334
-5.843440000000001 0.10664333333333334 0.069787 0.018386666666666666 0.142141 0.062224999999999996
-5.828430000000001 0.09249333333333334 0.07351933333333334 0.013460999999999999 0.12977999999999998 0.065916
-5.813410000000001 0.07613166666666665 0.07503733333333334 0.01544 0.11360033333333333 0.067647
-5.798400000000001 0.05836433333333334 0.07350733333333336 0.024253333333333335 0.09505933333333334 0.06773333333333334
-5.783380000000001 0.041429 0.06854933333333334 0.03801566666666666 0.07477166666666667 0.06627766666666667
-5.768370000000001 0.02750966666666667 0.060298 0.05319733333333334 0.054314999999999995 0.06259066666666667
-5.753350000000001 0.017403 0.049698000000000006 0.066055 0.03612566666666666 0.05575033333333333
-5.738340000000001 0.010568999999999999 0.038640333333333325 0.07473200000000002 0.022001999999999997 0.045972
-5.723320000000001 0.006070999999999999 0.029213666666666662 0.07978000000000002 0.012291666666666668 0.03524466666666667
-5.708310000000001 0.0032150000000000004 0.022427 0.082304 0.006279999999999999 0.026150333333333338
-5.693290000000001 0.001618666666666667 0.017719666666666672 0.08190733333333332 0.0029413333333333327 0.01996266666666667
-5.678280000000001 0.0010973333333333332 0.01383 0.077193 0.001409333333333333 0.016056666666666667
-5.663260000000001 0.001711333333333333 0.010097 0.06806533333333332 0.0012070000000000002 0.013038000000000001
-5.648250000000001 0.0038553333333333334 0.006929 0.05694066666666666 0.0023359999999999995 0.010355999999999999
-5.633230000000001 0.008103666666666667 0.005386000000000001 0.04747 0.005227333333333333 0.008837
-5.618220000000001 0.014599 0.006565666666666666 0.04247633333333333 0.010323666666666668 0.01012
-5.603200000000001 0.022368000000000002 0.011229 0.04321366666666667 0.017365000000000002 0.015539
-5.588190000000001 0.02918766666666667 0.019345 0.04974166666666667 0.024828999999999997 0.025009
-5.573170000000001 0.032548 0.02954666666666666 0.06100099999999999 0.030267999999999996 0.036482333333333325
-5.558160000000001 0.03125933333333333 0.039225666666666666 0.07403633333333333 0.031659 0.04658833333333334
-5.543140000000001 0.026331 0.045659 0.08384799999999999 0.028758 0.05268633333333333
-5.528130000000001 0.020332666666666666 0.047505 0.08547300000000001 0.023228000000000006 0.05488333333333333
-5.513110000000001 0.015792333333333332 0.045459666666666676 0.07738633333333332 0.017413666666666668 0.056133
-5.498100000000001 0.014164333333333333 0.04173266666666666 0.06318 0.012983999999999999 0.06012499999999999
-5.483080000000001 0.016113 0.03932633333333334 0.049510666666666675 0.010620333333333334 0.06839433333333332
-5.468070000000001 0.02249066666666667 0.04137899999999999 0.041893999999999994 0.010514666666666665 0.07855
-5.453050000000001 0.03493166666666667 0.049769 0.04159433333333333 0.012871333333333337 0.08501166666666667
-5.438040000000001 0.05544233333333333 0.063076 0.04564566666666667 0.017985666666666667 0.08257733333333332
-5.423020000000001 0.08482033333333332 0.07624900000000001 0.04957 0.026378 0.07067299999999999
-5.408010000000001 0.12032133333333334 0.08386766666666667 0.05056499999999999 0.039168666666666664 0.054732333333333334
-5.392990000000001 0.15435966666666667 0.08479766666666667 0.048774 0.057926000000000005 0.04318299999999999
-5.377980000000001 0.17662366666666665 0.08351233333333334 0.04607433333333333 0.08313799999999999 0.04259966666666667
-5.362960000000001 0.17947766666666667 0.08624366666666666 0.044027666666666666 0.11199266666666666 0.054481
-5.347950000000001 0.16279000000000002 0.095538 0.042855 0.13773066666666667 0.07499633333333332
-5.332930000000001 0.13392466666666666 0.10798233333333335 0.04197066666666667 0.15238533333333332 0.09685766666666668
-5.317920000000001 0.10336300000000002 0.11640800000000001 0.04123966666666667 0.1514356666666667 0.11220633333333334
-5.302900000000001 0.08007033333333333 0.11448833333333333 0.041859666666666656 0.13642733333333332 0.11554966666666668
-5.287890000000001 0.06919966666666667 0.10073033333333334 0.046125 0.11346066666666665 0.10588200000000002
-5.272870000000001 0.071387 0.07971266666666668 0.05609833333333334 0.08951566666666667 0.08731133333333334
-5.257860000000001 0.08261866666666666 0.059841 0.07224766666666667 0.06992833333333334 0.06774
-5.242840000000001 0.09563433333333335 0.04910033333333333 0.09272733333333334 0.05793566666666667 0.055683333333333335
-5.227830000000001 0.10338933333333333 0.05146933333333334 0.113036 0.055004999999999984 0.056531000000000005
-5.212810000000001 0.10262333333333334 0.065805 0.12634900000000002 0.06102666666666667 0.07014199999999998
-5.197800000000001 0.094485 0.08687366666666665 0.12603933333333334 0.07409433333333332 0.09108833333333335
-5.182780000000001 0.08211999999999998 0.10732433333333335 0.11015333333333333 0.09015033333333333 0.111277
-5.167770000000001 0.06797233333333333 0.119877 0.08401866666666667 0.10342666666666664 0.12343799999999999
-5.152750000000001 0.05317899999999999 0.11987333333333335 0.05766466666666668 0.108463 0.12368866666666671
-5.137740000000001 0.038611999999999994 0.10749833333333333 0.03989233333333333 0.102786 0.11241233333333332
-5.122720000000001 0.025654999999999997 0.08782700000000002 0.034058 0.08800066666666667 0.09363366666666667
-5.107710000000001 0.015983000000000004 0.06776566666666667 0.03829066666666667 0.06864033333333334 0.07312033333333333
-5.092690000000001 0.011019000000000001 0.051971 0.04865633333333333 0.04999733333333333 0.05569633333333334
-5.077680000000001 0.011718333333333332 0.04123333333333333 0.06247233333333334 0.03620266666666667 0.04337733333333334
-5.062660000000001 0.018618 0.03434333333333333 0.07950666666666666 0.029144 0.03571933333333333
-5.047650000000001 0.031495333333333334 0.030883333333333332 0.10039866666666666 0.02846066666666667 0.031966
-5.032630000000001 0.048693 0.03204766666666667 0.12378299999999999 0.032674 0.032581
-5.017620000000001 0.06682533333333333 0.039014 0.14488066666666669 0.040441333333333336 0.03863166666666667
-5.002600000000001 0.08151533333333333 0.05085066666666666 0.157509 0.050594666666666656 0.049804
-4.987590000000001 0.088972 0.06372733333333333 0.15798399999999999 0.06116066666666667 0.06289766666666667
-4.972570000000001 0.08766866666666666 0.07233566666666666 0.14755833333333332 0.06915066666666665 0.07247699999999999
-4.957560000000001 0.07940433333333333 0.073043 0.13113000000000002 0.07207233333333332 0.07392533333333333
-4.942540000000001 0.06887966666666667 0.06675099999999999 0.11349833333333331 0.06988733333333333 0.06692966666666668
-4.927530000000001 0.061519333333333336 0.058995666666666655 0.09667099999999999 0.06554333333333333 0.05641166666666667
-4.912510000000001 0.06017666666666667 0.056557333333333334 0.08051966666666668 0.06321466666666667 0.04973166666666667
-4.897500000000001 0.06340433333333334 0.062907 0.065279 0.06541533333333334 0.05210000000000001
-4.882480000000001 0.067292 0.07597033333333332 0.05271700000000001 0.07097033333333333 0.06356333333333335
-4.867470000000001 0.06962466666666667 0.08997666666666666 0.044840666666666675 0.07598366666666666 0.07954866666666667
-4.852450000000001 0.07210133333333334 0.09985566666666665 0.042094666666666676 0.07763 0.09426566666666666
-4.837440000000001 0.07813033333333333 0.10436699999999997 0.043036333333333336 0.077346 0.10411833333333333
-4.822420000000001 0.08874166666666666 0.10570033333333333 0.045401000000000004 0.07965200000000001 0.10874466666666666
-4.807410000000001 0.101296 0.10658566666666668 0.04726866666666666 0.08759266666666668 0.10972699999999999
-4.792390000000001 0.11163733333333335 0.10790366666666666 0.047419666666666666 0.09958833333333333 0.109163
-4.777380000000001 0.11681833333333334 0.10875300000000002 0.04523766666666666 0.11067666666666663 0.109046
-4.762360000000001 0.11600966666666666 0.10811133333333335 0.040610999999999994 0.11617100000000001 0.11056933333333331
-4.747350000000001 0.11031100000000002 0.10609666666666666 0.03429166666666666 0.11440800000000001 0.11289933333333332
-4.732330000000001 0.10220466666666667 0.10335833333333332 0.028292333333333333 0.10737966666666666 0.11285433333333335
-4.717320000000001 0.09411366666666666 0.099363 0.02565166666666667 0.09969833333333335 0.10658366666666667
-4.702300000000001 0.08631133333333332 0.09180633333333334 0.029135666666666664 0.09579833333333335 0.09224533333333333
-4.687290000000001 0.07664266666666666 0.07846966666666667 0.03944866666666667 0.09627833333333334 0.07153033333333333
-4.672270000000001 0.06304433333333333 0.05988366666666667 0.05387733333333334 0.09666100000000001 0.048877666666666666
-4.657260000000001 0.046328333333333326 0.039768 0.06663666666666666 0.09078433333333333 0.029050333333333338
-4.642240000000001 0.030021000000000003 0.02261133333333333 0.07151466666666667 0.07614366666666667 0.014872000000000002
-4.627230000000001 0.01763733333333333 0.010906333333333334 0.06558533333333334 0.05593000000000001 0.006502333333333333
-4.612210000000001 0.010381 0.004438666666666666 0.05111300000000001 0.03609266666666667 0.0024183333333333335
-4.597200000000001 0.007080000000000001 0.0015346666666666668 0.03387466666666667 0.020923666666666667 0.0007709999999999999
-4.582180000000001 0.005691333333333334 0.0005196666666666668 0.019483333333333335 0.011283666666666668 0.00025833333333333334
-4.567170000000001 0.004692000000000001 0.0004166666666666667 0.010962333333333333 0.005833333333333333 0.0002600000000000001
-4.552150000000001 0.003602 0.0009806666666666668 0.008866666666666667 0.0029126666666666663 0.0007139999999999999
-4.537140000000001 0.002786 0.002476666666666667 0.012562666666666665 0.001439 0.0019206666666666664
-4.522120000000001 0.0031486666666666664 0.005381333333333333 0.020787999999999997 0.000969 0.004401
-4.507110000000001 0.006064333333333333 0.010015999999999999 0.031315333333333334 0.0015916666666666668 0.008558666666666666
-4.492090000000001 0.013363333333333333 0.016254666666666664 0.041028 0.003951666666666667 0.014340999999999998
-4.477080000000001 0.026759333333333336 0.023665666666666665 0.04735666666666668 0.009171333333333333 0.02121
-4.462059999999999 0.04639666666666667 0.03214733333333333 0.050095333333333346 0.018304 0.028660666666666668
-4.447050000000001 0.06932433333333334 0.042139666666666666 0.05151766666666667 0.031431 0.03686666666666667
-4.432029999999999 0.08946866666666668 0.05389633333333333 0.05434000000000001 0.047182666666666664 0.04642500000000001
-4.417020000000001 0.10011366666666667 0.06623333333333334 0.059401333333333334 0.06332133333333333 0.057219
-4.401999999999999 0.09771666666666666 0.07630933333333333 0.06526233333333332 0.07769899999999999 0.06758966666666666
-4.386990000000001 0.084419 0.08114733333333332 0.06969099999999999 0.08835866666666668 0.07496199999999999
-4.371969999999999 0.06720333333333334 0.07987733333333334 0.071124 0.09305966666666668 0.07761
-4.356960000000001 0.054298000000000006 0.07465033333333333 0.06896833333333334 0.09012833333333334 0.07604133333333334
-4.341939999999999 0.051208333333333335 0.069216 0.06357499999999999 0.08068099999999999 0.07281300000000002
-4.326930000000001 0.05830100000000002 0.06639333333333335 0.05677166666666667 0.06962533333333334 0.071134
-4.311909999999999 0.07085999999999999 0.06670466666666668 0.05176100000000001 0.063091 0.07362300000000001
-4.296900000000001 0.08180133333333334 0.06940833333333334 0.05117933333333335 0.064095 0.08203633333333334
-4.281879999999999 0.08622533333333333 0.07454233333333332 0.05454566666666668 0.07046733333333334 0.097114
-4.266870000000001 0.084861 0.08350466666666666 0.05826833333333334 0.077129 0.11715066666666665
-4.251849999999999 0.08319333333333333 0.09709400000000001 0.058575999999999996 0.08058666666666667 0.13643999999999998
-4.236840000000001 0.08688100000000001 0.11281933333333333 0.05443466666666666 0.08110633333333334 0.146587
-4.221819999999999 0.09772366666666667 0.12470133333333333 0.047508 0.08079800000000001 0.14148033333333335
-4.206810000000001 0.11321599999999998 0.12648333333333334 0.040018333333333336 0.08026233333333334 0.12180066666666665
-4.191789999999999 0.12857133333333334 0.11588466666666668 0.033556666666666665 0.07809366666666666 0.09446700000000001
-4.176780000000001 0.13845533333333332 0.09614233333333333 0.029918333333333328 0.07370466666666667 0.06777666666666665
-4.161759999999999 0.1382546666666667 0.07379366666666666 0.032234000000000006 0.06983199999999999 0.04708633333333333
-4.146750000000001 0.12610400000000002 0.05498433333333333 0.044055 0.07129466666666667 0.03403033333333332
-4.131729999999999 0.10483799999999999 0.043306666666666674 0.066207 0.080787 0.02825566666666667
-4.116720000000001 0.08110833333333334 0.039494333333333326 0.09381566666666667 0.095455 0.02884433333333333
-4.101699999999999 0.061357999999999996 0.041785333333333334 0.11720333333333334 0.10771599999999998 0.03428966666666666
-4.086690000000001 0.047971 0.04641666666666666 0.12771466666666667 0.11013633333333334 0.04176499999999999
-4.071669999999999 0.039068 0.048893333333333344 0.12464866666666667 0.100219 0.04735433333333334
-4.056660000000001 0.03152366666666667 0.046144 0.116844 0.08125366666666665 0.04785266666666666
-4.041639999999999 0.023902 0.03835333333333332 0.11635166666666667 0.059308666666666676 0.04296533333333333
-4.026630000000001 0.016966666666666668 0.029001000000000002 0.12891733333333336 0.039695999999999995 0.036078000000000006
-4.011609999999999 0.012343999999999999 0.023270000000000002 0.1493856666666667 0.025312000000000005 0.032764666666666664
-3.9966000000000004 0.011323000000000001 0.026113000000000004 0.16618100000000002 0.016826 0.03799533333333333
-3.9815799999999997 0.014799333333333331 0.040717 0.17074833333333334 0.013766 0.053673000000000005
-3.9665700000000004 0.023712000000000004 0.06703100000000001 0.16317033333333333 0.015759333333333334 0.07791466666666666
-3.9515499999999997 0.03866566666666667 0.10069733333333335 0.14952700000000002 0.02332966666666667 0.10614266666666666
-3.9365400000000004 0.05859066666666668 0.13364066666666666 0.13530199999999998 0.03734833333333333 0.13295866666666667
-3.9215199999999997 0.07963233333333333 0.15694100000000002 0.12175000000000001 0.05733733333333334 0.15312366666666663
-3.9065100000000004 0.09580633333333334 0.1643466666666667 0.10725299999999999 0.07980366666666666 0.16178266666666669
-3.8914899999999997 0.10156833333333333 0.15426900000000002 0.09049333333333333 0.09833233333333334 0.15549866666666665
-3.8764800000000004 0.09495199999999998 0.12990800000000002 0.07228733333333333 0.10618166666666666 0.134493
-3.8614599999999997 0.079075 0.09806733333333335 0.05545599999999999 0.10023833333333335 0.10391566666666667
-3.8464500000000004 0.060697 0.066877 0.043257333333333335 0.08333600000000001 0.07199066666666666
-3.8314299999999997 0.04656666666666666 0.04272399999999999 0.03730433333333332 0.06273633333333332 0.04600166666666667
-3.8164200000000004 0.04023033333333334 0.027953000000000002 0.036247666666666664 0.045710999999999995 0.029193000000000004
-3.8013999999999997 0.04137733333333333 0.02090466666666667 0.036479000000000004 0.03581433333333333 0.020575
-3.7863900000000004 0.04717733333333332 0.018076000000000002 0.03470666666666666 0.032686 0.01692066666666667
-3.7713699999999997 0.05391666666666666 0.016492 0.030346333333333333 0.034448000000000006 0.015184000000000001
-3.7563600000000004 0.058039666666666684 0.014890333333333334 0.025815333333333336 0.03985400000000001 0.013712666666666668
-3.7413399999999997 0.057152666666666664 0.013558000000000002 0.024485333333333335 0.04829766666666667 0.012270000000000001
-3.7263300000000004 0.050979000000000003 0.013771666666666663 0.027858333333333332 0.05832733333333333 0.011696666666666668
-3.7113099999999997 0.04175333333333333 0.01738633333333333 0.03405033333333333 0.06664333333333333 0.013799333333333334
-3.6963000000000004 0.03354266666666667 0.02638 0.038797333333333336 0.069238 0.021096999999999998
-3.6812799999999997 0.030966666666666663 0.042 0.03837066666666667 0.06406 0.035653000000000004
-3.6662700000000004 0.037537666666666664 0.063563 0.03226533333333333 0.05315733333333333 0.057039333333333324
-3.6512499999999997 0.05391800000000001 0.087583 0.023386000000000004 0.04234166666666667 0.08098066666666666
-3.6362400000000004 0.07691733333333334 0.10851933333333334 0.015908333333333333 0.038889333333333324 0.10060233333333332
-3.6212199999999997 0.100533 0.12144533333333334 0.012931999999999999 0.048737000000000016 0.11039233333333336
-3.6062100000000004 0.11865066666666667 0.12472066666666665 0.015487666666666667 0.07394766666666666 0.10975666666666666
-3.5911899999999997 0.12711266666666668 0.120001 0.022773 0.11018499999999999 0.10261433333333335
-3.5761800000000004 0.12389266666666666 0.10952666666666665 0.03287966666666667 0.14592866666666668 0.09330733333333334
-3.5611599999999997 0.10894333333333335 0.09412133333333333 0.04373799999999999 0.16634233333333334 0.08298600000000002
-3.5461500000000004 0.08501433333333333 0.07425966666666667 0.054054333333333336 0.161511 0.07016166666666666
-3.5311299999999997 0.05784733333333334 0.052217666666666676 0.06343966666666667 0.13306133333333334 0.054079
-3.5161200000000004 0.033922 0.03201266666666666 0.07144199999999999 0.092838 0.036749000000000004
-3.5010999999999997 0.017367 0.017135 0.07644266666666667 0.054845000000000005 0.021769
-3.4860900000000004 0.009003333333333332 0.008909666666666666 0.07598966666666666 0.027657333333333332 0.01189
-3.4710699999999997 0.007878666666666667 0.006997666666666666 0.06858166666666667 0.012751 0.008105666666666667
-3.4560600000000004 0.013174666666666668 0.010786 0.055233 0.0077870000000000005 0.010396666666666669
-3.4410399999999997 0.024422000000000003 0.01989533333333333 0.03932333333333334 0.010353666666666667 0.01848233333333333
-3.4260300000000004 0.040217333333333334 0.03331166666666667 0.024899333333333336 0.01930266666666667 0.03141266666666667
-3.4110099999999997 0.057154333333333335 0.048398666666666666 0.014854999999999998 0.033593333333333336 0.04670700000000001
-3.3960000000000004 0.07081266666666666 0.061277999999999985 0.010224333333333334 0.050570333333333335 0.06044700000000001
-3.3809799999999997 0.07848300000000001 0.068711 0.010577333333333333 0.06579333333333333 0.06898866666666667
-3.3659700000000004 0.08121366666666668 0.070068 0.014901999999999997 0.07503533333333334 0.07099000000000001
-3.3509499999999997 0.083022 0.06779466666666667 0.02227 0.076746 0.06821166666666666
-3.3359400000000003 0.08762699999999998 0.065999 0.03189 0.07267066666666668 0.06443800000000001
-3.3209199999999996 0.09521866666666666 0.06814466666666667 0.04250866666666665 0.066385 0.06335533333333335
-3.3059100000000003 0.10181333333333334 0.07501899999999999 0.051794 0.061678000000000004 0.066626
-3.2908899999999996 0.10183099999999998 0.08383433333333334 0.05678866666666667 0.061854666666666655 0.07296733333333333
-3.2758800000000003 0.09220233333333333 0.08927866666666667 0.055593000000000004 0.068875 0.078601
-3.2608599999999996 0.07468866666666665 0.08650133333333332 0.04874166666666666 0.08136433333333333 0.07919033333333333
-3.2458500000000003 0.05452233333333334 0.07448033333333333 0.038868 0.09343466666666665 0.07243033333333335
-3.2308299999999996 0.036944333333333336 0.05690833333333333 0.029109 0.09724633333333335 0.05961466666666667
-3.2158200000000003 0.024693999999999994 0.039613999999999996 0.021844 0.08851433333333333 0.044738999999999994
-3.2008000000000005 0.017739 0.026772333333333332 0.018482666666666665 0.06990233333333334 0.031818
-3.1857900000000003 0.014461333333333331 0.019159333333333337 0.019616333333333333 0.04877966666666667 0.022790333333333336
-3.1707700000000005 0.013016 0.015368666666666666 0.02507833333333333 0.031703 0.01758166666666667
-3.1557600000000003 0.012256666666666667 0.013973333333333338 0.03404566666666666 0.02102 0.015485666666666668
-3.1407400000000005 0.011990333333333334 0.014392666666666665 0.04520933333333333 0.015581000000000001 0.01596566666666667
-3.1257300000000003 0.012319999999999998 0.016150333333333333 0.05677766666666668 0.013306666666666665 0.018181000000000003
-3.1107100000000005 0.012894666666666667 0.018060000000000003 0.06639766666666667 0.012705666666666667 0.020463999999999996
-3.0957000000000003 0.012837999999999999 0.018477666666666667 0.07175266666666666 0.012750000000000001 0.020873999999999997
-3.0806800000000005 0.011461 0.016459666666666664 0.07174833333333333 0.012464333333333334 0.018443333333333332
-3.0656700000000003 0.008933666666666666 0.012523333333333334 0.06701266666666666 0.011122 0.013887333333333333
-3.0506500000000005 0.006210000000000001 0.008191333333333333 0.05898766666666667 0.008740333333333333 0.008957666666666668
-3.0356400000000003 0.004319 0.004913000000000001 0.048821333333333335 0.0060793333333333316 0.005245
-3.0206200000000005 0.0037640000000000013 0.0033313333333333333 0.03742433333333333 0.004105999999999999 0.0034009999999999995
-3.0056100000000003 0.004336666666666667 0.0032486666666666666 0.026254000000000003 0.0033689999999999996 0.0031986666666666665
-2.9905900000000005 0.005309999999999999 0.003980333333333333 0.017347333333333333 0.0037913333333333328 0.0039113333333333335
-2.9755800000000003 0.005864666666666667 0.004708666666666667 0.012311333333333336 0.004788333333333334 0.004692666666666667
-2.9605600000000005 0.005515 0.0048210000000000015 0.011367666666666667 0.005555666666666667 0.004886666666666667
-2.9455500000000003 0.004354666666666667 0.004155666666666667 0.013108 0.005519333333333333 0.00429
-2.9305300000000005 0.002873666666666667 0.002997333333333333 0.015266333333333333 0.004607666666666667 0.0031623333333333325
-2.9155200000000003 0.0015833333333333333 0.0018053333333333335 0.01599933333333333 0.0032159999999999997 0.0020176666666666667
-2.9005000000000005 0.0007313333333333334 0.0009193333333333335 0.015019666666666666 0.0018756666666666665 0.001364333333333333
-2.8854900000000003 0.00028066666666666664 0.0004476666666666667 0.01378666666666667 0.0009146666666666666 0.0017723333333333332
-2.8704700000000005 9.733333333333335e-05 0.00043400000000000003 0.014437666666666665 0.0003693333333333334 0.004235666666666667
-2.8554600000000003 6.666666666666666e-05 0.0011666666666666668 0.018131 0.00012633333333333333 0.010371
-2.8404400000000005 0.000218 0.00352 0.024029333333333337 3.666666666666666e-05 0.021818333333333332
-2.8254300000000003 0.0009043333333333334 0.009182333333333332 0.029623333333333342 1.5333333333333338e-05 0.03849833333333333
-2.8104100000000005 0.003158333333333333 0.020166333333333335 0.03231633333333333 5.433333333333334e-05 0.05688366666666666
-2.7954000000000003 0.009280000000000002 0.03734899999999999 0.031065333333333337 0.00024866666666666673 0.07064033333333333
-2.7803800000000005 0.022914 0.058625333333333335 0.026675333333333332 0.0009686666666666665 0.07454000000000001
-2.7653700000000003 0.04756733333333333 0.07863633333333334 0.020828333333333334 0.003161666666666667 0.06887333333333334
-2.7503500000000005 0.08317200000000001 0.09135533333333332 0.014946999999999998 0.008714666666666666 0.05997966666666666
-2.7353400000000003 0.12287399999999998 0.09409266666666666 0.009877333333333333 0.020383000000000002 0.05591633333333333
-2.7203200000000005 0.15435833333333332 0.08955466666666666 0.006173666666666667 0.040514666666666664 0.06113133333333333
-2.7053100000000003 0.16720099999999996 0.08412133333333331 0.00448 0.06866900000000001 0.07413033333333334
-2.6902900000000005 0.160726 0.08347766666666666 0.005873666666666667 0.099689 0.08887666666666666
-2.6752800000000003 0.14429433333333333 0.088608 0.012176666666666667 0.12496533333333333 0.09832133333333333
-2.6602600000000005 0.12900066666666665 0.095246 0.025863333333333335 0.13755966666666666 0.09844766666666667
-2.6452500000000003 0.11916033333333331 0.09773766666666667 0.04914433333333333 0.1375583333333333 0.09092266666666668
-2.6302300000000005 0.11174200000000001 0.09422266666666666 0.08243700000000001 0.13229 0.08199166666666667
-2.6152200000000003 0.10243633333333332 0.08792066666666667 0.12298633333333332 0.13017966666666667 0.07758266666666665
-2.6002000000000005 0.09045033333333333 0.08324533333333334 0.16417766666666667 0.13355366666666668 0.07854933333333333
-2.5851900000000003 0.07777333333333333 0.08116366666666666 0.19617866666666664 0.13707966666666666 0.08045
-2.5701700000000005 0.06582066666666667 0.07868333333333334 0.20905266666666666 0.13290900000000003 0.07780033333333332
-2.5551600000000003 0.05414433333333333 0.07246933333333333 0.1981043333333333 0.11719700000000001 0.06861733333333334
-2.5401400000000005 0.04200099999999999 0.062460999999999996 0.16770633333333335 0.09247333333333334 0.05564666666666666
-2.5251300000000003 0.030019666666666667 0.05226899999999999 0.12915666666666664 0.06516333333333332 0.044286
-2.5101100000000005 0.01991066666666667 0.046188999999999994 0.093643 0.04155233333333333 0.039313999999999995
-2.4951000000000003 0.012933666666666668 0.045539333333333334 0.06652366666666666 0.025051999999999998 0.042096666666666664
-2.4800800000000005 0.008902333333333333 0.04737033333333333 0.047164 0.015716666666666667 0.049460333333333335
-2.4650700000000003 0.006626333333333333 0.04677366666666667 0.032689666666666665 0.011345666666666667 0.05522233333333333
-2.4500500000000005 0.004954333333333334 0.04076766666666667 0.021180666666666664 0.009178 0.05403966666666668
-2.4350400000000003 0.003419333333333333 0.030328999999999995 0.012310666666666668 0.007337999999999999 0.04492333333333333
-2.4200200000000005 0.0021256666666666668 0.019003666666666665 0.006248999999999999 0.005265666666666667 0.03138966666666667
-2.4050100000000003 0.0013536666666666669 0.009978333333333334 0.0027863333333333334 0.003281333333333333 0.018386999999999997
-2.3899900000000005 0.0013046666666666669 0.004406666666666667 0.0013619999999999997 0.0018646666666666666 0.009111999999999999
-2.3749800000000003 0.0020450000000000004 0.0017526666666666665 0.0016940000000000002 0.0012930000000000003 0.004213999999999999
-2.3599600000000005 0.003457333333333333 0.0010993333333333335 0.0044529999999999995 0.0016370000000000002 0.003137333333333333
-2.3449500000000003 0.005161 0.002235666666666666 0.011550333333333334 0.002849 0.005858666666666666
-2.3299300000000005 0.006492333333333334 0.006150666666666666 0.025443333333333328 0.004670333333333334 0.013516000000000002
-2.3149200000000003 0.006845000000000001 0.014848 0.046939666666666664 0.006533 0.027467333333333333
-2.2999000000000005 0.006103999999999999 0.030113 0.07242366666666668 0.007657333333333332 0.046976
-2.2848900000000003 0.004830000000000001 0.05110233333333333 0.093438 0.007549333333333333 0.06737666666666667
-2.2698700000000005 0.004102333333333334 0.07257833333333333 0.10082333333333333 0.006398 0.08114933333333334
-2.2548600000000003 0.005257333333333333 0.08629166666666667 0.09102233333333333 0.005189333333333333 0.08231766666666668
-2.2398400000000005 0.009658666666666666 0.08594933333333335 0.06890233333333334 0.005430666666666667 0.07063066666666667
-2.2248300000000003 0.01833433333333333 0.071902 0.044226 0.008840666666666667 0.05163500000000001
-2.2098100000000005 0.031521 0.051133333333333336 0.025373333333333338 0.016900333333333333 0.03265866666666667
-2.1948000000000003 0.048593000000000004 0.032672 0.015817 0.030122666666666666 0.018826
-2.1797800000000005 0.06880366666666668 0.022894333333333333 0.014635666666666668 0.04755933333333333 0.012053
-2.1647700000000003 0.09169033333333333 0.023801333333333334 0.018572333333333337 0.06754566666666667 0.012298000000000002
-2.1497500000000005 0.11571566666666667 0.033496666666666654 0.02367366666666667 0.08939233333333334 0.018665333333333332
-2.1347400000000003 0.13605299999999998 0.04715066666666667 0.02647566666666667 0.11340499999999999 0.029173666666666667
-2.1197200000000005 0.14497133333333334 0.058614666666666676 0.025336666666666667 0.1379036666666667 0.040294333333333335
-2.1047100000000003 0.13654066666666667 0.06339166666666668 0.021191999999999996 0.15632333333333331 0.047983333333333336
-2.0896900000000005 0.11199633333333332 0.061319000000000005 0.016898 0.15946633333333338 0.05016566666666667
-2.0746800000000003 0.08019966666666667 0.056305666666666664 0.015422333333333335 0.14264866666666667 0.04843333333333332
-2.0596600000000005 0.05243333333333334 0.052992666666666674 0.01800366666666667 0.11076533333333333 0.04685899999999999
-2.0446500000000003 0.03604533333333334 0.05342133333333333 0.023336666666666672 0.07588033333333334 0.04875733333333333
-2.0296300000000005 0.031619 0.056252666666666666 0.028196000000000002 0.04957466666666666 0.05410899999999999
-2.0146200000000003 0.034307 0.058202333333333335 0.029420666666666668 0.036823 0.05962466666666667
-1.9996000000000005 0.03741833333333333 0.05610099999999999 0.025944333333333337 0.03508700000000001 0.06119300000000001
-1.9845900000000003 0.036174 0.04871533333333334 0.019430999999999997 0.037603333333333336 0.05698033333333333
-1.9695700000000005 0.029838666666666673 0.037642666666666665 0.012958666666666669 0.037885999999999996 0.04905333333333333
-1.9545600000000003 0.021293999999999997 0.026776333333333336 0.009160666666666668 0.03311466666666667 0.04211133333333333
-1.9395400000000005 0.014842 0.020543 0.009119666666666667 0.024719 0.040044
-1.9245300000000003 0.014358333333333334 0.022086 0.012329666666666664 0.016483666666666667 0.043158999999999996
-1.9095100000000005 0.022677999999999997 0.032051 0.017013666666666667 0.012078 0.04856066666666667
-1.8945000000000003 0.04098533333333334 0.048014666666666664 0.020753666666666667 0.013786666666666668 0.053116333333333335
-1.8794800000000005 0.06703433333333333 0.06467766666666667 0.021535666666666668 0.022272333333333335 0.055819
-1.8644700000000003 0.09362666666666668 0.075607 0.01886666666666666 0.03628766666666667 0.05713433333333333
-1.8494500000000005 0.11045200000000001 0.07624866666666667 0.013945666666666667 0.052405999999999994 0.056760333333333336
-1.8344400000000003 0.10980600000000001 0.06631533333333334 0.008788999999999998 0.06605666666666668 0.053019333333333335
-1.8194200000000005 0.09191366666666666 0.04972833333333334 0.005007333333333333 0.07382 0.044733
-1.8044100000000003 0.06473466666666666 0.03212666666666667 0.0033126666666666665 0.07493266666666668 0.03309466666666666
-1.7893900000000005 0.038349999999999995 0.017934000000000002 0.003741 0.07045233333333333 0.021290666666666666
-1.7743800000000003 0.019164333333333335 0.009004000000000002 0.006099333333333333 0.06150766666666667 0.012516333333333334
-1.7593600000000005 0.008299333333333332 0.005250666666666666 0.010143333333333336 0.04909033333333333 0.008679999999999998
-1.7443500000000003 0.003776333333333333 0.006158333333333333 0.015767333333333335 0.035063666666666674 0.010496666666666665
-1.7293300000000005 0.0032490000000000006 0.011643999999999998 0.02348566666666667 0.022346333333333326 0.017859
-1.7143200000000003 0.005221666666666665 0.021503333333333333 0.03511333333333333 0.013626 0.029312333333333333
-1.6993000000000005 0.008717666666666667 0.03395433333333333 0.05373066666666666 0.010036000000000002 0.041314333333333335
-1.6842900000000003 0.012567666666666666 0.04498900000000001 0.08161333333333333 0.010901333333333334 0.04895833333333334
-1.6692700000000005 0.015269333333333336 0.049961 0.11646799999999999 0.014254333333333336 0.04864566666666667
-1.6542600000000003 0.015674333333333332 0.04672600000000001 0.1491336666666667 0.017607333333333332 0.040678000000000006
-1.6392400000000005 0.013828666666666666 0.037467 0.16666966666666666 0.019002333333333336 0.029154666666666666
-1.6242300000000003 0.010972 0.027218666666666665 0.16026866666666664 0.017921666666666666 0.019258
-1.6092100000000005 0.008592999999999998 0.02038966666666667 0.13167133333333333 0.015329 0.014361666666666667
-1.5942000000000003 0.007359333333333332 0.018239333333333333 0.09209300000000001 0.012658333333333332 0.014864666666666668
-1.5791800000000005 0.006901666666666667 0.018878 0.054715333333333324 0.010667 0.018664666666666663
-1.5641700000000003 0.006387666666666666 0.019268666666666667 0.027564333333333326 0.009148999999999997 0.022465666666666665
-1.5491500000000005 0.005326 0.017422333333333335 0.011757333333333335 0.007549333333333333 0.023407
-1.5341400000000003 0.003814666666666667 0.013404999999999999 0.004242666666666667 0.005659666666666666 0.02054466666666667
-1.5191200000000005 0.002308666666666667 0.008671333333333333 0.0012893333333333333 0.0037133333333333332 0.015094
-1.5041100000000003 0.0011726666666666667 0.0047550000000000005 0.00032766666666666675 0.0021003333333333334 0.009289666666666667
-1.4890900000000005 0.0004996666666666667 0.0023656666666666665 7.166666666666668e-05 0.0010166666666666666 0.004883666666666667
-1.4740800000000003 0.000199 0.0015199999999999997 1.1666666666666668e-05 0.00044999999999999993 0.002525
-1.4590600000000005 0.00012866666666666666 0.002074333333333333 2.3333333333333336e-06 0.00027566666666666663 0.0022713333333333335
-1.4440500000000003 0.000257 0.004265 9.666666666666668e-06 0.0004126666666666667 0.004348
-1.4290300000000005 0.000669 0.008813333333333333 5.8e-05 0.000907 0.009452999999999998
-1.4140200000000003 0.0015979999999999998 0.016563333333333333 0.00024700000000000004 0.0018503333333333332 0.01814333333333333
-1.3990000000000005 0.0034469999999999995 0.027455000000000004 0.0008399999999999999 0.003312 0.029579
-1.3839900000000003 0.006827 0.039353 0.002373 0.005333333333333334 0.04069166666666667
-1.3689700000000005 0.012592333333333332 0.048118666666666664 0.005626666666666666 0.008153333333333334 0.04711933333333333
-1.3539600000000003 0.021362 0.04975933333333333 0.011151333333333334 0.012502333333333332 0.045838333333333335
-1.3389400000000005 0.03259833333333333 0.043285000000000004 0.018465 0.019549666666666667 0.03741433333333333
-1.3239300000000003 0.04373133333333334 0.03158466666666667 0.025557 0.030025000000000003 0.02559133333333333
-1.3089100000000005 0.050796 0.019326333333333334 0.029575 0.04275333333333333 0.014665000000000001
-1.2939000000000003 0.05102933333333334 0.010008333333333334 0.028602999999999996 0.05406533333333334 0.007064666666666667
-1.2788800000000005 0.04544733333333333 0.004684333333333332 0.023126666666666674 0.059580999999999995 0.002956666666666666
-1.2638700000000003 0.038789666666666674 0.002779 0.015632 0.057708666666666665 0.001388333333333333
-1.2488500000000005 0.03636233333333334 0.0034530000000000003 0.008839666666666666 0.051595999999999996 0.0015033333333333333
-1.2338400000000003 0.04047766666666666 0.006411666666666667 0.004204 0.04715133333333333 0.003081666666666667
-1.2188200000000005 0.049355666666666666 0.011847666666666666 0.001756333333333333 0.04856066666666666 0.006462666666666667
-1.2038100000000003 0.058937 0.019816666666666663 0.0008443333333333333 0.05548133333333334 0.012094
-1.1887900000000005 0.06538933333333334 0.029454666666666667 0.0008083333333333334 0.064123 0.01984666666666667
-1.1737800000000003 0.06636866666666666 0.038667 0.0012676666666666665 0.07044033333333334 0.028429
-1.1587600000000005 0.06104566666666667 0.04492466666666666 0.001973666666666667 0.07200999999999999 0.03555033333333334
-1.1437500000000003 0.050147000000000004 0.04686066666666666 0.002742666666666667 0.06783833333333332 0.03914633333333333
-1.1287300000000005 0.036155 0.045143666666666665 0.003526 0.057981666666666674 0.038869
-1.1137200000000003 0.02254933333333333 0.04153466666666666 0.004534 0.04401733333333334 0.03634099999999999
-1.0987000000000005 0.012138666666666666 0.037158 0.006123333333333333 0.029090333333333333 0.033615
-1.0836900000000003 0.005951 0.031939 0.008384333333333332 0.016556333333333333 0.03136166666666666
-1.0686700000000005 0.0034809999999999997 0.025754 0.010726333333333333 0.008273333333333334 0.028769333333333334
-1.0536600000000003 0.003615 0.019447666666666665 0.012075000000000002 0.0042246666666666665 0.025019333333333334
-1.0386400000000005 0.005251666666666666 0.014374999999999999 0.011613666666666666 0.003366666666666666 0.020417666666666667
-1.0236300000000003 0.007286333333333334 0.011193000000000002 0.009457333333333333 0.004479999999999999 0.01597733333333333
-1.0086100000000005 0.008643666666666668 0.009373333333333329 0.006569333333333333 0.006430000000000001 0.012338333333333333
-0.9936000000000003 0.008598000000000001 0.007859 0.0040676666666666665 0.008098666666666665 0.009378666666666667
-0.9785800000000004 0.0071473333333333345 0.006044999999999999 0.0025373333333333333 0.008586333333333333 0.0067416666666666675
-0.9635700000000003 0.004961666666666666 0.004038666666666666 0.001913 0.007612666666666666 0.004358666666666666
-0.9485500000000004 0.002878333333333334 0.0022876666666666666 0.0017603333333333334 0.005641333333333333 0.002444333333333333
-0.9335400000000003 0.0013963333333333334 0.0010906666666666664 0.0016536666666666666 0.0034923333333333343 0.0011696666666666667
-0.9185200000000004 0.0005606666666666666 0.00043099999999999996 0.0013946666666666665 0.001804333333333333 0.000466
-0.9035100000000003 0.00018733333333333332 0.00014233333333333331 0.0010083333333333335 0.0007786666666666665 0.00015533333333333333
-0.8884900000000004 5.400000000000001e-05 3.9333333333333325e-05 0.0006383333333333332 0.0002776666666666667 4.366666666666666e-05
-0.8734800000000003 1.0333333333333335e-05 8e-06 0.00042799999999999994 8.266666666666667e-05 9.333333333333336e-06
-0.8584600000000004 1.3333333333333334e-06 1.0000000000000002e-06 0.0005153333333333334 1.966666666666667e-05 1.3333333333333334e-06
-0.8434500000000003 0.0 0.0 0.001069 2e-06 0.0
-0.8284300000000004 0.0 0.0 0.0023069999999999996 3.3333333333333335e-07 0.0
-0.8134200000000003 0.0 0.0 0.004383 0.0 0.0
-0.7984000000000004 0.0 0.0 0.007166666666666667 0.0 0.0
-0.7833900000000003 0.0 0.0 0.010073333333333332 0.0 0.0
-0.7683700000000004 0.0 0.0 0.012225333333333335 0.0 0.0
-0.7533600000000003 0.0 0.0 0.012905666666666668 0.0 0.0
-0.7383400000000004 6.666666666666667e-07 1.3333333333333334e-06 0.012069333333333333 0.0 1.6666666666666667e-06
-0.7233300000000003 5.333333333333334e-06 1.3666666666666667e-05 0.010402666666666668 3.3333333333333335e-07 1.7666666666666668e-05
-0.7083100000000004 3.2e-05 7.399999999999998e-05 0.008820999999999999 2e-06 8.900000000000001e-05
-0.6933000000000002 0.0001003333333333333 0.00024433333333333333 0.007909666666666666 1.533333333333334e-05 0.00030233333333333333
-0.6782800000000004 0.00029833333333333334 0.0007026666666666667 0.007820333333333334 6.766666666666667e-05 0.0008673333333333333
-0.6632700000000002 0.0007256666666666669 0.001704 0.008785333333333332 0.0002143333333333333 0.002087666666666667
-0.6482500000000004 0.001471333333333333 0.003441 0.011517666666666667 0.0005603333333333333 0.004183333333333333
-0.6332400000000002 0.002481 0.005819333333333334 0.016818666666666666 0.0012136666666666665 0.007003333333333333
-0.6182200000000004 0.0034956666666666673 0.008212 0.024354666666666667 0.0021926666666666665 0.009796
-0.6032100000000002 0.004113999999999999 0.009682666666666668 0.031844000000000004 0.003310666666666667 0.011444666666666665
-0.5881900000000004 0.004044 0.009534333333333334 0.03585233333333334 0.004170000000000001 0.011168333333333332
-0.5731800000000002 0.003318333333333333 0.007841999999999998 0.034102 0.004391333333333332 0.00910266666666667
-0.5581600000000004 0.002277333333333333 0.0053886666666666675 0.02720933333333334 0.0038590000000000005 0.006195666666666667
-0.5431500000000002 0.0013026666666666666 0.0030910000000000004 0.018162 0.002833 0.0035259999999999996
-0.5281300000000004 0.0006213333333333332 0.0014839999999999996 0.010129333333333334 0.001738 0.0016746666666666665
-0.5131200000000002 0.0002466666666666667 0.0005943333333333334 0.004718333333333334 0.0008896666666666665 0.0006613333333333333
-0.49810000000000043 8.433333333333331e-05 0.00020233333333333334 0.0018366666666666664 0.000377 0.00021899999999999998
-0.48309000000000024 2.266666666666667e-05 4.966666666666667e-05 0.0005933333333333334 0.00013433333333333334 5.866666666666668e-05
-0.46807 3.333333333333333e-06 9.000000000000002e-06 0.00015833333333333335 4.066666666666667e-05 1.0333333333333333e-05
-0.45306000000000024 3.3333333333333335e-07 6.666666666666667e-07 3.600000000000001e-05 9.000000000000002e-06 6.666666666666667e-07
-0.43804 0.0 0.0 4e-06 1.3333333333333334e-06 0.0
-0.42303000000000024 0.0 0.0 0.0 0.0 0.0
-0.40801 0.0 0.0 0.0 0.0 0.0
-0.39300000000000024 0.0 0.0 0.0 0.0 0.0
-0.37798 0.0 0.0 0.0 0.0 0.0
-0.36297000000000024 0.0 0.0 0.0 0.0 0.0
-0.34795 0.0 0.0 0.0 0.0 0.0
-0.33294000000000024 0.0 0.0 0.0 0.0 0.0
-0.31792 0.0 0.0 0.0 0.0 0.0
-0.30291000000000023 0.0 0.0 4e-06 0.0 0.0
-0.28789 0.0 0.0 2.933333333333333e-05 0.0 0.0
-0.27288000000000023 0.0 0.0 0.00013633333333333333 0.0 0.0
-0.25786 0.0 0.0 0.0005036666666666667 0.0 0.0
-0.24285000000000023 2.3333333333333336e-06 8e-06 0.001535666666666667 0.0 6.333333333333333e-06
-0.22782999999999998 1.7666666666666668e-05 5.3333333333333326e-05 0.003941666666666666 2.3333333333333336e-06 4.4000000000000006e-05
-0.21282000000000023 9.233333333333333e-05 0.00022666666666666668 0.008424666666666665 1.9333333333333337e-05 0.00019100000000000003
-0.19779999999999998 0.00036500000000000004 0.0008096666666666668 0.015048 9.600000000000002e-05 0.000713
-0.18279000000000023 0.0012176666666666668 0.002423666666666667 0.022439333333333332 0.000378 0.0021759999999999995
-0.16776999999999997 0.0033926666666666662 0.006062333333333334 0.027954333333333338 0.001249666666666667 0.005558666666666667
-0.15276000000000023 0.007894666666666666 0.012661666666666667 0.029085000000000007 0.0034613333333333328 0.011862000000000001
-0.13773999999999997 0.01534333333333333 0.022096333333333336 0.025279333333333334 0.008002333333333332 0.021137333333333334
-0.12273000000000023 0.024909666666666667 0.032203 0.01835166666666667 0.015454666666666669 0.03146366666666666
-0.10770999999999997 0.03377299999999999 0.03920233333333333 0.011127333333333333 0.024935 0.03911733333333333
-0.09270000000000023 0.03824766666666667 0.03986433333333333 0.005635000000000001 0.03360066666666666 0.040624
-0.07767999999999997 0.03617533333333333 0.03385833333333334 0.002384 0.037815 0.03523866666666667
-0.06267000000000023 0.02858233333333333 0.024021666666666663 0.0008426666666666667 0.035549000000000004 0.025528
-0.04764999999999997 0.018866 0.014238666666666667 0.0002486666666666667 0.027913 0.015449666666666667
-0.032640000000000224 0.010424666666666665 0.007066 6.5e-05 0.018311000000000004 0.007823
-0.01761999999999997 0.004914666666666667 0.0030219999999999995 4.3e-05 0.010050666666666668 0.0033663333333333327
-0.0026100000000002233 0.0023199999999999996 0.0014226666666666667 0.00013066666666666668 0.004697666666666667 0.0014596666666666666
0.012410000000000032 0.002155 0.0016516666666666667 0.00043266666666666676 0.0021756666666666665 0.0013536666666666669
0.027419999999999778 0.004396 0.003795666666666667 0.0012276666666666666 0.0019656666666666663 0.0029626666666666664
0.04244000000000003 0.009615666666666668 0.008496666666666668 0.002934333333333333 0.004039999999999999 0.006855333333333333
0.05744999999999978 0.018094000000000002 0.016142666666666666 0.005841333333333333 0.009023666666666668 0.013569666666666667
0.07247000000000003 0.028524 0.025650999999999997 0.009709999999999998 0.017345333333333334 0.02248566666666666
0.08747999999999978 0.03756533333333333 0.03405366666666666 0.013487666666666667 0.027938333333333336 0.031127333333333333
0.10250000000000004 0.04132833333333333 0.037755333333333335 0.015649000000000003 0.03759966666666666 0.035991333333333334
0.11750999999999978 0.037975666666666665 0.03496666666666667 0.015167333333333336 0.042268 0.034762999999999995
0.13253000000000004 0.02914633333333333 0.027048000000000003 0.012273333333333332 0.03968666666666666 0.028043
0.14753999999999978 0.01868866666666667 0.017477333333333334 0.008296666666666666 0.03112466666666667 0.018897
0.16256000000000004 0.010004333333333334 0.009434666666666668 0.004686666666666666 0.020391666666666673 0.010637333333333334
0.17756999999999978 0.004475666666666667 0.004251666666666667 0.0022099999999999997 0.011156 0.0050023333333333335
0.19259000000000004 0.0016696666666666665 0.0015966666666666662 0.0008693333333333335 0.005098666666666667 0.0019649999999999997
0.20759999999999978 0.0005210000000000001 0.0005 0.000286 0.0019429999999999998 0.0006386666666666668
0.22262000000000004 0.000136 0.00013200000000000004 7.400000000000001e-05 0.000616 0.0001746666666666667
0.23762999999999979 2.733333333333333e-05 2.6666666666666663e-05 1.4000000000000003e-05 0.00016466666666666667 3.933333333333334e-05
0.25265000000000004 3.666666666666667e-06 3.666666666666667e-06 2.3333333333333336e-06 3.600000000000001e-05 6e-06
0.2676599999999998 0.0 0.0 0.0 5e-06 0.0
0.28268000000000004 0.0 0.0 0.0 0.0 0.0
0.2976899999999998 0.0 0.0 0.0 0.0 0.0
0.31271000000000004 0.0 0.0 0.0 0.0 0.0
0.3277199999999998 0.0 0.0 0.0 0.0 0.0
0.34274000000000004 0.0 0.0 0.0 0.0 0.0
0.3577499999999998 0.0 0.0 0.0 0.0 0.0
0.37277000000000005 0.0 0.0 0.0 0.0 0.0
0.3877799999999998 0.0 0.0 0.0 0.0 0.0
0.40280000000000005 0.0 0.0 0.0 0.0 0.0
0.4178099999999998 1.0000000000000002e-06 0.0 0.0 1.6666666666666667e-06 0.0
0.43283000000000005 9.333333333333334e-06 0.0 5e-06 1.2666666666666668e-05 0.0
0.4478399999999998 4.3e-05 0.0 3.7999999999999995e-05 5.233333333333334e-05 0.0
0.46286000000000005 0.00015199999999999998 0.0 0.0001556666666666667 0.00017533333333333333 0.0
0.4778699999999998 0.0004203333333333334 0.0 0.0005533333333333333 0.00046833333333333335 0.0
0.49289000000000005 0.0009733333333333334 0.0 0.0016053333333333332 0.0010459999999999998 0.0
0.5078999999999998 0.001875666666666667 0.0 0.003913666666666667 0.0019483333333333334 0.0
0.52292 0.0030280000000000003 1.0000000000000002e-06 0.007975666666666667 0.0030403333333333337 1.3333333333333334e-06
0.5379299999999998 0.0040939999999999995 9.333333333333336e-06 0.013562666666666666 0.003965666666666667 1.5000000000000004e-05
0.55295 0.0046493333333333334 4.399999999999999e-05 0.019263333333333334 0.0043419999999999995 5.8000000000000014e-05
0.5679599999999998 0.004514333333333333 0.0001476666666666667 0.022855666666666666 0.004050333333333334 0.00019133333333333334
0.58298 0.003973333333333333 0.0004113333333333332 0.022648999999999996 0.003366000000000001 0.0005066666666666668
0.5979899999999998 0.0036546666666666663 0.0009373333333333333 0.018745999999999995 0.002832666666666666 0.0011173333333333332
0.61301 0.004166666666666666 0.0018183333333333335 0.01296 0.002926666666666667 0.0020736666666666664
0.6280199999999998 0.0056493333333333335 0.0030269999999999997 0.0074863333333333336 0.0037926666666666664 0.003264666666666667
0.6430400000000001 0.007603 0.004390666666666667 0.0036116666666666662 0.005204666666666666 0.004421333333333333
0.6580499999999998 0.009067666666666667 0.00566 0.0014563333333333334 0.006633333333333334 0.005311333333333333
0.6730700000000001 0.009220333333333334 0.006601 0.0004956666666666666 0.007503999999999999 0.005874666666666666
0.6880799999999998 0.007907 0.007038000000000001 0.000164 0.007412333333333332 0.006227666666666665
0.7031000000000001 0.005696000000000001 0.006825999999999999 0.00014800000000000005 0.006343333333333331 0.006382333333333334
0.7181099999999998 0.003449 0.005969666666666666 0.0003996666666666667 0.004671333333333333 0.006169
0.7331300000000001 0.0017486666666666666 0.004738333333333334 0.0011453333333333335 0.002941 0.005444666666666667
0.7481399999999998 0.0007463333333333333 0.003629 0.0027570000000000003 0.001573 0.004365666666666667
0.7631600000000001 0.00026533333333333335 0.003080333333333333 0.0055516666666666666 0.0007123333333333334 0.0033983333333333335
0.7781699999999998 7.733333333333333e-05 0.0031969999999999998 0.009342 0.00027000000000000006 0.002984333333333333
0.7931900000000001 1.8333333333333333e-05 0.0036606666666666667 0.013135999999999998 8.433333333333333e-05 0.003217666666666666
0.8081999999999998 7e-06 0.003957666666666666 0.015468333333333334 2.1000000000000006e-05 0.003765999999999999
0.8232200000000001 2.1666666666666667e-05 0.0037406666666666673 0.015352 6.333333333333333e-06 0.004121666666666667
0.8382299999999998 8.299999999999998e-05 0.0030639999999999994 0.013176000000000002 9.66666666666667e-06 0.003984666666666667
0.8532500000000001 0.0002696666666666666 0.002339 0.010684333333333332 4.6999999999999984e-05 0.0034976666666666667
0.8682599999999998 0.0007216666666666666 0.002106 0.009967333333333332 0.0001626666666666667 0.003209666666666667
0.8832800000000001 0.0016143333333333333 0.0027756666666666667 0.012227333333333335 0.0004700000000000001 0.003718999999999999
0.8982899999999998 0.0030243333333333333 0.004416000000000001 0.016942 0.0011470000000000002 0.005260000000000001
0.9133100000000001 0.00473 0.0066229999999999995 0.021928333333333334 0.002326666666666666 0.0074273333333333335
0.9283199999999998 0.006176333333333335 0.008530666666666666 0.024465 0.003940000000000001 0.009268
0.9433400000000001 0.0067343333333333335 0.009235666666666668 0.022985000000000002 0.005579666666666667 0.009804666666666666
0.9583499999999998 0.006139666666666668 0.008363666666666665 0.018103 0.0065966666666666665 0.008698333333333334
0.9733700000000001 0.004671666666666666 0.006325666666666668 0.012040666666666668 0.006517333333333334 0.006451333333333332
0.9883799999999998 0.002968333333333334 0.003997333333333334 0.007108 0.005376666666666666 0.003997666666666667
1.0034 0.001576333333333333 0.0021079999999999996 0.004689 0.0037036666666666676 0.002068
1.0184099999999998 0.000698 0.0009280000000000002 0.005252333333333332 0.002130333333333333 0.0008953333333333334
1.03343 0.0002599999999999999 0.000349 0.008769666666666667 0.0010233333333333333 0.0003353333333333333
1.0484399999999998 7.966666666666666e-05 0.000134 0.01470866666666667 0.00041 0.00015533333333333333
1.06346 2.2666666666666668e-05 0.00016033333333333337 0.021817 0.000138 0.00028000000000000003
1.0784699999999998 2.5000000000000008e-05 0.0005420000000000001 0.02827166666666666 3.999999999999999e-05 0.0009433333333333336
1.09349 0.00010266666666666665 0.0017933333333333334 0.03253533333333333 1.8000000000000004e-05 0.002871666666666666
1.1084999999999998 0.00041033333333333335 0.005084666666666667 0.034089666666666664 6.466666666666668e-05 0.0074136666666666665
1.12352 0.0013806666666666665 0.012125 0.033353 0.000263 0.01623
1.1385299999999998 0.003874333333333334 0.024373333333333334 0.031209333333333335 0.0009230000000000001 0.030125333333333337
1.15355 0.009102 0.041336 0.029071 0.002707 0.047559
1.1685599999999998 0.017976000000000002 0.05917366666666666 0.029028666666666664 0.006661 0.063964
1.18358 0.030007000000000006 0.07151966666666666 0.032878000000000004 0.013777666666666667 0.07337533333333335
1.1985899999999998 0.042814000000000005 0.07297933333333331 0.04015966666666667 0.024093 0.071825
1.21361 0.05326333333333332 0.06286100000000001 0.04728966666666666 0.035996999999999994 0.05995333333333332
1.2286199999999998 0.05950133333333333 0.045686 0.049488 0.04668166666666666 0.04262266666666667
1.24364 0.06170766666666667 0.028001 0.04432233333333333 0.05377333333333335 0.025754999999999997
1.2586499999999998 0.06060733333333333 0.014462333333333334 0.033556333333333334 0.05642033333333333 0.013202666666666668
1.27367 0.055931 0.006287666666666667 0.021623000000000003 0.05481199999999999 0.005723333333333333
1.2886799999999998 0.047094 0.002302 0.012600666666666666 0.049191000000000006 0.002097666666666666
1.3037 0.035013999999999997 0.000709 0.008355 0.03999 0.0006486666666666669
1.3187099999999998 0.02243533333333333 0.00018233333333333337 0.008708666666666667 0.02871533333333333 0.00017266666666666664
1.33373 0.012203666666666666 4.2333333333333344e-05 0.012346666666666667 0.01782166666666667 7.733333333333333e-05
1.3487399999999998 0.005593333333333333 1.9000000000000004e-05 0.017534333333333332 0.009422999999999997 0.00020266666666666667
1.36376 0.002159 8.2e-05 0.022822 0.004205 0.000793
1.3787699999999998 0.0007396666666666667 0.00036633333333333337 0.027954666666666666 0.0015723333333333338 0.002660333333333333
1.39379 0.0004180000000000001 0.0013763333333333336 0.03430400000000001 0.000499 0.007557
1.4087999999999998 0.0009476666666666668 0.004345999999999999 0.04392633333333334 0.00013500000000000003 0.018189999999999998
1.42382 0.0030110000000000002 0.011604666666666668 0.057394999999999995 6.933333333333334e-05 0.037289333333333334
1.4388299999999998 0.008338 0.026349333333333336 0.07200033333333332 0.00020933333333333343 0.065551
1.45385 0.01947633333333333 0.051123333333333326 0.082457 0.0008253333333333334 0.09980133333333334
1.4688599999999998 0.038357 0.08535633333333333 0.08467733333333333 0.002752333333333333 0.13326033333333334
1.48388 0.06390799999999999 0.12358166666666669 0.07964766666666666 0.007734666666666667 0.15824633333333332
1.4988899999999998 0.09074999999999998 0.15635666666666664 0.07319533333333332 0.01830533333333333 0.16906800000000002
1.5139099999999999 0.111522 0.17388199999999998 0.07109666666666666 0.036582 0.16326866666666667
1.5289199999999998 0.12213133333333333 0.17036933333333334 0.07402133333333333 0.06207966666666666 0.14185233333333336
1.5439399999999999 0.124912 0.14677166666666666 0.07733699999999999 0.09034033333333333 0.109613
1.5589499999999998 0.125503 0.11058933333333335 0.07552366666666667 0.11460799999999999 0.07448
1.5739699999999999 0.12634033333333333 0.072544 0.06687366666666666 0.129997 0.044820000000000006
1.5889799999999998 0.124374 0.041962999999999986 0.054902000000000006 0.13593166666666665 0.02628
1.6039999999999999 0.11610733333333334 0.023819333333333338 0.046310000000000004 0.13415266666666667 0.020776999999999997
1.6190099999999998 0.104042 0.019119333333333332 0.04722466666666667 0.12523533333333334 0.027501333333333332
1.6340299999999999 0.09670633333333332 0.026927666666666673 0.05931533333333334 0.10860466666666665 0.04371100000000001
1.6490399999999998 0.10135899999999999 0.045325 0.07760266666666667 0.08607033333333333 0.06463733333333334
1.6640599999999999 0.11659233333333337 0.07056633333333333 0.09209866666666668 0.06402466666666666 0.08406166666666667
1.6790699999999998 0.132193 0.09640966666666667 0.09369699999999999 0.05129966666666667 0.09660766666666668
1.6940899999999999 0.136575 0.11553133333333333 0.08024333333333332 0.05460000000000001 0.10005766666666667
1.7090999999999998 0.12500333333333333 0.12264066666666666 0.05753433333333333 0.074552 0.09568366666666668
1.7241199999999999 0.10166866666666667 0.11713333333333331 0.034481333333333336 0.10429 0.08681466666666666
1.7391299999999998 0.07531766666666666 0.10320833333333335 0.017275 0.131627 0.077252
1.7541499999999999 0.05349766666666666 0.08699333333333334 0.0072636666666666665 0.144871 0.06983
1.7691599999999998 0.03942666666666667 0.07259566666666668 0.002714333333333333 0.13921866666666668 0.064981
1.7841799999999999 0.03211033333333333 0.06029133333333333 0.0013833333333333334 0.11869899999999999 0.06047633333333334
1.7991899999999998 0.028447333333333335 0.04853033333333333 0.0020559999999999997 0.09216766666666668 0.05355399999999999
1.8142099999999999 0.026044333333333333 0.037221 0.004553666666666667 0.06738666666666665 0.04398733333333333
1.8292199999999998 0.024847 0.028746999999999998 0.009086333333333332 0.04820300000000001 0.03488966666666667
1.8442399999999999 0.026321666666666667 0.025840666666666668 0.015264333333333331 0.035728333333333334 0.030208666666666665
1.8592499999999998 0.030972999999999997 0.02877133333333333 0.02147766666666667 0.030197333333333336 0.03125366666666667
1.8742699999999999 0.03662933333333333 0.034412000000000005 0.02539766666666667 0.03102366666666667 0.03538566666666667
1.8892799999999998 0.03943966666666666 0.037977000000000004 0.025476999999999996 0.03566166666666667 0.03789066666666666
1.9042999999999999 0.036775 0.03614099999999999 0.022206999999999998 0.03976899999999999 0.035399
1.9193099999999998 0.02926333333333334 0.029096333333333335 0.017718666666666667 0.039505 0.02802899999999999
1.9343299999999999 0.020059 0.019965666666666666 0.014088333333333335 0.033947 0.018737
1.9493399999999999 0.012327333333333334 0.01234433333333333 0.012034666666666667 0.025306333333333333 0.010856333333333332
1.9643599999999999 0.0074023333333333345 0.008318666666666665 0.011262333333333334 0.016786000000000002 0.006261000000000001
1.9793699999999999 0.004851999999999999 0.008014666666666666 0.011916 0.010398333333333334 0.005173
1.9943899999999999 0.0036149999999999997 0.010333 0.015729333333333335 0.006458666666666666 0.0069099999999999995
2.0094 0.002950666666666666 0.013736333333333335 0.02581366666666667 0.004373333333333334 0.010457
2.02442 0.0025876666666666665 0.016782000000000002 0.044895 0.003457666666666667 0.014633000000000004
2.03943 0.0024829999999999995 0.018409666666666664 0.07254133333333333 0.0031763333333333335 0.018216999999999997
2.05445 0.002538666666666667 0.01817533333333333 0.10305166666666668 0.003087666666666667 0.02027
2.06946 0.0026643333333333337 0.01647533333333333 0.12635266666666667 0.002866666666666666 0.020519999999999997
2.08448 0.0030456666666666666 0.014812999999999996 0.13306333333333337 0.002482666666666667 0.01979533333333334
2.09949 0.004409 0.015611666666666668 0.12071366666666666 0.0023146666666666667 0.020206000000000005
2.11451 0.007949666666666667 0.021238666666666666 0.09562666666666668 0.0031183333333333336 0.024503666666666667
2.12952 0.014702 0.03231666666666667 0.06826733333333333 0.005928 0.034290333333333325
2.14454 0.024446666666666665 0.04634799999999999 0.04627266666666666 0.011622333333333335 0.047999333333333345
2.15955 0.034921 0.05813599999999999 0.031351333333333335 0.020160333333333336 0.06062166666666666
2.17457 0.04245033333333333 0.06256366666666667 0.021362999999999997 0.029821333333333328 0.06633066666666666
2.18958 0.04414133333333334 0.057929999999999995 0.013987333333333333 0.03746733333333333 0.06240633333333334
2.2046 0.040009333333333334 0.04701166666666667 0.008400000000000001 0.04032366666666667 0.05106199999999999
2.21961 0.032835 0.034854333333333334 0.004830666666666666 0.037897 0.037603333333333336
2.23463 0.025871666666666668 0.02534266666666667 0.003828666666666667 0.03226466666666667 0.026720999999999998
2.24964 0.020730666666666665 0.019403666666666663 0.0061990000000000005 0.026207 0.020105666666666668
2.26466 0.017400333333333334 0.015816333333333335 0.013126666666666667 0.021269999999999997 0.01666933333333333
2.27967 0.015966000000000004 0.013258 0.025478999999999998 0.01766 0.014509333333333334
2.29469 0.017851333333333334 0.011664 0.04217333333333332 0.015651666666666664 0.012681
2.3097 0.025176666666666667 0.01206266666666667 0.059054 0.01671 0.011646999999999998
2.32472 0.03870133333333334 0.015364000000000001 0.07030866666666666 0.022950333333333333 0.012387
2.33973 0.055948333333333336 0.021344333333333333 0.07231433333333333 0.03520833333333333 0.015296000000000002
2.35475 0.07139899999999999 0.028505000000000003 0.06681500000000001 0.05126699999999999 0.019833
2.36976 0.07918800000000001 0.03476433333333333 0.05986299999999999 0.065847 0.024975
2.38478 0.07644033333333332 0.03830466666666667 0.05692366666666667 0.07309100000000002 0.029662333333333332
2.39979 0.06463066666666667 0.03806766666666666 0.05848833333333334 0.069953 0.03280033333333334
2.41481 0.048209999999999996 0.033955666666666676 0.06017666666666667 0.05788999999999999 0.033268
2.42982 0.03203566666666667 0.026985 0.05709333333333333 0.04160133333333333 0.030566666666666666
2.44484 0.019658666666666668 0.019144333333333336 0.04832133333333334 0.02616466666666667 0.02588266666666667
2.45985 0.013111 0.012982666666666667 0.037983333333333334 0.01493666666666667 0.022522
2.47487 0.013535666666666668 0.011158666666666667 0.03256833333333333 0.009344666666666668 0.02507866666666667
2.48988 0.021585333333333335 0.016368 0.03698166666666667 0.009972666666666664 0.03749933333333333
2.5049 0.03683733333333334 0.03097533333333333 0.05136133333333334 0.017488666666666663 0.060484333333333334
2.51991 0.056549999999999996 0.055372000000000005 0.06999466666666666 0.03225833333333334 0.08954866666666668
2.53493 0.07527766666666666 0.085625 0.08352566666666665 0.052721333333333335 0.11579866666666665
2.54994 0.08656366666666666 0.11315733333333333 0.08429766666666666 0.07415400000000001 0.13019266666666668
2.56496 0.086155 0.12835966666666665 0.07135466666666668 0.08962566666666666 0.12861166666666665
2.57997 0.07434066666666667 0.12604233333333334 0.050718 0.09336366666666665 0.11337966666666667
2.59499 0.05573766666666668 0.10812399999999998 0.030756999999999996 0.08408666666666667 0.09044666666666666
2.61 0.036741 0.08162 0.017124333333333335 0.065635 0.065667
2.62502 0.022826666666666662 0.054382 0.011046 0.044470666666666665 0.04314200000000001
2.64003 0.017461666666666667 0.031967333333333334 0.0107 0.026179 0.025277333333333336
2.65505 0.022456 0.016749333333333335 0.013166333333333335 0.013454666666666665 0.01301133333333333
2.67006 0.037901 0.008752000000000001 0.015671333333333336 0.0063343333333333324 0.005971666666666666
2.68508 0.060646666666666675 0.007243333333333334 0.016364333333333335 0.0038483333333333334 0.003041
2.70009 0.08313033333333333 0.011979666666666666 0.014833666666666667 0.005751666666666666 0.0033853333333333335
2.71511 0.095633 0.023122999999999998 0.011989666666666668 0.013458666666666666 0.007113666666666667
2.73012 0.09198700000000001 0.03951533333333333 0.009212666666666666 0.029343333333333325 0.014930666666666667
2.74514 0.073929 0.056899999999999985 0.0073356666666666666 0.05414266666666667 0.026776
2.76015 0.049634 0.06856766666666667 0.006252999999999999 0.083602 0.040260666666666674
2.77517 0.027857 0.06909066666666668 0.005385666666666666 0.10789566666666667 0.05065433333333333
2.79018 0.013122666666666668 0.058224000000000005 0.004339333333333334 0.11638 0.053339000000000004
2.8052 0.005375666666666666 0.04110166666666667 0.003264666666666666 0.10494633333333332 0.04707000000000001
2.82021 0.002415 0.02451733333333333 0.002738 0.079224 0.034996
2.83523 0.0021680000000000002 0.012903333333333331 0.003480333333333333 0.05036366666666667 0.02239866666666667
2.85024 0.0033900000000000002 0.007127999999999999 0.0060669999999999995 0.027662333333333334 0.01333833333333333
2.86526 0.005286000000000001 0.0057536666666666665 0.010635666666666667 0.014458666666666667 0.008974333333333334
2.88027 0.007062 0.006660666666666666 0.016572333333333335 0.009090333333333334 0.008071333333333333
2.89529 0.007944666666666666 0.007941 0.022798 0.007990333333333334 0.008500666666666665
2.9103 0.007610666666666666 0.008302666666666667 0.028527333333333335 0.008086666666666667 0.008501333333333335
2.92532 0.0065053333333333335 0.007332666666666667 0.033826 0.007763333333333335 0.007366000000000001
2.94033 0.005668666666666668 0.005466666666666667 0.03888166666666667 0.006906999999999999 0.005401333333333333
2.95535 0.006147 0.0035823333333333336 0.042736333333333335 0.006353333333333334 0.0034109999999999995
2.97036 0.008503666666666666 0.0025080000000000002 0.043293333333333336 0.007079333333333332 0.0021286666666666667
2.98538 0.012624333333333336 0.0028476666666666663 0.039231666666666665 0.009578333333333333 0.0020416666666666665
3.00039 0.017855666666666666 0.005041 0.031762 0.013689666666666666 0.003518
3.01541 0.023152 0.009349666666666668 0.02410133333333334 0.018751 0.006925333333333333
3.03042 0.027172333333333333 0.015574333333333332 0.019089666666666668 0.023728666666666672 0.012384666666666665
3.04544 0.028513999999999998 0.022807333333333336 0.017370000000000003 0.027221666666666665 0.01937033333333333
3.06045 0.026424333333333334 0.029530666666666667 0.017768 0.027816666666666667 0.026609666666666663
3.07547 0.021515333333333334 0.03419366666666667 0.019087666666666666 0.024914333333333333 0.03247366666666666
3.09048 0.015776666666666665 0.03588133333333333 0.021378 0.019469666666666666 0.035737000000000005
3.1055 0.01162433333333333 0.03480533333333333 0.025395666666666667 0.013687000000000001 0.03617666666666667
3.12051 0.01065966666666667 0.032234 0.030942333333333336 0.009902666666666667 0.03467833333333333
3.13553 0.012903999999999999 0.029809333333333337 0.03601566666666667 0.009474666666666666 0.032665999999999994
3.15054 0.01679833333333333 0.028346666666666666 0.03797233333333332 0.012240000000000001 0.031097666666666666
3.16556 0.019931666666666667 0.027208000000000003 0.03581999999999999 0.016633333333333333 0.029661333333333335
3.18057 0.020390000000000005 0.024959999999999996 0.031476333333333335 0.020292 0.027168
3.19559 0.017972333333333333 0.020970666666666662 0.028735 0.021219 0.022895
3.2106 0.014521 0.016408 0.030832666666666664 0.019060999999999998 0.017742333333333336
3.22562 0.013185333333333334 0.013959 0.03858533333333333 0.015542333333333333 0.01417233333333333
3.24063 0.017206666666666665 0.016584666666666668 0.050312 0.013843666666666664 0.015135333333333336
3.25565 0.028452666666666664 0.026019333333333335 0.063191 0.017314666666666666 0.022704333333333333
3.27066 0.04576499999999999 0.041139666666666665 0.07441766666666666 0.027991333333333333 0.03651133333333333
3.2856799999999997 0.06395933333333333 0.057162000000000004 0.08139499999999998 0.044868 0.05266366666666667
3.30069 0.07545066666666668 0.06720066666666666 0.081714 0.06293266666666668 0.064579
3.3157099999999997 0.07464366666666668 0.06626599999999999 0.07407666666666665 0.07470033333333334 0.06648566666666667
3.33072 0.06183666666666666 0.054701666666666676 0.05963799999999999 0.074486 0.05730333333333334
3.3457399999999997 0.042878 0.037787666666666664 0.04207466666666667 0.06231666666666667 0.04131933333333333
3.36075 0.02488333333333333 0.021837 0.025753000000000005 0.04374666666666667 0.024920666666666664
3.3757699999999997 0.012082666666666667 0.010559666666666665 0.013580333333333333 0.025775666666666665 0.012570333333333333
3.39078 0.004911666666666667 0.004273 0.006143999999999999 0.012756000000000005 0.005304666666666666
3.4057999999999997 0.001669 0.001448 0.002371 0.005304666666666668 0.001869333333333333
3.42081 0.00047433333333333344 0.00040966666666666674 0.0007800000000000001 0.0018516666666666668 0.0005506666666666668
3.4358299999999997 0.00011 9.266666666666668e-05 0.00021566666666666671 0.000546 0.000133
3.45084 2e-05 1.4000000000000003e-05 4.7e-05 0.00013400000000000003 2.3666666666666668e-05
3.4658599999999997 9.666666666666668e-06 2e-06 7e-06 2.733333333333333e-05 3e-06
3.48087 4.266666666666666e-05 0.0 0.0 2.4e-05 0.0
3.4958899999999997 0.00018033333333333337 0.0 0.0 9.366666666666666e-05 0.0
3.5109 0.0006270000000000001 0.0 0.0 0.0003583333333333334 0.0
3.52591 0.0018153333333333333 3e-06 0.0 0.0011326666666666666 3e-06
3.54093 0.004391999999999999 1.8333333333333333e-05 0.0 0.002983333333333333 1.966666666666667e-05
3.55594 0.008870000000000001 9.033333333333331e-05 0.0 0.006559666666666668 9.3e-05
3.57096 0.014976333333333333 0.00034133333333333335 0.0 0.012063666666666667 0.000351
3.58597 0.021193999999999998 0.001071 3.3333333333333335e-07 0.018570333333333335 0.0010943333333333334
3.60099 0.025280999999999998 0.002792 4.333333333333334e-06 0.024061000000000003 0.002833
3.616 0.02586866666666667 0.0060736666666666664 3.233333333333334e-05 0.026567 0.006118
3.63102 0.023745666666666665 0.011057333333333334 0.000135 0.025829333333333336 0.011047
3.64603 0.021432666666666662 0.01685433333333333 0.00045233333333333334 0.02369833333333333 0.016709666666666668
3.66105 0.021115000000000002 0.021637 0.001263 0.022611333333333334 0.021278666666666664
3.67606 0.022878666666666665 0.02374166666666667 0.0029513333333333327 0.023433 0.023137666666666667
3.69108 0.024872333333333333 0.023114000000000003 0.005781999999999999 0.024880666666666662 0.022320000000000003
3.70609 0.025221 0.02164 0.009518666666666667 0.025019666666666666 0.020766
3.72111 0.023738333333333337 0.021779333333333335 0.013149 0.023253000000000003 0.02097833333333333
3.73612 0.021830666666666665 0.02480033333333333 0.015280333333333337 0.020738999999999997 0.024250333333333332
3.75114 0.02106533333333333 0.030461666666666668 0.014992 0.019008000000000004 0.030269333333333332
3.7661499999999997 0.02235866666666667 0.03819000000000001 0.012607333333333333 0.018592333333333332 0.038263999999999986
3.78117 0.02678733333333333 0.048229999999999995 0.009596666666666665 0.019368666666666666 0.048224
3.7961799999999997 0.03644166666666667 0.06094333333333333 0.0077136666666666655 0.022155333333333336 0.060471000000000004
3.8112 0.053225999999999996 0.074911 0.008137333333333333 0.02953933333333333 0.07390133333333333
3.8262099999999997 0.075655 0.086307 0.011076333333333332 0.04420533333333334 0.08511333333333333
3.84123 0.09699433333333334 0.09095366666666667 0.015941666666666666 0.06553066666666667 0.09009766666666667
3.8562399999999997 0.10794566666666668 0.087329 0.021826666666666668 0.08746266666666666 0.08707966666666668
3.87126 0.10268133333333333 0.07723733333333332 0.027944 0.10070033333333334 0.07748533333333332
3.8862699999999997 0.08303333333333333 0.06375733333333333 0.033675666666666666 0.09851033333333334 0.06420733333333334
3.90129 0.056990333333333344 0.04913833333333333 0.038120999999999995 0.08150166666666667 0.049556666666666666
3.9162999999999997 0.033190000000000004 0.034762 0.039809333333333335 0.05695733333333333 0.035065666666666676
3.93132 0.01639166666666667 0.021978333333333332 0.037365333333333334 0.033614333333333336 0.022176333333333336
3.9463299999999997 0.0068646666666666665 0.012117 0.030776999999999995 0.016752 0.012238666666666669
3.96135 0.002435 0.005724333333333333 0.021895999999999995 0.0070466666666666655 0.005789333333333332
3.9763599999999997 0.0007310000000000001 0.00229 0.013423666666666664 0.0025016666666666664 0.002320333333333333
3.99138 0.00019233333333333336 0.0007786666666666667 0.007499666666666666 0.00075 0.0007876666666666668
4.00639 7.566666666666667e-05 0.0002613333333333333 0.005193666666666667 0.00019300000000000003 0.0002486666666666667
4.0214099999999995 0.00017900000000000001 0.0002536666666666667 0.0071010000000000005 5.966666666666667e-05 0.00017733333333333333
4.03642 0.0006410000000000002 0.0007813333333333334 0.013860999999999997 0.00010933333333333333 0.0005183333333333333
4.0514399999999995 0.001990333333333333 0.0024639999999999996 0.025582333333333335 0.00041600000000000003 0.001718333333333333
4.06645 0.0052183333333333335 0.006581 0.04035666666666667 0.0013693333333333333 0.004874
4.0814699999999995 0.011572 0.014834666666666666 0.05366666666666666 0.0038096666666666656 0.011648
4.09648 0.02175833333333333 0.028194666666666663 0.06038833333333335 0.008950999999999999 0.023485
4.1114999999999995 0.03478166666666667 0.04524333333333334 0.05859333333333332 0.017832666666666667 0.039996333333333335
4.12651 0.04737466666666667 0.06133633333333333 0.052060999999999996 0.030194333333333337 0.05761466666666667
4.1415299999999995 0.05506766666666667 0.07032033333333333 0.048882999999999996 0.043567 0.07028100000000001
4.15654 0.05472333333333333 0.06826700000000001 0.05680533333333334 0.05369266666666666 0.07278966666666667
4.1715599999999995 0.04661566666666667 0.05633266666666667 0.07816533333333334 0.056614666666666674 0.064445
4.18657 0.03432233333333333 0.040040666666666676 0.10714566666666665 0.051171 0.04991966666666667
4.2015899999999995 0.022455333333333334 0.02572199999999999 0.13142833333333334 0.039835333333333334 0.036376
4.2166 0.014101 0.017302666666666668 0.13861299999999996 0.027139666666666666 0.02933333333333333
4.2316199999999995 0.009841666666666667 0.015542 0.12400766666666667 0.016992333333333335 0.030184333333333337
4.24663 0.008594999999999998 0.018987333333333332 0.09360766666666667 0.010995 0.036135
4.2616499999999995 0.009114333333333334 0.025009333333333335 0.059446 0.008675999999999998 0.04208633333333334
4.27666 0.010785 0.030418000000000004 0.031704 0.008832000000000001 0.043483999999999995
4.2916799999999995 0.013464333333333333 0.032507 0.014186333333333332 0.010657999999999999 0.03886
4.30669 0.01677466666666667 0.030369666666666666 0.005351333333333333 0.013804666666666665 0.030349333333333332
4.3217099999999995 0.019808 0.025357666666666664 0.0018229999999999995 0.01775033333333333 0.021707
4.33672 0.021488666666666666 0.01991366666666667 0.000942 0.021403666666666668 0.015649
4.3517399999999995 0.021118666666666664 0.015850333333333334 0.0014470000000000002 0.023395 0.012648
4.36675 0.01866833333333334 0.013519666666666668 0.003051666666666667 0.02281966666666667 0.011647333333333332
4.3817699999999995 0.014738666666666667 0.012226666666666665 0.005717666666666667 0.019704000000000003 0.011286333333333334
4.39678 0.01037766666666667 0.011035666666666666 0.009066666666666667 0.014964 0.010590666666666665
4.4117999999999995 0.006835333333333333 0.009343666666666667 0.01224466666666667 0.009917666666666667 0.009143666666666666
4.42681 0.0054786666666666655 0.007137666666666666 0.014401 0.005699333333333334 0.007051000000000001
4.4418299999999995 0.007947000000000001 0.004953 0.015382333333333331 0.0028806666666666664 0.004854
4.45684 0.016311 0.0036163333333333334 0.015814666666666664 0.0015036666666666666 0.003255
4.4718599999999995 0.032343666666666666 0.0041206666666666674 0.016382666666666667 0.001491 0.002927666666666667
4.48687 0.055444999999999994 0.007705666666666667 0.017141 0.0031190000000000007 0.004499333333333333
4.5018899999999995 0.080635 0.015864999999999997 0.017655333333333335 0.007384 0.008718333333333333
4.5169 0.09926333333333331 0.029632333333333333 0.017724 0.016036666666666668 0.016441
4.5319199999999995 0.1034536666666667 0.04805866666666666 0.01754933333333333 0.031028666666666663 0.028096000000000003
4.54693 0.09132966666666667 0.066924 0.017197 0.052978 0.04263166666666666
4.5619499999999995 0.06831333333333332 0.07955466666666666 0.016163 0.07900666666666668 0.05661233333333334
4.57696 0.043303999999999995 0.08037166666666667 0.013890333333333334 0.10182099999999998 0.06495566666666666
4.5919799999999995 0.023261 0.06874700000000002 0.010479666666666667 0.112351 0.06373966666666667
4.60699 0.010581666666666666 0.049638999999999996 0.006779999999999999 0.10540866666666668 0.05308433333333334
4.6220099999999995 0.004075666666666667 0.03019033333333333 0.003733333333333333 0.083678 0.037339000000000004
4.63702 0.0013366666666666666 0.015441000000000002 0.0017710000000000002 0.05602166666666667 0.022107666666666668
4.6520399999999995 0.0004070000000000001 0.00663 0.0008013333333333335 0.031577666666666664 0.010999333333333331
4.66705 0.00024966666666666675 0.0023913333333333334 0.0005196666666666666 0.015010333333333336 0.004590333333333333
4.6820699999999995 0.000543 0.0007303333333333333 0.0007413333333333333 0.006186333333333334 0.0016153333333333334
4.69708 0.0014133333333333333 0.00022333333333333336 0.001516 0.0027153333333333326 0.0005076666666666667
4.7120999999999995 0.0031969999999999998 0.00018666666666666666 0.003081333333333333 0.002393333333333333 0.0002513333333333334
4.72711 0.006148333333333333 0.000467 0.005781666666666667 0.004036666666666666 0.0004523333333333333
4.7421299999999995 0.010125333333333332 0.0012 0.009930333333333334 0.007099333333333334 0.0011173333333333335
4.75714 0.014420333333333335 0.002622333333333333 0.015599 0.011036666666666667 0.002439666666666667
4.7721599999999995 0.01804233333333333 0.004856 0.022357000000000002 0.015022666666666669 0.004516
4.78717 0.020276000000000002 0.007684999999999998 0.02926833333333333 0.018214666666666667 0.007137000000000001
4.8021899999999995 0.021089000000000004 0.010531333333333334 0.03535666666666666 0.020176999999999997 0.009746666666666664
4.8172 0.020978666666666666 0.012748333333333334 0.040091999999999996 0.021009999999999994 0.011747333333333332
4.8322199999999995 0.02033633333333333 0.014027333333333331 0.043266 0.020998 0.012876333333333332
4.84723 0.019022333333333342 0.014560666666666666 0.044263000000000004 0.02015733333333333 0.013339
4.8622499999999995 0.016590333333333335 0.014789333333333337 0.04199133333333334 0.018181000000000003 0.013574666666666667
4.87726 0.012974666666666666 0.014928666666666663 0.035872666666666664 0.014906666666666669 0.013851666666666668
4.8922799999999995 0.008839333333333333 0.014702 0.026962999999999997 0.010779666666666667 0.013955333333333332
4.90729 0.005146666666666666 0.013548666666666669 0.017714333333333332 0.006728000000000001 0.013324
4.9223099999999995 0.002534666666666666 0.011202333333333333 0.010686 0.003574666666666668 0.011523333333333333
4.93732 0.0010466666666666667 0.008064666666666666 0.007471666666666666 0.0016033333333333336 0.008727666666666667
4.9523399999999995 0.000363 0.0049629999999999995 0.00852 0.0006016666666666668 0.005673
4.96735 0.00010533333333333334 0.002622 0.013289333333333335 0.00018933333333333337 0.003142333333333333
4.9823699999999995 4.2000000000000004e-05 0.0013503333333333334 0.02012266666666667 4.900000000000001e-05 0.0015713333333333334
4.99738 0.00010700000000000003 0.0013116666666666667 0.026226000000000003 2.033333333333334e-05 0.0011013333333333333
5.0123999999999995 0.00044733333333333333 0.0031623333333333334 0.028704999999999998 7.133333333333334e-05 0.002115333333333333
5.02741 0.0016426666666666666 0.008619666666666666 0.02627166666666666 0.00032566666666666676 0.005855666666666665
5.0424299999999995 0.005050999999999998 0.020357 0.020085333333333334 0.0012373333333333331 0.014668999999999998
5.05744 0.013027 0.04045466666666667 0.012836666666666668 0.003959 0.031153000000000004
5.0724599999999995 0.02825566666666667 0.067491 0.006901333333333334 0.010625999999999998 0.05577466666666667
5.08747 0.05157966666666667 0.09455966666666667 0.0032999999999999995 0.023944666666666666 0.08422866666666666
5.1024899999999995 0.07936566666666668 0.11136033333333331 0.00205 0.045371666666666664 0.10741833333333332
5.1175 0.10318566666666665 0.11037933333333334 0.0031399999999999996 0.07241199999999999 0.11586666666666665
5.1325199999999995 0.11378566666666665 0.09236666666666668 0.0072566666666666665 0.09756133333333333 0.10598133333333333
5.14753 0.10714866666666666 0.06583066666666668 0.015595333333333334 0.111375 0.082728
5.1625499999999995 0.08727533333333334 0.04108733333333333 0.028679000000000003 0.10843433333333334 0.05609966666666668
5.17756 0.063027 0.024314333333333334 0.044812 0.09110166666666668 0.03472300000000001
5.1925799999999995 0.042121000000000006 0.016022333333333336 0.059522666666666654 0.06748133333333332 0.021899666666666665
5.20759 0.027637000000000002 0.013374999999999998 0.06728066666666668 0.045669 0.016227333333333333
5.2226099999999995 0.018764999999999997 0.013404000000000001 0.06474466666666667 0.029613666666666667 0.01471
5.23762 0.013591666666666667 0.014608333333333334 0.05304233333333333 0.019218333333333334 0.01532366666666667
5.2526399999999995 0.011137333333333332 0.016825 0.036971 0.012898666666666668 0.017497
5.26765 0.011551666666666665 0.020084333333333333 0.02193366666666667 0.009658333333333333 0.021028666666666664
5.2826699999999995 0.015011 0.023703666666666665 0.011186333333333335 0.009493333333333335 0.024967666666666662
5.29768 0.020461666666666666 0.026153666666666662 0.005289666666666666 0.012464 0.027501999999999995
5.3126999999999995 0.025388666666666667 0.025875999999999996 0.003297 0.01764 0.026948999999999997
5.32771 0.027041666666666665 0.02235466666666667 0.00408 0.022747333333333335 0.02294366666666667
5.3427299999999995 0.024254333333333333 0.016626666666666668 0.006815 0.025113666666666666 0.016742333333333328
5.35774 0.018216000000000003 0.010649999999999998 0.010753333333333332 0.023308666666666665 0.010392
5.3727599999999995 0.011437666666666669 0.006148333333333335 0.014938666666666668 0.018106333333333335 0.005473333333333333
5.38777 0.0059999999999999975 0.003973333333333334 0.018283666666666663 0.011751999999999997 0.0024783333333333333
5.4027899999999995 0.002629 0.004215666666666667 0.019919333333333334 0.006371666666666667 0.0010960000000000002
5.4178 0.0009613333333333331 0.0065246666666666665 0.019419333333333334 0.0028856666666666666 0.0008093333333333333
5.4328199999999995 0.00029200000000000005 0.010079666666666666 0.016888666666666666 0.001089 0.0013746666666666664
5.44783 7.233333333333333e-05 0.013491333333333336 0.012962666666666666 0.00034366666666666676 0.0028716666666666665
5.4628499999999995 1.5000000000000004e-05 0.015199333333333334 0.008662999999999999 8.933333333333334e-05 0.005443333333333334
5.47786 2.666666666666667e-06 0.014329000000000001 0.004978 1.9666666666666673e-05 0.008839666666666666
5.4928799999999995 2.266666666666667e-05 0.011296 0.0024443333333333326 7.666666666666667e-06 0.012116666666666668
5.50789 9.933333333333337e-05 0.0074459999999999995 0.00106 4.133333333333334e-05 0.01395
5.5229099999999995 0.00031033333333333336 0.004099333333333333 0.0005596666666666666 0.00014766666666666666 0.013456000000000001
5.53792 0.0008113333333333334 0.001886666666666667 0.0007843333333333333 0.0004409999999999999 0.010858000000000001
5.5529399999999995 0.0017640000000000002 0.0007263333333333335 0.0019793333333333334 0.0010886666666666664 0.007330666666666667
5.56795 0.0032199999999999993 0.0002356666666666667 0.004970333333333332 0.0022533333333333333 0.004137333333333333
5.5829699999999995 0.004922666666666666 7.066666666666666e-05 0.011241999999999999 0.003926666666666666 0.001957666666666666
5.59798 0.006314333333333334 6.133333333333334e-05 0.022521666666666666 0.005738999999999999 0.0008046666666666667
5.6129999999999995 0.006854333333333333 0.00021933333333333334 0.03963133333333334 0.007044333333333333 0.0004093333333333333
5.62801 0.006494666666666667 0.0007719999999999999 0.060747 0.007295666666666665 0.0006593333333333334
5.6430299999999995 0.005973000000000001 0.0022866666666666664 0.08073166666666665 0.006518 0.0018716666666666667
5.65804 0.006611333333333333 0.005671999999999999 0.09311166666666666 0.005503333333333334 0.004931333333333333
5.6730599999999995 0.009654000000000001 0.011809666666666666 0.09404166666666668 0.005531 0.011001
5.68807 0.015396333333333333 0.020722666666666667 0.08503766666666669 0.007857666666666664 0.0207
5.7030899999999995 0.022496000000000002 0.030809333333333338 0.07178266666666668 0.012988333333333331 0.032937
5.7181 0.028231999999999997 0.03913333333333333 0.06003933333333335 0.020023333333333334 0.04444433333333333
5.7331199999999995 0.030011666666666666 0.043059999999999994 0.05240366666666666 0.026554333333333336 0.05111366666666666
5.74813 0.027165666666666668 0.042104333333333334 0.048209666666666665 0.029760666666666664 0.050603666666666665
5.7631499999999996 0.021412666666666667 0.03852466666666666 0.045601333333333334 0.028270333333333335 0.044375666666666674
5.77816 0.015627 0.03628566666666666 0.04310333333333334 0.023167333333333335 0.037326333333333336
5.7931799999999996 0.012349 0.03899866666666667 0.039649666666666666 0.017151000000000003 0.035228333333333334
5.80819 0.013425666666666666 0.04767066666666665 0.034366 0.012876 0.04145600000000001
5.8232099999999996 0.020300000000000002 0.059488666666666655 0.027138666666666665 0.012183666666666669 0.05465466666666667
5.83822 0.03344066666666666 0.06888733333333333 0.019206333333333332 0.016439000000000002 0.06892366666666666
5.8532399999999996 0.05078433333333333 0.07101566666666666 0.012712666666666666 0.026634333333333336 0.076895
5.86825 0.06703433333333333 0.065084 0.009546666666666669 0.04208900000000001 0.07444466666666667
5.8832699999999996 0.07596433333333333 0.05475333333333333 0.010476333333333334 0.05899600000000001 0.06347633333333334
5.89828 0.07464299999999999 0.04520766666666666 0.014918666666666669 0.07110966666666667 0.05022633333333334
5.9133 0.06591333333333332 0.03943733333333333 0.021011666666666665 0.07332699999999999 0.04042666666666666
5.92831 0.05637633333333334 0.03666199999999999 0.026064666666666667 0.06547433333333331 0.03549333333333334
5.94333 0.05135966666666667 0.03383033333333333 0.027662666666666672 0.05277033333333332 0.03276666666666668
5.95834 0.05118133333333332 0.028577666666666668 0.02493833333333333 0.042324 0.028828000000000003
5.97336 0.05165433333333333 0.021036999999999997 0.019050666666666667 0.03856266666666666 0.022455
5.98837 0.04804033333333334 0.01317866666666667 0.012310999999999997 0.040777999999999995 0.014952666666666666
6.00339 0.038946999999999996 0.006958000000000001 0.006720000000000001 0.04423666666666667 0.008393666666666664
6.0184 0.026936666666666664 0.0030863333333333324 0.0030949999999999997 0.043786333333333344 0.003951333333333334
6.03342 0.016042000000000004 0.0011536666666666668 0.0012 0.03741333333333333 0.001562666666666667
6.04843 0.009248666666666665 0.0004083333333333334 0.00038966666666666674 0.027035333333333335 0.0005400000000000001
6.06345 0.007909999999999999 0.0003280000000000001 0.00011100000000000003 0.01641366666666667 0.0002566666666666667
6.07846 0.012626333333333331 0.0008953333333333335 5.333333333333333e-05 0.008386666666666666 0.000492
6.09348 0.02351633333333333 0.002716333333333333 0.000127 0.003763 0.0015413333333333334
6.10849 0.039150000000000004 0.007021666666666666 0.0004486666666666667 0.002085333333333333 0.004280999999999999
6.12351 0.055441333333333336 0.015172999999999999 0.001361333333333333 0.0030403333333333333 0.009977999999999997
6.13852 0.06675233333333334 0.027386999999999998 0.003451333333333333 0.007328333333333332 0.01941833333333333
6.15354 0.06915733333333335 0.04131733333333333 0.007362333333333334 0.016478666666666673 0.03156733333333333
6.16855 0.06294166666666666 0.05215300000000001 0.013207333333333331 0.03139333333333334 0.042876000000000004
6.18357 0.05178666666666667 0.05529733333333333 0.020005666666666665 0.05028366666666668 0.048680666666666664
6.19858 0.039777 0.049903 0.02571066666666667 0.06783366666666665 0.04630433333333334
6.2136 0.02935466666666666 0.03996466666666667 0.028209666666666668 0.07747633333333333 0.03723766666666666
6.22861 0.021346333333333332 0.031667333333333346 0.026674 0.07575 0.026223333333333335
6.24363 0.015698 0.02932033333333333 0.022087333333333334 0.06485333333333335 0.018145333333333333
6.25864 0.011851333333333332 0.033006 0.016646333333333332 0.050716 0.015530666666666667
6.27366 0.008980999999999998 0.03916000000000001 0.012720000000000002 0.03847766666666667 0.018139999999999996
6.28867 0.006479000000000001 0.043116999999999996 0.012036 0.029631 0.024147999999999996
6.30369 0.004233666666666667 0.04204566666666667 0.015099000000000003 0.022871 0.031513
6.3187 0.0025399999999999997 0.03674033333333334 0.020756999999999994 0.016705666666666664 0.03885633333333334
6.33372 0.0018390000000000001 0.031374 0.02644866666666667 0.010945333333333333 0.045866666666666674
6.34873 0.002819666666666666 0.031288666666666666 0.02973433333333334 0.006370999999999999 0.05344366666666667
6.36375 0.006780333333333334 0.03979333333333333 0.03051033333333333 0.0038283333333333333 0.06315866666666667
6.37876 0.015738333333333333 0.055480666666666664 0.032051666666666666 0.004 0.07539266666666666
6.39378 0.031460999999999996 0.071964 0.039315 0.007876999999999999 0.08715166666666667
6.40879 0.05342566666666667 0.08105466666666668 0.055023666666666665 0.016924 0.09258033333333335
6.42381 0.07710233333333334 0.077933 0.07629700000000002 0.03219233333333334 0.08702833333333332
6.43882 0.09490133333333334 0.06409733333333333 0.09505033333333333 0.05246499999999999 0.07107933333333334
6.45384 0.10019900000000001 0.045600666666666664 0.10287199999999999 0.07307100000000001 0.050275666666666656
6.46885 0.091515 0.028572000000000004 0.09702866666666667 0.08712733333333333 0.03104933333333333
6.48387 0.07307966666666665 0.016249666666666666 0.08271533333333332 0.08921266666666666 0.017143333333333333
6.49888 0.05159933333333334 0.009103333333333331 0.07004266666666667 0.07877333333333332 0.009186
6.5139 0.03249433333333333 0.006500333333333334 0.06843933333333334 0.06027233333333333 0.006330666666666667
6.52891 0.018293666666666666 0.007874666666666665 0.081666 0.04016733333333333 0.007679666666666666
6.54393 0.009161 0.012647 0.10499999999999998 0.023411333333333333 0.012414
6.55894 0.004053666666666667 0.019473666666666663 0.1264836666666667 0.011960333333333331 0.01910366666666667
6.57396 0.0016266666666666665 0.025868666666666665 0.13315400000000002 0.005387333333333335 0.025352
6.58897 0.0007776666666666667 0.029104 0.11934033333333335 0.0022630000000000003 0.028782
6.60399 0.0008846666666666667 0.028023333333333334 0.09019933333333333 0.0012543333333333334 0.028897333333333327
6.619 0.0017203333333333333 0.02422466666666667 0.057275 0.0015843333333333334 0.028016999999999997
6.63402 0.003211333333333333 0.021275000000000002 0.03050366666666667 0.0029026666666666662 0.029911666666666666
6.64903 0.0051066666666666665 0.022427333333333334 0.013610000000000002 0.0049376666666666675 0.036657
6.66405 0.006875999999999999 0.028343666666666663 0.0050876666666666666 0.0071530000000000005 0.046323666666666666
6.67906 0.008007 0.036405333333333324 0.0015996666666666668 0.008776666666666667 0.05368133333333333
6.69408 0.008579 0.04210666666666667 0.0004496666666666667 0.009342333333333334 0.053828
6.70909 0.009577333333333334 0.041916666666666665 0.00025833333333333334 0.009156333333333332 0.045901333333333336
6.72411 0.012586333333333333 0.035597666666666666 0.0007016666666666666 0.009204333333333333 0.033765
6.73912 0.018863666666666667 0.026255666666666663 0.0023243333333333328 0.010360000000000001 0.0235
6.75414 0.028385666666666663 0.01850466666666667 0.006552666666666666 0.012553333333333335 0.020319
6.76915 0.039338333333333336 0.016541999999999998 0.015457000000000002 0.014749 0.026797000000000005
6.78417 0.04871266666666666 0.023138 0.03045433333333333 0.015747 0.041998999999999995
6.79918 0.054242666666666675 0.038679333333333336 0.05011633333333333 0.01509 0.060874000000000004
6.8142 0.056908 0.05975299999999999 0.06888366666666666 0.013289333333333335 0.07533466666666667
6.82921 0.06171533333333333 0.07890799999999999 0.07908366666666668 0.011500000000000002 0.07824566666666667
6.84423 0.07478800000000001 0.08789033333333332 0.07584533333333333 0.011491666666666669 0.068054
6.85924 0.09798233333333334 0.08333033333333334 0.060772666666666676 0.01627933333333333 0.04988033333333333
6.87426 0.12582333333333331 0.06981333333333334 0.040727 0.030429666666666664 0.031909666666666656
6.88927 0.1482433333333333 0.056992666666666664 0.022937666666666665 0.058321000000000005 0.020662333333333335
6.90429 0.1571886666666667 0.05283633333333333 0.011116333333333336 0.099975 0.018890666666666663
6.9193 0.15072 0.05887200000000001 0.005125 0.14736 0.026067666666666666
6.93432 0.13181433333333334 0.07071166666666667 0.0029669999999999996 0.186099 0.039496
6.94933 0.10519933333333335 0.08240200000000002 0.002613666666666667 0.203519 0.05522733333333333
6.96435 0.075906 0.09005033333333333 0.0027230000000000006 0.1963953333333333 0.06934833333333335
6.97936 0.04898733333333334 0.09209433333333333 0.002634333333333333 0.17113066666666665 0.07915
6.99438 0.02830966666666667 0.08753866666666668 0.0021953333333333334 0.13729833333333333 0.083119
7.00939 0.015082999999999997 0.07573266666666667 0.0015596666666666667 0.10221866666666665 0.08013566666666666
7.02441 0.008015666666666667 0.05809 0.0009726666666666667 0.07038966666666666 0.06975266666666667
7.03942 0.004905333333333334 0.03868566666666667 0.0007036666666666668 0.044865666666666665 0.05361433333333333
7.05444 0.004011666666666667 0.02219233333333333 0.0010343333333333333 0.02735466666666667 0.03567466666666667
7.06945 0.004318333333333333 0.011212333333333336 0.0024560000000000003 0.017585 0.02029133333333333
7.08447 0.005144333333333333 0.005554666666666667 0.0057213333333333335 0.013500666666666668 0.009859999999999999
7.09948 0.0059113333333333335 0.0034216666666666657 0.011574666666666665 0.012336666666666666 0.0042780000000000006
7.1145 0.006363666666666666 0.0028829999999999997 0.020206 0.011860666666666669 0.0020696666666666663
7.12951 0.006758 0.002665 0.030920666666666666 0.011069333333333332 0.0016643333333333334
7.14453 0.007608666666666666 0.0022633333333333333 0.04245033333333334 0.010039 0.0019733333333333334
7.15954 0.009084333333333335 0.0017126666666666664 0.053499333333333336 0.009189333333333332 0.0023606666666666663
7.17456 0.010593333333333335 0.0013356666666666666 0.06271033333333334 0.008513999999999999 0.0025999999999999994
7.18957 0.011154 0.001582666666666667 0.06812299999999998 0.007634999999999999 0.0029196666666666663
7.20459 0.010219666666666663 0.002983666666666667 0.067435 0.006318666666666667 0.00404
7.2196 0.008178333333333334 0.006106666666666666 0.05962133333333333 0.004830333333333334 0.006934666666666667
7.23462 0.006025333333333332 0.011217999999999999 0.04651799999999999 0.003724666666666667 0.012249333333333333
7.24963 0.004593666666666667 0.017754666666666665 0.03254833333333333 0.0033809999999999995 0.019470666666666667
7.26465 0.004038666666666667 0.023960333333333337 0.022772999999999995 0.0036760000000000004 0.026566333333333327
7.27966 0.0039366666666666664 0.02746933333333333 0.02085 0.004104666666666668 0.030700333333333333
7.29468 0.003805666666666666 0.026675000000000004 0.027829666666666673 0.004145666666666666 0.029940666666666668
7.30969 0.003617 0.021890333333333335 0.04150733333333333 0.003624666666666666 0.024625666666666667
7.32471 0.003939 0.015150333333333337 0.056605 0.0028273333333333327 0.017081000000000002
7.33972 0.005681333333333333 0.008880333333333332 0.06699333333333334 0.002375333333333333 0.010010666666666666
7.35474 0.009513 0.004591666666666666 0.069626 0.0030369999999999993 0.005069
7.36975 0.015126666666666665 0.0026436666666666666 0.066904 0.005521333333333333 0.002623666666666667
7.38477 0.020948333333333336 0.0028909999999999995 0.064611 0.010133333333333333 0.002581666666666667
7.39978 0.024903 0.0054003333333333325 0.066772 0.016202333333333332 0.005339999999999999
7.4148 0.026205 0.01080733333333333 0.07214266666666667 0.02182466666666667 0.012307
7.42981 0.026735999999999992 0.020259666666666672 0.07531500000000001 0.024693 0.025496666666666667
7.44483 0.030532 0.034988 0.071158 0.023720333333333336 0.04612000000000001
7.45984 0.041124 0.05522233333333333 0.05871733333333334 0.020258333333333333 0.07245
7.47486 0.058517 0.07850900000000001 0.04159833333333333 0.01777966666666667 0.09855399999999999
7.48987 0.078111 0.098836 0.025072666666666667 0.020282666666666668 0.11591266666666665
7.50489 0.09277733333333334 0.10857666666666667 0.01279166666666667 0.03040466666666667 0.11817366666666664
7.5199 0.09696433333333336 0.10326366666666667 0.005503666666666667 0.04782833333333334 0.10572033333333333
7.53492 0.08993366666666666 0.08550766666666668 0.001994 0.06841633333333334 0.08587499999999999
7.54993 0.07595866666666666 0.064038 0.000605 0.08509466666666668 0.06784033333333334
7.56495 0.06164666666666666 0.04802533333333334 0.00015700000000000002 0.09098600000000001 0.05655133333333333
7.57996 0.052196000000000006 0.04145100000000001 5.5333333333333334e-05 0.083546 0.05052466666666666
7.59498 0.048660666666666665 0.041710666666666674 0.00010966666666666671 0.06648933333333333 0.044955
7.60999 0.04799833333333334 0.04293000000000001 0.00037833333333333333 0.04781533333333333 0.036585
7.62501 0.04600333333333333 0.040825999999999994 0.0011096666666666666 0.03524 0.025953
7.64002 0.040870333333333335 0.03535166666666666 0.0027336666666666672 0.032388999999999994 0.015960333333333333
7.65504 0.034174 0.029481666666666666 0.005664333333333335 0.03768933333333333 0.009212
7.67005 0.028717666666666666 0.025780666666666667 0.009914333333333336 0.045946 0.0066633333333333345
7.68507 0.025722333333333333 0.024211 0.014838333333333334 0.051447666666666655 0.007865
7.70008 0.024177333333333335 0.022834999999999998 0.01944333333333333 0.050890000000000005 0.011557333333333334
7.7151 0.022268000000000003 0.020289 0.023244333333333336 0.044491333333333334 0.016175666666666668
7.73011 0.019016666666666668 0.017421000000000002 0.02680333333333334 0.034857000000000006 0.020556
7.74513 0.014802666666666669 0.01691233333333333 0.031153333333333335 0.024849000000000003 0.024961333333333335
7.76014 0.010969333333333333 0.02142933333333333 0.03673033333333334 0.01634 0.031210000000000005
7.77516 0.009313333333333333 0.031724666666666665 0.043276666666666665 0.010194666666666666 0.04099200000000001
7.79017 0.011728666666666667 0.045540666666666674 0.05094 0.006839333333333333 0.05333399999999999
7.80519 0.019772 0.05811866666666668 0.060797 0.006687 0.063839
7.8202 0.03369166666666667 0.06440833333333333 0.07329666666666666 0.010186 0.06729166666666667
7.83522 0.051346 0.06185966666666666 0.08593933333333333 0.017589666666666667 0.06150866666666668
7.85023 0.06810933333333334 0.051729 0.09339633333333335 0.02850533333333333 0.048898666666666674
7.86525 0.07856233333333333 0.037938999999999994 0.09110833333333335 0.04170733333333334 0.03440933333333333
7.88026 0.07921366666666668 0.024604333333333332 0.07908233333333332 0.055246666666666666 0.02234766666666667
7.89528 0.07023866666666664 0.014370999999999997 0.062208333333333324 0.06670733333333335 0.015222666666666664
7.91029 0.05515766666666667 0.008382666666666668 0.047115333333333335 0.073341 0.015044
7.92531 0.039081333333333336 0.007482666666666666 0.038839 0.072682 0.025143333333333337
7.94032 0.027136333333333332 0.013663333333333333 0.039517 0.06393800000000001 0.04989666666666667
7.95534 0.023966666666666667 0.030638000000000006 0.04864633333333334 0.049243999999999996 0.09109266666666667
7.97035 0.033719000000000006 0.062047 0.06388900000000002 0.033124 0.142562
7.98537 0.059070333333333336 0.10705 0.08171866666666668 0.02036633333333333 0.188495
8.00038 0.09840999999999998 0.156227 0.09792166666666666 0.014325333333333332 0.21015199999999998
8.0154 0.1433063333333333 0.19302699999999998 0.10815133333333332 0.01706066666666667 0.19795066666666666
8.03041 0.18008766666666665 0.20240566666666668 0.109041 0.030396333333333334 0.15839433333333333
8.04543 0.196706 0.18071666666666666 0.09981566666666666 0.055664333333333336 0.10893966666666667
8.06044 0.18986899999999998 0.137972 0.08336033333333333 0.09130900000000002 0.06598533333333333
8.07546 0.16584100000000002 0.09060233333333333 0.06537766666666667 0.13041 0.036813
8.09047 0.134555 0.051752666666666676 0.051581666666666665 0.16180133333333332 0.020248
8.10549 0.10335933333333333 0.02671 0.04455833333333333 0.17569933333333332 0.011943666666666667
8.1205 0.07542900000000001 0.014590000000000004 0.042722666666666666 0.169405 0.008636999999999999
8.13552 0.051741999999999996 0.012145666666666667 0.04243233333333333 0.14776033333333333 0.009147
8.15053 0.03290766666666666 0.016042 0.041552666666666675 0.11854366666666664 0.013310333333333334
8.16555 0.019423000000000003 0.023095999999999995 0.04118866666666667 0.08806133333333332 0.020404666666666668
8.18056 0.011394666666666668 0.030096333333333333 0.04388266666666667 0.060356666666666677 0.02833433333333333
8.19558 0.008445333333333332 0.034654000000000004 0.050106000000000005 0.038319000000000006 0.034290999999999995
8.21059 0.009861666666666664 0.036556333333333337 0.05684500000000001 0.024092666666666665 0.036540666666666666
8.22561 0.014410666666666667 0.037938999999999994 0.06012233333333334 0.01843933333333334 0.035733
8.24062 0.020132666666666667 0.041577333333333334 0.05887466666666666 0.020225333333333335 0.034406000000000006
8.25564 0.024568999999999997 0.048516000000000004 0.05591833333333334 0.02647966666666667 0.035098000000000004
8.27065 0.025775999999999997 0.05703933333333334 0.05480300000000001 0.03312233333333334 0.038935000000000004
8.28567 0.023448 0.06351466666666666 0.056308999999999984 0.03643166666666667 0.04545933333333334
8.30068 0.01922933333333333 0.06449666666666666 0.058398999999999986 0.03486999999999999 0.052957000000000004
8.3157 0.015717333333333337 0.05888400000000001 0.059151000000000016 0.029843666666666668 0.05881266666666667
8.33071 0.014905666666666668 0.04886733333333334 0.05879366666666667 0.02454733333333333 0.060443666666666666
8.34573 0.017186333333333335 0.038747333333333335 0.058586000000000006 0.021652333333333332 0.05701966666666666
8.36074 0.021361666666666668 0.03215433333333333 0.058512999999999996 0.021716333333333334 0.05047899999999999
8.37576 0.025557000000000003 0.029793 0.05706933333333333 0.023481666666666668 0.044323
8.39077 0.028286333333333333 0.029654666666666666 0.053568666666666674 0.025364 0.04109266666666667
8.40579 0.029183666666666663 0.02952966666666667 0.05024166666666666 0.026465000000000002 0.04115500000000001
8.4208 0.029308666666666663 0.029340666666666664 0.051347666666666666 0.026411666666666663 0.04350133333333333
8.43582 0.03079266666666666 0.030970666666666667 0.059727999999999996 0.02493733333333333 0.04679633333333333
8.45083 0.03546099999999999 0.035792333333333336 0.07386833333333336 0.022204333333333336 0.04929066666666666
8.46585 0.04303633333333333 0.042586000000000006 0.08859233333333334 0.019586 0.048855
8.48086 0.05062 0.04822033333333333 0.099154 0.019640333333333336 0.04445233333333334
8.49588 0.054529666666666664 0.05048233333333334 0.10472866666666668 0.024783000000000003 0.03787666666666668
8.51089 0.053099 0.050016333333333336 0.10767166666666665 0.03542599999999999 0.033347666666666664
