# Supplementary material for: Coherent ultrafast photoemission from a single quantized state of a one-dimensional emitter
Source: Sci Adv. 2023 Oct 12;9(41):eadf4170. doi: 10.1126/sciadv.adf4170 (PMC10569710; doi:10.1126/sciadv.adf4170)
Supplement: Supplementary file 2 — Data file S1 [file sciadv.adf4170_data_file_s1.zip › data and code/data_figure_4/Figure4B/15fsand27fs/9.dat]

-6.489090000000001 0.04941233333333334 0.04185133333333333 0.06249266666666666 0.04268566666666667 0.028581
-6.474070000000001 0.05946966666666666 0.03859733333333333 0.07361366666666666 0.027940666666666666 0.027302333333333335
-6.459060000000001 0.06658599999999999 0.04106633333333333 0.08255100000000001 0.02500266666666667 0.03188066666666667
-6.444040000000001 0.07215800000000001 0.05155066666666666 0.08616433333333334 0.03347866666666667 0.044168666666666655
-6.429030000000001 0.08012233333333334 0.06843266666666666 0.08190499999999999 0.051959 0.06209333333333334
-6.414010000000001 0.09183000000000001 0.08539000000000001 0.07027766666666667 0.078417 0.07936866666666667
-6.399000000000001 0.10329933333333333 0.09471233333333332 0.05551233333333332 0.10944833333333333 0.088644
-6.383980000000001 0.108144 0.09288733333333334 0.043054666666666665 0.139344 0.08661333333333333
-6.368970000000001 0.10340833333333332 0.08362766666666667 0.03622266666666666 0.16079766666666667 0.07676966666666667
-6.353950000000001 0.09239433333333331 0.07496333333333334 0.035002 0.16799233333333333 0.06696600000000001
-6.338940000000001 0.08212966666666668 0.07286566666666668 0.03754933333333332 0.16029833333333332 0.06368100000000002
-6.323920000000001 0.07840066666666666 0.07711633333333334 0.04266866666666667 0.143295 0.06782733333333332
-6.308910000000001 0.08249666666666666 0.08249000000000002 0.05097633333333333 0.12560500000000002 0.07503766666666668
-6.293890000000001 0.09128933333333333 0.08319533333333334 0.06367733333333334 0.1137 0.07921766666666666
-6.278880000000001 0.09971999999999999 0.07678566666666665 0.07988566666666667 0.10871666666666667 0.076352
-6.263860000000001 0.103785 0.06530299999999999 0.09504900000000001 0.10731166666666665 0.06654066666666665
-6.248850000000001 0.10223166666666667 0.053847333333333344 0.102597 0.105229 0.05368033333333333
-6.233830000000001 0.09607800000000002 0.04778933333333333 0.09821133333333333 0.10031166666666666 0.04345133333333332
-6.218820000000001 0.08688966666666667 0.04982133333333334 0.08286666666666669 0.09267133333333334 0.04053833333333333
-6.203800000000001 0.07574666666666667 0.05821966666666667 0.062045 0.08303266666666667 0.04621599999999999
-6.188790000000001 0.063727 0.06787000000000001 0.042141000000000005 0.07159133333333334 0.057683
-6.173770000000001 0.052883333333333345 0.07393733333333334 0.027543666666666668 0.05852566666666666 0.06990833333333332
-6.158760000000001 0.04620866666666667 0.07569466666666667 0.02009233333333333 0.04505966666666666 0.07907099999999999
-6.143740000000001 0.04609633333333333 0.07673266666666669 0.019973666666666664 0.03373633333333333 0.084712
-6.128730000000001 0.05234166666666667 0.08098200000000003 0.026291 0.027631 0.08856000000000001
-6.113710000000001 0.06152799999999999 0.08817533333333331 0.036884999999999994 0.02903166666666667 0.09138466666666666
-6.098700000000001 0.06875866666666668 0.09324933333333334 0.048274666666666674 0.038207333333333336 0.09139800000000001
-6.083680000000001 0.07053 0.09035633333333332 0.05667199999999999 0.05282366666666667 0.08596200000000001
-6.068670000000001 0.06628133333333333 0.07769366666666665 0.059915 0.06824866666666665 0.07445833333333333
-6.053650000000001 0.05776233333333333 0.05906866666666666 0.05897466666666667 0.079031 0.05957866666666666
-6.038640000000001 0.04740933333333333 0.041601 0.05769366666666666 0.081188 0.04644066666666667
-6.023620000000001 0.037380666666666666 0.03213233333333333 0.06054233333333334 0.07408433333333334 0.04056699999999999
-6.008610000000001 0.02959533333333333 0.03459333333333334 0.06945566666666665 0.06059466666666667 0.04544566666666667
-5.993590000000001 0.026323333333333334 0.048672999999999994 0.08185466666666666 0.045496 0.060013666666666673
-5.978580000000001 0.030509 0.06929466666666667 0.09195133333333333 0.03339733333333334 0.07773466666666667
-5.963560000000001 0.04489333333333333 0.08797500000000001 0.09481733333333334 0.027613999999999996 0.089435
-5.948550000000001 0.06975033333333334 0.09693233333333333 0.08979133333333333 0.03026866666666667 0.08910433333333333
-5.933530000000001 0.10050666666666666 0.09397866666666668 0.08006866666666666 0.042786000000000005 0.07821499999999999
-5.918520000000001 0.1280396666666667 0.08372466666666667 0.069334 0.06569000000000001 0.06424033333333333
-5.903500000000001 0.14296899999999998 0.073639 0.058891666666666655 0.09688100000000001 0.05488166666666667
-5.888490000000001 0.14137266666666667 0.06869766666666667 0.04799333333333334 0.12991066666666667 0.053330666666666665
-5.873470000000001 0.12700266666666665 0.069157 0.036138 0.15504700000000005 0.057951666666666665
-5.858460000000001 0.10763433333333333 0.07217033333333332 0.024590666666666667 0.16420466666666667 0.06485233333333333
-5.843440000000001 0.08925799999999999 0.074525 0.015869666666666667 0.15600599999999998 0.070369
-5.828430000000001 0.07345166666666667 0.07425866666666667 0.012412666666666666 0.1359413333333333 0.07227566666666665
-5.813410000000001 0.059201 0.07097233333333333 0.01582333333333333 0.11159966666666667 0.070178
-5.798400000000001 0.04590866666666667 0.06529499999999999 0.02659133333333334 0.08802966666666666 0.06521333333333333
-5.783380000000001 0.034254333333333324 0.05804566666666666 0.04354 0.06697766666666666 0.05888966666666666
-5.768370000000001 0.024970666666666665 0.04968233333333334 0.06335466666666668 0.04876566666666666 0.05188700000000001
-5.753350000000001 0.017888333333333332 0.04054733333333334 0.08128500000000001 0.033628 0.04397399999999999
-5.738340000000001 0.012307000000000002 0.031436 0.09314133333333334 0.021755666666666663 0.03512466666666667
-5.723320000000001 0.007795333333333332 0.023541 0.09698166666666667 0.013036 0.026343333333333333
-5.708310000000001 0.004396 0.017636 0.09321666666666667 0.007107 0.019168666666666667
-5.693290000000001 0.0022580000000000005 0.013479000000000001 0.08365366666666668 0.0034873333333333327 0.014353
-5.678280000000001 0.0014030000000000002 0.010239666666666668 0.07077566666666667 0.001663333333333333 0.011384333333333331
-5.663260000000001 0.0019073333333333331 0.007439666666666666 0.057571333333333335 0.0012323333333333333 0.009317999999999998
-5.648250000000001 0.004105333333333333 0.005397333333333334 0.047159 0.002130666666666667 0.007914
-5.633230000000001 0.008496666666666668 0.005091666666666665 0.041890333333333335 0.004633999999999999 0.008192666666666666
-5.618220000000001 0.015133666666666667 0.007750000000000001 0.04270433333333334 0.009045333333333332 0.011983333333333335
-5.603200000000001 0.022904666666666667 0.014381333333333333 0.04934733333333333 0.015063 0.020829333333333328
-5.588190000000001 0.029507000000000002 0.024980999999999996 0.060989 0.021328666666666666 0.03452133333333333
-5.573170000000001 0.03250733333333334 0.03774633333333333 0.07621133333333334 0.025799 0.050145333333333326
-5.558160000000001 0.030932333333333333 0.04918299999999999 0.09199133333333333 0.026907 0.06299366666666667
-5.543140000000001 0.026062333333333337 0.05578433333333333 0.10321366666666668 0.024656333333333332 0.06954633333333332
-5.528130000000001 0.020634 0.05615266666666667 0.10460200000000001 0.020544999999999997 0.07045966666666667
-5.513110000000001 0.017251666666666665 0.05188466666666667 0.09433000000000002 0.01648533333333333 0.07064566666666666
-5.498100000000001 0.017431666666666668 0.046705333333333335 0.07600233333333332 0.013791000000000001 0.07581700000000001
-5.483080000000001 0.021780333333333332 0.04504233333333333 0.05669766666666666 0.013143666666666666 0.08784166666666667
-5.468070000000001 0.03063366666666667 0.05058433333333334 0.04268533333333334 0.015075999999999999 0.10231133333333332
-5.453050000000001 0.04443 0.06433166666666666 0.036223 0.020002 0.11055966666666667
-5.438040000000001 0.063676 0.08267700000000001 0.035505 0.027710666666666665 0.10559833333333334
-5.423020000000001 0.08851766666666668 0.09819133333333332 0.037030333333333325 0.037242000000000004 0.08763566666666665
-5.408010000000001 0.11743899999999999 0.104425 0.03837 0.04766266666666667 0.06450933333333335
-5.392990000000001 0.14569300000000002 0.101025 0.03936666666666667 0.05926633333333333 0.046644333333333336
-5.377980000000001 0.16573200000000002 0.093949 0.04118633333333334 0.07370799999999998 0.04114166666666667
-5.362960000000001 0.17095633333333335 0.09037366666666666 0.04458533333333334 0.09242700000000001 0.049146333333333334
-5.347950000000001 0.16005833333333333 0.09342866666666666 0.04924066666666667 0.11432266666666667 0.06673933333333333
-5.332930000000001 0.13777 0.10083633333333335 0.05469666666666668 0.13479733333333332 0.087275
-5.317920000000001 0.11161166666666666 0.10692866666666669 0.06195233333333334 0.14752200000000001 0.10358233333333332
-5.302900000000001 0.08828433333333334 0.10586099999999998 0.07375966666666667 0.14778066666666667 0.10987266666666667
-5.287890000000001 0.07212766666666665 0.09480466666666665 0.09233933333333333 0.13506300000000002 0.103589
-5.272870000000001 0.064688 0.07598700000000001 0.11584166666666668 0.11320333333333332 0.08690433333333333
-5.257860000000001 0.06438033333333333 0.055891333333333335 0.13731866666666667 0.08867066666666666 0.06637733333333334
-5.242840000000001 0.067113 0.041682000000000004 0.1483826666666667 0.06791566666666667 0.05004433333333334
-5.227830000000001 0.06862933333333335 0.03745299999999999 0.14454000000000003 0.055161666666666664 0.04343233333333334
-5.212810000000001 0.06687333333333334 0.042869 0.12723366666666666 0.05145633333333333 0.047117666666666676
-5.197800000000001 0.06227333333333334 0.05421499999999999 0.10177299999999999 0.055094666666666674 0.057230333333333334
-5.182780000000001 0.05602466666666666 0.066273 0.07449700000000001 0.062563 0.06799366666666667
-5.167770000000001 0.04859966666666667 0.07398166666666665 0.05126766666666666 0.069512 0.07440300000000001
-5.152750000000001 0.039875999999999995 0.07405166666666665 0.036670666666666664 0.07214466666666666 0.07386633333333333
-5.137740000000001 0.030204 0.06636733333333332 0.032833 0.06866 0.066596
-5.122720000000001 0.020948 0.05405700000000001 0.038427333333333334 0.05989066666666667 0.05513033333333333
-5.107710000000001 0.014138999999999997 0.04161366666666666 0.04914599999999999 0.04874166666666667 0.043133333333333336
-5.092690000000001 0.011847333333333331 0.032251666666666665 0.06001566666666667 0.03893933333333334 0.03369066666666667
-5.077680000000001 0.015876666666666664 0.026879333333333328 0.06834900000000001 0.033532 0.028218333333333335
-5.062660000000001 0.027313666666666667 0.025262666666666666 0.07504566666666665 0.033621666666666675 0.026765666666666667
-5.047650000000001 0.045635666666666665 0.027702666666666667 0.08283266666666668 0.038093 0.029235666666666667
-5.032630000000001 0.06783600000000001 0.03531466666666667 0.093011 0.04492366666666666 0.036056
-5.017620000000001 0.08882099999999998 0.048722 0.10377133333333331 0.05293 0.047602000000000005
-5.002600000000001 0.10325699999999999 0.06642366666666667 0.11156533333333332 0.061994 0.06277466666666666
-4.987590000000001 0.10768433333333331 0.08402766666666665 0.11385899999999999 0.071567 0.07798766666666665
-4.972570000000001 0.10153766666666668 0.09535533333333333 0.110763 0.07945300000000001 0.08775966666666665
-4.957560000000001 0.08693933333333331 0.09555433333333335 0.10424900000000001 0.08268733333333332 0.08746999999999998
-4.942540000000001 0.06794399999999999 0.08450666666666667 0.09608933333333335 0.07949333333333335 0.07677099999999999
-4.927530000000001 0.04943600000000001 0.067729 0.08661899999999999 0.07050466666666666 0.060709333333333344
-4.912510000000001 0.03565466666666666 0.05368666666666667 0.07565400000000001 0.05840066666666666 0.04733
-4.897500000000001 0.029299333333333333 0.04949233333333334 0.064291 0.04666233333333335 0.043669666666666676
-4.882480000000001 0.031975666666666666 0.058249666666666665 0.05519366666666666 0.03843633333333333 0.053107
-4.867470000000001 0.045189999999999994 0.07909333333333332 0.05087266666666666 0.03622533333333334 0.075212
-4.852450000000001 0.06981899999999999 0.10866599999999998 0.051811333333333334 0.04232166666666667 0.10686600000000003
-4.837440000000001 0.10360999999999998 0.14207566666666666 0.05633933333333333 0.05868666666666667 0.14301966666666666
-4.822420000000001 0.139549 0.172833 0.06192400000000001 0.08523966666666664 0.1765373333333333
-4.807410000000001 0.1682013333333333 0.19329666666666662 0.06638133333333333 0.117891 0.19887133333333334
-4.792390000000001 0.182944 0.19736166666666669 0.06820566666666666 0.14921733333333334 0.20358333333333334
-4.777380000000001 0.183171 0.184622 0.06641533333333333 0.172184 0.1910893333333333
-4.762360000000001 0.17287199999999997 0.16204599999999997 0.060787 0.1834423333333333 0.16957933333333333
-4.747350000000001 0.15693266666666666 0.140173 0.05257266666666668 0.183501 0.14932733333333334
-4.732330000000001 0.13882666666666665 0.12593633333333334 0.044837666666666665 0.17494566666666664 0.13500900000000002
-4.717320000000001 0.12029533333333334 0.11823733333333336 0.04136100000000001 0.161209 0.12342033333333333
-4.702300000000001 0.10166966666666669 0.11009266666666667 0.04444133333333333 0.14564966666666665 0.10821433333333333
-4.687290000000001 0.08245533333333332 0.09519433333333334 0.053158 0.130015 0.0864276666666667
-4.672270000000001 0.06256433333333335 0.07299466666666668 0.06337566666666666 0.11358700000000001 0.06079033333333333
-4.657260000000001 0.043376333333333336 0.04839033333333333 0.06958166666666667 0.09463366666666667 0.03695433333333334
-4.642240000000001 0.027384666666666665 0.027371666666666666 0.06767866666666666 0.07313900000000001 0.01921566666666667
-4.627230000000001 0.016508666666666665 0.013117333333333333 0.057241 0.051687 0.008493666666666667
-4.612210000000001 0.010788333333333334 0.005305666666666668 0.04170133333333334 0.033611999999999996 0.0031806666666666663
-4.597200000000001 0.008546333333333333 0.0018219999999999998 0.02616766666666667 0.02061633333333333 0.001015
-4.582180000000001 0.0076159999999999995 0.0005893333333333335 0.014696999999999998 0.012245666666666665 0.00031233333333333335
-4.567170000000001 0.006545999999999998 0.0003916666666666667 0.009138666666666666 0.007057999999999999 0.00024700000000000004
-4.552150000000001 0.0050546666666666665 0.0008590000000000001 0.009798 0.003845 0.0006340000000000001
-4.537140000000001 0.0037610000000000005 0.0021963333333333336 0.01637 0.001987333333333333 0.0017269999999999998
-4.522120000000001 0.003781333333333333 0.00489 0.02783133333333333 0.001251 0.004046333333333333
-4.507110000000001 0.0065906666666666665 0.009389999999999999 0.04174033333333333 0.0017793333333333333 0.008102666666666666
-4.492090000000001 0.013990333333333332 0.015771666666666666 0.05460066666666666 0.004209333333333333 0.013979666666666668
-4.477080000000001 0.027578666666666665 0.023689666666666664 0.06368166666666666 0.009630666666666668 0.021151
-4.462059999999999 0.047336666666666666 0.032667666666666664 0.06844700000000001 0.019042 0.028750333333333333
-4.447050000000001 0.07029766666666666 0.04234366666666667 0.06982233333333333 0.032427 0.03621433333333333
-4.432029999999999 0.09066600000000001 0.052250999999999985 0.06828966666666668 0.048346 0.04353833333333334
-4.417020000000001 0.10226166666666665 0.06121166666666667 0.06364099999999999 0.06463500000000001 0.050688
-4.401999999999999 0.10195833333333335 0.06711266666666665 0.05656099999999999 0.079459 0.05674366666666667
-4.386990000000001 0.09157033333333334 0.06775299999999998 0.049404666666666666 0.09119933333333334 0.05985699999999999
-4.371969999999999 0.076657 0.06245166666666667 0.044619000000000006 0.09761866666666667 0.05846766666666666
-4.356960000000001 0.06325033333333334 0.053016999999999995 0.04268 0.09625100000000003 0.052850666666666664
-4.341939999999999 0.055094666666666674 0.04297566666666667 0.042473 0.08674866666666665 0.04558999999999999
-4.326930000000001 0.05275333333333335 0.03555333333333333 0.04360733333333334 0.07243366666666667 0.04063966666666667
-4.311909999999999 0.05425266666666668 0.032426666666666666 0.047498000000000005 0.05885 0.04202933333333334
-4.296900000000001 0.05679999999999999 0.034381 0.05538233333333334 0.050217333333333336 0.053102
-4.281879999999999 0.05911366666666667 0.04295 0.06539400000000001 0.047277333333333324 0.07541800000000001
-4.266870000000001 0.06293333333333334 0.060637666666666666 0.07259733333333335 0.04831866666666666 0.10651700000000003
-4.251849999999999 0.07190466666666667 0.08835566666666668 0.07263233333333333 0.051833000000000004 0.13825666666666667
-4.236840000000001 0.08826266666666666 0.12178233333333335 0.065157 0.057770666666666665 0.15922100000000003
-4.221819999999999 0.11034766666666668 0.1506793333333333 0.053552666666666665 0.06624566666666667 0.1613683333333333
-4.206810000000001 0.13295233333333334 0.1637083333333333 0.04173033333333334 0.07592566666666666 0.14536233333333334
-4.191789999999999 0.149608 0.15582966666666667 0.03189666666666667 0.08451366666666667 0.11945533333333333
-4.176780000000001 0.1548133333333333 0.13164499999999998 0.025015333333333334 0.09088500000000001 0.09319100000000001
-4.161759999999999 0.14584999999999998 0.101451 0.02230966666666667 0.09609266666666667 0.07201566666666667
-4.146750000000001 0.12426000000000001 0.07423033333333334 0.025397666666666666 0.10185433333333335 0.05650900000000001
-4.131729999999999 0.09590933333333335 0.05382966666666668 0.03471933333333333 0.10818233333333335 0.04494600000000001
-4.116720000000001 0.06847266666666665 0.03997066666666667 0.04786199999999999 0.11241666666666665 0.035865999999999995
-4.101699999999999 0.04756333333333333 0.030942666666666667 0.059999333333333335 0.11065100000000001 0.028872
-4.086690000000001 0.034417 0.025029333333333334 0.06710366666666667 0.10045399999999999 0.023899999999999998
-4.071669999999999 0.02673666666666667 0.020721 0.06975833333333332 0.08293033333333334 0.020419333333333334
-4.056660000000001 0.02152 0.016874333333333335 0.07384633333333332 0.06225866666666667 0.017650999999999997
-4.041639999999999 0.017322666666666663 0.013287 0.08628366666666666 0.043271 0.015603
-4.026630000000001 0.014424333333333334 0.011082666666666668 0.10852866666666668 0.02918433333333333 0.01581633333333333
-4.011609999999999 0.013668333333333333 0.012551666666666668 0.133754 0.02090033333333333 0.020973333333333337
-3.9966000000000004 0.01545866666666667 0.020366000000000002 0.15121866666666667 0.017611666666666668 0.03317766666666667
-3.9815799999999997 0.019835 0.03605333333333333 0.15450633333333333 0.017887666666666666 0.05168166666666667
-3.9665700000000004 0.026883666666666663 0.057951666666666665 0.14576233333333333 0.02074366666666667 0.07180800000000001
-3.9515499999999997 0.036354000000000004 0.080289 0.13209766666666667 0.026024333333333333 0.086784
-3.9365400000000004 0.04665566666666667 0.095303 0.11868933333333336 0.033625 0.09172233333333331
-3.9215199999999997 0.054544999999999996 0.09779200000000002 0.10586866666666665 0.04222533333333333 0.08645533333333333
-3.9065100000000004 0.05670266666666666 0.08831633333333334 0.09173333333333335 0.049012000000000014 0.07477533333333333
-3.8914899999999997 0.052135333333333325 0.07216966666666667 0.07609666666666667 0.05108466666666667 0.061338000000000004
-3.8764800000000004 0.04323433333333334 0.05557666666666667 0.06193533333333333 0.047504333333333336 0.049367
-3.8614599999999997 0.034530333333333336 0.04292266666666667 0.053809333333333334 0.040183666666666666 0.04056533333333333
-3.8464500000000004 0.03012766666666667 0.03640633333333334 0.05482933333333333 0.032899333333333336 0.03602466666666667
-3.8314299999999997 0.03173066666666667 0.03646266666666666 0.06389066666666667 0.029152333333333332 0.036421999999999996
-3.8164200000000004 0.038359000000000004 0.041444333333333326 0.07513299999999999 0.030315666666666668 0.04106766666666666
-3.8013999999999997 0.04743633333333334 0.04752500000000001 0.08080633333333333 0.03525033333333334 0.04716466666666666
-3.7863900000000004 0.056137666666666655 0.05033533333333332 0.076246 0.04154633333333334 0.050737
-3.7713699999999997 0.06200433333333332 0.047568000000000006 0.063044 0.04741666666666666 0.04909166666666667
-3.7563600000000004 0.06319233333333334 0.040239666666666674 0.047828 0.05271033333333333 0.042544
-3.7413399999999997 0.05894566666666667 0.03157266666666667 0.03766166666666667 0.058213999999999995 0.033846
-3.7263300000000004 0.05025533333333334 0.025128 0.03561066666666667 0.063887 0.026430333333333333
-3.7113099999999997 0.03995866666666666 0.02379833333333333 0.039335333333333326 0.06778766666666666 0.023464
-3.6963000000000004 0.032089999999999994 0.029652333333333333 0.04319833333333333 0.067055 0.027660000000000004
-3.6812799999999997 0.030867666666666668 0.043602666666666665 0.042266000000000005 0.06042866666666667 0.040516333333333335
-3.6662700000000004 0.03935033333333334 0.06446900000000001 0.03550233333333333 0.05015833333333333 0.06066933333333333
-3.6512499999999997 0.05771566666666668 0.08838933333333333 0.025923000000000005 0.04157466666666667 0.08303633333333332
-3.6362400000000004 0.08212533333333333 0.10993133333333334 0.018096 0.04091733333333333 0.10086133333333332
-3.6212199999999997 0.10582566666666668 0.12495799999999999 0.015351666666666665 0.052933333333333346 0.11002433333333332
-3.6062100000000004 0.12231299999999998 0.1327006666666667 0.018424666666666666 0.07887133333333333 0.11186800000000001
-3.5911899999999997 0.127859 0.13452300000000003 0.025580666666666665 0.11429399999999998 0.11122266666666666
-3.5761800000000004 0.121588 0.13052266666666668 0.033719000000000006 0.14822266666666667 0.11088466666666669
-3.5611599999999997 0.10464199999999999 0.11856266666666668 0.04006733333333332 0.1666413333333333 0.108369
-3.5461500000000004 0.08029266666666666 0.097458 0.043749666666666666 0.16034399999999996 0.09860733333333331
-3.5311299999999997 0.05395033333333333 0.07031933333333334 0.045788999999999996 0.13124666666666668 0.079739
-3.5161200000000004 0.03126466666666667 0.043629999999999995 0.047358 0.09109533333333335 0.05567166666666666
-3.5010999999999997 0.015530333333333333 0.023063333333333328 0.04809466666666666 0.053516 0.03309033333333333
-3.4860900000000004 0.006853 0.010542666666666667 0.04630266666666667 0.026624999999999996 0.01679766666666667
-3.4710699999999997 0.003448 0.004788999999999999 0.040744666666666665 0.011394333333333334 0.007776666666666666
-3.4560600000000004 0.003492999999999999 0.003530666666666667 0.03200466666666667 0.004748666666666667 0.004493
-3.4410399999999997 0.005905666666666668 0.005035 0.022231666666666667 0.0032400000000000003 0.004953333333333333
-3.4260300000000004 0.010167 0.008283 0.013836666666666667 0.004764666666666666 0.0076746666666666664
-3.4110099999999997 0.015839000000000002 0.01254666666666667 0.008365666666666665 0.008418333333333333 0.011612333333333334
-3.3960000000000004 0.02246066666666667 0.017232333333333332 0.006253333333333333 0.013680999999999999 0.015957
-3.3809799999999997 0.029883666666666663 0.022162666666666664 0.007170333333333333 0.019924000000000004 0.02034
-3.3659700000000004 0.03858633333333333 0.027872333333333332 0.010538333333333335 0.026354333333333334 0.025151666666666673
-3.3509499999999997 0.04954333333333334 0.03546733333333332 0.016008 0.03220466666666667 0.031473
-3.3359400000000003 0.063217 0.045988333333333326 0.023593000000000006 0.03692633333333333 0.04042266666666667
-3.3209199999999996 0.07814666666666666 0.059572666666666656 0.03333433333333334 0.040539 0.05229333333333334
-3.3059100000000003 0.09032366666666668 0.07473233333333333 0.04454333333333334 0.04424766666666667 0.06590700000000001
-3.2908899999999996 0.094807 0.08807366666666668 0.05536666666666666 0.050577999999999984 0.07853833333333332
-3.2758800000000003 0.08906633333333333 0.095166 0.063204 0.06192766666666667 0.08661366666666667
-3.2608599999999996 0.07531299999999999 0.09281966666666668 0.06573266666666665 0.07770633333333334 0.08727999999999998
-3.2458500000000003 0.059512333333333355 0.081623 0.061885333333333334 0.09276333333333334 0.08029833333333333
-3.2308299999999996 0.04798666666666666 0.06622866666666667 0.05244099999999999 0.10000833333333332 0.06863766666666667
-3.2158200000000003 0.044205999999999995 0.05245233333333334 0.04008566666666667 0.09601633333333333 0.056706
-3.2008000000000005 0.047389 0.043373666666666665 0.028627000000000003 0.08418166666666667 0.047355999999999995
-3.1857900000000003 0.053286333333333324 0.03796733333333333 0.021544999999999995 0.07174466666666666 0.04038200000000001
-3.1707700000000005 0.057 0.033294333333333336 0.020898333333333335 0.063629 0.033918333333333335
-3.1557600000000003 0.05629166666666668 0.027694000000000003 0.027108999999999994 0.05945333333333334 0.026969000000000003
-3.1407400000000005 0.05263933333333334 0.021800333333333328 0.039188 0.056022333333333334 0.020286000000000005
-3.1257300000000003 0.048820333333333334 0.017072999999999998 0.05469499999999999 0.05144633333333334 0.015153333333333335
-3.1107100000000005 0.04564933333333333 0.013980666666666666 0.07005900000000001 0.04621966666666667 0.011873666666666666
-3.0957000000000003 0.041491999999999994 0.011768 0.08197533333333333 0.041166 0.009684
-3.0806800000000005 0.03476933333333333 0.009558666666666667 0.08904466666666666 0.03582333333333333 0.007721333333333334
-3.0656700000000003 0.026255999999999998 0.007351333333333334 0.091624 0.029276999999999994 0.005907999999999999
-3.0506500000000005 0.018905 0.006104333333333334 0.08982733333333334 0.021888666666666664 0.005028333333333333
-3.0356400000000003 0.015829666666666665 0.007189333333333333 0.082499 0.015674666666666667 0.006277999999999998
-3.0206200000000005 0.018376666666666666 0.011645333333333336 0.06894866666666667 0.013086999999999998 0.010667999999999999
-3.0056100000000003 0.02524833333333333 0.019339666666666665 0.05129900000000001 0.015537 0.01821266666666667
-2.9905900000000005 0.032823 0.02826133333333334 0.034280333333333336 0.022394666666666663 0.02716266666666667
-2.9755800000000003 0.036824333333333334 0.03488600000000001 0.022370333333333332 0.030772666666666667 0.034155
-2.9605600000000005 0.03477600000000001 0.036054666666666665 0.017182999999999997 0.03652266666666667 0.035942666666666664
-2.9455500000000003 0.027477333333333333 0.03114066666666666 0.01705733333333333 0.03648466666666666 0.031609333333333337
-2.9305300000000005 0.01814733333333333 0.022469666666666666 0.018610000000000005 0.030496000000000006 0.023239
-2.9155200000000003 0.010010333333333335 0.01354333333333333 0.01887866666666667 0.021299666666666665 0.014366000000000002
-2.9005000000000005 0.004612000000000001 0.006834000000000001 0.01687366666666667 0.012426333333333336 0.007821
-2.8854900000000003 0.0017763333333333335 0.0029549999999999997 0.013751999999999999 0.006057333333333333 0.005014
-2.8704700000000005 0.0005763333333333334 0.0014030000000000002 0.011721000000000002 0.002466666666666667 0.006839
-2.8554600000000003 0.00019133333333333334 0.0017810000000000002 0.012640666666666666 0.0008380000000000002 0.014796333333333335
-2.8404400000000005 0.0002283333333333334 0.004693000000000001 0.017401999999999997 0.00023833333333333334 0.03059933333333333
-2.8254300000000003 0.0008233333333333335 0.012057666666666666 0.02614966666666667 6.133333333333332e-05 0.053824000000000004
-2.8104100000000005 0.0028279999999999994 0.026297666666666667 0.038433333333333326 4.266666666666667e-05 0.079365
-2.7954000000000003 0.008203333333333333 0.04821433333333333 0.05249166666666665 0.00015766666666666666 0.098121
-2.7803800000000005 0.019944666666666663 0.07450533333333334 0.06447666666666667 0.0006203333333333334 0.10235033333333331
-2.7653700000000003 0.040667333333333326 0.097528 0.06938166666666666 0.0020639999999999994 0.091685
-2.7503500000000005 0.06962700000000001 0.10914166666666668 0.06418433333333332 0.005833666666666667 0.07389366666666668
-2.7353400000000003 0.10024766666666668 0.10617366666666668 0.05043866666666666 0.014041333333333333 0.05923533333333334
-2.7203200000000005 0.12179833333333331 0.09277900000000001 0.03348266666666666 0.02890233333333333 0.05381733333333332
-2.7053100000000003 0.12596766666666667 0.077512 0.018912333333333333 0.051000000000000004 0.05731766666666667
-2.6902900000000005 0.11345366666666669 0.067817 0.009781 0.07754066666666667 0.06539966666666668
-2.6752800000000003 0.09415666666666665 0.06631666666666666 0.006634333333333333 0.10253833333333333 0.07362166666666667
-2.6602600000000005 0.08039299999999999 0.07125666666666668 0.009511333333333333 0.120039 0.08049066666666668
-2.6452500000000003 0.0791846666666667 0.08012433333333333 0.019810666666666667 0.12839233333333333 0.08857266666666667
-2.6302300000000005 0.08967033333333334 0.09287466666666667 0.04073099999999999 0.13135766666666668 0.10244666666666667
-2.6152200000000003 0.10591400000000001 0.11119233333333334 0.07552466666666667 0.13455933333333334 0.12374200000000002
-2.6002000000000005 0.12106933333333332 0.13419399999999998 0.12346566666666665 0.14055433333333334 0.14716866666666667
-2.5851900000000003 0.12967133333333336 0.15542099999999998 0.17578266666666667 0.14695500000000003 0.162236
-2.5701700000000005 0.12808833333333333 0.16513033333333332 0.21629733333333334 0.14839799999999997 0.16019766666666665
-2.5551600000000003 0.11507666666666667 0.15659166666666666 0.22926500000000002 0.14009933333333333 0.14001033333333332
-2.5401400000000005 0.09286833333333333 0.13086 0.20961966666666668 0.12064466666666669 0.108418
-2.5251300000000003 0.06708066666666666 0.09619933333333333 0.16646833333333333 0.09311966666666668 0.07516300000000001
-2.5101100000000005 0.04418199999999999 0.06294833333333334 0.11644633333333335 0.06381366666666667 0.047971666666666676
-2.4951000000000003 0.028091 0.038009 0.07338033333333335 0.03907266666666667 0.030102333333333335
-2.4800800000000005 0.01875833333333333 0.022686333333333333 0.04287766666666667 0.02221966666666667 0.020586
-2.4650700000000003 0.0136 0.014370666666666665 0.023831666666666664 0.012778666666666667 0.01611
-2.4500500000000005 0.010033333333333335 0.009629 0.012692999999999998 0.008100333333333333 0.013292666666666668
-2.4350400000000003 0.006956 0.006316333333333335 0.006370333333333335 0.005573333333333332 0.010295000000000002
-2.4200200000000005 0.004592333333333334 0.0037479999999999996 0.002927666666666667 0.0037983333333333332 0.006982333333333334
-2.4050100000000003 0.003734 0.0019200000000000003 0.001208 0.0025350000000000004 0.004033
-2.3899900000000005 0.005246 0.0008426666666666667 0.0004980000000000001 0.002184666666666667 0.001988666666666667
-2.3749800000000003 0.009772333333333333 0.0003593333333333333 0.000423 0.003483666666666667 0.0009576666666666667
-2.3599600000000005 0.017187000000000004 0.0003393333333333333 0.0009513333333333334 0.007364333333333333 0.0008500000000000001
-2.3449500000000003 0.025798333333333336 0.0008976666666666667 0.0023970000000000003 0.014497333333333334 0.0017886666666666665
-2.3299300000000005 0.03247766666666667 0.0025923333333333336 0.005199 0.024266666666666666 0.004253333333333333
-2.3149200000000003 0.034188666666666666 0.006421333333333332 0.009439666666666669 0.03402466666666667 0.008829
-2.2999000000000005 0.030149333333333337 0.013374 0.014336333333333331 0.03987033333333333 0.01559033333333333
-2.2848900000000003 0.022536999999999995 0.023377 0.018207666666666667 0.03906866666666667 0.023486999999999997
-2.2698700000000005 0.015129333333333333 0.034314666666666674 0.019354000000000003 0.032148666666666666 0.03044966666666667
-2.2548600000000003 0.011332333333333331 0.04231533333333334 0.017284 0.022699333333333335 0.034311666666666664
-2.2398400000000005 0.013152333333333332 0.043902666666666666 0.013235666666666666 0.015192666666666667 0.03393466666666667
-2.2248300000000003 0.021137999999999997 0.03855933333333334 0.009501 0.012877333333333333 0.029732333333333336
-2.2098100000000005 0.03453033333333333 0.029473999999999997 0.008337333333333332 0.017156 0.023436333333333337
-2.1948000000000003 0.05156133333333333 0.02191566666666667 0.011170666666666666 0.02775966666666667 0.017639333333333337
-2.1797800000000005 0.07025266666666667 0.020772000000000002 0.018083999999999996 0.04322733333333333 0.01531
-2.1647700000000003 0.08903233333333334 0.028691666666666667 0.027341 0.06188333333333333 0.019149000000000003
-2.1497500000000005 0.10603766666666667 0.04484366666666668 0.03548033333333333 0.08293466666666666 0.030396666666666666
-2.1347400000000003 0.11772366666666666 0.064375 0.038826000000000006 0.10599800000000001 0.047303
-2.1197200000000005 0.11927766666666666 0.08000133333333334 0.03576433333333333 0.12844366666666668 0.06464533333333333
-2.1047100000000003 0.10778066666666668 0.08607466666666667 0.027907000000000005 0.143649 0.07587333333333333
-2.0896900000000005 0.085367 0.08227400000000001 0.01892233333333333 0.143805 0.077312
-2.0746800000000003 0.05883533333333333 0.07311433333333332 0.012142666666666664 0.125968 0.07065199999999999
-2.0596600000000005 0.035776999999999996 0.063566 0.0089 0.095379 0.061089666666666674
-2.0446500000000003 0.020627999999999997 0.05545033333333334 0.008483 0.06243399999999999 0.052906333333333326
-2.0296300000000005 0.013478333333333333 0.047698000000000004 0.00914 0.03627166666666667 0.04684766666666666
-2.0146200000000003 0.011542666666666665 0.038983 0.009317333333333334 0.02052833333333333 0.04129666666666666
-1.9996000000000005 0.01140633333333333 0.029441000000000002 0.008522 0.013590333333333333 0.035033666666666664
-1.9845900000000003 0.010707666666666667 0.020416666666666663 0.007682 0.011460666666666668 0.028946999999999997
-1.9695700000000005 0.008771666666666667 0.013481666666666668 0.008889333333333332 0.010527 0.025688000000000002
-1.9545600000000003 0.006307333333333333 0.010010666666666666 0.014841 0.008945000000000002 0.02787966666666666
-1.9395400000000005 0.0046563333333333335 0.011234333333333334 0.02770566666666667 0.006597333333333333 0.03590066666666667
-1.9245300000000003 0.005293333333333333 0.018041333333333336 0.047259333333333334 0.0043026666666666664 0.04664066666666667
-1.9095100000000005 0.009758333333333334 0.029953333333333332 0.069194 0.0029433333333333334 0.05469399999999999
-1.8945000000000003 0.019286 0.044006666666666666 0.08572500000000002 0.0030766666666666672 0.05573266666666667
-1.8794800000000005 0.03362633333333333 0.05507266666666667 0.08958333333333333 0.0049893333333333335 0.04943266666666668
-1.8644700000000003 0.049635333333333344 0.058343000000000006 0.07891233333333333 0.008771333333333332 0.03917533333333333
-1.8494500000000005 0.061566666666666665 0.052422333333333335 0.058594333333333325 0.014434666666666669 0.028949999999999997
-1.8344400000000003 0.06405166666666667 0.040107666666666666 0.03676533333333334 0.021913666666666668 0.020775000000000002
-1.8194200000000005 0.05586033333333334 0.026263333333333336 0.019811333333333334 0.030893 0.014587333333333332
-1.8044100000000003 0.040820333333333333 0.0148 0.009993333333333333 0.04018833333333334 0.009720000000000001
-1.7893900000000005 0.025013666666666667 0.007235333333333335 0.006388000000000001 0.047228000000000006 0.005931333333333333
-1.7743800000000003 0.012980333333333335 0.0031919999999999995 0.006924666666666666 0.048906000000000005 0.003369333333333334
-1.7593600000000005 0.006161 0.0016196666666666666 0.009615999999999998 0.04376566666666667 0.002191333333333333
-1.7443500000000003 0.003983000000000001 0.0017176666666666664 0.012884333333333334 0.03356 0.0024279999999999996
-1.7293300000000005 0.005600999999999999 0.0031843333333333324 0.015798333333333334 0.02242533333333334 0.0039433333333333325
-1.7143200000000003 0.010561 0.005858333333333334 0.018494666666666666 0.01440866666666667 0.006335666666666666
-1.6993000000000005 0.01814166666666667 0.009223333333333332 0.02240466666666667 0.011564666666666666 0.008791666666666666
-1.6842900000000003 0.026371333333333333 0.012180999999999996 0.029574333333333334 0.013613000000000002 0.010265
-1.6692700000000005 0.032164333333333336 0.013473666666666665 0.04096466666666667 0.01844566666666667 0.010054333333333334
-1.6542600000000003 0.03296666666666667 0.012525666666666664 0.054615666666666667 0.023028666666666666 0.008293
-1.6392400000000005 0.028625000000000005 0.009908666666666666 0.06550366666666667 0.024695666666666668 0.005883333333333334
-1.6242300000000003 0.021548666666666667 0.006947 0.068189 0.022523666666666664 0.003900666666666666
-1.6092100000000005 0.014886666666666666 0.004806666666666667 0.06059233333333334 0.017705333333333337 0.0030190000000000004
-1.5942000000000003 0.010462333333333334 0.003857666666666667 0.045601333333333334 0.012463666666666666 0.0032916666666666663
-1.5791800000000005 0.008152666666666667 0.0036946666666666664 0.028955666666666664 0.008433666666666667 0.004241333333333332
-1.5641700000000003 0.006802000000000001 0.0036520000000000003 0.015473000000000004 0.005946999999999999 0.005145333333333334
-1.5491500000000005 0.0054413333333333345 0.0032696666666666677 0.006947333333333333 0.004447 0.005370333333333335
-1.5341400000000003 0.003853333333333333 0.0025076666666666667 0.0026209999999999996 0.0032986666666666668 0.004716
-1.5191200000000005 0.002332 0.0016346666666666664 0.0008306666666666666 0.0022440000000000003 0.0034713333333333345
-1.5041100000000003 0.0011883333333333336 0.0009326666666666667 0.00021733333333333338 0.0013326666666666665 0.002178666666666667
-1.4890900000000005 0.0005076666666666668 0.000619 4.566666666666667e-05 0.0006866666666666666 0.0013320000000000003
-1.4740800000000003 0.00019533333333333333 0.000924 7.333333333333334e-06 0.0003126666666666667 0.0013906666666666666
-1.4590600000000005 0.00010566666666666666 0.0024346666666666666 3.666666666666667e-06 0.000187 0.0031923333333333326
-1.4440500000000003 0.0001936666666666667 0.006568666666666667 2.1000000000000002e-05 0.00027000000000000006 0.008422999999999996
-1.4290300000000005 0.00054 0.015779 0.00011333333333333334 0.0005816666666666665 0.019612
-1.4140200000000003 0.001455 0.03264766666666667 0.0004676666666666667 0.0011906666666666663 0.038679333333333336
-1.3990000000000005 0.0036773333333333332 0.057455999999999986 0.0016016666666666668 0.002210333333333333 0.064215
-1.3839900000000003 0.008644 0.08533833333333332 0.0045706666666666665 0.003949666666666666 0.08955466666666666
-1.3689700000000005 0.018501 0.10650166666666666 0.010902333333333335 0.007359333333333333 0.10476666666666666
-1.3539600000000003 0.035116999999999995 0.11138933333333334 0.02173733333333333 0.014499666666666671 0.10270399999999999
-1.3389400000000005 0.057774666666666655 0.09749366666666666 0.03622966666666667 0.028269000000000002 0.08429933333333334
-1.3239300000000003 0.08116633333333333 0.07135866666666667 0.05047966666666667 0.050374666666666665 0.057901
-1.3089100000000005 0.09653733333333334 0.043687333333333335 0.0588 0.07811366666666668 0.03326966666666667
-1.2939000000000003 0.09688099999999998 0.022465666666666665 0.05725333333333334 0.1030796666666667 0.016015666666666664
-1.2788800000000005 0.08225633333333332 0.010012999999999998 0.04660233333333334 0.11476999999999998 0.006559
-1.2638700000000003 0.06005666666666667 0.004688666666666665 0.03172133333333334 0.107812 0.0026143333333333327
-1.2488500000000005 0.039840666666666656 0.004018999999999999 0.01810733333333333 0.086338 0.001896
-1.2338400000000003 0.02764966666666667 0.0065130000000000006 0.008841666666666666 0.06103733333333334 0.0033096666666666674
-1.2188200000000005 0.024340666666666667 0.01177 0.0042573333333333335 0.041792333333333334 0.0068643333333333325
-1.2038100000000003 0.027384000000000002 0.019644333333333333 0.0033886666666666666 0.03272266666666667 0.012966
-1.1887900000000005 0.03315633333333333 0.029219666666666665 0.005312666666666666 0.032508999999999996 0.021513666666666667
-1.1737800000000003 0.03798899999999999 0.038225666666666665 0.009382666666666668 0.03732466666666666 0.03109633333333333
-1.1587600000000005 0.03886866666666666 0.04369066666666667 0.014587666666666667 0.04289966666666666 0.03895733333333333
-1.1437500000000003 0.03454366666666667 0.04366 0.01946433333333333 0.04538066666666667 0.042286333333333335
-1.1287300000000005 0.026274999999999996 0.038590000000000006 0.02282133333333333 0.04235233333333334 0.040065333333333335
-1.1137200000000003 0.01704766666666667 0.030981666666666664 0.024932666666666662 0.034091333333333335 0.03391299999999999
-1.0987000000000005 0.009771000000000002 0.023658333333333337 0.027504000000000004 0.023419333333333334 0.026904333333333332
-1.0836900000000003 0.006023333333333334 0.018485666666666668 0.031884666666666665 0.013874999999999998 0.021683333333333332
-1.0686700000000005 0.006156666666666667 0.016433666666666666 0.03709766666666667 0.007842666666666668 0.019577
-1.0536600000000003 0.009873 0.017966333333333338 0.03998700000000001 0.006109000000000001 0.020846333333333338
-1.0386400000000005 0.01614166666666667 0.022644666666666667 0.037740333333333334 0.008450666666666665 0.024909
-1.0236300000000003 0.022864000000000002 0.02841133333333333 0.030347 0.014013000000000001 0.029938666666666666
-1.0086100000000005 0.027214333333333333 0.032022 0.020602333333333334 0.021003333333333336 0.033066333333333336
-0.9936000000000003 0.027082333333333333 0.030970333333333332 0.011859000000000001 0.026638333333333333 0.031869666666666664
-0.9785800000000004 0.022512333333333336 0.025261333333333337 0.005961999999999999 0.028277666666666666 0.026152333333333336
-0.9635700000000003 0.015632999999999998 0.01726733333333334 0.0028740000000000003 0.02508066666666667 0.018073999999999996
-0.9485500000000004 0.009066666666666667 0.009871666666666667 0.0015943333333333332 0.018581666666666666 0.010471000000000001
-0.9335400000000003 0.004390333333333333 0.004714333333333333 0.0011083333333333333 0.011497333333333333 0.005075333333333334
-0.9185200000000004 0.0017736666666666667 0.0018800000000000002 0.0008323333333333333 0.005945333333333335 0.002055
-0.9035100000000003 0.0006016666666666667 0.0006290000000000001 0.000581 0.002565 0.000695
-0.8884900000000004 0.00016633333333333336 0.000172 0.00036500000000000004 0.0009253333333333335 0.00019433333333333336
-0.8734800000000003 3.7000000000000005e-05 3.800000000000001e-05 0.0002516666666666667 0.0002780000000000001 4.366666666666666e-05
-0.8584600000000004 5.666666666666667e-06 6e-06 0.0003173333333333334 6.6e-05 7e-06
-0.8434500000000003 0.0 0.0 0.0006483333333333334 1.4e-05 0.0
-0.8284300000000004 0.0 0.0 0.0013450000000000003 6.666666666666667e-07 0.0
-0.8134200000000003 0.0 0.0 0.002433 0.0 0.0
-0.7984000000000004 0.0 0.0 0.0037576666666666665 0.0 0.0
-0.7833900000000003 0.0 0.0 0.004953 0.0 0.0
-0.7683700000000004 0.0 0.0 0.005616666666666667 0.0 0.0
-0.7533600000000003 0.0 0.0 0.005538333333333332 0.0 0.0
-0.7383400000000004 5e-06 1.3333333333333334e-06 0.004867 0.0 6.666666666666667e-07
-0.7233300000000003 3.466666666666667e-05 1.4333333333333339e-05 0.003999999999999999 2.3333333333333336e-06 1.3000000000000003e-05
-0.7083100000000004 0.00014333333333333337 7.233333333333333e-05 0.003316333333333333 1.3333333333333335e-05 6.433333333333333e-05
-0.6933000000000002 0.0005066666666666667 0.00024933333333333334 0.00296 7.633333333333334e-05 0.00022766666666666668
-0.6782800000000004 0.0014709999999999999 0.0007163333333333331 0.002862333333333333 0.00029233333333333336 0.0006496666666666667
-0.6632700000000002 0.0035586666666666666 0.0017373333333333331 0.002953 0.0009023333333333333 0.0015636666666666661
-0.6482500000000004 0.007183999999999999 0.0035150000000000003 0.0033423333333333334 0.002336 0.0031326666666666664
-0.6332400000000002 0.01212 0.005939666666666665 0.004240666666666667 0.005053333333333335 0.005248666666666666
-0.6182200000000004 0.017071999999999993 0.008384 0.005649666666666666 0.009122 0.007337666666666667
-0.6032100000000002 0.020085333333333337 0.009885666666666664 0.0071126666666666664 0.013759999999999998 0.008573666666666669
-0.5881900000000004 0.01974333333333333 0.009736999999999999 0.007886333333333332 0.01734 0.008368666666666667
-0.5731800000000002 0.016205999999999998 0.008005666666666668 0.007460333333333333 0.018248999999999998 0.006820999999999999
-0.5581600000000004 0.011112000000000002 0.005498666666666667 0.0059363333333333325 0.016044666666666665 0.004639666666666667
-0.5431500000000002 0.006365666666666668 0.0031553333333333325 0.003958000000000001 0.011778666666666665 0.0026413333333333336
-0.5281300000000004 0.003042 0.001513 0.002206666666666667 0.007222999999999999 0.0012586666666666664
-0.5131200000000002 0.001214 0.0006026666666666667 0.0010286666666666669 0.0037 0.0004966666666666667
-0.49810000000000043 0.00040733333333333344 0.00020500000000000002 0.00039733333333333347 0.0015823333333333334 0.00016700000000000005
-0.48309000000000024 0.00011 5.166666666666667e-05 0.0001276666666666667 0.0005650000000000001 4.3666666666666666e-05
-0.46807 2.4e-05 8.666666666666668e-06 3.100000000000001e-05 0.00016766666666666666 6.666666666666667e-06
-0.45306000000000024 3.666666666666667e-06 0.0 5.666666666666666e-06 3.933333333333334e-05 0.0
-0.43804 0.0 0.0 3.3333333333333335e-07 6e-06 0.0
-0.42303000000000024 0.0 0.0 0.0 0.0 0.0
-0.40801 0.0 0.0 0.0 0.0 0.0
-0.39300000000000024 0.0 0.0 0.0 0.0 0.0
-0.37798 0.0 0.0 0.0 0.0 0.0
-0.36297000000000024 0.0 0.0 0.0 0.0 0.0
-0.34795 0.0 0.0 0.0 0.0 0.0
-0.33294000000000024 0.0 0.0 0.0 0.0 0.0
-0.31792 0.0 0.0 0.0 0.0 0.0
-0.30291000000000023 0.0 0.0 3.3333333333333335e-07 0.0 0.0
-0.28789 0.0 0.0 4.666666666666667e-06 0.0 0.0
-0.27288000000000023 0.0 0.0 2.1333333333333338e-05 0.0 0.0
-0.25786 0.0 0.0 8.233333333333333e-05 0.0 0.0
-0.24285000000000023 3.3333333333333335e-07 2e-06 0.00025800000000000004 0.0 6.666666666666667e-07
-0.22782999999999998 9e-06 1.833333333333334e-05 0.0006613333333333333 3.3333333333333335e-07 1.3000000000000001e-05
-0.21282000000000023 5.6e-05 8.833333333333334e-05 0.0014156666666666666 9e-06 6.833333333333332e-05
-0.19779999999999998 0.00022533333333333335 0.00031800000000000003 0.002530666666666667 5.266666666666668e-05 0.00025800000000000004
-0.18279000000000023 0.0007566666666666667 0.0009566666666666668 0.0037726666666666677 0.0002126666666666667 0.0008010000000000001
-0.16776999999999997 0.002111 0.0023923333333333336 0.004698333333333333 0.0007100000000000002 0.002036333333333333
-0.15276000000000023 0.004908666666666667 0.004994333333333333 0.004889333333333334 0.0019656666666666663 0.004346333333333332
-0.13773999999999997 0.009536999999999997 0.008718333333333333 0.004251333333333333 0.004553 0.007748333333333333
-0.12273000000000023 0.015481333333333331 0.012707666666666667 0.003084333333333334 0.008792999999999999 0.011528333333333331
-0.10770999999999997 0.020988333333333335 0.015468 0.0018726666666666664 0.014181666666666667 0.014332000000000001
-0.09270000000000023 0.023772333333333333 0.015729 0.0009469999999999999 0.01910533333333333 0.014884666666666664
-0.07767999999999997 0.022484666666666667 0.013359666666666667 0.000398 0.021502999999999998 0.012910666666666666
-0.06267000000000023 0.017764666666666668 0.009477333333333336 0.00013966666666666668 0.020211333333333335 0.009353666666666666
-0.04764999999999997 0.011726666666666668 0.005621 4.233333333333334e-05 0.015873 0.005661
-0.032640000000000224 0.006475 0.0027970000000000004 2.2666666666666668e-05 0.010412333333333332 0.002872666666666667
-0.01761999999999997 0.0030306666666666668 0.0012246666666666667 7.533333333333334e-05 0.005711999999999999 0.0012640000000000001
-0.0026100000000002233 0.0013576666666666665 0.0006923333333333334 0.0003133333333333333 0.0026579999999999998 0.000653
0.012410000000000032 0.0010643333333333336 0.0010853333333333335 0.001072 0.0011989999999999998 0.0008923333333333334
0.027419999999999778 0.001981333333333333 0.0026739999999999997 0.0030643333333333334 0.0009893333333333334 0.002222666666666666
0.04244000000000003 0.004279666666666666 0.006029333333333334 0.007308333333333333 0.0019546666666666666 0.005220333333333333
0.05744999999999978 0.008042333333333334 0.011461333333333332 0.014557000000000002 0.004336999999999999 0.010342333333333334
0.07247000000000003 0.012679666666666667 0.018215666666666668 0.024204333333333335 0.008329666666666668 0.017141000000000003
0.08747999999999978 0.016698333333333332 0.024180333333333335 0.033616 0.013417333333333335 0.023726999999999998
0.10250000000000004 0.018366666666666667 0.026811666666666668 0.03900066666666666 0.018053333333333334 0.027435666666666667
0.11750999999999978 0.016879666666666664 0.024829 0.03779333333333334 0.020295333333333332 0.026501666666666666
0.13253000000000004 0.012955333333333334 0.019210333333333336 0.030590999999999997 0.019058333333333337 0.021378
0.14753999999999978 0.008303 0.012411666666666663 0.02068466666666667 0.014945000000000002 0.014407333333333331
0.16256000000000004 0.004445666666666666 0.006694333333333334 0.011680333333333332 0.009791666666666667 0.008108666666666667
0.17756999999999978 0.0019890000000000003 0.003021333333333333 0.005510666666666666 0.005358 0.0038116666666666663
0.19259000000000004 0.0007426666666666665 0.001136666666666667 0.0021693333333333334 0.0024473333333333335 0.0014963333333333332
0.20759999999999978 0.00023133333333333336 0.000358 0.0007113333333333333 0.000934 0.0004896666666666667
0.22262000000000004 5.8333333333333326e-05 9.166666666666668e-05 0.00019500000000000002 0.0002956666666666667 0.000132
0.23762999999999979 9.666666666666667e-06 1.6000000000000003e-05 4.433333333333334e-05 7.833333333333333e-05 2.8333333333333335e-05
0.25265000000000004 3.3333333333333335e-07 2.666666666666667e-06 7.666666666666667e-06 1.5000000000000004e-05 4.333333333333334e-06
0.2676599999999998 0.0 0.0 0.0 6.666666666666667e-07 0.0
0.28268000000000004 0.0 0.0 0.0 0.0 0.0
0.2976899999999998 0.0 0.0 0.0 0.0 0.0
0.31271000000000004 0.0 0.0 0.0 0.0 0.0
0.3277199999999998 0.0 0.0 0.0 0.0 0.0
0.34274000000000004 0.0 0.0 0.0 0.0 0.0
0.3577499999999998 0.0 0.0 0.0 0.0 0.0
0.37277000000000005 0.0 0.0 0.0 0.0 0.0
0.3877799999999998 0.0 0.0 0.0 0.0 0.0
0.40280000000000005 0.0 0.0 0.0 0.0 0.0
0.4178099999999998 1.0000000000000002e-06 0.0 0.0 1.0000000000000002e-06 0.0
0.43283000000000005 6e-06 0.0 1.2333333333333333e-05 7.333333333333334e-06 0.0
0.4478399999999998 2.766666666666667e-05 0.0 6.7e-05 3.366666666666667e-05 0.0
0.46286000000000005 9.6e-05 0.0 0.000283 0.00011166666666666669 0.0
0.4778699999999998 0.00026733333333333345 0.0 0.0009913333333333334 0.00029966666666666667 0.0
0.49289000000000005 0.0006243333333333333 0.0 0.0028946666666666673 0.0006780000000000001 0.0
0.5078999999999998 0.0012076666666666666 2.3333333333333336e-06 0.007046 0.0012666666666666668 3.666666666666667e-06
0.52292 0.0019519999999999995 1.7333333333333336e-05 0.014352 0.0019726666666666664 2.6000000000000002e-05
0.5379299999999998 0.00265 8.766666666666665e-05 0.02440866666666667 0.0025789999999999997 0.00011333333333333333
0.55295 0.003061333333333333 0.0003453333333333333 0.03466866666666667 0.002844666666666667 0.000444
0.5679599999999998 0.0031579999999999998 0.0011093333333333335 0.041134333333333335 0.0027223333333333335 0.0013899999999999997
0.58298 0.0033129999999999995 0.00299 0.040763999999999995 0.0024806666666666666 0.0036539999999999997
0.5979899999999998 0.004259 0.006705333333333332 0.03374 0.0026573333333333336 0.008014333333333333
0.61301 0.006712666666666667 0.012605333333333333 0.023327333333333332 0.0038536666666666663 0.014700333333333334
0.6280199999999998 0.010796 0.019842666666666668 0.013470000000000003 0.006509666666666666 0.02255166666666666
0.6430400000000001 0.015562999999999999 0.026235666666666664 0.006495666666666666 0.010611000000000002 0.029006333333333332
0.6580499999999998 0.019179666666666668 0.029255666666666666 0.002619333333333333 0.015391333333333332 0.03141000000000001
0.6730700000000001 0.019929 0.027721333333333334 0.0008970000000000001 0.019339666666666665 0.028886000000000005
0.6880799999999998 0.017401333333333335 0.022581333333333335 0.000326 0.02081166666666667 0.022945
0.7031000000000001 0.012745999999999999 0.016108 0.00039866666666666674 0.01905166666666667 0.016223333333333336
0.7181099999999998 0.007829666666666667 0.01034633333333333 0.0011853333333333334 0.014752666666666667 0.010668666666666667
0.7331300000000001 0.004031999999999999 0.006314999999999999 0.0033956666666666666 0.009630333333333334 0.006859999999999999
0.7481399999999998 0.0017386666666666668 0.004156666666666666 0.008195 0.005285 0.004567333333333332
0.7631600000000001 0.0006303333333333334 0.003586333333333333 0.016529333333333333 0.002430666666666666 0.0035163333333333322
0.7781699999999998 0.0001866666666666667 0.004102 0.027850000000000003 0.00094 0.0035559999999999993
0.7931900000000001 5.133333333333334e-05 0.005001333333333334 0.03920233333333334 0.00029899999999999995 0.004422333333333334
0.8081999999999998 3.233333333333334e-05 0.005549333333333334 0.046112333333333325 8.166666666666667e-05 0.005548333333333334
0.8232200000000001 0.00011000000000000002 0.005325 0.04536799999999999 2.6333333333333338e-05 0.006249
0.8382299999999998 0.0004233333333333334 0.004524333333333333 0.037494333333333324 5.933333333333334e-05 0.006210999999999998
0.8532500000000001 0.0013766666666666664 0.003928333333333333 0.026458 0.00023666666666666674 0.005865999999999999
0.8682599999999998 0.003685333333333333 0.004638 0.016897333333333334 0.0008306666666666668 0.006337666666666668
0.8832800000000001 0.008257333333333332 0.007613666666666667 0.011473333333333334 0.0024149999999999996 0.008847333333333334
0.8982899999999998 0.015456 0.013118333333333334 0.010067666666666666 0.00587 0.013830000000000002
0.9133100000000001 0.024166666666666666 0.020041999999999997 0.010757 0.011910000000000002 0.020180999999999998
0.9283199999999998 0.03155666666666666 0.025923666666666664 0.011342999999999999 0.02019066666666667 0.025404333333333327
0.9433400000000001 0.034424666666666666 0.028089333333333334 0.010510999999999998 0.02858233333333333 0.026942999999999998
0.9583499999999998 0.03136433333333333 0.025438000000000002 0.008289 0.03379666666666667 0.023916999999999997
0.9733700000000001 0.023868 0.019244666666666667 0.0056486666666666656 0.03338033333333333 0.01774533333333333
0.9883799999999998 0.015170666666666666 0.012159999999999999 0.0037246666666666665 0.027538999999999998 0.010996666666666665
1.0034 0.008057666666666666 0.006419333333333334 0.0033060000000000003 0.018976666666666673 0.005692666666666666
1.0184099999999998 0.0035733333333333324 0.002832 0.0046760000000000005 0.010922000000000003 0.002465
1.03343 0.0013276666666666667 0.0010533333333333334 0.0076563333333333344 0.005251333333333334 0.0009113333333333334
1.0484399999999998 0.0004073333333333334 0.00037200000000000004 0.011484333333333334 0.0021069999999999995 0.00038200000000000007
1.06346 0.00010800000000000001 0.00032666666666666673 0.01498 0.000704 0.0005626666666666666
1.0784699999999998 3.8333333333333334e-05 0.0009823333333333335 0.017087 0.0001986666666666667 0.0017766666666666666
1.09349 8.833333333333334e-05 0.003149333333333333 0.017529666666666666 5.4e-05 0.005256333333333333
1.1084999999999998 0.00034733333333333334 0.008583666666666665 0.01686766666666667 5.5e-05 0.0131
1.12352 0.001171 0.019625999999999998 0.015979333333333335 0.00020100000000000006 0.02741133333333333
1.1385299999999998 0.0033016666666666667 0.03761466666666667 0.015665666666666665 0.0007076666666666668 0.04816166666666667
1.15355 0.007827333333333332 0.060468 0.016975 0.0020956666666666667 0.07116766666666667
1.1685599999999998 0.01573 0.081601 0.02137466666666667 0.005219333333333334 0.08859033333333334
1.18358 0.027175999999999995 0.09250200000000001 0.029817333333333338 0.011068666666666666 0.09307933333333335
1.1985899999999998 0.04126866666666667 0.08815433333333332 0.04094400000000001 0.020234333333333337 0.082733
1.21361 0.056903 0.07068366666666666 0.05050666666666667 0.03255966666666667 0.06235466666666666
1.2286199999999998 0.07350866666666668 0.04772433333333333 0.05354733333333333 0.04730833333333333 0.03993566666666666
1.24364 0.09002566666666666 0.027151666666666664 0.047949 0.06339633333333332 0.021775333333333334
1.2586499999999998 0.10281966666666666 0.013024333333333332 0.036091666666666675 0.078773 0.010123666666666668
1.27367 0.10599366666666667 0.005271333333333334 0.022965 0.08945666666666667 0.004015333333333333
1.2886799999999998 0.09562133333333335 0.0017963333333333332 0.012881999999999998 0.09058033333333333 0.0013546666666666668
1.3037 0.07391333333333333 0.0005193333333333333 0.007614333333333333 0.07985266666666667 0.00038866666666666666
1.3187099999999998 0.04835666666666667 0.000125 0.006745666666666666 0.06024700000000001 9.700000000000001e-05
1.33373 0.02660233333333333 2.5333333333333337e-05 0.008858 0.03847933333333333 3e-05
1.3487399999999998 0.012263333333333333 6.333333333333333e-06 0.012373333333333332 0.020678333333333333 6.533333333333333e-05
1.36376 0.004731666666666666 2.2000000000000003e-05 0.01614266666666667 0.009314666666666666 0.00025933333333333337
1.3787699999999998 0.001532 0.00011266666666666668 0.02006866666666667 0.0035130000000000005 0.0009273333333333333
1.39379 0.00046400000000000006 0.000443 0.025353666666666667 0.0011093333333333333 0.002826666666666666
1.4087999999999998 0.0002996666666666667 0.0015086666666666666 0.03371299999999999 0.000292 0.007404333333333334
1.42382 0.0007156666666666668 0.004390666666666666 0.04556433333333333 7.8e-05 0.016733666666666668
1.4388299999999998 0.0019856666666666673 0.010994666666666665 0.058415 7.533333333333333e-05 0.03283166666666667
1.45385 0.004754333333333333 0.023770333333333334 0.06749799999999999 0.00026366666666666666 0.05623833333333334
1.4688599999999998 0.009659000000000001 0.044499 0.06905433333333333 0.0008893333333333333 0.084509
1.48388 0.01670233333333333 0.07224499999999999 0.06427366666666666 0.002521333333333333 0.11177866666666667
1.4988899999999998 0.024882333333333336 0.1017413333333333 0.06000733333333332 0.0060086666666666665 0.13022966666666666
1.5139099999999999 0.032696333333333334 0.12410800000000002 0.06491666666666666 0.012098000000000001 0.13334266666666666
1.5289199999999998 0.039604 0.13077466666666665 0.08340499999999999 0.02074833333333333 0.11939166666666666
1.5439399999999999 0.04703233333333334 0.11860633333333336 0.11133700000000002 0.030773666666666668 0.09287266666666666
1.5589499999999998 0.05718133333333332 0.092216 0.13687100000000002 0.04063400000000001 0.062388000000000006
1.5739699999999999 0.07012933333333334 0.06128999999999998 0.1472826666666667 0.049852333333333346 0.03627366666666666
1.5889799999999998 0.08218666666666666 0.034991666666666664 0.13806733333333335 0.05933033333333334 0.019199333333333336
1.6039999999999999 0.08835733333333332 0.01810966666666667 0.11714566666666665 0.06944833333333333 0.012092000000000002
1.6190099999999998 0.08732766666666668 0.011314000000000001 0.09961733333333335 0.07781433333333333 0.014470333333333335
1.6340299999999999 0.08400933333333332 0.014015666666666666 0.0965 0.07989033333333333 0.02661966666666667
1.6490399999999998 0.08645266666666665 0.02673333333333333 0.10658233333333333 0.07291133333333333 0.049623
1.6640599999999999 0.09978766666666668 0.05103566666666667 0.11783633333333333 0.059444333333333335 0.08295166666666669
1.6790699999999998 0.12244733333333334 0.08679699999999999 0.117021 0.04713233333333333 0.12120166666666664
1.6940899999999999 0.14693233333333333 0.1286536666666667 0.09949133333333333 0.044977666666666666 0.15353566666666665
1.7090999999999998 0.16339199999999998 0.16539666666666666 0.07120499999999999 0.059133333333333336 0.16859799999999997
1.7241199999999999 0.16407933333333335 0.18509399999999998 0.042672666666666664 0.08992633333333334 0.16252833333333333
1.7391299999999998 0.14747366666666664 0.18294866666666668 0.021382333333333337 0.13060466666666667 0.1424596666666667
1.7541499999999999 0.11967499999999999 0.16410033333333332 0.008990333333333333 0.16864800000000002 0.12085233333333333
1.7691599999999998 0.09067433333333333 0.13812600000000003 0.003319 0.19077333333333335 0.10547900000000002
1.7841799999999999 0.067673 0.11140066666666668 0.0015710000000000001 0.189582 0.09481733333333332
1.7991899999999998 0.051653333333333336 0.08541033333333332 0.0021279999999999997 0.167101 0.08258199999999999
1.8142099999999999 0.03965966666666666 0.060603 0.004631 0.13228 0.06546866666666666
1.8292199999999998 0.029333999999999992 0.039246 0.009224333333333334 0.095193 0.046146
1.8442399999999999 0.020744000000000002 0.024187999999999994 0.015479333333333335 0.06294733333333333 0.029913666666666665
1.8592499999999998 0.014907333333333331 0.016219333333333332 0.021728 0.03896633333333334 0.01994733333333333
1.8742699999999999 0.011883999999999999 0.013397 0.025529333333333334 0.023848 0.015543
1.8892799999999998 0.010548 0.012578333333333332 0.025170333333333336 0.016140333333333333 0.013769666666666668
1.9042999999999999 0.009701666666666667 0.011365999999999998 0.021012333333333334 0.013241000000000003 0.012001333333333334
1.9193099999999998 0.008986333333333334 0.009068333333333333 0.01516266666666667 0.012580333333333334 0.009306333333333335
1.9343299999999999 0.008717666666666667 0.0063746666666666665 0.009969333333333334 0.012514 0.006229999999999999
1.9493399999999999 0.009101333333333333 0.004394666666666667 0.006691999999999999 0.012339 0.0037569999999999995
1.9643599999999999 0.009728333333333335 0.003869 0.005552333333333334 0.011775 0.002557333333333333
1.9793699999999999 0.009862999999999999 0.004909 0.006721333333333334 0.010657333333333333 0.0028126666666666664
1.9943899999999999 0.009106 0.007100666666666667 0.010976333333333333 0.009058333333333333 0.0043883333333333335
2.0094 0.007724999999999999 0.009692666666666665 0.019328333333333333 0.007404666666666667 0.006888333333333333
2.02442 0.006387666666666666 0.011877 0.031711666666666666 0.006207 0.009708666666666668
2.03943 0.005568333333333332 0.012992 0.045867 0.0056173333333333336 0.012098333333333332
2.05445 0.005219999999999999 0.012733333333333334 0.05774133333333333 0.005313 0.013427
2.06946 0.005019 0.011319333333333332 0.06365633333333333 0.004825 0.013452666666666667
2.08448 0.004905333333333334 0.009619333333333334 0.06290833333333333 0.004000999999999999 0.012544000000000001
2.09949 0.005492666666666665 0.009040000000000001 0.058535666666666666 0.0032203333333333333 0.011814999999999999
2.11451 0.007992666666666665 0.010974333333333336 0.055141333333333334 0.0032593333333333337 0.012794666666666668
2.12952 0.013477 0.015947333333333334 0.05515199999999999 0.005045 0.016543333333333337
2.14454 0.021814999999999998 0.022931333333333328 0.05670533333333332 0.009304666666666668 0.022637666666666667
2.15955 0.030962333333333335 0.02948666666666667 0.055314 0.015957333333333337 0.028938666666666665
2.17457 0.03750166666666666 0.032966333333333334 0.04796100000000001 0.02357833333333333 0.03271166666666667
2.18958 0.038644 0.03218966666666668 0.035707333333333334 0.029618999999999996 0.032379666666666675
2.2046 0.03418633333333333 0.028148000000000003 0.022557333333333335 0.031747 0.02858566666666667
2.21961 0.02656266666666667 0.023170333333333334 0.012334666666666667 0.02946633333333334 0.023564333333333333
2.23463 0.018967333333333333 0.019185000000000004 0.006893999999999999 0.024399999999999998 0.019525999999999998
2.24964 0.01340966666666667 0.016633 0.006599333333333331 0.018914999999999998 0.01728166666666667
2.26466 0.010440333333333333 0.014836999999999998 0.011578333333333333 0.014556999999999999 0.016193
2.27967 0.010409666666666666 0.013354999999999999 0.021887666666666663 0.011856 0.015307000000000003
2.29469 0.014566666666666669 0.012922 0.03626633333333333 0.011334999999999996 0.014652666666666668
2.3097 0.024762999999999997 0.015098333333333332 0.050977666666666664 0.014467333333333334 0.015423000000000001
2.32472 0.04168 0.020925666666666665 0.060788666666666664 0.023310666666666667 0.018881666666666668
2.33973 0.06288 0.029648666666666667 0.062140666666666663 0.038745666666666664 0.024933333333333328
2.35475 0.08264533333333332 0.038683333333333327 0.05601533333333333 0.058557 0.03172533333333332
2.36976 0.09438366666666667 0.044921 0.04734666666666667 0.07709300000000001 0.036767666666666664
2.38478 0.09416166666666667 0.04644233333333333 0.041178000000000006 0.08765099999999999 0.038531333333333334
2.39979 0.08262166666666666 0.04322166666666667 0.03894799999999999 0.08618366666666666 0.03708033333333333
2.41481 0.06407133333333333 0.036546999999999996 0.03825233333333333 0.07357233333333334 0.033417999999999996
2.42982 0.044015000000000006 0.028171 0.035835 0.05473133333333334 0.028744333333333334
2.44484 0.026906 0.019934999999999998 0.031017333333333334 0.035573999999999995 0.024747666666666668
2.45985 0.015163000000000001 0.013925333333333335 0.026840333333333338 0.020338000000000002 0.024525
2.47487 0.009379000000000002 0.012699000000000004 0.02851366666666667 0.010663333333333334 0.032580333333333336
2.48988 0.009150666666666666 0.019430999999999997 0.04030633333333333 0.00635 0.052613
2.5049 0.013864999999999999 0.03710866666666667 0.06210066666666666 0.0066296666666666665 0.08356199999999998
2.51991 0.02286466666666667 0.06604033333333334 0.08738899999999998 0.011000666666666666 0.11695666666666665
2.53493 0.035023000000000006 0.10066466666666665 0.10522466666666667 0.019270999999999996 0.139481
2.54994 0.04808966666666667 0.12936099999999998 0.10649566666666667 0.031004999999999998 0.14086799999999997
2.56496 0.058482666666666676 0.14000866666666667 0.09021566666666667 0.04484500000000001 0.12096166666666663
2.57997 0.06235333333333334 0.12795266666666666 0.06401799999999999 0.05797933333333334 0.08925733333333334
2.59499 0.057729666666666665 0.09918766666666667 0.03836766666666667 0.06642233333333333 0.05759066666666667
2.61 0.04629133333333334 0.06562766666666667 0.020211666666666666 0.06662833333333333 0.033272333333333334
2.62502 0.03297766666666667 0.037362 0.010916 0.057841333333333335 0.017625999999999996
2.64003 0.023674333333333335 0.018495666666666667 0.008214999999999998 0.04302266666666667 0.008677666666666667
2.65505 0.02276766666666667 0.008160666666666667 0.008872000000000001 0.02725966666666667 0.003960333333333334
2.67006 0.03163733333333333 0.0037023333333333335 0.010208666666666666 0.014846666666666668 0.0017029999999999999
2.68508 0.04773733333333334 0.0030100000000000005 0.010655333333333333 0.007726333333333333 0.0009163333333333333
2.70009 0.06460466666666667 0.005248666666666666 0.009864 0.006238666666666667 0.0012063333333333333
2.71511 0.07419033333333334 0.010342999999999998 0.008451333333333333 0.010771666666666667 0.002693333333333333
2.73012 0.071408 0.017809333333333337 0.007283666666666667 0.02235866666666667 0.005723666666666667
2.74514 0.057457999999999995 0.025781 0.006742333333333334 0.04110066666666667 0.010324999999999999
2.76015 0.03864433333333334 0.031227000000000005 0.006513666666666667 0.063598 0.015606333333333333
2.77517 0.021783666666666666 0.031642666666666666 0.006024 0.08232366666666667 0.019762666666666668
2.79018 0.010547666666666669 0.026906 0.005019666666666667 0.08911166666666667 0.02102633333333333
2.8052 0.005209666666666665 0.019483666666666666 0.0038666666666666663 0.08079866666666666 0.019049
2.82021 0.004670333333333333 0.01290333333333333 0.0033756666666666666 0.061857999999999996 0.015456
2.83523 0.008083666666666666 0.009974000000000002 0.004487666666666666 0.041358000000000006 0.013055666666666663
2.85024 0.014902000000000002 0.011927333333333333 0.007934666666666666 0.02724333333333333 0.014255666666666665
2.86526 0.023762666666666665 0.018286000000000004 0.01372166666666667 0.022677 0.01964766666666667
2.88027 0.03180633333333333 0.026758999999999995 0.020625666666666667 0.02587466666666666 0.027351333333333335
2.89529 0.035682 0.03366033333333333 0.026361 0.032050666666666665 0.033672
2.9103 0.03379566666666666 0.03557333333333334 0.02882466666666667 0.03603699999999999 0.035133333333333336
2.92532 0.02779766666666667 0.03147133333333333 0.027580333333333328 0.03499266666666667 0.030747999999999998
2.94033 0.02174833333333333 0.023415000000000002 0.02399233333333333 0.029868333333333334 0.022572
2.95535 0.019720666666666664 0.015115 0.019929 0.024484 0.014150333333333332
2.97036 0.023824333333333333 0.009866000000000002 0.016457333333333334 0.02290466666666667 0.008431
2.98538 0.033750333333333334 0.009610666666666665 0.013871333333333334 0.02720466666666667 0.006994
3.00039 0.04729633333333334 0.015101333333333335 0.012512666666666668 0.036963333333333334 0.010526333333333332
3.01541 0.061018 0.025952666666666672 0.01307233333333333 0.049992333333333326 0.019164333333333332
3.03042 0.07075100000000001 0.040053 0.015894333333333333 0.06297666666666665 0.031897
3.04544 0.072749 0.053529333333333325 0.020345333333333333 0.07180066666666665 0.04586666666666666
3.06045 0.065637 0.06225833333333333 0.025370999999999998 0.072661 0.05702100000000001
3.07547 0.051894333333333334 0.06423366666666668 0.031042 0.06429733333333333 0.062351000000000004
3.09048 0.037131 0.06093666666666667 0.039268000000000004 0.04960033333333334 0.06196433333333334
3.1055 0.027371333333333334 0.05656266666666667 0.052145333333333335 0.03458233333333333 0.05923366666666667
3.12051 0.026212333333333334 0.05581466666666667 0.068773 0.02531233333333333 0.05880166666666666
3.13553 0.03333900000000001 0.061089666666666674 0.08382733333333332 0.025183666666666667 0.06361000000000001
3.15054 0.04458333333333334 0.07047699999999998 0.09016333333333335 0.03374800000000001 0.072541
3.16556 0.053613666666666664 0.07808533333333334 0.08386566666666666 0.04679633333333334 0.08030933333333334
3.18057 0.055162 0.07763933333333332 0.06732533333333332 0.05776400000000001 0.080619
3.19559 0.04810933333333334 0.06704500000000001 0.047588 0.06081033333333333 0.07074033333333334
3.2106 0.036013 0.050092000000000005 0.03172833333333334 0.05416633333333334 0.05376399999999999
3.22562 0.024687333333333335 0.03381033333333334 0.02333033333333333 0.04115333333333333 0.03654366666666666
3.24063 0.018898333333333336 0.024227000000000002 0.02233766666666667 0.027895666666666666 0.025488
3.25565 0.020435666666666668 0.023680333333333334 0.026917 0.019768666666666667 0.023541666666666666
3.27066 0.027794000000000003 0.030428999999999998 0.034904000000000004 0.01919433333333333 0.029505666666666666
3.2856799999999997 0.03684333333333333 0.03966966666666667 0.043776999999999996 0.025252 0.038887666666666654
3.30069 0.042537 0.04566133333333333 0.05027 0.034288000000000006 0.045829
3.3157099999999997 0.041521999999999996 0.044582000000000004 0.051227 0.04131766666666667 0.04597366666666667
3.33072 0.03403166666666667 0.03657733333333334 0.04544599999999999 0.04234233333333333 0.03878333333333333
3.3457399999999997 0.023379333333333332 0.025163333333333333 0.034689333333333336 0.03656033333333334 0.027442
3.36075 0.013457666666666666 0.014506666666666666 0.022625999999999997 0.02654966666666667 0.016270333333333335
3.3757699999999997 0.006489666666666667 0.007010333333333333 0.012553 0.016208999999999998 0.008082333333333334
3.39078 0.0026203333333333335 0.002837 0.005906999999999999 0.008321666666666666 0.003365666666666667
3.4057999999999997 0.0008870000000000001 0.0009636666666666668 0.002352 0.003590666666666667 0.0011723333333333334
3.42081 0.00025066666666666667 0.00027466666666666677 0.0007903333333333335 0.0013036666666666667 0.000344
3.4358299999999997 5.633333333333334e-05 6.066666666666667e-05 0.0002223333333333334 0.00039799999999999997 8.166666666666668e-05
3.45084 8.666666666666668e-06 9.666666666666667e-06 5.166666666666667e-05 0.00010133333333333333 1.4e-05
3.4658599999999997 6.666666666666667e-07 3.3333333333333335e-07 7.666666666666667e-06 1.9000000000000004e-05 3.3333333333333335e-07
3.48087 7.333333333333334e-06 0.0 6.666666666666667e-07 6.333333333333333e-06 0.0
3.4958899999999997 3.566666666666667e-05 0.0 0.0 2.0333333333333334e-05 0.0
3.5109 0.00013633333333333336 0.0 0.0 7.400000000000002e-05 0.0
3.52591 0.00039933333333333335 0.0 0.0 0.00024066666666666675 0.0
3.54093 0.0009643333333333333 3.3333333333333333e-06 0.0 0.0006343333333333333 3.666666666666667e-06
3.55594 0.0019476666666666666 1.8333333333333333e-05 0.0 0.0013983333333333337 1.9666666666666673e-05
3.57096 0.0032926666666666664 6.933333333333334e-05 0.0 0.002571333333333334 7.533333333333333e-05
3.58597 0.004667666666666666 0.0002203333333333333 0.0 0.003966333333333333 0.00023833333333333334
3.60099 0.0055963333333333325 0.0005783333333333333 1.0000000000000002e-06 0.005157666666666666 0.0006203333333333334
3.616 0.0057996666666666665 0.0012613333333333335 1.6000000000000003e-05 0.005749666666666667 0.001341
3.63102 0.005503666666666667 0.002302 7.3e-05 0.005735666666666667 0.0024263333333333333
3.64603 0.005299666666666667 0.0035176666666666668 0.00025100000000000003 0.0055446666666666665 0.003675333333333333
3.66105 0.005672333333333334 0.004553333333333334 0.0007220000000000001 0.005702666666666667 0.004713
3.67606 0.0065893333333333325 0.005103000000000001 0.001719333333333333 0.006349666666666666 0.0052166666666666655
3.69108 0.007589000000000001 0.00523 0.003445333333333334 0.0071253333333333325 0.005267666666666666
3.70609 0.008305333333333333 0.005418 0.0057986666666666655 0.007621000000000001 0.005369666666666667
3.72111 0.008876333333333332 0.006239666666666668 0.008211666666666666 0.007838 0.006145333333333334
3.73612 0.009783999999999998 0.007983666666666667 0.009813666666666667 0.00821 0.007907999999999997
3.75114 0.011447666666666667 0.01071 0.010015 0.00907333333333333 0.010669333333333333
3.7661499999999997 0.014228666666666664 0.014616666666666667 0.009090000000000003 0.010349333333333334 0.014519000000000002
3.78117 0.01909833333333333 0.020268333333333333 0.008239333333333333 0.011992 0.019879333333333336
3.7961799999999997 0.027880333333333337 0.02793233333333333 0.009027666666666666 0.014892 0.027011000000000004
3.8112 0.04182966666666667 0.03651233333333334 0.012483666666666667 0.021057666666666672 0.035008333333333336
3.8262099999999997 0.059152 0.04326466666666666 0.018459666666666666 0.03221133333333333 0.041436
3.84123 0.07409033333333333 0.04526333333333334 0.025557333333333335 0.04740200000000001 0.043543666666666675
3.8562399999999997 0.07972666666666667 0.04151833333333333 0.031911 0.06187033333333334 0.04023566666666667
3.87126 0.07280966666666665 0.03365566666666666 0.03632433333333333 0.06914366666666669 0.03289
3.8862699999999997 0.056209999999999996 0.024569666666666663 0.038808666666666665 0.065351 0.024183333333333334
3.90129 0.036659666666666674 0.016492666666666666 0.039912666666666666 0.052041 0.016312666666666666
3.9162999999999997 0.020214999999999997 0.010287999999999999 0.03954800000000001 0.0349 0.010197000000000003
3.93132 0.00943233333333333 0.005913000000000001 0.036769 0.019715666666666666 0.005867333333333334
3.9463299999999997 0.0037273333333333334 0.0030649999999999996 0.030927333333333328 0.009387333333333333 0.0030383333333333334
3.96135 0.0012486666666666666 0.0013920000000000002 0.022830999999999997 0.0037706666666666665 0.0013850000000000002
3.9763599999999997 0.000357 0.0005466666666666668 0.014538333333333332 0.0012766666666666666 0.000545
3.99138 8.933333333333334e-05 0.00018766666666666668 0.008042333333333332 0.00036533333333333334 0.00018333333333333336
4.00639 4.9e-05 7.500000000000001e-05 0.004318333333333335 8.7e-05 6.2e-05
4.0214099999999995 0.00015100000000000004 0.00013166666666666668 0.0034093333333333332 3.6e-05 7.800000000000001e-05
4.03642 0.0005636666666666666 0.0004526666666666667 0.005035666666666667 8.466666666666667e-05 0.00027566666666666674
4.0514399999999995 0.0017386666666666666 0.001428 0.008774 0.00033966666666666666 0.0009263333333333333
4.06645 0.0045449999999999996 0.0038209999999999997 0.013725333333333334 0.0011136666666666667 0.0026366666666666665
4.0814699999999995 0.010045666666666668 0.008626 0.018326999999999996 0.0030949999999999997 0.006311
4.09648 0.01881566666666666 0.016413666666666667 0.021071999999999997 0.007260666666666666 0.012758333333333335
4.1114999999999995 0.029950666666666667 0.026381666666666668 0.02197766666666667 0.014431 0.021804
4.12651 0.04060566666666667 0.035860333333333334 0.023654333333333333 0.024376666666666668 0.031567
4.1415299999999995 0.046996 0.041324999999999994 0.03084466666666667 0.03508 0.038857666666666665
4.15654 0.04658766666666667 0.04066233333333334 0.048054666666666676 0.04312466666666667 0.041114333333333336
4.1715599999999995 0.039846 0.03491466666666668 0.07603133333333333 0.04542266666666666 0.03859133333333333
4.18657 0.030083333333333333 0.027899333333333335 0.10895366666666668 0.041236666666666665 0.03495866666666667
4.2015899999999995 0.021426999999999998 0.024082 0.135132 0.032806999999999996 0.035588999999999996
4.2166 0.016553333333333333 0.026542 0.14278733333333332 0.024034333333333335 0.044533333333333334
4.2316199999999995 0.015928333333333333 0.03622166666666667 0.127711 0.018203 0.061844666666666666
4.24663 0.018715333333333337 0.05187733333333334 0.09634966666666665 0.01661233333333333 0.08248499999999999
4.2616499999999995 0.024223666666666664 0.069834 0.061165000000000004 0.018923333333333334 0.09802366666666666
4.27666 0.032267333333333335 0.08427800000000002 0.032618 0.024572666666666666 0.10122333333333332
4.2916799999999995 0.04214399999999999 0.08971166666666666 0.014600666666666666 0.03346266666666667 0.09095633333333335
4.30669 0.051533999999999996 0.08462 0.005530666666666666 0.04507000000000001 0.07314833333333333
4.3217099999999995 0.05715233333333335 0.07273400000000001 0.0019726666666666664 0.05696699999999999 0.05632833333333334
4.33672 0.05675533333333333 0.06006433333333334 0.0012843333333333333 0.06501566666666667 0.045843
4.3517399999999995 0.05053333333333333 0.050618 0.0023416666666666664 0.065687 0.04166533333333333
4.36675 0.040591 0.044760666666666664 0.005052666666666668 0.05843466666666667 0.04060300000000001
4.3817699999999995 0.029495 0.040585 0.009473666666666667 0.04586066666666667 0.03940333333333333
4.39678 0.019369 0.035951 0.014987666666666666 0.03182666666666667 0.03620233333333333
4.4117999999999995 0.011731333333333335 0.029749333333333336 0.020142666666666663 0.01952766666666667 0.030531666666666672
4.42681 0.007725333333333334 0.022297999999999995 0.02344066666666667 0.010574666666666666 0.02314966666666667
4.4418299999999995 0.008560333333333335 0.015165666666666664 0.02455966666666667 0.005160333333333332 0.015832333333333334
4.45684 0.015881666666666665 0.010452 0.024596999999999997 0.002776333333333333 0.010750666666666665
4.4718599999999995 0.031271 0.010086999999999997 0.025033000000000003 0.0030203333333333336 0.009732666666666666
4.48687 0.05437366666666666 0.015467333333333335 0.026606666666666667 0.006173666666666666 0.013788000000000002
4.5018899999999995 0.08067799999999999 0.027077999999999998 0.02936 0.013247666666666665 0.02280166666666667
4.5169 0.10167533333333334 0.04371133333333333 0.03331033333333333 0.025458333333333322 0.035166666666666666
4.5319199999999995 0.108818 0.061779999999999995 0.038198333333333334 0.04329266666666667 0.047938
4.54693 0.09891000000000001 0.07584633333333332 0.042487333333333335 0.06544833333333333 0.057764
4.5619499999999995 0.07634133333333334 0.08078433333333335 0.043451000000000004 0.08802233333333333 0.062074333333333336
4.57696 0.05000633333333333 0.07449833333333333 0.03911866666666667 0.10469766666666666 0.059751000000000005
4.5919799999999995 0.027779333333333336 0.05925633333333333 0.03020633333333334 0.10901833333333336 0.051319
4.60699 0.013072000000000002 0.04045566666666666 0.019749333333333334 0.098271 0.03890899999999999
4.6220099999999995 0.005206333333333333 0.023585 0.010905000000000003 0.07594166666666667 0.025691333333333333
4.63702 0.0017589999999999997 0.011692666666666665 0.0051649999999999995 0.049935999999999994 0.014599666666666667
4.6520399999999995 0.0005313333333333333 0.004903666666666666 0.002296 0.027802333333333335 0.007071666666666666
4.66705 0.000242 0.001740333333333333 0.001426 0.013097000000000001 0.0029053333333333336
4.6820699999999995 0.0004256666666666666 0.0005396666666666667 0.0019556666666666663 0.005344000000000001 0.001028
4.69708 0.0011033333333333336 0.00023466666666666674 0.0037639999999999996 0.0022886666666666667 0.00039500000000000006
4.7120999999999995 0.002563666666666667 0.0004203333333333333 0.006940333333333335 0.0019613333333333336 0.0004583333333333333
4.72711 0.005114666666666667 0.0012116666666666669 0.011335333333333334 0.0033643333333333325 0.0012136666666666665
4.7421299999999995 0.008829 0.003107333333333333 0.01640166666666667 0.006159666666666666 0.003107666666666667
4.75714 0.013282666666666667 0.006718666666666666 0.021579666666666664 0.010082333333333332 0.006746666666666666
4.7721599999999995 0.017562666666666664 0.012233333333333334 0.027005999999999995 0.014550000000000004 0.012331
4.78717 0.020586666666666663 0.018855666666666666 0.033915999999999995 0.01865633333333333 0.019065333333333333
4.8021899999999995 0.021633666666666666 0.02480566666666667 0.044067666666666665 0.021456999999999997 0.025150333333333334
4.8172 0.020697 0.028218666666666666 0.058101 0.022374000000000005 0.028686333333333335
4.8322199999999995 0.018363 0.028326000000000004 0.07372633333333332 0.021405333333333335 0.028911333333333334
4.84723 0.015319333333333332 0.025879 0.08557333333333332 0.01897766666666667 0.026571333333333332
4.8622499999999995 0.011995666666666667 0.022428 0.087791 0.01561866666666667 0.023218000000000003
4.87726 0.008648666666666667 0.019193333333333337 0.07806433333333333 0.011810999999999999 0.02009266666666667
4.8922799999999995 0.005589333333333334 0.016454333333333335 0.05950833333333334 0.008041333333333334 0.01752233333333333
4.90729 0.003149333333333333 0.013779999999999999 0.03867866666666666 0.00482 0.015079666666666665
4.9223099999999995 0.0015220000000000001 0.010760666666666667 0.021502333333333335 0.002498666666666667 0.012226666666666667
4.93732 0.0006246666666666668 0.007504 0.010604333333333332 0.0011033333333333333 0.008929999999999999
4.9523399999999995 0.00021399999999999994 0.004541666666666667 0.005524666666666667 0.0004126666666666667 0.005687666666666666
4.96735 6.066666666666667e-05 0.0023559999999999996 0.00439 0.00012933333333333335 0.003103333333333333
4.9823699999999995 1.9333333333333333e-05 0.0011066666666666666 0.005243333333333333 3.366666666666667e-05 0.0014696666666666669
4.99738 5.2333333333333336e-05 0.0007416666666666667 0.006496333333333332 9.666666666666667e-06 0.0007483333333333334
5.0123999999999995 0.00022866666666666668 0.001378333333333333 0.007044666666666666 3.4e-05 0.0009013333333333333
5.02741 0.0008703333333333335 0.003666 0.006436666666666665 0.00016033333333333337 0.002278333333333333
5.0424299999999995 0.002767 0.008799 0.004920666666666667 0.0006390000000000001 0.0058133333333333335
5.05744 0.007408333333333334 0.017854 0.003143333333333333 0.002111 0.012747333333333334
5.0724599999999995 0.01672866666666667 0.030489333333333337 0.0016916666666666673 0.005850333333333333 0.02366366666666667
5.08747 0.031932 0.04382300000000001 0.0008200000000000001 0.013669666666666665 0.03715833333333333
5.1024899999999995 0.05164066666666667 0.053091 0.0005523333333333334 0.026979333333333338 0.049406
5.1175 0.07110766666666665 0.05441466666666665 0.0009433333333333335 0.045126666666666676 0.05579099999999999
5.1325199999999995 0.084039 0.047715 0.002273 0.06430066666666666 0.05390666666666667
5.14753 0.08648466666666668 0.03702800000000001 0.005014 0.078749 0.04555666666666666
5.1625499999999995 0.079388 0.027794666666666665 0.009461 0.08413366666666668 0.03563400000000001
5.17756 0.06734866666666667 0.023404 0.015185333333333332 0.08024533333333332 0.028762666666666672
5.1925799999999995 0.054908666666666675 0.023737 0.02072266666666667 0.07046 0.026490666666666666
5.20759 0.044125333333333336 0.02629633333333334 0.024049333333333332 0.05871266666666666 0.02726833333333334
5.2226099999999995 0.034902999999999997 0.028668666666666672 0.023726999999999998 0.04714066666666668 0.028677333333333332
5.23762 0.026980999999999995 0.030046333333333335 0.019880333333333333 0.036264 0.029655333333333336
5.2526399999999995 0.021200333333333335 0.03101033333333333 0.014133 0.02650933333333333 0.030703
5.26765 0.019179999999999996 0.032113333333333334 0.008523333333333332 0.01913566666666667 0.032399
5.2826699999999995 0.021818 0.03293033333333333 0.004401 0.015781666666666663 0.03406433333333334
5.29768 0.027837999999999998 0.03228733333333333 0.002088 0.017218999999999998 0.034003000000000005
5.3126999999999995 0.03375566666666666 0.029189333333333334 0.0012696666666666663 0.022303666666666666 0.030864333333333334
5.32771 0.03569533333333333 0.023672000000000006 0.0015223333333333334 0.02796233333333333 0.02478066666666667
5.3427299999999995 0.03195166666666667 0.016932 0.0025210000000000002 0.030627000000000005 0.017308666666666663
5.35774 0.023984666666666668 0.010738999999999999 0.003972333333333333 0.028368666666666664 0.010408333333333334
5.3727599999999995 0.015054666666666666 0.006600333333333332 0.005516999999999999 0.02202266666666667 0.005375333333333334
5.38777 0.007897333333333333 0.005388333333333333 0.0067540000000000005 0.014289333333333333 0.0024650000000000006
5.4027899999999995 0.0034603333333333335 0.007483333333333332 0.007359 0.007749 0.0012736666666666667
5.4178 0.0012666666666666664 0.012765333333333332 0.007175 0.0035076666666666667 0.001395333333333333
5.4328199999999995 0.0003893333333333334 0.020085333333333337 0.006242666666666668 0.0013273333333333336 0.0028719999999999996
5.44783 9.6e-05 0.026944000000000003 0.0047933333333333335 0.0004173333333333334 0.006192
5.4628499999999995 2.0000000000000005e-05 0.030338 0.0032033333333333336 0.000109 0.011792666666666668
5.47786 1.866666666666667e-05 0.02857566666666667 0.0018453333333333332 2.6333333333333334e-05 0.019160666666666666
5.4928799999999995 8.433333333333335e-05 0.022504 0.000925 3.566666666666667e-05 0.02625333333333334
5.50789 0.00033366666666666674 0.014814333333333334 0.000482 0.00014400000000000003 0.030201666666666665
5.5229099999999995 0.0010303333333333336 0.008149333333333333 0.0005186666666666667 0.0005116666666666668 0.029100333333333332
5.53792 0.0026866666666666666 0.0037456666666666662 0.0011903333333333336 0.0014993333333333336 0.023462666666666666
5.5529399999999995 0.005860333333333333 0.0014396666666666664 0.002953 0.0037010000000000003 0.015822
5.56795 0.010701666666666668 0.00046333333333333345 0.006534000000000001 0.007677 0.008919333333333333
5.5829699999999995 0.01634266666666667 0.000128 0.012757666666666667 0.013362666666666667 0.004208
5.59798 0.020906666666666667 6.466666666666666e-05 0.022150666666666662 0.01950933333333333 0.0016826666666666665
5.6129999999999995 0.022451000000000002 0.00017833333333333335 0.034341666666666666 0.023881 0.0006653333333333333
5.62801 0.020470333333333333 0.0006153333333333334 0.04750000000000001 0.024538333333333336 0.0006020000000000001
5.6430299999999995 0.016574000000000002 0.0018269999999999996 0.058436666666666665 0.02132 0.0014819999999999998
5.65804 0.013651 0.004558333333333333 0.06414566666666667 0.016188666666666667 0.0038943333333333334
5.6730599999999995 0.014252666666666667 0.009590333333333334 0.06414800000000001 0.012136666666666669 0.008813666666666666
5.68807 0.019094666666666666 0.017111666666666667 0.06156733333333333 0.011611999999999999 0.016915666666666666
5.7030899999999995 0.026488333333333336 0.026084000000000003 0.061220000000000004 0.015421666666666667 0.027571666666666668
5.7181 0.03304166666666667 0.034332999999999995 0.065948 0.02229666666666667 0.03829099999999999
5.7331199999999995 0.035633000000000005 0.03957233333333333 0.074656 0.029277666666666667 0.045563000000000006
5.74813 0.033425 0.04072866666666666 0.08386066666666667 0.033152999999999995 0.04703866666666666
5.7631499999999996 0.028170666666666663 0.038653 0.09066766666666666 0.03245133333333334 0.04362666666666667
5.77816 0.022594666666666666 0.035951 0.09361900000000002 0.02830233333333333 0.03967766666666666
5.7931799999999996 0.01874066666666667 0.036044999999999994 0.09132866666666667 0.023283 0.040715666666666664
5.80819 0.017858 0.041534 0.08212499999999999 0.019515 0.04982666666666667
5.8232099999999996 0.02116666666666667 0.05240599999999999 0.06605833333333334 0.018013999999999995 0.06495433333333334
5.83822 0.02976 0.06538133333333333 0.046516999999999996 0.01958266666666667 0.07933899999999999
5.8532399999999996 0.04313633333333334 0.07525666666666667 0.028805000000000004 0.02543833333333333 0.08541866666666667
5.86825 0.05802833333333335 0.07783733333333333 0.017073666666666668 0.03623699999999999 0.07992566666666664
5.8832699999999996 0.06927666666666667 0.072508 0.012637333333333334 0.050349 0.06607
5.89828 0.07264533333333333 0.062408333333333336 0.014294 0.06341333333333334 0.05093566666666667
5.9133 0.06738833333333336 0.05184766666666667 0.019411333333333333 0.07027233333333333 0.04026166666666667
5.92831 0.05654700000000001 0.043121 0.024691333333333332 0.06810366666666666 0.03503266666666667
5.94333 0.04469666666666667 0.03566966666666667 0.027138666666666665 0.058239666666666676 0.03221966666666666
5.95834 0.035032999999999995 0.027975999999999997 0.025298333333333332 0.045263333333333336 0.028255333333333337
5.97336 0.02799866666666666 0.019739333333333338 0.019901 0.034049333333333334 0.021925333333333335
5.98837 0.022225333333333337 0.012085333333333333 0.013188000000000002 0.026978333333333333 0.01453966666666667
6.00339 0.016529000000000002 0.006297 0.0073469999999999985 0.023186666666666668 0.008123666666666664
6.0184 0.010968666666666665 0.0027650000000000005 0.0034420000000000006 0.020230333333333336 0.0038093333333333334
6.03342 0.006448999999999999 0.0010256666666666667 0.001352 0.016351666666666667 0.0014970000000000003
6.04843 0.0038220000000000003 0.0003370000000000001 0.00044533333333333333 0.011559666666666666 0.0005003333333333334
6.06345 0.003597333333333334 0.0001796666666666667 0.00012700000000000002 0.006964 0.00018066666666666668
6.07846 0.006141999999999999 0.0003876666666666667 5.4000000000000005e-05 0.0035506666666666664 0.00021333333333333341
6.09348 0.01170833333333333 0.001154666666666667 0.00012366666666666665 0.0016049999999999997 0.0006216666666666667
6.10849 0.019850999999999997 0.0029749999999999993 0.00043566666666666667 0.0009406666666666666 0.0017209999999999999
6.12351 0.02896533333333334 0.006429666666666667 0.0013236666666666668 0.0014976666666666667 0.004004666666666666
6.13852 0.03673966666666668 0.011610333333333332 0.0033646666666666673 0.0037193333333333327 0.007791666666666667
6.15354 0.041455 0.01753366666666667 0.007211 0.008521 0.012668000000000002
6.16855 0.04276233333333334 0.022210666666666667 0.013047333333333334 0.016602333333333334 0.017211333333333335
6.18357 0.041194666666666664 0.023848333333333336 0.020057999999999996 0.02738166666666667 0.019571
6.19858 0.03735266666666667 0.022407333333333328 0.026359999999999998 0.038423333333333344 0.018725000000000002
6.2136 0.03188833333333334 0.020154999999999996 0.02986433333333333 0.04635733333333334 0.015402333333333334
6.22861 0.025869999999999997 0.020396 0.029440333333333336 0.04904666666666667 0.011766666666666667
6.24363 0.020463000000000002 0.025321333333333338 0.025486333333333337 0.04711200000000001 0.010147333333333333
6.25864 0.016129333333333336 0.034369666666666666 0.019612333333333332 0.04312766666666666 0.011950666666666667
6.27366 0.012509333333333334 0.04416233333333334 0.013810333333333332 0.03915266666666666 0.0173
6.28867 0.009121333333333334 0.05021333333333334 0.009682 0.035187333333333334 0.025383333333333334
6.30369 0.005992666666666666 0.049647333333333335 0.007940666666666669 0.029974666666666667 0.03494333333333333
6.3187 0.003619666666666667 0.04328500000000001 0.008263000000000001 0.023014333333333338 0.044610666666666667
6.33372 0.002675 0.035654000000000005 0.009636333333333334 0.015422666666666666 0.053259999999999995
6.34873 0.004150333333333333 0.03261466666666666 0.011375999999999999 0.009089666666666666 0.06071033333333333
6.36375 0.009877 0.037961333333333326 0.014285999999999998 0.005559666666666667 0.06806766666666665
6.37876 0.022534000000000002 0.05078666666666667 0.021221 0.005933666666666667 0.07647666666666667
6.39378 0.044194 0.06541233333333334 0.03599566666666666 0.011599 0.08476666666666667
6.40879 0.07346133333333334 0.07442566666666667 0.06049333333333333 0.024402333333333335 0.08895800000000001
6.42381 0.10337633333333333 0.07324433333333333 0.09170933333333334 0.045290000000000004 0.08512066666666668
6.43882 0.12329599999999999 0.06265233333333332 0.12154433333333334 0.071865 0.07287133333333334
6.45384 0.12488000000000002 0.047324666666666675 0.14066866666666666 0.09721233333333333 0.055705
6.46885 0.107768 0.03221966666666667 0.143903 0.112214 0.038342999999999995
6.48387 0.07964633333333333 0.020364666666666666 0.13310633333333333 0.11071100000000002 0.024221666666666673
6.49888 0.05078766666666667 0.013034 0.11612633333333335 0.093585 0.015048
6.5139 0.028222999999999998 0.010932333333333334 0.10309233333333333 0.06800566666666666 0.011624
6.52891 0.013819666666666668 0.014709 0.10133333333333334 0.042658999999999996 0.014382666666666667
6.54393 0.0060223333333333335 0.024293666666666665 0.11060100000000003 0.023222333333333338 0.022951000000000003
6.55894 0.002385333333333334 0.037568000000000004 0.12207966666666667 0.011039333333333333 0.03506
6.57396 0.0010043333333333334 0.049912333333333336 0.12380933333333335 0.0046943333333333325 0.04637499999999999
6.58897 0.0008913333333333333 0.056124 0.10935066666666667 0.002115333333333333 0.05250966666666667
6.60399 0.0018226666666666664 0.05396633333333333 0.08216666666666668 0.0018826666666666668 0.05252433333333332
6.619 0.003999 0.04643833333333334 0.05203133333333334 0.0035039999999999993 0.050651
6.63402 0.0075646666666666675 0.040365 0.027658333333333333 0.006964666666666667 0.05376933333333333
6.64903 0.012010333333333335 0.04210166666666667 0.012325333333333334 0.011968333333333333 0.06576533333333333
6.66405 0.016046 0.05330899999999999 0.004599 0.017310000000000002 0.08326633333333334
6.67906 0.018285333333333334 0.06946500000000001 0.0014406666666666667 0.021124333333333335 0.09684566666666668
6.69408 0.01850333333333333 0.08210500000000001 0.0003889999999999999 0.022144666666666667 0.09745666666666666
6.70909 0.018338 0.08391799999999999 0.0001633333333333334 0.020924333333333333 0.08314133333333333
6.72411 0.02065233333333333 0.07325466666666666 0.0003436666666666667 0.019653666666666667 0.060166000000000004
6.73912 0.027810999999999995 0.054834666666666664 0.001121 0.020449000000000002 0.03823666666666667
6.75414 0.04003933333333333 0.036395666666666666 0.003165 0.023648999999999996 0.024750000000000005
6.76915 0.05471700000000001 0.024539999999999996 0.007463333333333334 0.027606666666666665 0.022243666666666665
6.78417 0.06722733333333332 0.022604000000000006 0.014705666666666667 0.030185666666666666 0.02893266666666666
6.79918 0.07354933333333333 0.030361666666666662 0.02419666666666666 0.03032233333333334 0.039938999999999995
6.8142 0.07355333333333333 0.04413366666666667 0.033261 0.02832666666666667 0.048924333333333334
6.82921 0.072252 0.05747500000000001 0.03818533333333333 0.02523133333333333 0.050704666666666655
6.84423 0.076789 0.06377766666666668 0.036624000000000004 0.022640333333333335 0.044072
6.85924 0.09063500000000001 0.060271 0.029352999999999997 0.023500666666666666 0.03226866666666666
6.87426 0.11004333333333331 0.05010833333333333 0.019701000000000003 0.032447 0.02054833333333333
6.88927 0.12641566666666668 0.040183666666666666 0.011181333333333331 0.053983 0.013090000000000001
6.90429 0.13247333333333333 0.036296666666666665 0.0056229999999999995 0.08847200000000001 0.011648333333333335
6.9193 0.12621733333333335 0.039751999999999996 0.0030056666666666665 0.12881666666666666 0.015929000000000002
6.93432 0.110077 0.04768033333333334 0.002349 0.16211300000000003 0.024330333333333336
6.94933 0.088117 0.05600866666666667 0.0025913333333333335 0.17689533333333335 0.03451033333333333
6.96435 0.06461366666666667 0.06193033333333333 0.002934333333333333 0.170195 0.04405966666666666
6.97936 0.043639333333333336 0.06409766666666666 0.002928666666666667 0.14784299999999997 0.05115033333333334
6.99438 0.02795133333333333 0.061526000000000004 0.002480333333333333 0.11870566666666668 0.05452333333333333
7.00939 0.017954666666666664 0.05360266666666667 0.001778666666666667 0.08946833333333333 0.05315299999999999
7.02441 0.012122 0.04133233333333334 0.0011266666666666669 0.06372266666666666 0.04658500000000001
7.03942 0.008662333333333333 0.027715000000000007 0.0008306666666666668 0.04324466666666667 0.035935999999999996
7.05444 0.006585666666666666 0.016228999999999997 0.0012336666666666668 0.028749 0.023953
7.06945 0.005593333333333334 0.008846999999999999 0.002918666666666667 0.019853666666666665 0.013667000000000002
7.08447 0.005408333333333334 0.005456666666666666 0.006710666666666667 0.015218666666666667 0.006751666666666667
7.09948 0.005567666666666666 0.004649 0.013265666666666669 0.013037666666666668 0.0032076666666666664
7.1145 0.005697333333333334 0.004789333333333334 0.022289999999999997 0.011692666666666667 0.0020869999999999994
7.12951 0.005879 0.004731666666666667 0.03212966666666666 0.010345333333333333 0.002337
7.14453 0.006477333333333333 0.004065333333333333 0.04042400000000001 0.008977333333333332 0.003099666666666667
7.15954 0.007618333333333333 0.003003 0.04553533333333333 0.007880666666666666 0.003756666666666667
7.17456 0.008811000000000001 0.0020806666666666664 0.04722966666666666 0.007064333333333334 0.0040086666666666665
7.18957 0.009246999999999998 0.0018553333333333332 0.04599933333333332 0.0062050000000000004 0.0040809999999999996
7.20459 0.008458333333333333 0.0028676666666666664 0.04208066666666667 0.005078666666666666 0.004769
7.2196 0.006749666666666667 0.0056093333333333325 0.03556000000000001 0.003849666666666667 0.007166333333333332
7.23462 0.004941999999999999 0.010310999999999999 0.02738466666666667 0.0029496666666666673 0.011985999999999998
7.24963 0.003731666666666667 0.016442666666666668 0.019873333333333337 0.002650333333333333 0.018769666666666667
7.26465 0.0032423333333333336 0.022360666666666664 0.016195666666666667 0.002863 0.02554
7.27966 0.0031380000000000006 0.025811666666666663 0.01924666666666667 0.0031870000000000006 0.02952166666666666
7.29468 0.003052666666666667 0.02520433333333333 0.030333 0.003219 0.028831333333333334
7.30969 0.0029876666666666667 0.020769666666666665 0.047738666666666665 0.0028223333333333334 0.023750666666666663
7.32471 0.0034686666666666663 0.014425 0.06634066666666666 0.0022393333333333336 0.016496666666666666
7.33972 0.005332666666666665 0.008476666666666665 0.07994933333333334 0.0019996666666666665 0.009687
7.35474 0.009194333333333332 0.004387333333333332 0.08579733333333334 0.0027919999999999998 0.004912333333333334
7.36975 0.014748000000000002 0.0025276666666666663 0.08703866666666667 0.0052970000000000005 0.0025513333333333334
7.38477 0.020457999999999997 0.002773333333333333 0.08989233333333331 0.009820666666666667 0.0025276666666666668
7.39978 0.024287999999999994 0.005239666666666667 0.097555 0.015730333333333336 0.005266333333333334
7.4148 0.02541266666666667 0.010588000000000002 0.10672533333333335 0.021198333333333333 0.012174999999999998
7.42981 0.025556333333333337 0.019983666666666667 0.10999366666666664 0.023974666666666665 0.025281333333333333
7.44483 0.028496333333333335 0.03462366666666667 0.10169000000000002 0.022988666666666664 0.04578966666666666
7.45984 0.037537666666666664 0.05463899999999999 0.08213533333333332 0.019494666666666667 0.071964
7.47486 0.05266266666666666 0.07750033333333334 0.05715566666666665 0.016759 0.09787566666666667
7.48987 0.06959133333333334 0.09728933333333334 0.03398833333333333 0.018490666666666666 0.11514633333333334
7.50489 0.08183733333333333 0.10664099999999999 0.017172000000000003 0.027080333333333338 0.11774766666666665
7.5199 0.08458333333333336 0.10148133333333334 0.007342333333333334 0.04218933333333334 0.10658566666666666
7.53492 0.07768466666666665 0.08477866666666664 0.0026469999999999996 0.06009400000000001 0.08943633333333333
7.54993 0.06567433333333333 0.06549866666666666 0.0008056666666666668 0.07451100000000001 0.07546566666666667
7.56495 0.05492166666666666 0.052816 0.00021166666666666672 0.07947666666666665 0.06869666666666666
7.57996 0.04988166666666668 0.050226 7.966666666666669e-05 0.07290833333333332 0.066036
7.59498 0.050561999999999996 0.054021000000000007 0.00016800000000000002 0.0583 0.06122933333333333
7.60999 0.052904 0.05690766666666666 0.0005676666666666666 0.04293566666666667 0.05075066666666667
7.62501 0.05214666666666666 0.05368833333333334 0.0016613333333333332 0.03384399999999999 0.036192666666666665
7.64002 0.04660466666666666 0.044553333333333334 0.004098333333333334 0.034239 0.022029333333333335
7.65504 0.038587 0.03370033333333333 0.008486333333333334 0.042319333333333334 0.011910333333333334
7.67005 0.031766 0.02521333333333333 0.014862000000000002 0.05261366666666667 0.006938666666666666
7.68507 0.027953 0.02020366666666667 0.022279333333333328 0.059119000000000005 0.006266666666666667
7.70008 0.026223666666666666 0.017275 0.029331333333333327 0.058498 0.008336999999999999
7.7151 0.024490666666666668 0.014975666666666668 0.03546566666666666 0.05127766666666667 0.011734999999999997
7.73011 0.021388666666666667 0.013639666666666666 0.041714999999999995 0.04047733333333334 0.01583466666666667
7.74513 0.017015999999999996 0.015330333333333333 0.04969400000000001 0.029243666666666664 0.021427333333333336
7.76014 0.012667000000000003 0.022386000000000003 0.05968833333333333 0.019542666666666667 0.03045866666666667
7.77516 0.010231333333333334 0.035463 0.07027366666666666 0.012277999999999999 0.04416366666666667
7.79017 0.011713333333333334 0.05216866666666666 0.08012233333333334 0.007918333333333335 0.060580666666666685
7.80519 0.018691333333333334 0.06729833333333334 0.08960433333333334 0.006834666666666667 0.07413866666666667
7.8202 0.031509999999999996 0.07514599999999999 0.09960733333333333 0.009334333333333333 0.07876433333333331
7.83522 0.048316 0.07272066666666667 0.108679 0.015517666666666662 0.07219833333333334
7.85023 0.06493533333333333 0.06133400000000001 0.11237599999999999 0.025121 0.05752800000000001
7.86525 0.07621933333333332 0.04542966666666667 0.10660199999999999 0.03742 0.040667666666666664
7.88026 0.07845933333333335 0.029787999999999995 0.09156033333333333 0.05114566666666666 0.02666333333333333
7.89528 0.07118166666666668 0.017585666666666666 0.07222233333333335 0.06420966666666666 0.018459666666666666
7.91029 0.057213999999999994 0.010292333333333336 0.05526966666666666 0.07342266666666666 0.018539000000000007
7.92531 0.041367666666666664 0.008957333333333335 0.045835999999999995 0.075267 0.030953
7.94032 0.028948333333333336 0.015864 0.04610133333333334 0.06798466666666668 0.06088033333333333
7.95534 0.02496966666666667 0.03517233333333333 0.055379 0.053457000000000005 0.11010700000000001
7.97035 0.03387866666666666 0.07090166666666667 0.07074933333333333 0.036736000000000005 0.17086533333333334
7.98537 0.058547 0.12205400000000001 0.08789999999999999 0.023462 0.22420133333333334
8.00038 0.09769666666666667 0.17805766666666667 0.10203 0.017620333333333335 0.248237
8.0154 0.14340866666666668 0.22037700000000002 0.10885233333333333 0.021326333333333333 0.23231000000000002
8.03041 0.18238200000000002 0.23203799999999994 0.10580266666666667 0.03587333333333333 0.18463999999999997
8.04543 0.20224933333333334 0.20857466666666669 0.09323566666666668 0.06185366666666667 0.12591066666666667
8.06044 0.19863833333333333 0.16072766666666669 0.074666 0.09740133333333333 0.07520733333333335
8.07546 0.17663433333333334 0.10674733333333335 0.05551666666666666 0.1360833333333333 0.04091033333333334
8.09047 0.14569700000000002 0.06165433333333333 0.040635333333333336 0.16773799999999997 0.021567000000000003
8.10549 0.11353666666666666 0.03189233333333333 0.03207533333333334 0.1832873333333333 0.012016333333333334
8.1205 0.083991 0.016753666666666667 0.02858733333333334 0.17982133333333333 0.008169333333333332
8.13552 0.05849033333333333 0.012535666666666665 0.02731833333333333 0.16107600000000002 0.008272333333333333
8.15053 0.03782 0.015304000000000002 0.026376666666666666 0.13344900000000004 0.011811333333333333
8.16555 0.022600666666666665 0.02140666666666667 0.026058666666666664 0.10239899999999999 0.017956333333333338
8.18056 0.013021666666666666 0.02731633333333333 0.027769 0.07210500000000002 0.024685333333333337
8.19558 0.008759333333333333 0.030282333333333338 0.03171433333333334 0.04642066666666666 0.029271333333333326
8.21059 0.009008 0.02960966666666666 0.035969999999999995 0.028554000000000003 0.02986766666666667
8.22561 0.012475000000000002 0.027029333333333332 0.038066333333333334 0.019802 0.026807666666666664
8.24062 0.017262 0.025357999999999995 0.03746466666666667 0.018911 0.02237566666666667
8.25564 0.021104666666666664 0.02639933333333333 0.03619200000000001 0.022622000000000007 0.01922533333333333
8.27065 0.022187666666666665 0.029763 0.036818666666666666 0.02690666666666667 0.018914666666666666
8.28567 0.020133666666666668 0.033239000000000005 0.04002933333333333 0.02850633333333334 0.021442333333333334
8.30068 0.016251666666666668 0.034301000000000005 0.04436333333333333 0.026288666666666665 0.02548966666666667
8.3157 0.012724333333333332 0.031674 0.04809166666666666 0.02151233333333333 0.029043000000000003
8.33071 0.011303999999999998 0.026133000000000003 0.05070399999999999 0.016665666666666665 0.030206333333333335
8.34573 0.012475000000000002 0.019901333333333337 0.052393666666666665 0.013714666666666668 0.028312
8.36074 0.015482666666666669 0.015144666666666667 0.052662999999999995 0.013086999999999998 0.024432333333333334
8.37576 0.018984333333333332 0.012748 0.050344999999999994 0.013951333333333335 0.02082933333333333
8.39077 0.021816999999999996 0.012392999999999998 0.045278000000000006 0.015242 0.01971433333333333
8.40579 0.023630666666666668 0.013748999999999999 0.039648 0.016279000000000002 0.02242766666666667
8.4208 0.025307 0.017442666666666665 0.037145 0.016698 0.029156000000000005
8.43582 0.02874033333333333 0.024592000000000003 0.040375999999999995 0.016245333333333334 0.038533000000000005
8.45083 0.03550133333333334 0.034991 0.04888533333333333 0.015134333333333335 0.04732066666666667
8.46585 0.04500133333333334 0.04590199999999999 0.059634333333333324 0.014622999999999999 0.05145066666666667
8.48086 0.05394599999999999 0.053185333333333334 0.06954366666666666 0.016921666666666668 0.048739000000000005
8.49588 0.05835966666666667 0.054342999999999995 0.07751633333333334 0.024095000000000002 0.04103000000000001
8.51089 0.05656099999999999 0.05054 0.083807 0.03633833333333334 0.03336133333333334
