# Supplementary material for: Coherent ultrafast photoemission from a single quantized state of a one-dimensional emitter
Source: Sci Adv. 2023 Oct 12;9(41):eadf4170. doi: 10.1126/sciadv.adf4170 (PMC10569710; doi:10.1126/sciadv.adf4170)
Supplement: Supplementary file 2 — Data file S1 [file sciadv.adf4170_data_file_s1.zip › data and code/data_figure_4/Figure4C/I_27fs.dat]

0.0 1.0039050000000014
1.0 2.2702199999999255
2.0 5.168144999999814
3.0 12.133365000000222
4.0 20.511690000000005
5.0 24.741150000000264
6.0 27.674174999999995
7.0 31.69482000000039
8.0 30.30537000000001
9.0 10.384950000000076
10.0 6.872684999999997
