# Supplementary material for: Coherent ultrafast photoemission from a single quantized state of a one-dimensional emitter
Source: Sci Adv. 2023 Oct 12;9(41):eadf4170. doi: 10.1126/sciadv.adf4170 (PMC10569710; doi:10.1126/sciadv.adf4170)
Supplement: Supplementary file 2 — Data file S1 [file sciadv.adf4170_data_file_s1.zip › data and code/data_figure_4/Figure4C/plot_excited_intergret.py]

# -*- coding: utf-8 -*-
"""
Created on Mon Nov 12 11:45:19 2018

@author: mxguan
"""
import matplotlib.ticker as ticker
import numpy as np
from pyramids.plot.setting import getPropertyFromPosition, setProperty, getColors
from pyramids.io.fdf import tdapOptions
import pyramids.io.result as dp
import matplotlib.pyplot as plt

from scipy import integrate
#fig, ax = plt.subplots(1,1,sharex=True,sharey=False,figsize=(7,6))
def readdata(filename):
    name=[[],[]]
    with open(str(filename)+'_above_0') as f:
        for line in f:
            for each in enumerate(line.split()):
                name[each[0]].append(float(each[1]))
    a,b = name
    return a,b

#colors=['lightskyblue','brown','pink','b','g','gold','cyan','lightcoral','orange','cyan']
#selectintensity =['0','0.4','0.5']
#labels =[0,0.4,0.5]
#colors = ['b','r','g','y','orange','cyan']
selectintensity =['0','0.05','0.1','0.15','0.2','0.25','0.3','0.35','0.4','0.45','0.5']
labels =np.array([0,0.05,0.1,0.15,0.2,0.25,0.3,0.35,0.4,0.45,0.5])*10*2
fig, axs= plt.subplots(1,3,sharey=False,sharex=False,figsize=(17,5))
currentfinal=[]
f=open('I_27fs.dat','w')
for m in selectintensity:
    i=selectintensity.index(m)
    a,b = readdata(m)  
    current=[]
    for n in range(len(a)):
        tempaa = integrate.trapz(a[:n],b[:n],axis=0)
        current.append(tempaa)
    print (labels[i], current[-5],file=f)
    currentfinal.append(current[-5])
    axs[0].plot(a,b,'-o',linewidth=4.,alpha=0.9,label=r'%2.1f'%labels[i])
    axs[1].plot(a,current,'-o',linewidth=4.,alpha=0.9,label=r'%2.1f'%labels[i])
    arg1=getPropertyFromPosition(ticksize=20,xlabel=r'Time (fs)',ylabel=r'$\Delta$n ($e^{-}$)',xlimits=[0,40],ylimits=[-0.1,4])
    arg2=getPropertyFromPosition(ticksize=20,xlabel=r'Time (fs)',ylabel=r'I',xlimits=[0,40],ylimits=None)
    setProperty(axs[0],labelsize=25,**arg1)
    setProperty(axs[1],labelsize=25,**arg2)
f.close()
axs[2].plot(labels,np.array(currentfinal),'-o',linewidth=4.,alpha=0.9,c='k')
arg3=getPropertyFromPosition(ticksize=20,xlabel=r'V (V)',ylabel=r'I (arb.u)',xlimits=[-1,11],ylimits=None,vline=[7])
setProperty(axs[2],labelsize=25,**arg3)
plt.tight_layout()
plt.savefig('total_excited_e2.png',dpi=600)
