# Supplementary material for: Coherent ultrafast photoemission from a single quantized state of a one-dimensional emitter
Source: Sci Adv. 2023 Oct 12;9(41):eadf4170. doi: 10.1126/sciadv.adf4170 (PMC10569710; doi:10.1126/sciadv.adf4170)
Supplement: Supplementary file 2 — Data file S1 [file sciadv.adf4170_data_file_s1.zip › data and code/data_figure_4/Figure4D/inset/0.1_1_2]

-11.58345 0.131146
-11.57145 0.121626
-11.55845 0.115706666667
-11.54645 0.120674
-11.53345 0.139684666667
-11.52145 0.169774333333
-11.50845 0.202110333333
-11.49645 0.224913666667
-11.48345 0.228735
-11.47145 0.211566333333
-11.45845 0.180841
-11.44645 0.15058
-11.43345 0.135433333333
-11.42145 0.145037
-11.40845 0.181505
-11.39645 0.240539333333
-11.38345 0.314589
-11.37145 0.395366
-11.35845 0.474205333333
-11.34645 0.541038
-11.33345 0.585192
-11.32145 0.598837666667
-11.30845 0.581407666667
-11.29645 0.541000333333
-11.28345 0.491580333333
-11.27145 0.44737
-11.25845 0.417983333333
-11.24645 0.405832333333
-11.23345 0.406092333333
-11.22145 0.408907666667
-11.20845 0.403014
-11.19645 0.379512333333
-11.18345 0.335191666667
-11.17145 0.273778666667
-11.15845 0.204735666667
-11.14645 0.139603333333
-11.13345 0.087962
-11.12145 0.055069
-11.10845 0.0421716666667
-11.09645 0.04827
-11.08345 0.0714966666667
-11.07145 0.109368666667
-11.05845 0.158321666667
-11.04645 0.213360333333
-11.03345 0.267901
-11.02145 0.313715666667
-11.00845 0.341484333333
-10.99645 0.343075
-10.98345 0.315271666667
-10.97145 0.262707666667
-10.95845 0.197082666667
-10.94645 0.132387666667
-10.93345 0.07932
-10.92145 0.0422746666667
-10.90845 0.020009
-10.89645 0.00840066666667
-10.88345 0.00312966666667
-10.87145 0.00105166666667
-10.85845 0.000391333333333
-10.84645 0.000411333333333
-10.83345 0.001104
-10.82145 0.00312733333333
-10.80845 0.00793533333333
-10.79645 0.0178083333333
-10.78345 0.035314
-10.77145 0.0618673333333
-10.75845 0.095763
-10.74645 0.130961
-10.73345 0.158245666667
-10.72145 0.168940666667
-10.70845 0.159354
-10.69645 0.132827333333
-10.68345 0.0979063333333
-10.67145 0.0640486666667
-10.65845 0.037925
-10.64645 0.0223156666667
-10.63345 0.0174436666667
-10.62145 0.022876
-10.60845 0.0383043333333
-10.59545 0.0626533333333
-10.58345 0.092419
-10.57045 0.121010666667
-10.55845 0.140446333333
-10.54545 0.145131333333
-10.53345 0.135455
-10.52045 0.118719333333
-10.50845 0.106402333333
-10.49545 0.109158
-10.48345 0.131835333333
-10.47045 0.170700666667
-10.45845 0.214355
-10.44545 0.248642666667
-10.43345 0.263965333333
-10.42045 0.260995666667
-10.40845 0.250605666667
-10.39545 0.247159333333
-10.38345 0.259052666667
-10.37045 0.282771
-10.35845 0.304556666667
-10.34545 0.308558666667
-10.33345 0.286439333333
-10.32045 0.242120333333
-10.30845 0.189498
-10.29545 0.145409666667
-10.28345 0.122287333333
-10.27045 0.124084666667
-10.25845 0.146253
-10.24545 0.178748333333
-10.23345 0.210315
-10.22045 0.232063
-10.20845 0.239189
-10.19545 0.230801333333
-10.18345 0.209323
-10.17045 0.180492333333
-10.15845 0.153422
-10.14545 0.139089
-10.13345 0.146575
-10.12045 0.178279
-10.10845 0.226655666667
-10.09545 0.275326333333
-10.08345 0.305161333333
-10.07045 0.302949
-10.05845 0.267513333333
-10.04545 0.209613333333
-10.03345 0.145604666667
-10.02045 0.0896283333333
-10.00845 0.048879
-9.99545 0.0236123333333
-9.98345 0.0101026666667
-9.97045 0.003828
-9.95845 0.00128433333333
-9.94545 0.000381666666667
-9.93345 0.000102
-9.92045 3.13333333333e-05
-9.90845 4.23333333333e-05
-9.89545 0.000156666666667
-9.88345 0.000575333333333
-9.87045 0.00188066666667
-9.85845 0.00545866666667
-9.84545 0.014086
-9.83345 0.0323766666667
-9.82045 0.0664493333333
-9.80845 0.122129666667
-9.79545 0.201745666667
-9.78345 0.300814
-9.77045 0.406879666667
-9.75845 0.502043333333
-9.74545 0.568501
-9.73345 0.594739666667
-9.72045 0.578959666667
-9.70845 0.529331666667
-9.69545 0.460660333333
-9.68345 0.389593333333
-9.67045 0.328957333333
-9.65845 0.283969333333
-9.64545 0.251630333333
-9.63345 0.224730333333
-9.62045 0.198121333333
-9.60845 0.173060666667
-9.59545 0.156851666667
-9.58245 0.158246666667
-9.57045 0.181920666667
-9.55745 0.225781
-9.54545 0.282474333333
-9.53245 0.343852
-9.52045 0.404894
-9.50745 0.463879666667
-9.49545 0.518373
-9.48245 0.560934
-9.47045 0.579580666667
-9.45745 0.564273333333
-9.44545 0.514624666667
-9.43245 0.442626333333
-9.42045 0.367961666667
-9.40745 0.309475666667
-9.39545 0.277775666667
-9.38245 0.272343333333
-9.37045 0.282985
-9.35745 0.295125333333
-9.34545 0.297155333333
-9.33245 0.286459
-9.32045 0.270475333333
-9.30745 0.261094333333
-9.29545 0.265785333333
-9.28245 0.28155
-9.27045 0.295886
-9.25745 0.294256333333
-9.24545 0.268588666667
-9.23245 0.221399333333
-9.22045 0.163563
-9.20745 0.107895333333
-9.19545 0.063436
-9.18245 0.0332106666667
-9.17045 0.0154913333333
-9.15745 0.006528
-9.14545 0.00281566666667
-9.13245 0.00224133333333
-9.12045 0.00438466666667
-9.10745 0.0104896666667
-9.09545 0.0232213333333
-9.08245 0.0458346666667
-9.07045 0.0803896666667
-9.05745 0.125291333333
-9.04545 0.173668333333
-9.03245 0.214460333333
-9.02045 0.236870666667
-9.00745 0.236287666667
-8.99545 0.217760666667
-8.98245 0.194429666667
-8.97045 0.181168
-8.95745 0.187162666667
-8.94545 0.211433333333
-8.93245 0.243530333333
-8.92045 0.268713333333
-8.90745 0.274958666667
-8.89545 0.258386666667
-8.88245 0.224699333333
-8.87045 0.185952
-8.85745 0.154489333333
-8.84545 0.137156
-8.83245 0.132729333333
-8.82045 0.133820333333
-8.80745 0.132045333333
-8.79545 0.123277
-8.78245 0.109830333333
-8.77045 0.098489
-8.75745 0.0957626666667
-8.74545 0.103524333333
-8.73245 0.117511
-8.72045 0.129638
-8.70745 0.132727
-8.69545 0.124912
-8.68245 0.111045333333
-8.67045 0.100287
-8.65745 0.101193666667
-8.64545 0.116981666667
-8.63245 0.143319666667
-8.62045 0.170053666667
-8.60745 0.186227666667
-8.59445 0.185987666667
-8.58245 0.171688666667
-8.56945 0.152058666667
-8.55745 0.136651333333
-8.54445 0.130545
-8.53245 0.133008666667
-8.51945 0.140576666667
-8.50745 0.151447333333
-8.49445 0.167408
-8.48245 0.191735666667
-8.46945 0.225358666667
-8.45745 0.264975
-8.44445 0.304589333333
-8.43245 0.338384
-8.41945 0.361732666667
-8.40745 0.370069333333
-8.39445 0.358589666667
-8.38245 0.324922333333
-8.36945 0.272964333333
-8.35745 0.214016666667
-8.34445 0.162820666667
-8.33245 0.131058
-8.31945 0.122430666667
-8.30745 0.132132333333
-8.29445 0.150684333333
-8.28245 0.169765333333
-8.26945 0.186711333333
-8.25745 0.204676666667
-8.24445 0.228340666667
-8.23245 0.258022666667
-8.21945 0.287315333333
-8.20745 0.306448333333
-8.19445 0.309137333333
-8.18245 0.297222333333
-8.16945 0.279217
-8.15745 0.263643
-8.14445 0.252628
-8.13245 0.241233
-8.11945 0.222578
-8.10745 0.194670666667
-8.09445 0.163507333333
-8.08245 0.14037
-8.06945 0.135776
-8.05745 0.153903666667
-8.04445 0.190461
-8.03245 0.234835
-8.01945 0.275344666667
-8.00745 0.305087666667
-7.99445 0.324914666667
-7.98245 0.341719333333
-7.96945 0.362656
-7.95745 0.389120333333
-7.94445 0.414363666667
-7.93245 0.426285333333
-7.91945 0.413595
-7.90745 0.372049333333
-7.89445 0.307090666667
-7.88245 0.232038
-7.86945 0.162984666667
-7.85745 0.113385333333
-7.84445 0.091028
-7.83245 0.097366
-7.81945 0.128138333333
-7.80745 0.174053
-7.79445 0.222080333333
-7.78245 0.258434
-7.76945 0.273276
-7.75745 0.265021
-7.74445 0.241688
-7.73245 0.217593
-7.71945 0.206756
-7.70745 0.216165666667
-7.69445 0.242710333333
-7.68245 0.27542
-7.66945 0.301508333333
-7.65745 0.312465333333
-7.64445 0.306451333333
-7.63245 0.287254333333
-7.61945 0.261758333333
-7.60745 0.239135666667
-7.59445 0.231036333333
-7.58145 0.250304
-7.56945 0.306398666667
-7.55645 0.3992
-7.54445 0.515325666667
-7.53145 0.630711666667
-7.51945 0.719655
-7.50645 0.764959666667
-7.49445 0.763656
-7.48145 0.724827333333
-7.46945 0.662164666667
-7.45645 0.58681
-7.44445 0.504965666667
-7.43145 0.420608
-7.41945 0.339805
-7.40645 0.272177666667
-7.39445 0.227855
-7.38145 0.212137666667
-7.36945 0.221800333333
-7.35645 0.245816333333
-7.34445 0.270283666667
-7.33145 0.284742333333
-7.31945 0.286428
-7.30645 0.280165666667
-7.29445 0.274136333333
-7.28145 0.273826333333
-7.26945 0.278044
-7.25645 0.279831333333
-7.24445 0.271999333333
-7.23145 0.253321666667
-7.21945 0.230618333333
-7.20645 0.215104
-7.19445 0.215614666667
-7.18145 0.233425333333
-7.16945 0.262186333333
-7.15645 0.292446666667
-7.14445 0.317527666667
-7.13145 0.337162333333
-7.11945 0.35732
-7.10645 0.386507
-7.09445 0.430764666667
-7.08145 0.489557333333
-7.06945 0.554907333333
-7.05645 0.613824666667
-7.04445 0.652768666667
-7.03145 0.66107
-7.01945 0.632742
-7.00645 0.567818
-6.99445 0.473293
-6.98145 0.363030333333
-6.96945 0.254513333333
-6.95645 0.163546666667
-6.94445 0.100019666667
-6.93145 0.0669886666667
-6.91945 0.0630426666667
-6.90645 0.084956
-6.89445 0.128615
-6.88145 0.188151666667
-6.86945 0.255023666667
-6.85645 0.318826666667
-6.84445 0.370043
-6.83145 0.403061666667
-6.81945 0.417415666667
-6.80645 0.416557
-6.79445 0.405334
-6.78145 0.387882
-6.76945 0.366934666667
-6.75645 0.344125666667
-6.74445 0.320274
-6.73145 0.295719666667
-6.71945 0.270809
-6.70645 0.246885
-6.69445 0.227211
-6.68145 0.217242
-6.66945 0.223778666667
-6.65645 0.252998
-6.64445 0.307355666667
-6.63145 0.382848333333
-6.61945 0.46858
-6.60645 0.549912
-6.59345 0.613988666667
-6.58145 0.654142
-6.56845 0.670364333333
-6.55645 0.66592
-6.54345 0.642834
-6.53145 0.599955666667
-6.51845 0.535398333333
-6.50645 0.451022666667
-6.49345 0.355418
-6.48145 0.262178666667
-6.46845 0.184945333333
-6.45645 0.133031
-6.44345 0.10975
-6.43145 0.113212666667
-6.41845 0.137717
-6.40645 0.174971666667
-6.39345 0.215760666667
-6.38145 0.252742666667
-6.36845 0.283523666667
-6.35645 0.31227
-6.34345 0.348127
-6.33145 0.400336666667
-6.31845 0.472145
-6.30645 0.557631
-6.29345 0.6438
-6.28145 0.717502333333
-6.26845 0.771492333333
-6.25645 0.805839666667
-6.24345 0.823396333333
-6.23145 0.825474666667
-6.21845 0.811634666667
-6.20645 0.783707333333
-6.19345 0.749148
-6.18145 0.719232333333
-6.16845 0.702152
-6.15645 0.696127333333
-6.14345 0.688034
-6.13145 0.660112666667
-6.11845 0.601222333333
-6.10645 0.516050333333
-6.09345 0.425431666667
-6.08145 0.356918
-6.06845 0.331295333333
-6.05645 0.352480333333
-6.04345 0.406712
-6.03145 0.470153
-6.01845 0.520373666667
-6.00645 0.544659
-5.99345 0.541209
-5.98145 0.514498
-5.96845 0.470125333333
-5.95645 0.413950333333
-5.94345 0.354902333333
-5.93145 0.307715333333
-5.91845 0.290972
-5.90645 0.320100333333
-5.89345 0.398690333333
-5.88145 0.513417
-5.86845 0.636288666667
-5.85645 0.734395333333
-5.84345 0.782568
-5.83145 0.773028333333
-5.81845 0.716838333333
-5.80645 0.637886
-5.79345 0.562004666667
-5.78145 0.506776333333
-5.76845 0.475973666667
-5.75645 0.461568333333
-5.74345 0.450724333333
-5.73145 0.433352333333
-5.71845 0.405055
-5.70645 0.365411
-5.69345 0.315499666667
-5.68145 0.257469333333
-5.66845 0.195897666667
-5.65645 0.138232666667
-5.64345 0.0930333333333
-5.63145 0.067967
-5.61845 0.06897
-5.60645 0.100152333333
-5.59345 0.162361333333
-5.58045 0.249671
-5.56845 0.346277
-5.55545 0.428022
-5.54345 0.470810333333
-5.53045 0.462140666667
-5.51845 0.409097
-5.50545 0.336525
-5.49345 0.276871333333
-5.48045 0.257231
-5.46845 0.289818666667
-5.45545 0.368300666667
-5.44345 0.470513
-5.43045 0.56699
-5.41845 0.633078666667
-5.40545 0.65967
-5.39345 0.65578
-5.38045 0.640147666667
-5.36845 0.626835
-5.35545 0.615241333333
-5.34345 0.591988
-5.33045 0.543135333333
-5.31845 0.466925666667
-5.30545 0.377859
-5.29345 0.299695666667
-5.28045 0.253626333333
-5.26845 0.249171333333
-5.25545 0.282181666667
-5.24345 0.339017333333
-5.23045 0.402869333333
-5.21845 0.458846333333
-5.20545 0.496227
-5.19345 0.508321333333
-5.18045 0.492211
-5.16845 0.449382
-5.15545 0.386810333333
-5.14345 0.316522333333
-5.13045 0.251908333333
-5.11845 0.202295666667
-5.10545 0.169320666667
-5.09345 0.147714
-5.08045 0.130067
-5.06845 0.11239
-5.05545 0.0967016666667
-5.04345 0.0896336666667
-5.03045 0.0984246666667
-5.01845 0.126850333333
-5.00545 0.173218333333
-4.99345 0.231277333333
-4.98045 0.293527333333
-4.96845 0.354679666667
-4.95545 0.412528666667
-4.94345 0.465627333333
-4.93045 0.510021333333
-4.91845 0.538617333333
-4.90545 0.544264666667
-4.89345 0.524582
-4.88045 0.484349333333
-4.86845 0.434089666667
-4.85545 0.385875666667
-4.84345 0.348570666667
-4.83045 0.325528666667
-4.81845 0.315027666667
-4.80545 0.312832333333
-4.79345 0.315015
-4.78045 0.319090666667
-4.76845 0.323462333333
-4.75545 0.326199
-4.74345 0.325165666667
-4.73045 0.319772
-4.71845 0.312394666667
-4.70545 0.307342
-4.69345 0.307991666667
-4.68045 0.314905333333
-4.66845 0.32688
-4.65545 0.343299333333
-4.64345 0.364793
-4.63045 0.391565
-4.61845 0.422168
-4.60545 0.454653
-4.59245 0.488436333333
-4.58045 0.522773333333
-4.56745 0.552653
-4.55545 0.566137333333
-4.54245 0.548891666667
-4.53045 0.493844666667
-4.51745 0.408260666667
-4.50545 0.311515666667
-4.49245 0.224978666667
-4.48045 0.161554666667
-4.46745 0.122206666667
-4.45545 0.099977
-4.44245 0.087217
-4.43045 0.0808193333333
-4.41745 0.0830003333333
-4.40545 0.098579
-4.39245 0.131066
-4.38045 0.179774
-4.36745 0.238822
-4.35545 0.297987333333
-4.34245 0.345212666667
-4.33045 0.370049666667
-4.31745 0.367737666667
-4.30545 0.342208666667
-4.29245 0.306053333333
-4.28045 0.277273
-4.26745 0.272914666667
-4.25545 0.302817333333
-4.24245 0.365948666667
-4.23045 0.450997333333
-4.21745 0.540748
-4.20545 0.617894333333
-4.19245 0.669582666667
-4.18045 0.688874333333
-4.16745 0.673917
-4.15545 0.626175
-4.14245 0.550494
-4.13045 0.455924
-4.11745 0.356513
-4.10545 0.269096
-4.09245 0.208573333333
-4.08045 0.182688
-4.06745 0.189069
-4.05545 0.216567666667
-4.04245 0.251075
-4.03045 0.283328333333
-4.01745 0.314302333333
-4.00545 0.353320666667
-3.99245 0.409220333333
-3.98045 0.479702
-3.96745 0.547767666667
-3.95545 0.588844666667
-3.94245 0.584911
-3.93045 0.535523666667
-3.91745 0.458625333333
-3.90545 0.381547666667
-3.89245 0.328900333333
-3.88045 0.313482
-3.86745 0.333522333333
-3.85545 0.375127
-3.84245 0.418726
-3.83045 0.447412666667
-3.81745 0.454278333333
-3.80545 0.444758333333
-3.79245 0.432633333333
-3.78045 0.431160666667
-3.76745 0.444770333333
-3.75545 0.466485333333
-3.74245 0.483108333333
-3.73045 0.484322666667
-3.71745 0.468952
-3.70545 0.443594
-3.69245 0.416372666667
-3.68045 0.392113333333
-3.66745 0.373059666667
-3.65545 0.362139666667
-3.64245 0.363762666667
-3.63045 0.380099666667
-3.61745 0.406832
-3.60545 0.433055333333
-3.59245 0.446062333333
-3.57945 0.437589666667
-3.56745 0.407072666667
-3.55445 0.360107333333
-3.54245 0.304768
-3.52945 0.248169
-3.51745 0.195107666667
-3.50445 0.148455
-3.49245 0.110517333333
-3.47945 0.0842733333333
-3.46745 0.0737846666667
-3.45445 0.0834286666667
-3.44245 0.115971
-3.42945 0.170132333333
-3.41745 0.238884333333
-3.40445 0.310024666667
-3.39245 0.369108333333
-3.37945 0.403999
-3.36745 0.408081333333
-3.35445 0.381581333333
-3.34245 0.330608333333
-3.32945 0.265296333333
-3.31745 0.197548333333
-3.30445 0.138412
-3.29245 0.0957846666667
-3.27945 0.0728913333333
-3.26745 0.068369
-3.25445 0.0775913333333
-3.24245 0.094754
-3.22945 0.114898333333
-3.21745 0.135044666667
-3.20445 0.154023666667
-3.19245 0.171421666667
-3.17945 0.186752666667
-3.16745 0.199633333333
-3.15445 0.21026
-3.14245 0.218886666667
-3.12945 0.224229666667
-3.11745 0.222620333333
-3.10445 0.209705333333
-3.09245 0.183866
-3.07945 0.148768666667
-3.06745 0.112574333333
-3.05445 0.0844013333333
-3.04245 0.0702986666667
-3.02945 0.070967
-3.01745 0.081786
-3.00445 0.0948426666667
-2.99245 0.102138
-2.97945 0.098859
-2.96745 0.085013
-2.95445 0.0647043333333
-2.94245 0.043538
-2.92945 0.0258873333333
-2.91745 0.0136006666667
-2.90445 0.00631433333333
-2.89245 0.00259366666667
-2.87945 0.000957666666667
-2.86745 0.000373666666667
-2.85445 0.00033
-2.84245 0.000744333333333
-2.82945 0.001894
-2.81745 0.00438266666667
-2.80445 0.00905133333333
-2.79245 0.016736
-2.77945 0.027924
-2.76745 0.0425286666667
-2.75445 0.0600246666667
-2.74245 0.0798703333333
-2.72945 0.101792
-2.71745 0.125671333333
-2.70445 0.151302333333
-2.69245 0.178699
-2.67945 0.208817
-2.66745 0.243641666667
-2.65445 0.285156333333
-2.64245 0.333320333333
-2.62945 0.384982666667
-2.61745 0.434286333333
-2.60445 0.474068
-2.59145 0.497228333333
-2.57945 0.498055666667
-2.56645 0.474078666667
-2.55445 0.428121333333
-2.54145 0.368676666667
-2.52945 0.307332333333
-2.51645 0.253585333333
-2.50445 0.210908
-2.49145 0.176475333333
-2.47945 0.144954
-2.46645 0.113028
-2.45445 0.081348
-2.44145 0.053056
-2.42945 0.031177
-2.41645 0.0169123333333
-2.40445 0.00980933333333
-2.39145 0.008943
-2.37945 0.0138943333333
-2.36645 0.0247726666667
-2.35445 0.0412526666667
-2.34145 0.0612836666667
-2.32945 0.0805736666667
-2.31645 0.0936266666667
-2.30445 0.0961443333333
-2.29145 0.087302
-2.27945 0.0702893333333
-2.26645 0.0507956666667
-2.25445 0.0346526666667
-2.24145 0.0263523333333
-2.22945 0.0290076666667
-2.21645 0.0449896666667
-2.20445 0.0760186666667
-2.19145 0.122146666667
-2.17945 0.180181333333
-2.16645 0.242796666667
-2.15445 0.299251333333
-2.14145 0.337859666667
-2.12945 0.349436666667
-2.11645 0.330691666667
-2.10445 0.285881
-2.09145 0.225854
-2.07945 0.164455666667
-2.06645 0.114017333333
-2.05445 0.081743
-2.04145 0.0684286666667
-2.02945 0.0693473333333
-2.01645 0.076617
-2.00445 0.0821763333333
-1.99145 0.0806393333333
-1.97945 0.0708723333333
-1.96645 0.055736
-1.95445 0.040238
-1.94145 0.0295383333333
-1.92945 0.027864
-1.91645 0.0383613333333
-1.90445 0.0627836666667
-1.89145 0.100177333333
-1.87945 0.145160666667
-1.86645 0.187579666667
-1.85445 0.215278666667
-1.84145 0.219235333333
-1.82945 0.198075
-1.81645 0.158793333333
-1.80445 0.113022333333
-1.79145 0.071711
-1.77945 0.041475
-1.76645 0.0244033333333
-1.75445 0.0203203333333
-1.74145 0.0293066666667
-1.72945 0.0527183333333
-1.71645 0.0922473333333
-1.70445 0.147784333333
-1.69145 0.215679333333
-1.67945 0.288659
-1.66645 0.357312666667
-1.65445 0.411911333333
-1.64145 0.443845666667
-1.62945 0.446988666667
-1.61645 0.419691666667
-1.60445 0.366569
-1.59145 0.297584666667
-1.57845 0.224875
-1.56645 0.158614333333
-1.55345 0.104698
-1.54145 0.0650486666667
-1.52845 0.039336
-1.51645 0.0269603333333
-1.50345 0.0286933333333
-1.49145 0.0475633333333
-1.47845 0.0883226666667
-1.46645 0.154902666667
-1.45345 0.246424333333
-1.44145 0.353739666667
-1.42845 0.459337666667
-1.41645 0.54142
-1.40345 0.580988333333
-1.39145 0.568382333333
-1.37845 0.506764
-1.36645 0.411155333333
-1.35345 0.303584
-1.34145 0.205995666667
-1.32845 0.134443
-1.31645 0.0971126666667
-1.30345 0.0954073333333
-1.29145 0.126067
-1.27845 0.181553666667
-1.26645 0.249247333333
-1.25345 0.311918666667
-1.24145 0.352035333333
-1.22845 0.358836
-1.21645 0.333443333333
-1.20345 0.287727
-1.19145 0.237022666667
-1.17845 0.192044666667
-1.16645 0.155465666667
-1.15345 0.124439333333
-1.14145 0.095693
-1.12845 0.0686063333333
-1.11645 0.0450126666667
-1.10345 0.027208
-1.09145 0.0164663333333
-1.07845 0.012923
-1.06645 0.016189
-1.05345 0.0256353333333
-1.04145 0.039904
-1.02845 0.0561913333333
-1.01645 0.0702433333333
-1.00345 0.0776616666667
-0.99145 0.075877
-0.97845 0.0655026666667
-0.96645 0.049959
-0.95345 0.033667
-0.94145 0.020045
-0.92845 0.010545
-0.91645 0.00490066666667
-0.90345 0.00201233333333
-0.89145 0.00073
-0.87845 0.000234
-0.86645 6.6e-05
-0.85345 1.66666666667e-05
-0.84145 3.66666666667e-06
-0.82845 6.66666666667e-07
-0.81645 0.0
-0.80345 0.0
-0.79145 0.0
-0.77845 3.33333333333e-07
-0.76645 1.66666666667e-06
-0.75345 8e-06
-0.74145 3.33333333333e-05
-0.72845 0.000129
-0.71645 0.000437
-0.70345 0.00131066666667
-0.69145 0.00346966666667
-0.67845 0.00811633333333
-0.66645 0.016773
-0.65345 0.030627
-0.64145 0.049409
-0.62845 0.0704263333333
-0.61645 0.08869
-0.60345 0.0986806666667
-0.59045 0.0970086666667
-0.57845 0.0842626666667
-0.56545 0.0646633333333
-0.55345 0.0438446666667
-0.54045 0.0262653333333
-0.52845 0.0139016666667
-0.51545 0.00650033333333
-0.50345 0.00268566666667
-0.49045 0.000980333333333
-0.47845 0.000316
-0.46545 9e-05
-0.45345 2.26666666667e-05
-0.44045 5e-06
-0.42845 1e-06
-0.41545 0.0
-0.40345 0.0
-0.39045 0.0
-0.37845 0.0
-0.36545 0.0
-0.35345 0.0
-0.34045 0.0
-0.32845 0.0
-0.31545 0.0
-0.30345 0.0
-0.29045 0.0
-0.27845 0.0
-0.26545 3.33333333333e-07
-0.25345 2.66666666667e-06
-0.24045 1.26666666667e-05
-0.22845 5.26666666667e-05
-0.21545 0.000192
-0.20345 0.00062
-0.19045 0.00176933333333
-0.17845 0.004461
-0.16545 0.00993766666667
-0.15345 0.0195573333333
-0.14045 0.0340063333333
-0.12845 0.052246
-0.11545 0.0709163333333
-0.10345 0.0850463333333
-0.09045 0.090112
-0.07845 0.084366
-0.06545 0.0697796666667
-0.05345 0.0510013333333
-0.04045 0.0329496666667
-0.02845 0.0188696666667
-0.01545 0.00976533333333
-0.00345 0.00512733333333
0.00955 0.004125
0.02155 0.006472
0.03455 0.012629
0.04655 0.0232806666667
0.05955 0.038313
0.07155 0.0557926666667
0.08455 0.0718003333333
0.09655 0.0816356666667
0.10955 0.0820136666667
0.12155 0.072797
0.13455 0.0570866666667
0.14655 0.0395556666667
0.15955 0.0242146666667
0.17155 0.0130973333333
0.18455 0.00625866666667
0.19655 0.002642
0.20955 0.000985666666667
0.22155 0.000325
0.23455 9.46666666667e-05
0.24655 2.43333333333e-05
0.25955 5.33333333333e-06
0.27155 1e-06
0.28455 0.0
0.29655 6.66666666667e-07
0.30955 3.33333333333e-06
0.32155 1.6e-05
0.33455 7.2e-05
0.34655 0.000286333333333
0.35955 0.00100533333333
0.37155 0.00311833333333
0.38455 0.008546
0.39655 0.0206926666667
0.40955 0.0442643333333
0.42255 0.0836606666667
0.43455 0.139722666667
0.44755 0.206227666667
0.45955 0.269142333333
0.47255 0.311068
0.48455 0.319782
0.49755 0.295902666667
0.50955 0.254242666667
0.52255 0.217148
0.53455 0.203764
0.54755 0.220959666667
0.55955 0.260531666667
0.57255 0.303775666667
0.58455 0.331054333333
0.59755 0.331179333333
0.60955 0.305205
0.62255 0.262943333333
0.63455 0.215578333333
0.64755 0.170253
0.65955 0.129416666667
0.67255 0.0934016666667
0.68455 0.062778
0.69755 0.0385893333333
0.70955 0.0214053333333
0.72255 0.0106213333333
0.73455 0.00468933333333
0.74755 0.001836
0.75955 0.000636666666667
0.77255 0.000196
0.78455 5.6e-05
0.79755 2.63333333333e-05
0.80955 5.83333333333e-05
0.82255 0.000200333333333
0.83455 0.000633
0.84755 0.00177033333333
0.85955 0.00437366666667
0.87255 0.00954833333333
0.88455 0.0184143333333
0.89755 0.0313793333333
0.90955 0.047244
0.92255 0.0628413333333
0.93455 0.0738553333333
0.94755 0.07669
0.95955 0.0703586666667
0.97255 0.0570306666667
0.98455 0.0408456666667
0.99755 0.0258506666667
1.00955 0.0144713333333
1.02255 0.00722433333333
1.03455 0.003415
1.04755 0.00211466666667
1.05955 0.00286533333333
1.07255 0.005954
1.08455 0.0122633333333
1.09755 0.0226713333333
1.10955 0.0371093333333
1.12255 0.053679
1.13455 0.06861
1.14755 0.0774906666667
1.15955 0.0773766666667
1.17255 0.0684196666667
1.18455 0.0538956666667
1.19755 0.0386403333333
1.20955 0.0269956666667
1.22255 0.0214856666667
1.23455 0.0224986666667
1.24755 0.0285806666667
1.25955 0.036919
1.27255 0.044078
1.28455 0.047106
1.29755 0.0446643333333
1.30955 0.0375503333333
1.32255 0.0281936666667
1.33455 0.0194933333333
1.34755 0.0137666666667
1.35955 0.0123133333333
1.37255 0.0154586666667
1.38455 0.022664
1.39755 0.0325823333333
1.41055 0.043342
1.42255 0.0534083333333
1.43555 0.0626933333333
1.44755 0.0730806666667
1.46055 0.0875636666667
1.47255 0.108344666667
1.48555 0.135157333333
1.49755 0.164950333333
1.51055 0.192999333333
1.52255 0.214465666667
1.53555 0.225371333333
1.54755 0.223292666667
1.56055 0.207958333333
1.57255 0.181911333333
1.58555 0.150471666667
1.59755 0.120418
1.61055 0.0978716666667
1.62255 0.086466
1.63555 0.086543
1.64755 0.095514
1.66055 0.108833666667
1.67255 0.121219
1.68555 0.128178
1.69755 0.127994666667
1.71055 0.122963
1.72255 0.118851666667
1.73555 0.121768333333
1.74755 0.134064666667
1.76055 0.151982333333
1.77255 0.167423
1.78555 0.173344
1.79755 0.169598666667
1.81055 0.165295666667
1.82255 0.175699333333
1.83555 0.214724666667
1.84755 0.286591666667
1.86055 0.380758
1.87255 0.473561333333
1.88555 0.537137
1.89755 0.552117
1.91055 0.516956
1.92255 0.448612
1.93555 0.373380666667
1.94755 0.313469666667
1.96055 0.277304
1.97255 0.258169666667
1.98555 0.241514333333
1.99755 0.215155
2.01055 0.175949333333
2.02255 0.129701
2.03555 0.0860496666667
2.04755 0.0529566666667
2.06055 0.0342576666667
2.07255 0.0302526666667
2.08555 0.0393023333333
2.09755 0.058486
2.11055 0.083248
2.12255 0.107318333333
2.13555 0.124235666667
2.14755 0.130122
2.16055 0.125847
2.17255 0.116602333333
2.18555 0.108627666667
2.19755 0.105454666667
2.21055 0.106234333333
2.22255 0.107668666667
2.23555 0.107875666667
2.24755 0.109344333333
2.26055 0.118620333333
2.27255 0.142618666667
2.28555 0.184123333333
2.29755 0.239383666667
2.31055 0.299185666667
2.32255 0.352516333333
2.33555 0.390085
2.34755 0.405715666667
2.36055 0.396317333333
2.37255 0.362225333333
2.38555 0.308430333333
2.39755 0.245482333333
2.41055 0.187919
2.42355 0.150477
2.43555 0.143397333333
2.44855 0.168897
2.46055 0.219795666667
2.47355 0.280687333333
2.48555 0.332357666667
2.49855 0.358285
2.51055 0.350870333333
2.52355 0.313688666667
2.53555 0.258650333333
2.54855 0.199794666667
2.56055 0.147381
2.57355 0.105645666667
2.58555 0.0740596666667
2.59855 0.0503296666667
2.61055 0.0324976666667
2.62355 0.019497
2.63555 0.0106713333333
2.64855 0.00526166666667
2.66055 0.002318
2.67355 0.000908333333333
2.68555 0.000315666666667
2.69855 9.7e-05
2.71055 2.66666666667e-05
2.72355 8.66666666667e-06
2.73555 1.23333333333e-05
2.74855 4.76666666667e-05
2.76055 0.000181666666667
2.77355 0.000613333333333
2.78555 0.001831
2.79855 0.004836
2.81055 0.0113123333333
2.82355 0.0234803333333
2.83555 0.0433716666667
2.84855 0.0716596666667
2.86055 0.106774333333
2.87355 0.145252666667
2.88555 0.183576333333
2.89855 0.220070333333
2.91055 0.255424333333
2.92355 0.291108
2.93555 0.327567
2.94855 0.363286666667
2.96055 0.394984
2.97355 0.417389
2.98555 0.423503
2.99855 0.406433666667
3.01055 0.363341333333
3.02355 0.298945333333
3.03555 0.225345666667
3.04855 0.157889666667
3.06055 0.109726666667
3.07355 0.0882756666667
3.08555 0.094254
3.09855 0.122112666667
3.11055 0.160965
3.12355 0.196663
3.13555 0.215974
3.14855 0.211641
3.16055 0.185647666667
3.17355 0.148364
3.18555 0.114121
3.19855 0.09589
3.21055 0.101487333333
3.22355 0.131684333333
3.23555 0.179443333333
3.24855 0.230836666667
3.26055 0.268745
3.27355 0.279231666667
3.28555 0.257787666667
3.29855 0.211119666667
3.31055 0.153344
3.32355 0.0988436666667
3.33555 0.0567456666667
3.34855 0.0294456666667
3.36055 0.0145583333333
3.37355 0.007954
3.38555 0.005888
3.39855 0.00577366666667
3.41155 0.00616233333333
3.42355 0.00654633333333
3.43655 0.00731266666667
3.44855 0.00982833333333
3.46155 0.0164576666667
3.47355 0.0301876666667
3.48655 0.0535173333333
3.49855 0.086673
3.51155 0.125989666667
3.52355 0.164064666667
3.53655 0.192470333333
3.54855 0.206214
3.56155 0.206972666667
3.57355 0.202473333333
3.58655 0.201731
3.59855 0.209186333333
3.61155 0.221755333333
3.62355 0.231335333333
3.63655 0.230884666667
3.64855 0.219581666667
3.66155 0.202994666667
3.67355 0.188600333333
3.68655 0.180596666667
3.69855 0.178649666667
3.71155 0.180513333333
3.72355 0.185150333333
3.73655 0.192935
3.74855 0.203038666667
3.76155 0.211454666667
3.77355 0.212734666667
3.78655 0.204163333333
3.79855 0.188678
3.81155 0.173146333333
3.82355 0.163439333333
3.83655 0.159995
3.84855 0.157638666667
3.86155 0.149495666667
3.87355 0.131797666667
3.88655 0.106028666667
3.89855 0.077372
3.91155 0.0514096666667
3.92355 0.031564
3.93655 0.0185723333333
3.94855 0.0114436666667
3.96155 0.00875666666667
3.97355 0.00957566666667
3.98655 0.0138813333333
3.99855 0.0226456666667
4.01155 0.0375503333333
4.02355 0.0602993333333
4.03655 0.0914913333333
4.04855 0.129345666667
4.06155 0.168965666667
4.07355 0.202944666667
4.08655 0.223842666667
4.09855 0.227903
4.11155 0.217643
4.12355 0.201498666667
4.13655 0.189647666667
4.14855 0.188257333333
4.16155 0.195978666667
4.17355 0.20497
4.18655 0.205911666667
4.19855 0.19395
4.21155 0.171552
4.22355 0.147197
4.23655 0.131177333333
4.24855 0.131292666667
4.26155 0.150061666667
4.27355 0.183964
4.28655 0.224476
4.29855 0.260441
4.31155 0.281348666667
4.32355 0.280668333333
4.33655 0.258112666667
4.34855 0.219555
4.36155 0.174806666667
4.37355 0.134094333333
4.38655 0.105004
4.39855 0.0908496666667
4.41155 0.0904793333333
4.42455 0.099079
4.43655 0.109776
4.44955 0.115854333333
4.46155 0.113155
4.47455 0.101453333333
4.48655 0.0840216666667
4.49955 0.065665
4.51155 0.0504563333333
4.52455 0.040469
4.53655 0.0357266666667
4.54955 0.034952
4.56155 0.0365413333333
4.57455 0.0394233333333
4.58655 0.0436193333333
4.59955 0.0504253333333
4.61155 0.0622013333333
4.62455 0.0818216666667
4.63655 0.111644666667
4.64955 0.151866333333
4.66155 0.198751
4.67455 0.244440333333
4.68655 0.279558666667
4.69955 0.297805333333
4.71155 0.299451
4.72455 0.290140333333
4.73655 0.275979333333
4.74955 0.25877
4.76155 0.235675
4.77455 0.203310666667
4.78655 0.162169333333
4.79955 0.117503
4.81155 0.0764793333333
4.82455 0.0444363333333
4.83655 0.0229683333333
4.84955 0.0105413333333
4.86155 0.004292
4.87455 0.00154966666667
4.88655 0.000496
4.89955 0.000140666666667
4.91155 3.53333333333e-05
4.92455 8e-06
4.93655 1.33333333333e-06
4.94955 3.33333333333e-07
4.96155 0.0
4.97455 0.0
4.98655 0.0
4.99955 0.0
5.01155 0.0
5.02455 0.0
5.03655 0.0
5.04955 0.0
5.06155 0.0
5.07455 0.0
5.08655 0.0
5.09955 0.0
5.11155 0.0
5.12455 0.0
5.13655 0.0
5.14955 0.0
5.16155 0.0
5.17455 0.0
5.18655 0.0
5.19955 0.0
5.21155 0.0
5.22455 0.0
5.23655 0.0
5.24955 0.0
5.26155 0.0
5.27455 0.0
5.28655 0.0
5.29955 0.0
5.31155 0.0
5.32455 0.0
5.33655 0.0
5.34955 0.0
5.36155 0.0
5.37455 0.0
5.38655 0.0
5.39955 0.0
5.41255 0.0
5.42455 0.0
5.43755 0.0
5.44955 0.0
5.46255 0.0
5.47455 0.0
5.48755 0.0
5.49955 0.0
5.51255 0.0
5.52455 0.0
5.53755 0.0
5.54955 0.0
5.56255 0.0
5.57455 0.0
5.58755 0.0
5.59955 0.0
5.61255 0.0
5.62455 0.0
5.63755 0.0
5.64955 0.0
5.66255 0.0
5.67455 0.0
5.68755 0.0
5.69955 0.0
5.71255 0.0
5.72455 0.0
5.73755 0.0
5.74955 0.0
5.76255 0.0
5.77455 0.0
5.78755 0.0
5.79955 0.0
5.81255 0.0
5.82455 0.0
5.83755 0.0
5.84955 0.0
5.86255 0.0
5.87455 0.0
5.88755 0.0
5.89955 0.0
5.91255 0.0
5.92455 0.0
5.93755 0.0
5.94955 0.0
5.96255 0.0
5.97455 0.0
5.98755 0.0
5.99955 0.0
6.01255 0.0
6.02455 0.0
6.03755 0.0
6.04955 0.0
6.06255 0.0
6.07455 0.0
6.08755 0.0
6.09955 0.0
6.11255 0.0
6.12455 0.0
6.13755 0.0
6.14955 0.0
6.16255 0.0
6.17455 0.0
6.18755 0.0
6.19955 0.0
6.21255 0.0
6.22455 0.0
6.23755 0.0
6.24955 0.0
6.26255 0.0
6.27455 0.0
6.28755 0.0
6.29955 0.0
6.31255 0.0
6.32455 0.0
6.33755 0.0
6.34955 0.0
6.36255 0.0
6.37455 0.0
6.38755 0.0
6.39955 0.0
6.41255 0.0
6.42555 0.0
6.43755 0.0
6.45055 0.0
6.46255 0.0
6.47555 0.0
6.48755 0.0
6.50055 0.0
6.51255 0.0
6.52555 0.0
6.53755 0.0
6.55055 0.0
6.56255 0.0
6.57555 0.0
6.58755 0.0
6.60055 0.0
6.61255 0.0
6.62555 0.0
6.63755 0.0
6.65055 0.0
6.66255 0.0
6.67555 0.0
6.68755 0.0
6.70055 0.0
6.71255 0.0
6.72555 0.0
6.73755 0.0
6.75055 0.0
6.76255 0.0
6.77555 0.0
6.78755 0.0
6.80055 0.0
6.81255 0.0
6.82555 0.0
6.83755 0.0
6.85055 0.0
6.86255 0.0
6.87555 0.0
6.88755 0.0
6.90055 0.0
6.91255 0.0
6.92555 0.0
6.93755 0.0
6.95055 0.0
6.96255 0.0
6.97555 0.0
6.98755 0.0
7.00055 0.0
7.01255 0.0
7.02555 0.0
7.03755 0.0
7.05055 0.0
7.06255 0.0
7.07555 0.0
7.08755 0.0
7.10055 0.0
7.11255 0.0
7.12555 0.0
7.13755 0.0
7.15055 0.0
7.16255 0.0
7.17555 0.0
7.18755 0.0
7.20055 0.0
7.21255 0.0
7.22555 0.0
7.23755 0.0
7.25055 0.0
7.26255 0.0
7.27555 0.0
7.28755 0.0
7.30055 0.0
7.31255 0.0
7.32555 0.0
7.33755 0.0
7.35055 0.0
7.36255 0.0
7.37555 0.0
7.38755 0.0
7.40055 0.0
7.41355 0.0
7.42555 0.0
7.43855 0.0
7.45055 0.0
7.46355 0.0
7.47555 0.0
7.48855 0.0
7.50055 0.0
7.51355 0.0
7.52555 0.0
7.53855 0.0
7.55055 0.0
7.56355 0.0
7.57555 0.0
7.58855 0.0
7.60055 0.0
7.61355 0.0
7.62555 0.0
7.63855 0.0
7.65055 0.0
7.66355 0.0
7.67555 0.0
7.68855 0.0
7.70055 0.0
7.71355 0.0
7.72555 0.0
7.73855 0.0
7.75055 0.0
7.76355 0.0
7.77555 0.0
7.78855 0.0
7.80055 0.0
7.81355 0.0
7.82555 0.0
7.83855 0.0
7.85055 0.0
7.86355 0.0
7.87555 0.0
7.88855 0.0
7.90055 0.0
7.91355 0.0
7.92555 0.0
7.93855 0.0
7.95055 0.0
7.96355 0.0
7.97555 0.0
7.98855 0.0
8.00055 0.0
8.01355 0.0
8.02555 0.0
8.03855 0.0
8.05055 0.0
8.06355 0.0
8.07555 0.0
8.08855 0.0
8.10055 0.0
8.11355 0.0
8.12555 0.0
8.13855 0.0
8.15055 0.0
8.16355 0.0
8.17555 0.0
8.18855 0.0
8.20055 0.0
8.21355 0.0
8.22555 0.0
8.23855 0.0
8.25055 0.0
8.26355 0.0
8.27555 0.0
8.28855 0.0
8.30055 0.0
8.31355 0.0
8.32555 0.0
8.33855 0.0
8.35055 0.0
8.36355 0.0
8.37555 0.0
8.38855 0.0
8.40055 0.0
8.41355 0.0
8.42655 0.0
8.43855 0.0
8.45155 0.0
8.46355 0.0
8.47655 0.0
8.48855 0.0
8.50155 0.0
8.51355 0.0
8.52655 0.0
8.53855 0.0
8.55155 0.0
8.56355 0.0
8.57655 0.0
8.58855 0.0
8.60155 0.0
8.61355 0.0
8.62655 0.0
8.63855 0.0
8.65155 0.0
8.66355 0.0
8.67655 0.0
8.68855 0.0
8.70155 0.0
8.71355 0.0
8.72655 0.0
8.73855 0.0
8.75155 0.0
8.76355 0.0
8.77655 0.0
8.78855 0.0
8.80155 0.0
8.81355 0.0
8.82655 0.0
8.83855 0.0
8.85155 0.0
8.86355 0.0
8.87655 0.0
8.88855 0.0
8.90155 0.0
8.91355 0.0
8.92655 0.0
8.93855 0.0
8.95155 0.0
8.96355 0.0
8.97655 0.0
8.98855 0.0
9.00155 0.0
9.01355 0.0
9.02655 0.0
9.03855 0.0
9.05155 0.0
9.06355 0.0
9.07655 0.0
9.08855 0.0
9.10155 0.0
9.11355 0.0
9.12655 0.0
9.13855 0.0
9.15155 0.0
9.16355 0.0
9.17655 0.0
9.18855 0.0
9.20155 0.0
9.21355 0.0
9.22655 0.0
9.23855 0.0
9.25155 0.0
9.26355 0.0
9.27655 0.0
9.28855 0.0
9.30155 0.0
9.31355 0.0
9.32655 0.0
9.33855 0.0
9.35155 0.0
9.36355 0.0
9.37655 0.0
9.38855 0.0
9.40155 0.0
9.41455 0.0
9.42655 0.0
9.43955 0.0
9.45155 0.0
9.46455 0.0
9.47655 0.0
9.48955 0.0
9.50155 0.0
9.51455 0.0
9.52655 0.0
9.53955 0.0
9.55155 0.0
9.56455 0.0
9.57655 0.0
9.58955 0.0
9.60155 0.0
9.61455 0.0
9.62655 0.0
9.63955 0.0
9.65155 0.0
9.66455 0.0
9.67655 0.0
9.68955 0.0
9.70155 0.0
9.71455 0.0
9.72655 0.0
9.73955 0.0
9.75155 0.0
9.76455 0.0
9.77655 0.0
9.78955 0.0
9.80155 0.0
9.81455 0.0
9.82655 0.0
9.83955 0.0
9.85155 0.0
9.86455 0.0
9.87655 0.0
9.88955 0.0
9.90155 0.0
9.91455 0.0
9.92655 0.0
9.93955 0.0
9.95155 0.0
9.96455 0.0
9.97655 0.0
9.98955 0.0
10.00155 0.0
10.01455 0.0
10.02655 0.0
10.03955 0.0
10.05155 0.0
10.06455 0.0
10.07655 0.0
10.08955 0.0
10.10155 0.0
10.11455 0.0
10.12655 0.0
10.13955 0.0
10.15155 0.0
10.16455 0.0
10.17655 0.0
10.18955 0.0
10.20155 0.0
10.21455 0.0
10.22655 0.0
10.23955 0.0
10.25155 0.0
10.26455 0.0
10.27655 0.0
10.28955 0.0
10.30155 0.0
10.31455 0.0
10.32655 0.0
10.33955 0.0
10.35155 0.0
10.36455 0.0
10.37655 0.0
10.38955 0.0
10.40155 0.0
10.41455 0.0
10.42755 0.0
10.43955 0.0
10.45255 0.0
10.46455 0.0
10.47755 0.0
10.48955 0.0
10.50255 0.0
10.51455 0.0
10.52755 0.0
10.53955 0.0
10.55255 0.0
10.56455 0.0
10.57755 0.0
10.58955 0.0
10.60255 0.0
10.61455 0.0
10.62755 0.0
10.63955 0.0
10.65255 0.0
10.66455 0.0
10.67755 0.0
10.68955 0.0
10.70255 0.0
10.71455 0.0
10.72755 0.0
10.73955 0.0
10.75255 0.0
10.76455 0.0
10.77755 0.0
10.78955 0.0
10.80255 0.0
10.81455 0.0
10.82755 0.0
10.83955 0.0
10.85255 0.0
10.86455 0.0
10.87755 0.0
10.88955 0.0
10.90255 0.0
10.91455 0.0
10.92755 0.0
10.93955 0.0
10.95255 0.0
10.96455 0.0
10.97755 0.0
10.98955 0.0
11.00255 0.0
11.01455 0.0
11.02755 0.0
11.03955 0.0
11.05255 0.0
11.06455 0.0
11.07755 0.0
11.08955 0.0
11.10255 0.0
11.11455 0.0
11.12755 0.0
11.13955 0.0
11.15255 0.0
11.16455 0.0
11.17755 0.0
11.18955 0.0
11.20255 0.0
11.21455 0.0
11.22755 0.0
11.23955 0.0
11.25255 0.0
11.26455 0.0
11.27755 0.0
11.28955 0.0
11.30255 0.0
11.31455 0.0
11.32755 0.0
11.33955 0.0
11.35255 0.0
11.36455 0.0
11.37755 0.0
11.38955 0.0
11.40255 0.0
11.41555 0.0
11.42755 0.0
11.44055 0.0
11.45255 0.0
11.46555 0.0
11.47755 0.0
11.49055 0.0
11.50255 0.0
11.51555 0.0
11.52755 0.0
11.54055 0.0
11.55255 0.0
11.56555 0.0
11.57755 0.0
11.59055 0.0
11.60255 0.0
11.61555 0.0
11.62755 0.0
11.64055 0.0
11.65255 0.0
11.66555 0.0
11.67755 0.0
11.69055 0.0
11.70255 0.0
11.71555 0.0
11.72755 0.0
11.74055 0.0
11.75255 0.0
11.76555 0.0
11.77755 0.0
11.79055 0.0
11.80255 0.0
11.81555 0.0
11.82755 0.0
11.84055 0.0
11.85255 0.0
11.86555 0.0
11.87755 0.0
11.89055 0.0
11.90255 0.0
11.91555 0.0
11.92755 0.0
11.94055 0.0
11.95255 0.0
11.96555 0.0
11.97755 0.0
11.99055 0.0
12.00255 0.0
12.01555 0.0
12.02755 0.0
12.04055 0.0
12.05255 0.0
12.06555 0.0
12.07755 0.0
12.09055 0.0
12.10255 0.0
12.11555 0.0
12.12755 0.0
12.14055 0.0
12.15255 0.0
12.16555 0.0
12.17755 0.0
12.19055 0.0
12.20255 0.0
12.21555 0.0
12.22755 0.0
12.24055 0.0
12.25255 0.0
12.26555 0.0
12.27755 0.0
12.29055 0.0
12.30255 0.0
12.31555 0.0
12.32755 0.0
12.34055 0.0
12.35255 0.0
12.36555 0.0
12.37755 0.0
12.39055 0.0
12.40255 0.0
12.41555 0.0
12.42855 0.0
12.44055 0.0
12.45355 0.0
12.46555 0.0
12.47855 0.0
12.49055 0.0
12.50355 0.0
12.51555 0.0
12.52855 0.0
12.54055 0.0
12.55355 0.0
12.56555 0.0
12.57855 0.0
12.59055 0.0
12.60355 0.0
12.61555 0.0
12.62855 0.0
12.64055 0.0
12.65355 0.0
12.66555 0.0
12.67855 0.0
12.69055 0.0
12.70355 0.0
12.71555 0.0
12.72855 0.0
12.74055 0.0
12.75355 0.0
12.76555 0.0
12.77855 0.0
12.79055 0.0
12.80355 0.0
12.81555 0.0
12.82855 0.0
12.84055 0.0
12.85355 0.0
12.86555 0.0
12.87855 0.0
12.89055 0.0
12.90355 0.0
12.91555 0.0
12.92855 0.0
12.94055 0.0
12.95355 0.0
12.96555 0.0
12.97855 0.0
12.99055 0.0
13.00355 0.0
13.01555 0.0
13.02855 0.0
13.04055 0.0
13.05355 0.0
13.06555 0.0
13.07855 0.0
13.09055 0.0
13.10355 0.0
13.11555 0.0
13.12855 0.0
13.14055 0.0
13.15355 0.0
13.16555 0.0
13.17855 0.0
13.19055 0.0
13.20355 0.0
13.21555 0.0
13.22855 0.0
13.24055 0.0
13.25355 0.0
13.26555 0.0
13.27855 0.0
13.29055 0.0
13.30355 0.0
13.31555 0.0
13.32855 0.0
13.34055 0.0
13.35355 0.0
13.36555 0.0
13.37855 0.0
13.39055 0.0
13.40355 0.0
