# Supplementary material for: Coherent ultrafast photoemission from a single quantized state of a one-dimensional emitter
Source: Sci Adv. 2023 Oct 12;9(41):eadf4170. doi: 10.1126/sciadv.adf4170 (PMC10569710; doi:10.1126/sciadv.adf4170)
Supplement: Supplementary file 2 — Data file S1 [file sciadv.adf4170_data_file_s1.zip › data and code/data_figure_4/Figure4D/inset/0.3_1_2]

-11.83135 0.6210333333333333
-11.81935 0.5976373333333334
-11.80635 0.5516133333333334
-11.79435 0.48950133333333334
-11.78135 0.41991666666666666
-11.76935 0.3486666666666667
-11.75635 0.27973933333333334
-11.74435 0.219472
-11.73135 0.17746733333333334
-11.71935 0.162964
-11.70635 0.17875866666666665
-11.69435 0.21722133333333332
-11.68135 0.26138666666666666
-11.66935 0.29158599999999996
-11.65635 0.2948233333333333
-11.64435 0.27171599999999996
-11.63135 0.23644933333333332
-11.61935 0.20945733333333333
-11.60635 0.20707599999999998
-11.59435 0.23396266666666668
-11.58135 0.28189333333333333
-11.56935 0.33480333333333334
-11.55635 0.3770073333333333
-11.54435 0.4008233333333333
-11.53135 0.41067533333333334
-11.51935 0.42334066666666664
-11.50635 0.46370866666666666
-11.49435 0.5557446666666667
-11.48135 0.7090906666666666
-11.46935 0.906868
-11.45635 1.1039153333333334
-11.44435 1.2425246666666667
-11.43135 1.279712
-11.41935 1.2117633333333333
-11.40635 1.0772993333333334
-11.39435 0.9355106666666667
-11.38135 0.8327206666666667
-11.36935 0.7786506666666667
-11.35635 0.748528
-11.34435 0.7064666666666667
-11.33135 0.632814
-11.31935 0.536006
-11.30635 0.44338333333333335
-11.29435 0.38054933333333335
-11.28135 0.355038
-11.26935 0.35424866666666666
-11.25635 0.35688933333333334
-11.24435 0.3485606666666667
-11.23135 0.33091333333333334
-11.21935 0.31908666666666663
-11.20635 0.32968400000000003
-11.19435 0.3674246666666667
-11.18135 0.41958866666666667
-11.16935 0.461476
-11.15635 0.4698506666666667
-11.14435 0.43502466666666667
-11.13135 0.3645986666666667
-11.11935 0.277538
-11.10635 0.19424000000000002
-11.09435 0.12947133333333333
-11.08135 0.09107066666666667
-11.06935 0.08244266666666666
-11.05635 0.10529333333333332
-11.04435 0.160138
-11.03135 0.24479533333333334
-11.01935 0.35239733333333334
-11.00635 0.470452
-10.99435 0.581152
-10.98135 0.663556
-10.96935 0.6977986666666667
-10.95635 0.6719293333333333
-10.94435 0.5884820000000001
-10.93135 0.4657613333333333
-10.91935 0.33126866666666666
-10.90635 0.2108
-10.89435 0.11963866666666667
-10.88135 0.060412
-10.86935 0.027104
-10.85635 0.010798
-10.84335 0.003854666666666667
-10.83135 0.0013859999999999999
-10.81835 0.001044
-10.80635 0.002389333333333333
-10.79335 0.006608666666666666
-10.78135 0.016633333333333333
-10.76835 0.037067333333333334
-10.75635 0.07299866666666667
-10.74335 0.12700733333333333
-10.73135 0.19524066666666667
-10.71835 0.2651846666666667
-10.70635 0.318214
-10.69335 0.33738533333333337
-10.68135 0.31603866666666663
-10.66835 0.26159733333333335
-10.65635 0.191368
-10.64335 0.12391466666666666
-10.63135 0.071682
-10.61835 0.03902066666666667
-10.60635 0.025084
-10.59335 0.028111333333333332
-10.58135 0.047954666666666666
-10.56835 0.08534466666666667
-10.55635 0.138562
-10.54335 0.19986600000000002
-10.53135 0.25507799999999997
-10.51835 0.288126
-10.50635 0.28901333333333334
-10.49335 0.26032733333333336
-10.48135 0.217756
-10.46835 0.18420733333333333
-10.45635 0.180974
-10.44335 0.21975733333333333
-10.43135 0.2979833333333334
-10.41835 0.39890600000000004
-10.40635 0.4978806666666667
-10.39335 0.5740993333333333
-10.38135 0.6215613333333334
-10.36835 0.6510553333333333
-10.35635 0.6799066666666668
-10.34335 0.7165933333333334
-10.33135 0.7530793333333333
-10.31835 0.7716513333333332
-10.30635 0.760004
-10.29335 0.7209713333333333
-10.28135 0.6680833333333334
-10.26835 0.6127413333333334
-10.25635 0.555716
-10.24335 0.4904613333333333
-10.23135 0.41417866666666664
-10.21835 0.33552933333333335
-10.20635 0.27177
-10.19335 0.238322
-10.18135 0.23867200000000002
-10.16835 0.26149133333333335
-10.15635 0.286732
-10.14335 0.296882
-10.13135 0.287472
-10.11835 0.27033866666666667
-10.10635 0.2679233333333333
-10.09335 0.30101
-10.08135 0.37610733333333335
-10.06835 0.47893600000000003
-10.05635 0.5779413333333333
-10.04335 0.637258
-10.03135 0.6330186666666666
-10.01835 0.5639193333333333
-10.00635 0.45010066666666665
-9.99335 0.32199866666666666
-9.98135 0.206614
-9.96835 0.11898533333333333
-9.95635 0.06152866666666667
-9.94335 0.028598666666666665
-9.93135 0.012070666666666667
-9.91835 0.005124666666666666
-9.90635 0.0038933333333333333
-9.89335 0.008026666666666666
-9.88135 0.021332666666666666
-9.86835 0.05271466666666667
-9.85635 0.11619533333333334
-9.84335 0.22761800000000001
-9.83035 0.396256
-9.81835 0.6132833333333333
-9.80535 0.8441506666666666
-9.79335 1.0337913333333333
-9.78035 1.1275866666666665
-9.76835 1.0977059999999998
-9.75535 0.9591733333333334
-9.74335 0.7636693333333333
-9.73035 0.5744486666666667
-9.71835 0.4384726666666667
-9.70535 0.37101133333333336
-9.69335 0.358176
-9.68035 0.37246866666666667
-9.66835 0.3902426666666667
-9.65535 0.40164333333333335
-9.64335 0.409018
-9.63035 0.41816533333333333
-9.61835 0.43114600000000003
-9.60535 0.44652533333333333
-9.59335 0.4655626666666667
-9.58035 0.4970893333333333
-9.56835 0.5552833333333334
-9.55535 0.6511673333333333
-9.54335 0.7818446666666666
-9.53035 0.9250053333333333
-9.51835 1.042606
-9.50535 1.0955766666666666
-9.49335 1.0628306666666667
-9.48035 0.9541786666666667
-9.46835 0.8065733333333333
-9.45535 0.6654513333333333
-9.44335 0.562294
-9.43035 0.502534
-9.41835 0.4703673333333333
-9.40535 0.44465533333333335
-9.39335 0.4139413333333334
-9.38035 0.381336
-9.36835 0.3587846666666667
-9.35535 0.357772
-9.34335 0.3829553333333333
-9.33035 0.4304986666666667
-9.31835 0.48953
-9.30535 0.5458706666666667
-9.29335 0.5880446666666667
-9.28035 0.61361
-9.26835 0.6300573333333334
-9.25535 0.6474626666666666
-9.24335 0.6673506666666668
-9.23035 0.6772573333333334
-9.21835 0.6572126666666667
-9.20535 0.5937026666666667
-9.19335 0.48993866666666663
-9.18035 0.36513866666666667
-9.16835 0.24412866666666666
-9.15535 0.14589466666666664
-9.14335 0.077772
-9.13035 0.03698333333333333
-9.11835 0.015900666666666667
-9.10535 0.0069700000000000005
-9.09335 0.005437333333333333
-9.08035 0.010187333333333333
-9.06835 0.023648
-9.05535 0.051026
-9.04335 0.098276
-9.03035 0.16823533333333335
-9.01835 0.255978
-9.00535 0.34631466666666666
-8.99335 0.41696666666666665
-8.98035 0.4478513333333333
-8.96835 0.431566
-8.95535 0.3793813333333333
-8.94335 0.3174133333333333
-8.93035 0.2757326666666666
-8.91835 0.2758126666666667
-8.90535 0.3221833333333333
-8.89335 0.40083399999999997
-8.88035 0.48466533333333334
-8.86835 0.5441786666666667
-8.85535 0.559544
-8.84235 0.5288726666666667
-8.83035 0.46775866666666666
-8.81735 0.4005053333333333
-8.80535 0.3466746666666667
-8.79235 0.31240266666666666
-8.78035 0.29027400000000003
-8.76735 0.26809466666666665
-8.75535 0.23936266666666667
-8.74235 0.208438
-8.73035 0.187226
-8.71735 0.186724
-8.70535 0.20925133333333334
-8.69235 0.24659999999999999
-8.68035 0.285242
-8.66735 0.31510466666666664
-8.65535 0.33577466666666667
-8.64235 0.3546746666666667
-8.63035 0.37819800000000003
-8.61735 0.40314933333333336
-8.60535 0.4159313333333333
-8.59235 0.40121
-8.58035 0.353256
-8.56735 0.2810066666666666
-8.55535 0.20378866666666667
-8.54235 0.14186733333333335
-8.53035 0.10879466666666666
-8.51735 0.108704
-8.50535 0.13747266666666666
-8.49235 0.18566933333333333
-8.48035 0.242462
-8.46735 0.30013799999999996
-8.45535 0.3571666666666667
-8.44235 0.41719599999999996
-8.43035 0.48418266666666665
-8.41735 0.5576413333333333
-8.40535 0.6324893333333333
-8.39235 0.7020700000000001
-8.38035 0.7593639999999999
-8.36735 0.794858
-8.35535 0.79522
-8.34235 0.7485186666666667
-8.33035 0.654346
-8.31735 0.530138
-8.30535 0.4065106666666667
-8.29235 0.31381000000000003
-8.28035 0.2685946666666667
-8.26735 0.26831600000000005
-8.25535 0.29616933333333334
-8.24235 0.3326866666666667
-8.23035 0.367078
-8.21735 0.40152933333333335
-8.20535 0.4460593333333333
-8.19235 0.5077013333333333
-8.18035 0.582908
-8.16735 0.6585833333333333
-8.15535 0.7203753333333334
-8.14235 0.759536
-8.13035 0.773284
-8.11735 0.75935
-8.10535 0.7132959999999999
-8.09235 0.632108
-8.08035 0.5215153333333333
-8.06735 0.39919733333333335
-8.05535 0.29052133333333335
-8.04235 0.21958066666666667
-8.03035 0.201648
-8.01735 0.23982933333333334
-8.00535 0.32558933333333334
-7.99235 0.4417953333333333
-7.98035 0.5681666666666667
-7.96735 0.68786
-7.95535 0.7922986666666667
-7.94235 0.8802540000000001
-7.93035 0.9515220000000001
-7.91735 1.000396
-7.90535 1.014128
-7.89235 0.9789166666666667
-7.88035 0.8885786666666667
-7.86735 0.7507413333333334
-7.85535 0.5859753333333334
-7.84235 0.4209713333333333
-7.82935 0.279908
-7.81735 0.178966
-7.80435 0.12547666666666665
-7.79235 0.12032333333333334
-7.77935 0.16019133333333332
-7.76735 0.23718066666666668
-7.75435 0.33674133333333334
-7.74235 0.43762866666666667
-7.72935 0.5169146666666667
-7.71735 0.5598393333333332
-7.70435 0.5687826666666667
-7.69235 0.5647813333333332
-7.67935 0.5782033333333333
-7.66735 0.6324046666666666
-7.65435 0.7300626666666666
-7.64235 0.8518893333333334
-7.62935 0.9685206666666667
-7.61735 1.0577393333333334
-7.60435 1.1128013333333333
-7.59235 1.1376266666666666
-7.57935 1.1348986666666667
-7.56735 1.1008726666666666
-7.55435 1.0325826666666666
-7.54235 0.9388926666666666
-7.52935 0.843792
-7.51735 0.776808
-7.50435 0.75898
-7.49235 0.7942066666666666
-7.47935 0.86849
-7.46735 0.9548306666666666
-7.45435 1.0197333333333334
-7.44235 1.033238
-7.42935 0.9810126666666666
-7.41735 0.8736006666666667
-7.40435 0.7442960000000001
-7.39235 0.633808
-7.37935 0.5692780000000001
-7.36735 0.5516426666666666
-7.35435 0.5589273333333333
-7.34235 0.5628139999999999
-7.32935 0.5460093333333333
-7.31735 0.5096046666666667
-7.30435 0.46661800000000003
-7.29235 0.430542
-7.27935 0.40814466666666666
-7.26735 0.40116666666666667
-7.25435 0.41087399999999996
-7.24235 0.43871933333333335
-7.22935 0.48144733333333334
-7.21735 0.5275673333333333
-7.20435 0.5612739999999999
-7.19235 0.572514
-7.17935 0.5646926666666666
-7.16735 0.5528266666666667
-7.15435 0.5529633333333333
-7.14235 0.5720006666666666
-7.12935 0.6052366666666666
-7.11735 0.6426040000000001
-7.10435 0.6768986666666666
-7.09235 0.7087113333333334
-7.07935 0.7460013333333334
-7.06735 0.7995306666666667
-7.05435 0.8772846666666666
-7.04235 0.9789
-7.02935 1.092824
-7.01735 1.1983646666666667
-7.00435 1.2714406666666667
-6.99235 1.2913326666666667
-6.97935 1.2455833333333333
-6.96735 1.1329573333333334
-6.95435 0.9646993333333334
-6.94235 0.7652153333333334
-6.92935 0.5678040000000001
-6.91735 0.40639333333333333
-6.90435 0.305896
-6.89235 0.27616599999999997
-6.87935 0.3111386666666667
-6.86735 0.39177466666666666
-6.85435 0.4906833333333333
-6.84135 0.5780686666666667
-6.82935 0.6294299999999999
-6.81635 0.6342479999999999
-6.80435 0.6007826666666667
-6.79135 0.5533973333333333
-6.77935 0.5211133333333333
-6.76635 0.5234446666666667
-6.75435 0.561168
-6.74135 0.6177693333333334
-6.72935 0.6697019999999999
-6.71635 0.6990733333333333
-6.70435 0.7021273333333333
-6.69135 0.6895533333333332
-6.67935 0.6799373333333333
-6.66635 0.6894380000000001
-6.65435 0.7233959999999999
-6.64135 0.7739313333333333
-6.62935 0.826176
-6.61635 0.8688513333333333
-6.60435 0.902778
-6.59135 0.940702
-6.57935 0.9981513333333333
-6.56635 1.0815219999999999
-6.55435 1.1821546666666667
-6.54135 1.2785046666666666
-6.52935 1.3458273333333333
-6.51635 1.3648306666666667
-6.50435 1.3266553333333335
-6.49135 1.2324206666666666
-6.47935 1.0912006666666667
-6.46635 0.9187246666666666
-6.45435 0.7360313333333333
-6.44135 0.566798
-6.42935 0.432734
-6.41635 0.3486493333333333
-6.40435 0.32036200000000004
-6.39135 0.34506733333333334
-6.37935 0.4137306666666667
-6.36635 0.5145526666666667
-6.35435 0.6362559999999999
-6.34135 0.7700953333333334
-6.32935 0.909198
-6.31635 1.0461486666666666
-6.30435 1.171006
-6.29135 1.2715113333333332
-6.27935 1.3361206666666667
-6.26635 1.357434
-6.25435 1.3360386666666666
-6.24135 1.2847093333333333
-6.22935 1.2292233333333333
-6.21635 1.2025353333333333
-6.20435 1.2314233333333333
-6.19135 1.322038
-6.17935 1.4541966666666668
-6.16635 1.5889306666666667
-6.15435 1.683824
-6.14135 1.708326
-6.12935 1.6521413333333332
-6.11635 1.52691
-6.10435 1.36235
-6.09135 1.1967746666666665
-6.07935 1.064206
-6.06635 0.9832393333333334
-6.05435 0.952568
-6.04135 0.9570506666666667
-6.02935 0.9769193333333334
-6.01635 0.9935433333333333
-6.00435 0.9899013333333334
-5.99135 0.9517333333333333
-5.97935 0.8728186666666667
-5.96635 0.7609533333333334
-5.95435 0.637528
-5.94135 0.5301926666666666
-5.92935 0.46391333333333334
-5.91635 0.45497933333333335
-5.90435 0.5075173333333333
-5.89135 0.6104353333333333
-5.87935 0.73681
-5.86635 0.849862
-5.85435 0.915926
-5.84135 0.9182913333333332
-5.82835 0.8638773333333333
-5.81635 0.7781373333333333
-5.80335 0.6939240000000001
-5.79135 0.6397200000000001
-5.77835 0.6329966666666667
-5.76635 0.6782993333333334
-5.75335 0.7685813333333333
-5.74135 0.8874873333333333
-5.72835 1.0116406666666666
-5.71635 1.1128660000000001
-5.70335 1.1630126666666667
-5.69135 1.1412246666666666
-5.67835 1.0419733333333334
-5.66635 0.8797853333333333
-5.65335 0.687346
-5.64135 0.5062173333333333
-5.62835 0.37470333333333333
-5.61635 0.31717666666666666
-5.60335 0.3374166666666667
-5.59135 0.41682
-5.57835 0.5183913333333333
-5.56635 0.5984619999999999
-5.55335 0.6242233333333334
-5.54135 0.5895246666666666
-5.52835 0.5191506666666666
-5.51635 0.4578053333333333
-5.50335 0.44973266666666667
-5.49135 0.519646
-5.47835 0.6634220000000001
-5.46635 0.8517806666666666
-5.45335 1.0440893333333332
-5.44135 1.2060293333333334
-5.42835 1.3217733333333332
-5.41635 1.394066
-5.40335 1.4337386666666667
-5.39135 1.447276
-5.37835 1.431912
-5.36635 1.380112
-5.35335 1.2875546666666666
-5.34135 1.1574633333333333
-5.32835 0.9988606666666667
-5.31635 0.823446
-5.30335 0.6447206666666666
-5.29135 0.47902533333333336
-5.27835 0.3453353333333334
-5.26635 0.26256266666666667
-5.25335 0.24492933333333333
-5.24135 0.29759266666666667
-5.22835 0.41320066666666666
-5.21635 0.5703593333333333
-5.20335 0.7356486666666666
-5.19135 0.8710733333333334
-5.17835 0.9450126666666667
-5.16635 0.941914
-5.15335 0.8658579999999999
-5.14135 0.7366193333333333
-5.12835 0.5812433333333333
-5.11635 0.426074
-5.10335 0.29182
-5.09135 0.192304
-5.07835 0.13562066666666667
-5.06635 0.12625133333333333
-5.05335 0.16584733333333332
-5.04135 0.2511
-5.02835 0.3694406666666667
-5.01635 0.4964426666666667
-5.00335 0.5999326666666666
-4.99135 0.6518926666666667
-4.97835 0.6425219999999999
-4.96635 0.5877153333333334
-4.95335 0.5234566666666667
-4.94135 0.48894133333333334
-4.92835 0.50766
-4.91635 0.5761066666666667
-4.90335 0.6665453333333333
-4.89135 0.7427286666666667
-4.87835 0.7797026666666667
-4.86635 0.77731
-4.85335 0.7591213333333333
-4.84035 0.7575693333333333
-4.82835 0.7948993333333333
-4.81535 0.8709926666666666
-4.80335 0.9644946666666667
-4.79035 1.0450253333333335
-4.77835 1.0889386666666667
-4.76535 1.0901526666666668
-4.75335 1.0609833333333334
-4.74035 1.023118
-4.72835 0.9949073333333334
-4.71535 0.9821846666666667
-4.70335 0.9788006666666667
-4.69035 0.9746926666666667
-4.67835 0.9656093333333333
-4.66535 0.9563826666666666
-4.65335 0.9562473333333333
-4.64035 0.970714
-4.62835 0.9970146666666667
-4.61535 1.0249573333333333
-4.60335 1.040766
-4.59035 1.0309666666666666
-4.57835 0.9847319999999999
-4.56535 0.8964913333333333
-4.55335 0.7687173333333334
-4.54035 0.613816
-4.52835 0.4518893333333333
-4.51535 0.304954
-4.50335 0.18982533333333332
-4.49035 0.11394933333333333
-4.47835 0.07568733333333334
-4.46535 0.06748933333333333
-4.45335 0.07899266666666667
-4.44035 0.09908733333333333
-4.42835 0.117744
-4.41535 0.12884066666666666
-4.40335 0.13326933333333332
-4.39035 0.140208
-4.37835 0.16462933333333335
-4.36535 0.22073066666666669
-4.35335 0.31360733333333335
-4.34035 0.433288
-4.32835 0.5559346666666667
-4.31535 0.654028
-4.30335 0.7116506666666667
-4.29035 0.734644
-4.27835 0.7477953333333333
-4.26535 0.7802506666666668
-4.25335 0.849936
-4.24035 0.9570213333333334
-4.22835 1.0879506666666667
-4.21535 1.2223673333333334
-4.20335 1.3379126666666668
-4.19035 1.4132566666666666
-4.17835 1.4338799999999998
-4.16535 1.398156
-4.15335 1.318056
-4.14035 1.2124506666666666
-4.12835 1.0972113333333333
-4.11535 0.979822
-4.10335 0.862812
-4.09035 0.7499680000000001
-4.07835 0.6516566666666667
-4.06535 0.5837346666666666
-4.05335 0.5610186666666667
-4.04035 0.5886806666666666
-4.02835 0.6564633333333333
-4.01535 0.7404226666666667
-4.00335 0.8122706666666667
-3.99035 0.8505699999999999
-3.97835 0.8489306666666666
-3.96535 0.8174306666666666
-3.95335 0.77693
-3.94035 0.7495946666666666
-3.92835 0.7499753333333333
-3.91535 0.7818793333333333
-3.90335 0.8426013333333333
-3.89035 0.9293073333333334
-3.87835 1.040564
-3.86535 1.1709313333333333
-3.85335 1.3041033333333334
-3.84035 1.411694
-3.82735 1.4602173333333333
-3.81535 1.42435
-3.80235 1.2995126666666665
-3.79035 1.105862
-3.77735 0.8811466666666666
-3.76535 0.664068
-3.75235 0.48022133333333333
-3.74035 0.337578
-3.72735 0.23253733333333332
-3.71535 0.15902200000000002
-3.70235 0.11363733333333334
-3.69035 0.09555866666666667
-3.67735 0.10382266666666666
-3.66535 0.13524666666666668
-3.65235 0.18457933333333332
-3.64035 0.246634
-3.62735 0.3184946666666667
-3.61535 0.399668
-3.60235 0.4891453333333333
-3.59035 0.5816886666666666
-3.57735 0.6661933333333334
-3.56535 0.7281153333333333
-3.55235 0.7539486666666666
-3.54035 0.7357926666666667
-3.52735 0.6736866666666667
-3.51535 0.57607
-3.50235 0.4584013333333333
-3.49035 0.3399466666666667
-3.47735 0.23970733333333336
-3.46535 0.172506
-3.45235 0.14723133333333335
-3.44035 0.16720266666666667
-3.42735 0.23147933333333331
-3.41535 0.335002
-3.40235 0.467296
-3.39035 0.610394
-3.37735 0.739172
-3.36535 0.8255273333333334
-3.35235 0.8465253333333334
-3.34035 0.7935666666666666
-3.32735 0.6771593333333333
-3.31535 0.5237913333333333
-3.30235 0.36616066666666663
-3.29035 0.23129799999999998
-3.27735 0.13363533333333333
-3.26535 0.07490533333333334
-3.25235 0.049076666666666664
-3.24035 0.04779066666666667
-3.22735 0.06342933333333332
-3.21535 0.08977133333333334
-3.20235 0.121808
-3.19035 0.156104
-3.17735 0.19136666666666666
-3.16535 0.228234
-3.15235 0.267886
-3.14035 0.3106466666666667
-3.12735 0.35539733333333334
-3.11535 0.3995746666666667
-3.10235 0.438384
-3.09035 0.46363533333333334
-3.07735 0.465196
-3.06535 0.4356293333333333
-3.05235 0.3762146666666667
-3.04035 0.2992606666666667
-3.02735 0.224174
-3.01535 0.16917266666666667
-3.00235 0.14408266666666666
-2.99035 0.14710666666666666
-2.97735 0.166528
-2.96535 0.18602533333333332
-2.95235 0.19156666666666666
-2.94035 0.17687866666666666
-2.92735 0.145008
-2.91535 0.105202
-2.90235 0.06747666666666667
-2.89035 0.03824333333333333
-2.87735 0.01916333333333333
-2.86535 0.008528666666666665
-2.85235 0.0035286666666666665
-2.83935 0.0018833333333333334
-2.82735 0.002580666666666667
-2.81435 0.006048666666666667
-2.80235 0.014062
-2.78935 0.029266666666666667
-2.77735 0.05393933333333333
-2.76435 0.088034
-2.75235 0.12755933333333333
-2.73935 0.16511733333333334
-2.72735 0.19361266666666666
-2.71435 0.21174666666666667
-2.70235 0.22750733333333334
-2.68935 0.256144
-2.67735 0.312742
-2.66435 0.40347933333333336
-2.65235 0.5214246666666666
-2.63935 0.6495613333333333
-2.62735 0.7693506666666666
-2.61435 0.8685286666666666
-2.60235 0.943508
-2.58935 0.9953973333333334
-2.57735 1.0231473333333334
-2.56435 1.0201126666666667
-2.55235 0.9763133333333334
-2.53935 0.887256
-2.52735 0.7614839999999999
-2.51435 0.6220666666666667
-2.50235 0.4979726666666667
-2.48935 0.41031333333333336
-2.47735 0.36217733333333335
-2.46435 0.33876266666666666
-2.45235 0.31768133333333337
-2.43935 0.28227066666666667
-2.42735 0.22923933333333332
-2.41435 0.16706666666666664
-2.40235 0.10833266666666666
-2.38935 0.062268
-2.37735 0.031678
-2.36435 0.014267333333333333
-2.35235 0.0057413333333333335
-2.33935 0.0022466666666666668
-2.32735 0.0013759999999999998
-2.31435 0.0021546666666666667
-2.30235 0.004638000000000001
-2.28935 0.009432666666666667
-2.27735 0.017131333333333332
-2.26435 0.02772466666666667
-2.25235 0.04031133333333334
-2.23935 0.05358266666666667
-2.22735 0.06716933333333334
-2.21435 0.08303333333333333
-2.20235 0.10542666666666665
-2.18935 0.13874333333333333
-2.17735 0.18422266666666667
-2.16435 0.23827666666666666
-2.15235 0.2940993333333333
-2.13935 0.3454753333333333
-2.12735 0.38902600000000004
-2.11435 0.42251466666666665
-2.10235 0.44110133333333335
-2.08935 0.4369733333333333
-2.07735 0.40403266666666665
-2.06435 0.34476466666666666
-2.05235 0.2722793333333334
-2.03935 0.2058593333333333
-2.02735 0.16210133333333332
-2.01435 0.14836933333333333
-2.00235 0.16064933333333334
-1.98935 0.186192
-1.97735 0.20897133333333334
-1.96435 0.21582266666666666
-1.95235 0.20129466666666668
-1.93935 0.16918533333333335
-1.92735 0.13045333333333334
-1.91435 0.09890866666666667
-1.90235 0.087394
-1.88935 0.10542933333333333
-1.87735 0.15745666666666666
-1.86435 0.240462
-1.85235 0.3419646666666667
-1.83935 0.4420753333333333
-1.82635 0.52118
-1.81435 0.570662
-1.80135 0.5976153333333334
-1.78935 0.618722
-1.77635 0.6450406666666667
-1.76435 0.6703813333333334
-1.75135 0.6735626666666668
-1.73935 0.6342013333333333
-1.72635 0.5498526666666667
-1.71435 0.441376
-1.70135 0.343186
-1.68935 0.286094
-1.67635 0.2836166666666667
-1.66435 0.327368
-1.65135 0.392492
-1.63935 0.45025066666666663
-1.62635 0.48338600000000004
-1.61435 0.4968246666666667
-1.60135 0.5169533333333333
-1.58935 0.5776606666666667
-1.57635 0.7000006666666666
-1.56435 0.876212
-1.55135 1.0680346666666667
-1.53935 1.2200746666666666
-1.52635 1.2821586666666667
-1.51435 1.2291813333333332
-1.50135 1.0706346666666666
-1.48935 0.8445933333333334
-1.47635 0.6016600000000001
-1.46435 0.385872
-1.45135 0.222118
-1.43935 0.11443333333333333
-1.42635 0.052636
-1.41435 0.021636
-1.40135 0.008184
-1.38935 0.003732
-1.37635 0.004496
-1.36435 0.010698000000000001
-1.35135 0.02596666666666667
-1.33935 0.056521999999999996
-1.32635 0.108896
-1.31435 0.185486
-1.30135 0.27928800000000004
-1.28935 0.3717453333333333
-1.27635 0.437442
-1.26435 0.45508333333333334
-1.25135 0.41873
-1.23935 0.3413133333333333
-1.22635 0.24803066666666668
-1.21435 0.16464133333333333
-1.20135 0.108478
-1.18935 0.08595466666666667
-1.17635 0.09468933333333333
-1.16435 0.12627266666666667
-1.15135 0.167938
-1.13935 0.20451266666666665
-1.12635 0.22242333333333333
-1.11435 0.21460266666666666
-1.10135 0.18338866666666667
-1.08935 0.13883266666666666
-1.07635 0.09344666666666666
-1.06435 0.05699333333333333
-1.05135 0.034296
-1.03935 0.02631
-1.02635 0.032326
-1.01435 0.05106466666666667
-1.00135 0.07984933333333334
-0.98935 0.11312066666666666
-0.97635 0.14231466666666667
-0.96435 0.15834666666666666
-0.95135 0.15570066666666668
-0.93935 0.13527066666666665
-0.92635 0.10383733333333334
-0.91435 0.07042533333333334
-0.90135 0.0422
-0.88935 0.02234066666666667
-0.87635 0.01045
-0.86435 0.004318666666666667
-0.85135 0.0015766666666666668
-0.83835 0.0005086666666666666
-0.82635 0.00014466666666666667
-0.81335 3.6666666666666666e-05
-0.80135 8e-06
-0.78835 1.3333333333333334e-06
-0.77635 0.0
-0.76335 0.0
-0.75135 0.0
-0.73835 6.666666666666667e-07
-0.72635 2e-06
-0.71335 9.999999999999999e-06
-0.70135 4.466666666666667e-05
-0.68835 0.000176
-0.67635 0.0006146666666666667
-0.66335 0.0018946666666666667
-0.65135 0.005157333333333333
-0.63835 0.012403333333333332
-0.62635 0.026354
-0.61335 0.049471999999999995
-0.60135 0.08205133333333332
-0.58835 0.12023666666666667
-0.57635 0.15567399999999998
-0.56335 0.17807866666666666
-0.55135 0.17997666666666667
-0.53835 0.16071333333333332
-0.52635 0.1268
-0.51335 0.08839
-0.50135 0.05443733333333333
-0.48835 0.02962266666666667
-0.47635 0.014240666666666667
-0.46335 0.006048666666666667
-0.45135 0.00227
-0.43835 0.0007526666666666667
-0.42635 0.00022066666666666667
-0.41335 5.733333333333333e-05
-0.40135 1.3333333333333333e-05
-0.38835 2.666666666666667e-06
-0.37635 6.666666666666667e-07
-0.36335 0.0
-0.35135 0.0
-0.33835 0.0
-0.32635 0.0
-0.31335 0.0
-0.30135 0.0
-0.28835 0.0
-0.27635 0.0
-0.26335 0.0
-0.25135 0.0
-0.23835 0.0
-0.22635 6.666666666666667e-07
-0.21335 4e-06
-0.20135 2.0666666666666666e-05
-0.18835 8.666666666666667e-05
-0.17635 0.00032533333333333334
-0.16335 0.0010739999999999999
-0.15135 0.003136
-0.13835 0.008088
-0.12635 0.018428666666666666
-0.11335 0.037102666666666666
-0.10135 0.06599066666666667
-0.08835 0.10370333333333333
-0.07635 0.14398666666666668
-0.06335 0.176636
-0.05135 0.19144133333333332
-0.03835 0.18333066666666667
-0.02635 0.155116
-0.01335 0.11596933333333334
-0.00135 0.07663866666666667
0.01165 0.04490266666666667
0.02365 0.023751333333333333
0.03665 0.012620666666666667
0.04865 0.009841333333333334
0.06165 0.014617333333333335
0.07365 0.027527333333333334
0.08665 0.04944133333333333
0.09865 0.07943333333333333
0.11165 0.11296866666666668
0.12365 0.14199599999999998
0.13665 0.15769399999999997
0.14865 0.15473466666666666
0.16165 0.13414733333333334
0.17465 0.10275533333333334
0.18665 0.06954866666666668
0.19965 0.041616
0.21165 0.02211866666666667
0.22465 0.010850666666666666
0.23665 0.006321333333333333
0.24965 0.008016666666666667
0.26165 0.018197333333333333
0.27465 0.04289133333333333
0.28665 0.09125
0.29965 0.171962
0.31165 0.2864126666666667
0.32465 0.42157733333333336
0.33665 0.5486166666666666
0.34965 0.6319526666666667
0.36165 0.6467393333333333
0.37465 0.5942286666666666
0.38665 0.5042453333333333
0.39965 0.4223546666666667
0.41165 0.3882506666666667
0.42465 0.417636
0.43665 0.495332
0.44965 0.5821613333333333
0.46165 0.633148
0.47465 0.6186973333333333
0.48665 0.5372573333333333
0.49965 0.4129986666666667
0.51165 0.280686
0.52465 0.16859466666666664
0.53665 0.08952133333333333
0.54965 0.042168
0.56165 0.018136
0.57465 0.008680666666666666
0.58665 0.008324666666666666
0.59965 0.015547333333333333
0.61165 0.031691333333333335
0.62465 0.05879533333333333
0.63665 0.09672266666666667
0.64965 0.14064533333333334
0.66165 0.18069466666666667
0.67465 0.20512133333333335
0.68665 0.20573666666666668
0.69965 0.18231266666666668
0.71165 0.14273933333333336
0.72465 0.09874066666666666
0.73665 0.06035
0.74965 0.032587333333333336
0.76165 0.015546666666666665
0.77465 0.006553333333333333
0.78665 0.0024406666666666665
0.79965 0.0008033333333333333
0.81165 0.0002346666666666667
0.82465 6.6e-05
0.83665 4.2000000000000004e-05
0.84965 0.00011866666666666666
0.86165 0.00041533333333333336
0.87465 0.001308
0.88665 0.0036473333333333336
0.89965 0.008981999999999999
0.91165 0.019544
0.92465 0.037574666666666666
0.93665 0.06382
0.94965 0.09577533333333334
0.96165 0.126988
0.97465 0.148764
0.98665 0.15397733333333333
0.99965 0.14081666666666667
1.01165 0.11377933333333333
1.02465 0.081232
1.03665 0.051271333333333335
1.04965 0.028718666666666667
1.06165 0.014646666666666667
1.07465 0.007919333333333334
1.08665 0.00722
1.09965 0.012405333333333332
1.11165 0.024679999999999997
1.12465 0.045529999999999994
1.13665 0.07474399999999999
1.14965 0.10851999999999999
1.16265 0.139234
1.17465 0.15783266666666668
1.18765 0.15808333333333333
1.19965 0.13988866666666666
1.21265 0.10938133333333333
1.22465 0.07558933333333333
1.23765 0.04625
1.24965 0.025356
1.26265 0.013373333333333333
1.27465 0.009190666666666668
1.28765 0.012084000000000001
1.29965 0.022604
1.31265 0.04197533333333334
1.32465 0.07027066666666666
1.33765 0.10442066666666668
1.34965 0.1376106666666667
1.36265 0.161394
1.37465 0.16985599999999998
1.38765 0.163192
1.39965 0.14807133333333333
1.41265 0.13420866666666667
1.42465 0.13011866666666666
1.43765 0.14104866666666668
1.44965 0.169882
1.46265 0.218732
1.47465 0.2886513333333333
1.48765 0.37720266666666663
1.49965 0.47624133333333335
1.51265 0.57216
1.52465 0.6489506666666667
1.53765 0.6917866666666667
1.54965 0.690856
1.56265 0.6446919999999999
1.57465 0.5622833333333334
1.58765 0.46282599999999996
1.59965 0.37034266666666665
1.61265 0.3053933333333333
1.62465 0.2777673333333333
1.63765 0.284574
1.64965 0.314444
1.66265 0.3546533333333333
1.67465 0.3966946666666667
1.68765 0.4382513333333333
1.69965 0.4818266666666667
1.71265 0.5313293333333333
1.72465 0.587282
1.73765 0.642316
1.74965 0.6808080000000001
1.76265 0.6863386666666667
1.77465 0.653538
1.78765 0.5946400000000001
1.79965 0.5337700000000001
1.81265 0.49147066666666667
1.82465 0.4727226666666667
1.83765 0.46748066666666666
1.84965 0.46332866666666667
1.86265 0.458152
1.87465 0.461364
1.88765 0.48394333333333334
1.89965 0.5261053333333333
1.91265 0.5740593333333333
1.92465 0.608418
1.93765 0.6153506666666666
1.94965 0.591638
1.96265 0.541596
1.97465 0.47117400000000004
1.98765 0.3863273333333333
1.99965 0.29456333333333334
2.01265 0.20590266666666668
2.02465 0.13044266666666665
2.03765 0.07445666666666666
2.04965 0.038844
2.06265 0.020695333333333333
2.07465 0.016511333333333333
2.08765 0.02473
2.09965 0.04617466666666667
2.11265 0.08224466666666667
2.12465 0.131684
2.13765 0.18776133333333334
2.14965 0.23817666666666665
2.16265 0.26902333333333334
2.17565 0.271338
2.18765 0.24633666666666668
2.20065 0.20577733333333334
2.21265 0.16707933333333333
2.22565 0.14588666666666666
2.23765 0.1501
2.25065 0.178034
2.26265 0.221502
2.27565 0.272318
2.28765 0.32872266666666666
2.30065 0.39687666666666666
2.31265 0.48556666666666665
2.32565 0.596722
2.33765 0.719444
2.35065 0.8315579999999999
2.36265 0.90813
2.37565 0.930296
2.38765 0.8908133333333333
2.40065 0.7951706666666667
2.41265 0.6606746666666666
2.42565 0.5134433333333334
2.43765 0.3824146666666667
2.45065 0.29172333333333333
2.46265 0.2541
2.47565 0.268028
2.48765 0.3200186666666667
2.50065 0.38969133333333333
2.51265 0.4553993333333333
2.52565 0.49834066666666665
2.53765 0.5054073333333333
2.55065 0.47175266666666665
2.56265 0.40258000000000005
2.57565 0.31199066666666664
2.58765 0.21841733333333335
2.60065 0.1378046666666667
2.61265 0.07860266666666667
2.62565 0.04116466666666666
2.63765 0.020579333333333335
2.65065 0.010540666666666667
2.66265 0.005941333333333334
2.67565 0.00369
2.68765 0.002352
2.70065 0.0014286666666666668
2.71265 0.0007953333333333333
2.72565 0.000412
2.73765 0.00025066666666666667
2.75065 0.00034133333333333335
2.76265 0.0008906666666666667
2.77565 0.0025
2.78765 0.0065313333333333334
2.80065 0.015636
2.81265 0.03428933333333333
2.82565 0.06888933333333333
2.83765 0.12665866666666667
2.85065 0.21271466666666666
2.86265 0.32567466666666667
2.87565 0.45394799999999996
2.88765 0.5765
2.90065 0.6702453333333334
2.91265 0.7217439999999999
2.92565 0.7360279999999999
2.93765 0.7340099999999999
2.95065 0.7381373333333333
2.96265 0.7554986666666667
2.97565 0.7705346666666667
2.98765 0.755478
3.00065 0.6895313333333333
3.01265 0.5736426666666666
3.02565 0.43029866666666666
3.03765 0.29032
3.05065 0.17814
3.06265 0.10414466666666668
3.07565 0.066578
3.08765 0.058382666666666666
3.10065 0.07363466666666667
3.11265 0.110274
3.12565 0.16825333333333334
3.13765 0.24449133333333334
3.15065 0.3278233333333333
3.16365 0.39857266666666663
3.17565 0.43513999999999997
3.18865 0.424804
3.20065 0.3713093333333333
3.21365 0.2947513333333333
3.22565 0.223048
3.23865 0.18186733333333333
3.25065 0.18744333333333335
3.26365 0.24306933333333333
3.27565 0.3375946666666667
3.28865 0.44594466666666666
3.30065 0.5345306666666667
3.31365 0.572714
3.32565 0.5459053333333334
3.33865 0.462262
3.35065 0.34753133333333336
3.36365 0.23193000000000003
3.37565 0.13752733333333333
3.38865 0.072916
3.40065 0.035994
3.41365 0.020418666666666665
3.42565 0.021143333333333333
3.43865 0.036865999999999996
3.45065 0.069256
3.46365 0.11986266666666667
3.47565 0.18634533333333334
3.48865 0.2602966666666667
3.50065 0.32884266666666667
3.51365 0.380098
3.52565 0.4093233333333333
3.53865 0.42130266666666666
3.55065 0.42668199999999995
3.56365 0.43408266666666667
3.57565 0.4431
3.58865 0.4436886666666667
3.60065 0.42262
3.61365 0.37286199999999997
3.62565 0.2990833333333333
3.63865 0.21560600000000002
3.65065 0.13872333333333334
3.66365 0.07934400000000001
3.67565 0.040246
3.68865 0.018077333333333334
3.70065 0.007184666666666667
3.71365 0.002525333333333333
3.72565 0.0007846666666666666
3.73865 0.00021533333333333333
3.75065 5.2e-05
3.76365 1.1333333333333334e-05
3.77565 2e-06
3.78865 6.666666666666667e-07
3.80065 0.0
3.81365 0.0
3.82565 0.0
3.83865 0.0
3.85065 0.0
3.86365 0.0
3.87565 0.0
3.88865 0.0
3.90065 0.0
3.91365 0.0
3.92565 0.0
3.93865 0.0
3.95065 0.0
3.96365 0.0
3.97565 0.0
3.98865 0.0
4.00065 0.0
4.01365 0.0
4.02565 0.0
4.03865 0.0
4.05065 0.0
4.06365 0.0
4.07565 0.0
4.08865 0.0
4.10065 0.0
4.11365 0.0
4.12565 0.0
4.13865 0.0
4.15065 0.0
4.16365 0.0
4.17665 0.0
4.18865 0.0
4.20165 0.0
4.21365 0.0
4.22665 0.0
4.23865 0.0
4.25165 0.0
4.26365 0.0
4.27665 0.0
4.28865 0.0
4.30165 0.0
4.31365 0.0
4.32665 0.0
4.33865 0.0
4.35165 0.0
4.36365 0.0
4.37665 0.0
4.38865 0.0
4.40165 0.0
4.41365 0.0
4.42665 0.0
4.43865 0.0
4.45165 0.0
4.46365 0.0
4.47665 0.0
4.48865 0.0
4.50165 0.0
4.51365 0.0
4.52665 0.0
4.53865 0.0
4.55165 0.0
4.56365 0.0
4.57665 0.0
4.58865 0.0
4.60165 0.0
4.61365 0.0
4.62665 0.0
4.63865 0.0
4.65165 0.0
4.66365 0.0
4.67665 0.0
4.68865 0.0
4.70165 0.0
4.71365 0.0
4.72665 0.0
4.73865 0.0
4.75165 0.0
4.76365 0.0
4.77665 0.0
4.78865 0.0
4.80165 0.0
4.81365 0.0
4.82665 0.0
4.83865 0.0
4.85165 0.0
4.86365 0.0
4.87665 0.0
4.88865 0.0
4.90165 0.0
4.91365 0.0
4.92665 0.0
4.93865 0.0
4.95165 0.0
4.96365 0.0
4.97665 0.0
4.98865 0.0
5.00165 0.0
5.01365 0.0
5.02665 0.0
5.03865 0.0
5.05165 0.0
5.06365 0.0
5.07665 0.0
5.08865 0.0
5.10165 0.0
5.11365 0.0
5.12665 0.0
5.13865 0.0
5.15165 0.0
5.16465 0.0
5.17665 0.0
5.18965 0.0
5.20165 0.0
5.21465 0.0
5.22665 0.0
5.23965 0.0
5.25165 0.0
5.26465 0.0
5.27665 0.0
5.28965 0.0
5.30165 0.0
5.31465 0.0
5.32665 0.0
5.33965 0.0
5.35165 0.0
5.36465 0.0
5.37665 0.0
5.38965 0.0
5.40165 0.0
5.41465 0.0
5.42665 0.0
5.43965 0.0
5.45165 0.0
5.46465 0.0
5.47665 0.0
5.48965 0.0
5.50165 0.0
5.51465 0.0
5.52665 0.0
5.53965 0.0
5.55165 0.0
5.56465 0.0
5.57665 0.0
5.58965 0.0
5.60165 0.0
5.61465 0.0
5.62665 0.0
5.63965 0.0
5.65165 0.0
5.66465 0.0
5.67665 0.0
5.68965 0.0
5.70165 0.0
5.71465 0.0
5.72665 0.0
5.73965 0.0
5.75165 0.0
5.76465 0.0
5.77665 0.0
5.78965 0.0
5.80165 0.0
5.81465 0.0
5.82665 0.0
5.83965 0.0
5.85165 0.0
5.86465 0.0
5.87665 0.0
5.88965 0.0
5.90165 0.0
5.91465 0.0
5.92665 0.0
5.93965 0.0
5.95165 0.0
5.96465 0.0
5.97665 0.0
5.98965 0.0
6.00165 0.0
6.01465 0.0
6.02665 0.0
6.03965 0.0
6.05165 0.0
6.06465 0.0
6.07665 0.0
6.08965 0.0
6.10165 0.0
6.11465 0.0
6.12665 0.0
6.13965 0.0
6.15165 0.0
6.16465 0.0
6.17765 0.0
6.18965 0.0
6.20265 0.0
6.21465 0.0
6.22765 0.0
6.23965 0.0
6.25265 0.0
6.26465 0.0
6.27765 0.0
6.28965 0.0
6.30265 0.0
6.31465 0.0
6.32765 0.0
6.33965 0.0
6.35265 0.0
6.36465 0.0
6.37765 0.0
6.38965 0.0
6.40265 0.0
6.41465 0.0
6.42765 0.0
6.43965 0.0
6.45265 0.0
6.46465 0.0
6.47765 0.0
6.48965 0.0
6.50265 0.0
6.51465 0.0
6.52765 0.0
6.53965 0.0
6.55265 0.0
6.56465 0.0
6.57765 0.0
6.58965 0.0
6.60265 0.0
6.61465 0.0
6.62765 0.0
6.63965 0.0
6.65265 0.0
6.66465 0.0
6.67765 0.0
6.68965 0.0
6.70265 0.0
6.71465 0.0
6.72765 0.0
6.73965 0.0
6.75265 0.0
6.76465 0.0
6.77765 0.0
6.78965 0.0
6.80265 0.0
6.81465 0.0
6.82765 0.0
6.83965 0.0
6.85265 0.0
6.86465 0.0
6.87765 0.0
6.88965 0.0
6.90265 0.0
6.91465 0.0
6.92765 0.0
6.93965 0.0
6.95265 0.0
6.96465 0.0
6.97765 0.0
6.98965 0.0
7.00265 0.0
7.01465 0.0
7.02765 0.0
7.03965 0.0
7.05265 0.0
7.06465 0.0
7.07765 0.0
7.08965 0.0
7.10265 0.0
7.11465 0.0
7.12765 0.0
7.13965 0.0
7.15265 0.0
7.16565 0.0
7.17765 0.0
7.19065 0.0
7.20265 0.0
7.21565 0.0
7.22765 0.0
7.24065 0.0
7.25265 0.0
7.26565 0.0
7.27765 0.0
7.29065 0.0
7.30265 0.0
7.31565 0.0
7.32765 0.0
7.34065 0.0
7.35265 0.0
7.36565 0.0
7.37765 0.0
7.39065 0.0
7.40265 0.0
7.41565 0.0
7.42765 0.0
7.44065 0.0
7.45265 0.0
7.46565 0.0
7.47765 0.0
7.49065 0.0
7.50265 0.0
7.51565 0.0
7.52765 0.0
7.54065 0.0
7.55265 0.0
7.56565 0.0
7.57765 0.0
7.59065 0.0
7.60265 0.0
7.61565 0.0
7.62765 0.0
7.64065 0.0
7.65265 0.0
7.66565 0.0
7.67765 0.0
7.69065 0.0
7.70265 0.0
7.71565 0.0
7.72765 0.0
7.74065 0.0
7.75265 0.0
7.76565 0.0
7.77765 0.0
7.79065 0.0
7.80265 0.0
7.81565 0.0
7.82765 0.0
7.84065 0.0
7.85265 0.0
7.86565 0.0
7.87765 0.0
7.89065 0.0
7.90265 0.0
7.91565 0.0
7.92765 0.0
7.94065 0.0
7.95265 0.0
7.96565 0.0
7.97765 0.0
7.99065 0.0
8.00265 0.0
8.01565 0.0
8.02765 0.0
8.04065 0.0
8.05265 0.0
8.06565 0.0
8.07765 0.0
8.09065 0.0
8.10265 0.0
8.11565 0.0
8.12765 0.0
8.14065 0.0
8.15265 0.0
8.16565 0.0
8.17865 0.0
8.19065 0.0
8.20365 0.0
8.21565 0.0
8.22865 0.0
8.24065 0.0
8.25365 0.0
8.26565 0.0
8.27865 0.0
8.29065 0.0
8.30365 0.0
8.31565 0.0
8.32865 0.0
8.34065 0.0
8.35365 0.0
8.36565 0.0
8.37865 0.0
8.39065 0.0
8.40365 0.0
8.41565 0.0
8.42865 0.0
8.44065 0.0
8.45365 0.0
8.46565 0.0
8.47865 0.0
8.49065 0.0
8.50365 0.0
8.51565 0.0
8.52865 0.0
8.54065 0.0
8.55365 0.0
8.56565 0.0
8.57865 0.0
8.59065 0.0
8.60365 0.0
8.61565 0.0
8.62865 0.0
8.64065 0.0
8.65365 0.0
8.66565 0.0
8.67865 0.0
8.69065 0.0
8.70365 0.0
8.71565 0.0
8.72865 0.0
8.74065 0.0
8.75365 0.0
8.76565 0.0
8.77865 0.0
8.79065 0.0
8.80365 0.0
8.81565 0.0
8.82865 0.0
8.84065 0.0
8.85365 0.0
8.86565 0.0
8.87865 0.0
8.89065 0.0
8.90365 0.0
8.91565 0.0
8.92865 0.0
8.94065 0.0
8.95365 0.0
8.96565 0.0
8.97865 0.0
8.99065 0.0
9.00365 0.0
9.01565 0.0
9.02865 0.0
9.04065 0.0
9.05365 0.0
9.06565 0.0
9.07865 0.0
9.09065 0.0
9.10365 0.0
9.11565 0.0
9.12865 0.0
9.14065 0.0
9.15365 0.0
9.16665 0.0
9.17865 0.0
9.19165 0.0
9.20365 0.0
9.21665 0.0
9.22865 0.0
9.24165 0.0
9.25365 0.0
9.26665 0.0
9.27865 0.0
9.29165 0.0
9.30365 0.0
9.31665 0.0
9.32865 0.0
9.34165 0.0
9.35365 0.0
9.36665 0.0
9.37865 0.0
9.39165 0.0
9.40365 0.0
9.41665 0.0
9.42865 0.0
9.44165 0.0
9.45365 0.0
9.46665 0.0
9.47865 0.0
9.49165 0.0
9.50365 0.0
9.51665 0.0
9.52865 0.0
9.54165 0.0
9.55365 0.0
9.56665 0.0
9.57865 0.0
9.59165 0.0
9.60365 0.0
9.61665 0.0
9.62865 0.0
9.64165 0.0
9.65365 0.0
9.66665 0.0
9.67865 0.0
9.69165 0.0
9.70365 0.0
9.71665 0.0
9.72865 0.0
9.74165 0.0
9.75365 0.0
9.76665 0.0
9.77865 0.0
9.79165 0.0
9.80365 0.0
9.81665 0.0
9.82865 0.0
9.84165 0.0
9.85365 0.0
9.86665 0.0
9.87865 0.0
9.89165 0.0
9.90365 0.0
9.91665 0.0
9.92865 0.0
9.94165 0.0
9.95365 0.0
9.96665 0.0
9.97865 0.0
9.99165 0.0
10.00365 0.0
10.01665 0.0
10.02865 0.0
10.04165 0.0
10.05365 0.0
10.06665 0.0
10.07865 0.0
10.09165 0.0
10.10365 0.0
10.11665 0.0
10.12865 0.0
10.14165 0.0
10.15365 0.0
10.16665 0.0
10.17965 0.0
10.19165 0.0
10.20465 0.0
10.21665 0.0
10.22965 0.0
10.24165 0.0
10.25465 0.0
10.26665 0.0
10.27965 0.0
10.29165 0.0
10.30465 0.0
10.31665 0.0
10.32965 0.0
10.34165 0.0
10.35465 0.0
10.36665 0.0
10.37965 0.0
10.39165 0.0
10.40465 0.0
10.41665 0.0
10.42965 0.0
10.44165 0.0
10.45465 0.0
10.46665 0.0
10.47965 0.0
10.49165 0.0
10.50465 0.0
10.51665 0.0
10.52965 0.0
10.54165 0.0
10.55465 0.0
10.56665 0.0
10.57965 0.0
10.59165 0.0
10.60465 0.0
10.61665 0.0
10.62965 0.0
10.64165 0.0
10.65465 0.0
10.66665 0.0
10.67965 0.0
10.69165 0.0
10.70465 0.0
10.71665 0.0
10.72965 0.0
10.74165 0.0
10.75465 0.0
10.76665 0.0
10.77965 0.0
10.79165 0.0
10.80465 0.0
10.81665 0.0
10.82965 0.0
10.84165 0.0
10.85465 0.0
10.86665 0.0
10.87965 0.0
10.89165 0.0
10.90465 0.0
10.91665 0.0
10.92965 0.0
10.94165 0.0
10.95465 0.0
10.96665 0.0
10.97965 0.0
10.99165 0.0
11.00465 0.0
11.01665 0.0
11.02965 0.0
11.04165 0.0
11.05465 0.0
11.06665 0.0
11.07965 0.0
11.09165 0.0
11.10465 0.0
11.11665 0.0
11.12965 0.0
11.14165 0.0
11.15465 0.0
11.16765 0.0
11.17965 0.0
11.19265 0.0
11.20465 0.0
11.21765 0.0
11.22965 0.0
11.24265 0.0
11.25465 0.0
11.26765 0.0
11.27965 0.0
11.29265 0.0
11.30465 0.0
11.31765 0.0
11.32965 0.0
11.34265 0.0
11.35465 0.0
11.36765 0.0
11.37965 0.0
11.39265 0.0
11.40465 0.0
11.41765 0.0
11.42965 0.0
11.44265 0.0
11.45465 0.0
11.46765 0.0
11.47965 0.0
11.49265 0.0
11.50465 0.0
11.51765 0.0
11.52965 0.0
11.54265 0.0
11.55465 0.0
11.56765 0.0
11.57965 0.0
11.59265 0.0
11.60465 0.0
11.61765 0.0
11.62965 0.0
11.64265 0.0
11.65465 0.0
11.66765 0.0
11.67965 0.0
11.69265 0.0
11.70465 0.0
11.71765 0.0
11.72965 0.0
11.74265 0.0
11.75465 0.0
11.76765 0.0
11.77965 0.0
11.79265 0.0
11.80465 0.0
11.81765 0.0
11.82965 0.0
11.84265 0.0
11.85465 0.0
11.86765 0.0
11.87965 0.0
11.89265 0.0
11.90465 0.0
11.91765 0.0
11.92965 0.0
11.94265 0.0
11.95465 0.0
11.96765 0.0
11.97965 0.0
11.99265 0.0
12.00465 0.0
12.01765 0.0
12.02965 0.0
12.04265 0.0
12.05465 0.0
12.06765 0.0
12.07965 0.0
12.09265 0.0
12.10465 0.0
12.11765 0.0
12.12965 0.0
12.14265 0.0
12.15465 0.0
12.16765 0.0
12.18065 0.0
12.19265 0.0
12.20565 0.0
12.21765 0.0
12.23065 0.0
12.24265 0.0
12.25565 0.0
12.26765 0.0
12.28065 0.0
12.29265 0.0
12.30565 0.0
12.31765 0.0
12.33065 0.0
12.34265 0.0
12.35565 0.0
12.36765 0.0
12.38065 0.0
12.39265 0.0
12.40565 0.0
12.41765 0.0
12.43065 0.0
12.44265 0.0
12.45565 0.0
12.46765 0.0
12.48065 0.0
12.49265 0.0
12.50565 0.0
12.51765 0.0
12.53065 0.0
12.54265 0.0
12.55565 0.0
12.56765 0.0
12.58065 0.0
12.59265 0.0
12.60565 0.0
12.61765 0.0
12.63065 0.0
12.64265 0.0
12.65565 0.0
12.66765 0.0
12.68065 0.0
12.69265 0.0
12.70565 0.0
12.71765 0.0
12.73065 0.0
12.74265 0.0
12.75565 0.0
12.76765 0.0
12.78065 0.0
12.79265 0.0
12.80565 0.0
12.81765 0.0
12.83065 0.0
12.84265 0.0
12.85565 0.0
12.86765 0.0
12.88065 0.0
12.89265 0.0
12.90565 0.0
12.91765 0.0
12.93065 0.0
12.94265 0.0
12.95565 0.0
12.96765 0.0
12.98065 0.0
12.99265 0.0
13.00565 0.0
13.01765 0.0
13.03065 0.0
13.04265 0.0
13.05565 0.0
13.06765 0.0
13.08065 0.0
13.09265 0.0
13.10565 0.0
13.11765 0.0
13.13065 0.0
13.14265 0.0
13.15565 0.0
