# Supplementary material for: Coherent ultrafast photoemission from a single quantized state of a one-dimensional emitter
Source: Sci Adv. 2023 Oct 12;9(41):eadf4170. doi: 10.1126/sciadv.adf4170 (PMC10569710; doi:10.1126/sciadv.adf4170)
Supplement: Supplementary file 2 — Data file S1 [file sciadv.adf4170_data_file_s1.zip › data and code/data_figure_4/Figure4D/inset/compare_cap_024.py]

# -*- coding: utf-8 -*-
"""
Created on Fri Jan 29 15:50:05 2021

@author: mxguan
"""
import pyramids.plot.PlotUtility as pu
import numpy as np
import matplotlib.pyplot as plt
import os
import pyramids.plot.setting as ma

def readdata(filename):
    name=[[],[]]
    with open('%s'%filename) as f:
        for line in f:
            for each in enumerate(line.split()):
                name[each[0]].append(float(each[1]))
    a,b= name
    return np.array(a),np.array(b)
    
    
filename=['fu0.3','fu0.1','0.1','0.3']
labels=(np.array([-3,-1,1,3])+3)
rescale=[1,30,1,2]
print (labels)
#l#abels=labels*1.25
fig, axs = plt.subplots(1, 1, figsize=(6.0,6))
interval = 1
td_shift = []
energyshift=[-0.65,0,0.0,0.0]
#NUM_COLORS = 4
#cm = plt.get_cmap('coolwarm')
#axs.set_color_cycle([cm(1.*i/NUM_COLORS) for i in range(NUM_COLORS)])
colors=['lightskyblue','r','gold','b']
output_x=[]
output_y=[]
for index,i in enumerate(filename):
    x,y=readdata('%s_1_2'%i)
    y=y/rescale[index]
    x=x+energyshift[index]
    output_x.append(x)
    output_y.append(y)
    shift = interval*index
    td_shift.append(shift)
    axs.plot(x,y+interval*index,'-',c=colors[index],lw=2) 
    axs.fill_between(x,interval*index,y+interval*index,color=colors[index],interpolate=False, alpha=0.2)
    print (labels[index])
    axs.annotate(r'%d V/nm'%labels[index],xy=(-0.5, interval*index+0.7),xycoords='data',xytext=( -50 , 0),textcoords='offset points', fontsize=20)#r'%s V/$\rm \AA$'%labels[index],
axs.tick_params(direction='in',width=1,length=6,colors='k')
yticks=[0,1,2,3,4]
kargs=ma.getPropertyFromPosition(xlimits=[-1,2],ylimits=[0,max(td_shift)+1],hline=td_shift,
                                 xticks=[-1,0,1,2],yticks=yticks,ylabel=r'LDOS (arb.u)',xlabel=r'$\rm E-E_f$ (eV)',ticksize=20)#,title=r'CNT cap')
ma.setProperty(axs,labelsize=22,**kargs)
axs.legend(fontsize=15,loc='upper left',frameon=False)
plt.tight_layout()
plt.savefig('cap_testpeak_0246.png',dpi=700)


# f=open('cap_LDOS_efield.dat',"w")
# for m in range(len(output_x[0])):
#     print  (output_x[0][m],output_y[0][m],output_x[1][m],output_y[1][m],output_x[2][m],output_y[2][m],output_x[3][m],output_y[3][m],file=f)
# f.close()
