# Supplementary material for: Coherent ultrafast photoemission from a single quantized state of a one-dimensional emitter
Source: Sci Adv. 2023 Oct 12;9(41):eadf4170. doi: 10.1126/sciadv.adf4170 (PMC10569710; doi:10.1126/sciadv.adf4170)
Supplement: Supplementary file 2 — Data file S1 [file sciadv.adf4170_data_file_s1.zip › data and code/data_figure_4/Figure4D/inset/fu0.1_1_2]

-11.45167 4.31361
-11.43967 3.67183
-11.42667 3.3711
-11.41467 3.28563
-11.40167 3.19879
-11.38967 2.95344
-11.37667 2.53975
-11.36467 2.07946
-11.35167 1.73826
-11.33967 1.63653
-11.32667 1.81357
-11.31467 2.25938
-11.30167 2.9742
-11.28967 3.99673
-11.27667 5.36092
-11.26467 7.00721
-11.25167 8.74031
-11.23967 10.32725
-11.22667 11.69925
-11.21467 13.0951
-11.20167 14.97047
-11.18967 17.64901
-11.17667 20.93876
-11.16467 24.02597
-11.15167 25.78618
-11.13967 25.36083
-11.12667 22.63634
-11.11467 18.31812
-11.10167 13.58911
-11.08967 9.5719
-11.07667 6.93563
-11.06467 5.79219
-11.05167 5.8579
-11.03967 6.70287
-11.02667 7.92511
-11.01467 9.18456
-11.00167 10.15562
-10.98967 10.51434
-10.97667 10.03262
-10.96467 8.7087
-10.95167 6.81049
-10.93967 4.76704
-10.92667 2.97386
-10.91467 1.64909
-10.90167 0.81148
-10.88967 0.35399
-10.87667 0.13684
-10.86467 0.047
-10.85167 0.01501
-10.83967 0.00717
-10.82667 0.01304
-10.81467 0.03888
-10.80167 0.10907
-10.78967 0.27146
-10.77667 0.59707
-10.76467 1.16025
-10.75167 1.99208
-10.73967 3.02174
-10.72667 4.05
-10.71467 4.79591
-10.70167 5.01767
-10.68967 4.63961
-10.67667 3.79366
-10.66467 2.75262
-10.65167 1.80016
-10.63967 1.13329
-10.62667 0.84209
-10.61467 0.94309
-10.60167 1.40895
-10.58967 2.16083
-10.57667 3.04165
-10.56467 3.82395
-10.55167 4.28451
-10.53967 4.32353
-10.52667 4.04573
-10.51467 3.74006
-10.50167 3.74464
-10.48967 4.26843
-10.47667 5.25979
-10.46367 6.40215
-10.45167 7.25678
-10.43867 7.4934
-10.42667 7.08624
-10.41367 6.34583
-10.40167 5.76308
-10.38867 5.74178
-10.37667 6.37788
-10.36367 7.39701
-10.35167 8.28731
-10.33867 8.5554
-10.32667 7.96986
-10.31367 6.65567
-10.30167 5.00467
-10.28867 3.47702
-10.27667 2.42489
-10.26367 2.01758
-10.25167 2.25488
-10.23867 3.01052
-10.22667 4.06491
-10.21367 5.13589
-10.20167 5.93658
-10.18867 6.26885
-10.17667 6.1179
-10.16367 5.68443
-10.15167 5.31833
-10.13867 5.36126
-10.12667 5.97263
-10.11367 7.02552
-10.10167 8.135
-10.08867 8.81856
-10.07667 8.71688
-10.06367 7.75942
-10.05167 6.18303
-10.03867 4.39598
-10.02667 2.78294
-10.01367 1.56642
-10.00167 0.78309
-9.98867 0.3474
-9.97667 0.13667
-9.96367 0.04765
-9.95167 0.01472
-9.93867 0.00403
-9.92667 0.00098
-9.91367 0.00021
-9.90167 5e-05
-9.88867 5e-05
-9.87667 0.00022
-9.86367 0.00099
-9.85167 0.004
-9.83867 0.01429
-9.82667 0.04512
-9.81367 0.12596
-9.80167 0.31098
-9.78867 0.67969
-9.77667 1.3176
-9.76367 2.27387
-9.75167 3.51759
-9.73867 4.93902
-9.72667 6.42658
-9.71367 7.98084
-9.70167 9.75792
-9.68867 11.9509
-9.67667 14.55791
-9.66367 17.2146
-9.65167 19.26891
-9.63867 20.08298
-9.62667 19.36987
-9.61367 17.33321
-9.60167 14.55836
-9.58867 11.74477
-9.57667 9.4534
-9.56367 7.96555
-9.55167 7.26871
-9.53867 7.13224
-9.52667 7.22667
-9.51367 7.24625
-9.50167 7.01208
-9.48867 6.53073
-9.47667 5.98385
-9.46367 5.65503
-9.45067 5.82578
-9.43867 6.69133
-9.42567 8.31022
-9.41367 10.57872
-9.40067 13.22734
-9.38867 15.85366
-9.37567 18.00471
-9.36367 19.28125
-9.35067 19.44146
-9.33867 18.49911
-9.32567 16.75876
-9.31367 14.73317
-9.30067 12.92621
-9.28867 11.58189
-9.27567 10.5908
-9.26367 9.61787
-9.25067 8.36221
-9.23867 6.75622
-9.22567 4.97598
-9.21367 3.30494
-9.20067 1.96759
-9.18867 1.04649
-9.17567 0.49646
-9.16367 0.21083
-9.15067 0.08423
-9.13867 0.04597
-9.12567 0.06918
-9.11367 0.17129
-9.10067 0.41412
-9.08867 0.89695
-9.07567 1.7257
-9.06367 2.94836
-9.05067 4.47585
-9.03867 6.04591
-9.02567 7.28813
-9.01367 7.89289
-9.00067 7.79276
-8.98867 7.22954
-8.97567 6.63948
-8.96367 6.41472
-8.95067 6.69257
-8.93867 7.29368
-8.92567 7.83661
-8.91367 7.94856
-8.90067 7.4548
-8.88867 6.45526
-8.87567 5.26389
-8.86367 4.25606
-8.85067 3.6957
-8.83867 3.62417
-8.82567 3.86112
-8.81367 4.1143
-8.80067 4.1435
-8.78867 3.88996
-8.77567 3.49403
-8.76367 3.19374
-8.75067 3.16587
-8.73867 3.41091
-8.72567 3.74877
-8.71367 3.92493
-8.70067 3.75718
-8.68867 3.23407
-8.67567 2.51049
-8.66367 1.82507
-8.65067 1.40403
-8.63867 1.40383
-8.62567 1.89242
-8.61367 2.83789
-8.60067 4.09499
-8.58867 5.4119
-8.57567 6.49076
-8.56367 7.08676
-8.55067 7.10229
-8.53867 6.62507
-8.52567 5.90465
-8.51367 5.28503
-8.50067 5.1074
-8.48867 5.59605
-8.47567 6.76121
-8.46267 8.36693
-8.45067 9.99446
-8.43767 11.17809
-8.42567 11.55349
-8.41267 10.97129
-8.40067 9.53571
-8.38767 7.57324
-8.37567 5.52836
-8.36267 3.82501
-8.35067 2.75007
-8.33767 2.39708
-8.32567 2.6729
-8.31267 3.34739
-8.30067 4.14042
-8.28767 4.83651
-8.27567 5.38462
-8.26267 5.90965
-8.25067 6.59929
-8.23767 7.52268
-8.22567 8.52645
-8.21267 9.30295
-8.20067 9.5877
-8.18767 9.32396
-8.17567 8.66866
-8.16267 7.83785
-8.15067 6.95458
-8.13767 6.02235
-8.12567 5.02722
-8.11267 4.05093
-8.10067 3.29698
-8.08767 3.0098
-8.07567 3.35514
-8.06267 4.32767
-8.05067 5.72578
-8.03767 7.20967
-8.02567 8.42965
-8.01267 9.16875
-8.00067 9.43389
-7.98767 9.41956
-7.97567 9.37793
-7.96267 9.46661
-7.95067 9.66945
-7.93767 9.82175
-7.92567 9.70963
-7.91267 9.17262
-7.90067 8.17731
-7.88767 6.83197
-7.87567 5.36755
-7.86267 4.07966
-7.85067 3.25436
-7.83767 3.08693
-7.82567 3.61573
-7.81267 4.68623
-7.80067 5.96879
-7.78767 7.04939
-7.77567 7.58337
-7.76267 7.44942
-7.75067 6.82106
-7.73767 6.10287
-7.72567 5.74164
-7.71267 6.01244
-7.70067 6.87984
-7.68767 8.01821
-7.67567 8.97742
-7.66267 9.4054
-7.65067 9.19572
-7.63767 8.47368
-7.62567 7.46597
-7.61267 6.36719
-7.60067 5.30233
-7.58767 4.38477
-7.57567 3.78683
-7.56267 3.75214
-7.55067 4.5271
-7.53767 6.24503
-7.52567 8.81151
-7.51267 11.85091
-7.50067 14.76407
-7.48767 16.91574
-7.47567 17.87112
-7.46267 17.56348
-7.44967 16.28717
-7.43767 14.52247
-7.42467 12.74738
-7.41267 11.34437
-7.39967 10.6111
-7.38767 10.75628
-7.37467 11.7985
-7.36267 13.45324
-7.34967 15.15725
-7.33767 16.2932
-7.32467 16.49007
-7.31267 15.7902
-7.29967 14.55687
-7.28767 13.19761
-7.27467 11.92033
-7.26267 10.67825
-7.24967 9.32432
-7.23767 7.81535
-7.22467 6.32464
-7.21267 5.17692
-7.19967 4.6811
-7.18767 4.96682
-7.17467 5.9213
-7.16267 7.24932
-7.14967 8.61668
-7.13767 9.79801
-7.12467 10.7523
-7.11267 11.59308
-7.09967 12.49093
-7.08767 13.57361
-7.07467 14.86282
-7.06267 16.25719
-7.04967 17.53036
-7.03767 18.34857
-7.02467 18.3397
-7.01267 17.23731
-6.99967 15.03427
-6.98767 12.04414
-6.97467 8.8058
-6.96267 5.88177
-6.94967 3.67089
-6.93767 2.34149
-6.92467 1.87285
-6.91267 2.13336
-6.89967 2.92346
-6.88767 3.98083
-6.87467 4.99752
-6.86267 5.69864
-6.84967 5.97156
-6.83767 5.96604
-6.82467 6.07344
-6.81267 6.76096
-6.79967 8.31693
-6.78767 10.63817
-6.77467 13.18629
-6.76267 15.17149
-6.74967 15.88864
-6.73767 15.04671
-6.72467 12.90178
-6.71267 10.13498
-6.69967 7.56263
-6.68767 5.84509
-6.67467 5.31682
-6.66267 5.96801
-6.64967 7.53138
-6.63767 9.62027
-6.62467 11.85263
-6.61267 13.93431
-6.59967 15.66928
-6.58767 16.93756
-6.57467 17.67325
-6.56267 17.8736
-6.54967 17.59876
-6.53767 16.93578
-6.52467 15.94093
-6.51267 14.60677
-6.49967 12.90093
-6.48767 10.84636
-6.47467 8.57897
-6.46167 6.34781
-6.44967 4.44243
-6.43667 3.11485
-6.42467 2.52369
-6.41167 2.71935
-6.39967 3.63994
-6.38667 5.10004
-6.37467 6.78538
-6.36167 8.31052
-6.34967 9.35246
-6.33667 9.8165
-6.32467 9.91668
-6.31167 10.102
-6.29967 10.8483
-6.28667 12.42819
-6.27467 14.78857
-6.26167 17.5673
-6.24967 20.23217
-6.23667 22.26227
-6.22467 23.324
-6.21167 23.36123
-6.19967 22.57895
-6.18667 21.3105
-6.17467 19.86499
-6.16167 18.42062
-6.14967 17.03663
-6.13667 15.72052
-6.12467 14.52103
-6.11167 13.57656
-6.09967 13.0932
-6.08667 13.26324
-6.07467 14.14553
-6.06167 15.5738
-6.04967 17.15921
-6.03667 18.38827
-6.02467 18.77246
-6.01167 18.01124
-5.99967 16.10972
-5.98667 13.42197
-5.97467 10.57333
-5.96167 8.25986
-5.94967 7.01263
-5.93667 7.03084
-5.92467 8.16349
-5.91167 10.02402
-5.89967 12.17649
-5.88667 14.29434
-5.87467 16.23188
-5.86167 18.00658
-5.84967 19.73491
-5.83667 21.53336
-5.82467 23.40404
-5.81167 25.14493
-5.79967 26.38592
-5.78667 26.74727
-5.77467 26.0496
-5.76167 24.41981
-5.74967 22.23558
-5.73667 19.95844
-5.72467 17.95743
-5.71167 16.41188
-5.69967 15.30458
-5.68667 14.48263
-5.67467 13.70856
-5.66167 12.71807
-5.64967 11.30696
-5.63667 9.42597
-5.62467 7.24021
-5.61167 5.06879
-5.59967 3.25045
-5.58667 2.02146
-5.57467 1.49343
-5.56167 1.7031
-5.54967 2.6581
-5.53667 4.31116
-5.52467 6.47603
-5.51167 8.76927
-5.49967 10.66735
-5.48667 11.6991
-5.47467 11.67179
-5.46167 10.78567
-5.44867 9.55708
-5.43667 8.59337
-5.42367 8.36536
-5.41167 9.08504
-5.39867 10.70949
-5.38667 13.00387
-5.37367 15.59631
-5.36167 18.02279
-5.34867 19.81214
-5.33667 20.61936
-5.32367 20.34379
-5.31167 19.15144
-5.29867 17.39016
-5.28667 15.47199
-5.27367 13.79578
-5.26167 12.68944
-5.24867 12.31539
-5.23667 12.58509
-5.22367 13.1623
-5.21167 13.62591
-5.19867 13.69927
-5.18667 13.38719
-5.17367 12.90998
-5.16167 12.49361
-5.14867 12.18638
-5.13667 11.83459
-5.12367 11.2311
-5.11167 10.31862
-5.09867 9.27075
-5.08667 8.40344
-5.07367 7.95482
-5.06167 7.90415
-5.04867 7.96944
-5.03667 7.7831
-5.02367 7.14621
-5.01167 6.17508
-4.99867 5.27154
-4.98667 4.94974
-4.97367 5.62792
-4.96167 7.46524
-4.94867 10.27298
-4.93667 13.52318
-4.92367 16.46651
-4.91167 18.3702
-4.89867 18.79713
-4.88667 17.78701
-4.87367 15.84145
-4.86167 13.6717
-4.84867 11.87096
-4.83667 10.68657
-4.82367 10.01442
-4.81167 9.60188
-4.79867 9.29142
-4.78667 9.12812
-4.77367 9.28188
-4.76167 9.8532
-4.74867 10.72388
-4.73667 11.55706
-4.72367 11.94946
-4.71167 11.62892
-4.69867 10.60486
-4.68667 9.18697
-4.67367 7.88272
-4.66167 7.18738
-4.64867 7.35539
-4.63667 8.25595
-4.62367 9.3961
-4.61167 10.1362
-4.59867 9.9922
-4.58667 8.85541
-4.57367 7.01049
-4.56167 4.95164
-4.54867 3.13884
-4.53667 1.84416
-4.52367 1.14295
-4.51167 1.00147
-4.49867 1.37236
-4.48667 2.23823
-4.47367 3.59497
-4.46067 5.39778
-4.44867 7.50194
-4.43567 9.63627
-4.42367 11.45354
-4.41067 12.67003
-4.39867 13.22807
-4.38567 13.36464
-4.37367 13.50161
-4.36067 14.0073
-4.34867 14.98514
-4.33567 16.21006
-4.32367 17.23197
-4.31067 17.57539
-4.29867 16.95188
-4.28567 15.41197
-4.27367 13.36449
-4.26067 11.43008
-4.24867 10.18671
-4.23567 9.94581
-4.22367 10.68221
-4.21067 12.13602
-4.19867 13.97168
-4.18567 15.86391
-4.17367 17.48523
-4.16067 18.46752
-4.14867 18.46241
-4.13567 17.30633
-4.12367 15.172
-4.11067 12.57792
-4.09867 10.18795
-4.08567 8.51851
-4.07367 7.71152
-4.06067 7.50675
-4.04867 7.4277
-4.03567 7.06149
-4.02367 6.27136
-4.01067 5.23036
-3.99867 4.28191
-3.98567 3.73602
-3.97367 3.72386
-3.96067 4.17526
-3.94867 4.90063
-3.93567 5.71486
-3.92367 6.54043
-3.91067 7.4519
-3.89867 8.63866
-3.88567 10.28811
-3.87367 12.42422
-3.86067 14.79315
-3.84867 16.88972
-3.83567 18.16624
-3.82367 18.2878
-3.81067 17.26899
-3.79867 15.39802
-3.78567 13.04315
-3.77367 10.50719
-3.76067 8.01618
-3.74867 5.78496
-3.73567 4.05558
-3.72367 3.07882
-3.71067 3.06908
-3.69867 4.1543
-3.68567 6.31999
-3.67367 9.35972
-3.66067 12.8921
-3.64867 16.49856
-3.63567 19.91382
-3.62367 23.09655
-3.61067 26.08302
-3.59867 28.705
-3.58567 30.45359
-3.57367 30.68109
-3.56067 28.98248
-3.54867 25.48385
-3.53567 20.80297
-3.52367 15.76395
-3.51067 11.0948
-3.49867 7.25938
-3.48567 4.44947
-3.47367 2.66123
-3.46067 1.78708
-3.44767 1.69038
-3.43567 2.24047
-3.42267 3.3103
-3.41067 4.75568
-3.39767 6.4065
-3.38567 8.07942
-3.37267 9.60176
-3.36067 10.82713
-3.34767 11.63798
-3.33567 11.94172
-3.32267 11.68234
-3.31067 10.86716
-3.29767 9.60504
-3.28567 8.12241
-3.27267 6.725
-3.26067 5.71604
-3.24767 5.30085
-3.23567 5.51701
-3.22267 6.21747
-3.21067 7.10816
-3.19767 7.84213
-3.18567 8.15192
-3.17267 7.97077
-3.16067 7.46272
-3.14767 6.9233
-3.13567 6.59212
-3.12267 6.49805
-3.11067 6.44734
-3.09767 6.16518
-3.08567 5.48666
-3.07267 4.47104
-3.06067 3.36239
-3.04767 2.45863
-3.03567 1.97425
-3.02267 1.96636
-3.01067 2.32981
-2.99767 2.841
-2.98567 3.23841
-2.97267 3.32128
-2.96067 3.0265
-2.94767 2.44068
-2.93567 1.73995
-2.92267 1.09608
-2.91067 0.61009
-2.89767 0.30009
-2.88567 0.13067
-2.87267 0.05122
-2.86067 0.02082
-2.84767 0.01621
-2.83567 0.03018
-2.82267 0.06779
-2.81067 0.14391
-2.79767 0.28234
-2.78567 0.51494
-2.77267 0.87815
-2.76067 1.40042
-2.74767 2.07718
-2.73567 2.84126
-2.72267 3.55522
-2.71067 4.05446
-2.69767 4.23604
-2.68567 4.14835
-2.67267 4.00997
-2.66067 4.13138
-2.64767 4.77986
-2.63567 6.054
-2.62267 7.83498
-2.61067 9.82702
-2.59767 11.6595
-2.58567 13.00307
-2.57267 13.64383
-2.56067 13.51139
-2.54767 12.67455
-2.53567 11.31524
-2.52267 9.68203
-2.51067 8.00939
-2.49767 6.4509
-2.48567 5.05472
-2.47267 3.81365
-2.45967 2.72096
-2.44767 1.80127
-2.43467 1.08849
-2.42267 0.59341
-2.40967 0.28988
-2.39767 0.12762
-2.38467 0.05574
-2.37267 0.04128
-2.35967 0.07953
-2.34767 0.19994
-2.33467 0.46815
-2.32267 0.97443
-2.30967 1.79505
-2.29767 2.92731
-2.28467 4.23112
-2.27267 5.43092
-2.25967 6.21189
-2.24767 6.36495
-2.23467 5.89706
-2.22267 5.02317
-2.20967 4.06508
-2.19767 3.32627
-2.18467 3.01823
-2.17267 3.23126
-2.15967 3.92593
-2.14767 4.94445
-2.13467 6.06618
-2.12267 7.10485
-2.10967 7.98082
-2.09767 8.70777
-2.08467 9.29299
-2.07267 9.65446
-2.05967 9.64601
-2.04767 9.16749
-2.03467 8.26257
-2.02267 7.10421
-2.00967 5.88793
-1.99767 4.73656
-1.98467 3.68504
-1.97267 2.73472
-1.95967 1.90749
-1.94767 1.2558
-1.93467 0.84272
-1.92267 0.72637
-1.90967 0.96034
-1.89767 1.58867
-1.88467 2.61037
-1.87267 3.91921
-1.85967 5.2673
-1.84767 6.30712
-1.83467 6.72072
-1.82267 6.37029
-1.80967 5.36969
-1.79767 4.02614
-1.78467 2.69344
-1.77267 1.63445
-1.75967 0.97333
-1.74767 0.73435
-1.73467 0.90871
-1.72267 1.48636
-1.70967 2.42636
-1.69767 3.59538
-1.68467 4.73832
-1.67267 5.5375
-1.65967 5.7508
-1.64767 5.34191
-1.63467 4.50499
-1.62267 3.55654
-1.60967 2.7674
-1.59767 2.24576
-1.58467 1.93727
-1.57267 1.71172
-1.55967 1.46758
-1.54767 1.19039
-1.53467 0.95459
-1.52267 0.89449
-1.50967 1.17445
-1.49767 1.95503
-1.48467 3.32934
-1.47267 5.22407
-1.45967 7.32053
-1.44667 9.09167
-1.43467 9.99272
-1.42167 9.73588
-1.40967 8.44715
-1.39667 6.60874
-1.38467 4.80417
-1.37167 3.4479
-1.35967 2.65698
-1.34667 2.30437
-1.33467 2.18076
-1.32167 2.15921
-1.30967 2.28612
-1.29667 2.76967
-1.28467 3.87805
-1.27167 5.78755
-1.25967 8.44485
-1.24667 11.51777
-1.23467 14.47892
-1.22167 16.79397
-1.20967 18.1395
-1.19667 18.5248
-1.18467 18.27959
-1.17167 17.87863
-1.15967 17.68686
-1.14667 17.7246
-1.13467 17.63165
-1.12167 16.87436
-1.10967 15.09708
-1.09667 12.38015
-1.08467 9.22452
-1.07167 6.28908
-1.05967 4.08008
-1.04667 2.78419
-1.03467 2.28158
-1.02167 2.27042
-1.00967 2.41217
-0.99667 2.44465
-0.98467 2.24653
-0.97167 1.83912
-0.95967 1.33347
-0.94667 0.85491
-0.93467 0.48437
-0.92167 0.2425
-0.90967 0.10726
-0.89667 0.04191
-0.88467 0.01447
-0.87167 0.00441
-0.85967 0.00119
-0.84667 0.00028
-0.83467 6e-05
-0.82167 1e-05
-0.80967 0.0
-0.79667 0.0
-0.78467 0.0
-0.77167 2e-05
-0.75967 9e-05
-0.74667 0.00041
-0.73467 0.00171
-0.72167 0.0063
-0.70967 0.02056
-0.69667 0.05926
-0.68467 0.15092
-0.67167 0.33958
-0.65967 0.67514
-0.64667 1.18575
-0.63467 1.84011
-0.62167 2.52284
-0.60967 3.05613
-0.59667 3.2709
-0.58467 3.09306
-0.57167 2.58428
-0.55967 1.90769
-0.54667 1.24424
-0.53467 0.71696
-0.52167 0.36503
-0.50967 0.16419
-0.49667 0.06525
-0.48467 0.02291
-0.47167 0.00711
-0.45867 0.00195
-0.44667 0.00047
-0.43367 0.0001
-0.42167 2e-05
-0.40867 0.0
-0.39667 0.0
-0.38367 0.0
-0.37167 0.0
-0.35867 0.0
-0.34667 0.0
-0.33367 0.0
-0.32167 0.0
-0.30867 0.0
-0.29667 0.0
-0.28367 0.0
-0.27167 1e-05
-0.25867 5e-05
-0.24667 0.00026
-0.23367 0.00111
-0.22167 0.00416
-0.20867 0.01378
-0.19667 0.04036
-0.18367 0.10443
-0.17167 0.23872
-0.15867 0.48217
-0.14667 0.86033
-0.13367 1.35638
-0.12167 1.88927
-0.10867 2.32502
-0.09667 2.52821
-0.08367 2.42894
-0.07167 2.06166
-0.05867 1.54617
-0.04667 1.02472
-0.03367 0.6008
-0.02167 0.31419
-0.00867 0.15503
0.00333 0.09648
0.01633 0.12294
0.02833 0.24305
0.04133 0.48433
0.05333 0.86981
0.06633 1.38388
0.07833 1.94616
0.09133 2.41815
0.10333 2.65484
0.11633 2.5752
0.12833 2.20687
0.14133 1.67103
0.15333 1.11791
0.16633 0.66079
0.17833 0.34507
0.19133 0.15921
0.20333 0.0649
0.21633 0.02337
0.22833 0.00744
0.24133 0.00209
0.25333 0.00052
0.26633 0.00011
0.27833 2e-05
0.29133 0.0
0.30333 0.0
0.31633 0.0
0.32833 0.0
0.34133 0.0
0.35333 0.0
0.36633 0.0
0.37833 0.0
0.39133 0.0
0.40333 0.0
0.41633 0.0
0.42833 0.0
0.44133 0.0
0.45333 0.0
0.46633 1e-05
0.47833 8e-05
0.49133 0.0004
0.50333 0.00176
0.51633 0.00687
0.52833 0.02387
0.54133 0.07386
0.55433 0.20388
0.56633 0.50221
0.57933 1.10421
0.59133 2.16757
0.60433 3.79828
0.61633 5.94004
0.62933 8.28824
0.64133 10.31848
0.65433 11.47191
0.66633 11.43601
0.67933 10.34407
0.69133 8.75532
0.70433 7.39883
0.71633 6.82354
0.72933 7.14143
0.74133 7.99153
0.75433 8.74576
0.76633 8.83151
0.77933 8.01393
0.79133 6.46525
0.80433 4.61996
0.81633 2.92087
0.82933 1.63841
0.84133 0.83108
0.85433 0.42337
0.86633 0.3081
0.87933 0.40921
0.89133 0.68724
0.90433 1.10656
0.91633 1.59687
0.92933 2.04071
0.94133 2.30499
0.95433 2.30049
0.96633 2.02857
0.97933 1.58048
0.99133 1.08802
1.00433 0.66221
1.01633 0.35765
1.02933 0.17616
1.04133 0.09352
1.05433 0.08806
1.06633 0.15732
1.07933 0.31896
1.09133 0.59664
1.10433 0.99528
1.11633 1.47633
1.12933 1.95335
1.14133 2.31934
1.15433 2.4938
1.16633 2.45878
1.17933 2.25638
1.19133 1.95362
1.20433 1.60761
1.21633 1.25397
1.22933 0.91699
1.24133 0.61941
1.25433 0.38114
1.26633 0.21138
1.27933 0.10514
1.29133 0.04766
1.30433 0.02297
1.31633 0.02102
1.32933 0.04143
1.34133 0.09412
1.35433 0.1962
1.36633 0.36345
1.37933 0.59702
1.39133 0.87272
1.40433 1.14505
1.41633 1.3731
1.42933 1.55788
1.44133 1.76323
1.45433 2.09491
1.46633 2.639
1.47933 3.3929
1.49133 4.23559
1.50433 4.96211
1.51633 5.36753
1.52933 5.33264
1.54233 4.86598
1.55433 4.08676
1.56733 3.17245
1.57933 2.29806
1.59233 1.59845
1.60433 1.15052
1.61733 0.97437
1.62933 1.04547
1.64233 1.31194
1.65433 1.71242
1.66733 2.18849
1.67933 2.69179
1.69233 3.18884
1.70433 3.66135
1.71733 4.09705
1.72933 4.46234
1.74233 4.68099
1.75433 4.64655
1.76733 4.28275
1.77933 3.61051
1.79233 2.76491
1.80433 1.94581
1.81733 1.33907
1.82933 1.0607
1.84233 1.14267
1.85433 1.5429
1.86733 2.16273
1.87933 2.87699
1.89233 3.58655
1.90433 4.27177
1.91733 4.99922
1.92933 5.85847
1.94233 6.86171
1.95433 7.88796
1.96733 8.7124
1.97933 9.09713
1.99233 8.88704
2.00433 8.0664
2.01733 6.78243
2.02933 5.32383
2.04233 4.06149
2.05433 3.35832
2.06733 3.47609
2.07933 4.49117
2.09233 6.23928
2.10433 8.3119
2.11733 10.14664
2.12933 11.21913
2.14233 11.26307
2.15433 10.38315
2.16733 8.98091
2.17933 7.53253
2.19233 6.34853
2.20433 5.47361
2.21733 4.76829
2.22933 4.08847
2.24233 3.42591
2.25433 2.92898
2.26733 2.80761
2.27933 3.20449
2.29233 4.11021
2.30433 5.36313
2.31733 6.72477
2.32933 7.98296
2.34233 9.00689
2.35433 9.72152
2.36733 10.04534
2.37933 9.88035
2.39233 9.1855
2.40433 8.08012
2.41733 6.85928
2.42933 5.87763
2.44233 5.38329
2.45433 5.41712
2.46733 5.84841
2.47933 6.48842
2.49233 7.18665
2.50433 7.84899
2.51733 8.40431
2.52933 8.77716
2.54233 8.9073
2.55533 8.79211
2.56733 8.49562
2.58033 8.10097
2.59233 7.63329
2.60533 7.029
2.61733 6.19344
2.63033 5.10061
2.64233 3.84846
2.65533 2.62338
2.66733 1.60085
2.68033 0.86981
2.69233 0.41941
2.70533 0.17914
2.71733 0.0677
2.73033 0.02264
2.74233 0.00678
2.75533 0.00218
2.76733 0.00223
2.78033 0.00688
2.79233 0.02236
2.80533 0.06486
2.81733 0.16636
2.83033 0.37705
2.84233 0.7551
2.85533 1.3363
2.86733 2.09057
2.88033 2.89356
2.89233 3.55196
2.90533 3.89084
2.91733 3.86365
2.93033 3.61209
2.94233 3.42347
2.95533 3.60513
2.96733 4.34571
2.98033 5.63828
2.99233 7.29351
3.00533 9.02533
3.01733 10.55101
3.03033 11.65754
3.04233 12.23783
3.05533 12.29111
3.06733 11.9177
3.08033 11.27928
3.09233 10.5286
3.10533 9.73361
3.11733 8.85221
3.13033 7.79195
3.14233 6.51066
3.15533 5.09185
3.16733 3.73689
3.18033 2.69575
3.19233 2.19011
3.20533 2.36095
3.21733 3.22924
3.23033 4.65018
3.24233 6.2877
3.25533 7.66521
3.26733 8.3243
3.28033 8.02689
3.29233 6.86628
3.30533 5.2089
3.31733 3.50513
3.33033 2.09345
3.34233 1.11435
3.35533 0.54086
3.36733 0.26868
3.38033 0.19347
3.39233 0.24445
3.40533 0.37975
3.41733 0.56537
3.43033 0.7584
3.44233 0.90716
3.45533 0.9675
3.46733 0.92296
3.48033 0.79422
3.49233 0.63041
3.50533 0.49039
3.51733 0.42675
3.53033 0.48226
3.54333 0.69741
3.55533 1.11973
3.56833 1.80076
3.58033 2.76666
3.59333 3.96599
3.60533 5.2297
3.61833 6.29864
3.63033 6.94101
3.64333 7.10539
3.65533 6.98845
3.66833 6.94449
3.68033 7.27291
3.69333 8.02634
3.70533 8.96769
3.71833 9.70646
3.73033 9.91417
3.74333 9.49612
3.75533 8.61683
3.76833 7.58917
3.78033 6.70642
3.79333 6.12362
3.80533 5.84237
3.81833 5.78048
3.83033 5.84883
3.84333 5.97926
3.85533 6.09969
3.86833 6.10405
3.88033 5.86658
3.89333 5.30481
3.90533 4.44435
3.91833 3.42607
3.93033 2.4484
3.94333 1.68461
3.95533 1.22653
3.96833 1.07264
3.98033 1.14701
3.99333 1.3318
4.00533 1.50939
4.01833 1.60903
4.03033 1.64376
4.04333 1.71506
4.05533 1.97241
4.06833 2.53705
4.08033 3.41911
4.09333 4.47265
4.10533 5.4297
4.11833 6.01698
4.13033 6.10523
4.14333 5.78561
4.15533 5.31151
4.16833 4.9373
4.18033 4.75934
4.19333 4.68005
4.20533 4.50625
4.21833 4.10293
4.23033 3.49736
4.24333 2.87113
4.25533 2.47235
4.26833 2.50611
4.28033 3.06121
4.29333 4.08588
4.30533 5.40812
4.31833 6.78953
4.33033 7.99497
4.34333 8.84545
4.35533 9.24026
4.36833 9.14726
4.38033 8.59363
4.39333 7.66154
4.40533 6.49469
4.41833 5.28229
4.43033 4.22123
4.44333 3.46658
4.45533 3.0953
4.46833 3.08763
4.48033 3.32913
4.49333 3.63457
4.50533 3.80223
4.51833 3.68751
4.53033 3.26096
4.54333 2.61106
4.55633 1.89042
4.56833 1.24075
4.58133 0.74216
4.59333 0.40774
4.60633 0.20761
4.61833 0.09879
4.63133 0.04415
4.64333 0.01853
4.65633 0.00727
4.66833 0.00264
4.68133 0.00088
4.69333 0.00026
4.70633 7e-05
4.71833 2e-05
4.73133 0.0
4.74333 0.0
4.75633 0.0
4.76833 0.0
4.78133 0.0
4.79333 0.0
4.80633 0.0
4.81833 0.0
4.83133 0.0
4.84333 0.0
4.85633 0.0
4.86833 0.0
4.88133 0.0
4.89333 0.0
4.90633 0.0
4.91833 0.0
4.93133 0.0
4.94333 0.0
4.95633 0.0
4.96833 0.0
4.98133 0.0
4.99333 0.0
5.00633 0.0
5.01833 0.0
5.03133 0.0
5.04333 0.0
5.05633 0.0
5.06833 0.0
5.08133 0.0
5.09333 0.0
5.10633 0.0
5.11833 0.0
5.13133 0.0
5.14333 0.0
5.15633 0.0
5.16833 0.0
5.18133 0.0
5.19333 0.0
5.20633 0.0
5.21833 0.0
5.23133 0.0
5.24333 0.0
5.25633 0.0
5.26833 0.0
5.28133 0.0
5.29333 0.0
5.30633 0.0
5.31833 0.0
5.33133 0.0
5.34333 0.0
5.35633 0.0
5.36833 0.0
5.38133 0.0
5.39333 0.0
5.40633 0.0
5.41833 0.0
5.43133 0.0
5.44333 0.0
5.45633 0.0
5.46833 0.0
5.48133 0.0
5.49333 0.0
5.50633 0.0
5.51833 0.0
5.53133 0.0
5.54433 0.0
5.55633 0.0
5.56933 0.0
5.58133 0.0
5.59433 0.0
5.60633 0.0
5.61933 0.0
5.63133 0.0
5.64433 0.0
5.65633 0.0
5.66933 0.0
5.68133 0.0
5.69433 0.0
5.70633 0.0
5.71933 0.0
5.73133 0.0
5.74433 0.0
5.75633 0.0
5.76933 0.0
5.78133 0.0
5.79433 0.0
5.80633 0.0
5.81933 0.0
5.83133 0.0
5.84433 0.0
5.85633 0.0
5.86933 0.0
5.88133 0.0
5.89433 0.0
5.90633 0.0
5.91933 0.0
5.93133 0.0
5.94433 0.0
5.95633 0.0
5.96933 0.0
5.98133 0.0
5.99433 0.0
6.00633 0.0
6.01933 0.0
6.03133 0.0
6.04433 0.0
6.05633 0.0
6.06933 0.0
6.08133 0.0
6.09433 0.0
6.10633 0.0
6.11933 0.0
6.13133 0.0
6.14433 0.0
6.15633 0.0
6.16933 0.0
6.18133 0.0
6.19433 0.0
6.20633 0.0
6.21933 0.0
6.23133 0.0
6.24433 0.0
6.25633 0.0
6.26933 0.0
6.28133 0.0
6.29433 0.0
6.30633 0.0
6.31933 0.0
6.33133 0.0
6.34433 0.0
6.35633 0.0
6.36933 0.0
6.38133 0.0
6.39433 0.0
6.40633 0.0
6.41933 0.0
6.43133 0.0
6.44433 0.0
6.45633 0.0
6.46933 0.0
6.48133 0.0
6.49433 0.0
6.50633 0.0
6.51933 0.0
6.53133 0.0
6.54433 0.0
6.55733 0.0
6.56933 0.0
6.58233 0.0
6.59433 0.0
6.60733 0.0
6.61933 0.0
6.63233 0.0
6.64433 0.0
6.65733 0.0
6.66933 0.0
6.68233 0.0
6.69433 0.0
6.70733 0.0
6.71933 0.0
6.73233 0.0
6.74433 0.0
6.75733 0.0
6.76933 0.0
6.78233 0.0
6.79433 0.0
6.80733 0.0
6.81933 0.0
6.83233 0.0
6.84433 0.0
6.85733 0.0
6.86933 0.0
6.88233 0.0
6.89433 0.0
6.90733 0.0
6.91933 0.0
6.93233 0.0
6.94433 0.0
6.95733 0.0
6.96933 0.0
6.98233 0.0
6.99433 0.0
7.00733 0.0
7.01933 0.0
7.03233 0.0
7.04433 0.0
7.05733 0.0
7.06933 0.0
7.08233 0.0
7.09433 0.0
7.10733 0.0
7.11933 0.0
7.13233 0.0
7.14433 0.0
7.15733 0.0
7.16933 0.0
7.18233 0.0
7.19433 0.0
7.20733 0.0
7.21933 0.0
7.23233 0.0
7.24433 0.0
7.25733 0.0
7.26933 0.0
7.28233 0.0
7.29433 0.0
7.30733 0.0
7.31933 0.0
7.33233 0.0
7.34433 0.0
7.35733 0.0
7.36933 0.0
7.38233 0.0
7.39433 0.0
7.40733 0.0
7.41933 0.0
7.43233 0.0
7.44433 0.0
7.45733 0.0
7.46933 0.0
7.48233 0.0
7.49433 0.0
7.50733 0.0
7.51933 0.0
7.53233 0.0
7.54533 0.0
7.55733 0.0
7.57033 0.0
7.58233 0.0
7.59533 0.0
7.60733 0.0
7.62033 0.0
7.63233 0.0
7.64533 0.0
7.65733 0.0
7.67033 0.0
7.68233 0.0
7.69533 0.0
7.70733 0.0
7.72033 0.0
7.73233 0.0
7.74533 0.0
7.75733 0.0
7.77033 0.0
7.78233 0.0
7.79533 0.0
7.80733 0.0
7.82033 0.0
7.83233 0.0
7.84533 0.0
7.85733 0.0
7.87033 0.0
7.88233 0.0
7.89533 0.0
7.90733 0.0
7.92033 0.0
7.93233 0.0
7.94533 0.0
7.95733 0.0
7.97033 0.0
7.98233 0.0
7.99533 0.0
8.00733 0.0
8.02033 0.0
8.03233 0.0
8.04533 0.0
8.05733 0.0
8.07033 0.0
8.08233 0.0
8.09533 0.0
8.10733 0.0
8.12033 0.0
8.13233 0.0
8.14533 0.0
8.15733 0.0
8.17033 0.0
8.18233 0.0
8.19533 0.0
8.20733 0.0
8.22033 0.0
8.23233 0.0
8.24533 0.0
8.25733 0.0
8.27033 0.0
8.28233 0.0
8.29533 0.0
8.30733 0.0
8.32033 0.0
8.33233 0.0
8.34533 0.0
8.35733 0.0
8.37033 0.0
8.38233 0.0
8.39533 0.0
8.40733 0.0
8.42033 0.0
8.43233 0.0
8.44533 0.0
8.45733 0.0
8.47033 0.0
8.48233 0.0
8.49533 0.0
8.50733 0.0
8.52033 0.0
8.53233 0.0
8.54533 0.0
8.55833 0.0
8.57033 0.0
8.58333 0.0
8.59533 0.0
8.60833 0.0
8.62033 0.0
8.63333 0.0
8.64533 0.0
8.65833 0.0
8.67033 0.0
8.68333 0.0
8.69533 0.0
8.70833 0.0
8.72033 0.0
8.73333 0.0
8.74533 0.0
8.75833 0.0
8.77033 0.0
8.78333 0.0
8.79533 0.0
8.80833 0.0
8.82033 0.0
8.83333 0.0
8.84533 0.0
8.85833 0.0
8.87033 0.0
8.88333 0.0
8.89533 0.0
8.90833 0.0
8.92033 0.0
8.93333 0.0
8.94533 0.0
8.95833 0.0
8.97033 0.0
8.98333 0.0
8.99533 0.0
9.00833 0.0
9.02033 0.0
9.03333 0.0
9.04533 0.0
9.05833 0.0
9.07033 0.0
9.08333 0.0
9.09533 0.0
9.10833 0.0
9.12033 0.0
9.13333 0.0
9.14533 0.0
9.15833 0.0
9.17033 0.0
9.18333 0.0
9.19533 0.0
9.20833 0.0
9.22033 0.0
9.23333 0.0
9.24533 0.0
9.25833 0.0
9.27033 0.0
9.28333 0.0
9.29533 0.0
9.30833 0.0
9.32033 0.0
9.33333 0.0
9.34533 0.0
9.35833 0.0
9.37033 0.0
9.38333 0.0
9.39533 0.0
9.40833 0.0
9.42033 0.0
9.43333 0.0
9.44533 0.0
9.45833 0.0
9.47033 0.0
9.48333 0.0
9.49533 0.0
9.50833 0.0
9.52033 0.0
9.53333 0.0
9.54633 0.0
9.55833 0.0
9.57133 0.0
9.58333 0.0
9.59633 0.0
9.60833 0.0
9.62133 0.0
9.63333 0.0
9.64633 0.0
9.65833 0.0
9.67133 0.0
9.68333 0.0
9.69633 0.0
9.70833 0.0
9.72133 0.0
9.73333 0.0
9.74633 0.0
9.75833 0.0
9.77133 0.0
9.78333 0.0
9.79633 0.0
9.80833 0.0
9.82133 0.0
9.83333 0.0
9.84633 0.0
9.85833 0.0
9.87133 0.0
9.88333 0.0
9.89633 0.0
9.90833 0.0
9.92133 0.0
9.93333 0.0
9.94633 0.0
9.95833 0.0
9.97133 0.0
9.98333 0.0
9.99633 0.0
10.00833 0.0
10.02133 0.0
10.03333 0.0
10.04633 0.0
10.05833 0.0
10.07133 0.0
10.08333 0.0
10.09633 0.0
10.10833 0.0
10.12133 0.0
10.13333 0.0
10.14633 0.0
10.15833 0.0
10.17133 0.0
10.18333 0.0
10.19633 0.0
10.20833 0.0
10.22133 0.0
10.23333 0.0
10.24633 0.0
10.25833 0.0
10.27133 0.0
10.28333 0.0
10.29633 0.0
10.30833 0.0
10.32133 0.0
10.33333 0.0
10.34633 0.0
10.35833 0.0
10.37133 0.0
10.38333 0.0
10.39633 0.0
10.40833 0.0
10.42133 0.0
10.43333 0.0
10.44633 0.0
10.45833 0.0
10.47133 0.0
10.48333 0.0
10.49633 0.0
10.50833 0.0
10.52133 0.0
10.53333 0.0
10.54633 0.0
10.55933 0.0
10.57133 0.0
10.58433 0.0
10.59633 0.0
10.60933 0.0
10.62133 0.0
10.63433 0.0
10.64633 0.0
10.65933 0.0
10.67133 0.0
10.68433 0.0
10.69633 0.0
10.70933 0.0
10.72133 0.0
10.73433 0.0
10.74633 0.0
10.75933 0.0
10.77133 0.0
10.78433 0.0
10.79633 0.0
10.80933 0.0
10.82133 0.0
10.83433 0.0
10.84633 0.0
10.85933 0.0
10.87133 0.0
10.88433 0.0
10.89633 0.0
10.90933 0.0
10.92133 0.0
10.93433 0.0
10.94633 0.0
10.95933 0.0
10.97133 0.0
10.98433 0.0
10.99633 0.0
11.00933 0.0
11.02133 0.0
11.03433 0.0
11.04633 0.0
11.05933 0.0
11.07133 0.0
11.08433 0.0
11.09633 0.0
11.10933 0.0
11.12133 0.0
11.13433 0.0
11.14633 0.0
11.15933 0.0
11.17133 0.0
11.18433 0.0
11.19633 0.0
11.20933 0.0
11.22133 0.0
11.23433 0.0
11.24633 0.0
11.25933 0.0
11.27133 0.0
11.28433 0.0
11.29633 0.0
11.30933 0.0
11.32133 0.0
11.33433 0.0
11.34633 0.0
11.35933 0.0
11.37133 0.0
11.38433 0.0
11.39633 0.0
11.40933 0.0
11.42133 0.0
11.43433 0.0
11.44633 0.0
11.45933 0.0
11.47133 0.0
11.48433 0.0
11.49633 0.0
11.50933 0.0
11.52133 0.0
11.53433 0.0
11.54733 0.0
11.55933 0.0
11.57233 0.0
11.58433 0.0
11.59733 0.0
11.60933 0.0
11.62233 0.0
11.63433 0.0
11.64733 0.0
11.65933 0.0
11.67233 0.0
11.68433 0.0
11.69733 0.0
11.70933 0.0
11.72233 0.0
11.73433 0.0
11.74733 0.0
11.75933 0.0
11.77233 0.0
11.78433 0.0
11.79733 0.0
11.80933 0.0
11.82233 0.0
11.83433 0.0
11.84733 0.0
11.85933 0.0
11.87233 0.0
11.88433 0.0
11.89733 0.0
11.90933 0.0
11.92233 0.0
11.93433 0.0
11.94733 0.0
11.95933 0.0
11.97233 0.0
11.98433 0.0
11.99733 0.0
12.00933 0.0
12.02233 0.0
12.03433 0.0
12.04733 0.0
12.05933 0.0
12.07233 0.0
12.08433 0.0
12.09733 0.0
12.10933 0.0
12.12233 0.0
12.13433 0.0
12.14733 0.0
12.15933 0.0
12.17233 0.0
12.18433 0.0
12.19733 0.0
12.20933 0.0
12.22233 0.0
12.23433 0.0
12.24733 0.0
12.25933 0.0
12.27233 0.0
12.28433 0.0
12.29733 0.0
12.30933 0.0
12.32233 0.0
12.33433 0.0
12.34733 0.0
12.35933 0.0
12.37233 0.0
12.38433 0.0
12.39733 0.0
12.40933 0.0
12.42233 0.0
12.43433 0.0
12.44733 0.0
12.45933 0.0
12.47233 0.0
12.48433 0.0
12.49733 0.0
12.50933 0.0
12.52233 0.0
12.53433 0.0
12.54733 0.0
12.56033 0.0
12.57233 0.0
12.58533 0.0
12.59733 0.0
12.61033 0.0
12.62233 0.0
12.63533 0.0
12.64733 0.0
12.66033 0.0
12.67233 0.0
12.68533 0.0
12.69733 0.0
12.71033 0.0
12.72233 0.0
12.73533 0.0
12.74733 0.0
12.76033 0.0
12.77233 0.0
12.78533 0.0
12.79733 0.0
12.81033 0.0
12.82233 0.0
12.83533 0.0
12.84733 0.0
12.86033 0.0
12.87233 0.0
12.88533 0.0
12.89733 0.0
12.91033 0.0
12.92233 0.0
12.93533 0.0
12.94733 0.0
12.96033 0.0
12.97233 0.0
12.98533 0.0
12.99733 0.0
13.01033 0.0
13.02233 0.0
13.03533 0.0
13.04733 0.0
13.06033 0.0
13.07233 0.0
13.08533 0.0
13.09733 0.0
13.11033 0.0
13.12233 0.0
13.13533 0.0
13.14733 0.0
13.16033 0.0
13.17233 0.0
13.18533 0.0
13.19733 0.0
13.21033 0.0
13.22233 0.0
13.23533 0.0
13.24733 0.0
13.26033 0.0
13.27233 0.0
13.28533 0.0
13.29733 0.0
13.31033 0.0
13.32233 0.0
13.33533 0.0
13.34733 0.0
13.36033 0.0
13.37233 0.0
13.38533 0.0
13.39733 0.0
13.41033 0.0
13.42233 0.0
13.43533 0.0
13.44733 0.0
13.46033 0.0
13.47233 0.0
13.48533 0.0
13.49733 0.0
13.51033 0.0
13.52233 0.0
13.53533 0.0
