# Supplementary material for: Coherent ultrafast photoemission from a single quantized state of a one-dimensional emitter
Source: Sci Adv. 2023 Oct 12;9(41):eadf4170. doi: 10.1126/sciadv.adf4170 (PMC10569710; doi:10.1126/sciadv.adf4170)
Supplement: Supplementary file 2 — Data file S1 [file sciadv.adf4170_data_file_s1.zip › data and code/data_figure_4/Figure4D/inset/fu0.3_1_2]

-11.45019 0.0485484375
-11.43819 0.083563125
-11.42519 0.1274575
-11.41319 0.1723475
-11.40019 0.2067675
-11.38819 0.2205953125
-11.37519 0.2106840625
-11.36319 0.1835609375
-11.35019 0.153199375
-11.33819 0.135210625
-11.32519 0.1406784375
-11.31319 0.1724721875
-11.30019 0.2251440625
-11.28819 0.28791625
-11.27519 0.349003125
-11.26319 0.3993115625
-11.25019 0.4335165625
-11.23819 0.4491459375
-11.22519 0.44520625
-11.21319 0.4223609375
-11.20019 0.3837590625
-11.18819 0.334784375
-11.17519 0.2812421875
-11.16319 0.2274990625
-11.15019 0.1763015625
-11.13819 0.1300903125
-11.12519 0.0920490625
-11.11319 0.0657928125
-11.10019 0.054013125
-11.08819 0.0569340625
-11.07519 0.0715128125
-11.06319 0.09172875
-11.05019 0.1103453125
-11.03819 0.121791875
-11.02519 0.12484
-11.01319 0.1229259375
-11.00019 0.1214528125
-10.98819 0.12368
-10.97519 0.1282371875
-10.96319 0.1303459375
-10.95019 0.125823125
-10.93819 0.1150078125
-10.92519 0.1036475
-10.91319 0.1001690625
-10.90019 0.1108946875
-10.88819 0.1359578125
-10.87519 0.16819
-10.86319 0.1960234375
-10.85019 0.20909125
-10.83819 0.203374375
-10.82519 0.1825553125
-10.81319 0.154705
-10.80019 0.1271271875
-10.78819 0.1030809375
-10.77519 0.0822175
-10.76319 0.063161875
-10.75019 0.04570375
-10.73819 0.031115
-10.72519 0.0212053125
-10.71319 0.017345
-10.70019 0.020069375
-10.68819 0.02905875
-10.67519 0.0432575
-10.66319 0.0613025
-10.65019 0.082486875
-10.63819 0.1076703125
-10.62519 0.13885
-10.61319 0.176606875
-10.60019 0.216849375
-10.58819 0.249853125
-10.57519 0.26383625
-10.56319 0.25136375
-10.55019 0.2141384375
-10.53819 0.1624746875
-10.52519 0.1101015625
-10.51319 0.0684803125
-10.50019 0.0444575
-10.48819 0.0419853125
-10.47519 0.065418125
-10.46219 0.120966875
-10.45019 0.214273125
-10.43719 0.3446678125
-10.42519 0.499704375
-10.41219 0.654488125
-10.40019 0.7786659375
-10.38719 0.848074375
-10.37519 0.8550765625
-10.36219 0.811076875
-10.35019 0.7399309375
-10.33719 0.66567875
-10.32519 0.6017565625
-10.31219 0.54707875
-10.30019 0.4909565625
-10.28719 0.422911875
-10.27519 0.3405834375
-10.26219 0.251569375
-10.25019 0.1682728125
-10.23719 0.1011203125
-10.22519 0.0543146875
-10.21219 0.025994375
-10.20019 0.0110615625
-10.18719 0.0041928125
-10.17519 0.0014696875
-10.16219 0.0006828125
-10.15019 0.00099375
-10.13719 0.0026028125
-10.12519 0.006638125
-10.11219 0.01508125
-10.10019 0.0302909375
-10.08719 0.053758125
-10.07519 0.0842903125
-10.06219 0.116773125
-10.05019 0.142943125
-10.03719 0.1546178125
-10.02519 0.1478803125
-10.01219 0.1253209375
-10.00019 0.094881875
-9.98719 0.066225
-9.97519 0.047105625
-9.96219 0.0416965625
-9.95019 0.0504928125
-9.93719 0.070650625
-9.92519 0.0963071875
-9.91219 0.1197096875
-9.90019 0.1339928125
-9.88719 0.1367396875
-9.87519 0.132093125
-9.86219 0.1291890625
-9.85019 0.13716875
-9.83719 0.1594225
-9.82519 0.1904940625
-9.81219 0.218116875
-9.80019 0.2296803125
-9.78719 0.219455
-9.77519 0.1923109375
-9.76219 0.1617228125
-9.75019 0.143150625
-9.73719 0.1467715625
-9.72519 0.17277
-9.71219 0.2110271875
-9.70019 0.2453290625
-9.68719 0.2605978125
-9.67519 0.24960375
-9.66219 0.2157621875
-9.65019 0.17027
-9.63719 0.125746875
-9.62519 0.0908665625
-9.61219 0.0688359375
-9.60019 0.0593446875
-9.58719 0.06121875
-9.57519 0.0733
-9.56219 0.0933775
-9.55019 0.1170559375
-9.53719 0.1386625
-9.52519 0.154261875
-9.51219 0.1646334375
-9.50019 0.1752315625
-9.48719 0.1923128125
-9.47519 0.21760375
-9.46219 0.2453390625
-9.44919 0.264218125
-9.43719 0.263354375
-9.42419 0.2384340625
-9.41219 0.1941328125
-9.39919 0.14134625
-9.38719 0.0917415625
-9.37419 0.052970625
-9.36219 0.027170625
-9.34919 0.01236875
-9.33719 0.0049925
-9.32419 0.001785625
-9.31219 0.000565625
-9.29919 0.00015875
-9.28719 3.9375e-05
-9.27419 8.75e-06
-9.26219 1.5625e-06
-9.24919 3.125e-07
-9.23719 3.125e-07
-9.22419 9.375e-07
-9.21219 5.625e-06
-9.19919 2.59375e-05
-9.18719 0.0001059375
-9.17419 0.000381875
-9.16219 0.0012196875
-9.14919 0.003451875
-9.13719 0.0086571875
-9.12419 0.01925
-9.11219 0.0379690625
-9.09919 0.0664946875
-9.08719 0.1035328125
-9.07419 0.143714375
-9.06219 0.178803125
-9.04919 0.2016975
-9.03719 0.2110259375
-9.02419 0.213205
-9.01219 0.2198053125
-8.99919 0.241410625
-8.98719 0.282073125
-8.97419 0.338099375
-8.96219 0.40098
-8.94919 0.461656875
-8.93719 0.5121709375
-8.92419 0.5448940625
-8.91219 0.5522628125
-8.89919 0.53006625
-8.88719 0.481706875
-8.87419 0.4190234375
-8.86219 0.3571525
-8.84919 0.306684375
-8.83719 0.2695746875
-8.82419 0.241520625
-8.81219 0.2180159375
-8.79919 0.1991596875
-8.78719 0.1893934375
-8.77419 0.1931184375
-8.76219 0.2094928125
-8.74919 0.23066625
-8.73719 0.245215625
-8.72419 0.2451828125
-8.71219 0.231744375
-8.69919 0.2159315625
-8.68719 0.213376875
-8.67419 0.23731875
-8.66219 0.2934921875
-8.64919 0.378324375
-8.63719 0.4794490625
-8.62419 0.5770209375
-8.61219 0.6470165625
-8.59919 0.6679134375
-8.58719 0.6292665625
-8.57419 0.537508125
-8.56219 0.4141709375
-8.54919 0.2867428125
-8.53719 0.1778521875
-8.52419 0.09861
-8.51219 0.0488021875
-8.49919 0.021605625
-8.48719 0.008830625
-8.47419 0.0042484375
-8.46119 0.004710625
-8.44919 0.010033125
-8.43619 0.022389375
-8.42419 0.045210625
-8.41119 0.0811828125
-8.39919 0.1294709375
-8.38619 0.1836125
-8.37419 0.2322196875
-8.36119 0.26349125
-8.34919 0.2716140625
-8.33619 0.2605484375
-8.32419 0.2422121875
-8.31119 0.22937375
-8.29919 0.228354375
-8.28619 0.2360009375
-8.27419 0.2425325
-8.26119 0.23786
-8.24919 0.2172525
-8.23619 0.1836859375
-8.22419 0.14621625
-8.21119 0.11568875
-8.19919 0.100125625
-8.18619 0.101455
-8.17419 0.1148859375
-8.16119 0.131245
-8.14919 0.141483125
-8.13619 0.141241875
-8.12419 0.13281875
-8.11119 0.1230671875
-8.09919 0.1184609375
-8.08619 0.12062375
-8.07419 0.1253515625
-8.06119 0.1256190625
-8.04919 0.116270625
-8.03619 0.0970925
-8.02419 0.072480625
-8.01119 0.0486890625
-7.99919 0.031030625
-7.98619 0.0228975
-7.97419 0.026506875
-7.96119 0.0438234375
-7.94919 0.076056875
-7.93619 0.1214603125
-7.92419 0.173099375
-7.91119 0.2193659375
-7.89919 0.2485125
-7.88619 0.2555771875
-7.87419 0.2468178125
-7.86119 0.2376509375
-7.84919 0.2441753125
-7.83619 0.273098125
-7.82419 0.3164696875
-7.81119 0.3548990625
-7.79919 0.36766
-7.78619 0.34382
-7.77419 0.287355625
-7.76119 0.213898125
-7.74919 0.141984375
-7.73619 0.0852271875
-7.72419 0.0493346875
-7.71119 0.0339553125
-7.69919 0.03606875
-7.68619 0.05205125
-7.67419 0.0776615625
-7.66119 0.107488125
-7.64919 0.13583875
-7.63619 0.1593578125
-7.62419 0.179588125
-7.61119 0.202471875
-7.59919 0.2340328125
-7.58619 0.27478875
-7.57419 0.3172325
-7.56119 0.34866
-7.54919 0.3574246875
-7.53619 0.3384315625
-7.52419 0.294868125
-7.51119 0.2360615625
-7.49919 0.1737015625
-7.48619 0.1184371875
-7.47419 0.0778940625
-7.46119 0.056401875
-7.44819 0.0557515625
-7.43619 0.07589
-7.42319 0.1146959375
-7.41119 0.16700375
-7.39819 0.2240725
-7.38619 0.2748553125
-7.37319 0.3090528125
-7.36119 0.3206684375
-7.34819 0.3102409375
-7.33619 0.2845584375
-7.32319 0.2539340625
-7.31119 0.228328125
-7.29819 0.2136515625
-7.28619 0.20972875
-7.27319 0.2108753125
-7.26119 0.20883
-7.24819 0.196869375
-7.23619 0.173110625
-7.22319 0.1413878125
-7.21119 0.10963875
-7.19819 0.086823125
-7.18619 0.0797878125
-7.17319 0.090948125
-7.16119 0.11718375
-7.14819 0.1502725
-7.13619 0.1793859375
-7.12319 0.1954309375
-7.11119 0.1954634375
-7.09819 0.184683125
-7.08619 0.174229375
-7.07319 0.17577625
-7.06119 0.1956740625
-7.04819 0.2317259375
-7.03619 0.2741328125
-7.02319 0.3097428125
-7.01119 0.3273725
-6.99819 0.3215446875
-6.98619 0.2933865625
-6.97319 0.249088125
-6.96119 0.197175
-6.94819 0.1463671875
-6.93619 0.10431375
-6.92319 0.0773115625
-6.91119 0.0704409375
-6.89819 0.0875159375
-6.88619 0.1301090625
-6.87319 0.1957853125
-6.86119 0.27651375
-6.84819 0.3588028125
-6.83619 0.4262659375
-6.82319 0.46410625
-6.81119 0.4635384375
-6.79819 0.4248846875
-6.78619 0.357860625
-6.77319 0.27915375
-6.76119 0.20757625
-6.74819 0.15895375
-6.73619 0.1426034375
-6.72319 0.1603121875
-6.71119 0.2072871875
-6.69819 0.2738946875
-6.68619 0.347473125
-6.67319 0.4141565625
-6.66119 0.4615121875
-6.64819 0.4820834375
-6.63619 0.4763353125
-6.62319 0.4533003125
-6.61119 0.4271440625
-6.59819 0.41079125
-6.58619 0.4095903125
-6.57319 0.4188928125
-6.56119 0.427420625
-6.54819 0.4251465625
-6.53619 0.4103909375
-6.52319 0.390783125
-6.51119 0.3774578125
-6.49819 0.3773921875
-6.48619 0.3897346875
-6.47319 0.4079290625
-6.46019 0.424595625
-6.44819 0.435406875
-6.43519 0.4402253125
-6.42319 0.4416678125
-6.41019 0.4426640625
-6.39819 0.4438396875
-6.38519 0.442416875
-6.37319 0.4328746875
-6.36019 0.409893125
-6.34819 0.371390625
-6.33519 0.320075625
-6.32319 0.26285
-6.31019 0.20846375
-6.29819 0.1651465625
-6.28519 0.1385921875
-6.27319 0.13070875
-6.26019 0.1388403125
-6.24819 0.1558925
-6.23519 0.17209375
-6.22319 0.1784284375
-6.21019 0.17063
-6.19819 0.15101875
-6.18519 0.12707125
-6.17319 0.1074725
-6.16019 0.098426875
-6.14819 0.10236125
-6.13519 0.119085625
-6.12319 0.1475578125
-6.11019 0.1865725
-6.09819 0.2341865625
-6.08519 0.28692
-6.07319 0.3395946875
-6.06019 0.38598875
-6.04819 0.4203240625
-6.03519 0.4394546875
-6.02319 0.4451459375
-6.01019 0.4441084375
-5.99819 0.4445690625
-5.98519 0.4507821875
-5.97319 0.4597596875
-5.96019 0.4633084375
-5.94819 0.4543703125
-5.93519 0.4326903125
-5.92319 0.40516625
-5.91019 0.3803865625
-5.89819 0.3618740625
-5.88519 0.34551375
-5.87319 0.32380875
-5.86019 0.2931484375
-5.84819 0.2584015625
-5.83519 0.231015
-5.82319 0.2216625
-5.81019 0.2327665625
-5.79819 0.2559203125
-5.78519 0.276209375
-5.77319 0.2809484375
-5.76019 0.267314375
-5.74819 0.2438578125
-5.73519 0.22514375
-5.72319 0.2231121875
-5.71019 0.24093
-5.69819 0.272779375
-5.68519 0.3087896875
-5.67319 0.3408925
-5.66019 0.365860625
-5.64819 0.3842703125
-5.63519 0.397656875
-5.62319 0.4072903125
-5.61019 0.4151534375
-5.59819 0.42506125
-5.58519 0.4413165625
-5.57319 0.4650775
-5.56019 0.491729375
-5.54819 0.5124078125
-5.53519 0.5192303125
-5.52319 0.5110315625
-5.51019 0.4944825
-5.49819 0.4795275
-5.48519 0.4719109375
-5.47319 0.4686809375
-5.46019 0.4605828125
-5.44719 0.439644375
-5.43519 0.4057534375
-5.42219 0.3675203125
-5.41019 0.337359375
-5.39719 0.32545625
-5.38519 0.3367575
-5.37219 0.3708496875
-5.36019 0.42258875
-5.34719 0.4819753125
-5.33519 0.534758125
-5.32219 0.56571375
-5.31019 0.56431625
-5.29719 0.5292490625
-5.28519 0.4691215625
-5.27219 0.3990375
-5.26019 0.3349590625
-5.24719 0.28896875
-5.23519 0.2667053125
-5.22219 0.2675546875
-5.21019 0.2870471875
-5.19719 0.320330625
-5.18519 0.3648521875
-5.17219 0.4205621875
-5.16019 0.48811625
-5.14719 0.566716875
-5.13519 0.65347625
-5.12219 0.743821875
-5.11019 0.831160625
-5.09719 0.9057584375
-5.08519 0.95485625
-5.07219 0.9661865625
-5.06019 0.933463125
-5.04719 0.8605734375
-5.03519 0.76031125
-5.02219 0.6483428125
-5.01019 0.5366496875
-4.99719 0.4313221875
-4.98519 0.33540625
-4.97219 0.253608125
-4.96019 0.194173125
-4.94719 0.16640125
-4.93519 0.1753509375
-4.92219 0.21713625
-4.91019 0.2777015625
-4.89719 0.3371503125
-4.88519 0.378225625
-4.87219 0.3946396875
-4.86019 0.3926834375
-4.84719 0.3846046875
-4.83519 0.37873625
-4.82219 0.374155
-4.81019 0.364000625
-4.79719 0.342815
-4.78519 0.3111265625
-4.77219 0.2736925
-4.76019 0.23490875
-4.74719 0.1964634375
-4.73519 0.159066875
-4.72219 0.12586
-4.71019 0.1038765625
-4.69719 0.1027809375
-4.68519 0.1320096875
-4.67219 0.197500625
-4.66019 0.298550625
-4.64719 0.425433125
-4.63519 0.5592771875
-4.62219 0.675795
-4.61019 0.75258375
-4.59719 0.7776696875
-4.58519 0.7536715625
-4.57219 0.695769375
-4.56019 0.6237946875
-4.54719 0.5532553125
-4.53519 0.49060375
-4.52219 0.43426125
-4.51019 0.379865625
-4.49719 0.3262246875
-4.48519 0.27822375
-4.47219 0.245351875
-4.45919 0.236139375
-4.44719 0.252255
-4.43419 0.2858928125
-4.42219 0.3223496875
-4.40919 0.34642125
-4.39719 0.349320625
-4.38419 0.332595625
-4.37219 0.30708125
-4.35919 0.2872096875
-4.34719 0.2834528125
-4.33419 0.297408125
-4.32219 0.3225696875
-4.30919 0.3504296875
-4.29719 0.3769115625
-4.28419 0.4045409375
-4.27219 0.4385115625
-4.25919 0.48072375
-4.24719 0.5265271875
-4.23419 0.5665309375
-4.22219 0.5909471875
-4.20919 0.5932946875
-4.19719 0.5714034375
-4.18419 0.526671875
-4.17219 0.464113125
-4.15919 0.39325125
-4.14719 0.3281571875
-4.13419 0.284334375
-4.12219 0.272590625
-4.10919 0.2927796875
-4.09719 0.3320209375
-4.08419 0.3693878125
-4.07219 0.385155625
-4.05919 0.3695603125
-4.04719 0.3266596875
-4.03419 0.2717384375
-4.02219 0.2245921875
-4.00919 0.2016428125
-3.99719 0.209736875
-3.98419 0.2429184375
-3.97219 0.2841584375
-3.95919 0.3120609375
-3.94719 0.3105196875
-3.93419 0.2759128125
-3.92219 0.2177328125
-3.90919 0.1523475
-3.89719 0.09470125
-3.88419 0.05306875
-3.87219 0.0288175
-3.85919 0.0194753125
-3.84719 0.0218815625
-3.83419 0.033520625
-3.82219 0.0520334375
-3.80919 0.0742834375
-3.79719 0.0964859375
-3.78419 0.11583625
-3.77219 0.132528125
-3.75919 0.1502540625
-3.74719 0.1743184375
-3.73419 0.20861625
-3.72219 0.2534690625
-3.70919 0.3055259375
-3.69719 0.3590178125
-3.68419 0.407095
-3.67219 0.4432953125
-3.65919 0.46311125
-3.64719 0.4660815625
-3.63419 0.4562403125
-3.62219 0.4403859375
-3.60919 0.424495625
-3.59719 0.411010625
-3.58419 0.3993846875
-3.57219 0.3899278125
-3.55919 0.3877421875
-3.54719 0.403528125
-3.53419 0.4490990625
-3.52219 0.5297025
-3.50919 0.6365434375
-3.49719 0.7455028125
-3.48419 0.82437375
-3.47219 0.84702625
-3.45919 0.806053125
-3.44619 0.71588875
-3.43419 0.603926875
-3.42119 0.4959809375
-3.40919 0.4054009375
-3.39619 0.332183125
-3.38419 0.269535625
-3.37119 0.212306875
-3.35919 0.160935625
-3.34619 0.119850625
-3.33419 0.093329375
-3.32119 0.0823840625
-3.30919 0.084739375
-3.29619 0.0970396875
-3.28419 0.117075625
-3.27119 0.1442475
-3.25919 0.1780925
-3.24619 0.2163421875
-3.23419 0.2540890625
-3.22119 0.28469375
-3.20919 0.301856875
-3.19619 0.301803125
-3.18419 0.2842665625
-3.17119 0.25227
-3.15919 0.2108071875
-3.14619 0.1655596875
-3.13419 0.1220690625
-3.12119 0.0855825
-3.10919 0.0611525
-3.09619 0.05391875
-3.08419 0.0691596875
-3.07119 0.1113428125
-3.05919 0.18142375
-3.04619 0.273255
-3.03419 0.3718140625
-3.02119 0.456283125
-3.00919 0.5078878125
-2.99619 0.518565
-2.98419 0.49535875
-2.97119 0.4577503125
-2.95919 0.4290090625
-2.94619 0.4267803125
-2.93419 0.456923125
-2.92119 0.5132053125
-2.90919 0.5821759375
-2.89619 0.649274375
-2.88419 0.703429375
-2.87119 0.738440625
-2.85919 0.752309375
-2.84619 0.745753125
-2.83419 0.7206371875
-2.82119 0.6786484375
-2.80919 0.6208496875
-2.79619 0.5492490625
-2.78419 0.469220625
-2.77119 0.390224375
-2.75919 0.3226865625
-2.74619 0.2730015625
-2.73419 0.2410728125
-2.72119 0.2229546875
-2.70919 0.215985625
-2.69619 0.2217215625
-2.68419 0.2439421875
-2.67119 0.2840921875
-2.65919 0.33791125
-2.64619 0.395369375
-2.63419 0.44331625
-2.62119 0.46951
-2.60919 0.46680125
-2.59619 0.436684375
-2.58419 0.39034
-2.57119 0.3452890625
-2.55919 0.3180275
-2.54619 0.316108125
-2.53419 0.334370625
-2.52119 0.3580946875
-2.50919 0.37168875
-2.49619 0.367035625
-2.48419 0.3464171875
-2.47119 0.3181490625
-2.45819 0.2890509375
-2.44619 0.2599571875
-2.43319 0.2272559375
-2.42119 0.1881665625
-2.40819 0.144669375
-2.39619 0.103286875
-2.38319 0.07166875
-2.37119 0.055113125
-2.35819 0.0548525
-2.34619 0.06791875
-2.33319 0.0878646875
-2.32119 0.106328125
-2.30819 0.115614375
-2.29619 0.1115875
-2.28319 0.095285
-2.27119 0.071920625
-2.25819 0.0479809375
-2.24619 0.028328125
-2.23319 0.014898125
-2.22119 0.0072115625
-2.20819 0.003713125
-2.19619 0.0029259375
-2.18319 0.004038125
-2.17119 0.007091875
-2.15819 0.013018125
-2.14619 0.0234853125
-2.13319 0.0402503125
-2.12119 0.063820625
-2.10819 0.09196125
-2.09619 0.1192665625
-2.08319 0.1388546875
-2.07119 0.145794375
-2.05819 0.1400140625
-2.04619 0.1263925
-2.03319 0.11180375
-2.02119 0.10122375
-2.00819 0.095895
-1.99619 0.094569375
-1.98319 0.09658375
-1.97119 0.104265625
-1.95819 0.122724375
-1.94619 0.1568353125
-1.93319 0.20703875
-1.92119 0.266726875
-1.90819 0.3234959375
-1.89619 0.3639528125
-1.88319 0.3793603125
-1.87119 0.3684446875
-1.85819 0.3359728125
-1.84619 0.2892309375
-1.83319 0.2351325
-1.82119 0.1795025
-1.80819 0.1274721875
-1.79619 0.0833034375
-1.78319 0.049594375
-1.77119 0.026685625
-1.75819 0.012899375
-1.74619 0.005586875
-1.73319 0.0021978125
-1.72119 0.0009128125
-1.70819 0.0007725
-1.69619 0.0015628125
-1.68319 0.003649375
-1.67119 0.0077734375
-1.65819 0.014680625
-1.64619 0.0245125
-1.63319 0.0361934375
-1.62119 0.0473196875
-1.60819 0.0550065625
-1.59619 0.05756375
-1.58319 0.05617375
-1.57119 0.055559375
-1.55819 0.063095625
-1.54619 0.086399375
-1.53319 0.1299246875
-1.52119 0.1914928125
-1.50819 0.260518125
-1.49619 0.3199128125
-1.48319 0.352159375
-1.47119 0.3468565625
-1.45819 0.305709375
-1.44519 0.2415509375
-1.43319 0.1724165625
-1.42019 0.1145746875
-1.40819 0.07844625
-1.39519 0.0683703125
-1.38319 0.084509375
-1.37019 0.1242628125
-1.35819 0.1821025
-1.34519 0.2488390625
-1.33319 0.31184375
-1.32019 0.3574053125
-1.30819 0.374564375
-1.29519 0.3590565625
-1.28319 0.3153609375
-1.27019 0.255743125
-1.25819 0.196668125
-1.24519 0.153435
-1.23319 0.135621875
-1.22019 0.1440928125
-1.20819 0.170843125
-1.19519 0.201648125
-1.18319 0.2212665625
-1.17019 0.219378125
-1.15819 0.1945134375
-1.14519 0.1537075
-1.13319 0.1082159375
-1.12019 0.068226875
-1.10819 0.039685
-1.09519 0.024338125
-1.08319 0.021808125
-1.07019 0.031555625
-1.05819 0.053099375
-1.04519 0.0845134375
-1.03319 0.120549375
-1.02019 0.152529375
-1.00819 0.171139375
-0.99519 0.1707671875
-0.98319 0.15267875
-0.97019 0.1241853125
-0.95819 0.094525
-0.94519 0.0702546875
-0.93319 0.05320125
-0.92019 0.0415721875
-0.90819 0.0325725
-0.89519 0.024446875
-0.88319 0.01693625
-0.87019 0.0105971875
-0.85819 0.0059378125
-0.84519 0.00303375
-0.83319 0.001651875
-0.82019 0.0016328125
-0.80819 0.0032653125
-0.79519 0.0075084375
-0.78319 0.0158915625
-0.77019 0.029878125
-0.75819 0.0496753125
-0.74519 0.07298625
-0.73319 0.094776875
-0.72019 0.1087940625
-0.70819 0.11054375
-0.69519 0.0998828125
-0.68319 0.0816784375
-0.67019 0.06418
-0.65819 0.0564946875
-0.64519 0.0663771875
-0.63319 0.0983246875
-0.62019 0.1513171875
-0.60819 0.2167296875
-0.59519 0.2788390625
-0.58319 0.3198671875
-0.57019 0.328125
-0.55819 0.3041609375
-0.54519 0.2599284375
-0.53319 0.2113284375
-0.52019 0.169843125
-0.50819 0.138959375
-0.49519 0.11705
-0.48319 0.103203125
-0.47019 0.1011128125
-0.45719 0.1184871875
-0.44519 0.1624809375
-0.43219 0.2338065625
-0.42019 0.32323
-0.40719 0.413629375
-0.39519 0.4879128125
-0.38219 0.5387928125
-0.37019 0.5729296875
-0.35719 0.6051753125
-0.34519 0.64588125
-0.33219 0.690230625
-0.32019 0.718276875
-0.30719 0.7061675
-0.29519 0.641048125
-0.28219 0.5294715625
-0.27019 0.394410625
-0.25719 0.263558125
-0.24519 0.1574646875
-0.23219 0.0839096875
-0.22019 0.039816875
-0.20719 0.0168021875
-0.19519 0.0062996875
-0.18219 0.00209625
-0.17019 0.00061875
-0.15719 0.000161875
-0.14519 3.75e-05
-0.13219 7.8125e-06
-0.12019 1.5625e-06
-0.10719 1.5625e-06
-0.09519 6.875e-06
-0.08219 3.03125e-05
-0.07019 0.00011875
-0.05719 0.000409375
-0.04519 0.00124875
-0.03219 0.0033640625
-0.02019 0.0080065625
-0.00719 0.0168359375
0.00481 0.031278125
0.01781 0.0513390625
0.02981 0.0744525
0.04281 0.0953965625
0.05481 0.1079871875
0.06781 0.108020625
0.07981 0.095459375
0.09281 0.074534375
0.10481 0.0514190625
0.11781 0.0313403125
0.12981 0.01687625
0.14281 0.0080296875
0.15481 0.0033753125
0.16781 0.0012534375
0.17981 0.00041125
0.19281 0.0001190625
0.20481 3.0625e-05
0.21781 6.875e-06
0.22981 1.25e-06
0.24281 3.125e-07
0.25481 0.0
0.26781 0.0
0.27981 0.0
0.29281 0.0
0.30481 0.0
0.31781 0.0
0.32981 0.0
0.34281 0.0
0.35481 0.0
0.36781 0.0
0.37981 6.25e-07
0.39281 3.4375e-06
0.40481 1.5625e-05
0.41781 6.25e-05
0.42981 0.00022125
0.44281 0.000690625
0.45481 0.0019059375
0.46781 0.0046471875
0.47981 0.010010625
0.49281 0.01905125
0.50481 0.0320346875
0.51781 0.0475925
0.52981 0.0624678125
0.54281 0.07244875
0.55581 0.074233125
0.56781 0.067200625
0.58081 0.0537521875
0.59281 0.0379890625
0.60581 0.02372625
0.61781 0.013116875
0.63081 0.0065009375
0.64281 0.0031625
0.65581 0.0022840625
0.66781 0.0036109375
0.68081 0.007680625
0.69281 0.015584375
0.70581 0.0282296875
0.71781 0.04524
0.73081 0.0640690625
0.74281 0.0801615625
0.75581 0.0886203125
0.76781 0.086558125
0.78081 0.0747053125
0.79281 0.0569584375
0.80581 0.038370625
0.81781 0.022839375
0.83081 0.0120103125
0.84281 0.0055803125
0.85581 0.002290625
0.86781 0.000830625
0.88081 0.00026625
0.89281 7.53125e-05
0.90581 1.875e-05
0.91781 4.0625e-06
0.93081 9.375e-07
0.94281 0.0
0.95581 0.0
0.96781 0.0
0.98081 0.0
0.99281 0.0
1.00581 0.0
1.01781 0.0
1.03081 0.0
1.04281 0.0
1.05581 0.0
1.06781 0.0
1.08081 0.0
1.09281 3.125e-07
1.10581 9.375e-07
1.11781 4.0625e-06
1.13081 1.78125e-05
1.14281 7e-05
1.15581 0.0002440625
1.16781 0.00075375
1.18081 0.0020571875
1.19281 0.00496
1.20581 0.010565
1.21781 0.0198834375
1.23081 0.033061875
1.24281 0.048571875
1.25581 0.063045625
1.26781 0.07230125
1.28081 0.0732590625
1.29281 0.065585625
1.30581 0.05187625
1.31781 0.036255
1.33081 0.022390625
1.34281 0.0122396875
1.35581 0.0060021875
1.36781 0.0029425
1.38081 0.002384375
1.39281 0.0045234375
1.40581 0.010955625
1.41781 0.0247953125
1.43081 0.04993375
1.44281 0.0889821875
1.45581 0.1403965625
1.46781 0.196539375
1.48081 0.245350625
1.49281 0.2759253125
1.50581 0.285245625
1.51781 0.280645625
1.53081 0.2751903125
1.54381 0.278783125
1.55581 0.29119875
1.56881 0.3024253125
1.58081 0.29958875
1.59381 0.275141875
1.60581 0.2308371875
1.61881 0.1757928125
1.63081 0.121319375
1.64381 0.076165625
1.65581 0.0444690625
1.66881 0.0265025
1.68081 0.0206196875
1.69381 0.0248534375
1.70581 0.0373375
1.71881 0.055715625
1.73081 0.0763775
1.74381 0.0944721875
1.75581 0.105118125
1.76881 0.1051959375
1.78081 0.0946934375
1.79381 0.0766665625
1.80581 0.055804375
1.81881 0.0364946875
1.83081 0.021428125
1.84381 0.011286875
1.85581 0.00533
1.86881 0.0022553125
1.88081 0.000855
1.89381 0.00029125
1.90581 9.34375e-05
1.91881 4.625e-05
1.93081 8.8125e-05
1.94381 0.00027
1.95581 0.0007765625
1.96881 0.001986875
1.98081 0.0045109375
1.99381 0.0091021875
2.00581 0.0163678125
2.01881 0.0263315625
2.03081 0.03813125
2.04381 0.05018625
2.05581 0.0609321875
2.06881 0.069725
2.08081 0.07721125
2.09381 0.084691875
2.10581 0.0927675
2.11881 0.1002175
2.13081 0.1041153125
2.14381 0.101369375
2.15581 0.090735625
2.16881 0.0738634375
2.18081 0.0547284375
2.19381 0.03793625
2.20581 0.0272034375
2.21881 0.0246678125
2.23081 0.0308840625
2.24381 0.044809375
2.25581 0.0636959375
2.26881 0.08336125
2.28081 0.09947375
2.29381 0.1094728125
2.30581 0.11382875
2.31881 0.1155846875
2.33081 0.1181315625
2.34381 0.1227903125
2.35581 0.1277334375
2.36881 0.1289696875
2.38081 0.122708125
2.39381 0.10765625
2.40581 0.0858603125
2.41881 0.0617203125
2.43081 0.0398565625
2.44381 0.023374375
2.45581 0.01337375
2.46881 0.009679375
2.48081 0.0118953125
2.49381 0.0198821875
2.50581 0.033294375
2.51881 0.05055375
2.53081 0.068188125
2.54381 0.0814696875
2.55681 0.0864346875
2.56881 0.082215625
2.58181 0.072111875
2.59381 0.062616875
2.60681 0.0609071875
2.61881 0.0720434375
2.63181 0.0969459375
2.64381 0.1316959375
2.65681 0.1684453125
2.66881 0.1980365625
2.68181 0.213370625
2.69381 0.2121546875
2.70681 0.1977821875
2.71881 0.1772978125
2.73181 0.157919375
2.74381 0.143775
2.75681 0.134901875
2.76881 0.1286675
2.78181 0.12209875
2.79381 0.113415
2.80681 0.1020115625
2.81881 0.0879003125
2.83181 0.0715525
2.84381 0.0542278125
2.85681 0.037953125
2.86881 0.025009375
2.88181 0.01734875
2.89381 0.016505625
2.90681 0.0238925
2.91881 0.04095375
2.93181 0.06883125
2.94381 0.1079165625
2.95681 0.1578865625
2.96881 0.2182578125
2.98181 0.288390625
2.99381 0.3657784375
3.00681 0.44330875
3.01881 0.5082384375
3.03181 0.54550625
3.04381 0.5446090625
3.05681 0.5057296875
3.06881 0.4405453125
3.08181 0.3666821875
3.09381 0.2992965625
3.10681 0.2453153125
3.11881 0.2037346875
3.13181 0.1705984375
3.14381 0.1442375
3.15681 0.12711875
3.16881 0.123290625
3.18181 0.1342028125
3.19381 0.1561578125
3.20681 0.181699375
3.21881 0.20361125
3.23181 0.21864875
3.24381 0.22810875
3.25681 0.235246875
3.26881 0.24241625
3.28181 0.25008375
3.29381 0.25777
3.30681 0.264274375
3.31881 0.266818125
3.33181 0.2606015625
3.34381 0.2408509375
3.35681 0.2065209375
3.36881 0.162274375
3.38181 0.1167859375
3.39381 0.0783590625
3.40681 0.051380625
3.41881 0.035423125
3.43181 0.0270240625
3.44381 0.02220625
3.45681 0.018234375
3.46881 0.0140703125
3.48181 0.009875
3.49381 0.006213125
3.50681 0.003485625
3.51881 0.001740625
3.53181 0.00077375
3.54481 0.0003065625
3.55681 0.0001084375
3.56981 3.4375e-05
3.58181 1e-05
3.59481 2.5e-06
3.60681 6.25e-07
3.61981 0.0
3.63181 0.0
3.64481 0.0
3.65681 0.0
3.66981 0.0
3.68181 0.0
3.69481 0.0
3.70681 0.0
3.71981 0.0
3.73181 0.0
3.74481 0.0
3.75681 0.0
3.76981 0.0
3.78181 0.0
3.79481 0.0
3.80681 0.0
3.81981 0.0
3.83181 0.0
3.84481 0.0
3.85681 0.0
3.86981 0.0
3.88181 0.0
3.89481 0.0
3.90681 0.0
3.91981 0.0
3.93181 0.0
3.94481 0.0
3.95681 0.0
3.96981 0.0
3.98181 0.0
3.99481 0.0
4.00681 0.0
4.01981 0.0
4.03181 0.0
4.04481 0.0
4.05681 0.0
4.06981 0.0
4.08181 0.0
4.09481 0.0
4.10681 0.0
4.11981 0.0
4.13181 0.0
4.14481 0.0
4.15681 0.0
4.16981 0.0
4.18181 0.0
4.19481 0.0
4.20681 0.0
4.21981 0.0
4.23181 0.0
4.24481 0.0
4.25681 0.0
4.26981 0.0
4.28181 0.0
4.29481 0.0
4.30681 0.0
4.31981 0.0
4.33181 0.0
4.34481 0.0
4.35681 0.0
4.36981 0.0
4.38181 0.0
4.39481 0.0
4.40681 0.0
4.41981 0.0
4.43181 0.0
4.44481 0.0
4.45681 0.0
4.46981 0.0
4.48181 0.0
4.49481 0.0
4.50681 0.0
4.51981 0.0
4.53181 0.0
4.54481 0.0
4.55781 0.0
4.56981 0.0
4.58281 0.0
4.59481 0.0
4.60781 0.0
4.61981 0.0
4.63281 0.0
4.64481 0.0
4.65781 0.0
4.66981 0.0
4.68281 0.0
4.69481 0.0
4.70781 0.0
4.71981 0.0
4.73281 0.0
4.74481 0.0
4.75781 0.0
4.76981 0.0
4.78281 0.0
4.79481 0.0
4.80781 0.0
4.81981 0.0
4.83281 0.0
4.84481 0.0
4.85781 0.0
4.86981 0.0
4.88281 0.0
4.89481 0.0
4.90781 0.0
4.91981 0.0
4.93281 0.0
4.94481 0.0
4.95781 0.0
4.96981 0.0
4.98281 0.0
4.99481 0.0
5.00781 0.0
5.01981 0.0
5.03281 0.0
5.04481 0.0
5.05781 0.0
5.06981 0.0
5.08281 0.0
5.09481 0.0
5.10781 0.0
5.11981 0.0
5.13281 0.0
5.14481 0.0
5.15781 0.0
5.16981 0.0
5.18281 0.0
5.19481 0.0
5.20781 0.0
5.21981 0.0
5.23281 0.0
5.24481 0.0
5.25781 0.0
5.26981 0.0
5.28281 0.0
5.29481 0.0
5.30781 0.0
5.31981 0.0
5.33281 0.0
5.34481 0.0
5.35781 0.0
5.36981 0.0
5.38281 0.0
5.39481 0.0
5.40781 0.0
5.41981 0.0
5.43281 0.0
5.44481 0.0
5.45781 0.0
5.46981 0.0
5.48281 0.0
5.49481 0.0
5.50781 0.0
5.51981 0.0
5.53281 0.0
5.54581 0.0
5.55781 0.0
5.57081 0.0
5.58281 0.0
5.59581 0.0
5.60781 0.0
5.62081 0.0
5.63281 0.0
5.64581 0.0
5.65781 0.0
5.67081 0.0
5.68281 0.0
5.69581 0.0
5.70781 0.0
5.72081 0.0
5.73281 0.0
5.74581 0.0
5.75781 0.0
5.77081 0.0
5.78281 0.0
5.79581 0.0
5.80781 0.0
5.82081 0.0
5.83281 0.0
5.84581 0.0
5.85781 0.0
5.87081 0.0
5.88281 0.0
5.89581 0.0
5.90781 0.0
5.92081 0.0
5.93281 0.0
5.94581 0.0
5.95781 0.0
5.97081 0.0
5.98281 0.0
5.99581 0.0
6.00781 0.0
6.02081 0.0
6.03281 0.0
6.04581 0.0
6.05781 0.0
6.07081 0.0
6.08281 0.0
6.09581 0.0
6.10781 0.0
6.12081 0.0
6.13281 0.0
6.14581 0.0
6.15781 0.0
6.17081 0.0
6.18281 0.0
6.19581 0.0
6.20781 0.0
6.22081 0.0
6.23281 0.0
6.24581 0.0
6.25781 0.0
6.27081 0.0
6.28281 0.0
6.29581 0.0
6.30781 0.0
6.32081 0.0
6.33281 0.0
6.34581 0.0
6.35781 0.0
6.37081 0.0
6.38281 0.0
6.39581 0.0
6.40781 0.0
6.42081 0.0
6.43281 0.0
6.44581 0.0
6.45781 0.0
6.47081 0.0
6.48281 0.0
6.49581 0.0
6.50781 0.0
6.52081 0.0
6.53281 0.0
6.54581 0.0
6.55881 0.0
6.57081 0.0
6.58381 0.0
6.59581 0.0
6.60881 0.0
6.62081 0.0
6.63381 0.0
6.64581 0.0
6.65881 0.0
6.67081 0.0
6.68381 0.0
6.69581 0.0
6.70881 0.0
6.72081 0.0
6.73381 0.0
6.74581 0.0
6.75881 0.0
6.77081 0.0
6.78381 0.0
6.79581 0.0
6.80881 0.0
6.82081 0.0
6.83381 0.0
6.84581 0.0
6.85881 0.0
6.87081 0.0
6.88381 0.0
6.89581 0.0
6.90881 0.0
6.92081 0.0
6.93381 0.0
6.94581 0.0
6.95881 0.0
6.97081 0.0
6.98381 0.0
6.99581 0.0
7.00881 0.0
7.02081 0.0
7.03381 0.0
7.04581 0.0
7.05881 0.0
7.07081 0.0
7.08381 0.0
7.09581 0.0
7.10881 0.0
7.12081 0.0
7.13381 0.0
7.14581 0.0
7.15881 0.0
7.17081 0.0
7.18381 0.0
7.19581 0.0
7.20881 0.0
7.22081 0.0
7.23381 0.0
7.24581 0.0
7.25881 0.0
7.27081 0.0
7.28381 0.0
7.29581 0.0
7.30881 0.0
7.32081 0.0
7.33381 0.0
7.34581 0.0
7.35881 0.0
7.37081 0.0
7.38381 0.0
7.39581 0.0
7.40881 0.0
7.42081 0.0
7.43381 0.0
7.44581 0.0
7.45881 0.0
7.47081 0.0
7.48381 0.0
7.49581 0.0
7.50881 0.0
7.52081 0.0
7.53381 0.0
7.54681 0.0
7.55881 0.0
7.57181 0.0
7.58381 0.0
7.59681 0.0
7.60881 0.0
7.62181 0.0
7.63381 0.0
7.64681 0.0
7.65881 0.0
7.67181 0.0
7.68381 0.0
7.69681 0.0
7.70881 0.0
7.72181 0.0
7.73381 0.0
7.74681 0.0
7.75881 0.0
7.77181 0.0
7.78381 0.0
7.79681 0.0
7.80881 0.0
7.82181 0.0
7.83381 0.0
7.84681 0.0
7.85881 0.0
7.87181 0.0
7.88381 0.0
7.89681 0.0
7.90881 0.0
7.92181 0.0
7.93381 0.0
7.94681 0.0
7.95881 0.0
7.97181 0.0
7.98381 0.0
7.99681 0.0
8.00881 0.0
8.02181 0.0
8.03381 0.0
8.04681 0.0
8.05881 0.0
8.07181 0.0
8.08381 0.0
8.09681 0.0
8.10881 0.0
8.12181 0.0
8.13381 0.0
8.14681 0.0
8.15881 0.0
8.17181 0.0
8.18381 0.0
8.19681 0.0
8.20881 0.0
8.22181 0.0
8.23381 0.0
8.24681 0.0
8.25881 0.0
8.27181 0.0
8.28381 0.0
8.29681 0.0
8.30881 0.0
8.32181 0.0
8.33381 0.0
8.34681 0.0
8.35881 0.0
8.37181 0.0
8.38381 0.0
8.39681 0.0
8.40881 0.0
8.42181 0.0
8.43381 0.0
8.44681 0.0
8.45881 0.0
8.47181 0.0
8.48381 0.0
8.49681 0.0
8.50881 0.0
8.52181 0.0
8.53381 0.0
8.54681 0.0
8.55981 0.0
8.57181 0.0
8.58481 0.0
8.59681 0.0
8.60981 0.0
8.62181 0.0
8.63481 0.0
8.64681 0.0
8.65981 0.0
8.67181 0.0
8.68481 0.0
8.69681 0.0
8.70981 0.0
8.72181 0.0
8.73481 0.0
8.74681 0.0
8.75981 0.0
8.77181 0.0
8.78481 0.0
8.79681 0.0
8.80981 0.0
8.82181 0.0
8.83481 0.0
8.84681 0.0
8.85981 0.0
8.87181 0.0
8.88481 0.0
8.89681 0.0
8.90981 0.0
8.92181 0.0
8.93481 0.0
8.94681 0.0
8.95981 0.0
8.97181 0.0
8.98481 0.0
8.99681 0.0
9.00981 0.0
9.02181 0.0
9.03481 0.0
9.04681 0.0
9.05981 0.0
9.07181 0.0
9.08481 0.0
9.09681 0.0
9.10981 0.0
9.12181 0.0
9.13481 0.0
9.14681 0.0
9.15981 0.0
9.17181 0.0
9.18481 0.0
9.19681 0.0
9.20981 0.0
9.22181 0.0
9.23481 0.0
9.24681 0.0
9.25981 0.0
9.27181 0.0
9.28481 0.0
9.29681 0.0
9.30981 0.0
9.32181 0.0
9.33481 0.0
9.34681 0.0
9.35981 0.0
9.37181 0.0
9.38481 0.0
9.39681 0.0
9.40981 0.0
9.42181 0.0
9.43481 0.0
9.44681 0.0
9.45981 0.0
9.47181 0.0
9.48481 0.0
9.49681 0.0
9.50981 0.0
9.52181 0.0
9.53481 0.0
9.54781 0.0
9.55981 0.0
9.57281 0.0
9.58481 0.0
9.59781 0.0
9.60981 0.0
9.62281 0.0
9.63481 0.0
9.64781 0.0
9.65981 0.0
9.67281 0.0
9.68481 0.0
9.69781 0.0
9.70981 0.0
9.72281 0.0
9.73481 0.0
9.74781 0.0
9.75981 0.0
9.77281 0.0
9.78481 0.0
9.79781 0.0
9.80981 0.0
9.82281 0.0
9.83481 0.0
9.84781 0.0
9.85981 0.0
9.87281 0.0
9.88481 0.0
9.89781 0.0
9.90981 0.0
9.92281 0.0
9.93481 0.0
9.94781 0.0
9.95981 0.0
9.97281 0.0
9.98481 0.0
9.99781 0.0
10.00981 0.0
10.02281 0.0
10.03481 0.0
10.04781 0.0
10.05981 0.0
10.07281 0.0
10.08481 0.0
10.09781 0.0
10.10981 0.0
10.12281 0.0
10.13481 0.0
10.14781 0.0
10.15981 0.0
10.17281 0.0
10.18481 0.0
10.19781 0.0
10.20981 0.0
10.22281 0.0
10.23481 0.0
10.24781 0.0
10.25981 0.0
10.27281 0.0
10.28481 0.0
10.29781 0.0
10.30981 0.0
10.32281 0.0
10.33481 0.0
10.34781 0.0
10.35981 0.0
10.37281 0.0
10.38481 0.0
10.39781 0.0
10.40981 0.0
10.42281 0.0
10.43481 0.0
10.44781 0.0
10.45981 0.0
10.47281 0.0
10.48481 0.0
10.49781 0.0
10.50981 0.0
10.52281 0.0
10.53481 0.0
10.54781 0.0
10.56081 0.0
10.57281 0.0
10.58581 0.0
10.59781 0.0
10.61081 0.0
10.62281 0.0
10.63581 0.0
10.64781 0.0
10.66081 0.0
10.67281 0.0
10.68581 0.0
10.69781 0.0
10.71081 0.0
10.72281 0.0
10.73581 0.0
10.74781 0.0
10.76081 0.0
10.77281 0.0
10.78581 0.0
10.79781 0.0
10.81081 0.0
10.82281 0.0
10.83581 0.0
10.84781 0.0
10.86081 0.0
10.87281 0.0
10.88581 0.0
10.89781 0.0
10.91081 0.0
10.92281 0.0
10.93581 0.0
10.94781 0.0
10.96081 0.0
10.97281 0.0
10.98581 0.0
10.99781 0.0
11.01081 0.0
11.02281 0.0
11.03581 0.0
11.04781 0.0
11.06081 0.0
11.07281 0.0
11.08581 0.0
11.09781 0.0
11.11081 0.0
11.12281 0.0
11.13581 0.0
11.14781 0.0
11.16081 0.0
11.17281 0.0
11.18581 0.0
11.19781 0.0
11.21081 0.0
11.22281 0.0
11.23581 0.0
11.24781 0.0
11.26081 0.0
11.27281 0.0
11.28581 0.0
11.29781 0.0
11.31081 0.0
11.32281 0.0
11.33581 0.0
11.34781 0.0
11.36081 0.0
11.37281 0.0
11.38581 0.0
11.39781 0.0
11.41081 0.0
11.42281 0.0
11.43581 0.0
11.44781 0.0
11.46081 0.0
11.47281 0.0
11.48581 0.0
11.49781 0.0
11.51081 0.0
11.52281 0.0
11.53581 0.0
11.54881 0.0
11.56081 0.0
11.57381 0.0
11.58581 0.0
11.59881 0.0
11.61081 0.0
11.62381 0.0
11.63581 0.0
11.64881 0.0
11.66081 0.0
11.67381 0.0
11.68581 0.0
11.69881 0.0
11.71081 0.0
11.72381 0.0
11.73581 0.0
11.74881 0.0
11.76081 0.0
11.77381 0.0
11.78581 0.0
11.79881 0.0
11.81081 0.0
11.82381 0.0
11.83581 0.0
11.84881 0.0
11.86081 0.0
11.87381 0.0
11.88581 0.0
11.89881 0.0
11.91081 0.0
11.92381 0.0
11.93581 0.0
11.94881 0.0
11.96081 0.0
11.97381 0.0
11.98581 0.0
11.99881 0.0
12.01081 0.0
12.02381 0.0
12.03581 0.0
12.04881 0.0
12.06081 0.0
12.07381 0.0
12.08581 0.0
12.09881 0.0
12.11081 0.0
12.12381 0.0
12.13581 0.0
12.14881 0.0
12.16081 0.0
12.17381 0.0
12.18581 0.0
12.19881 0.0
12.21081 0.0
12.22381 0.0
12.23581 0.0
12.24881 0.0
12.26081 0.0
12.27381 0.0
12.28581 0.0
12.29881 0.0
12.31081 0.0
12.32381 0.0
12.33581 0.0
12.34881 0.0
12.36081 0.0
12.37381 0.0
12.38581 0.0
12.39881 0.0
12.41081 0.0
12.42381 0.0
12.43581 0.0
12.44881 0.0
12.46081 0.0
12.47381 0.0
12.48581 0.0
12.49881 0.0
12.51081 0.0
12.52381 0.0
12.53581 0.0
12.54881 0.0
12.56181 0.0
12.57381 0.0
12.58681 0.0
12.59881 0.0
12.61181 0.0
12.62381 0.0
12.63681 0.0
12.64881 0.0
12.66181 0.0
12.67381 0.0
12.68681 0.0
12.69881 0.0
12.71181 0.0
12.72381 0.0
12.73681 0.0
12.74881 0.0
12.76181 0.0
12.77381 0.0
12.78681 0.0
12.79881 0.0
12.81181 0.0
12.82381 0.0
12.83681 0.0
12.84881 0.0
12.86181 0.0
12.87381 0.0
12.88681 0.0
12.89881 0.0
12.91181 0.0
12.92381 0.0
12.93681 0.0
12.94881 0.0
12.96181 0.0
12.97381 0.0
12.98681 0.0
12.99881 0.0
13.01181 0.0
13.02381 0.0
13.03681 0.0
13.04881 0.0
13.06181 0.0
13.07381 0.0
13.08681 0.0
13.09881 0.0
13.11181 0.0
13.12381 0.0
13.13681 0.0
13.14881 0.0
13.16181 0.0
13.17381 0.0
13.18681 0.0
13.19881 0.0
13.21181 0.0
13.22381 0.0
13.23681 0.0
13.24881 0.0
13.26181 0.0
13.27381 0.0
13.28681 0.0
13.29881 0.0
13.31181 0.0
13.32381 0.0
13.33681 0.0
13.34881 0.0
13.36181 0.0
13.37381 0.0
13.38681 0.0
13.39881 0.0
13.41181 0.0
13.42381 0.0
13.43681 0.0
13.44881 0.0
13.46181 0.0
13.47381 0.0
13.48681 0.0
13.49881 0.0
13.51181 0.0
13.52381 0.0
13.53681 0.0
